# Supplementary material for: Pervasive Transcription of the Human Genome Produces Thousands of Previously Unidentified Long Intergenic Noncoding RNAs
Source: PLoS Genet. 2013 Jun 20;9(6):e1003569. doi: 10.1371/journal.pgen.1003569 (PMC3688513; doi:10.1371/journal.pgen.1003569)
Supplement: Dataset S1 — Extended protein coding gene boundary filter (BED format; hg18). (TXT) [file pgen.1003569.s001.txt]

chromosome	start	stop	RefSeq NM gene(s)
chr1	58954	59871	NM_001005484
chr1	357522	358460	NM_001005277
chr1	610959	611897	NM_001005221_1
chr1	838226	901901	NM_015658;NM_198317;NM_001160184;NM_032129;NM_152486
chr1	922050	988500	NM_005101;NM_021170;NM_001142467;NM_198576
chr1	1006182	1041610	NM_017891
chr1	1099117	1123943	NM_153254;NM_001130045
chr1	1128537	1133154	NM_148901;NM_004195;NM_148902
chr1	1136233	1160283	NM_080605;NM_016547;NM_003327;NM_016176
chr1	1163730	1217375	NM_002978;NM_194458;NM_001014980;NM_194315;NM_194457;NM_001130413;NM_058167
chr1	1217613	1275250	NM_152228;NM_001029885;NM_004421;NM_017871;NM_153339;NM_030649
chr1	1276639	1287762	NM_032348
chr1	1298875	1368148	NM_199121;NM_022834;NM_001146685;NM_017900;NM_001127230_1;NM_001039577;NM_001145210;NM_017971;NM_001127229;NM_030937
chr1	1373378	1501044	NM_018188;NM_001039211;NM_001170536;NM_001170535;NM_001114748;NM_014188;NM_031921
chr1	1538614	1813344	NM_001170687;NM_001170686;NM_001170689;NM_001170688;NM_002074;NM_024011;NM_001199787;NM_033529;NM_080875;NM_033492;NM_033493;NM_001198993;NM_001198995;NM_001198994;NM_006983;NM_001110781;NM_182838;NM_023018;NM_033489;NM_033488;NM_033487;NM_033486
chr1	1835042	1838596	NM_138705
chr1	1838750	1840874	NM_178545
chr1	1862783	1925136	NM_001080484
chr1	1940451	1952153	NM_000815
chr1	1971651	2129117	NM_002744;NM_001146310;NM_001033581;NM_001033582;NM_182533
chr1	2149140	2231801	NM_003036
chr1	2240185	2333916	NM_024848;NM_002617;NM_007033;NM_153818
chr1	2349948	2467584	NM_014638;NM_001010926;NM_018216
chr1	2470426	2489004	NM_003820
chr1	2506197	2554564	NM_001195741;NM_001195740;NM_033467;NM_001195738;NM_152371;NM_001195736;NM_001195737
chr1	2927906	2929327	NM_080431
chr1	2972070	3345045	NM_199454;NM_022114
chr1	3360645	3518001	NM_001409;NM_014448
chr1	3531391	3646968	NM_001126242;NM_001126240;NM_001126241;NM_005427;NM_182752;NM_017818
chr1	3658813	3678545	NM_152492
chr1	3679022	3807850	NM_004402;NM_207356;NM_020710;NM_001163724;NM_014704
chr1	4614524	4752416	NM_018836;NM_001042478
chr1	5845433	6083841	NM_172130;NM_015102;NM_003636;NM_001199860;NM_001199861;NM_001199862;NM_001199863
chr1	6084301	6163034	NM_015557
chr1	6167619	6243883	NM_000983;NM_207396;NM_001024598;NM_207370;NM_012405
chr1	6246903	6377204	NM_007274;NM_181865;NM_181864;NM_181866
chr1	6394447	6402852	NM_019089
chr1	6407354	6503028	NM_001042665;NM_001042664;NM_020631;NM_001042663;NM_148967;NM_001039664;NM_003790;NM_031475;NM_198681;NM_148970;NM_148966;NM_148965
chr1	6503179	6562492	NM_177540;NM_024654;NM_138697
chr1	6562570	6684553	NM_018198;NM_153812;NM_138350;NM_014851;NM_001195752;NM_001195753;NM_005341
chr1	6767796	7753196	NM_001195563;NM_015215
chr1	7753464	7764087	NM_004781
chr1	7766641	7861347	NM_006786;NM_021995;NM_016831
chr1	7885359	7926692	NM_001561
chr1	7942540	8009083	NM_007262;NM_001123377;NM_018948
chr1	8300598	8327018	NM_001080397
chr1	8335008	8800650	NM_001042682;NM_001042681;NM_012102
chr1	8843614	8876223	NM_001428
chr1	8928188	8957735	NM_001215
chr1	8985428	9009011	NM_207420
chr1	9019520	9071101	NM_003039;NM_001135585
chr1	9080337	9170723	NM_024980
chr1	9217306	9258611	NM_004285
chr1	9275509	9353991	NM_025106
chr1	9522052	9597626	NM_001130924;NM_001010866;NM_032315
chr1	9634339	9893670	NM_001012329;NM_020248;NM_005026;NM_001009566;NM_014944
chr1	9904756	9972119	NM_032368;NM_022787
chr1	9979634	9998739	NM_052960
chr1	10015253	10163896	NM_001105562;NM_006048
chr1	10192847	10613443	NM_198544;NM_004401;NM_002631;NM_004565;NM_213566;NM_015074;NM_001302;NM_199294;NM_199006;NM_183416
chr1	10619041	10779584	NM_001079843;NM_017766
chr1	10929117	10965063	NM_001170754
chr1	10992825	11030498	NM_006610;NM_007375;NM_139208
chr1	11032730	11245626	NM_003132;NM_004958;NM_002685;NM_001001998;NM_021146
chr1	11255768	11281129	NM_013319
chr1	11461735	11520289	NM_020780
chr1	11631033	11708744	NM_198545;NM_001014765;NM_018438;NM_012168;NM_033182;NM_006341;NM_183412;NM_183413;NM_001127325
chr1	11718415	11734970	NM_001040194;NM_001040195;NM_020350;NM_001040197;NM_001040196
chr1	11753756	11825814	NM_001286;NM_005957;NM_021736;NM_021737;NM_021735
chr1	11828008	11831009	NM_006172
chr1	11838743	11841669	NM_002521
chr1	11896386	12014760	NM_000302;NM_001127660;NM_014874;NM_138346;NM_021933
chr1	12045850	12126875	NM_152942;NM_001243
chr1	12149570	12208851	NM_001066
chr1	12212605	12502237	NM_018156;NM_015378
chr1	12550338	12602734	NM_004753
chr1	12627069	12649684	NM_001013630
chr1	12698224	12713383	NM_001103169;NM_001103170
chr1	12728738	12743893	NM_152290
chr1	12757571	12760635	NM_001080830
chr1	12774133	12779364	NM_023013
chr1	12807055	12813851	NM_001146344
chr1	12829823	12831165	NM_001013631;NM_001146181
chr1	12839528	12844351	NM_023014
chr1	12861620	12868612	NM_001009611
chr1	12875314	12880681	NM_001039361
chr1	12899037	12903155	NM_001012277;NM_001012276_1
chr1	12920889	12929993	NM_001010889
chr1	12958130	12960968	NM_001100631_1
chr1	13031101	13040338	NM_001013407
chr1	13105547	13106913	NM_001136561
chr1	13200783	13204279	NM_001100631;NM_001013692
chr1	13232406	13241644	NM_001010889_1;NM_001013407_1
chr1	13259234	13263352	NM_001012276_2
chr1	13293763	13300778	NM_001098376;NM_001010890_1
chr1	13320001	13325243	NM_001099854_1
chr1	13346640	13350156	NM_001099850
chr1	13367841	13370846	NM_001045480
chr1	13388653	13399530	NM_001099852_1;NM_001100114
chr1	13480019	13484137	NM_001012276;NM_001012277_1
chr1	13514560	13521575	NM_001098376_1;NM_001010890
chr1	13540856	13546098	NM_001099854;NM_001024661
chr1	13567476	13570992	NM_001099850_1
chr1	13588675	13591651	NM_001099851
chr1	13609494	13620390	NM_001100114_1;NM_001099852
chr1	13674032	13712829	NM_001010847
chr1	13782804	13822351	NM_001006625;NM_006474;NM_001006624;NM_198389
chr1	13898354	14024294	NM_001007257;NM_015866;NM_001135610;NM_012231
chr1	14797751	15318481	NM_201628;NM_001018001;NM_001017999;NM_001018000;NM_015209
chr1	15349233	15419564	NM_001136216;NM_001136217;NM_001136218;NM_018022
chr1	15435587	15597242	NM_052929
chr1	15608226	15629426	NM_024329
chr1	15629952	15646180	NM_007272
chr1	15654447	15671261	NM_033440
chr1	15673989	15724075	NM_015849;NM_032996;NM_001229
chr1	15725628	15803795	NM_015291;NM_024758
chr1	15816412	15940576	NM_006511;NM_032341;NM_015164;NM_207348
chr1	15941385	15947123	NM_001013641
chr1	15957287	16025095	NM_001024215;NM_001024216;NM_001089591;NM_017556
chr1	16027322	16176269	NM_015001;NM_003443
chr1	16203241	16206281	NM_178840
chr1	16212916	16219967	NM_014424
chr1	16220493	16233132	NM_001042704;NM_004070
chr1	16242749	16256390	NM_001165945;NM_000085
chr1	16256851	16272823	NM_182623
chr1	16323417	16355402	NM_004431
chr1	16396834	16411869	NM_153213
chr1	16415324	16636921	NM_018994;NM_015609;NM_001114600;NM_198546;NM_030907
chr1	16639661	16672449	NM_018090;NM_001145277;NM_001145278
chr1	16762045	16830760	NM_017940
chr1	17113160	17253309	NM_001135248;NM_017459;NM_014675;NM_002403;NM_001135247;NM_001141974;NM_001141973;NM_022089;NM_003000
chr1	17265841	17318593	NM_007365
chr1	17404208	17445147	NM_013358
chr1	17448148	17483330	NM_016233
chr1	17507230	17563082	NM_012387
chr1	17571283	17600782	NM_207421
chr1	17604249	17640144	NM_001136204;NM_018715
chr1	17719303	17896958	NM_018125;NM_001011722
chr1	17954395	18026353	NM_030812
chr1	18305451	18577566	NM_032880
chr1	18679988	18686219	NM_152375
chr1	18829955	18947961	NM_001135254;NM_002584;NM_013945
chr1	19038680	19060441	NM_152232
chr1	19070324	19102386	NM_001161504;NM_170726;NM_003748
chr1	19103283	19155804	NM_001136265
chr1	19273450	19685256	NM_003689;NM_201252;NM_016183;NM_012067;NM_001040125;NM_001040126;NM_017765;NM_001145289;NM_004930;NM_020765;NM_015047
chr1	19793819	19829338	NM_001032363
chr1	19842254	19857534	NM_182744;NM_005380
chr1	19863877	19999150	NM_181719;NM_000871
chr1	20005945	20014358	NM_019062
chr1	20081000	20112129	NM_015207
chr1	20118882	20122773	NM_014589
chr1	20174510	20179558	NM_000300;NM_001161729;NM_001161728;NM_001161727
chr1	20269248	20290981	NM_000929
chr1	20311021	20318718	NM_012400
chr1	20338352	20349846	NM_022819
chr1	20362166	20374435	NM_001105572
chr1	20382440	20395567	NM_152376
chr1	20489880	20558658	NM_001039500
chr1	20681423	20689594	NM_018584
chr1	20698528	20707419	NM_024544
chr1	20751519	20754100	NM_207334
chr1	20788016	20818416	NM_001785
chr1	20821575	20860862	NM_005216;NM_032409
chr1	20862126	20917341	NM_020816;NM_001122819
chr1	20917558	21376132	NM_001103161;NM_001198801;NM_001198803;NM_001198802;NM_016287;NM_001103160;NM_003760
chr1	21403865	21545515	NM_001113347;NM_001397;NM_001113349;NM_001113348
chr1	21627888	21683980	NM_032264
chr1	21708238	21777518	NM_001177520;NM_000478;NM_001127501
chr1	21795120	21868963	NM_002885;NM_001145657;NM_001145658
chr1	21877379	21988276	NM_001032730;NM_032236
chr1	22011171	22136504	NM_005529;NM_001013693
chr1	22176005	22188434	NM_007352
chr1	22200736	22211622	NM_005747
chr1	22251182	22342909	NM_001039802;NM_030761;NM_044472;NM_001791
chr1	22627967	22733708	NM_001083621;NM_014870
chr1	22762482	22802743	NM_020526;NM_001006943
chr1	22835557	22838762	NM_015991
chr1	22842677	22847190	NM_172369;NM_001114101
chr1	22852269	22860717	NM_000491
chr1	22909880	23120552	NM_017449;NM_004442
chr1	23218098	23368250	NM_001142546;NM_033631;NM_015013;NM_001009999
chr1	23387243	23416627	NM_000864
chr1	23502416	23544223	NM_001102398;NM_001102399;NM_005826;NM_001102397
chr1	23554985	23683760	NM_017707;NM_001143778;NM_003196;NM_001077195;NM_030634
chr1	23699130	23730630	NM_004091
chr1	23756983	23759054	NM_002167
chr1	23890540	23897755	NM_001199802;NM_000975
chr1	23930022	23961260	NM_003198
chr1	23971383	24025202	NM_001008216;NM_001127621;NM_007260;NM_000191;NM_000403;NM_020362;NM_001166059
chr1	24027708	24067446	NM_000147
chr1	24073047	24112418	NM_001841
chr1	24155700	24180346	NM_054016;NM_006625_1;NM_017761;NM_001191009_1;NM_001191006_1;NM_001191005;NM_001191007_1
chr1	24254432	24311324	NM_152372
chr1	24318848	24350233	NM_021258
chr1	24351297	24386532	NM_170743;NM_173064;NM_173065
chr1	24517623	24675281	NM_001199013;NM_001199012;NM_001195010;NM_198174;NM_020448;NM_198173;NM_021180;NM_178122;NM_001199014
chr1	24685985	24740404	NM_013441
chr1	24755115	24808463	NM_001010980
chr1	24841482	24883270	NM_005839
chr1	24943825	25044816	NM_013943
chr1	25098583	25164336	NM_001031680;NM_004350
chr1	25414557	25466949	NM_207170;NM_015484;NM_020317
chr1	25471471	25536208	NM_001127691;NM_016124
chr1	25537114	25620029	NM_020485;NM_138618;NM_138616;NM_014313;NM_138617
chr1	25629351	25699308	NM_018202
chr1	25742579	25769644	NM_015627
chr1	25800941	25985365	NM_020379
chr1	25999212	26075604	NM_024037;NM_019557;NM_206926;NM_178422;NM_001099625;NM_001099627;NM_001099626;NM_020451
chr1	26083264	26106258	NM_203399;NM_005563;NM_001145454;NM_203401
chr1	26149516	26199257	NM_000437
chr1	26219630	26266717	NM_001004434;NM_032513;NM_004455;NM_032588
chr1	26308463	26336368	NM_152835
chr1	26357617	26362328	NM_024869
chr1	26368945	26369951	NM_015871
chr1	26375996	26402324	NM_198137;NM_006314
chr1	26433080	26559559	NM_001039775;NM_022778;NM_001803;NM_145345;NM_183008;NM_001077262;NM_031286
chr1	26560067	26571853	NM_001114759;NM_173574
chr1	26609781	26680108	NM_005517;NM_024887;NM_205861;NM_024674
chr1	26728743	26774116	NM_001006665;NM_002953
chr1	26891029	26997562	NM_017837;NM_139135;NM_006015
chr1	27011838	27056674	NM_032283
chr1	27062220	27063534	NM_006142
chr1	27073112	27100508	NM_018066;NM_022078
chr1	27110445	27113396	NM_021969
chr1	27120592	27160443	NM_152365;NM_006600
chr1	27179435	27212011	NM_052943;NM_001013642
chr1	27297877	27354450	NM_003047
chr1	27433410	27582481	NM_003665;NM_004672;NM_032872;NM_015023;NM_173452;NM_032125;NM_001193308;NM_207397
chr1	27589782	27689400	NM_005281;NM_006990
chr1	27731120	27834397	NM_001042747;NM_001029882;NM_001042729;NM_005248
chr1	27834651	27871730	NM_002038;NM_022872;NM_022873
chr1	27924983	27963703	NM_001143915;NM_001143914;NM_152660;NM_001143913;NM_001143912
chr1	27972208	28023702	NM_177424
chr1	28029806	28050881	NM_014110;NM_002713;NM_138558
chr1	28071485	28115248	NM_001039477;NM_004848;NM_002946;NM_001105556
chr1	28134052	28287831	NM_001009568;NM_001990;NM_018053;NM_014474
chr1	28346126	28432276	NM_014280;NM_001164723;NM_001164722;NM_001164721;NM_000952
chr1	28434726	28437209	NM_178191;NM_016311;NM_178190
chr1	28458568	28482606	NM_031459
chr1	28527964	28536244	NM_017638;NM_001127350
chr1	28567734	28798597	NM_001269;NM_023923;NM_017846;NM_152304;NM_001048195;NM_001048183;NM_001193532;NM_001048199;NM_001048194
chr1	28802193	28842205	NM_001135218;NM_005644
chr1	28867261	28977206	NM_016258;NM_024482;NM_001172828;NM_006582;NM_001173128
chr1	29011232	29070457	NM_000911
chr1	29086167	29328684	NM_004437;NM_203343;NM_203342;NM_001003682;NM_001171868;NM_001166005;NM_001166006;NM_001166007
chr1	29346723	29430176	NM_016011;NM_005626;NM_001024732
chr1	29435544	29525992	NM_133178;NM_001195001;NM_133177;NM_005704
chr1	30956624	31003307	NM_006762;NM_002379
chr1	31110843	31154319	NM_014654
chr1	31172254	31312858	NM_001020658;NM_014676
chr1	31424965	31485487	NM_024522
chr1	31501152	31634758	NM_016505;NM_004814;NM_004102
chr1	31654010	31680121	NM_018565;NM_178865;NM_001199039;NM_001199038;NM_001199037
chr1	31812100	31845460	NM_022164
chr1	31855439	31865870	NM_001525
chr1	31868021	31883967	NM_012392
chr1	31887184	31945746	NM_001856
chr1	31965162	32002679	NM_001703
chr1	32028474	32063247	NM_144569
chr1	32135712	32183524	NM_001195101;NM_001195100;NM_080391
chr1	32248161	32286521	NM_006559
chr1	32295357	32436584	NM_175852;NM_012316;NM_018056
chr1	32437723	32446977	NM_001160042;NM_018134;NM_024296
chr1	32447000	32487277	NM_032648;NM_003757;NM_001099434;NM_019118
chr1	32489401	32574684	NM_023009;NM_001042771;NM_004964;NM_005356
chr1	32590096	32640762	NM_001167676;NM_018045;NM_001143890;NM_001143889;NM_001143888;NM_052841
chr1	32702926	32726046	NM_001145720
chr1	32777280	32889215	NM_178547;NM_001040441
chr1	32889222	32952731	NM_001135255;NM_030786;NM_001135256;NM_005610;NM_001161708
chr1	32979495	33097063	NM_022753;NM_003680;NM_020888;NM_001017406;NM_001198973;NM_001198972
chr1	33098686	33110753	NM_001171941;NM_001171940;NM_153756
chr1	33121123	33140031	NM_033504;NM_002143
chr1	33164828	33226288	NM_001127361;NM_153341
chr1	33234025	33275224	NM_001625;NM_013411;NM_001199199
chr1	33319301	33364101	NM_052998
chr1	33374824	33420610	NM_018207
chr1	33493805	33539008	NM_152493
chr1	33546611	33669278	NM_198040;NM_004427
chr1	33710718	34404121	NM_145238;NM_145205;NM_052896
chr1	34405070	34457318	NM_001134734;NM_032884
chr1	34993157	35005595	NM_153212;NM_005268
chr1	35019377	35024672	NM_024009;NM_001005752
chr1	35030726	35035714	NM_002060
chr1	35084687	35098464	NM_001164824;NM_001164825;NM_138428
chr1	35099633	35168511	NM_001080418
chr1	35212453	35270304	NM_001195156;NM_007167
chr1	35316995	35355533	NM_024772
chr1	35409273	35436427	NM_005066
chr1	35504669	35805101	NM_014284;NM_005095;NM_001014841;NM_024874;NM_001014839
chr1	35806869	35880163	NM_001199780;NM_178548;NM_002794;NM_001199779
chr1	35952063	35957794	NM_152374
chr1	35957974	36008221	NM_022111;NM_001190481
chr1	36045788	36106750	NM_017629
chr1	36107948	36303664	NM_024852;NM_012199;NM_177422
chr1	36322192	36364151	NM_017825;NM_005202;NM_014466
chr1	36374757	36429116	NM_014408;NM_018067
chr1	36462293	36563808	NM_024676;NM_005119;NM_001162530;NM_018166
chr1	36577765	36644051	NM_032881;NM_032017
chr1	36655546	36689365	NM_145047;NM_206837
chr1	36693913	36721550	NM_000760;NM_031280;NM_172313;NM_156039
chr1	37033714	37273794	NM_000831
chr1	37694626	37754531	NM_022756;NM_025079
chr1	37773555	37873175	NM_013285;NM_001038633;NM_024700;NM_003462
chr1	37919745	38019054	NM_017850;NM_001099439;NM_018101;NM_173641
chr1	38031701	38243957	NM_006802;NM_001113482;NM_198446;NM_024640;NM_001031740;NM_005540;NM_004468;NM_001142726;NM_152496;NM_005955
chr1	38250793	38264610	NM_016037
chr1	38277538	38285037	NM_002699
chr1	39076237	39122791	NM_030772;NM_012333;NM_022157
chr1	39123042	39180294	NM_017821
chr1	39229503	39245930	NM_024595;NM_001136275
chr1	39263906	39281166	NM_001184979;NM_004552
chr1	39319561	39725723	NM_033044;NM_015038;NM_012090
chr1	39729692	39770840	NM_181809
chr1	39795008	39815392	NM_001135653;NM_003819;NM_001135654
chr1	39845625	39878619	NM_014571
chr1	39893459	39912087	NM_032526
chr1	39916790	39930102	NM_016257
chr1	39973835	40027833	NM_001720;NM_001195007;NM_006112;NM_022120;NM_203456
chr1	40079234	40140366	NM_001033081;NM_001033082;NM_005376;NM_017646
chr1	40191677	40209868	NM_001136493;NM_032793
chr1	40277767	40336571	NM_001142604;NM_006367;NM_000310;NM_001105530
chr1	40399410	40479267	NM_012421
chr1	40485969	40489952	NM_001008740
chr1	40494680	40534569	NM_005857
chr1	40536576	40555727	NM_001852
chr1	40611919	40665401	NM_001198980;NM_022733;NM_001198979;NM_001198978
chr1	40687636	40708308	NM_023070
chr1	40714937	40734972	NM_198494
chr1	40746166	40765247	NM_022774
chr1	40769689	40806264	NM_152373
chr1	40858873	40904000	NM_014747
chr1	40923672	41010485	NM_001142587;NM_001142590;NM_014223;NM_001142589;NM_001142588
chr1	41022032	41086438	NM_004700;NM_172163
chr1	41099315	41100605	NM_133467
chr1	41217013	41480814	NM_144990;NM_001031694;NM_001905;NM_001172218;NM_001172219;NM_001168247;NM_012236;NM_001172221;NM_001172220;NM_001172222
chr1	41716945	41727121	NM_001956
chr1	41744417	42274180	NM_024503;NM_001127714
chr1	42391679	42394082	NM_007102
chr1	42400949	42402982	NM_033553
chr1	42414765	42574707	NM_001198852;NM_001198850;NM_001198851;NM_014947
chr1	42618601	42663796	NM_173642
chr1	42668588	42711576	NM_001077447;NM_032257;NM_024664;NM_001146192
chr1	42718913	42955332	NM_006347;NM_004559;NM_001080850
chr1	42967732	42979604	NM_001123395;NM_148960;NM_001185117
chr1	42984593	43021801	NM_022356;NM_001146289;NM_024097
chr1	43045310	43083561	NM_018538;NM_199342;NM_001017922
chr1	43084777	43092667	NM_015911
chr1	43163633	43199270	NM_006516
chr1	43382509	43394655	NM_001101376
chr1	43402432	43492862	NM_001195831;NM_001159936;NM_001167965;NM_001167966;NM_152498;NM_006824
chr1	43508035	43512262	NM_144626
chr1	43520141	43524122	NM_182517;NM_001164829
chr1	43539138	43561461	NM_005424
chr1	43575953	43593935	NM_005373
chr1	43596654	43606774	NM_022821;NM_001255
chr1	43621817	43696696	NM_001190880;NM_052877;NM_031207;NM_001012961;NM_015284;NM_201542
chr1	43766941	43861930	NM_002840;NM_130440
chr1	43888244	43943885	NM_014663
chr1	43945134	44175709	NM_057090;NM_057091;NM_174963;NM_174964;NM_174965;NM_174966;NM_174967;NM_174968;NM_174969;NM_174971;NM_174970;NM_001136215;NM_006279
chr1	44183908	44270701	NM_014652;NM_001024845;NM_201649;NM_001384;NM_001005417;NM_003780;NM_004047;NM_152499;NM_001039457;NM_006934;NM_001039589
chr1	44289182	44373638	NM_173484
chr1	44445230	44593622	NM_019100;NM_001034023;NM_001034024;NM_024066
chr1	44643162	44977081	NM_018150;NM_001145636;NM_024587
chr1	44977250	45027650	NM_006845;NM_001012;NM_153274
chr1	45038133	45083919	NM_003738;NM_001013632;NM_001166292;NM_004073;NM_001136537
chr1	45088725	45225087	NM_020365;NM_001166588
chr1	45226746	45250039	NM_024602
chr1	45250131	45450029	NM_000374;NM_020883
chr1	45548439	45566933	NM_032756
chr1	45567501	45729600	NM_007170;NM_001128425;NM_012222;NM_025077;NM_001048174;NM_001048173;NM_001048172;NM_001048171
chr1	45737813	45761138	NM_181696;NM_002574;NM_015506;NM_181697
chr1	45788713	45808321	NM_153326;NM_006066
chr1	45821313	45989213	NM_001190182;NM_001114938;NM_001195193;NM_016486;NM_002482;NM_001145349;NM_152298;NM_005897;NM_021639
chr1	46041677	46275504	NM_015112
chr1	46278399	46371970	NM_003629;NM_001114172
chr1	46411159	46465034	NM_001013615;NM_017739;NM_005727
chr1	46485735	46555043	NM_003579;NM_006004;NM_001142548;NM_006369
chr1	46576455	46663635	NM_001441;NM_199044
chr1	46727893	46754471	NM_147192;NM_172225
chr1	46783903	46789474	NM_001097611
chr1	46795325	46842711	NM_001135553;NM_198973;NM_003684
chr1	46845633	46957677	NM_014774;NM_201403;NM_001042546;NM_022745;NM_001145474;NM_145279
chr1	47037227	47057610	NM_000779;NM_001099772
chr1	47167258	47179743	NM_000778
chr1	47261811	47289010	NM_178033
chr1	47305747	47356825	NM_178134
chr1	47375694	47387113	NM_001010969
chr1	47417631	47428358	NM_005764
chr1	47445189	47476888	NM_003189
chr1	47484264	47553180	NM_001048166;NM_003035
chr1	47570022	47617218	NM_001136140;NM_016308
chr1	47654331	47656311	NM_012186
chr1	47669193	47679021	NM_004474
chr1	47998787	48235911	NM_001194986
chr1	48459427	48488279	NM_001011547;NM_001135181
chr1	48499320	48710649	NM_019073
chr1	48730960	50262469	NM_032785;NM_024603
chr1	50286273	50440944	NM_001144776;NM_001144777;NM_021952;NM_001144775;NM_001144774
chr1	50655804	50661810	NM_032110
chr1	50676337	51198638	NM_007051
chr1	51205671	51221881	NM_001262;NM_078626
chr1	51340494	51386342	NM_001136508
chr1	51474206	51583793	NM_001080494;NM_014372;NM_001144832
chr1	51592523	51758275	NM_001159969;NM_001981
chr1	51854989	52117336	NM_148909;NM_148908;NM_148905;NM_148904;NM_024586;NM_148906;NM_001101662;NM_148907;NM_002525
chr1	52145968	52229024	NM_002867
chr1	52258370	52330562	NM_015913;NM_001136497;NM_152265;NM_138417
chr1	52380040	52791908	NM_004153;NM_004799;NM_001009881;NM_032449;NM_032864;NM_007324;NM_007323;NM_001190818;NM_001190819;NM_015269
chr1	52840064	52907227	NM_015696;NM_001042693
chr1	52912157	52936842	NM_023077
chr1	52947545	53077643	NM_024646
chr1	53080770	53289943	NM_001198962;NM_002979;NM_001198961;NM_001193617;NM_001193600;NM_001007100;NM_001004339;NM_018281;NM_001193599;NM_001007099;NM_001007098;NM_001007250
chr1	53300262	53324056	NM_001199082;NM_153703;NM_001199080;NM_001199081
chr1	53325253	53380877	NM_006671
chr1	53434493	53477889	NM_017887;NM_000098;NM_002370
chr1	53480564	53566694	NM_004631;NM_033300;NM_001018054;NM_017522
chr1	53697660	53705826	NM_033067
chr1	53744494	53972570	NM_147193
chr1	54003712	54084263	NM_018087;NM_001168551
chr1	54088046	54130577	NM_018982
chr1	54132012	54150541	NM_000792;NM_001039715;NM_213593;NM_001039716
chr1	54155359	54184156	NM_016126
chr1	54184226	54206431	NM_052940
chr1	54245501	54256426	NM_001010978
chr1	54269762	54345490	NM_153035;NM_004872
chr1	54376530	54392053	NM_201546
chr1	54402737	54645234	NM_001031672;NM_018070;NM_145716;NM_016491;NM_001009955
chr1	54780454	54873195	NM_015547;NM_147161;NM_176782
chr1	54879311	55002981	NM_004623;NM_001039464;NM_152268
chr1	55015470	55039881	NM_001114108;NM_017904
chr1	55044324	55082058	NM_152607;NM_001110533
chr1	55087852	55126972	NM_014762
chr1	55211973	55230704	NM_182532
chr1	55233952	55249125	NM_057176
chr1	55277558	55472793	NM_015306;NM_174936
chr1	56717048	56818341	NM_003713
chr1	56883489	56953835	NM_006252
chr1	56956939	57058050	NM_001004303
chr1	57093031	57156486	NM_000562
chr1	57167471	57204348	NM_000066
chr1	57233037	58488925	NM_021080
chr1	58653639	58787515	NM_145243
chr1	58813683	58816495	NM_002353
chr1	58892960	58938445	NM_001085487
chr1	59019051	59022584	NM_002228
chr1	59535008	60001132	NM_018291;NM_001113411
chr1	60053039	60114638	NM_015888
chr1	60131314	60165121	NM_000775
chr1	60228654	60312030	NM_152377
chr1	61306324	61701192	NM_001145511;NM_005595;NM_001145512;NM_001134673
chr1	61918121	61979873	NM_032027
chr1	61980239	62402215	NM_176877
chr1	62432538	62450914	NM_001164835;NM_019079
chr1	62473815	62557766	NM_181712
chr1	62674476	62690266	NM_001017415;NM_001017416;NM_003368
chr1	62692726	62949503	NM_033407;NM_014495
chr1	63021648	63103566	NM_178221;NM_032852
chr1	63550446	63563388	NM_012183
chr1	63605412	63898514	NM_002633;NM_013339;NM_032437;NM_001172818;NM_001172819;NM_014288
chr1	64011880	64419765	NM_001083592;NM_005012
chr1	64442078	64482615	NM_152489
chr1	64708157	64931483	NM_020925
chr1	64983037	65204967	NM_002227;NM_018211
chr1	65384447	65470700	NM_203464;NM_001005353;NM_013410
chr1	65486513	65875764	NM_001198687;NM_001198683;NM_001198681;NM_017526;NM_001198689;NM_014787;NM_001198688;NM_001003680;NM_001003679;NM_002303
chr1	66030781	66622948	NM_002600;NM_001037341;NM_001037340;NM_001037339
chr1	66771403	66983495	NM_032291
chr1	66990409	67017318	NM_152665
chr1	67036012	67039527	NM_005478
chr1	67051160	67293540	NM_020948;NM_024763;NM_015139;NM_001146110;NM_001146111;NM_001146112;NM_001146113;NM_001077704;NM_207014;NM_001077702;NM_001077703;NM_001077700;NM_001077701
chr1	67330447	67366808	NM_001013674
chr1	67404642	67502478	NM_144701
chr1	67545139	67669623	NM_001018068;NM_001018069;NM_015640;NM_001018067;NM_001559
chr1	67923326	68073402	NM_018841;NM_001199742;NM_001199741;NM_001924
chr1	68283633	68289238	NM_004675
chr1	68336730	68481201	NM_024911;NM_001002292;NM_001193334
chr1	68667095	68688604	NM_000329
chr1	68712416	68735568	NM_017779;NM_001114120
chr1	69998446	70361759	NM_020794
chr1	70383073	70684685	NM_001190463;NM_030816;NM_004768;NM_001031693;NM_153742;NM_001190987;NM_017768;NM_001902;NM_001036645;NM_001036646
chr1	71090624	71286170	NM_001126044;NM_198719;NM_198718;NM_198715;NM_198714;NM_198717;NM_198716
chr1	71286775	71319711	NM_005455;NM_203350
chr1	71629429	72540107	NM_173808
chr1	74264290	74782704	NM_001105659;NM_015978;NM_003838;NM_001199327;NM_001112808;NM_001199329;NM_001199328
chr1	74806383	74912607	NM_001002912
chr1	74943758	75004948	NM_001134759;NM_001162916;NM_001130043;NM_001889;NM_138467;NM_001130042
chr1	75366637	75399806	NM_001001933
chr1	75440400	75854410	NM_001130058;NM_152697
chr1	75962430	76001943	NM_000016;NM_001127328
chr1	76024455	76033508	NM_004582
chr1	76033587	76151758	NM_002440
chr1	76157146	76170704	NM_080868
chr1	76312910	76869985	NM_001160011;NM_152996
chr1	77105645	77306333	NM_030965
chr1	77327255	77457899	NM_005482
chr1	77519928	78259205	NM_001172309;NM_012093;NM_198549;NM_015017;NM_174858;NM_015534;NM_144573;NM_007034;NM_201626;NM_201624;NM_003902
chr1	78277366	78376810	NM_017655
chr1	78729268	78796770	NM_001039585;NM_000959
chr1	78858676	78904944	NM_006417;NM_006820
chr1	79128037	79245180	NM_022159
chr1	81937708	82232017	NM_012302
chr1	84088152	84237699	NM_024686
chr1	84314638	84482822	NM_207578;NM_182948;NM_002731
chr1	84531683	84589081	NM_001134664;NM_001010971;NM_001134663
chr1	84636803	84653279	NM_058248;NM_021233
chr1	84716957	84752108	NM_025065;NM_005274
chr1	84787057	84813632	NM_004388
chr1	84880672	84928953	NM_001166295;NM_001166293;NM_001166417;NM_001166294;NM_014021
chr1	85040679	85131523	NM_012152
chr1	85162555	85235427	NM_153259
chr1	85255687	85286969	NM_018298
chr1	85300581	85371409	NM_145172
chr1	85390932	85441525	NM_032184
chr1	85488222	85515898	NM_003921;NM_198077
chr1	85556399	85822279	NM_001134445;NM_001554;NM_012137
chr1	85871672	85946905	NM_001170670;NM_017953
chr1	85958350	86395213	NM_152890
chr1	86584900	86634726	NM_001184765;NM_001184766;NM_020729;NM_001007022
chr1	86662163	86694828	NM_006536
chr1	86707114	86738695	NM_001285
chr1	86785306	86819027	NM_012128
chr1	86941415	86986455	NM_016009
chr1	87100454	87371931	NM_203341;NM_001134492;NM_012262;NM_004261
chr1	87566682	87587328	NM_006769
chr1	88920225	89130821	NM_001514;NM_006256
chr1	89173914	89236199	NM_019610;NM_001008662;NM_001008661;NM_001162536
chr1	89244948	89261240	NM_018284
chr1	89279712	89303753	NM_002053
chr1	89341682	89365686	NM_004120
chr1	89369958	89414340	NM_207398
chr1	89419419	89438607	NM_052941
chr1	89494496	89511153	NM_052942;NM_001134486
chr1	89602024	89626400	NM_198460
chr1	89761640	89836476	NM_015350;NM_001134476
chr1	89864160	89957773	NM_032270
chr1	90057690	90174695	NM_018103;NM_001134479
chr1	90231303	90273896	NM_182976;NM_182975
chr1	90950167	90955700	NM_020063
chr1	91152954	91260465	NM_016620;NM_201269;NM_032186
chr1	91498911	91643125	NM_001017975
chr1	91735629	91763915	NM_003503;NM_001134419;NM_001134420
chr1	91915940	92144441	NM_001195684;NM_003243;NM_001195683
chr1	92187516	92253089	NM_207189;NM_001726
chr1	92259997	92301681	NM_173567
chr1	92311956	92423193	NM_183242;NM_015237
chr1	92456055	92636327	NM_053274;NM_001012425;NM_024813
chr1	92710478	92725653	NM_001127216;NM_001127215;NM_005263
chr1	92745297	93030614	NM_005665
chr1	93068847	93200086	NM_000969;NM_001006605
chr1	93316580	93516913	NM_206886;NM_007358;NM_016040;NM_001164392;NM_001164393;NM_001164391;NM_001167830
chr1	93572422	93604072	NM_001938
chr1	93685035	93944260	NM_001024948;NM_017737;NM_001164473;NM_003567
chr1	94088866	94148664	NM_014597;NM_002061
chr1	94229712	94359438	NM_000350
chr1	94405094	94518500	NM_004815
chr1	94656174	94783809	NM_001178096;NM_002858;NM_001993;NM_001122674
chr1	95058046	95168906	NM_001114106;NM_152369;NM_001839
chr1	95220867	95311223	NM_144988
chr1	95330661	95485461	NM_001128142;NM_001199679;NM_015485;NM_001199691;NM_152487;NM_001199682
chr1	96959551	97062784	NM_021190
chr1	97315888	98159446	NM_000110;NM_001160301
chr1	98899102	98998646	NM_152238;NM_015976
chr1	99128389	99243109	NM_001010861;NM_001037317
chr1	99502429	99547726	NM_014839;NM_001166252
chr1	99883817	99937253	NM_017734
chr1	99946787	100008852	NM_001013660
chr1	100087940	100162167	NM_000643;NM_000642;NM_000645;NM_000644;NM_000646;NM_000028
chr1	100206295	100488487	NM_144620;NM_001918;NM_033055;NM_194292;NM_012243;NM_019083
chr1	100503606	100531009	NM_001130841;NM_003729
chr1	100589360	100758421	NM_033313;NM_033312;NM_003672
chr1	100775125	100781021	NM_022049
chr1	100957784	100977314	NM_001078;NM_001199834;NM_080682
chr1	101110357	101267547	NM_133496;NM_001439;NM_015958;NM_001144884;NM_001033025;NM_001077395;NM_001077394
chr1	101474893	101494620	NM_001400
chr1	102024993	102235378	NM_058170
chr1	103114611	103346955	NM_080629;NM_001854;NM_080630;NM_001190709
chr1	103820870	103923680	NM_020978;NM_017619
chr1	103961522	103969923	NM_000699
chr1	103999664	104008696	NM_004038_1;NM_001008221;NM_001008219_1;NM_001008218
chr1	104031563	104040596	NM_004038_2;NM_001008221_2;NM_001008218_1;NM_001008219
chr1	104093802	104102834	NM_001008221_1;NM_004038;NM_001008219_2;NM_001008218_2
chr1	107399457	107404643	NM_018137
chr1	107484076	107826195	NM_001113226;NM_001113228;NM_014917
chr1	107914555	108309410	NM_001079874;NM_006113
chr1	108466854	108545806	NM_213651;NM_013386
chr1	108567486	108588963	NM_001143989
chr1	108794427	108814783	NM_001143987;NM_001143988
chr1	108897082	109006935	NM_001010883;NM_001102592;NM_144584
chr1	109035247	109047069	NM_018061
chr1	109056825	109087599	NM_001144937
chr1	109090463	109153671	NM_007269
chr1	109159621	109201239	NM_152763
chr1	109220794	109307723	NM_013296;NM_015127;NM_001048210
chr1	109314357	109386591	NM_001142550;NM_001142551;NM_014969
chr1	109391336	109422787	NM_005645
chr1	109431444	109627763	NM_001005290;NM_020775;NM_006513;NM_020141_1;NM_001032291;NM_001408;NM_032636;NM_001122961
chr1	109636020	109651588	NM_001010985
chr1	109653443	109742489	NM_002959
chr1	109743176	109772084	NM_001199774;NM_002790;NM_001199772;NM_001199773
chr1	109810532	109845413	NM_001040709;NM_153340;NM_001134403;NM_001134402;NM_182580;NM_001134404;NM_001134400
chr1	109848247	109854139	NM_020703
chr1	109884017	109889978	NM_031936
chr1	109890893	109976406	NM_006496;NM_005272;NM_203404;NM_004037;NM_139156
chr1	109995705	110062556	NM_000850;NM_147148;NM_000848;NM_146421;NM_001142368;NM_000851;NM_000561
chr1	110069243	110085212	NM_000849
chr1	110094225	110108273	NM_139053;NM_133181;NM_024526
chr1	110249916	110275181	NM_000757;NM_172211;NM_172212;NM_172210
chr1	110328529	110414924	NM_006621;NM_033088;NM_006492
chr1	110453054	110458743	NM_203412
chr1	110494653	110546346	NM_001010898
chr1	110553629	110588508	NM_001039574;NM_004978
chr1	110679804	110752129	NM_004696;NM_022768;NM_006402
chr1	110795295	110801499	NM_032414
chr1	110861362	110863320	NM_005549
chr1	110937668	110951472	NM_004974
chr1	110997708	111020338	NM_002232
chr1	111215307	111244515	NM_000560;NM_001040033
chr1	111287661	111308611	NM_001006945;NM_018372
chr1	111461210	111548835	NM_178454;NM_006090;NM_024901;NM_001007794
chr1	111571356	111587587	NM_001025199;NM_004000;NM_001025197
chr1	111635007	111664708	NM_201653;NM_021797
chr1	111676617	111699742	NM_181643
chr1	111758022	111822670	NM_001688;NM_002557;NM_174896;NM_024102
chr1	111826595	111908120	NM_001081976;NM_020683;NM_000677
chr1	111963896	112112384	NM_198926;NM_002884;NM_001010935;NM_007204;NM_019099
chr1	112114795	112335331	NM_172198;NM_004980
chr1	112740303	113044921	NM_018704;NM_001130079;NM_017744;NM_138728;NM_004185;NM_006135;NM_020963;NM_024494;NM_138729;NM_138727
chr1	113045074	113059807	NM_001042678;NM_001042679;NM_005167;NM_175744
chr1	113062389	113072756	NM_001004440;NM_182759
chr1	113236980	113302560	NM_003051;NM_001166496
chr1	113416311	113475241	NM_014813
chr1	113732447	114157223	NM_006608;NM_018364;NM_152900;NM_001142782
chr1	114157822	114216011	NM_012411;NM_001193431;NM_015967
chr1	114220959	114236598	NM_001010922
chr1	114238735	114322004	NM_022836;NM_181358;NM_152696;NM_198269;NM_198268;NM_006594
chr1	114323467	114326398	NM_020190
chr1	114432142	114503088	NM_205848
chr1	114736845	114855735	NM_015906;NM_033020
chr1	114909716	115014600	NM_198459;NM_005872
chr1	115017243	115040555	NM_000036;NM_001172626
chr1	115047166	115125152	NM_007158;NM_001007553;NM_001102396;NM_002524;NM_001130523;NM_025073
chr1	115198978	115339513	NM_003176
chr1	115373938	115378883	NM_000549
chr1	115391219	115434058	NM_005725
chr1	115630044	115682409	NM_002506
chr1	115984828	116042378	NM_138959;NM_001172412;NM_001172411
chr1	116044149	116112949	NM_001232
chr1	116179149	116185550	NM_001111061;NM_005599
chr1	116320486	116414580	NM_018420
chr1	116455416	116493424	NM_152367
chr1	116716902	116749105	NM_001160234;NM_000701;NM_001160233
chr1	116849145	116915377	NM_001779;NM_001144822
chr1	116917876	117012184	NM_001007237;NM_001542
chr1	117098609	117113375	NM_001767
chr1	117253296	117334862	NM_020440
chr1	117345775	117380888	NM_004258
chr1	117404310	117467631	NM_003594;NM_001145635;NM_025188
chr1	117487689	117555132	NM_024626
chr1	117708412	117873507	NM_006699
chr1	117950127	117985186	NM_017709
chr1	118206950	118529416	NM_001135589;NM_006784;NM_017686;NM_206996
chr1	119227105	119333812	NM_152380
chr1	119374744	119492388	NM_201263;NM_015836
chr1	119706272	119738639	NM_001005783;NM_016527
chr1	119759077	119767185	NM_000198;NM_001166120
chr1	119840813	119859204	NM_000862
chr1	119958072	119992786	NM_001080470
chr1	120055628	120113211	NM_006623;NM_001166107;NM_005518
chr1	120138164	120155726	NM_001159352;NM_001159353;NM_032044
chr1	120178911	120189302	NM_001047980
chr1	120237679	120240636	NM_021794
chr1	120255578	120413840	NM_001200001;NM_024408
chr1	120640528	120657204	NM_001100910
chr1	120728431	120737467	NM_001004340;NM_001017986
chr1	142558667	142559404	NM_001123068
chr1	143074819	143075603	NM_178230;NM_001135789
chr1	143309985	143550532	NM_001037675
chr1	143554581	143787890	NM_014644;NM_001195260;NM_001195261;NM_001002812;NM_001002810;NM_001002811;NM_022359;NM_001198832;NM_001198834
chr1	143807477	143830662	NM_004892
chr1	143920440	144094598	NM_203458;NM_001039703
chr1	144124520	144128902	NM_213652;NM_145277;NM_213653;NM_202004
chr1	144149819	144153987	NM_006472
chr1	144167591	144187139	NM_001039888;NM_032305
chr1	144187989	144255415	NM_003846;NM_153713;NM_005105;NM_001184795;NM_003637
chr1	144260211	144280086	NM_144698
chr1	144286479	144427121	NM_014455;NM_006099;NM_001012758;NM_007053;NM_006468
chr1	144438013	144475546	NM_002614
chr1	144475952	144538460	NM_001097612;NM_001097613
chr1	144595225	144635406	NM_001097616
chr1	144743899	144794045	NM_183372_1;NM_001101663_1
chr1	145093025	145164052	NM_001144830;NM_001461;NM_005399;NM_001144829
chr1	145180568	145234069	NM_004284
chr1	145479735	145565050	NM_004326
chr1	145568086	145609893	NM_016361
chr1	145694730	145712108	NM_005266;NM_181703
chr1	145841570	145848019	NM_005267
chr1	145867130	145932379	NM_001097616_1;NM_016334
chr1	146040947	146091219	NM_001101663;NM_183372
chr1	146421384	146422043	NM_178230_2
chr1	146461398	146492490	NM_015383
chr1	146568376	146569160	NM_001144032
chr1	146822987	146862891	NM_173638;NM_001170755;NM_001102663
chr1	146910635	146911419	NM_001144032_1
chr1	147006066	147024935	NM_001102663_1
chr1	147819627	147820411	NM_001135789_1;NM_178230_1
chr1	148020869	148051016	NM_001024599;NM_001161334;NM_000566
chr1	148051404	148051860	NM_001123375
chr1	148070845	148249457	NM_175065;NM_020205;NM_003548;NM_003516_1;NM_001005464_1;NM_005850;NM_001034077_1;NM_003528;NM_014849;NM_016074;NM_001005464;NM_181873;NM_003516;NM_003517;NM_001145862
chr1	148292943	148384221	NM_007259
chr1	148388248	148406098	NM_016274
chr1	148457341	148475349	NM_001136478;NM_001136479;NM_030920
chr1	148496245	148508358	NM_012113;NM_016022;NM_001077628
chr1	148510991	148526131	NM_024579;NM_144697
chr1	148532642	148548096	NM_018997;NM_031901
chr1	148560394	148754999	NM_004425;NM_025150;NM_004698;NM_015203;NM_022664
chr1	148788386	148819947	NM_182763;NM_021960;NM_019032;NM_001197320;NM_025008
chr1	148838249	148936780	NM_207168;NM_004436;NM_207045;NM_207046;NM_207047;NM_207042;NM_207043;NM_207044;NM_018178
chr1	148937159	149116080	NM_001199739;NM_004079;NM_032132;NM_178427;NM_001668;NM_000396;NM_001197325;NM_001199829
chr1	149163984	149204135	NM_001145415;NM_012432
chr1	149204249	149220344	NM_022075;NM_181746
chr1	149220844	149275085	NM_003568;NM_001040217;NM_021222;NM_001163258;NM_001163259;NM_018379;NM_001163260
chr1	149275386	149307825	NM_017860;NM_020239;NM_138278;NM_006818;NM_001038707;NM_001159642
chr1	149309115	149429484	NM_024575;NM_144618;NM_013353;NM_030913;NM_024041;NM_001136543;NM_001178061;NM_212551;NM_001178062;NM_005997
chr1	149437388	149567138	NM_002651;NM_002810;NM_003557;NM_001198775;NM_020832;NM_001198774;NM_001198773;NM_001135638;NM_001135637;NM_001135636
chr1	149579710	149611970	NM_000449;NM_003944;NM_001025603
chr1	149633303	149698685	NM_145796;NM_015100;NM_207171;NM_002796;NM_001194937;NM_001194938
chr1	149749784	149822879	NM_001126337;NM_020127;NM_020770
chr1	149849638	149938450	NM_030918
chr1	149938549	149956057	NM_007185;NM_001172649;NM_001172648
chr1	149958685	149968800	NM_001144956
chr1	149998264	150029644	NM_016178;NM_001083963;NM_006862;NM_031420;NM_001134939;NM_001083965;NM_001083964
chr1	150037872	150071130	NM_001001523;NM_001004432;NM_005060
chr1	150076297	150083062	NM_001136003
chr1	150086201	150095600	NM_182578
chr1	150108442	150150305	NM_053055
chr1	150221936	150233620	NM_002966
chr1	150271591	150294214	NM_005620
chr1	150323217	150328381	NM_001008536
chr1	150345417	150353257	NM_007113
chr1	150392695	150398328	NM_001122965
chr1	150451161	150463293	NM_001009931
chr1	150541275	150572059	NM_002016
chr1	150587837	150599115	NM_001014342
chr1	150648343	150653374	NM_016190
chr1	150749882	150751277	NM_178438
chr1	150753602	150755105	NM_019060
chr1	150804754	150805872	NM_178435
chr1	150818484	150819604	NM_032563
chr1	150839762	150840186	NM_178434
chr1	150852911	150853198	NM_178433
chr1	150861934	150862203	NM_178431
chr1	150902496	150903759	NM_178430
chr1	150914395	150915673	NM_178429
chr1	150925223	150926500	NM_014357
chr1	150937433	150938542	NM_178428
chr1	150948147	150948534	NM_178356
chr1	150957721	150959575	NM_001024679
chr1	150997130	151001153	NM_001025231
chr1	151015472	151016069	NM_178354
chr1	151025280	151027525	NM_178353
chr1	151035851	151037281	NM_178352
chr1	151043935	151045790	NM_178351
chr1	151050222	151052209	NM_178349
chr1	151066573	151067197	NM_178348
chr1	151081954	151083083	NM_001128600
chr1	151117422	151124147	NM_030663
chr1	151147201	151150986	NM_005547
chr1	151209752	151211693	NM_173080
chr1	151223188	151224914	NM_001199828;NM_005987
chr1	151240847	151242956	NM_005416;NM_001097589
chr1	151270148	151272002	NM_003125
chr1	151278825	151380552	NM_001014450;NM_006945;NM_001017418;NM_001024209;NM_005988
chr1	151388682	151390051	NM_001014291
chr1	151442466	151444220	NM_001010857
chr1	151456684	151458417	NM_001195571
chr1	151497037	151514705	NM_000427
chr1	151536253	151587942	NM_052891;NM_020393
chr1	151596944	151600127	NM_002965
chr1	151612805	151614699	NM_005621
chr1	151629132	151630288	NM_002964
chr1	151655624	151662325	NM_176823
chr1	151676095	151679127	NM_001045479
chr1	151696834	151699761	NM_002963
chr1	151773648	151785150	NM_002962;NM_002961;NM_019554;NM_014624
chr1	151786388	151788893	NM_002960
chr1	151800205	151807744	NM_005978
chr1	151845547	151852361	NM_080388
chr1	151853356	151856375	NM_020672
chr1	151857899	151933355	NM_001024210;NM_001024211;NM_001024212;NM_001024213;NM_012437;NM_006271;NM_000906;NM_015607;NM_004515;NM_005979
chr1	151966562	152034130	NM_023015;NM_024330
chr1	152040008	152162354	NM_020699
chr1	152168240	152431648	NM_002870;NM_207308;NM_001030;NM_001043352;NM_001043353;NM_001159484;NM_001043351;NM_181715;NM_014856;NM_130898;NM_153649;NM_006694;NM_014437;NM_152263
chr1	152438191	152445523	NM_001010979
chr1	152445807	152515018	NM_015449;NM_001018837;NM_138740;NM_014847;NM_001098616;NM_001127320;NM_006118
chr1	152553735	152603982	NM_080429;NM_020452;NM_001005855
chr1	152625427	152799219	NM_001010846;NM_181359;NM_000565;NM_182499;NM_001098475;NM_017582
chr1	152806478	152820693	NM_000748
chr1	152820908	152867518	NM_015841;NM_015840;NM_001193495;NM_001025107;NM_001111
chr1	152939886	153109759	NM_002249;NM_170782
chr1	153163830	153177058	NM_006556
chr1	153183164	153232214	NM_025207;NM_003029;NM_001826;NM_001184892;NM_001184891;NM_020524;NM_138300;NM_001130041;NM_001130040;NM_183001;NM_201398
chr1	153232320	153234061	NM_018655
chr1	153237817	153308862	NM_144622;NM_207191;NM_207196;NM_207197;NM_207194;NM_207195;NM_003815;NM_182690;NM_005227;NM_182689;NM_001143687;NM_152494;NM_015872
chr1	153317826	153326797	NM_004952
chr1	153366086	153393932	NM_004428;NM_018973;NM_153741;NM_018845;NM_001122839;NM_001122837;NM_182685
chr1	153408416	153450248	NM_002456;NM_002455;NM_007112;NM_001044392;NM_001044393;NM_025058;NM_001044391;NM_001044390;NM_198883;NM_173852;NM_001018017;NM_001018016
chr1	153461414	153492239	NM_000157;NM_001171812;NM_001171811;NM_006589;NM_198264;NM_001005742;NM_001005741
chr1	153492309	153512136	NM_052837;NM_003993;NM_005698
chr1	153513766	153542166	NM_000298;NM_181871;NM_020897
chr1	153545075	154095786	NM_014328;NM_018489;NM_001199851;NM_001199850;NM_001105205;NM_001105204;NM_139118;NM_139119;NM_001105203;NM_001039517;NM_033657;NM_001198899;NM_002004;NM_004632;NM_001037533;NM_001199849;NM_139121;NM_001135822;NM_001135821;NM_032292;NM_018253;NM_018116;NM_001198900;NM_001198901;NM_001198902;NM_001198903;NM_001198904;NM_001198905;NM_001198906
chr1	154095866	154130431	NM_152280
chr1	154134159	154171840	NM_014949;NM_006912
chr1	154176322	154180262	NM_181885
chr1	154183110	154318907	NM_020131;NM_001093725;NM_020387;NM_003145;NM_001162383;NM_004723;NM_001162384;NM_014017;NM_001145264
chr1	154336810	154415056	NM_170707;NM_005572;NM_170708;NM_001193302;NM_001193301;NM_001193300;NM_022367
chr1	154430048	154583434	NM_001199654;NM_001004319;NM_014655;NM_144627;NM_024897;NM_001008800;NM_144580;NM_015327;NM_005998;NM_007221;NM_032323;NM_198406;NM_001199662;NM_001199663;NM_001199661;NM_001199653;NM_199173;NM_001199664
chr1	154605435	154622043	NM_020407
chr1	154640295	154666538	NM_006365
chr1	154692154	154741210	NM_005920
chr1	154761686	154809022	NM_178229
chr1	154816143	154824572	NM_001105669
chr1	154828086	154839655	NM_144772;NM_182679;NM_015590
chr1	154855202	154862463	NM_021817
chr1	154874104	154895945	NM_198427;NM_021948
chr1	154905177	154915272	NM_006617
chr1	154930275	154989996	NM_015997;NM_001126051;NM_145729;NM_001199723;NM_001142560;NM_030980;NM_004494;NM_001878;NM_001126050;NM_024540
chr1	155003375	155118266	NM_002529;NM_003975;NM_014215;NM_001007792;NM_001012331;NM_005973;NM_001161441;NM_001161443;NM_001161442;NM_001161444
chr1	155130092	155153012	NM_001080471
chr1	155156449	155336224	NM_144702;NM_198236;NM_014784;NM_001004341
chr1	155357583	155375452	NM_001145312;NM_005240
chr1	155749791	155788934	NM_001195388;NM_031281
chr1	155809427	155834585	NM_031282
chr1	155912904	155946824	NM_052939
chr1	155981765	156013550	NM_030764
chr1	156030818	156056564	NM_001159397;NM_052938;NM_001159398
chr1	156067328	156078344	NM_005894
chr1	156219598	156339311	NM_018240
chr1	156412347	156432508	NM_001766
chr1	156484778	156494682	NM_001763
chr1	156526187	156531188	NM_001765
chr1	156564364	156567945	NM_001764
chr1	156583207	156593967	NM_001185110;NM_001185108;NM_001185107;NM_001185113;NM_001185112;NM_001185115;NM_001185114;NM_001042583;NM_001042584;NM_001042585;NM_001042586;NM_001042587;NM_030893
chr1	156634936	156635880	NM_001004475
chr1	156656342	156657280	NM_001004476
chr1	156701976	156702917	NM_001004473
chr1	156716292	156717299	NM_001004472
chr1	156783542	156784519	NM_001005189
chr1	156799065	156800018	NM_001160325
chr1	156815333	156816313	NM_001004477
chr1	156842853	156843794	NM_001004478
chr1	156847120	156923150	NM_003126
chr1	156936092	156937066	NM_001005279
chr1	156953582	156954529	NM_001005327
chr1	156991230	156992261	NM_001005184
chr1	157002158	157003096	NM_001005185
chr1	157013096	157014049	NM_001005278
chr1	157067779	157085900	NM_002432
chr1	157167966	157213467	NM_152501;NM_198930;NM_198928;NM_198929
chr1	157236399	157359979	NM_004833;NM_005531
chr1	157407851	157442914	NM_001127173;NM_021189;NM_002036;NM_001122951
chr1	157526128	157544638	NM_002001
chr1	157550084	157551073	NM_001004467
chr1	157676136	157678375	NM_012351
chr1	157771492	157772421	NM_001004469
chr1	157824240	157825285	NM_001639
chr1	157948703	157951003	NM_000567
chr1	158016979	158018969	NM_017823
chr1	158038770	158052706	NM_001004310
chr1	158063098	158186264	NM_001135050;NM_012337;NM_003564;NM_001134233;NM_001013661;NM_020125;NM_020789
chr1	158187906	158191188	NM_033438;NM_001146172;NM_001146173
chr1	158254645	158270443	NM_145167
chr1	158270495	158306675	NM_002241
chr1	158314367	158335212	NM_052868;NM_004983
chr1	158352129	158380559	NM_000702
chr1	158387905	158439732	NM_144699;NM_001231;NM_001001734
chr1	158441749	158499950	NM_003768;NM_015726
chr1	158502817	158595381	NM_004371;NM_015331;NM_001098398;NM_002857;NM_001193644
chr1	158598928	158609336	NM_005598
chr1	158634780	158665148	NM_020335
chr1	158721444	158759714	NM_001184714;NM_001184715;NM_001184716;NM_052931
chr1	158766056	158815968	NM_001184879;NM_003874;NM_001184881;NM_001184882
chr1	158844481	158883745	NM_003037
chr1	158914859	158948780	NM_001778
chr1	158975524	158991373	NM_021181
chr1	159032552	159064734	NM_002348;NM_001033667
chr1	159064993	159099316	NM_001166663;NM_001166664;NM_016382
chr1	159112953	159132495	NM_017625
chr1	159172264	159193563	NM_080878
chr1	159220213	159306837	NM_016946;NM_001113206;NM_001113207;NM_001113205;NM_207005;NM_181720;NM_007122;NM_001025598
chr1	159307168	159326070	NM_030916
chr1	159334658	159336800	NM_001007255;NM_152366
chr1	159336970	159475022	NM_001077470;NM_001077471;NM_001077472;NM_001077473;NM_001077474;NM_032174;NM_001077476;NM_001166159;NM_001077478;NM_001077479;NM_001077480;NM_004550;NM_012394;NM_001199874;NM_001199873;NM_001643;NM_016406;NM_032998;NM_001077477;NM_001077481;NM_005122;NM_001077482;NM_001122764;NM_001039712;NM_001039711;NM_001185094;NM_001077475;NM_001185092;NM_001185093;NM_001077469;NM_004106;NM_003779;NM_005600;…
chr1	159494999	159523233	NM_001102566
chr1	159525908	159615408	NM_000530;NM_001035511;NM_001013625;NM_001035512;NM_001035513;NM_003001
chr1	159741642	159841197	NM_000569;NM_001136219;NM_001127593;NM_001127592;NM_001127595;NM_002155;NM_001127596;NM_021642;NM_201563
chr1	159842487	159867782	NM_000570
chr1	159899529	159915426	NM_001002273;NM_001190828;NM_004001;NM_001002274;NM_001002275
chr1	159943336	159950768	NM_001184866;NM_001184867;NM_001184873;NM_001184872;NM_032738;NM_001184870;NM_001184871
chr1	159958222	159964741	NM_001002901
chr1	159984967	159993653	NM_007240
chr1	160002248	160212414	NM_007348
chr1	160219525	160260821	NM_015441
chr1	160305833	160650794	NM_014697;NM_001164757;NM_001126060;NM_053282;NM_182581;NM_001085375;NM_001135240
chr1	160733485	160767304	NM_175866;NM_144624;NM_001184763
chr1	160797766	160836934	NM_003115
chr1	160868630	161058593	NM_001014796;NM_006182;NM_016371
chr1	161090711	161105229	NM_178550
chr1	161305020	161313216	NM_001113380;NM_001113381;NM_001102445;NM_005613
chr1	161378528	161592177	NM_003617;NM_145697;NM_001195303;NM_031423
chr1	162794534	163087924	NM_002585
chr1	163437728	163592581	NM_177398;NM_001174069
chr1	163636782	163681329	NM_006917
chr1	163779872	163799809	NM_001005214
chr1	163866726	163934628	NM_004528;NM_000696
chr1	163950699	164005745	NM_019026
chr1	164063303	164157458	NM_012474
chr1	164292877	164403147	NM_001017961
chr1	165074838	165112589	NM_017542;NM_053053
chr1	165144089	165211819	NM_199351
chr1	165221104	165258071	NM_032858
chr1	165288706	165326647	NM_005814
chr1	165329908	165365026	NM_001080426
chr1	165455689	165754710	NM_001198786;NM_198053;NM_002697;NM_001198783;NM_000734
chr1	165776875	165789803	NM_003851
chr1	165866051	165944615	NM_052862
chr1	165956463	166033507	NM_003953;NM_001146191;NM_024569
chr1	166043829	166152092	NM_018417;NM_001167749
chr1	166152426	166373433	NM_001198957;NM_001198956;NM_153832;NM_001143674;NM_018442;NM_001017977;NM_015415
chr1	166381913	166550290	NM_005149;NM_001031800;NM_152902;NM_199344
chr1	166776627	166779874	NM_003175
chr1	166812277	166817939	NM_002995
chr1	166931319	167249245	NM_001937
chr1	167341482	167665804	NM_003666;NM_021179;NM_001677;NM_013330;NM_197972
chr1	167699766	167721856	NM_006996
chr1	167747744	167822504	NM_000130
chr1	167824711	167866023	NM_003005
chr1	167926430	167951897	NM_000655
chr1	167958405	167969941	NM_000450
chr1	168028296	168130013	NM_020423;NM_018186;NM_033418;NM_181093
chr1	168157015	168310673	NM_014970
chr1	168381812	168404660	NM_001136107
chr1	168767555	168789622	NM_001146039;NM_152281
chr1	168897474	168975589	NM_022716;NM_006902
chr1	169171236	169301741	NM_025063;NM_001163629
chr1	169325983	169353704	NM_001002294;NM_006894
chr1	169420979	169448446	NM_001460
chr1	169484287	169521822	NM_002021
chr1	169549919	169577967	NM_002022
chr1	169720503	169829943	NM_015172
chr1	169870851	169981266	NM_003762;NM_000261;NM_001185127
chr1	169998006	170033483	NM_015935;NM_014955;NM_001007239
chr1	170076815	170654231	NM_001136127;NM_015569
chr1	170656439	170704592	NM_153747;NM_002642;NM_139240
chr1	170768345	170847599	NM_016227;NM_014283
chr1	170894769	170902842	NM_000639
chr1	171275991	171286726	NM_005092
chr1	171410868	171443756	NM_003326
chr1	171713003	171838928	NM_004905;NM_178527
chr1	171841828	171907922	NM_001195190;NM_198493
chr1	171950625	172139310	NM_032522;NM_001127181;NM_033319;NM_001171182;NM_001122770;NM_014458;NM_018122
chr1	172139535	172153183	NM_000488
chr1	172163414	172258838	NM_172071
chr1	172393993	173265840	NM_001035230;NM_014857;NM_001007214;NM_005684;NM_014412;NM_022100
chr1	173303379	173383825	NM_022093
chr1	173392703	173428947	NM_001162893;NM_014656;NM_001162895;NM_001162894
chr1	173550959	173979446	NM_003285
chr1	174180441	174444044	NM_001001740;NM_022457
chr1	174698930	175081326	NM_021936;NM_020318
chr1	175096826	175400981	NM_207108;NM_004319
chr1	175406661	175518181	NM_021165
chr1	176163301	176220157	NM_033127
chr1	176327285	176717370	NM_004841;NM_170692
chr1	176735644	176760245	NM_001170724;NM_032126;NM_001170722;NM_001170723
chr1	176959113	177158564	NM_152663;NM_004673
chr1	177261571	177312363	NM_014864
chr1	177316585	177480155	NM_001168239;NM_001168238;NM_001168237;NM_001168236;NM_005158;NM_007314;NM_022371;NM_001136001;NM_001136000
chr1	177529142	177594548	NM_003101
chr1	177601247	177811774	NM_014625;NM_144696
chr1	177827241	177927179	NM_001199091;NM_001199092;NM_001199085;NM_173533;NM_001199089
chr1	177978921	178053833	NM_173509
chr1	178074653	178160375	NM_015602;NM_145034;NM_001199260;NM_022347
chr1	178189476	178350658	NM_014810
chr1	178390545	178438716	NM_001004128;NM_002826
chr1	178465333	178745179	NM_032360;NM_033343
chr1	178867605	179139494	NM_001135669;NM_004736
chr1	179147320	179198428	NM_020950
chr1	179208741	179258796	NM_005819
chr1	179268920	179298580	NM_001531;NM_001195000;NM_001195035;NM_001194999
chr1	179324191	179326602	NM_016545
chr1	179716785	180040266	NM_000721
chr1	180289343	180336385	NM_001009992
chr1	180617427	180628406	NM_001033044;NM_002065;NM_001033056
chr1	180633875	180636374	NM_172000
chr1	180685879	180796355	NM_001137669
chr1	180809392	180825358	NM_021133
chr1	180834361	180840382	NM_002928
chr1	180877571	180908690	NM_001102450;NM_033345
chr1	181025510	181066289	NM_030769
chr1	181074495	181123838	NM_001357
chr1	181135623	181189298	NM_030933
chr1	181258919	181381428	NM_002293
chr1	181421479	181654840	NM_018891;NM_170706;NM_005562;NM_015039
chr1	181705615	181826679	NM_001174061;NM_001190794;NM_000433;NM_173156;NM_001190789;NM_201569;NM_201568;NM_001127651
chr1	181844585	182164359	NM_015149;NM_203454;NM_005717
chr1	182166451	182274069	NM_015101
chr1	182287107	182331602	NM_052965;NM_001127394
chr1	182620963	182865917	NM_030806
chr1	182926219	182990778	NM_025191
chr1	183026777	183210588	NM_052966
chr1	183280957	183555446	NM_017673;NM_030934;NM_007212;NM_006469;NM_001105518
chr1	183969944	184426708	NM_031935
chr1	184532014	184657302	NM_017847;NM_001164245;NM_001164246;NM_001127710;NM_001127708;NM_001127709;NM_001199906;NM_003292;NM_005807
chr1	184677602	184698236	NM_002597;NM_022576
chr1	184907567	184917446	NM_000963
chr1	185064655	185224797	NM_024420
chr1	188333420	188714534	NM_199051
chr1	190394215	190422449	NM_130782
chr1	190552745	190603037	NM_001039152
chr1	190811425	190815782	NM_002922
chr1	190844842	190870197	CUFF.21828.1
chr1	190871883	190896104	NM_002927;NM_144766
chr1	191044139	191048030	NM_002923
chr1	191248111	191342457	NM_001173525;NM_001173524;NM_001199262;NM_001199263;NM_001199261;NM_015984;NM_004600;NM_197962;NM_016066;NM_001042369;NM_001042370
chr1	191349037	191499029	NM_003783;NM_024529
chr1	194461536	194844684	NM_198503
chr1	194887620	194983272	NM_001014975;NM_000186
chr1	195010553	195030996	NM_001166624;NM_021023
chr1	195055484	195068081	NM_002113
chr1	195123835	195154909	NM_006684
chr1	195179557	195194979	NM_005666
chr1	195213290	195245434	NM_030787
chr1	195274944	195303020	NM_001994
chr1	195319874	195437168	NM_018136;NM_194314
chr1	195503875	195714208	NM_001193640;NM_201253
chr1	195740362	196011608	NM_001195216;NM_001195215;NM_144977
chr1	196137993	196143121	NM_001024594
chr1	196148258	196165896	NM_001014434;NM_020204
chr1	196392512	196558174	NM_133494
chr1	196758975	196776698	NM_133326;NM_133262
chr1	196874257	196993183	NM_080921;NM_080923;NM_002838
chr1	198263392	198413175	NM_205860;NM_003822
chr1	198449279	198450266	NM_001105517
chr1	198623444	198651557	NM_012482
chr1	198787243	198857213	NM_014875
chr1	198876565	198916322	NM_001031725
chr1	198974412	199100928	NM_203459
chr1	199105134	199112212	NM_005298
chr1	199117659	199165868	NM_001142569;NM_018265
chr1	199202866	199259593	NM_017596
chr1	199275135	199348317	NM_000069
chr1	199370427	199407357	NM_016456
chr1	199426483	199464774	NM_001164586
chr1	199518854	199568744	NM_000299;NM_001005337
chr1	199594765	199635715	NM_000364;NM_005558;NM_001001431;NM_001001430;NM_001001432
chr1	199636606	199664973	NM_003281
chr1	199699959	199705785	NM_012396
chr1	199719137	199748751	NM_001193570;NM_001193571;NM_001193572;NM_004078
chr1	199774678	200063511	NM_001167738;NM_020443
chr1	200063570	200206415	NM_198149;NM_006335;NM_012134;NM_018085
chr1	200218304	200253311	NM_020216;NM_004433;NM_001114309
chr1	200354418	200397940	NM_004767;NM_138795;NM_002832;NM_080588;NM_001199797
chr1	200429585	200555751	NM_021636;NM_001017403;NM_001017404
chr1	200561103	200577737	NM_014176
chr1	200584275	200946368	NM_032103;NM_001136504;NM_032104;NM_002481;NM_001167857;NM_001167858;NM_177402;NM_001197131
chr1	200963066	201045099	NM_006618
chr1	201107744	201203146	NM_002871;NM_001127687;NM_015999;NM_021633;NM_016243
chr1	201242572	201261470	NM_138391;NM_001079809
chr1	201262218	201314813	NM_015053
chr1	201318471	201322022	NM_002479
chr1	201363396	201403338	NM_000674;NM_001048230
chr1	201403548	201422641	NM_001276;NM_004997
chr1	201448613	201465994	NM_003465
chr1	201541202	201545352	NM_006763
chr1	201576375	201586981	NM_002023
chr1	201711506	201727244	NM_201348;NM_002725
chr1	201729894	201745002	NM_014359
chr1	201862120	201979949	NM_001001396;NM_001684
chr1	202000880	202106903	NM_003094;NM_017773;NM_014827;NM_001174108;NM_001136190
chr1	202308719	202388720	NM_005686;NM_018208
chr1	202390453	202402439	NM_000537
chr1	202426092	202614724	NM_002256;NM_198447;NM_014935
chr1	202635141	202731443	NM_002646;NM_032833
chr1	202742272	202811192	NM_002393
chr1	202846007	202921602	NM_201630;NM_006338
chr1	203064164	203258723	NM_001005389;NM_001005388;NM_001160331;NM_001160332;NM_001160333;NM_015090
chr1	203278546	203359060	NM_203376;NM_001193272;NM_005076;NM_005057;NM_001193273
chr1	203364370	203447737	NM_015375;NM_199462
chr1	203463350	203513288	NM_014858
chr1	203536574	203557793	NM_030952
chr1	203571859	203592722	NM_018203
chr1	203617130	203692227	NM_001199051;NM_001001552;NM_001199050;NM_001199052
chr1	203740299	203771362	NM_212503;NM_002596;NM_212502
chr1	203804663	203916531	NM_021795;NM_033102;NM_001973;NM_181644
chr1	203937924	203986649	NM_022731
chr1	204003612	204011310	NM_003929;NM_001135662;NM_001135663;NM_001135664
chr1	204012840	204049960	NM_173854
chr1	204057003	204088945	NM_152491
chr1	204130247	204179211	NM_052934;NM_134325
chr1	204304926	204321697	NM_001123168
chr1	204390597	204401020	NM_000707
chr1	204405294	204455270	NM_001007544
chr1	204484082	204498796	NM_001910;NM_148964
chr1	204582823	204736988	NM_001170637;NM_001193321;NM_001042758;NM_015326;NM_001193322;NM_014002
chr1	204747479	204866938	NM_006893;NM_182664;NM_182665;NM_182663
chr1	204875158	204898682	NM_003582;NM_001004023
chr1	204924636	204974277	NM_032960;NM_004759
chr1	205006579	205083181	NM_013371;NM_153758;NM_000572
chr1	205103332	205109484	NM_018724
chr1	205125546	205165449	NM_005449;NM_001185157;NM_001185156;NM_006850;NM_001142473;NM_001185158;NM_001193338
chr1	205168415	205186615	NM_002644
chr1	205197096	205211056	NM_001122979;NM_001170631;NM_032029
chr1	205258489	205272957	NM_023938;NM_001083924
chr1	205281685	205292289	NM_018566
chr1	205293033	205320991	NM_001018053;NM_006212
chr1	205328801	205339968	NM_000716;NM_001017366;NM_001017367;NM_001017364;NM_001017365
chr1	205344220	205384940	NM_000715
chr1	205561161	205600995	NM_000574;NM_001114752
chr1	205694058	205729863	NM_001006658;NM_001877
chr1	205735363	205881733	NM_000651;NM_000573
chr1	205884996	205963659	NM_175710
chr1	205991623	206052473	NM_153826;NM_172359;NM_172361;NM_002389;NM_172351;NM_172350;NM_172353;NM_172352
chr1	206123539	206151396	NM_001773;NM_001025109
chr1	206262211	206484406	NM_025179
chr1	207668758	207691187	NM_001104548
chr1	207817690	207901790	NM_001127641;NM_001017402;NM_020439;NM_000228
chr1	207915086	207916358	NM_015714
chr1	207926056	208046847	NM_181755;NM_006147;NM_152485;NM_025228;NM_005525
chr1	208067074	208101907	NM_014388
chr1	208178052	208411348	NM_001146264;NM_001146262;NM_153262;NM_001146261
chr1	208471092	208490992	NM_019605
chr1	208551039	209374495	NM_002238;NM_001170588;NM_018194;NM_001170580;NM_001170564;NM_001170587;NM_172362;NM_001122834
chr1	209497927	209556695	NM_001136225;NM_001136224;NM_001136223;NM_018254
chr1	209566508	209637024	NM_004619;NM_145759;NM_001033910
chr1	209716487	209732882	NM_183059;NM_001164688
chr1	209811373	209822000	NM_021194
chr1	209900708	209915975	NM_002497
chr1	209983420	210070812	NM_014873
chr1	210179356	210378821	NM_001199811;NM_016448;NM_001199812;NM_015434;NM_001199809
chr1	210523814	210654896	NM_001199756;NM_006243;NM_001198862;NM_018252
chr1	210661941	210686376	NM_013349
chr1	210805275	210861822	NM_001040619;NM_001030287;NM_001674
chr1	210864412	210866743	NM_153606
chr1	210926038	210940657	NM_018664
chr1	210961042	211064336	NM_001042553;NM_001042552;NM_001146170;NM_001146171;NM_001146169;NM_001042549;NM_015471
chr1	211070108	211087772	NM_001024601
chr1	211095051	211153648	NM_014053
chr1	211190417	211255981	NM_001136474;NM_001136475;NM_144567;NM_024749
chr1	211290832	211514988	NM_012424;NM_001136138
chr1	212226820	212281221	NM_002763
chr1	212519503	212793046	NM_020197;NM_005401
chr1	212843035	212916228	NM_016343
chr1	213245385	213477059	NM_001017425;NM_001017424;NM_014217
chr1	213806392	213861810	NM_016121
chr1	213862376	214663392	NM_206933;NM_007123
chr1	214743210	215377720	NM_001134285;NM_001438;NM_206595;NM_206594
chr1	215666967	216107815	NM_138796;NM_018040
chr1	216525161	216684592	NM_016052;NM_003238;NM_001135599
chr1	217413380	217453104	NM_138794
chr1	218150226	218168802	NM_018713
chr1	218208565	218286866	NM_004446
chr1	218297447	218330409	NM_006085
chr1	218334054	218512670	NM_018060;NM_012414
chr1	218767997	218904422	NM_018650
chr1	218930251	218939198	NM_024709
chr1	218983739	219054753	NM_022746;NM_017898
chr1	219118223	219125088	NM_021958
chr1	219940610	219984222	NM_144729;NM_144728;NM_007207
chr1	220762003	220788222	NM_024746
chr1	220794643	220832576	NM_139352;NM_005681
chr1	220857957	220975825	NM_198551;NM_022831;NM_144695
chr1	220976974	220990929	NM_207468
chr1	221054979	221246228	NM_032890
chr1	221257657	221270496	CUFF.16423.2;CUFF.16423.3
chr1	221345400	221383629	NM_003268
chr1	221460746	221604326	NM_017982;NM_001037175
chr1	221633338	221635435	NM_152610
chr1	221778004	221920275	NM_001143962
chr1	221955873	222126756	NM_001031685;NM_005426;NM_001146068;NM_001748
chr1	222368280	222584777	NM_001136115;NM_003676;NM_002533;NM_206840;NM_015176
chr1	222611142	222704388	NM_001115113;NM_014184;NM_025160
chr1	222820492	222844360	CUFF.7314.1
chr1	222870388	222995529	NM_152495
chr1	223183743	223654621	NM_144989;NM_001373;NM_001145154
chr1	223655781	223683181	NM_194442;NM_002296
chr1	223731513	223908990	NM_018212;NM_001008493
chr1	224013048	224061272	NM_003133;NM_001130440
chr1	224064311	224137857	NM_000120;NM_001136018;NM_014698
chr1	224140605	224143762	NM_020997
chr1	224171006	224179222	NM_013328
chr1	224190802	224198513	NM_003240;NM_001172425
chr1	224237018	224253712	NM_152608
chr1	224312579	224342730	NM_002107
chr1	224393543	224441992	NM_022735
chr1	224476673	224572431	NM_173083;NM_031944
chr1	224612010	224662746	NM_001618
chr1	224790561	225004936	NM_002221;NM_001003665
chr1	225120726	225165842	NM_012486;NM_000447
chr1	225194541	225574127	NM_020247;NM_014826;NM_003607
chr1	225817554	225919101	NM_178549
chr1	225930002	225933884	CUFF.12083.2
chr1	225982946	226036181	NM_053052;NM_001161465;NM_023007
chr1	226069838	226100794	NM_183062
chr1	226172879	226202602	NM_003395
chr1	226261017	226315639	NM_033131
chr1	226336167	226371062	NM_001658;NM_181454;NM_181455;NM_181441;NM_181456;NM_001024228;NM_181465;NM_181464;NM_001024227;NM_001024226;NM_024319;NM_181463;NM_181462
chr1	226394270	226414191	NM_000858;NM_020435;NM_001159390;NM_001159391
chr1	226416111	226445884	NM_001010867
chr1	226459101	226643288	NM_001098623;NM_052843
chr1	226647254	226671814	NM_001024940;NM_001134855;NM_145214;NM_016102
chr1	226678458	226680004	NM_003493
chr1	226684012	226718734	NM_033445;NM_175055
chr1	226732509	226763283	NM_001010858
chr1	226924854	226949039	NM_021205
chr1	227472818	227545579	NM_145257;NM_006542;NM_004578
chr1	227622637	227761821	NM_018230;NM_001100;NM_012089
chr1	227777307	227866877	NM_001025247;NM_014409;NM_014777
chr1	228269019	228484517	NM_004481
chr1	228523878	228628810	NM_024554
chr1	228844825	228896354	NM_001145036;NM_007357
chr1	228904413	228918841	NM_000029
chr1	228949646	229004974	NM_016452;NM_006615
chr1	229039488	229072765	NM_032800;NM_001136495;NM_001136494
chr1	229106903	229203709	NM_001122835;NM_022786;NM_024525
chr1	229221327	229243527	NM_198552
chr1	229363496	229424148	NM_001004342
chr1	229426085	229480342	NM_152379;NM_014236
chr1	229520336	229628133	NM_032018;NM_175876;NM_022051;NM_001010984
chr1	229730789	229772656	NM_005999
chr1	229829040	230243914	NM_001164537;NM_018662;NM_001164538;NM_001164539;NM_001012957;NM_001012958;NM_001012959;NM_001164549;NM_001164548;NM_001164542;NM_001164541;NM_001164540;NM_001164547;NM_001164546;NM_001164545;NM_001164544;NM_001164550;NM_001164551;NM_001164552;NM_001164553;NM_001164554;NM_001164555;NM_001164556
chr1	230600199	230832555	NM_020808
chr1	231007212	231012715	NM_019090
chr1	231152627	231498197	NM_032324;NM_014801
chr1	231530076	231587673	NM_032435
chr1	231815205	231895031	NM_002245
chr1	232106906	232528377	NM_173508
chr1	232557840	232681654	NM_001012985;NM_005646
chr1	232804492	232824324	NM_001077397;NM_182972
chr1	233321167	233575678	NM_014765;NM_001161533;NM_015014;NM_004837;NM_001037277;NM_016374;NM_031371
chr1	233596901	233734831	NM_001079515;NM_003193;NM_152490
chr1	233768989	233881206	NM_004485;NM_001098721;NM_001098722
chr1	233890842	234097249	NM_000081
chr1	234102189	234113868	CUFF.8328.3
chr1	234196948	234298278	NM_002508
chr1	234371722	234512138	NM_019891;NM_003272
chr1	234624123	234733157	NM_145861;NM_080738
chr1	234746953	234834656	NM_018072;NM_201545;NM_201544;NM_201543;NM_006499
chr1	234916101	234994541	NM_001103
chr1	235024960	235134295	NM_000254
chr1	235271865	236063913	NM_001035
chr1	236107787	236120845	NM_021186
chr1	237616386	238145370	NM_000740
chr1	238321456	238705198	NM_020066
chr1	238719496	238842207	NM_022469
chr1	238998027	239587544	NM_002924
chr1	239723762	239749724	NM_000143
chr1	239761780	239870476	NM_014322;NM_003679;NM_001821
chr1	239882203	240032057	NM_144625
chr1	240061869	240126956	NM_006027;NM_130398;NM_003686
chr1	240223202	240229061	NM_001004343
chr1	240312973	240754949	NM_001195811;NM_152666;NM_001195812
chr1	241353070	242080701	NM_014812;NM_006642;NM_001042405;NM_001042404;NM_005465;NM_181690
chr1	242276568	242287406	NM_006352;NM_205768
chr1	242582560	242682345	NM_001012970;NM_001126
chr1	242687474	242870416	NM_173807;NM_001130957
chr1	242882975	242945823	NM_016076
chr1	243062328	243095256	NM_004501;NM_198076;NM_031844
chr1	243197696	243355800	NM_001143943;NM_032328
chr1	243384063	243939391	NM_018012
chr1	243972787	244737657	NM_001167740;NM_022743
chr1	244770486	244898526	NM_152609;NM_001139459;NM_022366
chr1	244953838	245014242	NM_016002
chr1	245064866	245162379	NM_015446
chr1	245171383	245240950	NM_020394
chr1	245263485	245308844	NM_033213
chr1	245327972	245334370	NM_024804;NM_001142572
chr1	245339412	245342399	NM_207401
chr1	245351901	245401941	NM_003431
chr1	245485935	245487731	NM_173858
chr1	245510274	245572239	NM_032752
chr1	245641669	245679056	NM_001127461;NM_183395;NM_001127462;NM_001079821;NM_004895
chr1	245680954	245681907	NM_001004492
chr1	245720993	245722334	NM_001004698
chr1	245751179	245763793	NM_198074
chr1	245778530	245807087	NM_145278
chr1	245818285	245819238	NM_001001915
chr1	245835511	245836440	NM_001001914
chr1	245869690	246119592	NM_001005286;NM_001005487;NM_015431;NM_012353;NM_001001966;NM_001001959
chr1	246125484	246127327	NM_001001957
chr1	246149693	246152528	NM_001005522
chr1	246165725	246330858	NM_001004491;NM_175911;NM_001001963;NM_001004687;NM_001004686
chr1	246375073	246376011	NM_001004690
chr1	246409911	246410954	NM_001004688
chr1	246432993	246433931	NM_001004689
chr1	246468854	246469789	NM_017504
chr1	246502777	246503739	NM_001004695
chr1	246524541	246525503	NM_001004692
chr1	246553555	246554493	NM_001004691
chr1	246578700	246579638	NM_001001918
chr1	246591506	246592552	NM_001004696
chr1	246617533	246618459	NM_001005471
chr1	246635919	246637028	NM_030904
chr1	246682722	246683696	NM_001004136
chr1	246701627	246704286	NM_001005495
chr1	246718513	246719460	NM_001004697
chr1	246750085	246753339	NM_001013355
chr1	246788468	246789397	NM_001004694
chr1	246803725	246804681	NM_001001821
chr1	246821879	246823947	NM_001004693
chr1	246852512	246857411	NM_001001964
chr1	246868211	246869182	NM_001001827
chr1	246879855	246880808	NM_001001824
chr1	246911293	246912228	NM_001004734
chr1	246969340	246969774	NM_001085474
chr1	247071226	247126124	NM_001193328;NM_024836;NM_017865;NM_001136036;NM_030645
chr1	247166786	247181427	NM_170725;NM_001017434
chr10	82828	85504	NM_001164154;NM_177987
chr10	170107	290993	NM_212479;NM_006624;NM_001161482
chr10	310130	725881	NM_014974
chr10	828448	967887	NM_015155
chr10	1015818	1054523	NM_012341
chr10	1054705	1061945	NM_033261
chr10	1075648	1091732	NM_004508
chr10	1091951	1168408	NM_014023
chr10	1213300	1770223	NM_018702
chr10	3099155	3205153	NM_002627;NM_014889
chr10	3808167	3818421	NM_001160125;NM_001160124;NM_001300
chr10	4856613	4993929	NM_001040177
chr10	4995454	5055493	NM_001354;NM_205845;NM_001135241;NM_001353
chr10	5113070	5139879	NM_003739
chr10	5228776	5252635	NM_001818
chr10	5396913	5406184	NM_053049
chr10	5425061	5436919	NM_001171864;NM_024803
chr10	5444517	5495474	NM_001047160;NM_005863
chr10	5530658	5531533	NM_017422
chr10	5556749	5558469	NM_005185
chr10	5720658	5749228	NM_024701
chr10	5766333	5897550	NM_001115156;NM_001494;NM_017782
chr10	5935430	6019623	NM_019046;NM_001009941;NM_178150;NM_001009943;NM_032807
chr10	6030958	6060685	NM_002189;NM_172200
chr10	6092663	6144651	NM_000417
chr10	6154116	6212838	NM_001145547;NM_032905
chr10	6226750	6317728	NM_001145443;NM_004566
chr10	6480594	6663384	NM_006257
chr10	7240315	7493595	NM_001018039;NM_001029880
chr10	7636168	7748978	NM_030569;NM_032817;NM_001001851
chr10	7785084	7889878	NM_005174;NM_012311;NM_002216;NM_001001973
chr10	7900207	8100559	NM_031923
chr10	8127397	8161431	NM_002051;NM_001002295
chr10	11087168	11418678	NM_001083591;NM_006561;NM_001025077;NM_001025076
chr10	11541047	11693795	NM_014688;NM_001080491
chr10	11824314	11846161	NM_024693
chr10	11905319	11956238	NM_153256
chr10	11985169	12125434	NM_080599;NM_015542
chr10	12150683	12332596	NM_018706;NM_014142;NM_001142628;NM_018144;NM_006023;NM_001142627
chr10	12428025	12917550	NM_153498;NM_020397
chr10	12978631	13093442	NM_031455
chr10	13181408	13240448	NM_021980;NM_001008212;NM_001008213;NM_001008211
chr10	13243306	13300759	NM_018518;NM_182751
chr10	13303736	13316436	NM_145314
chr10	13356635	13382288	NM_006214;NM_001037537
chr10	13399092	13431027	NM_001195604;NM_012247;NM_001195602
chr10	13520490	13611617	NM_152751;NM_001100912
chr10	13668931	14412963	NM_003675;NM_018027
chr10	14600092	14856902	NM_031453
chr10	14900266	14953746	NM_016299;NM_001029954
chr10	14959732	15036860	NM_001033857;NM_001033855;NM_001033858;NM_001193426;NM_001193427;NM_001193424;NM_001193425;NM_022487;NM_024670
chr10	15041091	15054856	NM_001080836
chr10	15125901	15171246	NM_001039844;NM_018324;NM_001039702
chr10	15171762	15250855	NM_183005;NM_001097590;NM_153244;NM_006414;NM_004808
chr10	15293577	15453334	NM_001010924
chr10	15596672	15801998	NM_003638
chr10	15856720	15943439	NM_024948
chr10	16513864	16604951	NM_001001484;NM_001010908;NM_030664
chr10	16672614	16899594	NM_012425;NM_152724
chr10	16905971	17211985	NM_001081
chr10	17215805	17284166	NM_004412
chr10	17306960	17319645	NM_003380
chr10	17397417	17537590	NM_001004470
chr10	17671637	17699990	NM_014241
chr10	17725865	17799507	NM_003473
chr10	17834257	17882872	NM_001098844
chr10	17891368	17993184	NM_002438
chr10	18081224	18129860	NM_001098844_1
chr10	18138358	18240097	NM_001009567_1
chr10	18280774	18372227	NM_001145195;NM_152725
chr10	18468755	19015446	NM_178815;NM_000724;NM_001167945;NM_201596;NM_201597;NM_201590;NM_201593;NM_201572;NM_201570;NM_201571;NM_182543
chr10	19586619	20618782	NM_032812
chr10	21108907	21701852	NM_001177483;NM_006393;NM_001010896;NM_001173484;NM_213569
chr10	21810705	21826348	NM_001010911
chr10	21842415	22072693	NM_004641;NM_001195628;NM_001195630;NM_207371;NM_001195626;NM_001195627
chr10	22078138	22349700	NM_022365
chr10	22537749	22538939	NM_001199938
chr10	22645291	22660516	NM_005180;NM_012071
chr10	22674179	22746906	NM_172242;NM_012443
chr10	22863772	23043594	NM_005028
chr10	23256847	23366520	NM_173081
chr10	23424284	23466637	NM_012228
chr10	23521466	23523187	NM_178161
chr10	23645526	23674078	NM_153714
chr10	23767544	23780270	NM_001145373
chr10	24023581	24877024	NM_019590;NM_001098501;NM_001098500
chr10	24897338	25053781	NM_020824
chr10	25177531	25282680	NM_020200
chr10	25310923	25360785	NM_024838;NM_145010
chr10	25488189	25931861	NM_020752
chr10	26262754	26541471	NM_017433
chr10	26545128	26633497	NM_001134366;NM_000818
chr10	26767054	26896976	NM_019043
chr10	27026344	27190146	NM_001178119;NM_001178121;NM_005470;NM_001178116;NM_001178120;NM_014317;NM_001178122;NM_001178123;NM_001178124;NM_001178125;NM_001012750;NM_001012751;NM_001012752
chr10	27303508	27571432	NM_014915;NM_139312;NM_145698;NM_001172304;NM_001042473;NM_001172303;NM_014263;NM_032844
chr10	27727123	27743303	NM_001034842
chr10	27833020	27871286	NM_021252
chr10	28001809	28076866	NM_173576
chr10	28141103	28328076	NM_018076
chr10	28379929	28632089	NM_173496
chr10	28854393	28950237	NM_016628;NM_100486
chr10	28998397	29019090	NM_012342
chr10	29617996	29640164	NM_032517
chr10	29769218	30066566	NM_003174;NM_021738
chr10	30333846	30388724	NM_020848
chr10	30633430	30678787	NM_018109
chr10	30751312	30791286	NM_005204
chr10	30940714	30958653	NM_183058
chr10	31173510	31361708	NM_001143768;NM_001143769;NM_182755;NM_001143771;NM_001143770;NM_001143766;NM_001143767
chr10	31640732	31858875	NM_001174093;NM_001174094;NM_001174095;NM_001174096;NM_030751;NM_001128128
chr10	32116152	32260534	NM_018287
chr10	32337944	32385733	NM_004521
chr10	32589907	32707621	NM_025209
chr10	32770869	33215680	NM_024688;NM_145023;NM_001026383
chr10	33219144	33289518	NM_002211;NM_133376;NM_033668
chr10	33487134	33664789	NM_001024629;NM_001024628;NM_003873
chr10	34438493	35145414	NM_019619;NM_001184789;NM_001184788;NM_001184790;NM_001184791;NM_001184792;NM_001184793;NM_001184787;NM_001184786;NM_001184785;NM_001184794
chr10	35337445	35419804	NM_001198777;NM_003591;NM_001198779;NM_001198778
chr10	35455533	35541936	NM_182850;NM_182853;NM_182724;NM_181571;NM_183060;NM_182723;NM_182770;NM_182771;NM_182772;NM_001881;NM_182769;NM_182718;NM_182719;NM_182717;NM_182722;NM_182725;NM_182720;NM_183012;NM_183013;NM_182721;NM_183011
chr10	35575701	35901188	NM_145012;NM_181698
chr10	35905846	35938561	NM_153368
chr10	35959337	35972254	NM_031866
chr10	37454791	37561514	NM_052997
chr10	37930372	37931865	NM_001190489
chr10	38130511	38191234	NM_021045
chr10	38278492	38305710	NM_145011
chr10	38339483	38453668	NM_003421;NM_006974;NM_001007094;NM_001178101;NM_006954
chr10	42396946	42454573	NM_006955
chr10	42594622	42650391	NM_014753
chr10	42892305	43000983	NM_020975;NM_018590;NM_020630
chr10	43009942	43082443	NM_145313
chr10	43186949	43225184	NM_004966;NM_001184963;NM_001098208;NM_173160;NM_001098204;NM_001098205;NM_001098206;NM_001098207
chr10	43368377	43390072	NM_001099284;NM_001099283;NM_001099282;NM_005674
chr10	43421417	43436666	NM_145312
chr10	43459313	43465234	NM_001005368;NM_006973
chr10	44185611	44200590	NM_001178134;NM_000609;NM_199168;NM_001033886
chr10	44726467	44750978	NM_001123376
chr10	44770763	44810970	NM_007021;NM_032023
chr10	44813152	44822660	NM_001039380;NM_006963
chr10	45117749	45131062	NM_001004297
chr10	45189301	45410563	NM_001002265;NM_001002266;NM_145021;NM_000698
chr10	45426163	45488634	NM_174890;NM_001128324
chr10	45542654	45608418	NM_001169107;NM_001169106;NM_015262
chr10	45641056	45662927	NM_133446
chr10	45970129	46061009	NM_001042387;NM_001042363_1;NM_001042357_1;NM_001042390;NM_001042392;NM_001042394;NM_001042396;NM_001042365;NM_001042361_1;NM_001042359
chr10	46374430	46394604	NM_181519;NM_031912
chr10	46412450	46432146	NM_014696
chr10	46503235	46519706	NM_005972
chr10	46577990	46594128	NM_001098845;NM_001040084
chr10	46597227	46601694	NM_001137556_1
chr10	46611850	46633632	NM_001190810_1
chr10	47216926	47233046	NM_001630
chr10	47414029	47469423	NM_018232_1
chr10	47835730	47857514	NM_001190810
chr10	47867668	47872131	NM_001137556_2
chr10	47875231	47891374	NM_001040084_1;NM_001098845_1
chr10	47974989	47993883	NM_153034
chr10	47998502	48010997	NM_002900
chr10	48031696	48036938	NM_016204
chr10	48045795	48059388	NM_004962
chr10	48357048	48447930	NM_001042394_1;NM_001042390_1;NM_001042387_1;NM_001042397_1;NM_001042393_1;NM_001042357;NM_001042396_1;NM_001042392_1;NM_001042391_1;NM_001042363
chr10	48873379	48877831	NM_001137548
chr10	49034608	49153383	NM_001018071
chr10	49184411	49319051	NM_139046;NM_139047;NM_002750;NM_139049
chr10	49323653	49534308	NM_021226
chr10	49562916	49861011	NM_020945;NM_001006939
chr10	49892300	49993713	NM_144984;NM_001031746
chr10	50009207	50013518	NM_001164484
chr10	50030270	50066466	NM_001010863
chr10	50177193	50208865	NM_199459;NM_001135196
chr10	50244035	50269913	NM_001080520
chr10	50310091	50417752	NM_170753;NM_000124
chr10	50487147	50543601	NM_020984;NM_001142933;NM_001142929;NM_003055;NM_020985;NM_020986
chr10	50557690	50586962	NM_182554;NM_001042427
chr10	50612623	50640570	NM_001143997;NM_001143996;NM_018245
chr10	50678869	51041699	NM_003631;NM_001077686
chr10	51134168	51156333	NM_001077685
chr10	51219552	51232613	NM_138634;NM_002443
chr10	51234969	51301763	NM_005437;NM_006327;NM_001145263;NM_001145262;NM_001145261;NM_001145260
chr10	51400202	51442524	NM_001077665
chr10	51497399	51563275	NM_018232;NM_001005751
chr10	51617006	51678411	NM_019893;NM_001143974
chr10	51722884	52056053	NM_147156
chr10	52168944	52184575	NM_001079516
chr10	52229038	52315465	NM_138933;NM_138932;NM_014576;NM_001198820;NM_001198818;NM_001198819
chr10	52420062	53728117	NM_006258;NM_001098512;NM_015235
chr10	53743997	53747598	NM_012242
chr10	54194670	54201466	NM_000242
chr10	55232539	56231100	NM_001142763;NM_033056;NM_001142770;NM_001142771;NM_001142772;NM_001142773;NM_001142767;NM_001142766;NM_001142765;NM_001142764;NM_001142769;NM_001142768
chr10	57028756	57030493	NM_001190478
chr10	57787055	57791837	NM_001005413;NM_007057;NM_032997
chr10	59608788	59726477	NM_018464;NM_152230
chr10	59764657	59839431	NM_003338;NM_003201
chr10	59941967	60261214	NM_001080512
chr10	60600488	60792710	NM_001166698;NM_001001971;NM_001143773;NM_032439;NM_198215;NM_001143774
chr10	61080396	61139850	NM_194298
chr10	61205148	61337273	NM_005436
chr10	61456161	61819717	NM_001149;NM_020987
chr10	62208095	62228109	NM_033379;NM_001170407;NM_001170406;NM_001786
chr10	62299196	62431202	NM_014836
chr10	62836306	62883907	NM_178505
chr10	63092591	63196269	NM_173554
chr10	63330453	63527187	NM_032199
chr10	63618785	63698817	NM_145307
chr10	63802095	64101777	NM_199452;NM_199451;NM_014951;NM_199450
chr10	64234437	64250789	NM_001136179;NM_001136178;NM_001136177;NM_000399;NM_032804
chr10	64562766	65067383	NM_004241;NM_001001330;NM_030759;NM_032776
chr10	67342220	69125979	NM_013266;NM_001127384;NM_178011
chr10	69226433	69268015	NM_201262;NM_021800
chr10	69304191	69348153	NM_001142498;NM_012238
chr10	69351661	69505304	NM_015601;NM_022079
chr10	69535999	69648518	NM_032578
chr10	69660388	69661861	NM_145178
chr10	69712120	69837349	NM_012207;NM_001042417;NM_001033083;NM_021644;NM_017987;NM_022129
chr10	69843825	69958176	NM_001080449;NM_152707
chr10	69990053	70130417	NM_030625
chr10	70150496	70223154	NM_018237
chr10	70257085	70325215	NM_001130160;NM_001130159;NM_001130161;NM_001130162;NM_152709
chr10	70330762	70377833	NM_024045
chr10	70385161	70454640	NM_004728;NM_015634
chr10	70517688	70534573	NM_002727
chr10	70553126	70603753	NM_001035260;NM_004896
chr10	70609923	70638906	NM_003171
chr10	70650065	70697321	NM_025130
chr10	70699762	70831766	NM_033496;NM_033497;NM_000188;NM_033500;NM_033498
chr10	70832004	70846752	NM_001057
chr10	70881188	70937429	NM_012339
chr10	71001255	71003353	NM_020999
chr10	71059989	71063449	NM_145306
chr10	71231478	71388981	NM_080798;NM_080802;NM_001130103;NM_080801;NM_080800;NM_080805
chr10	71482105	71600451	NM_001198696;NM_020150;NM_173555;NM_018649;NM_001142648;NM_032797;NM_001040273
chr10	71631868	71663910	NM_021129
chr10	71679869	71713774	NM_022146
chr10	71728514	71812745	NM_018239;NM_207119;NM_018205
chr10	71819806	71872302	NM_018055;NM_004096
chr10	71907017	71998286	NM_014431
chr10	72027024	72032712	NM_001083116;NM_005041
chr10	72102097	72192351	NM_139155;NM_080722
chr10	72201001	72215301	NM_152710
chr10	72245622	72318681	NM_000281;NM_003901
chr10	72642133	72733021	NM_170744
chr10	72748989	72793361	NM_001174098;NM_018344
chr10	72826541	73281327	NM_001164375;NM_022153;NM_001042466;NM_001171934;NM_001171935;NM_001168390;NM_002778;NM_001171930;NM_001171931;NM_001171932;NM_001171933;NM_022124;NM_001042465;NM_052836;NM_001171936
chr10	73393814	73445191	NM_004273
chr10	73483083	73520211	NM_001134434;NM_014767
chr10	73525671	73671755	NM_001198799;NM_001198800;NM_001198798;NM_173473;NM_015947
chr10	73702967	73705808	NM_019058
chr10	73760678	73785212	NM_017626;NM_001002762
chr10	73797091	74056329	NM_006077;NM_001195518;NM_001195519
chr10	74121721	74318604	NM_138357
chr10	74323328	74385603	NM_152635;NM_032562
chr10	74419247	74527325	NM_001142595;NM_001142596;NM_001017962;NM_000917
chr10	74539637	74843874	NM_004034;NM_007265;NM_001156;NM_015190;NM_015901;NM_016065;NM_173348;NM_145170;NM_001135752;NM_001135753
chr10	74850577	75087798	NM_001142353;NM_152586;NM_024875;NM_001142354;NM_021245;NM_021132;NM_001024593;NM_001114133
chr10	75088857	75148373	NM_001144000
chr10	75170626	75241678	NM_198597;NM_015037;NM_003635;NM_173540;NM_203298;NM_004922
chr10	75242264	75304448	NM_172171;NM_172170;NM_172173;NM_172169;NM_001222
chr10	75339733	75352571	NM_002658;NM_001001791;NM_001145031
chr10	75427606	76139767	NM_012095;NM_003373;NM_006721;NM_001123;NM_207012;NM_014000
chr10	76254875	76462927	NM_012330
chr10	76467307	76488278	NM_001003892
chr10	76499339	76539138	NM_016364;NM_001007271;NM_001007273;NM_001007272
chr10	76541030	76666284	NM_001184783;NM_003375;NM_144589;NM_001184823;NM_144660;NM_001174156
chr10	76821466	76832466	NM_032772
chr10	77212184	77987257	NM_032024
chr10	78299365	79069246	NM_001014797;NM_001161353;NM_001161352;NM_002247
chr10	79204445	79357917	NM_004747
chr10	79404145	79487013	NM_001026;NM_007055;NM_001142282;NM_001142283;NM_001142284;NM_033022;NM_001142285
chr10	80498658	80746356	NM_020338
chr10	80771268	80802871	NM_005729
chr10	80809738	80875820	NM_153367
chr10	80942363	80946198	NM_001099692
chr10	80985614	80990169	NM_001098668
chr10	81305559	81310114	NM_001098668_1
chr10	81360647	81365151	NM_005411;NM_001093770;NM_001164644;NM_001164645;NM_001164646;NM_001164647
chr10	81681254	81731975	NM_003019
chr10	81828096	81842537	NM_025125
chr10	81880257	81955665	NM_145869;NM_145868;NM_001012973;NM_001157
chr10	82021551	82039942	NM_000429
chr10	82085842	82117842	NM_138812;NM_032372
chr10	82157910	82190276	NM_032333
chr10	82203870	82285724	NM_001128309;NM_030927
chr10	82286141	82396296	NM_207372;NM_001145719
chr10	83624093	84736925	NM_001165973;NM_001165972;NM_001010848
chr10	85889047	85904543	NM_014394
chr10	85923434	85935030	NM_207373
chr10	85944073	85969356	NM_033100;NM_001171971
chr10	85970229	85975305	NM_001017924
chr10	85981256	85991197	NM_015613
chr10	85994789	86008924	NM_001012720;NM_001012722;NM_002921
chr10	86077878	86268257	NM_018999
chr10	87348327	88116974	NM_017551
chr10	88184931	88272847	NM_015045
chr10	88403337	88416196	NM_033282;NM_001030015
chr10	88416532	88494098	NM_001080115;NM_001080114;NM_001080116;NM_001171611;NM_001171610;NM_007078
chr10	88499610	88682634	NM_004329
chr10	88685117	88759940	NM_003087;NM_024756;NM_133447;NM_006829
chr10	88770026	88774467	NM_001146157
chr10	88792103	88958055	NM_005271;NM_019054
chr10	88973668	88984713	NM_001099338
chr10	89105672	89120432	NM_001009610
chr10	89252916	89303202	NM_001178118;NM_001178117;NM_004897
chr10	89392522	89570952	NM_001015880;NM_004670;NM_032810
chr10	89608898	89731408	NM_000314;NM_001126049
chr10	90023601	90334725	NM_018363;NM_001031709
chr10	90336474	90356713	NM_001010939
chr10	90414098	90428552	NM_001198830;NM_001198829;NM_001198828;NM_004190
chr10	90455927	90503493	NM_001080518
chr10	90509725	90529257	NM_001102469
chr10	90552467	90601712	NM_144590;NM_001128215
chr10	90629658	90765541	NM_000043;NM_152871;NM_001613;NM_001141945;NM_152872;NM_020799
chr10	90955674	90957051	NM_003956
chr10	90963305	91001724	NM_001127605;NM_000235
chr10	91051686	91059104	NM_001547
chr10	91077469	91091297	NM_001549;NM_001031683
chr10	91126820	91134942	NM_001010987
chr10	91142302	91153724	NM_001548
chr10	91163513	91285470	NM_213606;NM_012420
chr10	91332548	91395367	NM_148977;NM_148978;NM_138316
chr10	91448589	91534046	NM_016195
chr10	92490248	92607989	NM_000872;NM_019860;NM_019859
chr10	92621244	92671047	NM_001104546;NM_006413;NM_014391
chr10	92912573	93034115	NM_032373
chr10	93158646	93264500	NM_182765;NM_173497
chr10	93374026	93382841	NM_005398
chr10	93547561	93622533	NM_025235
chr10	93655887	93659939	NM_152429
chr10	93673393	93791309	NM_003972
chr10	93796478	94103701	NM_017824;NM_014912;NM_001178137
chr10	94195146	94326371	NM_004969;NM_001165946
chr10	94341506	94407810	NM_004523
chr10	94421686	94445394	NM_002729
chr10	94576596	94809241	NM_001013848;NM_019053
chr10	94810279	94818553	NM_183374
chr10	94823222	94827631	NM_057157;NM_000783
chr10	95056176	95232367	NM_013451;NM_133337
chr10	95246081	95293382	NM_001127182;NM_018131
chr10	95316127	95339819	NM_001195755;NM_181745
chr10	95341583	95351454	NM_006744
chr10	95362335	95452709	NM_145246;NM_006204
chr10	95507494	95547906	NM_005097
chr10	95643322	95704087	NM_001134658;NM_153226
chr10	95743246	96112836	NM_001165979;NM_022451;NM_016341
chr10	96151709	96287103	NM_015188
chr10	96295439	96365621	NM_018063
chr10	96433018	96486013	NM_000772;NM_001128925
chr10	96512453	96602894	NM_000769
chr10	96688405	96740998	NM_000771
chr10	96786461	96819754	NM_000770;NM_001198853;NM_001198854;NM_001198855
chr10	96943714	96978918	NM_207321
chr10	96987314	97041121	NM_020992
chr10	97061488	97311511	NM_024991;NM_006434;NM_015385;NM_001034956;NM_001034957;NM_001034954;NM_001034955
chr10	97344954	97406818	NM_001017423;NM_002860
chr10	97413143	97443977	NM_001143973;NM_015631
chr10	97460516	97630213	NM_001164178;NM_001164179;NM_001776;NM_001164183;NM_001164182;NM_001164181;NM_001098175
chr10	97656356	97688405	NM_001130446
chr10	97749609	97783417	NM_001001732;NM_001159747
chr10	97789549	97827029	NM_001134375;NM_019084;NM_001134376
chr10	97878821	97918692	NM_014803
chr10	97941090	98021342	NM_001114094;NM_013314
chr10	98054075	98088311	NM_001017520;NM_004088
chr10	98092965	98109194	NM_033207;NM_001040102;NM_001040103
chr10	98114353	98263903	NM_012465
chr10	98267857	98470758	NM_020123;NM_152309
chr10	98580178	98935860	NM_003061;NM_032440;NM_001170766;NM_015652;NM_001170765
chr10	98971756	99042950	NM_032900
chr10	99057784	99102007	NM_005479;NM_012083
chr10	99106440	99320950	NM_032327;NM_024954;NM_002629;NM_016046;NM_015179;NM_022362;NM_001145114;NM_198043;NM_198045;NM_198044;NM_198046
chr10	99322025	99333779	NM_001129981;NM_020349
chr10	99333824	99363025	NM_001009997;NM_001134670;NM_138413
chr10	99364182	99437231	NM_018425;NM_178832;NM_021732;NM_001098831
chr10	99463388	99538757	NM_001002261;NM_001002262;NM_001174120;NM_001174119;NM_001174121;NM_001174122;NM_003015;NM_144588;NM_031484
chr10	99599349	99781055	NM_018058;NM_001010917
chr10	99884313	99995009	NM_014472
chr10	99996961	100028917	NM_032211
chr10	100133298	100197417	NM_182639;NM_000195;NM_032709
chr10	100206824	100985813	NM_021828;NM_001166246;NM_001166244;NM_001166245
chr10	101078360	101181794	NM_002079;NM_020348
chr10	101278202	101286270	NM_145285
chr10	101360040	101372335	NM_031212
chr10	101408716	101510863	NM_020354;NM_015960;NM_078470;NM_004376
chr10	101528716	101603504	NM_000392
chr10	101625219	101760150	NM_015221
chr10	101791288	101831823	NM_001308
chr10	101889322	102036742	NM_173809;NM_006459;NM_001001342;NM_001100626;NM_018294;NM_001278
chr10	102037808	102080593	NM_016112
chr10	102082817	102132835	NM_005063
chr10	102212784	102317412	NM_017902;NM_015490;NM_005004;NM_003393
chr10	102495235	102579797	NM_003990;NM_003987;NM_000278;NM_003989;NM_003988
chr10	102661732	102715036	NM_001136123;NM_018121
chr10	102720680	102744148	NM_001163812;NM_001163813;NM_001163814;NM_032112;NM_021830;NM_017893;NM_176794;NM_176793;NM_176792
chr10	102746733	102817972	NM_001195263;NM_024895;NM_032429;NM_030929;NM_030971
chr10	102839068	102891084	NM_005521;NM_001195517;NM_001085398
chr10	102975956	102979393	NM_006562
chr10	103103642	103307061	NM_003939;NM_033637
chr10	103323515	103448733	NM_022039;NM_013274;NM_015448;NM_001174085;NM_001174084
chr10	103519877	103529065	NM_033164;NM_033165;NM_033163;NM_006119
chr10	103531035	103573197	NM_012215;NM_006993;NM_001142434
chr10	103573994	103806069	NM_173195;NM_173191;NM_173192;NM_173193;NM_173194;NM_014591;NM_024541;NM_173197
chr10	103815080	103819672	NM_024747
chr10	103852670	103871485	NM_001113407;NM_003893
chr10	103872005	103928039	NM_015062;NM_004741
chr10	103974641	103979456	NM_152310
chr10	103979936	104183894	NM_001199378;NM_001199379;NM_002502;NM_005029;NM_004193;NM_024040;NM_002779;NM_001077493;NM_001077494;NM_024326
chr10	104199409	104206042	NM_024886
chr10	104208452	104252799	NM_024789;NM_005736
chr10	104253475	104383245	NM_001178133;NM_016169
chr10	104391668	104566015	NM_030912;NM_178858;NM_004311;NM_017787;NM_001083913
chr10	104579092	104615263	NM_000102;NM_144591;NM_001136200
chr10	104618532	104651829	NM_020682
chr10	104667280	104944512	NM_017649;NM_199077;NM_001134373;NM_012229;NM_199076
chr10	104986949	105004919	NM_001143909
chr10	105026743	105040098	NM_032727
chr10	105049336	105101233	NM_032154;NM_001011663
chr10	105117049	105229078	NM_014976;NM_001001412;NM_006951;NM_001129742;NM_015916;NM_032747
chr10	105243090	105606278	NM_014631;NM_004210
chr10	105606358	105684062	NM_024928
chr10	105716079	105779413	NM_014720
chr10	105780882	105835739	NM_000494
chr10	105858260	105982572	NM_145247;NM_001002759;NM_025145
chr10	106003307	106089276	NM_183239;NM_033397;NM_004832;NM_001191015;NM_001191014;NM_001191013;NM_001191002;NM_001191003
chr10	106089708	106204838	NM_001008723
chr10	106390849	107014983	NM_014978
chr10	108323411	108914681	NM_001013031;NM_052918
chr10	111614473	111673493	NM_020383;NM_001167604
chr10	111755487	111885430	NM_001121;NM_019903;NM_016824
chr10	111956906	112055749	NM_005962;NM_001008541;NM_005871;NM_130439
chr10	112247597	112274140	NM_004419
chr10	112316542	112355770	NM_005445
chr10	112393535	112589713	NM_001134363
chr10	112618637	112669163	NM_001199492;NM_014456;NM_001195305;NM_145341;NM_001195307;NM_001195306;NM_001195304
chr10	112669268	112766995	NM_007373
chr10	112822264	112830652	NM_000681
chr10	113899611	113977400	NM_020918
chr10	114025871	114054763	NM_058222
chr10	114123832	114178128	NM_016234;NM_203380;NM_203379
chr10	114179939	114690853	NM_022494;NM_145206
chr10	114697863	114917745	NM_030756;NM_001198525;NM_001198531;NM_001198530;NM_001146284;NM_001146285;NM_001146286;NM_001198526;NM_001198527;NM_001146283;NM_001198528;NM_001198529;NM_001146274
chr10	115300580	115413866	NM_006175;NM_004132;NM_001177660;NM_198060
chr10	115428823	115480797	NM_001227;NM_033339;NM_033340;NM_033338
chr10	115501034	115533171	NM_001193435;NM_001193434;NM_024889;NM_182601
chr10	115584472	115667014	NM_198514;NM_014881
chr10	115791532	115797405	NM_000684
chr10	115870423	115924636	NM_018017
chr10	115928893	115982415	NM_198795
chr10	115988767	116154905	NM_032550;NM_198496;NM_001001936
chr10	116180758	116518376	NM_001003408;NM_006720;NM_001003407;NM_002313
chr10	116570731	116649576	NM_001135051;NM_020940
chr10	116673051	116727429	NM_139169
chr10	116841595	117698486	NM_207303
chr10	117806427	118023676	NM_145793;NM_005264;NM_001145453
chr10	118073930	118129531	NM_198515
chr10	118168189	118227489	NM_001011709
chr10	118295418	118317357	NM_000936
chr10	118340480	118359210	NM_006229
chr10	118370455	118394644	NM_005396
chr10	118411730	118599280	NM_025015;NM_144661
chr10	118630930	118755717	NM_018330;NM_001127211
chr10	118878022	118888295	NM_001112704;NM_199131
chr10	118946990	118959800	NM_181840
chr10	118989702	119126237	NM_173791;NM_003054
chr10	119291610	119299048	NM_004098;NM_001165924
chr10	119737550	119796623	NM_014904
chr10	120013272	120091914	NM_001134672;NM_022063
chr10	120342283	120345221	NM_004248
chr10	120414461	120505037	NM_153810
chr10	120772468	120842230	NM_199461;NM_003750
chr10	120853559	120928538	NM_207009;NM_006793;NM_014098;NM_213649
chr10	120955791	121206444	NM_005308
chr10	121249329	121292905	NM_001005339;NM_002925
chr10	121321319	121347049	NM_001033925;NM_003252
chr10	121370848	121429958	NM_004281
chr10	121475037	121622606	NM_024834;NM_014937
chr10	121641568	121696730	NM_007190
chr10	122206092	122340362	NM_001030059
chr10	122600035	122662739	NM_018117
chr10	123227831	123350336	NM_000141;NM_022970;NM_001144916;NM_001144917;NM_001144914;NM_001144915;NM_001144913;NM_001144918;NM_001144919
chr10	123489889	123678719	NM_001001976;NM_007041
chr10	123705016	123732946	NM_017615;NM_001167865
chr10	123738424	124004056	NM_006997;NM_206861;NM_206860;NM_206862
chr10	124020142	124087670	NM_144587
chr10	124122508	124190635	NM_001001974;NM_021622;NM_001195608
chr10	124202167	124206858	NM_001099667
chr10	124210983	124264415	NM_002775
chr10	124310171	124393243	NM_017579;NM_004406;NM_007329
chr10	124447215	124449328	NM_001010912
chr10	124581560	124596114	NM_022034
chr10	124598589	124648464	NM_152644
chr10	124660112	124662617	NM_001029888
chr10	124680400	124810295	NM_153336;NM_024942;NM_001609;NM_022466
chr10	124884801	124889104	NM_001105574
chr10	124897584	124900178	NM_005519
chr10	124903655	124921088	NM_001007793;NM_004725
chr10	125415861	125446903	NM_153442
chr10	125494969	125641490	NM_198148
chr10	125756819	125843305	NM_014863;NM_015892
chr10	126070237	126098120	NM_000274;NM_001171814
chr10	126123506	126128728	NM_001146340
chr10	126140261	126293149	NM_022126;NM_001167880
chr10	126297591	126470879	NM_212554;NM_014661
chr10	126480123	126523089	NM_032182
chr10	126595394	126841121	NM_001083914;NM_001329;NM_022802;NM_017580
chr10	127332780	127361703	NM_001128202
chr10	127397219	127442787	NM_015608
chr10	127445016	127455968	NM_147191
chr10	127463740	127688151	NM_078468;NM_078469;NM_018180;NM_000375;NM_016567;NM_145235
chr10	127690947	128067226	NM_021641;NM_003474
chr10	128096326	128350207	NM_001004298
chr10	128579743	129140772	NM_001039762;NM_001380
chr10	129237571	129240925	NM_001030013
chr10	129422430	129431390	NM_207426
chr10	129566104	129581201	NM_152311
chr10	129595024	129814739	NM_006504;NM_130435;NM_002417;NM_001145966
chr10	131155415	131457428	NM_002412
chr10	131522534	131652733	NM_001005463
chr10	131817001	131872974	NM_006541;NM_001199868
chr10	132780645	133000442	NM_174937
chr10	133597671	133646310	NM_018461;NM_004052
chr10	133729134	133869476	NM_001105521;NM_006426
chr10	133870698	133971477	NM_173575
chr10	133994618	134045037	NM_001143759;NM_001143758;NM_030626;NM_001143757
chr10	134060190	134082333	NM_001098637;NM_138499
chr10	134108652	134112154	NM_173541
chr10	134200297	134449806	NM_005539;NM_177400
chr10	134562366	134606280	NM_173572
chr10	134751333	134795230	NM_001083909
chr10	134823340	134890002	NM_152643
chr10	134893658	134905423	NM_014468;NM_003577
chr10	134909974	134940641	NM_001164490;NM_001109;NM_001164489
chr10	134943128	134980269	NM_006659;NM_145806
chr10	134988630	135120171	NM_145202;NM_152911;NM_198472;NM_001145201;NM_001012508;NM_015722;NM_138384;NM_004092;NM_001098483;NM_207128;NM_207127
chr10	135190081	135202838	NM_000773
chr10	135217314	135232866	NM_001143764;NM_001143763;NM_130784
chr10	135288593	135290289	NM_001080998
chr10	135330358	135341873	NM_001127389;NM_033178_1;NM_033178_6;NM_012147_8;NM_001127386_2;NM_001127389_1;NM_012147_7
chr10	135343650	135348482	NM_012147_6
chr11	182608	185903	NM_145651
chr11	186551	191424	NM_053280
chr11	191825	242986	NM_002817;NM_016526;NM_021932;NM_012239;NM_001098787;NM_001017524;NM_175932
chr11	267622	276742	NM_138329
chr11	277682	320177	NM_006435;NM_021034;NM_003641;NM_001025295;NM_025092
chr11	358765	394916	NM_007183;NM_178537
chr11	395385	432278	NM_001135053;NM_001135054;NM_001012302;NM_021805
chr11	439821	498965	NM_030783;NM_002939;NM_203389;NM_203388;NM_203387;NM_203386;NM_203385;NM_203384;NM_203383
chr11	521155	554031	NM_001130442;NM_001143994;NM_001143993;NM_003475;NM_173573;NM_005343;NM_176795;NM_198075
chr11	566086	632142	NM_004031;NM_000797;NM_021924;NM_004029;NM_001171968;NM_020901;NM_021920;NM_001572;NM_031264
chr11	634219	694177	NM_021008;NM_001042463;NM_174940
chr11	695825	733550	NM_022772
chr11	737271	905238	NM_006755;NM_024698;NM_020376;NM_001142677;NM_001142676;NM_139030;NM_004357;NM_021128;NM_023947;NM_016564;NM_182612;NM_145887;NM_145886;NM_173584;NM_001142675;NM_001142674;NM_003271;NM_001025238;NM_139029;NM_001025235;NM_001025234;NM_001025237;NM_001025236;NM_001025239;NM_001039490;NM_001191060;NM_001191061;NM_001004
chr11	915601	1027013	NM_005961;NM_012305
chr11	1064875	1094419	NM_002457
chr11	1200498	1242419	NM_002458
chr11	1251354	1290670	NM_019009
chr11	1367705	1742105	NM_003957;NM_001909;NM_001005922;NM_053005;NM_001012416;NM_004420;NM_001004325;NM_001012709;NM_001012708;NM_001001480;NM_001170820;NM_001172223
chr11	1789751	1874926	NM_002339;NM_001145841;NM_001145829;NM_138567;NM_001013254;NM_001013255;NM_001013253;NM_003282
chr11	1897300	1916604	NM_001042782;NM_001042780;NM_001042781;NM_006757
chr11	1924714	1940065	NM_021134
chr11	2106735	2139015	NM_001127598;NM_000612;NM_000207;NM_001007139;NM_001185098;NM_001042376;NM_001185097
chr11	2141735	2156385	NM_199293;NM_199292;NM_000360
chr11	2246304	2258830	NM_005170
chr11	2273039	2296787	NM_139022;NM_001142946
chr11	2350150	2381966	NM_005706;NM_004356
chr11	2382161	2407619	NM_014555
chr11	2422629	2827014	NM_000218;NM_181798
chr11	2849681	2863739	NM_000076;NM_001122631;NM_001122630
chr11	2865837	2903054	NM_183233;NM_002555;NM_007105
chr11	2906079	2907278	NM_003311
chr11	2919230	2970315	NM_005969
chr11	2970793	3035258	NM_139273;NM_001194997;NM_001751;NM_001014437
chr11	3064834	3143509	NM_145638;NM_020896;NM_001144063
chr11	3195750	3196619	NM_001164377
chr11	3202839	3211097	NM_001039165
chr11	3328771	3357025	NM_001130519;NM_001130520;NM_007152
chr11	3616312	3819339	NM_053017;NM_005387;NM_139131;NM_139132;NM_014489;NM_004314;NM_001079536;NM_001145438;NM_001665;NM_020402;NM_016320
chr11	3831585	4116691	NM_003156;NM_001033
chr11	4345069	4346192	NM_001005161
chr11	4362654	4371707	NM_003141
chr11	4427101	4428167	NM_001005172
chr11	4466685	4467714	NM_001005171
chr11	4522997	4523950	NM_001004137
chr11	4549229	4555626	NM_144663
chr11	4564597	4565711	NM_001005170
chr11	4571845	4572819	NM_001005169
chr11	4576398	4586101	NM_018073
chr11	4617521	4618644	NM_001004751
chr11	4621732	4633292	NM_152430
chr11	4652285	4675745	NM_030774
chr11	4746734	4761281	NM_001004752
chr11	4781239	4782186	NM_001005177
chr11	4799192	4800220	NM_001004753
chr11	4826043	4827014	NM_001004758
chr11	4859625	4860689	NM_001004759
chr11	4884905	4886804	NM_001004749
chr11	4892525	4893469	NM_001005238
chr11	4899913	4902784	NM_001005237
chr11	4923965	4924906	NM_001005329
chr11	4932578	4933519	NM_001004748
chr11	4965501	4975668	NM_021801
chr11	4976789	4977736	NM_001004755
chr11	5024332	5025267	NM_001001916
chr11	5036456	5037433	NM_001005164
chr11	5098426	5099423	NM_001005222
chr11	5109350	5110534	NM_001005160
chr11	5128662	5130535	NM_012375
chr11	5177541	5178506	NM_001004760
chr11	5203269	5212443	NM_000519;NM_000518
chr11	5226078	5227663	NM_000559
chr11	5230997	5232587	NM_000184
chr11	5246156	5324151	NM_033180;NM_001005567;NM_033179;NM_005330
chr11	5329314	5330252	NM_001004750
chr11	5367183	5368240	NM_001004756
chr11	5399917	5401099	NM_001004757
chr11	5418348	5419359	NM_001005288
chr11	5431214	5432283	NM_001004754
chr11	5465918	5467856	NM_001005163
chr11	5485106	5487729	NM_017481
chr11	5492060	5499722	NM_145053
chr11	5522367	5523329	NM_001005289
chr11	5542681	5561542	NM_001005162
chr11	5573775	5622432	NM_130390;NM_001003819;NM_001003818;NM_021616;NM_001003827;NM_001198645;NM_001198644;NM_058166
chr11	5637819	5759524	NM_006074;NM_001199573;NM_001005175;NM_033092;NM_033093;NM_033034;NM_001005180;NM_001001922
chr11	5765660	5766622	NM_001001913
chr11	5798120	5799107	NM_001005174
chr11	5818762	5819703	NM_001005167
chr11	5834555	5835508	NM_001005168
chr11	5861901	5863254	NM_001005165
chr11	5925153	5926100	NM_001003443
chr11	5944975	5946372	NM_001146033
chr11	5963698	5964791	NM_001005173
chr11	5979857	5980954	NM_001005179
chr11	6004477	6005547	NM_001001917
chr11	6084672	6086705	NM_001005181
chr11	6147161	6148132	NM_001004052
chr11	6176974	6178916	NM_001005178
chr11	6179734	6226697	NM_173525;NM_001037329;NM_032127;NM_001098794
chr11	6237497	6249932	NM_176875
chr11	6295625	6300615	NM_145040
chr11	6363089	6406393	NM_000543;NM_001164;NM_145689;NM_001007593
chr11	6408748	6549982	NM_000613;NM_012192;NM_173589;NM_012402;NM_006458;NM_033278;NM_144666
chr11	6570542	6633748	NM_003737;NM_001014794;NM_001014795;NM_015324;NM_004517;NM_000391;NM_006284
chr11	6656777	6662044	NM_022061
chr11	6744935	6747474	NM_001004490
chr11	6762824	6763821	NM_001004489
chr11	6771965	6773750	NM_003696
chr11	6823088	6826244	NM_178168
chr11	6846712	6848721	NM_001004460
chr11	6853108	6855580	NM_207186
chr11	6869216	6870527	NM_003700
chr11	6898424	6900449	NM_001004684
chr11	6903455	6966180	NM_013250
chr11	6974073	6998197	NM_013249
chr11	6998232	7049333	NM_176822
chr11	7066741	7068955	NM_014469
chr11	7229287	7447543	NM_175733
chr11	7463091	7857204	NM_198474;NM_016229;NM_003621;NM_153444;NM_153445;NM_198185
chr11	7905841	7906785	NM_001004461
chr11	7916699	7917643	NM_001003745
chr11	7936805	7941777	NM_176821
chr11	7965293	7979978	NM_003754
chr11	8016727	8147425	NM_177972;NM_024557;NM_003320;NM_001135109
chr11	8202433	8242295	NM_002315
chr11	8369993	8572347	NM_030906
chr11	8590045	8889144	NM_000990;NM_005418;NM_213618;NM_014818;NM_139157
chr11	8889204	8912493	NM_020643;NM_020642;NM_182901
chr11	8915050	8982705	NM_020646;NM_020645;NM_020644
chr11	8997508	9070073	NM_020974;NM_001170690
chr11	9116885	9295164	NM_001165030;NM_015213;NM_015012
chr11	9362707	9508009	NM_006391;NM_003442
chr11	9550896	9598502	NM_003390;NM_001143976
chr11	9641470	9735664	NM_015055
chr11	9740753	10285664	NM_030962;NM_001124
chr11	10388977	10519669	NM_001025390;NM_001025389;NM_000480;NM_016422;NM_001172430;NM_001172431;NM_001190702
chr11	10533558	10707448	NM_001100167;NM_006691;NM_001100163;NM_130385;NM_001098579
chr11	10728925	10757952	NM_014633
chr11	10775163	10787787	NM_001172705;NM_001042559;NM_001418
chr11	10830734	10837748	NM_001143667;NM_021211
chr11	11248997	11600244	NM_198516
chr11	11819345	11988171	NM_013253;NM_017944;NM_015881;NM_001018057
chr11	12088068	12340271	NM_032867;NM_014632
chr11	12354415	12515316	NM_018222
chr11	12651521	12940359	NM_021961
chr11	12984209	13060519	NM_001080521
chr11	13255831	13441538	NM_001030273;NM_001178;NM_032320;NM_001030272
[truncated: 11,098 more rows]
