# Supplementary material for: Pervasive Transcription of the Human Genome Produces Thousands of Previously Unidentified Long Intergenic Noncoding RNAs
Source: PLoS Genet. 2013 Jun 20;9(6):e1003569. doi: 10.1371/journal.pgen.1003569 (PMC3688513; doi:10.1371/journal.pgen.1003569)
Supplement: Dataset S2 — Primary catalog of lincRNAs identified and analyzed in this study (53,864 FPKM>1, 3,676 FPKM>10, and 925 FPKM>30 transcripts) (BED format; hg18). (ZIP) [file pgen.1003569.s002.zip]

Archive with 3 entries (3 files):
- Dataset_S2_fpkm1.txt
- Dataset_S2_fpkm10.txt
- Dataset_S2_fpkm30.txt
