# Supplementary material for: Pervasive Transcription of the Human Genome Produces Thousands of Previously Unidentified Long Intergenic Noncoding RNAs
Source: PLoS Genet. 2013 Jun 20;9(6):e1003569. doi: 10.1371/journal.pgen.1003569 (PMC3688513; doi:10.1371/journal.pgen.1003569)
Supplement: Dataset S2 — Primary catalog of lincRNAs identified and analyzed in this study (53,864 FPKM>1, 3,676 FPKM>10, and 925 FPKM>30 transcripts) (BED format; hg18). (ZIP) [file pgen.1003569.s002.zip › Dataset_S2_fpkm1.txt]

chr1	79157	110795	FPKM1_group_1_transcript_1	0	.	79157	110795	0	4	2335,150,105,158	0,2796,23405,31480
chr1	704307	704558	FPKM1_group_2_transcript_1	0	.	704307	704558	0	1	251	0
chr1	705079	705409	FPKM1_group_2_transcript_2	0	.	705079	705409	0	1	330	0
chr1	708379	708803	FPKM1_group_3_transcript_1	0	.	708379	708803	0	1	424	0
chr1	712533	712936	FPKM1_group_4_transcript_1	0	.	712533	712936	0	1	403	0
chr1	713531	713793	FPKM1_group_4_transcript_2	0	.	713531	713793	0	1	262	0
chr1	736302	736651	FPKM1_group_5_transcript_1	0	.	736302	736651	0	1	349	0
chr1	742300	742679	FPKM1_group_6_transcript_1	0	.	742300	742679	0	1	379	0
chr1	750638	751345	FPKM1_group_7_transcript_1	0	.	750638	751345	0	1	707	0
chr1	778159	778478	FPKM1_group_8_transcript_1	0	.	778159	778478	0	1	319	0
chr1	779070	779301	FPKM1_group_8_transcript_2	0	.	779070	779301	0	1	231	0
chr1	909905	910278	FPKM1_group_9_transcript_1	0	.	909905	910278	0	1	373	0
chr1	910352	911358	FPKM1_group_9_transcript_2	0	.	910352	911358	0	1	1006	0
chr1	990747	991627	FPKM1_group_10_transcript_1	0	.	990747	991627	0	1	880	0
chr1	995864	996239	FPKM1_group_11_transcript_1	0	.	995864	996239	0	1	375	0
chr1	996277	996538	FPKM1_group_11_transcript_2	0	.	996277	996538	0	1	261	0
chr1	1052374	1052677	FPKM1_group_12_transcript_1	0	.	1052374	1052677	0	1	303	0
chr1	1077190	1077641	FPKM1_group_13_transcript_1	0	.	1077190	1077641	0	1	451	0
chr1	1082229	1082532	FPKM1_group_14_transcript_1	0	.	1082229	1082532	0	1	303	0
chr1	1291079	1293029	FPKM1_group_15_transcript_1	0	.	1291079	1293029	0	1	1950	0
chr1	1834396	1834979	FPKM1_group_16_transcript_1	0	.	1834396	1834979	0	1	583	0
chr1	1938060	1939124	FPKM1_group_17_transcript_1	0	.	1938060	1939124	0	1	1064	0
chr1	1955848	1957048	FPKM1_group_18_transcript_1	0	.	1955848	1957048	0	1	1200	0
chr1	1958760	1961375	FPKM1_group_19_transcript_1	0	-	1958760	1961375	0	2	137,189	0,2426
chr1	1968394	1968675	FPKM1_group_20_transcript_1	0	.	1968394	1968675	0	1	281	0
chr1	1966761	1968091	FPKM1_group_20_transcript_2	0	.	1966761	1968091	0	1	1330	0
chr1	2138636	2139478	FPKM1_group_21_transcript_1	0	+	2138636	2139478	0	2	36,347	0,495
chr1	2139792	2140873	FPKM1_group_21_transcript_2	0	.	2139792	2140873	0	1	1081	0
chr1	2346496	2346918	FPKM1_group_22_transcript_1	0	.	2346496	2346918	0	1	422	0
chr1	2493214	2493503	FPKM1_group_23_transcript_1	0	.	2493214	2493503	0	1	289	0
chr1	2502605	2503236	FPKM1_group_24_transcript_1	0	.	2502605	2503236	0	1	631	0
chr1	2503359	2504262	FPKM1_group_24_transcript_2	0	.	2503359	2504262	0	1	903	0
chr1	2720490	2724181	FPKM1_group_25_transcript_1	0	+	2720490	2724181	0	2	386,304	0,3387
chr1	2787310	2787591	FPKM1_group_26_transcript_1	0	.	2787310	2787591	0	1	281	0
chr1	2811594	2811802	FPKM1_group_27_transcript_1	0	.	2811594	2811802	0	1	208	0
chr1	2828588	2828817	FPKM1_group_28_transcript_1	0	.	2828588	2828817	0	1	229	0
chr1	2851253	2851623	FPKM1_group_29_transcript_1	0	.	2851253	2851623	0	1	370	0
chr1	2962318	2962821	FPKM1_group_30_transcript_1	0	.	2962318	2962821	0	1	503	0
chr1	2970960	2971273	FPKM1_group_31_transcript_1	0	.	2970960	2971273	0	1	313	0
chr1	3823636	3823981	FPKM1_group_32_transcript_1	0	.	3823636	3823981	0	1	345	0
chr1	4016378	4016938	FPKM1_group_33_transcript_1	0	.	4016378	4016938	0	1	560	0
chr1	4033174	4033504	FPKM1_group_34_transcript_1	0	.	4033174	4033504	0	1	330	0
chr1	4068151	4068567	FPKM1_group_35_transcript_1	0	.	4068151	4068567	0	1	416	0
chr1	4113164	4113544	FPKM1_group_36_transcript_1	0	.	4113164	4113544	0	1	380	0
chr1	4468535	4468755	FPKM1_group_37_transcript_1	0	.	4468535	4468755	0	1	220	0
chr1	4515769	4516304	FPKM1_group_38_transcript_1	0	.	4515769	4516304	0	2	260,137	0,398
chr1	4957920	4975720	FPKM1_group_39_transcript_1	0	.	4957920	4975720	0	3	172,133,56	0,593,17744
chr1	5007924	5008135	FPKM1_group_40_transcript_1	0	.	5007924	5008135	0	1	211	0
chr1	5012636	5013013	FPKM1_group_41_transcript_1	0	.	5012636	5013013	0	1	377	0
chr1	5060044	5060325	FPKM1_group_42_transcript_1	0	.	5060044	5060325	0	1	281	0
chr1	5079299	5079990	FPKM1_group_43_transcript_1	0	-	5079299	5079990	0	2	91,494	0,197
chr1	5122929	5123446	FPKM1_group_44_transcript_1	0	.	5122929	5123446	0	1	517	0
chr1	5830546	5833116	FPKM1_group_45_transcript_1	0	+	5830546	5833116	0	2	76,235	0,2335
chr1	5843954	5844405	FPKM1_group_46_transcript_1	0	.	5843954	5844405	0	1	451	0
chr1	6377863	6384032	FPKM1_group_47_transcript_1	0	-	6377863	6384032	0	2	132,231	0,5938
chr1	6378918	6382101	FPKM1_group_47_transcript_2	0	+	6378918	6382101	0	2	74,749	0,2434
chr1	6379286	6380809	FPKM1_group_47_transcript_3	0	.	6379286	6380809	0	1	1523	0
chr1	6702658	6702941	FPKM1_group_48_transcript_1	0	.	6702658	6702941	0	1	283	0
chr1	6707282	6712659	FPKM1_group_49_transcript_1	0	+	6707282	6712659	0	3	215,63,294	0,2796,5083
chr1	6764909	6767490	FPKM1_group_50_transcript_1	0	+	6764909	6767490	0	3	62,424,187	0,1596,2394
chr1	7936230	7936703	FPKM1_group_51_transcript_1	0	.	7936230	7936703	0	1	473	0
chr1	8039375	8039633	FPKM1_group_52_transcript_1	0	.	8039375	8039633	0	1	258	0
chr1	8062636	8064254	FPKM1_group_53_transcript_1	0	.	8062636	8064254	0	1	1618	0
chr1	8065602	8065925	FPKM1_group_54_transcript_1	0	.	8065602	8065925	0	1	323	0
chr1	8076666	8077267	FPKM1_group_55_transcript_1	0	.	8076666	8077267	0	1	601	0
chr1	8084745	8086522	FPKM1_group_56_transcript_1	0	.	8084745	8086522	0	1	1777	0
chr1	8086603	8088612	FPKM1_group_56_transcript_2	0	.	8086603	8088612	0	1	2009	0
chr1	8108827	8110978	FPKM1_group_57_transcript_1	0	.	8108827	8110978	0	1	2151	0
chr1	8127805	8131637	FPKM1_group_58_transcript_1	0	.	8127805	8131637	0	1	3832	0
chr1	8137251	8137746	FPKM1_group_59_transcript_1	0	.	8137251	8137746	0	1	495	0
chr1	8150628	8150906	FPKM1_group_60_transcript_1	0	.	8150628	8150906	0	1	278	0
chr1	8152474	8152853	FPKM1_group_61_transcript_1	0	.	8152474	8152853	0	1	379	0
chr1	8153005	8153432	FPKM1_group_61_transcript_2	0	.	8153005	8153432	0	1	427	0
chr1	8176711	8177296	FPKM1_group_62_transcript_1	0	.	8176711	8177296	0	1	585	0
chr1	8250050	8254350	FPKM1_group_63_transcript_1	0	+	8250050	8254350	0	2	328,70	0,4230
chr1	8260350	8260797	FPKM1_group_64_transcript_1	0	.	8260350	8260797	0	1	447	0
chr1	8260154	8263633	FPKM1_group_64_transcript_2	0	.	8260154	8263633	0	2	206,63	0,3416
chr1	8280391	8287503	FPKM1_group_65_transcript_1	0	+	8280391	8287503	0	2	197,157	0,6955
chr1	8280716	8280975	FPKM1_group_65_transcript_2	0	.	8280716	8280975	0	1	259	0
chr1	8279543	8280336	FPKM1_group_65_transcript_3	0	.	8279543	8280336	0	1	793	0
chr1	8295580	8296065	FPKM1_group_66_transcript_1	0	.	8295580	8296065	0	1	485	0
chr1	8297145	8297393	FPKM1_group_67_transcript_1	0	.	8297145	8297393	0	1	248	0
chr1	8298119	8298383	FPKM1_group_67_transcript_2	0	.	8298119	8298383	0	1	264	0
chr1	8330385	8330698	FPKM1_group_68_transcript_1	0	.	8330385	8330698	0	1	313	0
chr1	8331377	8331672	FPKM1_group_68_transcript_2	0	.	8331377	8331672	0	1	295	0
chr1	8332903	8333329	FPKM1_group_69_transcript_1	0	.	8332903	8333329	0	1	426	0
chr1	8822971	8823382	FPKM1_group_70_transcript_1	0	.	8822971	8823382	0	1	411	0
chr1	8825732	8826033	FPKM1_group_71_transcript_1	0	.	8825732	8826033	0	1	301	0
chr1	8826252	8826648	FPKM1_group_71_transcript_2	0	.	8826252	8826648	0	1	396	0
chr1	8831548	8831785	FPKM1_group_72_transcript_1	0	.	8831548	8831785	0	1	237	0
chr1	8835294	8835951	FPKM1_group_73_transcript_1	0	.	8835294	8835951	0	1	657	0
chr1	8837978	8838705	FPKM1_group_74_transcript_1	0	.	8837978	8838705	0	1	727	0
chr1	8883489	8883775	FPKM1_group_75_transcript_1	0	.	8883489	8883775	0	1	286	0
chr1	8884140	8884812	FPKM1_group_75_transcript_2	0	.	8884140	8884812	0	1	672	0
chr1	8884971	8885323	FPKM1_group_75_transcript_3	0	.	8884971	8885323	0	1	352	0
chr1	8885468	8886047	FPKM1_group_75_transcript_4	0	.	8885468	8886047	0	1	579	0
chr1	8887292	8887689	FPKM1_group_76_transcript_1	0	.	8887292	8887689	0	1	397	0
chr1	8887885	8888132	FPKM1_group_76_transcript_2	0	.	8887885	8888132	0	1	247	0
chr1	8888294	8889055	FPKM1_group_76_transcript_3	0	.	8888294	8889055	0	1	761	0
chr1	8910814	8911355	FPKM1_group_77_transcript_1	0	.	8910814	8911355	0	1	541	0
chr1	8912133	8925543	FPKM1_group_77_transcript_2	0	.	8912133	8925543	0	3	70,80,525	0,5756,12885
chr1	8969531	8969803	FPKM1_group_78_transcript_1	0	.	8969531	8969803	0	1	272	0
chr1	9215885	9216277	FPKM1_group_79_transcript_1	0	.	9215885	9216277	0	1	392	0
chr1	9216947	9217212	FPKM1_group_79_transcript_2	0	-	9216947	9217212	0	1	265	0
chr1	9259506	9259720	FPKM1_group_80_transcript_1	0	.	9259506	9259720	0	1	214	0
chr1	9394187	9394910	FPKM1_group_81_transcript_1	0	.	9394187	9394910	0	1	723	0
chr1	9393299	9394020	FPKM1_group_81_transcript_2	0	.	9393299	9394020	0	1	721	0
chr1	9411949	9413416	FPKM1_group_82_transcript_1	0	.	9411949	9413416	0	1	1467	0
chr1	9416313	9416559	FPKM1_group_83_transcript_1	0	.	9416313	9416559	0	1	246	0
chr1	9417727	9418057	FPKM1_group_84_transcript_1	0	.	9417727	9418057	0	1	330	0
chr1	9419877	9420277	FPKM1_group_85_transcript_1	0	.	9419877	9420277	0	1	400	0
chr1	9420733	9420978	FPKM1_group_85_transcript_2	0	.	9420733	9420978	0	1	245	0
chr1	9421293	9422654	FPKM1_group_85_transcript_3	0	.	9421293	9422654	0	1	1361	0
chr1	9425707	9426210	FPKM1_group_86_transcript_1	0	.	9425707	9426210	0	1	503	0
chr1	9429853	9430228	FPKM1_group_87_transcript_1	0	.	9429853	9430228	0	1	375	0
chr1	9432225	9432520	FPKM1_group_87_transcript_2	0	.	9432225	9432520	0	1	295	0
chr1	9428204	9428568	FPKM1_group_87_transcript_3	0	.	9428204	9428568	0	1	364	0
chr1	9428842	9429745	FPKM1_group_87_transcript_4	0	.	9428842	9429745	0	1	903	0
chr1	9430974	9431866	FPKM1_group_87_transcript_5	0	.	9430974	9431866	0	1	892	0
chr1	9431619	9432171	FPKM1_group_87_transcript_6	0	.	9431619	9432171	0	1	552	0
chr1	9433618	9433930	FPKM1_group_88_transcript_1	0	.	9433618	9433930	0	1	312	0
chr1	9434929	9435464	FPKM1_group_88_transcript_2	0	+	9434929	9435464	0	2	68,356	0,179
chr1	9438065	9438312	FPKM1_group_89_transcript_1	0	.	9438065	9438312	0	1	247	0
chr1	9447172	9447404	FPKM1_group_90_transcript_1	0	.	9447172	9447404	0	1	232	0
chr1	9460430	9460706	FPKM1_group_91_transcript_1	0	.	9460430	9460706	0	1	276	0
chr1	9473721	9474045	FPKM1_group_92_transcript_1	0	.	9473721	9474045	0	1	324	0
chr1	9477936	9478218	FPKM1_group_93_transcript_1	0	.	9477936	9478218	0	1	282	0
chr1	9483395	9486121	FPKM1_group_94_transcript_1	0	.	9483395	9486121	0	2	926,409	0,2317
chr1	9599359	9604958	FPKM1_group_95_transcript_1	0	+	9599359	9604958	0	3	3958,660,759	0,4101,4840
chr1	9903212	9903759	FPKM1_group_96_transcript_1	0	.	9903212	9903759	0	1	547	0
chr1	10166366	10166897	FPKM1_group_97_transcript_1	0	.	10166366	10166897	0	1	531	0
chr1	10171555	10172032	FPKM1_group_98_transcript_1	0	.	10171555	10172032	0	1	477	0
chr1	10173894	10174141	FPKM1_group_99_transcript_1	0	.	10173894	10174141	0	1	247	0
chr1	10791071	10791636	FPKM1_group_100_transcript_1	0	.	10791071	10791636	0	1	565	0
chr1	10794379	10794684	FPKM1_group_101_transcript_1	0	.	10794379	10794684	0	1	305	0
chr1	10847995	10848198	FPKM1_group_102_transcript_1	0	+	10847995	10848198	0	1	203	0
chr1	10850030	10850317	FPKM1_group_103_transcript_1	0	.	10850030	10850317	0	1	287	0
chr1	10966050	10966485	FPKM1_group_104_transcript_1	0	+	10966050	10966485	0	1	435	0
chr1	10976465	10976995	FPKM1_group_105_transcript_1	0	.	10976465	10976995	0	1	530	0
chr1	10980565	10980831	FPKM1_group_106_transcript_1	0	.	10980565	10980831	0	1	266	0
chr1	11252685	11252922	FPKM1_group_107_transcript_1	0	-	11252685	11252922	0	1	237	0
chr1	11255085	11255618	FPKM1_group_108_transcript_1	0	-	11255085	11255618	0	1	533	0
chr1	11314473	11314738	FPKM1_group_109_transcript_1	0	.	11314473	11314738	0	1	265	0
chr1	11363160	11363459	FPKM1_group_110_transcript_1	0	.	11363160	11363459	0	1	299	0
chr1	11370848	11371118	FPKM1_group_111_transcript_1	0	.	11370848	11371118	0	1	270	0
chr1	11374185	11374707	FPKM1_group_112_transcript_1	0	.	11374185	11374707	0	1	522	0
chr1	11378957	11379344	FPKM1_group_113_transcript_1	0	.	11378957	11379344	0	1	387	0
chr1	11438521	11441154	FPKM1_group_114_transcript_1	0	+	11438521	11441154	0	2	80,246	0,2387
chr1	11744085	11744420	FPKM1_group_115_transcript_1	0	.	11744085	11744420	0	1	335	0
chr1	11836255	11836495	FPKM1_group_116_transcript_1	0	.	11836255	11836495	0	1	240	0
chr1	11835008	11836046	FPKM1_group_116_transcript_2	0	.	11835008	11836046	0	1	1038	0
chr1	11842799	11843966	FPKM1_group_117_transcript_1	0	.	11842799	11843966	0	1	1167	0
chr1	11868328	11868689	FPKM1_group_118_transcript_1	0	.	11868328	11868689	0	1	361	0
chr1	11873335	11873599	FPKM1_group_119_transcript_1	0	.	11873335	11873599	0	1	264	0
chr1	11890915	11891823	FPKM1_group_120_transcript_1	0	.	11890915	11891823	0	1	908	0
chr1	11893212	11893646	FPKM1_group_121_transcript_1	0	.	11893212	11893646	0	1	434	0
chr1	12142566	12142794	FPKM1_group_122_transcript_1	0	.	12142566	12142794	0	1	228	0
chr1	12503458	12504432	FPKM1_group_123_transcript_1	0	.	12503458	12504432	0	1	974	0
chr1	12508196	12509220	FPKM1_group_124_transcript_1	0	.	12508196	12509220	0	1	1024	0
chr1	12511399	12512092	FPKM1_group_125_transcript_1	0	+	12511399	12512092	0	2	80,528	0,165
chr1	12511886	12512548	FPKM1_group_125_transcript_2	0	.	12511886	12512548	0	1	662	0
chr1	12526174	12526442	FPKM1_group_126_transcript_1	0	.	12526174	12526442	0	1	268	0
chr1	12531769	12532017	FPKM1_group_127_transcript_1	0	.	12531769	12532017	0	1	248	0
chr1	12532193	12532463	FPKM1_group_127_transcript_2	0	.	12532193	12532463	0	1	270	0
chr1	12539570	12540745	FPKM1_group_128_transcript_1	0	.	12539570	12540745	0	1	1175	0
chr1	12602848	12603098	FPKM1_group_129_transcript_1	0	.	12602848	12603098	0	1	250	0
chr1	12603233	12603863	FPKM1_group_129_transcript_2	0	.	12603233	12603863	0	1	630	0
chr1	12606550	12607639	FPKM1_group_130_transcript_1	0	.	12606550	12607639	0	1	1089	0
chr1	12607735	12608271	FPKM1_group_130_transcript_2	0	.	12607735	12608271	0	1	536	0
chr1	12610410	12610767	FPKM1_group_131_transcript_1	0	.	12610410	12610767	0	1	357	0
chr1	12655346	12655947	FPKM1_group_132_transcript_1	0	.	12655346	12655947	0	1	601	0
chr1	12685074	12685279	FPKM1_group_133_transcript_1	0	.	12685074	12685279	0	1	205	0
chr1	12685590	12686576	FPKM1_group_133_transcript_2	0	.	12685590	12686576	0	1	986	0
chr1	12720657	12721178	FPKM1_group_134_transcript_1	0	.	12720657	12721178	0	1	521	0
chr1	13846940	13848266	FPKM1_group_135_transcript_1	0	.	13846940	13848266	0	1	1326	0
chr1	13850207	13851526	FPKM1_group_136_transcript_1	0	.	13850207	13851526	0	1	1319	0
chr1	13855060	13856599	FPKM1_group_137_transcript_1	0	.	13855060	13856599	0	1	1539	0
chr1	13858513	13858827	FPKM1_group_138_transcript_1	0	.	13858513	13858827	0	1	314	0
chr1	13873285	13873724	FPKM1_group_139_transcript_1	0	+	13873285	13873724	0	1	439	0
chr1	13892363	13893055	FPKM1_group_140_transcript_1	0	.	13892363	13893055	0	1	692	0
chr1	13893968	13894330	FPKM1_group_140_transcript_2	0	.	13893968	13894330	0	1	362	0
chr1	13897977	13898277	FPKM1_group_141_transcript_1	0	.	13897977	13898277	0	1	300	0
chr1	13895995	13897863	FPKM1_group_141_transcript_2	0	+	13895995	13897863	0	1	1868	0
chr1	14032852	14033177	FPKM1_group_142_transcript_1	0	.	14032852	14033177	0	1	325	0
chr1	14036370	14036864	FPKM1_group_143_transcript_1	0	.	14036370	14036864	0	1	494	0
chr1	14071540	14072004	FPKM1_group_144_transcript_1	0	.	14071540	14072004	0	1	464	0
chr1	14074984	14075598	FPKM1_group_145_transcript_1	0	.	14074984	14075598	0	1	614	0
chr1	14394274	14397402	FPKM1_group_146_transcript_1	0	+	14394274	14397402	0	2	2274,674	0,2454
chr1	14404053	14404566	FPKM1_group_147_transcript_1	0	.	14404053	14404566	0	1	513	0
chr1	14404559	14405455	FPKM1_group_147_transcript_2	0	+	14404559	14405455	0	2	599,52	0,844
chr1	14412291	14412720	FPKM1_group_148_transcript_1	0	.	14412291	14412720	0	1	429	0
chr1	14423637	14423905	FPKM1_group_149_transcript_1	0	.	14423637	14423905	0	1	268	0
chr1	14424586	14424956	FPKM1_group_149_transcript_2	0	.	14424586	14424956	0	1	370	0
chr1	14420971	14422200	FPKM1_group_149_transcript_3	0	.	14420971	14422200	0	2	218,66	0,1163
chr1	14422944	14423682	FPKM1_group_149_transcript_4	0	.	14422944	14423682	0	1	738	0
chr1	14443680	14443995	FPKM1_group_150_transcript_1	0	.	14443680	14443995	0	1	315	0
chr1	14447281	14447582	FPKM1_group_151_transcript_1	0	.	14447281	14447582	0	1	301	0
chr1	14453351	14453720	FPKM1_group_152_transcript_1	0	.	14453351	14453720	0	1	369	0
chr1	14457074	14457365	FPKM1_group_152_transcript_2	0	.	14457074	14457365	0	1	291	0
chr1	14457845	14458965	FPKM1_group_152_transcript_3	0	.	14457845	14458965	0	1	1120	0
chr1	14454235	14456171	FPKM1_group_152_transcript_4	0	.	14454235	14456171	0	1	1936	0
chr1	14466438	14466885	FPKM1_group_153_transcript_1	0	.	14466438	14466885	0	1	447	0
chr1	14466993	14467899	FPKM1_group_153_transcript_2	0	.	14466993	14467899	0	1	906	0
chr1	14474158	14474972	FPKM1_group_154_transcript_1	0	.	14474158	14474972	0	1	814	0
chr1	14478705	14479168	FPKM1_group_155_transcript_1	0	.	14478705	14479168	0	1	463	0
chr1	14479448	14479926	FPKM1_group_155_transcript_2	0	.	14479448	14479926	0	1	478	0
chr1	14481734	14503523	FPKM1_group_156_transcript_1	0	-	14481734	14503523	0	2	232,58	0,21731
chr1	14482490	14483259	FPKM1_group_156_transcript_2	0	.	14482490	14483259	0	1	769	0
chr1	14495340	14495683	FPKM1_group_156_transcript_3	0	.	14495340	14495683	0	1	343	0
chr1	14498871	14499286	FPKM1_group_156_transcript_4	0	.	14498871	14499286	0	1	415	0
chr1	14499603	14499830	FPKM1_group_156_transcript_5	0	.	14499603	14499830	0	1	227	0
chr1	14483429	14483862	FPKM1_group_156_transcript_6	0	.	14483429	14483862	0	1	433	0
chr1	14494460	14495278	FPKM1_group_156_transcript_7	0	.	14494460	14495278	0	1	818	0
chr1	14530132	14530388	FPKM1_group_157_transcript_1	0	.	14530132	14530388	0	1	256	0
chr1	14534900	14535259	FPKM1_group_158_transcript_1	0	.	14534900	14535259	0	1	359	0
chr1	14536881	14537217	FPKM1_group_158_transcript_2	0	.	14536881	14537217	0	1	336	0
chr1	14538389	14538835	FPKM1_group_158_transcript_3	0	.	14538389	14538835	0	1	446	0
chr1	14533461	14534291	FPKM1_group_158_transcript_4	0	.	14533461	14534291	0	1	830	0
chr1	14532506	14538233	FPKM1_group_158_transcript_5	0	+	14532506	14538233	0	2	630,632	0,5095
chr1	14541520	14541957	FPKM1_group_159_transcript_1	0	.	14541520	14541957	0	1	437	0
chr1	14543704	14543958	FPKM1_group_160_transcript_1	0	.	14543704	14543958	0	1	254	0
chr1	14545006	14545883	FPKM1_group_161_transcript_1	0	.	14545006	14545883	0	1	877	0
chr1	14546075	14546684	FPKM1_group_161_transcript_2	0	.	14546075	14546684	0	1	609	0
chr1	14548582	14548925	FPKM1_group_162_transcript_1	0	.	14548582	14548925	0	1	343	0
chr1	14551127	14552521	FPKM1_group_162_transcript_2	0	.	14551127	14552521	0	1	1394	0
chr1	14547846	14550325	FPKM1_group_162_transcript_3	0	.	14547846	14550325	0	2	614,1087	0,1392
chr1	14560905	14561935	FPKM1_group_163_transcript_1	0	.	14560905	14561935	0	1	1030	0
chr1	14563717	14564091	FPKM1_group_164_transcript_1	0	.	14563717	14564091	0	1	374	0
chr1	14564436	14566043	FPKM1_group_164_transcript_2	0	.	14564436	14566043	0	1	1607	0
chr1	14574984	14575951	FPKM1_group_165_transcript_1	0	.	14574984	14575951	0	1	967	0
chr1	14578021	14578690	FPKM1_group_166_transcript_1	0	.	14578021	14578690	0	1	669	0
chr1	14578802	14579300	FPKM1_group_166_transcript_2	0	.	14578802	14579300	0	1	498	0
chr1	14580484	14580984	FPKM1_group_166_transcript_3	0	.	14580484	14580984	0	1	500	0
chr1	14579088	14580471	FPKM1_group_166_transcript_4	0	+	14579088	14580471	0	1	1383	0
chr1	14582687	14582955	FPKM1_group_167_transcript_1	0	.	14582687	14582955	0	1	268	0
chr1	14622885	14623897	FPKM1_group_168_transcript_1	0	.	14622885	14623897	0	1	1012	0
chr1	14637191	14637596	FPKM1_group_169_transcript_1	0	.	14637191	14637596	0	1	405	0
chr1	14637490	14637731	FPKM1_group_169_transcript_2	0	.	14637490	14637731	0	1	241	0
chr1	14666716	14666978	FPKM1_group_170_transcript_1	0	.	14666716	14666978	0	1	262	0
chr1	14693714	14693961	FPKM1_group_171_transcript_1	0	.	14693714	14693961	0	1	247	0
chr1	14694096	14694350	FPKM1_group_171_transcript_2	0	.	14694096	14694350	0	1	254	0
chr1	14695453	14696360	FPKM1_group_172_transcript_1	0	.	14695453	14696360	0	1	907	0
chr1	14698235	14698842	FPKM1_group_173_transcript_1	0	.	14698235	14698842	0	1	607	0
chr1	14697805	14698487	FPKM1_group_173_transcript_2	0	.	14697805	14698487	0	1	682	0
chr1	14701227	14701444	FPKM1_group_174_transcript_1	0	.	14701227	14701444	0	1	217	0
chr1	14710427	14716181	FPKM1_group_175_transcript_1	0	.	14710427	14716181	0	2	1594,362	0,5392
chr1	14726656	14727227	FPKM1_group_176_transcript_1	0	.	14726656	14727227	0	1	571	0
chr1	14795752	14797200	FPKM1_group_177_transcript_1	0	-	14795752	14797200	0	2	168,225	0,1223
chr1	14796141	14796428	FPKM1_group_177_transcript_2	0	.	14796141	14796428	0	1	287	0
chr1	15318589	15319769	FPKM1_group_178_transcript_1	0	.	15318589	15319769	0	1	1180	0
chr1	15321140	15322011	FPKM1_group_179_transcript_1	0	.	15321140	15322011	0	1	871	0
chr1	15344363	15344642	FPKM1_group_180_transcript_1	0	.	15344363	15344642	0	1	279	0
chr1	15345285	15345646	FPKM1_group_180_transcript_2	0	.	15345285	15345646	0	1	361	0
chr1	15345925	15346413	FPKM1_group_180_transcript_3	0	.	15345925	15346413	0	1	488	0
chr1	15343459	15344192	FPKM1_group_180_transcript_4	0	.	15343459	15344192	0	1	733	0
chr1	15601839	15602633	FPKM1_group_181_transcript_1	0	.	15601839	15602633	0	1	794	0
chr1	15605796	15607116	FPKM1_group_182_transcript_1	0	.	15605796	15607116	0	1	1320	0
chr1	15804613	15804898	FPKM1_group_183_transcript_1	0	.	15804613	15804898	0	1	285	0
chr1	15952367	15953327	FPKM1_group_184_transcript_1	0	.	15952367	15953327	0	1	960	0
chr1	16026726	16027046	FPKM1_group_185_transcript_1	0	.	16026726	16027046	0	1	320	0
chr1	16206801	16207590	FPKM1_group_186_transcript_1	0	.	16206801	16207590	0	1	789	0
chr1	16278098	16278349	FPKM1_group_187_transcript_1	0	.	16278098	16278349	0	1	251	0
chr1	16280749	16281253	FPKM1_group_188_transcript_1	0	.	16280749	16281253	0	1	504	0
chr1	16284692	16284918	FPKM1_group_189_transcript_1	0	.	16284692	16284918	0	1	226	0
chr1	16369079	16369838	FPKM1_group_190_transcript_1	0	.	16369079	16369838	0	1	759	0
chr1	16374699	16374951	FPKM1_group_191_transcript_1	0	.	16374699	16374951	0	1	252	0
chr1	16385548	16386188	FPKM1_group_192_transcript_1	0	.	16385548	16386188	0	1	640	0
chr1	16386694	16387036	FPKM1_group_192_transcript_2	0	.	16386694	16387036	0	1	342	0
chr1	16389250	16389551	FPKM1_group_193_transcript_1	0	.	16389250	16389551	0	1	301	0
chr1	16413205	16413797	FPKM1_group_194_transcript_1	0	.	16413205	16413797	0	1	592	0
chr1	16414155	16414515	FPKM1_group_194_transcript_2	0	.	16414155	16414515	0	1	360	0
chr1	16698684	16698972	FPKM1_group_195_transcript_1	0	.	16698684	16698972	0	1	288	0
chr1	16705398	16706144	FPKM1_group_196_transcript_1	0	.	16705398	16706144	0	1	746	0
chr1	16708113	16708424	FPKM1_group_197_transcript_1	0	.	16708113	16708424	0	1	311	0
chr1	16710564	16710851	FPKM1_group_198_transcript_1	0	.	16710564	16710851	0	1	287	0
chr1	16711715	16712233	FPKM1_group_198_transcript_2	0	.	16711715	16712233	0	1	518	0
chr1	16758219	16758536	FPKM1_group_199_transcript_1	0	.	16758219	16758536	0	1	317	0
chr1	16761425	16761630	FPKM1_group_200_transcript_1	0	.	16761425	16761630	0	1	205	0
chr1	16761546	16761948	FPKM1_group_200_transcript_2	0	.	16761546	16761948	0	1	402	0
chr1	16834459	16835322	FPKM1_group_201_transcript_1	0	.	16834459	16835322	0	1	863	0
chr1	16837522	16837919	FPKM1_group_202_transcript_1	0	.	16837522	16837919	0	1	397	0
chr1	16843168	16843429	FPKM1_group_203_transcript_1	0	.	16843168	16843429	0	1	261	0
chr1	16843379	16843789	FPKM1_group_203_transcript_2	0	.	16843379	16843789	0	1	410	0
chr1	16850549	16850960	FPKM1_group_204_transcript_1	0	.	16850549	16850960	0	1	411	0
chr1	16883955	16884317	FPKM1_group_205_transcript_1	0	.	16883955	16884317	0	1	362	0
chr1	16886432	16889836	FPKM1_group_206_transcript_1	0	+	16886432	16889836	0	2	1675,345	0,3059
chr1	17087883	17088132	FPKM1_group_207_transcript_1	0	.	17087883	17088132	0	1	249	0
chr1	17093627	17093963	FPKM1_group_208_transcript_1	0	.	17093627	17093963	0	1	336	0
chr1	17094106	17094605	FPKM1_group_208_transcript_2	0	.	17094106	17094605	0	1	499	0
chr1	17396256	17396728	FPKM1_group_209_transcript_1	0	.	17396256	17396728	0	1	472	0
chr1	17641347	17641557	FPKM1_group_210_transcript_1	0	.	17641347	17641557	0	1	210	0
chr1	17641836	17642157	FPKM1_group_210_transcript_2	0	.	17641836	17642157	0	1	321	0
chr1	17640405	17641214	FPKM1_group_210_transcript_3	0	.	17640405	17641214	0	1	809	0
chr1	17645257	17645881	FPKM1_group_211_transcript_1	0	.	17645257	17645881	0	1	624	0
chr1	17648183	17648497	FPKM1_group_212_transcript_1	0	.	17648183	17648497	0	1	314	0
chr1	17916767	17949060	FPKM1_group_213_transcript_1	0	+	17916767	17949060	0	5	59,24,772,668,303	0,68,838,3993,31990
chr1	18595757	18596695	FPKM1_group_214_transcript_1	0	.	18595757	18596695	0	1	938	0
chr1	18592756	18595130	FPKM1_group_214_transcript_2	0	.	18592756	18595130	0	1	2374	0
chr1	18603011	18603283	FPKM1_group_215_transcript_1	0	.	18603011	18603283	0	1	272	0
chr1	18780496	18780767	FPKM1_group_216_transcript_1	0	.	18780496	18780767	0	1	271	0
chr1	19019433	19019672	FPKM1_group_217_transcript_1	0	.	19019433	19019672	0	1	239	0
chr1	19156705	19157453	FPKM1_group_218_transcript_1	0	.	19156705	19157453	0	1	748	0
chr1	19220375	19220603	FPKM1_group_219_transcript_1	0	.	19220375	19220603	0	1	228	0
chr1	19235633	19235878	FPKM1_group_220_transcript_1	0	.	19235633	19235878	0	1	245	0
chr1	19251769	19252141	FPKM1_group_221_transcript_1	0	.	19251769	19252141	0	1	372	0
chr1	19255619	19255859	FPKM1_group_222_transcript_1	0	.	19255619	19255859	0	1	240	0
chr1	19686885	19687450	FPKM1_group_223_transcript_1	0	.	19686885	19687450	0	1	565	0
chr1	19685663	19686321	FPKM1_group_223_transcript_2	0	.	19685663	19686321	0	1	658	0
chr1	19687347	19688347	FPKM1_group_223_transcript_3	0	.	19687347	19688347	0	1	1000	0
chr1	19686634	19687025	FPKM1_group_223_transcript_4	0	.	19686634	19687025	0	1	391	0
chr1	19691180	19692189	FPKM1_group_224_transcript_1	0	.	19691180	19692189	0	1	1009	0
chr1	19695503	19695956	FPKM1_group_225_transcript_1	0	.	19695503	19695956	0	1	453	0
chr1	19700174	19700556	FPKM1_group_226_transcript_1	0	.	19700174	19700556	0	1	382	0
chr1	19724204	19724466	FPKM1_group_227_transcript_1	0	.	19724204	19724466	0	1	262	0
chr1	19725249	19725761	FPKM1_group_227_transcript_2	0	.	19725249	19725761	0	1	512	0
chr1	19728852	19729287	FPKM1_group_228_transcript_1	0	.	19728852	19729287	0	1	435	0
chr1	19730099	19730395	FPKM1_group_228_transcript_2	0	.	19730099	19730395	0	1	296	0
chr1	19730542	19730829	FPKM1_group_228_transcript_3	0	.	19730542	19730829	0	1	287	0
chr1	19734250	19734519	FPKM1_group_229_transcript_1	0	.	19734250	19734519	0	1	269	0
chr1	19746613	19747209	FPKM1_group_230_transcript_1	0	.	19746613	19747209	0	1	596	0
chr1	19753217	19753437	FPKM1_group_231_transcript_1	0	.	19753217	19753437	0	1	220	0
chr1	19861975	19862756	FPKM1_group_232_transcript_1	0	.	19861975	19862756	0	1	781	0
chr1	20351183	20351573	FPKM1_group_233_transcript_1	0	+	20351183	20351573	0	1	390	0
chr1	20377295	20377729	FPKM1_group_234_transcript_1	0	.	20377295	20377729	0	1	434	0
chr1	20380302	20381137	FPKM1_group_235_transcript_1	0	.	20380302	20381137	0	1	835	0
chr1	20395679	20396284	FPKM1_group_236_transcript_1	0	.	20395679	20396284	0	1	605	0
chr1	20412362	20412608	FPKM1_group_237_transcript_1	0	.	20412362	20412608	0	1	246	0
chr1	20677416	20677694	FPKM1_group_238_transcript_1	0	.	20677416	20677694	0	1	278	0
chr1	20696358	20697387	FPKM1_group_239_transcript_1	0	.	20696358	20697387	0	1	1029	0
chr1	21377114	21377501	FPKM1_group_240_transcript_1	0	.	21377114	21377501	0	1	387	0
chr1	21381349	21381714	FPKM1_group_241_transcript_1	0	.	21381349	21381714	0	1	365	0
chr1	21383796	21389434	FPKM1_group_242_transcript_1	0	-	21383796	21389434	0	2	409,76	0,5562
chr1	21386816	21387540	FPKM1_group_242_transcript_2	0	.	21386816	21387540	0	1	724	0
chr1	21553711	21553917	FPKM1_group_243_transcript_1	0	.	21553711	21553917	0	1	206	0
chr1	21569676	21569957	FPKM1_group_244_transcript_1	0	.	21569676	21569957	0	1	281	0
chr1	21875069	21876194	FPKM1_group_245_transcript_1	0	.	21875069	21876194	0	1	1125	0
chr1	21873409	21875270	FPKM1_group_245_transcript_2	0	.	21873409	21875270	0	1	1861	0
chr1	21988783	21989203	FPKM1_group_246_transcript_1	0	.	21988783	21989203	0	1	420	0
chr1	21989122	21989430	FPKM1_group_246_transcript_2	0	+	21989122	21989430	0	1	308	0
chr1	22155844	22156312	FPKM1_group_247_transcript_1	0	.	22155844	22156312	0	1	468	0
chr1	22223072	22224048	FPKM1_group_248_transcript_1	0	.	22223072	22224048	0	2	453,164	0,812
chr1	22228901	22229189	FPKM1_group_248_transcript_2	0	.	22228901	22229189	0	1	288	0
chr1	22224275	22228681	FPKM1_group_248_transcript_3	0	+	22224275	22228681	0	2	3727,299	0,4107
chr1	22230397	22231061	FPKM1_group_249_transcript_1	0	.	22230397	22231061	0	1	664	0
chr1	22237264	22237623	FPKM1_group_250_transcript_1	0	-	22237264	22237623	0	1	359	0
chr1	22239192	22239503	FPKM1_group_251_transcript_1	0	.	22239192	22239503	0	1	311	0
chr1	22344291	22345004	FPKM1_group_252_transcript_1	0	.	22344291	22345004	0	1	713	0
chr1	22364499	22365035	FPKM1_group_253_transcript_1	0	.	22364499	22365035	0	1	536	0
chr1	22447787	22447997	FPKM1_group_254_transcript_1	0	.	22447787	22447997	0	1	210	0
chr1	22456544	22456969	FPKM1_group_255_transcript_1	0	.	22456544	22456969	0	1	425	0
chr1	22469764	22469988	FPKM1_group_256_transcript_1	0	.	22469764	22469988	0	1	224	0
chr1	22470049	22470726	FPKM1_group_256_transcript_2	0	.	22470049	22470726	0	1	677	0
chr1	22475088	22475327	FPKM1_group_257_transcript_1	0	.	22475088	22475327	0	1	239	0
chr1	22549828	22550034	FPKM1_group_258_transcript_1	0	.	22549828	22550034	0	1	206	0
chr1	22617311	22618022	FPKM1_group_259_transcript_1	0	-	22617311	22618022	0	2	220,103	0,608
chr1	22619540	22619933	FPKM1_group_260_transcript_1	0	.	22619540	22619933	0	1	393	0
chr1	22741434	22741902	FPKM1_group_261_transcript_1	0	.	22741434	22741902	0	1	468	0
chr1	22742736	22743079	FPKM1_group_261_transcript_2	0	.	22742736	22743079	0	1	343	0
chr1	22841204	22841471	FPKM1_group_262_transcript_1	0	.	22841204	22841471	0	1	267	0
chr1	23150655	23151622	FPKM1_group_263_transcript_1	0	.	23150655	23151622	0	1	967	0
chr1	23171513	23171797	FPKM1_group_264_transcript_1	0	.	23171513	23171797	0	1	284	0
chr1	23183689	23184198	FPKM1_group_265_transcript_1	0	+	23183689	23184198	0	1	509	0
chr1	23207347	23208312	FPKM1_group_266_transcript_1	0	.	23207347	23208312	0	1	965	0
chr1	23208401	23209349	FPKM1_group_266_transcript_2	0	.	23208401	23209349	0	1	948	0
chr1	23466892	23467462	FPKM1_group_267_transcript_1	0	.	23466892	23467462	0	1	570	0
chr1	23467965	23468341	FPKM1_group_267_transcript_2	0	.	23467965	23468341	0	1	376	0
chr1	23469112	23469861	FPKM1_group_267_transcript_3	0	.	23469112	23469861	0	1	749	0
chr1	23472582	23473058	FPKM1_group_268_transcript_1	0	.	23472582	23473058	0	1	476	0
chr1	23474692	23474992	FPKM1_group_269_transcript_1	0	.	23474692	23474992	0	1	300	0
chr1	23475661	23476042	FPKM1_group_269_transcript_2	0	.	23475661	23476042	0	1	381	0
chr1	23492890	23493199	FPKM1_group_269_transcript_3	0	.	23492890	23493199	0	1	309	0
chr1	23476790	23495555	FPKM1_group_269_transcript_4	0	+	23476790	23495555	0	3	710,15176,2186	0,851,16579
chr1	23501548	23502036	FPKM1_group_270_transcript_1	0	.	23501548	23502036	0	1	488	0
chr1	23501874	23502396	FPKM1_group_270_transcript_2	0	.	23501874	23502396	0	1	522	0
chr1	23500975	23501546	FPKM1_group_270_transcript_3	0	.	23500975	23501546	0	1	571	0
chr1	23745894	23746893	FPKM1_group_271_transcript_1	0	.	23745894	23746893	0	1	999	0
chr1	23755255	23755703	FPKM1_group_272_transcript_1	0	.	23755255	23755703	0	1	448	0
chr1	23760760	23761298	FPKM1_group_273_transcript_1	0	.	23760760	23761298	0	1	538	0
chr1	23761127	23761925	FPKM1_group_273_transcript_2	0	.	23761127	23761925	0	1	798	0
chr1	23776076	23776289	FPKM1_group_274_transcript_1	0	.	23776076	23776289	0	1	213	0
chr1	23777398	23777795	FPKM1_group_275_transcript_1	0	.	23777398	23777795	0	1	397	0
chr1	23852565	23852922	FPKM1_group_276_transcript_1	0	.	23852565	23852922	0	1	357	0
chr1	23897769	23899362	FPKM1_group_277_transcript_1	0	.	23897769	23899362	0	1	1593	0
chr1	23898689	23904861	FPKM1_group_277_transcript_2	0	.	23898689	23904861	0	2	3971,1880	0,4292
chr1	23907538	23908005	FPKM1_group_278_transcript_1	0	.	23907538	23908005	0	2	147,234	0,233
chr1	23911556	23912368	FPKM1_group_279_transcript_1	0	.	23911556	23912368	0	1	812	0
chr1	23922479	23924061	FPKM1_group_280_transcript_1	0	+	23922479	23924061	0	1	1582	0
chr1	23925637	23927618	FPKM1_group_281_transcript_1	0	.	23925637	23927618	0	1	1981	0
chr1	23962146	23962712	FPKM1_group_282_transcript_1	0	.	23962146	23962712	0	1	566	0
chr1	23965996	23966270	FPKM1_group_283_transcript_1	0	.	23965996	23966270	0	1	274	0
chr1	23964857	23965666	FPKM1_group_283_transcript_2	0	+	23964857	23965666	0	2	384,93	0,716
chr1	24120831	24121165	FPKM1_group_284_transcript_1	0	+	24120831	24121165	0	1	334	0
chr1	24129177	24129796	FPKM1_group_285_transcript_1	0	+	24129177	24129796	0	1	619	0
chr1	24135789	24136320	FPKM1_group_286_transcript_1	0	.	24135789	24136320	0	1	531	0
chr1	24136600	24136882	FPKM1_group_286_transcript_2	0	.	24136600	24136882	0	1	282	0
chr1	24140715	24141496	FPKM1_group_287_transcript_1	0	.	24140715	24141496	0	1	781	0
chr1	24146907	24147484	FPKM1_group_288_transcript_1	0	.	24146907	24147484	0	1	577	0
chr1	24147742	24148020	FPKM1_group_288_transcript_2	0	.	24147742	24148020	0	1	278	0
chr1	24221901	24222172	FPKM1_group_289_transcript_1	0	.	24221901	24222172	0	1	271	0
chr1	24220796	24222864	FPKM1_group_289_transcript_2	0	+	24220796	24222864	0	2	338,310	0,1758
chr1	24251001	24251688	FPKM1_group_290_transcript_1	0	.	24251001	24251688	0	1	687	0
chr1	24252889	24253216	FPKM1_group_291_transcript_1	0	.	24252889	24253216	0	1	327	0
chr1	24350563	24351178	FPKM1_group_292_transcript_1	0	.	24350563	24351178	0	1	615	0
chr1	24387715	24387961	FPKM1_group_293_transcript_1	0	.	24387715	24387961	0	1	246	0
chr1	24414614	24414911	FPKM1_group_294_transcript_1	0	.	24414614	24414911	0	1	297	0
chr1	24452259	24452576	FPKM1_group_295_transcript_1	0	.	24452259	24452576	0	1	317	0
chr1	24484386	24484696	FPKM1_group_296_transcript_1	0	.	24484386	24484696	0	1	310	0
chr1	24675854	24676898	FPKM1_group_297_transcript_1	0	+	24675854	24676898	0	1	1044	0
chr1	24675332	24675814	FPKM1_group_297_transcript_2	0	+	24675332	24675814	0	1	482	0
chr1	24678362	24678686	FPKM1_group_298_transcript_1	0	.	24678362	24678686	0	1	324	0
chr1	24822323	24823510	FPKM1_group_299_transcript_1	0	.	24822323	24823510	0	1	1187	0
chr1	25369591	25369931	FPKM1_group_300_transcript_1	0	.	25369591	25369931	0	1	340	0
chr1	25990261	25991419	FPKM1_group_301_transcript_1	0	.	25990261	25991419	0	1	1158	0
chr1	25991731	25992353	FPKM1_group_301_transcript_2	0	.	25991731	25992353	0	1	622	0
chr1	25992525	25993750	FPKM1_group_301_transcript_3	0	.	25992525	25993750	0	1	1225	0
chr1	26109975	26110192	FPKM1_group_302_transcript_1	0	.	26109975	26110192	0	1	217	0
chr1	26121596	26121808	FPKM1_group_303_transcript_1	0	.	26121596	26121808	0	1	212	0
chr1	26199543	26200437	FPKM1_group_304_transcript_1	0	.	26199543	26200437	0	1	894	0
chr1	26200440	26201915	FPKM1_group_304_transcript_2	0	.	26200440	26201915	0	1	1475	0
chr1	26202087	26203625	FPKM1_group_304_transcript_3	0	.	26202087	26203625	0	1	1538	0
chr1	26209824	26210370	FPKM1_group_305_transcript_1	0	.	26209824	26210370	0	1	546	0
chr1	26217734	26218017	FPKM1_group_306_transcript_1	0	.	26217734	26218017	0	1	283	0
chr1	26301476	26302101	FPKM1_group_307_transcript_1	0	+	26301476	26302101	0	1	625	0
chr1	26305044	26305404	FPKM1_group_308_transcript_1	0	.	26305044	26305404	0	1	360	0
chr1	26305811	26306128	FPKM1_group_308_transcript_2	0	.	26305811	26306128	0	1	317	0
chr1	26306767	26306996	FPKM1_group_308_transcript_3	0	.	26306767	26306996	0	1	229	0
chr1	26362716	26363041	FPKM1_group_309_transcript_1	0	.	26362716	26363041	0	1	325	0
chr1	26371986	26372282	FPKM1_group_310_transcript_1	0	.	26371986	26372282	0	1	296	0
chr1	26373732	26374745	FPKM1_group_310_transcript_2	0	.	26373732	26374745	0	2	146,574	0,439
chr1	26374953	26375394	FPKM1_group_310_transcript_3	0	.	26374953	26375394	0	1	441	0
chr1	26371511	26372608	FPKM1_group_310_transcript_4	0	+	26371511	26372608	0	2	428,164	0,933
chr1	26372840	26373685	FPKM1_group_310_transcript_5	0	.	26372840	26373685	0	1	845	0
chr1	26425445	26425823	FPKM1_group_311_transcript_1	0	.	26425445	26425823	0	1	378	0
chr1	26426622	26426860	FPKM1_group_311_transcript_2	0	.	26426622	26426860	0	1	238	0
chr1	26426994	26427196	FPKM1_group_311_transcript_3	0	.	26426994	26427196	0	1	202	0
chr1	26426149	26426708	FPKM1_group_311_transcript_4	0	.	26426149	26426708	0	1	559	0
chr1	26577421	26577792	FPKM1_group_312_transcript_1	0	.	26577421	26577792	0	1	371	0
chr1	26688214	26688674	FPKM1_group_313_transcript_1	0	.	26688214	26688674	0	1	460	0
chr1	26693224	26693489	FPKM1_group_314_transcript_1	0	.	26693224	26693489	0	1	265	0
chr1	26777740	26778054	FPKM1_group_315_transcript_1	0	.	26777740	26778054	0	1	314	0
chr1	26775932	26777676	FPKM1_group_315_transcript_2	0	.	26775932	26777676	0	1	1744	0
chr1	26779148	26779606	FPKM1_group_316_transcript_1	0	.	26779148	26779606	0	1	458	0
chr1	26779780	26780641	FPKM1_group_316_transcript_2	0	.	26779780	26780641	0	1	861	0
chr1	26825366	26826389	FPKM1_group_317_transcript_1	0	.	26825366	26826389	0	1	1023	0
chr1	26826763	26827577	FPKM1_group_317_transcript_2	0	.	26826763	26827577	0	1	814	0
chr1	26876467	26876796	FPKM1_group_318_transcript_1	0	.	26876467	26876796	0	1	329	0
chr1	26888559	26888890	FPKM1_group_319_transcript_1	0	.	26888559	26888890	0	1	331	0
chr1	26998796	26999723	FPKM1_group_320_transcript_1	0	.	26998796	26999723	0	1	927	0
chr1	27000110	27000934	FPKM1_group_320_transcript_2	0	+	27000110	27000934	0	1	824	0
chr1	27004233	27005064	FPKM1_group_321_transcript_1	0	.	27004233	27005064	0	1	831	0
chr1	27005195	27006790	FPKM1_group_321_transcript_2	0	.	27005195	27006790	0	1	1595	0
chr1	27056965	27057672	FPKM1_group_322_transcript_1	0	.	27056965	27057672	0	1	707	0
chr1	27058726	27059110	FPKM1_group_323_transcript_1	0	+	27058726	27059110	0	1	384	0
chr1	27060063	27060809	FPKM1_group_323_transcript_2	0	.	27060063	27060809	0	1	746	0
chr1	27065037	27065661	FPKM1_group_324_transcript_1	0	.	27065037	27065661	0	1	624	0
chr1	27066329	27067317	FPKM1_group_324_transcript_2	0	+	27066329	27067317	0	1	988	0
chr1	27068942	27069566	FPKM1_group_325_transcript_1	0	.	27068942	27069566	0	1	624	0
chr1	27165942	27166261	FPKM1_group_326_transcript_1	0	.	27165942	27166261	0	1	319	0
chr1	27166419	27167191	FPKM1_group_326_transcript_2	0	.	27166419	27167191	0	1	772	0
chr1	27169410	27170339	FPKM1_group_327_transcript_1	0	.	27169410	27170339	0	1	929	0
chr1	27176661	27177447	FPKM1_group_328_transcript_1	0	.	27176661	27177447	0	1	786	0
chr1	27177547	27178959	FPKM1_group_328_transcript_2	0	.	27177547	27178959	0	1	1412	0
chr1	27249217	27249516	FPKM1_group_329_transcript_1	0	+	27249217	27249516	0	1	299	0
chr1	27250760	27251258	FPKM1_group_330_transcript_1	0	+	27250760	27251258	0	1	498	0
chr1	27252954	27253300	FPKM1_group_331_transcript_1	0	.	27252954	27253300	0	1	346	0
chr1	27253624	27253906	FPKM1_group_331_transcript_2	0	.	27253624	27253906	0	1	282	0
chr1	27279121	27282090	FPKM1_group_332_transcript_1	0	.	27279121	27282090	0	1	2969	0
chr1	27391021	27391323	FPKM1_group_333_transcript_1	0	-	27391021	27391323	0	1	302	0
chr1	27407551	27407868	FPKM1_group_334_transcript_1	0	.	27407551	27407868	0	1	317	0
chr1	27872390	27872910	FPKM1_group_335_transcript_1	0	.	27872390	27872910	0	1	520	0
chr1	27876407	27876673	FPKM1_group_336_transcript_1	0	.	27876407	27876673	0	1	266	0
chr1	28129349	28129808	FPKM1_group_337_transcript_1	0	-	28129349	28129808	0	1	459	0
chr1	28314579	28314895	FPKM1_group_338_transcript_1	0	.	28314579	28314895	0	1	316	0
chr1	28340327	28340559	FPKM1_group_339_transcript_1	0	.	28340327	28340559	0	1	232	0
chr1	28483234	28483468	FPKM1_group_340_transcript_1	0	.	28483234	28483468	0	1	234	0
chr1	28490562	28490832	FPKM1_group_341_transcript_1	0	.	28490562	28490832	0	1	270	0
chr1	28498895	28503477	FPKM1_group_342_transcript_1	0	.	28498895	28503477	0	1	4582	0
chr1	28525758	28526539	FPKM1_group_343_transcript_1	0	.	28525758	28526539	0	1	781	0
chr1	28557758	28558385	FPKM1_group_344_transcript_1	0	.	28557758	28558385	0	1	627	0
chr1	28558523	28558937	FPKM1_group_344_transcript_2	0	.	28558523	28558937	0	1	414	0
chr1	28560117	28560338	FPKM1_group_345_transcript_1	0	.	28560117	28560338	0	1	221	0
chr1	28847945	28848645	FPKM1_group_346_transcript_1	0	.	28847945	28848645	0	1	700	0
chr1	28848770	28849382	FPKM1_group_346_transcript_2	0	+	28848770	28849382	0	1	612	0
chr1	28983360	28983561	FPKM1_group_347_transcript_1	0	.	28983360	28983561	0	1	201	0
chr1	29070657	29071703	FPKM1_group_348_transcript_1	0	.	29070657	29071703	0	1	1046	0
chr1	29074727	29075211	FPKM1_group_349_transcript_1	0	.	29074727	29075211	0	1	484	0
chr1	29076102	29076780	FPKM1_group_349_transcript_2	0	.	29076102	29076780	0	1	678	0
chr1	29081739	29081954	FPKM1_group_350_transcript_1	0	.	29081739	29081954	0	1	215	0
chr1	29342542	29342753	FPKM1_group_351_transcript_1	0	.	29342542	29342753	0	1	211	0
chr1	29344578	29345865	FPKM1_group_351_transcript_2	0	+	29344578	29345865	0	1	1287	0
chr1	29342899	29343950	FPKM1_group_351_transcript_3	0	.	29342899	29343950	0	1	1051	0
chr1	30002798	30003185	FPKM1_group_352_transcript_1	0	.	30002798	30003185	0	1	387	0
chr1	30236917	30237723	FPKM1_group_353_transcript_1	0	+	30236917	30237723	0	2	42,463	0,343
chr1	30329117	30329412	FPKM1_group_354_transcript_1	0	.	30329117	30329412	0	1	295	0
chr1	30381110	30381380	FPKM1_group_355_transcript_1	0	.	30381110	30381380	0	1	270	0
chr1	30385695	30387041	FPKM1_group_356_transcript_1	0	+	30385695	30387041	0	2	79,483	0,863
chr1	30584394	30584600	FPKM1_group_357_transcript_1	0	.	30584394	30584600	0	1	206	0
chr1	30654992	30657072	FPKM1_group_358_transcript_1	0	.	30654992	30657072	0	3	166,157,187	0,1364,1893
chr1	30710449	30710727	FPKM1_group_359_transcript_1	0	.	30710449	30710727	0	1	278	0
chr1	30930784	30931283	FPKM1_group_360_transcript_1	0	.	30930784	30931283	0	1	499	0
chr1	30940878	30941299	FPKM1_group_361_transcript_1	0	.	30940878	30941299	0	1	421	0
chr1	30953579	30953825	FPKM1_group_362_transcript_1	0	.	30953579	30953825	0	1	246	0
chr1	31011536	31011892	FPKM1_group_363_transcript_1	0	.	31011536	31011892	0	1	356	0
chr1	31046729	31047114	FPKM1_group_364_transcript_1	0	.	31046729	31047114	0	1	385	0
chr1	31047072	31047627	FPKM1_group_364_transcript_2	0	.	31047072	31047627	0	1	555	0
chr1	31423105	31423779	FPKM1_group_365_transcript_1	0	.	31423105	31423779	0	1	674	0
chr1	31499248	31499583	FPKM1_group_366_transcript_1	0	.	31499248	31499583	0	1	335	0
chr1	31688347	31688920	FPKM1_group_367_transcript_1	0	.	31688347	31688920	0	1	573	0
chr1	31689134	31690186	FPKM1_group_367_transcript_2	0	.	31689134	31690186	0	1	1052	0
chr1	31690004	31690880	FPKM1_group_367_transcript_3	0	.	31690004	31690880	0	1	876	0
chr1	31748365	31748726	FPKM1_group_368_transcript_1	0	+	31748365	31748726	0	1	361	0
chr1	31849664	31850068	FPKM1_group_369_transcript_1	0	.	31849664	31850068	0	1	404	0
chr1	31848643	31849194	FPKM1_group_369_transcript_2	0	.	31848643	31849194	0	1	551	0
chr1	31851543	31851983	FPKM1_group_370_transcript_1	0	.	31851543	31851983	0	1	440	0
chr1	31945877	31946255	FPKM1_group_371_transcript_1	0	.	31945877	31946255	0	1	378	0
chr1	32022786	32024217	FPKM1_group_372_transcript_1	0	.	32022786	32024217	0	1	1431	0
chr1	32066620	32066925	FPKM1_group_373_transcript_1	0	.	32066620	32066925	0	1	305	0
chr1	32096938	32097388	FPKM1_group_374_transcript_1	0	.	32096938	32097388	0	1	450	0
chr1	32098181	32098728	FPKM1_group_374_transcript_2	0	.	32098181	32098728	0	1	547	0
chr1	32105718	32106126	FPKM1_group_375_transcript_1	0	.	32105718	32106126	0	1	408	0
chr1	32189888	32190268	FPKM1_group_376_transcript_1	0	.	32189888	32190268	0	1	380	0
chr1	32192845	32193100	FPKM1_group_377_transcript_1	0	.	32192845	32193100	0	1	255	0
chr1	32245301	32246328	FPKM1_group_378_transcript_1	0	.	32245301	32246328	0	1	1027	0
chr1	32963576	32964016	FPKM1_group_379_transcript_1	0	.	32963576	32964016	0	1	440	0
chr1	32975711	32976173	FPKM1_group_380_transcript_1	0	.	32975711	32976173	0	1	462	0
chr1	33141480	33142049	FPKM1_group_381_transcript_1	0	.	33141480	33142049	0	1	569	0
chr1	33145335	33146582	FPKM1_group_382_transcript_1	0	.	33145335	33146582	0	1	1247	0
chr1	33151540	33153651	FPKM1_group_383_transcript_1	0	.	33151540	33153651	0	1	2111	0
chr1	33153766	33156242	FPKM1_group_383_transcript_2	0	.	33153766	33156242	0	1	2476	0
chr1	33443510	33443880	FPKM1_group_384_transcript_1	0	.	33443510	33443880	0	1	370	0
chr1	33542204	33542714	FPKM1_group_385_transcript_1	0	.	33542204	33542714	0	1	510	0
chr1	33544347	33544930	FPKM1_group_386_transcript_1	0	.	33544347	33544930	0	1	583	0
chr1	34525676	34532484	FPKM1_group_387_transcript_1	0	-	34525676	34532484	0	2	184,48	0,6760
chr1	34853756	34854007	FPKM1_group_388_transcript_1	0	.	34853756	34854007	0	1	251	0
chr1	34871950	34872515	FPKM1_group_389_transcript_1	0	.	34871950	34872515	0	1	565	0
chr1	34891175	34891509	FPKM1_group_390_transcript_1	0	.	34891175	34891509	0	1	334	0
chr1	34948194	34949597	FPKM1_group_391_transcript_1	0	.	34948194	34949597	0	1	1403	0
chr1	35202353	35202605	FPKM1_group_392_transcript_1	0	.	35202353	35202605	0	1	252	0
chr1	35203324	35203857	FPKM1_group_392_transcript_2	0	.	35203324	35203857	0	1	533	0
chr1	35209269	35209738	FPKM1_group_393_transcript_1	0	.	35209269	35209738	0	1	469	0
chr1	35209606	35209883	FPKM1_group_393_transcript_2	0	.	35209606	35209883	0	1	277	0
chr1	35271526	35272137	FPKM1_group_394_transcript_1	0	.	35271526	35272137	0	1	611	0
chr1	35273635	35274015	FPKM1_group_395_transcript_1	0	.	35273635	35274015	0	1	380	0
chr1	35356877	35357160	FPKM1_group_396_transcript_1	0	.	35356877	35357160	0	1	283	0
chr1	35356393	35357007	FPKM1_group_396_transcript_2	0	.	35356393	35357007	0	1	614	0
chr1	35372906	35373122	FPKM1_group_397_transcript_1	0	.	35372906	35373122	0	1	216	0
chr1	35381369	35381684	FPKM1_group_398_transcript_1	0	-	35381369	35381684	0	1	315	0
chr1	35383464	35383763	FPKM1_group_398_transcript_2	0	-	35383464	35383763	0	1	299	0
chr1	35379790	35380715	FPKM1_group_398_transcript_3	0	.	35379790	35380715	0	1	925	0
chr1	35382112	35382631	FPKM1_group_398_transcript_4	0	.	35382112	35382631	0	1	519	0
chr1	35400285	35400759	FPKM1_group_399_transcript_1	0	.	35400285	35400759	0	1	474	0
chr1	35407871	35408478	FPKM1_group_400_transcript_1	0	.	35407871	35408478	0	1	607	0
chr1	35436789	35437042	FPKM1_group_401_transcript_1	0	+	35436789	35437042	0	1	253	0
chr1	35460228	35461407	FPKM1_group_402_transcript_1	0	.	35460228	35461407	0	1	1179	0
chr1	35495966	35499027	FPKM1_group_403_transcript_1	0	-	35495966	35499027	0	2	293,89	0,2972
chr1	36317518	36317783	FPKM1_group_404_transcript_1	0	.	36317518	36317783	0	1	265	0
chr1	36460736	36461223	FPKM1_group_405_transcript_1	0	.	36460736	36461223	0	1	487	0
chr1	36566387	36566667	FPKM1_group_406_transcript_1	0	.	36566387	36566667	0	1	280	0
chr1	36567446	36568168	FPKM1_group_406_transcript_2	0	.	36567446	36568168	0	1	722	0
chr1	36693488	36693792	FPKM1_group_407_transcript_1	0	+	36693488	36693792	0	1	304	0
chr1	36691493	36692853	FPKM1_group_407_transcript_2	0	.	36691493	36692853	0	1	1360	0
chr1	36725178	36725492	FPKM1_group_408_transcript_1	0	.	36725178	36725492	0	1	314	0
chr1	37006231	37008429	FPKM1_group_409_transcript_1	0	.	37006231	37008429	0	2	568,339	0,1859
chr1	37390630	37390849	FPKM1_group_410_transcript_1	0	.	37390630	37390849	0	1	219	0
chr1	37571134	37585991	FPKM1_group_411_transcript_1	0	-	37571134	37585991	0	2	180,150	0,14707
chr1	37632804	37633280	FPKM1_group_412_transcript_1	0	.	37632804	37633280	0	1	476	0
chr1	37660865	37661619	FPKM1_group_413_transcript_1	0	.	37660865	37661619	0	1	754	0
chr1	37678302	37678542	FPKM1_group_414_transcript_1	0	.	37678302	37678542	0	1	240	0
chr1	37768135	37768397	FPKM1_group_415_transcript_1	0	.	37768135	37768397	0	1	262	0
chr1	38267589	38267803	FPKM1_group_416_transcript_1	0	+	38267589	38267803	0	1	214	0
chr1	38295517	38295983	FPKM1_group_417_transcript_1	0	.	38295517	38295983	0	1	466	0
chr1	38339305	38339832	FPKM1_group_418_transcript_1	0	.	38339305	38339832	0	1	527	0
chr1	38337771	38339522	FPKM1_group_418_transcript_2	0	.	38337771	38339522	0	1	1751	0
chr1	38379950	38400808	FPKM1_group_419_transcript_1	0	+	38379950	38400808	0	3	23,137,272	0,19995,20586
chr1	38538366	38549813	FPKM1_group_420_transcript_1	0	.	38538366	38549813	0	2	330,303	0,11144
chr1	38637123	38661751	FPKM1_group_421_transcript_1	0	.	38637123	38661751	0	3	51,92,93	0,12985,24535
chr1	38662786	38663412	FPKM1_group_422_transcript_1	0	.	38662786	38663412	0	1	626	0
chr1	38663741	38663950	FPKM1_group_422_transcript_2	0	.	38663741	38663950	0	1	209	0
chr1	38666441	38667457	FPKM1_group_423_transcript_1	0	.	38666441	38667457	0	1	1016	0
chr1	38667507	38667736	FPKM1_group_423_transcript_2	0	.	38667507	38667736	0	1	229	0
chr1	38667818	38668124	FPKM1_group_423_transcript_3	0	.	38667818	38668124	0	1	306	0
chr1	38680902	38681383	FPKM1_group_424_transcript_1	0	.	38680902	38681383	0	1	481	0
chr1	38722398	38723001	FPKM1_group_425_transcript_1	0	.	38722398	38723001	0	1	603	0
chr1	38723364	38724237	FPKM1_group_425_transcript_2	0	.	38723364	38724237	0	1	873	0
chr1	38803560	38804133	FPKM1_group_426_transcript_1	0	.	38803560	38804133	0	1	573	0
chr1	38892872	38893162	FPKM1_group_427_transcript_1	0	.	38892872	38893162	0	1	290	0
chr1	38961832	38962046	FPKM1_group_428_transcript_1	0	.	38961832	38962046	0	1	214	0
chr1	39022629	39023031	FPKM1_group_429_transcript_1	0	.	39022629	39023031	0	1	402	0
chr1	39056466	39056727	FPKM1_group_430_transcript_1	0	.	39056466	39056727	0	1	261	0
chr1	39073771	39074463	FPKM1_group_431_transcript_1	0	.	39073771	39074463	0	1	692	0
chr1	39075342	39075683	FPKM1_group_431_transcript_2	0	.	39075342	39075683	0	1	341	0
chr1	39193374	39194121	FPKM1_group_432_transcript_1	0	.	39193374	39194121	0	1	747	0
chr1	39202990	39203351	FPKM1_group_433_transcript_1	0	.	39202990	39203351	0	1	361	0
chr1	39202390	39202910	FPKM1_group_433_transcript_2	0	.	39202390	39202910	0	1	520	0
chr1	39215777	39216459	FPKM1_group_434_transcript_1	0	.	39215777	39216459	0	1	682	0
chr1	39295981	39296778	FPKM1_group_435_transcript_1	0	.	39295981	39296778	0	1	797	0
chr1	39306609	39308142	FPKM1_group_436_transcript_1	0	+	39306609	39308142	0	1	1533	0
chr1	39308415	39308696	FPKM1_group_436_transcript_2	0	+	39308415	39308696	0	1	281	0
chr1	39839088	39839552	FPKM1_group_437_transcript_1	0	.	39839088	39839552	0	1	464	0
chr1	39889496	39890092	FPKM1_group_438_transcript_1	0	.	39889496	39890092	0	1	596	0
chr1	39913444	39913931	FPKM1_group_439_transcript_1	0	.	39913444	39913931	0	1	487	0
chr1	39914600	39915013	FPKM1_group_439_transcript_2	0	.	39914600	39915013	0	1	413	0
chr1	40039655	40040157	FPKM1_group_440_transcript_1	0	.	40039655	40040157	0	1	502	0
chr1	40037925	40039503	FPKM1_group_440_transcript_2	0	+	40037925	40039503	0	1	1578	0
chr1	40047229	40047831	FPKM1_group_441_transcript_1	0	+	40047229	40047831	0	1	602	0
chr1	40048873	40049232	FPKM1_group_442_transcript_1	0	.	40048873	40049232	0	1	359	0
chr1	40059711	40060085	FPKM1_group_443_transcript_1	0	+	40059711	40060085	0	1	374	0
chr1	40068217	40068926	FPKM1_group_444_transcript_1	0	.	40068217	40068926	0	1	709	0
chr1	40073126	40074110	FPKM1_group_445_transcript_1	0	.	40073126	40074110	0	1	984	0
chr1	40078265	40078879	FPKM1_group_446_transcript_1	0	+	40078265	40078879	0	1	614	0
chr1	40145256	40146003	FPKM1_group_447_transcript_1	0	-	40145256	40146003	0	1	747	0
chr1	40181605	40181995	FPKM1_group_448_transcript_1	0	.	40181605	40181995	0	1	390	0
chr1	40184338	40185008	FPKM1_group_449_transcript_1	0	+	40184338	40185008	0	1	670	0
chr1	40190358	40190651	FPKM1_group_450_transcript_1	0	.	40190358	40190651	0	1	293	0
chr1	40239131	40254294	FPKM1_group_451_transcript_1	0	+	40239131	40254294	0	2	83,3827	0,11336
chr1	40276932	40277284	FPKM1_group_452_transcript_1	0	.	40276932	40277284	0	1	352	0
chr1	40276005	40276537	FPKM1_group_452_transcript_2	0	.	40276005	40276537	0	1	532	0
chr1	40373665	40374513	FPKM1_group_453_transcript_1	0	.	40373665	40374513	0	1	848	0
chr1	40372968	40373555	FPKM1_group_453_transcript_2	0	.	40372968	40373555	0	1	587	0
chr1	40380281	40380732	FPKM1_group_454_transcript_1	0	.	40380281	40380732	0	1	451	0
chr1	40383069	40384040	FPKM1_group_455_transcript_1	0	.	40383069	40384040	0	1	971	0
chr1	40394986	40395483	FPKM1_group_456_transcript_1	0	.	40394986	40395483	0	1	497	0
chr1	40395694	40396125	FPKM1_group_456_transcript_2	0	.	40395694	40396125	0	1	431	0
chr1	40479468	40480138	FPKM1_group_457_transcript_1	0	-	40479468	40480138	0	1	670	0
chr1	40483888	40484148	FPKM1_group_458_transcript_1	0	.	40483888	40484148	0	1	260	0
chr1	40492385	40492712	FPKM1_group_459_transcript_1	0	.	40492385	40492712	0	1	327	0
chr1	40493083	40494145	FPKM1_group_459_transcript_2	0	.	40493083	40494145	0	1	1062	0
chr1	40668742	40669093	FPKM1_group_460_transcript_1	0	.	40668742	40669093	0	1	351	0
chr1	40672531	40673499	FPKM1_group_461_transcript_1	0	+	40672531	40673499	0	1	968	0
chr1	40670710	40672432	FPKM1_group_461_transcript_2	0	+	40670710	40672432	0	1	1722	0
chr1	40679746	40680221	FPKM1_group_462_transcript_1	0	.	40679746	40680221	0	1	475	0
chr1	40736611	40736930	FPKM1_group_463_transcript_1	0	.	40736611	40736930	0	1	319	0
chr1	40736987	40737868	FPKM1_group_463_transcript_2	0	.	40736987	40737868	0	1	881	0
chr1	40741298	40742587	FPKM1_group_464_transcript_1	0	.	40741298	40742587	0	1	1289	0
chr1	40742952	40744876	FPKM1_group_464_transcript_2	0	.	40742952	40744876	0	1	1924	0
chr1	40765731	40766146	FPKM1_group_465_transcript_1	0	.	40765731	40766146	0	1	415	0
chr1	41012113	41013524	FPKM1_group_466_transcript_1	0	.	41012113	41013524	0	1	1411	0
chr1	41136199	41137832	FPKM1_group_467_transcript_1	0	-	41136199	41137832	0	2	467,274	0,1359
chr1	41141602	41155759	FPKM1_group_468_transcript_1	0	+	41141602	41155759	0	3	176,136,271	0,921,13886
chr1	41156218	41156446	FPKM1_group_468_transcript_2	0	.	41156218	41156446	0	1	228	0
chr1	41158085	41158378	FPKM1_group_469_transcript_1	0	.	41158085	41158378	0	1	293	0
chr1	41169720	41170067	FPKM1_group_470_transcript_1	0	.	41169720	41170067	0	1	347	0
chr1	41187367	41187624	FPKM1_group_471_transcript_1	0	.	41187367	41187624	0	1	257	0
chr1	41215182	41215544	FPKM1_group_472_transcript_1	0	.	41215182	41215544	0	1	362	0
chr1	41215771	41215999	FPKM1_group_472_transcript_2	0	.	41215771	41215999	0	1	228	0
chr1	41484105	41484358	FPKM1_group_473_transcript_1	0	-	41484105	41484358	0	1	253	0
chr1	41485667	41485871	FPKM1_group_473_transcript_2	0	-	41485667	41485871	0	1	204	0
chr1	41481666	41482693	FPKM1_group_473_transcript_3	0	.	41481666	41482693	0	1	1027	0
chr1	41484799	41485494	FPKM1_group_473_transcript_4	0	.	41484799	41485494	0	1	695	0
chr1	41482967	41484158	FPKM1_group_473_transcript_5	0	.	41482967	41484158	0	1	1191	0
chr1	41486969	41487385	FPKM1_group_474_transcript_1	0	-	41486969	41487385	0	1	416	0
chr1	41494056	41494556	FPKM1_group_475_transcript_1	0	.	41494056	41494556	0	1	500	0
chr1	41499767	41500179	FPKM1_group_476_transcript_1	0	.	41499767	41500179	0	1	412	0
chr1	41500249	41501156	FPKM1_group_476_transcript_2	0	.	41500249	41501156	0	1	907	0
chr1	41501164	41501554	FPKM1_group_476_transcript_3	0	.	41501164	41501554	0	1	390	0
chr1	41497015	41497995	FPKM1_group_476_transcript_4	0	.	41497015	41497995	0	1	980	0
chr1	41498135	41499850	FPKM1_group_476_transcript_5	0	.	41498135	41499850	0	1	1715	0
chr1	41510885	41511224	FPKM1_group_477_transcript_1	0	.	41510885	41511224	0	1	339	0
chr1	41517390	41517613	FPKM1_group_478_transcript_1	0	.	41517390	41517613	0	1	223	0
chr1	41654326	41654582	FPKM1_group_479_transcript_1	0	.	41654326	41654582	0	1	256	0
chr1	41655386	41655655	FPKM1_group_479_transcript_2	0	.	41655386	41655655	0	1	269	0
chr1	41657601	41657902	FPKM1_group_480_transcript_1	0	.	41657601	41657902	0	1	301	0
chr1	41679405	41679833	FPKM1_group_481_transcript_1	0	.	41679405	41679833	0	1	428	0
chr1	41686964	41687394	FPKM1_group_482_transcript_1	0	.	41686964	41687394	0	1	430	0
chr1	42275501	42275994	FPKM1_group_483_transcript_1	0	.	42275501	42275994	0	1	493	0
chr1	42280539	42280930	FPKM1_group_484_transcript_1	0	+	42280539	42280930	0	1	391	0
chr1	42284714	42284948	FPKM1_group_485_transcript_1	0	.	42284714	42284948	0	1	234	0
chr1	42404193	42404452	FPKM1_group_486_transcript_1	0	.	42404193	42404452	0	1	259	0
chr1	42406004	42406692	FPKM1_group_487_transcript_1	0	.	42406004	42406692	0	1	688	0
chr1	42412117	42413270	FPKM1_group_488_transcript_1	0	.	42412117	42413270	0	1	1153	0
chr1	42576176	42576415	FPKM1_group_489_transcript_1	0	.	42576176	42576415	0	1	239	0
chr1	42575156	42575819	FPKM1_group_489_transcript_2	0	.	42575156	42575819	0	1	663	0
chr1	43040299	43040712	FPKM1_group_490_transcript_1	0	.	43040299	43040712	0	1	413	0
chr1	43037235	43039339	FPKM1_group_490_transcript_2	0	.	43037235	43039339	0	1	2104	0
chr1	43043125	43043971	FPKM1_group_491_transcript_1	0	.	43043125	43043971	0	1	846	0
chr1	43095125	43096158	FPKM1_group_492_transcript_1	0	.	43095125	43096158	0	1	1033	0
chr1	43093953	43095411	FPKM1_group_492_transcript_2	0	.	43093953	43095411	0	1	1458	0
chr1	43102876	43103491	FPKM1_group_493_transcript_1	0	.	43102876	43103491	0	1	615	0
chr1	43122562	43123930	FPKM1_group_494_transcript_1	0	.	43122562	43123930	0	1	1368	0
chr1	43200491	43200728	FPKM1_group_495_transcript_1	0	.	43200491	43200728	0	1	237	0
chr1	43203579	43204207	FPKM1_group_495_transcript_2	0	.	43203579	43204207	0	1	628	0
chr1	43201153	43202121	FPKM1_group_495_transcript_3	0	.	43201153	43202121	0	1	968	0
chr1	43203018	43203503	FPKM1_group_495_transcript_4	0	.	43203018	43203503	0	1	485	0
chr1	43208393	43208723	FPKM1_group_496_transcript_1	0	.	43208393	43208723	0	1	330	0
chr1	43206383	43207429	FPKM1_group_496_transcript_2	0	.	43206383	43207429	0	1	1046	0
chr1	43225239	43225589	FPKM1_group_497_transcript_1	0	.	43225239	43225589	0	1	350	0
chr1	43226151	43226607	FPKM1_group_497_transcript_2	0	.	43226151	43226607	0	1	456	0
chr1	43224212	43224695	FPKM1_group_497_transcript_3	0	.	43224212	43224695	0	1	483	0
chr1	43228497	43228940	FPKM1_group_498_transcript_1	0	.	43228497	43228940	0	1	443	0
chr1	43228788	43229307	FPKM1_group_498_transcript_2	0	.	43228788	43229307	0	1	519	0
chr1	43234332	43235337	FPKM1_group_499_transcript_1	0	.	43234332	43235337	0	1	1005	0
chr1	43237282	43238269	FPKM1_group_500_transcript_1	0	.	43237282	43238269	0	1	987	0
chr1	43267135	43267483	FPKM1_group_501_transcript_1	0	.	43267135	43267483	0	1	348	0
chr1	43295891	43296156	FPKM1_group_502_transcript_1	0	.	43295891	43296156	0	1	265	0
chr1	43329369	43330581	FPKM1_group_503_transcript_1	0	.	43329369	43330581	0	1	1212	0
chr1	43332518	43332987	FPKM1_group_504_transcript_1	0	.	43332518	43332987	0	1	469	0
chr1	43332881	43333116	FPKM1_group_504_transcript_2	0	.	43332881	43333116	0	1	235	0
chr1	43348387	43348977	FPKM1_group_505_transcript_1	0	.	43348387	43348977	0	1	590	0
chr1	43360791	43361044	FPKM1_group_506_transcript_1	0	.	43360791	43361044	0	1	253	0
chr1	43382132	43382370	FPKM1_group_507_transcript_1	0	.	43382132	43382370	0	1	238	0
chr1	43381507	43382055	FPKM1_group_507_transcript_2	0	.	43381507	43382055	0	1	548	0
chr1	43401188	43401614	FPKM1_group_508_transcript_1	0	+	43401188	43401614	0	1	426	0
chr1	43516637	43517039	FPKM1_group_509_transcript_1	0	.	43516637	43517039	0	1	402	0
chr1	43517304	43517788	FPKM1_group_509_transcript_2	0	.	43517304	43517788	0	1	484	0
chr1	43518216	43519086	FPKM1_group_509_transcript_3	0	.	43518216	43519086	0	1	870	0
chr1	43566346	43566698	FPKM1_group_510_transcript_1	0	.	43566346	43566698	0	1	352	0
chr1	43594030	43595879	FPKM1_group_511_transcript_1	0	.	43594030	43595879	0	1	1849	0
chr1	43613467	43613764	FPKM1_group_512_transcript_1	0	.	43613467	43613764	0	1	297	0
chr1	43713718	43713966	FPKM1_group_513_transcript_1	0	.	43713718	43713966	0	1	248	0
chr1	43733505	43733829	FPKM1_group_514_transcript_1	0	.	43733505	43733829	0	1	324	0
chr1	43864363	43864964	FPKM1_group_515_transcript_1	0	.	43864363	43864964	0	1	601	0
chr1	43865118	43865700	FPKM1_group_515_transcript_2	0	.	43865118	43865700	0	1	582	0
chr1	43880752	43881047	FPKM1_group_516_transcript_1	0	.	43880752	43881047	0	1	295	0
chr1	43883358	43884489	FPKM1_group_517_transcript_1	0	.	43883358	43884489	0	1	1131	0
chr1	44178972	44179665	FPKM1_group_518_transcript_1	0	.	44178972	44179665	0	1	693	0
chr1	44177580	44178896	FPKM1_group_518_transcript_2	0	.	44177580	44178896	0	1	1316	0
chr1	44181913	44182247	FPKM1_group_519_transcript_1	0	.	44181913	44182247	0	1	334	0
chr1	44271186	44271747	FPKM1_group_520_transcript_1	0	.	44271186	44271747	0	1	561	0
chr1	44286387	44287083	FPKM1_group_521_transcript_1	0	.	44286387	44287083	0	1	696	0
chr1	44406943	44407733	FPKM1_group_522_transcript_1	0	.	44406943	44407733	0	1	790	0
chr1	44427672	44427904	FPKM1_group_523_transcript_1	0	.	44427672	44427904	0	1	232	0
chr1	44426127	44426712	FPKM1_group_523_transcript_2	0	.	44426127	44426712	0	1	585	0
chr1	44429910	44430401	FPKM1_group_524_transcript_1	0	.	44429910	44430401	0	1	491	0
chr1	44436420	44436778	FPKM1_group_525_transcript_1	0	.	44436420	44436778	0	1	358	0
chr1	44435739	44436202	FPKM1_group_525_transcript_2	0	.	44435739	44436202	0	1	463	0
chr1	44441452	44441952	FPKM1_group_526_transcript_1	0	.	44441452	44441952	0	1	500	0
chr1	44440543	44441130	FPKM1_group_526_transcript_2	0	.	44440543	44441130	0	1	587	0
chr1	44443825	44444334	FPKM1_group_527_transcript_1	0	.	44443825	44444334	0	1	509	0
chr1	45029992	45031570	FPKM1_group_528_transcript_1	0	.	45029992	45031570	0	1	1578	0
chr1	45031101	45032403	FPKM1_group_528_transcript_2	0	.	45031101	45032403	0	1	1302	0
chr1	45036558	45036806	FPKM1_group_529_transcript_1	0	.	45036558	45036806	0	1	248	0
chr1	45086063	45087353	FPKM1_group_530_transcript_1	0	.	45086063	45087353	0	1	1290	0
chr1	45083983	45084973	FPKM1_group_530_transcript_2	0	.	45083983	45084973	0	1	990	0
chr1	45084893	45085957	FPKM1_group_530_transcript_3	0	.	45084893	45085957	0	1	1064	0
chr1	45780904	45781327	FPKM1_group_531_transcript_1	0	.	45780904	45781327	0	1	423	0
chr1	45809636	45809985	FPKM1_group_532_transcript_1	0	.	45809636	45809985	0	1	349	0
chr1	45819222	45821046	FPKM1_group_533_transcript_1	0	.	45819222	45821046	0	1	1824	0
chr1	46276044	46276470	FPKM1_group_534_transcript_1	0	.	46276044	46276470	0	1	426	0
chr1	46276534	46276740	FPKM1_group_534_transcript_2	0	.	46276534	46276740	0	1	206	0
chr1	46276674	46277387	FPKM1_group_534_transcript_3	0	.	46276674	46277387	0	1	713	0
chr1	46465133	46466550	FPKM1_group_535_transcript_1	0	.	46465133	46466550	0	1	1417	0
chr1	46470803	46471863	FPKM1_group_536_transcript_1	0	.	46470803	46471863	0	1	1060	0
chr1	46481947	46482683	FPKM1_group_537_transcript_1	0	.	46481947	46482683	0	1	736	0
chr1	46483300	46483859	FPKM1_group_537_transcript_2	0	.	46483300	46483859	0	1	559	0
chr1	46484493	46484856	FPKM1_group_537_transcript_3	0	-	46484493	46484856	0	1	363	0
chr1	46556451	46556764	FPKM1_group_538_transcript_1	0	.	46556451	46556764	0	1	313	0
chr1	46556937	46557453	FPKM1_group_538_transcript_2	0	.	46556937	46557453	0	1	516	0
chr1	46559445	46560233	FPKM1_group_538_transcript_3	0	.	46559445	46560233	0	1	788	0
chr1	46560349	46560764	FPKM1_group_538_transcript_4	0	.	46560349	46560764	0	1	415	0
chr1	46560854	46562832	FPKM1_group_538_transcript_5	0	.	46560854	46562832	0	1	1978	0
chr1	46562978	46564652	FPKM1_group_538_transcript_6	0	.	46562978	46564652	0	1	1674	0
chr1	46557632	46558597	FPKM1_group_538_transcript_7	0	.	46557632	46558597	0	1	965	0
chr1	46567319	46567565	FPKM1_group_539_transcript_1	0	.	46567319	46567565	0	1	246	0
chr1	46568459	46569081	FPKM1_group_539_transcript_2	0	.	46568459	46569081	0	1	622	0
chr1	46574122	46574409	FPKM1_group_540_transcript_1	0	-	46574122	46574409	0	1	287	0
chr1	46684207	46684702	FPKM1_group_541_transcript_1	0	.	46684207	46684702	0	1	495	0
chr1	46686871	46687072	FPKM1_group_542_transcript_1	0	.	46686871	46687072	0	1	201	0
chr1	46687893	46688684	FPKM1_group_542_transcript_2	0	.	46687893	46688684	0	1	791	0
chr1	46694990	46695981	FPKM1_group_543_transcript_1	0	.	46694990	46695981	0	1	991	0
chr1	46705221	46705591	FPKM1_group_544_transcript_1	0	.	46705221	46705591	0	1	370	0
chr1	46711070	46711456	FPKM1_group_545_transcript_1	0	.	46711070	46711456	0	1	386	0
chr1	46711877	46712674	FPKM1_group_545_transcript_2	0	.	46711877	46712674	0	1	797	0
chr1	46714158	46714430	FPKM1_group_546_transcript_1	0	.	46714158	46714430	0	1	272	0
chr1	46719759	46720748	FPKM1_group_547_transcript_1	0	.	46719759	46720748	0	1	989	0
chr1	46773232	46773725	FPKM1_group_548_transcript_1	0	.	46773232	46773725	0	1	493	0
chr1	47400095	47401365	FPKM1_group_549_transcript_1	0	.	47400095	47401365	0	1	1270	0
chr1	47411102	47411413	FPKM1_group_550_transcript_1	0	.	47411102	47411413	0	1	311	0
chr1	47560912	47561186	FPKM1_group_551_transcript_1	0	-	47560912	47561186	0	1	274	0
chr1	47561879	47562161	FPKM1_group_551_transcript_2	0	.	47561879	47562161	0	1	282	0
chr1	47562559	47563263	FPKM1_group_551_transcript_3	0	.	47562559	47563263	0	1	704	0
chr1	47563769	47564762	FPKM1_group_551_transcript_4	0	.	47563769	47564762	0	1	993	0
chr1	47565758	47566052	FPKM1_group_551_transcript_5	0	.	47565758	47566052	0	1	294	0
chr1	47564429	47565337	FPKM1_group_551_transcript_6	0	.	47564429	47565337	0	1	908	0
chr1	47568402	47569152	FPKM1_group_551_transcript_7	0	+	47568402	47569152	0	1	750	0
chr1	47569252	47569847	FPKM1_group_551_transcript_8	0	.	47569252	47569847	0	1	595	0
chr1	47566474	47567904	FPKM1_group_551_transcript_9	0	.	47566474	47567904	0	1	1430	0
chr1	47668322	47669001	FPKM1_group_552_transcript_1	0	.	47668322	47669001	0	1	679	0
chr1	47685004	47686064	FPKM1_group_553_transcript_1	0	.	47685004	47686064	0	1	1060	0
chr1	47687857	47689769	FPKM1_group_554_transcript_1	0	.	47687857	47689769	0	1	1912	0
chr1	47744517	47745902	FPKM1_group_555_transcript_1	0	.	47744517	47745902	0	2	308,49	0,1336
chr1	47790530	47790818	FPKM1_group_556_transcript_1	0	.	47790530	47790818	0	1	288	0
chr1	47947870	47948234	FPKM1_group_557_transcript_1	0	.	47947870	47948234	0	1	364	0
chr1	47948116	47948353	FPKM1_group_557_transcript_2	0	-	47948116	47948353	0	1	237	0
chr1	47968811	47975190	FPKM1_group_558_transcript_1	0	+	47968811	47975190	0	2	803,1109	0,5270
chr1	48244468	48244725	FPKM1_group_559_transcript_1	0	.	48244468	48244725	0	1	257	0
chr1	48291802	48305460	FPKM1_group_560_transcript_1	0	+	48291802	48305460	0	5	204,59,128,128,605	0,664,1525,3105,13053
chr1	48329118	48329500	FPKM1_group_561_transcript_1	0	.	48329118	48329500	0	1	382	0
chr1	48329651	48335932	FPKM1_group_561_transcript_2	0	+	48329651	48335932	0	3	1847,340,572	0,2674,5709
chr1	48429141	48429867	FPKM1_group_562_transcript_1	0	.	48429141	48429867	0	1	726	0
chr1	48434583	48435060	FPKM1_group_563_transcript_1	0	.	48434583	48435060	0	1	477	0
chr1	48448283	48451668	FPKM1_group_564_transcript_1	0	+	48448283	48451668	0	2	385,274	0,3111
chr1	48457767	48458321	FPKM1_group_565_transcript_1	0	.	48457767	48458321	0	1	554	0
chr1	48497575	48498266	FPKM1_group_566_transcript_1	0	.	48497575	48498266	0	1	691	0
chr1	48498135	48499214	FPKM1_group_566_transcript_2	0	.	48498135	48499214	0	1	1079	0
chr1	51236472	51236986	FPKM1_group_567_transcript_1	0	.	51236472	51236986	0	1	514	0
chr1	51238576	51241560	FPKM1_group_568_transcript_1	0	+	51238576	51241560	0	6	338,213,121,93,118,849	0,389,1132,1269,2016,2135
chr1	51241516	51242188	FPKM1_group_568_transcript_2	0	.	51241516	51242188	0	1	672	0
chr1	51244897	51245107	FPKM1_group_569_transcript_1	0	.	51244897	51245107	0	1	210	0
chr1	51246196	51246422	FPKM1_group_570_transcript_1	0	.	51246196	51246422	0	1	226	0
chr1	51251809	51252370	FPKM1_group_570_transcript_2	0	.	51251809	51252370	0	1	561	0
chr1	51246739	51252651	FPKM1_group_570_transcript_3	0	+	51246739	51252651	0	4	618,3075,907,64	0,828,4082,5848
chr1	51253739	51253960	FPKM1_group_571_transcript_1	0	.	51253739	51253960	0	1	221	0
chr1	51265011	51265402	FPKM1_group_572_transcript_1	0	.	51265011	51265402	0	1	391	0
chr1	51270821	51271137	FPKM1_group_573_transcript_1	0	-	51270821	51271137	0	1	316	0
chr1	51310083	51310367	FPKM1_group_574_transcript_1	0	.	51310083	51310367	0	1	284	0
chr1	51395681	51395917	FPKM1_group_575_transcript_1	0	.	51395681	51395917	0	1	236	0
chr1	51456913	51457327	FPKM1_group_576_transcript_1	0	.	51456913	51457327	0	1	414	0
chr1	51588936	51589243	FPKM1_group_577_transcript_1	0	.	51588936	51589243	0	1	307	0
chr1	51589428	51591184	FPKM1_group_577_transcript_2	0	.	51589428	51591184	0	1	1756	0
chr1	51759225	51759951	FPKM1_group_578_transcript_1	0	.	51759225	51759951	0	1	726	0
chr1	51777040	51777809	FPKM1_group_579_transcript_1	0	.	51777040	51777809	0	1	769	0
chr1	51768431	51776429	FPKM1_group_579_transcript_2	0	+	51768431	51776429	0	1	7998	0
chr1	51783357	51786228	FPKM1_group_580_transcript_1	0	+	51783357	51786228	0	1	2871	0
chr1	52794616	52795849	FPKM1_group_581_transcript_1	0	.	52794616	52795849	0	1	1233	0
chr1	52792939	52794156	FPKM1_group_581_transcript_2	0	.	52792939	52794156	0	1	1217	0
chr1	52798133	52798629	FPKM1_group_582_transcript_1	0	.	52798133	52798629	0	1	496	0
chr1	52800108	52800446	FPKM1_group_583_transcript_1	0	.	52800108	52800446	0	1	338	0
chr1	52806822	52807024	FPKM1_group_584_transcript_1	0	.	52806822	52807024	0	1	202	0
chr1	52805460	52806568	FPKM1_group_584_transcript_2	0	.	52805460	52806568	0	1	1108	0
chr1	52812451	52813890	FPKM1_group_585_transcript_1	0	.	52812451	52813890	0	1	1439	0
chr1	52816687	52816998	FPKM1_group_586_transcript_1	0	.	52816687	52816998	0	1	311	0
chr1	52909641	52910289	FPKM1_group_587_transcript_1	0	.	52909641	52910289	0	1	648	0
chr1	52911099	52912011	FPKM1_group_587_transcript_2	0	.	52911099	52912011	0	1	912	0
chr1	52938460	52938818	FPKM1_group_588_transcript_1	0	.	52938460	52938818	0	1	358	0
chr1	52938980	52939261	FPKM1_group_588_transcript_2	0	.	52938980	52939261	0	1	281	0
chr1	52941280	52942000	FPKM1_group_589_transcript_1	0	.	52941280	52942000	0	1	720	0
chr1	53478124	53478637	FPKM1_group_590_transcript_1	0	.	53478124	53478637	0	1	513	0
chr1	53478750	53479750	FPKM1_group_590_transcript_2	0	.	53478750	53479750	0	1	1000	0
chr1	53602179	53603070	FPKM1_group_591_transcript_1	0	.	53602179	53603070	0	1	891	0
chr1	53627318	53627569	FPKM1_group_592_transcript_1	0	.	53627318	53627569	0	1	251	0
chr1	53723974	53724176	FPKM1_group_593_transcript_1	0	.	53723974	53724176	0	1	202	0
chr1	53741719	53742150	FPKM1_group_594_transcript_1	0	.	53741719	53742150	0	1	431	0
chr1	54151747	54152082	FPKM1_group_595_transcript_1	0	.	54151747	54152082	0	1	335	0
chr1	54150744	54151793	FPKM1_group_595_transcript_2	0	.	54150744	54151793	0	1	1049	0
chr1	54154738	54155140	FPKM1_group_596_transcript_1	0	.	54154738	54155140	0	1	402	0
chr1	54209780	54210119	FPKM1_group_597_transcript_1	0	.	54209780	54210119	0	1	339	0
chr1	54211056	54211491	FPKM1_group_597_transcript_2	0	.	54211056	54211491	0	1	435	0
chr1	54224175	54224545	FPKM1_group_598_transcript_1	0	.	54224175	54224545	0	1	370	0
chr1	54263802	54264167	FPKM1_group_599_transcript_1	0	.	54263802	54264167	0	1	365	0
chr1	54264888	54266760	FPKM1_group_599_transcript_2	0	+	54264888	54266760	0	1	1872	0
chr1	54265932	54268019	FPKM1_group_599_transcript_3	0	+	54265932	54268019	0	1	2087	0
chr1	54729549	54729837	FPKM1_group_600_transcript_1	0	.	54729549	54729837	0	1	288	0
chr1	54748310	54748783	FPKM1_group_601_transcript_1	0	.	54748310	54748783	0	1	473	0
chr1	54752480	54752719	FPKM1_group_602_transcript_1	0	.	54752480	54752719	0	1	239	0
chr1	54750521	54752182	FPKM1_group_602_transcript_2	0	.	54750521	54752182	0	1	1661	0
chr1	54757345	54759340	FPKM1_group_603_transcript_1	0	+	54757345	54759340	0	2	432,76	0,1919
chr1	54874331	54874875	FPKM1_group_604_transcript_1	0	.	54874331	54874875	0	1	544	0
chr1	54876033	54876291	FPKM1_group_605_transcript_1	0	.	54876033	54876291	0	1	258	0
chr1	54876333	54877315	FPKM1_group_605_transcript_2	0	.	54876333	54877315	0	1	982	0
chr1	54878132	54878952	FPKM1_group_605_transcript_3	0	.	54878132	54878952	0	1	820	0
chr1	55006909	55007337	FPKM1_group_606_transcript_1	0	.	55006909	55007337	0	1	428	0
chr1	55127653	55128520	FPKM1_group_607_transcript_1	0	.	55127653	55128520	0	1	867	0
chr1	55129852	55130587	FPKM1_group_608_transcript_1	0	.	55129852	55130587	0	1	735	0
chr1	55136992	55137532	FPKM1_group_609_transcript_1	0	.	55136992	55137532	0	1	540	0
chr1	55161147	55161520	FPKM1_group_610_transcript_1	0	.	55161147	55161520	0	1	373	0
chr1	55164042	55164370	FPKM1_group_611_transcript_1	0	.	55164042	55164370	0	1	328	0
chr1	55201600	55201918	FPKM1_group_612_transcript_1	0	.	55201600	55201918	0	1	318	0
chr1	55253691	55254083	FPKM1_group_613_transcript_1	0	.	55253691	55254083	0	1	392	0
chr1	55254449	55254717	FPKM1_group_613_transcript_2	0	.	55254449	55254717	0	1	268	0
chr1	55501824	55502277	FPKM1_group_614_transcript_1	0	.	55501824	55502277	0	1	453	0
chr1	55515731	55516022	FPKM1_group_615_transcript_1	0	.	55515731	55516022	0	1	291	0
chr1	55557625	55557950	FPKM1_group_616_transcript_1	0	.	55557625	55557950	0	1	325	0
chr1	55728847	55729116	FPKM1_group_617_transcript_1	0	.	55728847	55729116	0	1	269	0
chr1	55745740	55746114	FPKM1_group_618_transcript_1	0	.	55745740	55746114	0	1	374	0
chr1	56062018	56106509	FPKM1_group_619_transcript_1	0	+	56062018	56106509	0	5	144,319,110,129,152	0,8502,23670,39173,44339
chr1	56183346	56188380	FPKM1_group_620_transcript_1	0	+	56183346	56188380	0	2	167,288	0,4746
chr1	56205683	56205912	FPKM1_group_621_transcript_1	0	.	56205683	56205912	0	1	229	0
chr1	56216307	56216619	FPKM1_group_622_transcript_1	0	.	56216307	56216619	0	1	312	0
chr1	56218881	56219154	FPKM1_group_623_transcript_1	0	.	56218881	56219154	0	1	273	0
chr1	56219330	56219794	FPKM1_group_623_transcript_2	0	.	56219330	56219794	0	1	464	0
chr1	56221025	56221832	FPKM1_group_624_transcript_1	0	.	56221025	56221832	0	1	807	0
chr1	56247682	56248163	FPKM1_group_625_transcript_1	0	.	56247682	56248163	0	1	481	0
chr1	56251405	56251907	FPKM1_group_626_transcript_1	0	.	56251405	56251907	0	1	502	0
chr1	56272586	56272829	FPKM1_group_627_transcript_1	0	.	56272586	56272829	0	1	243	0
chr1	56312268	56312669	FPKM1_group_628_transcript_1	0	.	56312268	56312669	0	1	401	0
chr1	56320498	56320744	FPKM1_group_629_transcript_1	0	.	56320498	56320744	0	1	246	0
chr1	56320851	56321061	FPKM1_group_629_transcript_2	0	.	56320851	56321061	0	1	210	0
chr1	56331184	56331491	FPKM1_group_630_transcript_1	0	.	56331184	56331491	0	1	307	0
chr1	56367458	56367674	FPKM1_group_631_transcript_1	0	.	56367458	56367674	0	1	216	0
chr1	56372137	56372359	FPKM1_group_632_transcript_1	0	.	56372137	56372359	0	1	222	0
chr1	56382217	56382704	FPKM1_group_633_transcript_1	0	.	56382217	56382704	0	1	487	0
chr1	56410805	56411871	FPKM1_group_634_transcript_1	0	.	56410805	56411871	0	1	1066	0
chr1	56415879	56416365	FPKM1_group_635_transcript_1	0	.	56415879	56416365	0	1	486	0
chr1	56443092	56443676	FPKM1_group_636_transcript_1	0	.	56443092	56443676	0	1	584	0
chr1	56456263	56459087	FPKM1_group_637_transcript_1	0	.	56456263	56459087	0	1	2824	0
chr1	56459229	56459984	FPKM1_group_637_transcript_2	0	.	56459229	56459984	0	1	755	0
chr1	56475392	56476597	FPKM1_group_638_transcript_1	0	.	56475392	56476597	0	1	1205	0
chr1	56514414	56514643	FPKM1_group_639_transcript_1	0	.	56514414	56514643	0	1	229	0
chr1	56514812	56515069	FPKM1_group_639_transcript_2	0	.	56514812	56515069	0	1	257	0
chr1	56517419	56517647	FPKM1_group_640_transcript_1	0	.	56517419	56517647	0	1	228	0
chr1	56525236	56525484	FPKM1_group_641_transcript_1	0	.	56525236	56525484	0	1	248	0
chr1	56528283	56528749	FPKM1_group_642_transcript_1	0	.	56528283	56528749	0	1	466	0
chr1	56529256	56529819	FPKM1_group_642_transcript_2	0	.	56529256	56529819	0	1	563	0
chr1	56537389	56538325	FPKM1_group_643_transcript_1	0	.	56537389	56538325	0	1	936	0
chr1	56541242	56541649	FPKM1_group_643_transcript_2	0	.	56541242	56541649	0	1	407	0
chr1	56538984	56540609	FPKM1_group_643_transcript_3	0	.	56538984	56540609	0	1	1625	0
chr1	56547906	56548154	FPKM1_group_644_transcript_1	0	.	56547906	56548154	0	1	248	0
chr1	56552531	56552944	FPKM1_group_645_transcript_1	0	.	56552531	56552944	0	1	413	0
chr1	56553607	56553887	FPKM1_group_645_transcript_2	0	.	56553607	56553887	0	1	280	0
chr1	56554844	56555622	FPKM1_group_645_transcript_3	0	.	56554844	56555622	0	1	778	0
chr1	56556656	56556901	FPKM1_group_646_transcript_1	0	.	56556656	56556901	0	1	245	0
chr1	56560759	56561201	FPKM1_group_647_transcript_1	0	.	56560759	56561201	0	1	442	0
chr1	56561103	56561318	FPKM1_group_647_transcript_2	0	.	56561103	56561318	0	1	215	0
chr1	56568743	56569119	FPKM1_group_648_transcript_1	0	.	56568743	56569119	0	1	376	0
chr1	56570677	56571581	FPKM1_group_648_transcript_2	0	.	56570677	56571581	0	1	904	0
chr1	56570112	56571035	FPKM1_group_648_transcript_3	0	.	56570112	56571035	0	1	923	0
chr1	56575669	56576408	FPKM1_group_649_transcript_1	0	.	56575669	56576408	0	1	739	0
chr1	56587345	56588095	FPKM1_group_650_transcript_1	0	.	56587345	56588095	0	1	750	0
chr1	56589506	56590119	FPKM1_group_651_transcript_1	0	.	56589506	56590119	0	1	613	0
chr1	56593720	56594050	FPKM1_group_652_transcript_1	0	.	56593720	56594050	0	1	330	0
chr1	56594100	56594364	FPKM1_group_652_transcript_2	0	.	56594100	56594364	0	1	264	0
chr1	56595750	56596405	FPKM1_group_653_transcript_1	0	.	56595750	56596405	0	1	655	0
chr1	56598418	56598809	FPKM1_group_654_transcript_1	0	.	56598418	56598809	0	1	391	0
chr1	56603282	56609984	FPKM1_group_655_transcript_1	0	.	56603282	56609984	0	2	427,2432	0,4270
chr1	56705613	56706412	FPKM1_group_656_transcript_1	0	.	56705613	56706412	0	1	799	0
chr1	56709587	56710426	FPKM1_group_656_transcript_2	0	.	56709587	56710426	0	1	839	0
chr1	56710553	56710830	FPKM1_group_656_transcript_3	0	.	56710553	56710830	0	1	277	0
chr1	56711426	56712030	FPKM1_group_656_transcript_4	0	.	56711426	56712030	0	1	604	0
chr1	56706732	56708400	FPKM1_group_656_transcript_5	0	.	56706732	56708400	0	1	1668	0
chr1	56707959	56709296	FPKM1_group_656_transcript_6	0	.	56707959	56709296	0	1	1337	0
chr1	56712352	56713072	FPKM1_group_656_transcript_7	0	.	56712352	56713072	0	1	720	0
chr1	56713183	56714573	FPKM1_group_656_transcript_8	0	.	56713183	56714573	0	1	1390	0
chr1	57157609	57157825	FPKM1_group_657_transcript_1	0	.	57157609	57157825	0	1	216	0
chr1	57158643	57158865	FPKM1_group_657_transcript_2	0	.	57158643	57158865	0	1	222	0
chr1	57160802	57161010	FPKM1_group_658_transcript_1	0	.	57160802	57161010	0	1	208	0
chr1	57226573	57226777	FPKM1_group_659_transcript_1	0	.	57226573	57226777	0	1	204	0
chr1	57228075	57228458	FPKM1_group_660_transcript_1	0	.	57228075	57228458	0	1	383	0
chr1	57228902	57229223	FPKM1_group_660_transcript_2	0	.	57228902	57229223	0	1	321	0
chr1	57230049	57230372	FPKM1_group_660_transcript_3	0	.	57230049	57230372	0	1	323	0
chr1	57230509	57231010	FPKM1_group_660_transcript_4	0	.	57230509	57231010	0	1	501	0
chr1	57231250	57231488	FPKM1_group_660_transcript_5	0	.	57231250	57231488	0	1	238	0
chr1	57229492	57229996	FPKM1_group_660_transcript_6	0	.	57229492	57229996	0	1	504	0
chr1	58941792	58943665	FPKM1_group_661_transcript_1	0	.	58941792	58943665	0	1	1873	0
chr1	58940272	58941536	FPKM1_group_661_transcript_2	0	.	58940272	58941536	0	1	1264	0
chr1	58945812	58949124	FPKM1_group_662_transcript_1	0	.	58945812	58949124	0	1	3312	0
chr1	58954423	58955588	FPKM1_group_663_transcript_1	0	.	58954423	58955588	0	1	1165	0
chr1	58953091	58956384	FPKM1_group_663_transcript_2	0	+	58953091	58956384	0	2	937,368	0,2925
chr1	58980088	58980678	FPKM1_group_664_transcript_1	0	.	58980088	58980678	0	1	590	0
chr1	58988792	58990032	FPKM1_group_665_transcript_1	0	.	58988792	58990032	0	1	1240	0
chr1	58992455	58994382	FPKM1_group_666_transcript_1	0	.	58992455	58994382	0	1	1927	0
chr1	58994473	58994816	FPKM1_group_666_transcript_2	0	.	58994473	58994816	0	1	343	0
chr1	58998743	58999011	FPKM1_group_667_transcript_1	0	.	58998743	58999011	0	1	268	0
chr1	59004862	59006276	FPKM1_group_668_transcript_1	0	.	59004862	59006276	0	1	1414	0
chr1	59006053	59008965	FPKM1_group_668_transcript_2	0	.	59006053	59008965	0	1	2912	0
chr1	59017387	59017674	FPKM1_group_669_transcript_1	0	.	59017387	59017674	0	1	287	0
chr1	59014988	59016545	FPKM1_group_669_transcript_2	0	.	59014988	59016545	0	1	1557	0
chr1	59253371	59253681	FPKM1_group_670_transcript_1	0	.	59253371	59253681	0	1	310	0
chr1	59283118	59283771	FPKM1_group_671_transcript_1	0	.	59283118	59283771	0	1	653	0
chr1	59292656	59294309	FPKM1_group_672_transcript_1	0	-	59292656	59294309	0	2	134,37	0,1616
chr1	59293277	59293503	FPKM1_group_672_transcript_2	0	.	59293277	59293503	0	1	226	0
chr1	59293399	59293689	FPKM1_group_672_transcript_3	0	.	59293399	59293689	0	1	290	0
chr1	59312411	59312650	FPKM1_group_673_transcript_1	0	.	59312411	59312650	0	1	239	0
chr1	59317200	59317974	FPKM1_group_674_transcript_1	0	.	59317200	59317974	0	1	774	0
chr1	59322599	59323278	FPKM1_group_675_transcript_1	0	.	59322599	59323278	0	1	679	0
chr1	59324628	59324852	FPKM1_group_676_transcript_1	0	.	59324628	59324852	0	1	224	0
chr1	59330525	59330872	FPKM1_group_677_transcript_1	0	.	59330525	59330872	0	1	347	0
chr1	59365247	59378652	FPKM1_group_678_transcript_1	0	.	59365247	59378652	0	3	75,1071,25	0,5288,13380
chr1	59408203	59408460	FPKM1_group_679_transcript_1	0	.	59408203	59408460	0	1	257	0
chr1	60011046	60012337	FPKM1_group_680_transcript_1	0	+	60011046	60012337	0	2	251,28	0,1263
chr1	60013404	60014155	FPKM1_group_681_transcript_1	0	.	60013404	60014155	0	1	751	0
chr1	60017819	60018642	FPKM1_group_682_transcript_1	0	.	60017819	60018642	0	1	823	0
chr1	60021281	60021637	FPKM1_group_683_transcript_1	0	.	60021281	60021637	0	1	356	0
chr1	60021707	60022254	FPKM1_group_683_transcript_2	0	.	60021707	60022254	0	1	547	0
chr1	60022454	60023402	FPKM1_group_683_transcript_3	0	.	60022454	60023402	0	1	948	0
chr1	60025805	60027089	FPKM1_group_684_transcript_1	0	.	60025805	60027089	0	1	1284	0
chr1	60030384	60030987	FPKM1_group_685_transcript_1	0	.	60030384	60030987	0	1	603	0
chr1	60048096	60048796	FPKM1_group_686_transcript_1	0	.	60048096	60048796	0	1	700	0
chr1	60117055	60117853	FPKM1_group_687_transcript_1	0	.	60117055	60117853	0	1	798	0
chr1	60124544	60126930	FPKM1_group_688_transcript_1	0	.	60124544	60126930	0	2	226,56	0,2330
chr1	60337133	60337744	FPKM1_group_689_transcript_1	0	.	60337133	60337744	0	1	611	0
chr1	60338169	60338523	FPKM1_group_689_transcript_2	0	.	60338169	60338523	0	1	354	0
chr1	60571885	60573065	FPKM1_group_690_transcript_1	0	.	60571885	60573065	0	1	1180	0
chr1	60572740	60574113	FPKM1_group_690_transcript_2	0	.	60572740	60574113	0	1	1373	0
chr1	60631722	60632209	FPKM1_group_691_transcript_1	0	.	60631722	60632209	0	1	487	0
chr1	60763503	60763917	FPKM1_group_692_transcript_1	0	.	60763503	60763917	0	1	414	0
chr1	60754246	60760882	FPKM1_group_692_transcript_2	0	.	60754246	60760882	0	1	6636	0
chr1	60760997	60767751	FPKM1_group_692_transcript_3	0	+	60760997	60767751	0	3	2233,1215,573	0,3459,6181
chr1	60770944	60771320	FPKM1_group_693_transcript_1	0	.	60770944	60771320	0	1	376	0
chr1	60777601	60778873	FPKM1_group_694_transcript_1	0	.	60777601	60778873	0	1	1272	0
chr1	60798804	60799637	FPKM1_group_695_transcript_1	0	.	60798804	60799637	0	1	833	0
chr1	60801003	60801365	FPKM1_group_696_transcript_1	0	.	60801003	60801365	0	1	362	0
chr1	60811937	60812649	FPKM1_group_697_transcript_1	0	.	60811937	60812649	0	1	712	0
chr1	60812901	60813138	FPKM1_group_697_transcript_2	0	.	60812901	60813138	0	1	237	0
chr1	60818914	60820015	FPKM1_group_698_transcript_1	0	.	60818914	60820015	0	1	1101	0
chr1	60817574	60818779	FPKM1_group_698_transcript_2	0	.	60817574	60818779	0	1	1205	0
chr1	60835617	60836146	FPKM1_group_699_transcript_1	0	.	60835617	60836146	0	1	529	0
chr1	60833702	60835055	FPKM1_group_699_transcript_2	0	.	60833702	60835055	0	1	1353	0
chr1	60840582	60841339	FPKM1_group_700_transcript_1	0	.	60840582	60841339	0	1	757	0
chr1	60841450	60841804	FPKM1_group_700_transcript_2	0	.	60841450	60841804	0	1	354	0
chr1	60848225	60849412	FPKM1_group_700_transcript_3	0	.	60848225	60849412	0	1	1187	0
chr1	60838574	60840900	FPKM1_group_700_transcript_4	0	.	60838574	60840900	0	1	2326	0
chr1	60842284	60848065	FPKM1_group_700_transcript_5	0	.	60842284	60848065	0	2	43,2357	0,3424
chr1	60874267	60875310	FPKM1_group_701_transcript_1	0	.	60874267	60875310	0	1	1043	0
chr1	60885342	60885970	FPKM1_group_702_transcript_1	0	.	60885342	60885970	0	1	628	0
chr1	60886047	60887702	FPKM1_group_702_transcript_2	0	.	60886047	60887702	0	1	1655	0
chr1	60887824	60889850	FPKM1_group_702_transcript_3	0	.	60887824	60889850	0	1	2026	0
chr1	60897889	61063847	FPKM1_group_703_transcript_1	0	.	60897889	61063847	0	6	1841,42,94,63,60,253	0,3354,69944,72816,73833,165705
chr1	61702607	61702817	FPKM1_group_704_transcript_1	0	.	61702607	61702817	0	1	210	0
chr1	61791639	61794158	FPKM1_group_705_transcript_1	0	-	61791639	61794158	0	2	201,137	0,2382
chr1	61827096	61827429	FPKM1_group_706_transcript_1	0	.	61827096	61827429	0	1	333	0
chr1	61880703	61881005	FPKM1_group_707_transcript_1	0	.	61880703	61881005	0	1	302	0
chr1	61893439	61893668	FPKM1_group_708_transcript_1	0	.	61893439	61893668	0	1	229	0
chr1	61896022	61896643	FPKM1_group_709_transcript_1	0	.	61896022	61896643	0	1	621	0
chr1	61902519	61902773	FPKM1_group_710_transcript_1	0	.	61902519	61902773	0	1	254	0
chr1	61906336	61907011	FPKM1_group_711_transcript_1	0	-	61906336	61907011	0	1	675	0
chr1	61917708	61918096	FPKM1_group_712_transcript_1	0	.	61917708	61918096	0	1	388	0
chr1	62405675	62406828	FPKM1_group_713_transcript_1	0	+	62405675	62406828	0	2	713,138	0,1015
chr1	62429765	62430360	FPKM1_group_714_transcript_1	0	.	62429765	62430360	0	1	595	0
chr1	62451683	62451898	FPKM1_group_715_transcript_1	0	.	62451683	62451898	0	1	215	0
chr1	62452372	62453421	FPKM1_group_715_transcript_2	0	.	62452372	62453421	0	1	1049	0
chr1	62455726	62456119	FPKM1_group_715_transcript_3	0	.	62455726	62456119	0	1	393	0
chr1	62456227	62456753	FPKM1_group_715_transcript_4	0	.	62456227	62456753	0	1	526	0
chr1	62457999	62458248	FPKM1_group_715_transcript_5	0	.	62457999	62458248	0	1	249	0
chr1	62453174	62457947	FPKM1_group_715_transcript_6	0	.	62453174	62457947	0	2	1505,1101	0,3672
chr1	62460481	62461324	FPKM1_group_716_transcript_1	0	.	62460481	62461324	0	2	584,198	0,645
chr1	62463233	62463935	FPKM1_group_716_transcript_2	0	.	62463233	62463935	0	1	702	0
chr1	62461883	62462723	FPKM1_group_716_transcript_3	0	+	62461883	62462723	0	2	96,430	0,410
chr1	62472254	62472456	FPKM1_group_717_transcript_1	0	.	62472254	62472456	0	1	202	0
chr1	62470609	62471385	FPKM1_group_717_transcript_2	0	.	62470609	62471385	0	1	776	0
chr1	62471383	62471895	FPKM1_group_717_transcript_3	0	.	62471383	62471895	0	1	512	0
chr1	62670819	62671029	FPKM1_group_718_transcript_1	0	.	62670819	62671029	0	1	210	0
chr1	62956141	62956685	FPKM1_group_719_transcript_1	0	.	62956141	62956685	0	1	544	0
chr1	62956833	62957125	FPKM1_group_719_transcript_2	0	.	62956833	62957125	0	1	292	0
chr1	62957241	62957708	FPKM1_group_719_transcript_3	0	.	62957241	62957708	0	1	467	0
chr1	62962757	62963180	FPKM1_group_720_transcript_1	0	.	62962757	62963180	0	1	423	0
chr1	62960458	62961450	FPKM1_group_720_transcript_2	0	.	62960458	62961450	0	1	992	0
chr1	62962361	62962698	FPKM1_group_720_transcript_3	0	.	62962361	62962698	0	1	337	0
chr1	62963064	62964757	FPKM1_group_720_transcript_4	0	.	62963064	62964757	0	1	1693	0
chr1	62958951	62960115	FPKM1_group_720_transcript_5	0	.	62958951	62960115	0	1	1164	0
chr1	62970277	62971143	FPKM1_group_721_transcript_1	0	.	62970277	62971143	0	1	866	0
chr1	62979977	62980536	FPKM1_group_722_transcript_1	0	.	62979977	62980536	0	1	559	0
chr1	63111398	63111749	FPKM1_group_723_transcript_1	0	.	63111398	63111749	0	1	351	0
chr1	63112653	63113037	FPKM1_group_723_transcript_2	0	.	63112653	63113037	0	1	384	0
chr1	63214183	63217680	FPKM1_group_724_transcript_1	0	.	63214183	63217680	0	3	362,66,80	0,1719,3417
chr1	63236570	63236834	FPKM1_group_725_transcript_1	0	.	63236570	63236834	0	1	264	0
chr1	63397294	63398669	FPKM1_group_726_transcript_1	0	-	63397294	63398669	0	2	235,250	0,1125
chr1	63488280	63490030	FPKM1_group_727_transcript_1	0	+	63488280	63490030	0	2	439,317	0,1433
chr1	63495247	63495716	FPKM1_group_728_transcript_1	0	.	63495247	63495716	0	1	469	0
chr1	63919884	63920662	FPKM1_group_729_transcript_1	0	.	63919884	63920662	0	1	778	0
chr1	63928839	63929481	FPKM1_group_730_transcript_1	0	-	63928839	63929481	0	1	642	0
chr1	63936271	63937132	FPKM1_group_731_transcript_1	0	.	63936271	63937132	0	1	861	0
chr1	63947257	63947928	FPKM1_group_732_transcript_1	0	.	63947257	63947928	0	1	671	0
chr1	63950207	63950643	FPKM1_group_733_transcript_1	0	.	63950207	63950643	0	1	436	0
chr1	63967951	63968179	FPKM1_group_734_transcript_1	0	.	63967951	63968179	0	1	228	0
chr1	63968585	63968935	FPKM1_group_734_transcript_2	0	.	63968585	63968935	0	1	350	0
chr1	63970900	63971197	FPKM1_group_734_transcript_3	0	.	63970900	63971197	0	1	297	0
chr1	63969363	63970589	FPKM1_group_734_transcript_4	0	.	63969363	63970589	0	1	1226	0
chr1	64589630	64589880	FPKM1_group_735_transcript_1	0	.	64589630	64589880	0	1	250	0
chr1	64590751	64590969	FPKM1_group_735_transcript_2	0	.	64590751	64590969	0	1	218	0
chr1	64588336	64593974	FPKM1_group_735_transcript_3	0	+	64588336	64593974	0	2	422,51	0,5587
chr1	64939742	64940927	FPKM1_group_736_transcript_1	0	.	64939742	64940927	0	1	1185	0
chr1	65209959	65210835	FPKM1_group_737_transcript_1	0	.	65209959	65210835	0	1	876	0
chr1	65215984	65216288	FPKM1_group_738_transcript_1	0	.	65215984	65216288	0	1	304	0
chr1	65216407	65218841	FPKM1_group_738_transcript_2	0	.	65216407	65218841	0	1	2434	0
chr1	65225156	65226889	FPKM1_group_739_transcript_1	0	.	65225156	65226889	0	1	1733	0
chr1	65230641	65230897	FPKM1_group_740_transcript_1	0	.	65230641	65230897	0	1	256	0
chr1	65232185	65234817	FPKM1_group_741_transcript_1	0	.	65232185	65234817	0	1	2632	0
chr1	65234177	65237967	FPKM1_group_741_transcript_2	0	.	65234177	65237967	0	1	3790	0
chr1	65247208	65251234	FPKM1_group_742_transcript_1	0	.	65247208	65251234	0	1	4026	0
chr1	65243549	65246899	FPKM1_group_742_transcript_2	0	.	65243549	65246899	0	1	3350	0
chr1	65254117	65254882	FPKM1_group_743_transcript_1	0	.	65254117	65254882	0	1	765	0
chr1	65255137	65255522	FPKM1_group_743_transcript_2	0	.	65255137	65255522	0	1	385	0
chr1	65256143	65257047	FPKM1_group_743_transcript_3	0	.	65256143	65257047	0	1	904	0
chr1	65265243	65268835	FPKM1_group_744_transcript_1	0	.	65265243	65268835	0	1	3592	0
chr1	65471885	65472534	FPKM1_group_745_transcript_1	0	.	65471885	65472534	0	1	649	0
chr1	65877046	65879886	FPKM1_group_746_transcript_1	0	+	65877046	65879886	0	1	2840	0
chr1	66674817	66678370	FPKM1_group_747_transcript_1	0	+	66674817	66678370	0	2	157,660	0,2893
chr1	66718208	66718719	FPKM1_group_748_transcript_1	0	.	66718208	66718719	0	1	511	0
chr1	66984449	66985076	FPKM1_group_749_transcript_1	0	.	66984449	66985076	0	1	627	0
chr1	66985095	66986044	FPKM1_group_749_transcript_2	0	.	66985095	66986044	0	1	949	0
chr1	66985861	66987085	FPKM1_group_749_transcript_3	0	.	66985861	66987085	0	1	1224	0
chr1	66987368	66989394	FPKM1_group_749_transcript_4	0	.	66987368	66989394	0	1	2026	0
chr1	67293700	67293971	FPKM1_group_750_transcript_1	0	.	67293700	67293971	0	1	271	0
chr1	67710020	67710291	FPKM1_group_751_transcript_1	0	+	67710020	67710291	0	2	103,102	0,169
chr1	67738753	67739008	FPKM1_group_752_transcript_1	0	.	67738753	67739008	0	1	255	0
chr1	67744925	67745217	FPKM1_group_753_transcript_1	0	.	67744925	67745217	0	1	292	0
chr1	67752875	67754283	FPKM1_group_754_transcript_1	0	.	67752875	67754283	0	3	553,222,86	0,800,1322
chr1	67759005	67759625	FPKM1_group_755_transcript_1	0	-	67759005	67759625	0	2	70,218	0,402
chr1	67761129	67761538	FPKM1_group_756_transcript_1	0	.	67761129	67761538	0	1	409	0
chr1	67766133	67766418	FPKM1_group_757_transcript_1	0	.	67766133	67766418	0	1	285	0
chr1	67765335	67766060	FPKM1_group_757_transcript_2	0	.	67765335	67766060	0	2	436,253	0,472
chr1	67767890	67772905	FPKM1_group_758_transcript_1	0	+	67767890	67772905	0	4	130,322,678,77	0,527,2051,4938
chr1	67775430	67775662	FPKM1_group_759_transcript_1	0	.	67775430	67775662	0	1	232	0
chr1	67784510	67784815	FPKM1_group_760_transcript_1	0	.	67784510	67784815	0	1	305	0
chr1	67785241	67791349	FPKM1_group_760_transcript_2	0	.	67785241	67791349	0	3	92,95,75	0,2757,6033
chr1	67800341	67818153	FPKM1_group_761_transcript_1	0	+	67800341	67818153	0	3	89,128,59	0,13001,17753
chr1	67829705	67830259	FPKM1_group_762_transcript_1	0	.	67829705	67830259	0	1	554	0
chr1	67897766	67898121	FPKM1_group_763_transcript_1	0	.	67897766	67898121	0	1	355	0
chr1	68073699	68074147	FPKM1_group_764_transcript_1	0	.	68073699	68074147	0	1	448	0
chr1	68076283	68077070	FPKM1_group_765_transcript_1	0	.	68076283	68077070	0	1	787	0
chr1	68088919	68089271	FPKM1_group_766_transcript_1	0	.	68088919	68089271	0	1	352	0
chr1	68090806	68091156	FPKM1_group_767_transcript_1	0	.	68090806	68091156	0	1	350	0
chr1	68093743	68094192	FPKM1_group_768_transcript_1	0	.	68093743	68094192	0	1	449	0
chr1	68104737	68105070	FPKM1_group_769_transcript_1	0	.	68104737	68105070	0	1	333	0
chr1	68111965	68112204	FPKM1_group_770_transcript_1	0	.	68111965	68112204	0	1	239	0
chr1	68112303	68112607	FPKM1_group_770_transcript_2	0	.	68112303	68112607	0	1	304	0
chr1	68112725	68113691	FPKM1_group_770_transcript_3	0	.	68112725	68113691	0	1	966	0
chr1	68129905	68130278	FPKM1_group_771_transcript_1	0	.	68129905	68130278	0	1	373	0
chr1	68134733	68135297	FPKM1_group_772_transcript_1	0	.	68134733	68135297	0	1	564	0
chr1	68160483	68160844	FPKM1_group_773_transcript_1	0	.	68160483	68160844	0	1	361	0
chr1	68167067	68167359	FPKM1_group_774_transcript_1	0	.	68167067	68167359	0	1	292	0
chr1	68168333	68168808	FPKM1_group_774_transcript_2	0	+	68168333	68168808	0	2	55,244	0,231
chr1	68182844	68183365	FPKM1_group_775_transcript_1	0	.	68182844	68183365	0	1	521	0
chr1	68186740	68187513	FPKM1_group_776_transcript_1	0	.	68186740	68187513	0	1	773	0
chr1	68274307	68275028	FPKM1_group_777_transcript_1	0	.	68274307	68275028	0	2	77,313	0,408
chr1	68299438	68300004	FPKM1_group_778_transcript_1	0	.	68299438	68300004	0	1	566	0
chr1	68325335	68325922	FPKM1_group_779_transcript_1	0	.	68325335	68325922	0	1	587	0
chr1	68331925	68332641	FPKM1_group_780_transcript_1	0	.	68331925	68332641	0	1	716	0
chr1	68332549	68332773	FPKM1_group_780_transcript_2	0	.	68332549	68332773	0	1	224	0
chr1	68333081	68335296	FPKM1_group_780_transcript_3	0	.	68333081	68335296	0	1	2215	0
chr1	68767491	68767752	FPKM1_group_781_transcript_1	0	.	68767491	68767752	0	1	261	0
chr1	68775810	68776836	FPKM1_group_782_transcript_1	0	.	68775810	68776836	0	1	1026	0
chr1	68853974	68854193	FPKM1_group_783_transcript_1	0	.	68853974	68854193	0	1	219	0
chr1	69120543	69121026	FPKM1_group_784_transcript_1	0	.	69120543	69121026	0	1	483	0
chr1	69120045	69120729	FPKM1_group_784_transcript_2	0	.	69120045	69120729	0	1	684	0
chr1	69122144	69122366	FPKM1_group_785_transcript_1	0	.	69122144	69122366	0	1	222	0
chr1	69180819	69181708	FPKM1_group_786_transcript_1	0	.	69180819	69181708	0	1	889	0
chr1	69328354	69328781	FPKM1_group_787_transcript_1	0	.	69328354	69328781	0	1	427	0
chr1	69342585	69342843	FPKM1_group_788_transcript_1	0	.	69342585	69342843	0	1	258	0
chr1	69374101	69374639	FPKM1_group_789_transcript_1	0	.	69374101	69374639	0	1	538	0
chr1	69380433	69380942	FPKM1_group_790_transcript_1	0	.	69380433	69380942	0	1	509	0
chr1	69381042	69381260	FPKM1_group_790_transcript_2	0	.	69381042	69381260	0	1	218	0
chr1	69411976	69430320	FPKM1_group_791_transcript_1	0	.	69411976	69430320	0	3	125,1461,796	0,11694,17548
chr1	69548387	69548630	FPKM1_group_792_transcript_1	0	.	69548387	69548630	0	1	243	0
chr1	69584874	69585236	FPKM1_group_793_transcript_1	0	.	69584874	69585236	0	1	362	0
chr1	69592299	69592700	FPKM1_group_794_transcript_1	0	.	69592299	69592700	0	1	401	0
chr1	69594382	69594628	FPKM1_group_795_transcript_1	0	.	69594382	69594628	0	1	246	0
chr1	69636084	69636537	FPKM1_group_796_transcript_1	0	.	69636084	69636537	0	1	453	0
chr1	69644651	69644955	FPKM1_group_797_transcript_1	0	.	69644651	69644955	0	1	304	0
chr1	69671421	69673680	FPKM1_group_798_transcript_1	0	+	69671421	69673680	0	2	155,408	0,1851
chr1	69701113	69701377	FPKM1_group_799_transcript_1	0	.	69701113	69701377	0	1	264	0
chr1	69765109	69765469	FPKM1_group_800_transcript_1	0	.	69765109	69765469	0	1	360	0
chr1	69791868	69792206	FPKM1_group_801_transcript_1	0	.	69791868	69792206	0	1	338	0
chr1	69801798	69802040	FPKM1_group_802_transcript_1	0	.	69801798	69802040	0	1	242	0
chr1	70362908	70363263	FPKM1_group_803_transcript_1	0	.	70362908	70363263	0	1	355	0
chr1	70366993	70367390	FPKM1_group_804_transcript_1	0	.	70366993	70367390	0	1	397	0
chr1	70370238	70370612	FPKM1_group_805_transcript_1	0	.	70370238	70370612	0	1	374	0
chr1	70371642	70372261	FPKM1_group_806_transcript_1	0	.	70371642	70372261	0	1	619	0
chr1	70377578	70379834	FPKM1_group_807_transcript_1	0	.	70377578	70379834	0	1	2256	0
chr1	70380053	70380859	FPKM1_group_807_transcript_2	0	.	70380053	70380859	0	1	806	0
chr1	70684854	70685695	FPKM1_group_808_transcript_1	0	.	70684854	70685695	0	1	841	0
chr1	70690309	70691112	FPKM1_group_809_transcript_1	0	.	70690309	70691112	0	1	803	0
chr1	71333848	71334902	FPKM1_group_810_transcript_1	0	.	71333848	71334902	0	2	530,445	0,609
chr1	71338796	71339003	FPKM1_group_811_transcript_1	0	.	71338796	71339003	0	1	207	0
chr1	71363290	71363507	FPKM1_group_812_transcript_1	0	.	71363290	71363507	0	1	217	0
chr1	71366560	71367071	FPKM1_group_813_transcript_1	0	.	71366560	71367071	0	1	511	0
chr1	71368820	71369431	FPKM1_group_814_transcript_1	0	.	71368820	71369431	0	1	611	0
chr1	71373706	71374809	FPKM1_group_815_transcript_1	0	.	71373706	71374809	0	1	1103	0
chr1	71375081	71375449	FPKM1_group_815_transcript_2	0	.	71375081	71375449	0	1	368	0
chr1	71375755	71376135	FPKM1_group_815_transcript_3	0	.	71375755	71376135	0	1	380	0
chr1	71407862	71408119	FPKM1_group_816_transcript_1	0	.	71407862	71408119	0	1	257	0
chr1	71437032	71437782	FPKM1_group_817_transcript_1	0	.	71437032	71437782	0	1	750	0
chr1	71431973	71476387	FPKM1_group_817_transcript_2	0	+	71431973	71476387	0	3	26,171,987	0,29241,43427
chr1	71478569	71479549	FPKM1_group_818_transcript_1	0	.	71478569	71479549	0	1	980	0
chr1	71479784	71480260	FPKM1_group_818_transcript_2	0	.	71479784	71480260	0	1	476	0
chr1	71480440	71480698	FPKM1_group_818_transcript_3	0	.	71480440	71480698	0	1	258	0
chr1	71485967	71486396	FPKM1_group_819_transcript_1	0	.	71485967	71486396	0	1	429	0
chr1	71484992	71485827	FPKM1_group_819_transcript_2	0	.	71484992	71485827	0	1	835	0
chr1	71489351	71489880	FPKM1_group_820_transcript_1	0	.	71489351	71489880	0	1	529	0
chr1	71504946	71505304	FPKM1_group_821_transcript_1	0	.	71504946	71505304	0	1	358	0
chr1	71526266	71526487	FPKM1_group_822_transcript_1	0	.	71526266	71526487	0	1	221	0
chr1	71526540	71526773	FPKM1_group_822_transcript_2	0	.	71526540	71526773	0	1	233	0
chr1	71527019	71527619	FPKM1_group_822_transcript_3	0	.	71527019	71527619	0	1	600	0
chr1	71535726	71536125	FPKM1_group_823_transcript_1	0	.	71535726	71536125	0	1	399	0
chr1	72595912	72596958	FPKM1_group_824_transcript_1	0	.	72595912	72596958	0	1	1046	0
chr1	72658674	72658937	FPKM1_group_825_transcript_1	0	.	72658674	72658937	0	1	263	0
chr1	72743409	72745183	FPKM1_group_826_transcript_1	0	-	72743409	72745183	0	2	208,96	0,1678
chr1	72793479	72796156	FPKM1_group_827_transcript_1	0	+	72793479	72796156	0	2	190,26	0,2651
chr1	72812150	72812403	FPKM1_group_828_transcript_1	0	.	72812150	72812403	0	1	253	0
chr1	72839367	72839615	FPKM1_group_829_transcript_1	0	.	72839367	72839615	0	1	248	0
chr1	72861994	72862206	FPKM1_group_830_transcript_1	0	.	72861994	72862206	0	1	212	0
chr1	72882085	72882601	FPKM1_group_831_transcript_1	0	.	72882085	72882601	0	1	516	0
chr1	72882888	72883145	FPKM1_group_831_transcript_2	0	.	72882888	72883145	0	1	257	0
chr1	72895609	72896052	FPKM1_group_832_transcript_1	0	.	72895609	72896052	0	1	443	0
chr1	72896240	72896789	FPKM1_group_832_transcript_2	0	.	72896240	72896789	0	1	549	0
chr1	72897720	72897940	FPKM1_group_832_transcript_3	0	.	72897720	72897940	0	1	220	0
chr1	72902783	72903047	FPKM1_group_833_transcript_1	0	.	72902783	72903047	0	1	264	0
chr1	72908176	72908977	FPKM1_group_834_transcript_1	0	.	72908176	72908977	0	1	801	0
chr1	72919431	72919706	FPKM1_group_835_transcript_1	0	.	72919431	72919706	0	1	275	0
chr1	72925511	72925756	FPKM1_group_835_transcript_2	0	.	72925511	72925756	0	1	245	0
chr1	72920621	72923911	FPKM1_group_835_transcript_3	0	.	72920621	72923911	0	1	3290	0
chr1	72924195	72925313	FPKM1_group_835_transcript_4	0	.	72924195	72925313	0	1	1118	0
chr1	72943630	72943840	FPKM1_group_836_transcript_1	0	.	72943630	72943840	0	1	210	0
chr1	72944935	72946391	FPKM1_group_837_transcript_1	0	.	72944935	72946391	0	1	1456	0
chr1	72949801	72950040	FPKM1_group_838_transcript_1	0	.	72949801	72950040	0	1	239	0
chr1	72953694	72953989	FPKM1_group_839_transcript_1	0	.	72953694	72953989	0	1	295	0
chr1	72961845	72962251	FPKM1_group_840_transcript_1	0	.	72961845	72962251	0	1	406	0
chr1	72960629	72961718	FPKM1_group_840_transcript_2	0	.	72960629	72961718	0	1	1089	0
chr1	72966888	72967547	FPKM1_group_841_transcript_1	0	.	72966888	72967547	0	1	659	0
chr1	72984400	72984782	FPKM1_group_842_transcript_1	0	.	72984400	72984782	0	1	382	0
chr1	72986687	72986966	FPKM1_group_843_transcript_1	0	.	72986687	72986966	0	1	279	0
chr1	73067525	73068086	FPKM1_group_844_transcript_1	0	.	73067525	73068086	0	1	561	0
chr1	73082139	73082418	FPKM1_group_845_transcript_1	0	.	73082139	73082418	0	1	279	0
chr1	73088506	73092700	FPKM1_group_846_transcript_1	0	+	73088506	73092700	0	2	132,276	0,3918
chr1	73089572	73089775	FPKM1_group_846_transcript_2	0	.	73089572	73089775	0	1	203	0
chr1	73114313	73114579	FPKM1_group_847_transcript_1	0	.	73114313	73114579	0	1	266	0
chr1	73120357	73120563	FPKM1_group_848_transcript_1	0	.	73120357	73120563	0	1	206	0
chr1	73157177	73157525	FPKM1_group_849_transcript_1	0	.	73157177	73157525	0	1	348	0
chr1	73196479	73196964	FPKM1_group_850_transcript_1	0	.	73196479	73196964	0	1	485	0
chr1	73203477	73203844	FPKM1_group_851_transcript_1	0	.	73203477	73203844	0	1	367	0
chr1	73212490	73225661	FPKM1_group_852_transcript_1	0	+	73212490	73225661	0	4	304,66,107,15	0,8392,8957,13156
chr1	73217865	73226536	FPKM1_group_852_transcript_2	0	-	73217865	73226536	0	3	80,46,67	0,7204,8604
chr1	73220348	73223599	FPKM1_group_852_transcript_3	0	+	73220348	73223599	0	2	68,141	0,3110
chr1	73227408	73231334	FPKM1_group_852_transcript_4	0	-	73227408	73231334	0	2	194,11	0,3915
chr1	73229715	73236226	FPKM1_group_852_transcript_5	0	.	73229715	73236226	0	3	98,148,263	0,2792,6248
chr1	73544221	73593522	FPKM1_group_853_transcript_1	0	+	73544221	73593522	0	6	347,406,139,195,180,180	0,1216,4901,13516,42182,49121
chr1	74932243	74932877	FPKM1_group_854_transcript_1	0	.	74932243	74932877	0	1	634	0
chr1	74931605	74931942	FPKM1_group_854_transcript_2	0	.	74931605	74931942	0	1	337	0
chr1	74930534	74931431	FPKM1_group_854_transcript_3	0	.	74930534	74931431	0	1	897	0
chr1	74935958	74936168	FPKM1_group_855_transcript_1	0	.	74935958	74936168	0	1	210	0
chr1	74939168	74940010	FPKM1_group_855_transcript_2	0	.	74939168	74940010	0	1	842	0
chr1	74934358	74935705	FPKM1_group_855_transcript_3	0	.	74934358	74935705	0	1	1347	0
chr1	74939881	74940805	FPKM1_group_855_transcript_4	0	.	74939881	74940805	0	1	924	0
chr1	74936816	74939069	FPKM1_group_855_transcript_5	0	.	74936816	74939069	0	1	2253	0
chr1	75201584	75203390	FPKM1_group_856_transcript_1	0	+	75201584	75203390	0	2	55,286	0,1520
chr1	75338985	75339275	FPKM1_group_857_transcript_1	0	.	75338985	75339275	0	1	290	0
chr1	75362827	75363142	FPKM1_group_858_transcript_1	0	.	75362827	75363142	0	1	315	0
chr1	75855169	75856028	FPKM1_group_859_transcript_1	0	.	75855169	75856028	0	1	859	0
chr1	75857285	75858373	FPKM1_group_860_transcript_1	0	.	75857285	75858373	0	1	1088	0
chr1	75858735	75859623	FPKM1_group_860_transcript_2	0	.	75858735	75859623	0	1	888	0
chr1	75861920	75862321	FPKM1_group_861_transcript_1	0	.	75861920	75862321	0	1	401	0
chr1	75880575	75916051	FPKM1_group_862_transcript_1	0	-	75880575	75916051	0	2	190,49	0,35427
chr1	75884679	75885343	FPKM1_group_862_transcript_2	0	.	75884679	75885343	0	1	664	0
chr1	75886215	75887204	FPKM1_group_862_transcript_3	0	.	75886215	75887204	0	1	989	0
chr1	75897804	75898297	FPKM1_group_862_transcript_4	0	.	75897804	75898297	0	1	493	0
chr1	75907499	75907764	FPKM1_group_862_transcript_5	0	.	75907499	75907764	0	1	265	0
chr1	75916162	75916407	FPKM1_group_862_transcript_6	0	.	75916162	75916407	0	1	245	0
chr1	75890027	75891257	FPKM1_group_862_transcript_7	0	.	75890027	75891257	0	1	1230	0
chr1	75960963	75961221	FPKM1_group_863_transcript_1	0	.	75960963	75961221	0	1	258	0
chr1	76249596	76257629	FPKM1_group_864_transcript_1	0	+	76249596	76257629	0	3	75,71,223	0,1936,7810
chr1	76279963	76304501	FPKM1_group_865_transcript_1	0	+	76279963	76304501	0	2	208,191	0,24347
chr1	76939017	76939272	FPKM1_group_866_transcript_1	0	.	76939017	76939272	0	1	255	0
chr1	77317739	77319393	FPKM1_group_867_transcript_1	0	.	77317739	77319393	0	1	1654	0
chr1	77325056	77326193	FPKM1_group_867_transcript_2	0	.	77325056	77326193	0	1	1137	0
chr1	77319528	77320602	FPKM1_group_867_transcript_3	0	.	77319528	77320602	0	1	1074	0
chr1	77320914	77324152	FPKM1_group_867_transcript_4	0	.	77320914	77324152	0	1	3238	0
chr1	77324047	77324718	FPKM1_group_867_transcript_5	0	.	77324047	77324718	0	1	671	0
chr1	77462998	77463235	FPKM1_group_868_transcript_1	0	-	77462998	77463235	0	1	237	0
chr1	77463151	77463784	FPKM1_group_868_transcript_2	0	.	77463151	77463784	0	1	633	0
chr1	77468353	77468936	FPKM1_group_869_transcript_1	0	.	77468353	77468936	0	1	583	0
chr1	77468867	77469571	FPKM1_group_869_transcript_2	0	.	77468867	77469571	0	1	704	0
chr1	77466923	77468345	FPKM1_group_869_transcript_3	0	.	77466923	77468345	0	1	1422	0
chr1	77469408	77470407	FPKM1_group_869_transcript_4	0	.	77469408	77470407	0	1	999	0
chr1	77470458	77471514	FPKM1_group_869_transcript_5	0	.	77470458	77471514	0	1	1056	0
chr1	77465039	77466810	FPKM1_group_869_transcript_6	0	+	77465039	77466810	0	1	1771	0
chr1	77491805	77492436	FPKM1_group_870_transcript_1	0	.	77491805	77492436	0	1	631	0
chr1	77494129	77494483	FPKM1_group_871_transcript_1	0	.	77494129	77494483	0	1	354	0
chr1	78389017	78391369	FPKM1_group_872_transcript_1	0	.	78389017	78391369	0	1	2352	0
chr1	78394259	78394825	FPKM1_group_873_transcript_1	0	.	78394259	78394825	0	1	566	0
chr1	78402367	78402859	FPKM1_group_874_transcript_1	0	.	78402367	78402859	0	1	492	0
chr1	78405328	78406001	FPKM1_group_875_transcript_1	0	.	78405328	78406001	0	1	673	0
chr1	78410071	78410702	FPKM1_group_876_transcript_1	0	.	78410071	78410702	0	1	631	0
chr1	78410753	78411101	FPKM1_group_876_transcript_2	0	.	78410753	78411101	0	1	348	0
chr1	78413359	78413689	FPKM1_group_877_transcript_1	0	.	78413359	78413689	0	1	330	0
chr1	78412534	78412852	FPKM1_group_877_transcript_2	0	.	78412534	78412852	0	1	318	0
chr1	78538233	78538605	FPKM1_group_878_transcript_1	0	.	78538233	78538605	0	1	372	0
chr1	78538927	78539182	FPKM1_group_878_transcript_2	0	.	78538927	78539182	0	1	255	0
chr1	78915544	78915821	FPKM1_group_879_transcript_1	0	.	78915544	78915821	0	1	277	0
chr1	79119156	79124269	FPKM1_group_880_transcript_1	0	-	79119156	79124269	0	2	182,40	0,5073
chr1	79123079	79123715	FPKM1_group_880_transcript_2	0	.	79123079	79123715	0	1	636	0
chr1	79126128	79126363	FPKM1_group_881_transcript_1	0	.	79126128	79126363	0	1	235	0
chr1	79508578	79642834	FPKM1_group_882_transcript_1	0	+	79508578	79642834	0	3	381,176,591	0,39239,133665
chr1	79561928	79563140	FPKM1_group_882_transcript_2	0	+	79561928	79563140	0	2	405,283	0,929
chr1	79678311	79681324	FPKM1_group_883_transcript_1	0	-	79678311	79681324	0	2	165,154	0,2859
chr1	79877835	79878066	FPKM1_group_884_transcript_1	0	.	79877835	79878066	0	1	231	0
chr1	79880690	79880953	FPKM1_group_885_transcript_1	0	.	79880690	79880953	0	1	263	0
chr1	79934712	79938968	FPKM1_group_886_transcript_1	0	+	79934712	79938968	0	2	97,355	0,3901
chr1	79948417	79949088	FPKM1_group_887_transcript_1	0	.	79948417	79949088	0	1	671	0
chr1	80611635	80612894	FPKM1_group_888_transcript_1	0	.	80611635	80612894	0	2	396,186	0,1073
chr1	80791129	80791734	FPKM1_group_889_transcript_1	0	.	80791129	80791734	0	1	605	0
chr1	80774026	80892481	FPKM1_group_889_transcript_2	0	+	80774026	80892481	0	6	189,49,119,414,664,134	0,4834,105529,108200,110806,118321
chr1	81368158	81368553	FPKM1_group_890_transcript_1	0	.	81368158	81368553	0	1	395	0
chr1	81476821	81477038	FPKM1_group_891_transcript_1	0	.	81476821	81477038	0	1	217	0
chr1	81479722	81480186	FPKM1_group_892_transcript_1	0	.	81479722	81480186	0	1	464	0
chr1	81485416	81490007	FPKM1_group_893_transcript_1	0	+	81485416	81490007	0	3	33,66,361	0,3268,4230
chr1	81512727	81512967	FPKM1_group_894_transcript_1	0	.	81512727	81512967	0	1	240	0
chr1	82234200	82234702	FPKM1_group_895_transcript_1	0	.	82234200	82234702	0	1	502	0
chr1	82592828	82593105	FPKM1_group_896_transcript_1	0	.	82592828	82593105	0	1	277	0
chr1	82593238	82600860	FPKM1_group_896_transcript_2	0	-	82593238	82600860	0	2	165,69	0,7553
chr1	82597356	82597583	FPKM1_group_896_transcript_3	0	.	82597356	82597583	0	1	227	0
chr1	82793415	82793668	FPKM1_group_897_transcript_1	0	.	82793415	82793668	0	1	253	0
chr1	82926002	82926506	FPKM1_group_898_transcript_1	0	.	82926002	82926506	0	1	504	0
chr1	82932878	82933156	FPKM1_group_899_transcript_1	0	.	82932878	82933156	0	1	278	0
chr1	82947518	82947752	FPKM1_group_900_transcript_1	0	.	82947518	82947752	0	1	234	0
chr1	82979539	82979963	FPKM1_group_901_transcript_1	0	.	82979539	82979963	0	1	424	0
chr1	82983918	82984170	FPKM1_group_902_transcript_1	0	.	82983918	82984170	0	1	252	0
chr1	82987977	82988238	FPKM1_group_903_transcript_1	0	.	82987977	82988238	0	1	261	0
chr1	82991465	82992124	FPKM1_group_904_transcript_1	0	.	82991465	82992124	0	1	659	0
chr1	82996051	82996347	FPKM1_group_905_transcript_1	0	.	82996051	82996347	0	1	296	0
chr1	83001647	83002346	FPKM1_group_906_transcript_1	0	.	83001647	83002346	0	1	699	0
chr1	83004530	83004849	FPKM1_group_907_transcript_1	0	.	83004530	83004849	0	1	319	0
chr1	83015609	83015827	FPKM1_group_908_transcript_1	0	.	83015609	83015827	0	1	218	0
chr1	83015742	83016299	FPKM1_group_908_transcript_2	0	.	83015742	83016299	0	1	557	0
chr1	83016389	83016716	FPKM1_group_908_transcript_3	0	.	83016389	83016716	0	1	327	0
chr1	83019397	83019767	FPKM1_group_909_transcript_1	0	.	83019397	83019767	0	1	370	0
chr1	83028444	83029587	FPKM1_group_910_transcript_1	0	.	83028444	83029587	0	1	1143	0
chr1	83195837	83196043	FPKM1_group_911_transcript_1	0	.	83195837	83196043	0	1	206	0
chr1	83219164	83220276	FPKM1_group_911_transcript_2	0	.	83219164	83220276	0	1	1112	0
chr1	83145831	83235832	FPKM1_group_911_transcript_3	0	+	83145831	83235832	0	4	22,167,63,90	0,45110,89153,89911
chr1	83247207	83248145	FPKM1_group_912_transcript_1	0	.	83247207	83248145	0	1	938	0
chr1	83252469	83253206	FPKM1_group_913_transcript_1	0	.	83252469	83253206	0	1	737	0
chr1	83254120	83259770	FPKM1_group_913_transcript_2	0	+	83254120	83259770	0	2	3472,2122	0,3528
chr1	83282263	83282507	FPKM1_group_914_transcript_1	0	.	83282263	83282507	0	1	244	0
chr1	83289778	83290243	FPKM1_group_915_transcript_1	0	.	83289778	83290243	0	1	465	0
chr1	83302092	83302397	FPKM1_group_916_transcript_1	0	.	83302092	83302397	0	1	305	0
chr1	83314950	83315205	FPKM1_group_917_transcript_1	0	.	83314950	83315205	0	1	255	0
chr1	83316614	83316945	FPKM1_group_918_transcript_1	0	.	83316614	83316945	0	1	331	0
chr1	83334022	83334280	FPKM1_group_919_transcript_1	0	.	83334022	83334280	0	1	258	0
chr1	83342922	83343153	FPKM1_group_920_transcript_1	0	.	83342922	83343153	0	1	231	0
chr1	83354551	83354818	FPKM1_group_921_transcript_1	0	.	83354551	83354818	0	1	267	0
chr1	83373669	83373871	FPKM1_group_922_transcript_1	0	.	83373669	83373871	0	1	202	0
chr1	83375097	83375377	FPKM1_group_923_transcript_1	0	.	83375097	83375377	0	1	280	0
chr1	83388619	83388879	FPKM1_group_924_transcript_1	0	.	83388619	83388879	0	1	260	0
chr1	83743415	83744305	FPKM1_group_925_transcript_1	0	.	83743415	83744305	0	1	890	0
chr1	83798727	83799068	FPKM1_group_926_transcript_1	0	.	83798727	83799068	0	1	341	0
chr1	83799471	83799760	FPKM1_group_926_transcript_2	0	.	83799471	83799760	0	1	289	0
chr1	83800079	83800378	FPKM1_group_926_transcript_3	0	.	83800079	83800378	0	1	299	0
chr1	83800439	83800740	FPKM1_group_926_transcript_4	0	.	83800439	83800740	0	1	301	0
chr1	83800865	83801358	FPKM1_group_926_transcript_5	0	.	83800865	83801358	0	1	493	0
chr1	83807371	83807610	FPKM1_group_926_transcript_6	0	.	83807371	83807610	0	1	239	0
chr1	83755031	83812570	FPKM1_group_926_transcript_7	0	+	83755031	83812570	0	3	87,83,481	0,23788,57058
chr1	83770328	83770621	FPKM1_group_926_transcript_8	0	.	83770328	83770621	0	1	293	0
chr1	83772374	83773531	FPKM1_group_926_transcript_9	0	.	83772374	83773531	0	1	1157	0
chr1	83813783	83814082	FPKM1_group_927_transcript_1	0	.	83813783	83814082	0	1	299	0
chr1	83814500	83814733	FPKM1_group_927_transcript_2	0	.	83814500	83814733	0	1	233	0
chr1	83817863	83819114	FPKM1_group_927_transcript_3	0	.	83817863	83819114	0	1	1251	0
chr1	83815693	83817885	FPKM1_group_927_transcript_4	0	.	83815693	83817885	0	2	2061,76	0,2116
chr1	83822344	83823008	FPKM1_group_928_transcript_1	0	.	83822344	83823008	0	1	664	0
chr1	83829477	83830032	FPKM1_group_929_transcript_1	0	.	83829477	83830032	0	2	68,392	0,163
chr1	83833571	83833860	FPKM1_group_930_transcript_1	0	.	83833571	83833860	0	1	289	0
chr1	83879399	83885797	FPKM1_group_931_transcript_1	0	.	83879399	83885797	0	3	36,567,65	0,5346,6333
chr1	83893997	83894408	FPKM1_group_932_transcript_1	0	.	83893997	83894408	0	1	411	0
chr1	83895203	83895419	FPKM1_group_932_transcript_2	0	.	83895203	83895419	0	1	216	0
chr1	83889937	83892211	FPKM1_group_932_transcript_3	0	.	83889937	83892211	0	2	42,801	0,1473
chr1	83892302	83893907	FPKM1_group_932_transcript_4	0	.	83892302	83893907	0	2	1285,62	0,1543
chr1	83900905	83901822	FPKM1_group_933_transcript_1	0	.	83900905	83901822	0	1	917	0
chr1	83906985	83907592	FPKM1_group_934_transcript_1	0	.	83906985	83907592	0	1	607	0
chr1	83909375	83909773	FPKM1_group_935_transcript_1	0	.	83909375	83909773	0	1	398	0
chr1	83910928	83911232	FPKM1_group_936_transcript_1	0	.	83910928	83911232	0	1	304	0
chr1	83932277	83932778	FPKM1_group_937_transcript_1	0	.	83932277	83932778	0	1	501	0
chr1	83933732	83933947	FPKM1_group_937_transcript_2	0	.	83933732	83933947	0	1	215	0
chr1	83934812	83935297	FPKM1_group_937_transcript_3	0	-	83934812	83935297	0	2	115,100	0,385
chr1	83957891	83958223	FPKM1_group_938_transcript_1	0	.	83957891	83958223	0	1	332	0
chr1	83958963	83959847	FPKM1_group_938_transcript_2	0	.	83958963	83959847	0	1	884	0
chr1	83966068	83966386	FPKM1_group_939_transcript_1	0	.	83966068	83966386	0	1	318	0
chr1	83973740	83974932	FPKM1_group_940_transcript_1	0	.	83973740	83974932	0	1	1192	0
chr1	84004720	84004974	FPKM1_group_941_transcript_1	0	.	84004720	84004974	0	1	254	0
chr1	84007390	84009937	FPKM1_group_942_transcript_1	0	.	84007390	84009937	0	3	69,94,265	0,1844,2282
chr1	84020539	84020852	FPKM1_group_943_transcript_1	0	.	84020539	84020852	0	1	313	0
chr1	84022339	84022638	FPKM1_group_943_transcript_2	0	.	84022339	84022638	0	1	299	0
chr1	84021514	84022178	FPKM1_group_943_transcript_3	0	.	84021514	84022178	0	1	664	0
chr1	84025870	84026775	FPKM1_group_944_transcript_1	0	.	84025870	84026775	0	1	905	0
chr1	84028578	84029051	FPKM1_group_944_transcript_2	0	.	84028578	84029051	0	1	473	0
chr1	84026976	84028117	FPKM1_group_944_transcript_3	0	.	84026976	84028117	0	1	1141	0
chr1	84031570	84031924	FPKM1_group_945_transcript_1	0	.	84031570	84031924	0	1	354	0
chr1	84034760	84036200	FPKM1_group_946_transcript_1	0	.	84034760	84036200	0	2	249,579	0,861
chr1	84036635	84037435	FPKM1_group_946_transcript_2	0	.	84036635	84037435	0	1	800	0
chr1	84039427	84042003	FPKM1_group_947_transcript_1	0	.	84039427	84042003	0	1	2576	0
chr1	84049372	84049591	FPKM1_group_948_transcript_1	0	.	84049372	84049591	0	1	219	0
chr1	84060434	84061202	FPKM1_group_949_transcript_1	0	.	84060434	84061202	0	1	768	0
chr1	84062204	84062543	FPKM1_group_950_transcript_1	0	.	84062204	84062543	0	1	339	0
chr1	84062595	84063025	FPKM1_group_950_transcript_2	0	.	84062595	84063025	0	1	430	0
chr1	84068651	84068940	FPKM1_group_951_transcript_1	0	.	84068651	84068940	0	1	289	0
chr1	84066146	84068305	FPKM1_group_951_transcript_2	0	.	84066146	84068305	0	1	2159	0
chr1	84082702	84084186	FPKM1_group_952_transcript_1	0	.	84082702	84084186	0	1	1484	0
chr1	84085512	84087221	FPKM1_group_953_transcript_1	0	.	84085512	84087221	0	1	1709	0
chr1	84238637	84238898	FPKM1_group_954_transcript_1	0	.	84238637	84238898	0	1	261	0
chr1	84513645	84514332	FPKM1_group_955_transcript_1	0	.	84513645	84514332	0	1	687	0
chr1	84526674	84528234	FPKM1_group_956_transcript_1	0	.	84526674	84528234	0	1	1560	0
chr1	84528094	84529351	FPKM1_group_956_transcript_2	0	.	84528094	84529351	0	1	1257	0
chr1	84529619	84531381	FPKM1_group_956_transcript_3	0	.	84529619	84531381	0	1	1762	0
chr1	84711294	84711698	FPKM1_group_957_transcript_1	0	.	84711294	84711698	0	1	404	0
chr1	84713866	84714204	FPKM1_group_957_transcript_2	0	.	84713866	84714204	0	1	338	0
chr1	84710167	84716490	FPKM1_group_957_transcript_3	0	.	84710167	84716490	0	2	135,808	0,5515
chr1	84813818	84814067	FPKM1_group_958_transcript_1	0	.	84813818	84814067	0	1	249	0
chr1	84817316	84817746	FPKM1_group_959_transcript_1	0	-	84817316	84817746	0	1	430	0
chr1	84819843	84820209	FPKM1_group_960_transcript_1	0	-	84819843	84820209	0	1	366	0
chr1	84822773	84823119	FPKM1_group_960_transcript_2	0	.	84822773	84823119	0	1	346	0
chr1	84820196	84822094	FPKM1_group_960_transcript_3	0	+	84820196	84822094	0	1	1898	0
chr1	84826526	84826781	FPKM1_group_961_transcript_1	0	.	84826526	84826781	0	1	255	0
chr1	84826884	84827458	FPKM1_group_961_transcript_2	0	.	84826884	84827458	0	1	574	0
chr1	84852233	84857096	FPKM1_group_962_transcript_1	0	.	84852233	84857096	0	2	1161,94	0,4769
chr1	85034201	85034772	FPKM1_group_963_transcript_1	0	.	85034201	85034772	0	1	571	0
chr1	85159440	85159730	FPKM1_group_964_transcript_1	0	.	85159440	85159730	0	1	290	0
chr1	85160184	85160706	FPKM1_group_964_transcript_2	0	.	85160184	85160706	0	1	522	0
chr1	85377107	85377672	FPKM1_group_965_transcript_1	0	.	85377107	85377672	0	1	565	0
chr1	85379790	85380018	FPKM1_group_965_transcript_2	0	.	85379790	85380018	0	1	228	0
chr1	85380096	85380474	FPKM1_group_965_transcript_3	0	.	85380096	85380474	0	1	378	0
chr1	85380944	85381341	FPKM1_group_965_transcript_4	0	.	85380944	85381341	0	1	397	0
chr1	85381732	85382245	FPKM1_group_965_transcript_5	0	.	85381732	85382245	0	1	513	0
chr1	85374353	85375285	FPKM1_group_965_transcript_6	0	.	85374353	85375285	0	1	932	0
chr1	85374830	85376252	FPKM1_group_965_transcript_7	0	.	85374830	85376252	0	1	1422	0
chr1	85378240	85379844	FPKM1_group_965_transcript_8	0	.	85378240	85379844	0	1	1604	0
chr1	85526839	85527148	FPKM1_group_966_transcript_1	0	.	85526839	85527148	0	1	309	0
chr1	85527613	85528824	FPKM1_group_966_transcript_2	0	.	85527613	85528824	0	1	1211	0
chr1	85528795	85529463	FPKM1_group_966_transcript_3	0	.	85528795	85529463	0	1	668	0
chr1	85530697	85531457	FPKM1_group_967_transcript_1	0	.	85530697	85531457	0	1	760	0
chr1	85547468	85549167	FPKM1_group_968_transcript_1	0	.	85547468	85549167	0	1	1699	0
chr1	85550187	85550907	FPKM1_group_969_transcript_1	0	.	85550187	85550907	0	1	720	0
chr1	85826841	85829704	FPKM1_group_970_transcript_1	0	.	85826841	85829704	0	1	2863	0
chr1	85837400	85839005	FPKM1_group_971_transcript_1	0	+	85837400	85839005	0	2	102,155	0,1450
chr1	85955162	85955677	FPKM1_group_972_transcript_1	0	.	85955162	85955677	0	1	515	0
chr1	86526991	86527398	FPKM1_group_973_transcript_1	0	.	86526991	86527398	0	1	407	0
chr1	86580309	86580888	FPKM1_group_974_transcript_1	0	.	86580309	86580888	0	1	579	0
chr1	86937578	86937782	FPKM1_group_975_transcript_1	0	.	86937578	86937782	0	1	204	0
chr1	86937927	86939137	FPKM1_group_975_transcript_2	0	.	86937927	86939137	0	1	1210	0
chr1	87589801	87590020	FPKM1_group_976_transcript_1	0	.	87589801	87590020	0	1	219	0
chr1	87598546	87599303	FPKM1_group_977_transcript_1	0	.	87598546	87599303	0	1	757	0
chr1	87591588	87609970	FPKM1_group_977_transcript_2	0	.	87591588	87609970	0	5	550,1540,104,126,132	0,824,4257,17883,18250
chr1	87730418	87730643	FPKM1_group_978_transcript_1	0	.	87730418	87730643	0	1	225	0
chr1	87766746	87767188	FPKM1_group_979_transcript_1	0	.	87766746	87767188	0	1	442	0
chr1	88043614	88045331	FPKM1_group_980_transcript_1	0	.	88043614	88045331	0	1	1717	0
chr1	88045489	88047585	FPKM1_group_980_transcript_2	0	.	88045489	88047585	0	1	2096	0
chr1	88064591	88065058	FPKM1_group_981_transcript_1	0	.	88064591	88065058	0	1	467	0
chr1	88197701	88200124	FPKM1_group_982_transcript_1	0	+	88197701	88200124	0	2	490,23	0,2400
chr1	88768498	88808515	FPKM1_group_983_transcript_1	0	.	88768498	88808515	0	5	22,357,166,65,258	0,10078,26655,36883,39759
chr1	88885618	88886101	FPKM1_group_984_transcript_1	0	.	88885618	88886101	0	1	483	0
chr1	88897495	88898063	FPKM1_group_985_transcript_1	0	.	88897495	88898063	0	1	568	0
chr1	88912611	88912827	FPKM1_group_986_transcript_1	0	.	88912611	88912827	0	1	216	0
chr1	88913289	88913529	FPKM1_group_986_transcript_2	0	.	88913289	88913529	0	1	240	0
chr1	88911655	88912288	FPKM1_group_986_transcript_3	0	.	88911655	88912288	0	1	633	0
chr1	88915338	88915769	FPKM1_group_987_transcript_1	0	-	88915338	88915769	0	1	431	0
chr1	88916013	88916947	FPKM1_group_987_transcript_2	0	.	88916013	88916947	0	1	934	0
chr1	89130923	89131216	FPKM1_group_988_transcript_1	0	.	89130923	89131216	0	1	293	0
chr1	89131441	89132190	FPKM1_group_988_transcript_2	0	.	89131441	89132190	0	1	749	0
chr1	89240906	89243187	FPKM1_group_989_transcript_1	0	+	89240906	89243187	0	1	2281	0
chr1	89512527	89513113	FPKM1_group_990_transcript_1	0	.	89512527	89513113	0	1	586	0
chr1	89663562	89663814	FPKM1_group_991_transcript_1	0	.	89663562	89663814	0	1	252	0
chr1	89664113	89664682	FPKM1_group_991_transcript_2	0	.	89664113	89664682	0	1	569	0
chr1	89664745	89665417	FPKM1_group_991_transcript_3	0	.	89664745	89665417	0	1	672	0
chr1	89668143	89668448	FPKM1_group_992_transcript_1	0	.	89668143	89668448	0	1	305	0
chr1	89669258	89669812	FPKM1_group_992_transcript_2	0	.	89669258	89669812	0	1	554	0
chr1	89669927	89670325	FPKM1_group_992_transcript_3	0	.	89669927	89670325	0	1	398	0
chr1	89719471	89720003	FPKM1_group_993_transcript_1	0	.	89719471	89720003	0	1	532	0
chr1	89760679	89761568	FPKM1_group_994_transcript_1	0	.	89760679	89761568	0	1	889	0
chr1	89837738	89838179	FPKM1_group_995_transcript_1	0	.	89837738	89838179	0	1	441	0
chr1	89839535	89839787	FPKM1_group_996_transcript_1	0	.	89839535	89839787	0	1	252	0
chr1	89839759	89840045	FPKM1_group_996_transcript_2	0	.	89839759	89840045	0	1	286	0
chr1	89842986	89843270	FPKM1_group_997_transcript_1	0	.	89842986	89843270	0	1	284	0
chr1	89845593	89846235	FPKM1_group_998_transcript_1	0	-	89845593	89846235	0	1	642	0
chr1	89850792	89851393	FPKM1_group_999_transcript_1	0	.	89850792	89851393	0	1	601	0
chr1	89849355	89850209	FPKM1_group_999_transcript_2	0	.	89849355	89850209	0	1	854	0
chr1	89857146	89857376	FPKM1_group_1000_transcript_1	0	.	89857146	89857376	0	1	230	0
chr1	89856237	89856977	FPKM1_group_1000_transcript_2	0	.	89856237	89856977	0	1	740	0
chr1	89858063	89858752	FPKM1_group_1000_transcript_3	0	.	89858063	89858752	0	1	689	0
chr1	89858514	89859369	FPKM1_group_1000_transcript_4	0	.	89858514	89859369	0	1	855	0
chr1	89859812	89860495	FPKM1_group_1000_transcript_5	0	.	89859812	89860495	0	1	683	0
chr1	89853503	89854980	FPKM1_group_1000_transcript_6	0	.	89853503	89854980	0	1	1477	0
chr1	89854776	89856160	FPKM1_group_1000_transcript_7	0	.	89854776	89856160	0	1	1384	0
chr1	90178982	90179928	FPKM1_group_1001_transcript_1	0	+	90178982	90179928	0	1	946	0
chr1	90183411	90183875	FPKM1_group_1002_transcript_1	0	.	90183411	90183875	0	1	464	0
chr1	90185261	90185512	FPKM1_group_1002_transcript_2	0	.	90185261	90185512	0	1	251	0
chr1	90184489	90185208	FPKM1_group_1002_transcript_3	0	.	90184489	90185208	0	1	719	0
chr1	90191434	90191780	FPKM1_group_1003_transcript_1	0	.	90191434	90191780	0	1	346	0
chr1	90195272	90195888	FPKM1_group_1003_transcript_2	0	.	90195272	90195888	0	1	616	0
chr1	90196833	90197122	FPKM1_group_1003_transcript_3	0	.	90196833	90197122	0	1	289	0
chr1	90191965	90194343	FPKM1_group_1003_transcript_4	0	.	90191965	90194343	0	1	2378	0
chr1	90201193	90201625	FPKM1_group_1004_transcript_1	0	.	90201193	90201625	0	1	432	0
chr1	90203272	90203713	FPKM1_group_1005_transcript_1	0	.	90203272	90203713	0	1	441	0
chr1	90221828	90222152	FPKM1_group_1006_transcript_1	0	.	90221828	90222152	0	1	324	0
chr1	90224595	90224855	FPKM1_group_1007_transcript_1	0	.	90224595	90224855	0	1	260	0
chr1	90223717	90224599	FPKM1_group_1007_transcript_2	0	.	90223717	90224599	0	1	882	0
chr1	90274173	90274383	FPKM1_group_1008_transcript_1	0	.	90274173	90274383	0	1	210	0
chr1	90275963	90276221	FPKM1_group_1008_transcript_2	0	.	90275963	90276221	0	1	258	0
chr1	90274535	90275889	FPKM1_group_1008_transcript_3	0	.	90274535	90275889	0	1	1354	0
chr1	90486196	90486579	FPKM1_group_1009_transcript_1	0	.	90486196	90486579	0	1	383	0
chr1	90524485	90524745	FPKM1_group_1010_transcript_1	0	.	90524485	90524745	0	1	260	0
chr1	90520444	90522457	FPKM1_group_1010_transcript_2	0	+	90520444	90522457	0	2	49,506	0,1507
chr1	90525422	90525913	FPKM1_group_1010_transcript_3	0	.	90525422	90525913	0	1	491	0
chr1	90525981	90526756	FPKM1_group_1010_transcript_4	0	.	90525981	90526756	0	1	775	0
chr1	90522525	90523953	FPKM1_group_1010_transcript_5	0	.	90522525	90523953	0	1	1428	0
chr1	90638918	90639215	FPKM1_group_1011_transcript_1	0	.	90638918	90639215	0	1	297	0
chr1	90751306	90771779	FPKM1_group_1012_transcript_1	0	.	90751306	90771779	0	2	848,268	0,20205
chr1	90961199	90962448	FPKM1_group_1013_transcript_1	0	.	90961199	90962448	0	1	1249	0
chr1	91027815	91028436	FPKM1_group_1014_transcript_1	0	.	91027815	91028436	0	1	621	0
chr1	91020792	91027680	FPKM1_group_1014_transcript_2	0	.	91020792	91027680	0	2	787,139	0,6749
chr1	91040739	91041006	FPKM1_group_1015_transcript_1	0	.	91040739	91041006	0	1	267	0
chr1	91041041	91043484	FPKM1_group_1015_transcript_2	0	.	91041041	91043484	0	1	2443	0
chr1	91044342	91046286	FPKM1_group_1015_transcript_3	0	.	91044342	91046286	0	1	1944	0
chr1	91051370	91052777	FPKM1_group_1016_transcript_1	0	.	91051370	91052777	0	1	1407	0
chr1	91050914	91051146	FPKM1_group_1016_transcript_2	0	.	91050914	91051146	0	1	232	0
chr1	91055534	91055756	FPKM1_group_1017_transcript_1	0	.	91055534	91055756	0	1	222	0
chr1	91061275	91062149	FPKM1_group_1018_transcript_1	0	.	91061275	91062149	0	1	874	0
chr1	91114214	91114773	FPKM1_group_1019_transcript_1	0	.	91114214	91114773	0	1	559	0
chr1	91124714	91125807	FPKM1_group_1020_transcript_1	0	.	91124714	91125807	0	1	1093	0
chr1	91122357	91124638	FPKM1_group_1020_transcript_2	0	.	91122357	91124638	0	1	2281	0
chr1	91125773	91127060	FPKM1_group_1020_transcript_3	0	.	91125773	91127060	0	1	1287	0
chr1	91127237	91129358	FPKM1_group_1020_transcript_4	0	.	91127237	91129358	0	1	2121	0
chr1	91147227	91147920	FPKM1_group_1021_transcript_1	0	.	91147227	91147920	0	1	693	0
chr1	91148071	91150000	FPKM1_group_1021_transcript_2	0	.	91148071	91150000	0	1	1929	0
chr1	91150131	91152153	FPKM1_group_1021_transcript_3	0	.	91150131	91152153	0	1	2022	0
chr1	91269598	91304322	FPKM1_group_1022_transcript_1	0	.	91269598	91304322	0	5	69,129,74,8,65	0,18153,31700,32985,34659
chr1	91375676	91375906	FPKM1_group_1023_transcript_1	0	.	91375676	91375906	0	1	230	0
chr1	91374176	91374810	FPKM1_group_1023_transcript_2	0	.	91374176	91374810	0	1	634	0
chr1	91394771	91394984	FPKM1_group_1024_transcript_1	0	.	91394771	91394984	0	1	213	0
chr1	91402633	91403027	FPKM1_group_1025_transcript_1	0	.	91402633	91403027	0	1	394	0
chr1	91767618	91767957	FPKM1_group_1026_transcript_1	0	.	91767618	91767957	0	1	339	0
chr1	91768106	91768768	FPKM1_group_1026_transcript_2	0	.	91768106	91768768	0	1	662	0
chr1	91768808	91769248	FPKM1_group_1026_transcript_3	0	.	91768808	91769248	0	1	440	0
chr1	92254505	92255939	FPKM1_group_1027_transcript_1	0	.	92254505	92255939	0	1	1434	0
chr1	92676208	92676515	FPKM1_group_1028_transcript_1	0	.	92676208	92676515	0	1	307	0
chr1	92701723	92702309	FPKM1_group_1029_transcript_1	0	+	92701723	92702309	0	1	586	0
chr1	92705754	92706243	FPKM1_group_1030_transcript_1	0	+	92705754	92706243	0	1	489	0
chr1	92707287	92707718	FPKM1_group_1031_transcript_1	0	.	92707287	92707718	0	1	431	0
chr1	92707787	92708206	FPKM1_group_1031_transcript_2	0	.	92707787	92708206	0	1	419	0
chr1	92710014	92710270	FPKM1_group_1032_transcript_1	0	.	92710014	92710270	0	1	256	0
chr1	92727386	92727757	FPKM1_group_1033_transcript_1	0	.	92727386	92727757	0	1	371	0
chr1	93067759	93068806	FPKM1_group_1034_transcript_1	0	.	93067759	93068806	0	1	1047	0
chr1	93063758	93067642	FPKM1_group_1034_transcript_2	0	.	93063758	93067642	0	1	3884	0
chr1	93218231	93218530	FPKM1_group_1035_transcript_1	0	.	93218231	93218530	0	1	299	0
chr1	93247057	93248248	FPKM1_group_1036_transcript_1	0	.	93247057	93248248	0	1	1191	0
chr1	93534409	93535523	FPKM1_group_1037_transcript_1	0	.	93534409	93535523	0	1	1114	0
chr1	93536624	93536878	FPKM1_group_1038_transcript_1	0	.	93536624	93536878	0	1	254	0
chr1	93536979	93537326	FPKM1_group_1038_transcript_2	0	.	93536979	93537326	0	1	347	0
chr1	93543527	93543999	FPKM1_group_1039_transcript_1	0	.	93543527	93543999	0	1	472	0
chr1	93549067	93549379	FPKM1_group_1040_transcript_1	0	.	93549067	93549379	0	1	312	0
chr1	93549448	93550302	FPKM1_group_1040_transcript_2	0	.	93549448	93550302	0	1	854	0
chr1	93562972	93563689	FPKM1_group_1041_transcript_1	0	.	93562972	93563689	0	1	717	0
chr1	94086824	94087140	FPKM1_group_1042_transcript_1	0	.	94086824	94087140	0	1	316	0
chr1	94087220	94088054	FPKM1_group_1042_transcript_2	0	.	94087220	94088054	0	1	834	0
chr1	94154774	94155048	FPKM1_group_1043_transcript_1	0	.	94154774	94155048	0	1	274	0
chr1	94223747	94224113	FPKM1_group_1044_transcript_1	0	.	94223747	94224113	0	1	366	0
chr1	94360938	94361615	FPKM1_group_1045_transcript_1	0	.	94360938	94361615	0	1	677	0
chr1	94387903	94388661	FPKM1_group_1046_transcript_1	0	.	94387903	94388661	0	1	758	0
chr1	94396562	94396940	FPKM1_group_1047_transcript_1	0	.	94396562	94396940	0	1	378	0
chr1	94397002	94397342	FPKM1_group_1047_transcript_2	0	.	94397002	94397342	0	1	340	0
chr1	94403967	94404583	FPKM1_group_1048_transcript_1	0	.	94403967	94404583	0	1	616	0
chr1	94545257	94545479	FPKM1_group_1049_transcript_1	0	.	94545257	94545479	0	1	222	0
chr1	94548789	94549577	FPKM1_group_1050_transcript_1	0	.	94548789	94549577	0	1	788	0
chr1	94549398	94551138	FPKM1_group_1050_transcript_2	0	+	94549398	94551138	0	2	1236,285	0,1455
chr1	94551198	94551574	FPKM1_group_1050_transcript_3	0	.	94551198	94551574	0	1	376	0
chr1	94610037	94610690	FPKM1_group_1051_transcript_1	0	.	94610037	94610690	0	1	653	0
chr1	94616392	94616636	FPKM1_group_1052_transcript_1	0	.	94616392	94616636	0	1	244	0
chr1	94616919	94617290	FPKM1_group_1052_transcript_2	0	.	94616919	94617290	0	1	371	0
chr1	94617583	94617802	FPKM1_group_1052_transcript_3	0	.	94617583	94617802	0	1	219	0
chr1	94898490	94899120	FPKM1_group_1053_transcript_1	0	.	94898490	94899120	0	1	630	0
chr1	94897220	94897645	FPKM1_group_1053_transcript_2	0	.	94897220	94897645	0	1	425	0
chr1	94901913	94903580	FPKM1_group_1054_transcript_1	0	.	94901913	94903580	0	1	1667	0
chr1	95217523	95218175	FPKM1_group_1055_transcript_1	0	.	95217523	95218175	0	1	652	0
chr1	95218724	95219328	FPKM1_group_1055_transcript_2	0	.	95218724	95219328	0	1	604	0
chr1	95219189	95219575	FPKM1_group_1055_transcript_3	0	.	95219189	95219575	0	1	386	0
chr1	95214161	95214590	FPKM1_group_1055_transcript_4	0	.	95214161	95214590	0	1	429	0
chr1	95214666	95215821	FPKM1_group_1055_transcript_5	0	.	95214666	95215821	0	1	1155	0
chr1	95216479	95217167	FPKM1_group_1055_transcript_6	0	.	95216479	95217167	0	1	688	0
chr1	95217866	95218908	FPKM1_group_1055_transcript_7	0	.	95217866	95218908	0	1	1042	0
chr1	95486899	95488011	FPKM1_group_1056_transcript_1	0	.	95486899	95488011	0	1	1112	0
chr1	95492752	95493383	FPKM1_group_1056_transcript_2	0	.	95492752	95493383	0	1	631	0
chr1	95493488	95493810	FPKM1_group_1056_transcript_3	0	.	95493488	95493810	0	1	322	0
chr1	95493939	95494241	FPKM1_group_1056_transcript_4	0	.	95493939	95494241	0	1	302	0
chr1	95487803	95489519	FPKM1_group_1056_transcript_5	0	.	95487803	95489519	0	1	1716	0
chr1	95491328	95492479	FPKM1_group_1056_transcript_6	0	.	95491328	95492479	0	1	1151	0
chr1	95489632	95491047	FPKM1_group_1056_transcript_7	0	.	95489632	95491047	0	1	1415	0
chr1	95499688	95499964	FPKM1_group_1057_transcript_1	0	.	95499688	95499964	0	1	276	0
chr1	95549070	95559755	FPKM1_group_1058_transcript_1	0	+	95549070	95559755	0	5	267,187,57,821,319	0,4861,5954,6667,10366
chr1	95589393	95590398	FPKM1_group_1059_transcript_1	0	.	95589393	95590398	0	2	380,224	0,781
chr1	95658123	95658377	FPKM1_group_1060_transcript_1	0	.	95658123	95658377	0	1	254	0
chr1	95865571	95865806	FPKM1_group_1061_transcript_1	0	.	95865571	95865806	0	1	235	0
chr1	95865974	95866236	FPKM1_group_1061_transcript_2	0	.	95865974	95866236	0	1	262	0
chr1	95872337	95872578	FPKM1_group_1062_transcript_1	0	.	95872337	95872578	0	1	241	0
chr1	95946864	95947125	FPKM1_group_1063_transcript_1	0	.	95946864	95947125	0	1	261	0
chr1	95948866	95949242	FPKM1_group_1064_transcript_1	0	.	95948866	95949242	0	1	376	0
chr1	95971427	95971777	FPKM1_group_1065_transcript_1	0	.	95971427	95971777	0	1	350	0
chr1	95998336	95999776	FPKM1_group_1066_transcript_1	0	.	95998336	95999776	0	1	1440	0
chr1	95999903	96000156	FPKM1_group_1066_transcript_2	0	.	95999903	96000156	0	1	253	0
chr1	96030675	96031801	FPKM1_group_1067_transcript_1	0	+	96030675	96031801	0	1	1126	0
chr1	96055447	96056819	FPKM1_group_1068_transcript_1	0	+	96055447	96056819	0	2	221,26	0,1346
chr1	96116164	96116389	FPKM1_group_1069_transcript_1	0	.	96116164	96116389	0	1	225	0
chr1	96227949	96261025	FPKM1_group_1070_transcript_1	0	+	96227949	96261025	0	6	118,244,145,75,230,350	0,2189,2559,6314,16386,32726
chr1	96299068	96299631	FPKM1_group_1071_transcript_1	0	.	96299068	96299631	0	1	563	0
chr1	96686503	96686770	FPKM1_group_1072_transcript_1	0	.	96686503	96686770	0	1	267	0
chr1	96752232	96762239	FPKM1_group_1073_transcript_1	0	+	96752232	96762239	0	3	46,347,77	0,6986,9930
chr1	97065290	97065805	FPKM1_group_1074_transcript_1	0	.	97065290	97065805	0	1	515	0
chr1	97100762	97101105	FPKM1_group_1075_transcript_1	0	.	97100762	97101105	0	1	343	0
chr1	98172118	98179814	FPKM1_group_1076_transcript_1	0	-	98172118	98179814	0	2	195,99	0,7597
chr1	98205177	98205819	FPKM1_group_1077_transcript_1	0	.	98205177	98205819	0	1	642	0
chr1	98210251	98210625	FPKM1_group_1078_transcript_1	0	.	98210251	98210625	0	1	374	0
chr1	98249449	98249684	FPKM1_group_1079_transcript_1	0	+	98249449	98249684	0	1	235	0
chr1	98250072	98250493	FPKM1_group_1079_transcript_2	0	+	98250072	98250493	0	1	421	0
chr1	98250842	98251126	FPKM1_group_1079_transcript_3	0	+	98250842	98251126	0	1	284	0
chr1	98281223	98281573	FPKM1_group_1080_transcript_1	0	.	98281223	98281573	0	1	350	0
chr1	98281896	98282580	FPKM1_group_1080_transcript_2	0	.	98281896	98282580	0	1	684	0
chr1	98325130	98370007	FPKM1_group_1081_transcript_1	0	+	98325130	98370007	0	3	604,97,450	0,43711,44427
chr1	98341985	98342228	FPKM1_group_1081_transcript_2	0	.	98341985	98342228	0	1	243	0
chr1	98346087	98346313	FPKM1_group_1081_transcript_3	0	.	98346087	98346313	0	1	226	0
chr1	98349129	98350428	FPKM1_group_1081_transcript_4	0	.	98349129	98350428	0	1	1299	0
chr1	98370108	98372719	FPKM1_group_1081_transcript_5	0	.	98370108	98372719	0	1	2611	0
chr1	98373457	98374322	FPKM1_group_1081_transcript_6	0	.	98373457	98374322	0	1	865	0
chr1	98374435	98375109	FPKM1_group_1081_transcript_7	0	.	98374435	98375109	0	1	674	0
chr1	99004353	99004716	FPKM1_group_1082_transcript_1	0	.	99004353	99004716	0	1	363	0
chr1	99836955	99837566	FPKM1_group_1083_transcript_1	0	.	99836955	99837566	0	1	611	0
chr1	99868219	99868706	FPKM1_group_1084_transcript_1	0	.	99868219	99868706	0	1	487	0
chr1	99941362	99941680	FPKM1_group_1085_transcript_1	0	.	99941362	99941680	0	1	318	0
chr1	100068641	100068975	FPKM1_group_1086_transcript_1	0	.	100068641	100068975	0	1	334	0
chr1	100086632	100087180	FPKM1_group_1087_transcript_1	0	.	100086632	100087180	0	1	548	0
chr1	100203594	100204083	FPKM1_group_1088_transcript_1	0	+	100203594	100204083	0	1	489	0
chr1	100204184	100204523	FPKM1_group_1088_transcript_2	0	+	100204184	100204523	0	1	339	0
chr1	100204879	100205444	FPKM1_group_1088_transcript_3	0	+	100204879	100205444	0	1	565	0
chr1	100502611	100502963	FPKM1_group_1089_transcript_1	0	.	100502611	100502963	0	1	352	0
chr1	100492046	100501971	FPKM1_group_1089_transcript_2	0	+	100492046	100501971	0	2	80,2795	0,7130
chr1	100531081	100534108	FPKM1_group_1090_transcript_1	0	-	100531081	100534108	0	2	214,54	0,2973
chr1	100532335	100532558	FPKM1_group_1090_transcript_2	0	.	100532335	100532558	0	1	223	0
chr1	100533578	100533832	FPKM1_group_1090_transcript_3	0	.	100533578	100533832	0	1	254	0
chr1	100575080	100575421	FPKM1_group_1091_transcript_1	0	.	100575080	100575421	0	1	341	0
chr1	100894383	100894628	FPKM1_group_1092_transcript_1	0	.	100894383	100894628	0	1	245	0
chr1	100894681	100894987	FPKM1_group_1092_transcript_2	0	.	100894681	100894987	0	1	306	0
chr1	100978927	100979309	FPKM1_group_1093_transcript_1	0	.	100978927	100979309	0	1	382	0
chr1	100980429	100981128	FPKM1_group_1094_transcript_1	0	.	100980429	100981128	0	1	699	0
chr1	101108863	101109145	FPKM1_group_1095_transcript_1	0	.	101108863	101109145	0	1	282	0
chr1	101267656	101268774	FPKM1_group_1096_transcript_1	0	.	101267656	101268774	0	1	1118	0
chr1	101268940	101270367	FPKM1_group_1096_transcript_2	0	.	101268940	101270367	0	1	1427	0
chr1	101288948	101289456	FPKM1_group_1097_transcript_1	0	.	101288948	101289456	0	1	508	0
chr1	101284008	101284930	FPKM1_group_1097_transcript_2	0	.	101284008	101284930	0	1	922	0
chr1	101285045	101285773	FPKM1_group_1097_transcript_3	0	.	101285045	101285773	0	1	728	0
chr1	101285581	101289027	FPKM1_group_1097_transcript_4	0	.	101285581	101289027	0	1	3446	0
chr1	101290696	101291571	FPKM1_group_1098_transcript_1	0	.	101290696	101291571	0	1	875	0
chr1	101295353	101295765	FPKM1_group_1099_transcript_1	0	+	101295353	101295765	0	1	412	0
chr1	101293145	101293720	FPKM1_group_1099_transcript_2	0	+	101293145	101293720	0	1	575	0
chr1	101293883	101294483	FPKM1_group_1099_transcript_3	0	+	101293883	101294483	0	1	600	0
chr1	101298685	101298981	FPKM1_group_1100_transcript_1	0	+	101298685	101298981	0	1	296	0
chr1	101299501	101299783	FPKM1_group_1100_transcript_2	0	+	101299501	101299783	0	1	282	0
chr1	101300107	101300670	FPKM1_group_1100_transcript_3	0	.	101300107	101300670	0	1	563	0
chr1	101303680	101305390	FPKM1_group_1101_transcript_1	0	.	101303680	101305390	0	1	1710	0
chr1	101306545	101307888	FPKM1_group_1102_transcript_1	0	.	101306545	101307888	0	1	1343	0
chr1	101310473	101310898	FPKM1_group_1103_transcript_1	0	.	101310473	101310898	0	1	425	0
chr1	101312291	101312605	FPKM1_group_1103_transcript_2	0	.	101312291	101312605	0	1	314	0
chr1	101309457	101310449	FPKM1_group_1103_transcript_3	0	.	101309457	101310449	0	1	992	0
chr1	101311309	101312132	FPKM1_group_1103_transcript_4	0	.	101311309	101312132	0	1	823	0
chr1	101349767	101350190	FPKM1_group_1104_transcript_1	0	.	101349767	101350190	0	1	423	0
chr1	101350530	101350756	FPKM1_group_1104_transcript_2	0	.	101350530	101350756	0	1	226	0
chr1	101413025	101413416	FPKM1_group_1105_transcript_1	0	.	101413025	101413416	0	1	391	0
chr1	101388695	101413982	FPKM1_group_1105_transcript_2	0	+	101388695	101413982	0	6	357,212,579,110,7998,369	0,12902,13590,14286,15904,24918
chr1	101415008	101415364	FPKM1_group_1106_transcript_1	0	.	101415008	101415364	0	1	356	0
chr1	101416453	101416828	FPKM1_group_1107_transcript_1	0	.	101416453	101416828	0	1	375	0
chr1	101423334	101423545	FPKM1_group_1108_transcript_1	0	.	101423334	101423545	0	1	211	0
chr1	101453915	101454140	FPKM1_group_1109_transcript_1	0	.	101453915	101454140	0	1	225	0
chr1	101466953	101467607	FPKM1_group_1110_transcript_1	0	.	101466953	101467607	0	1	654	0
chr1	101472284	101472518	FPKM1_group_1111_transcript_1	0	.	101472284	101472518	0	1	234	0
chr1	101473329	101473582	FPKM1_group_1111_transcript_2	0	.	101473329	101473582	0	1	253	0
chr1	101473486	101473731	FPKM1_group_1111_transcript_3	0	.	101473486	101473731	0	1	245	0
chr1	101473825	101474672	FPKM1_group_1111_transcript_4	0	.	101473825	101474672	0	2	200,205	0,642
chr1	101502684	101503084	FPKM1_group_1112_transcript_1	0	.	101502684	101503084	0	1	400	0
chr1	101522167	101523037	FPKM1_group_1113_transcript_1	0	.	101522167	101523037	0	1	870	0
chr1	101548777	101549125	FPKM1_group_1114_transcript_1	0	+	101548777	101549125	0	1	348	0
chr1	101561479	101588320	FPKM1_group_1115_transcript_1	0	+	101561479	101588320	0	2	131,131	0,26710
chr1	101677966	101679797	FPKM1_group_1116_transcript_1	0	.	101677966	101679797	0	1	1831	0
chr1	101689584	101690077	FPKM1_group_1117_transcript_1	0	.	101689584	101690077	0	1	493	0
chr1	101693513	101693853	FPKM1_group_1118_transcript_1	0	.	101693513	101693853	0	1	340	0
chr1	101695766	101696319	FPKM1_group_1119_transcript_1	0	.	101695766	101696319	0	1	553	0
chr1	101701449	101701781	FPKM1_group_1120_transcript_1	0	.	101701449	101701781	0	1	332	0
chr1	101708681	101708890	FPKM1_group_1121_transcript_1	0	.	101708681	101708890	0	1	209	0
chr1	101772545	101773330	FPKM1_group_1122_transcript_1	0	.	101772545	101773330	0	1	785	0
chr1	102437881	102627774	FPKM1_group_1123_transcript_1	0	.	102437881	102627774	0	6	260,60,165,61,96,138	0,110531,187349,187623,188796,189755
chr1	102815971	102816257	FPKM1_group_1124_transcript_1	0	.	102815971	102816257	0	1	286	0
chr1	102895872	102896237	FPKM1_group_1125_transcript_1	0	.	102895872	102896237	0	1	365	0
chr1	102896366	102896628	FPKM1_group_1125_transcript_2	0	.	102896366	102896628	0	1	262	0
chr1	102896946	102897600	FPKM1_group_1125_transcript_3	0	.	102896946	102897600	0	1	654	0
chr1	104469700	104474006	FPKM1_group_1126_transcript_1	0	+	104469700	104474006	0	2	364,41	0,4265
chr1	104725842	104726046	FPKM1_group_1127_transcript_1	0	.	104725842	104726046	0	1	204	0
chr1	104812019	104812553	FPKM1_group_1128_transcript_1	0	.	104812019	104812553	0	1	534	0
chr1	105933836	105963104	FPKM1_group_1129_transcript_1	0	.	105933836	105963104	0	5	94,1429,104,156,186	0,12438,14470,16242,29082
chr1	106008910	106035878	FPKM1_group_1130_transcript_1	0	+	106008910	106035878	0	3	118,281,222	0,2982,26746
chr1	106040890	106042063	FPKM1_group_1131_transcript_1	0	.	106040890	106042063	0	1	1173	0
chr1	106271768	106367357	FPKM1_group_1132_transcript_1	0	.	106271768	106367357	0	7	91,72,97,118,58,179,131	0,24584,24880,25748,60826,64542,95458
chr1	106538870	106539355	FPKM1_group_1133_transcript_1	0	.	106538870	106539355	0	1	485	0
chr1	106544328	106545001	FPKM1_group_1134_transcript_1	0	.	106544328	106545001	0	1	673	0
chr1	106548906	106550176	FPKM1_group_1135_transcript_1	0	.	106548906	106550176	0	1	1270	0
chr1	106560445	106563948	FPKM1_group_1136_transcript_1	0	.	106560445	106563948	0	1	3503	0
chr1	106576669	106577196	FPKM1_group_1137_transcript_1	0	.	106576669	106577196	0	1	527	0
chr1	106610760	106611826	FPKM1_group_1138_transcript_1	0	.	106610760	106611826	0	1	1066	0
chr1	106612091	106612829	FPKM1_group_1138_transcript_2	0	.	106612091	106612829	0	1	738	0
chr1	106613423	106614041	FPKM1_group_1138_transcript_3	0	.	106613423	106614041	0	1	618	0
chr1	106625263	106626135	FPKM1_group_1139_transcript_1	0	.	106625263	106626135	0	1	872	0
chr1	106634958	106635409	FPKM1_group_1140_transcript_1	0	.	106634958	106635409	0	1	451	0
chr1	106646849	106650138	FPKM1_group_1141_transcript_1	0	.	106646849	106650138	0	1	3289	0
chr1	106651962	106652700	FPKM1_group_1142_transcript_1	0	.	106651962	106652700	0	1	738	0
chr1	106654266	106654899	FPKM1_group_1143_transcript_1	0	.	106654266	106654899	0	1	633	0
chr1	106665189	106665747	FPKM1_group_1144_transcript_1	0	.	106665189	106665747	0	1	558	0
chr1	106674250	106677375	FPKM1_group_1145_transcript_1	0	-	106674250	106677375	0	2	147,72	0,3053
chr1	106678442	106678730	FPKM1_group_1146_transcript_1	0	.	106678442	106678730	0	1	288	0
chr1	106679447	106681248	FPKM1_group_1146_transcript_2	0	.	106679447	106681248	0	1	1801	0
chr1	106681551	106681947	FPKM1_group_1146_transcript_3	0	.	106681551	106681947	0	1	396	0
chr1	106684180	106684700	FPKM1_group_1147_transcript_1	0	.	106684180	106684700	0	1	520	0
chr1	106700379	106701311	FPKM1_group_1148_transcript_1	0	.	106700379	106701311	0	1	932	0
chr1	106706885	106707830	FPKM1_group_1149_transcript_1	0	.	106706885	106707830	0	1	945	0
chr1	106756548	106756778	FPKM1_group_1150_transcript_1	0	.	106756548	106756778	0	1	230	0
chr1	106757733	106760071	FPKM1_group_1150_transcript_2	0	.	106757733	106760071	0	1	2338	0
chr1	106760167	106761688	FPKM1_group_1150_transcript_3	0	.	106760167	106761688	0	1	1521	0
chr1	106875248	106875534	FPKM1_group_1151_transcript_1	0	.	106875248	106875534	0	1	286	0
chr1	106875747	106876309	FPKM1_group_1151_transcript_2	0	.	106875747	106876309	0	1	562	0
chr1	106880924	106881651	FPKM1_group_1152_transcript_1	0	.	106880924	106881651	0	1	727	0
chr1	106882602	106883233	FPKM1_group_1152_transcript_2	0	.	106882602	106883233	0	1	631	0
chr1	106891356	106891688	FPKM1_group_1153_transcript_1	0	.	106891356	106891688	0	1	332	0
chr1	106899647	106900109	FPKM1_group_1154_transcript_1	0	.	106899647	106900109	0	1	462	0
chr1	106900803	106901201	FPKM1_group_1154_transcript_2	0	.	106900803	106901201	0	1	398	0
chr1	106901908	106902348	FPKM1_group_1154_transcript_3	0	.	106901908	106902348	0	1	440	0
chr1	106898927	106900583	FPKM1_group_1154_transcript_4	0	.	106898927	106900583	0	2	608,454	0,1202
chr1	106906993	106908051	FPKM1_group_1155_transcript_1	0	.	106906993	106908051	0	1	1058	0
chr1	106908523	106912204	FPKM1_group_1155_transcript_2	0	-	106908523	106912204	0	2	154,106	0,3575
chr1	106952050	106952740	FPKM1_group_1156_transcript_1	0	.	106952050	106952740	0	1	690	0
chr1	106953893	106954306	FPKM1_group_1157_transcript_1	0	.	106953893	106954306	0	1	413	0
chr1	106979732	106980398	FPKM1_group_1158_transcript_1	0	.	106979732	106980398	0	1	666	0
chr1	106980971	106981991	FPKM1_group_1158_transcript_2	0	.	106980971	106981991	0	1	1020	0
chr1	106982075	106982603	FPKM1_group_1158_transcript_3	0	.	106982075	106982603	0	1	528	0
chr1	106984121	106984526	FPKM1_group_1159_transcript_1	0	.	106984121	106984526	0	1	405	0
chr1	106985294	106985532	FPKM1_group_1159_transcript_2	0	.	106985294	106985532	0	1	238	0
chr1	107009225	107009450	FPKM1_group_1160_transcript_1	0	.	107009225	107009450	0	1	225	0
chr1	107016336	107016587	FPKM1_group_1161_transcript_1	0	.	107016336	107016587	0	1	251	0
chr1	107024284	107024606	FPKM1_group_1162_transcript_1	0	.	107024284	107024606	0	1	322	0
chr1	107071219	107072496	FPKM1_group_1163_transcript_1	0	.	107071219	107072496	0	1	1277	0
chr1	107072718	107073239	FPKM1_group_1163_transcript_2	0	.	107072718	107073239	0	1	521	0
chr1	107100194	107100833	FPKM1_group_1164_transcript_1	0	.	107100194	107100833	0	1	639	0
chr1	107117695	107118118	FPKM1_group_1165_transcript_1	0	.	107117695	107118118	0	1	423	0
chr1	107221756	107222921	FPKM1_group_1166_transcript_1	0	.	107221756	107222921	0	1	1165	0
chr1	107396532	107397246	FPKM1_group_1167_transcript_1	0	.	107396532	107397246	0	1	714	0
chr1	107397435	107399219	FPKM1_group_1167_transcript_2	0	.	107397435	107399219	0	1	1784	0
chr1	107405247	107406026	FPKM1_group_1168_transcript_1	0	.	107405247	107406026	0	1	779	0
chr1	107405930	107406859	FPKM1_group_1168_transcript_2	0	.	107405930	107406859	0	1	929	0
chr1	108360961	108361205	FPKM1_group_1169_transcript_1	0	.	108360961	108361205	0	1	244	0
chr1	108373796	108374019	FPKM1_group_1170_transcript_1	0	.	108373796	108374019	0	1	223	0
chr1	108394563	108396499	FPKM1_group_1171_transcript_1	0	+	108394563	108396499	0	2	317,45	0,1891
chr1	108396665	108396893	FPKM1_group_1171_transcript_2	0	.	108396665	108396893	0	1	228	0
chr1	108415626	108418664	FPKM1_group_1172_transcript_1	0	+	108415626	108418664	0	3	156,149,127	0,1067,2911
chr1	108426309	108426583	FPKM1_group_1173_transcript_1	0	.	108426309	108426583	0	1	274	0
chr1	108463111	108463735	FPKM1_group_1174_transcript_1	0	.	108463111	108463735	0	1	624	0
chr1	108878390	108879624	FPKM1_group_1175_transcript_1	0	.	108878390	108879624	0	1	1234	0
chr1	108885100	108887436	FPKM1_group_1176_transcript_1	0	.	108885100	108887436	0	1	2336	0
chr1	108887943	108888428	FPKM1_group_1176_transcript_2	0	.	108887943	108888428	0	1	485	0
chr1	108889736	108890003	FPKM1_group_1177_transcript_1	0	.	108889736	108890003	0	1	267	0
chr1	108892462	108894122	FPKM1_group_1178_transcript_1	0	.	108892462	108894122	0	1	1660	0
chr1	108894177	108894644	FPKM1_group_1178_transcript_2	0	.	108894177	108894644	0	1	467	0
chr1	108895170	108895776	FPKM1_group_1178_transcript_3	0	.	108895170	108895776	0	1	606	0
chr1	108896301	108897031	FPKM1_group_1178_transcript_4	0	.	108896301	108897031	0	1	730	0
chr1	109050666	109052191	FPKM1_group_1179_transcript_1	0	.	109050666	109052191	0	1	1525	0
chr1	109052302	109054670	FPKM1_group_1179_transcript_2	0	.	109052302	109054670	0	1	2368	0
chr1	109088989	109089772	FPKM1_group_1180_transcript_1	0	+	109088989	109089772	0	1	783	0
chr1	109428779	109429866	FPKM1_group_1181_transcript_1	0	.	109428779	109429866	0	1	1087	0
chr1	109772098	109773917	FPKM1_group_1182_transcript_1	0	.	109772098	109773917	0	1	1819	0
chr1	109978487	109979053	FPKM1_group_1183_transcript_1	0	.	109978487	109979053	0	1	566	0
chr1	110064766	110069169	FPKM1_group_1184_transcript_1	0	.	110064766	110069169	0	1	4403	0
chr1	110114010	110114217	FPKM1_group_1185_transcript_1	0	.	110114010	110114217	0	1	207	0
chr1	110113221	110113671	FPKM1_group_1185_transcript_2	0	.	110113221	110113671	0	1	450	0
chr1	110122946	110123403	FPKM1_group_1186_transcript_1	0	.	110122946	110123403	0	1	457	0
chr1	110123540	110129481	FPKM1_group_1186_transcript_2	0	+	110123540	110129481	0	2	2470,65	0,5876
chr1	110132729	110132958	FPKM1_group_1187_transcript_1	0	.	110132729	110132958	0	1	229	0
chr1	110134056	110134285	FPKM1_group_1188_transcript_1	0	.	110134056	110134285	0	1	229	0
chr1	110136238	110136623	FPKM1_group_1189_transcript_1	0	.	110136238	110136623	0	1	385	0
chr1	110152847	110153374	FPKM1_group_1190_transcript_1	0	.	110152847	110153374	0	1	527	0
chr1	110165128	110165576	FPKM1_group_1191_transcript_1	0	.	110165128	110165576	0	1	448	0
chr1	110167689	110168205	FPKM1_group_1192_transcript_1	0	.	110167689	110168205	0	1	516	0
chr1	110221690	110222114	FPKM1_group_1193_transcript_1	0	.	110221690	110222114	0	1	424	0
chr1	110236214	110236523	FPKM1_group_1194_transcript_1	0	.	110236214	110236523	0	1	309	0
chr1	110275279	110277009	FPKM1_group_1195_transcript_1	0	.	110275279	110277009	0	1	1730	0
chr1	110277081	110277684	FPKM1_group_1195_transcript_2	0	.	110277081	110277684	0	1	603	0
chr1	110281602	110283140	FPKM1_group_1196_transcript_1	0	.	110281602	110283140	0	1	1538	0
chr1	110289784	110290375	FPKM1_group_1197_transcript_1	0	.	110289784	110290375	0	1	591	0
chr1	110447910	110449001	FPKM1_group_1198_transcript_1	0	.	110447910	110449001	0	1	1091	0
chr1	110450287	110450617	FPKM1_group_1199_transcript_1	0	.	110450287	110450617	0	1	330	0
chr1	110474679	110474958	FPKM1_group_1200_transcript_1	0	.	110474679	110474958	0	1	279	0
chr1	110477076	110478276	FPKM1_group_1201_transcript_1	0	.	110477076	110478276	0	1	1200	0
chr1	110481928	110482443	FPKM1_group_1202_transcript_1	0	.	110481928	110482443	0	1	515	0
chr1	110551910	110552148	FPKM1_group_1203_transcript_1	0	.	110551910	110552148	0	1	238	0
chr1	110552613	110552883	FPKM1_group_1203_transcript_2	0	.	110552613	110552883	0	1	270	0
chr1	110630858	110631361	FPKM1_group_1204_transcript_1	0	.	110630858	110631361	0	1	503	0
chr1	110634808	110635149	FPKM1_group_1205_transcript_1	0	.	110634808	110635149	0	1	341	0
chr1	110636445	110637072	FPKM1_group_1206_transcript_1	0	.	110636445	110637072	0	1	627	0
chr1	110656570	110657019	FPKM1_group_1207_transcript_1	0	.	110656570	110657019	0	1	449	0
chr1	110753084	110753759	FPKM1_group_1208_transcript_1	0	.	110753084	110753759	0	1	675	0
chr1	110754030	110754700	FPKM1_group_1208_transcript_2	0	.	110754030	110754700	0	1	670	0
chr1	110754852	110757640	FPKM1_group_1208_transcript_3	0	+	110754852	110757640	0	2	1139,164	0,2624
chr1	110756203	110762603	FPKM1_group_1208_transcript_4	0	+	110756203	110762603	0	4	1181,141,469,212	0,2032,3950,6188
chr1	110764548	110764908	FPKM1_group_1209_transcript_1	0	-	110764548	110764908	0	1	360	0
chr1	110818035	110818237	FPKM1_group_1210_transcript_1	0	.	110818035	110818237	0	1	202	0
chr1	110818798	110819117	FPKM1_group_1210_transcript_2	0	.	110818798	110819117	0	1	319	0
chr1	110914213	110914802	FPKM1_group_1211_transcript_1	0	.	110914213	110914802	0	1	589	0
chr1	110975960	110976691	FPKM1_group_1212_transcript_1	0	.	110975960	110976691	0	1	731	0
chr1	110976470	110976933	FPKM1_group_1212_transcript_2	0	.	110976470	110976933	0	1	463	0
chr1	110989976	110990267	FPKM1_group_1213_transcript_1	0	.	110989976	110990267	0	1	291	0
chr1	111021136	111021728	FPKM1_group_1214_transcript_1	0	.	111021136	111021728	0	1	592	0
chr1	111020355	111020998	FPKM1_group_1214_transcript_2	0	.	111020355	111020998	0	1	643	0
chr1	111026262	111026977	FPKM1_group_1214_transcript_3	0	.	111026262	111026977	0	1	715	0
chr1	111021546	111026156	FPKM1_group_1214_transcript_4	0	+	111021546	111026156	0	2	543,2510	0,2100
chr1	111028634	111028874	FPKM1_group_1215_transcript_1	0	.	111028634	111028874	0	1	240	0
chr1	111066291	111066614	FPKM1_group_1216_transcript_1	0	+	111066291	111066614	0	3	69,106,35	0,128,288
chr1	111249829	111251634	FPKM1_group_1217_transcript_1	0	.	111249829	111251634	0	1	1805	0
chr1	111251552	111253743	FPKM1_group_1217_transcript_2	0	.	111251552	111253743	0	1	2191	0
chr1	111259643	111259943	FPKM1_group_1218_transcript_1	0	.	111259643	111259943	0	1	300	0
chr1	111260034	111260599	FPKM1_group_1218_transcript_2	0	.	111260034	111260599	0	1	565	0
chr1	111258868	111259354	FPKM1_group_1218_transcript_3	0	.	111258868	111259354	0	1	486	0
chr1	111256348	111258780	FPKM1_group_1218_transcript_4	0	.	111256348	111258780	0	1	2432	0
chr1	111262241	111262553	FPKM1_group_1219_transcript_1	0	.	111262241	111262553	0	1	312	0
chr1	111262424	111263298	FPKM1_group_1219_transcript_2	0	.	111262424	111263298	0	1	874	0
chr1	111264748	111265343	FPKM1_group_1220_transcript_1	0	.	111264748	111265343	0	1	595	0
chr1	111267446	111267847	FPKM1_group_1221_transcript_1	0	.	111267446	111267847	0	1	401	0
chr1	111267765	111268016	FPKM1_group_1221_transcript_2	0	.	111267765	111268016	0	1	251	0
chr1	111269250	111269860	FPKM1_group_1222_transcript_1	0	.	111269250	111269860	0	1	610	0
chr1	111272545	111272992	FPKM1_group_1223_transcript_1	0	.	111272545	111272992	0	1	447	0
chr1	111270899	111271898	FPKM1_group_1223_transcript_2	0	.	111270899	111271898	0	1	999	0
chr1	111274287	111275392	FPKM1_group_1224_transcript_1	0	.	111274287	111275392	0	1	1105	0
chr1	111339951	111340278	FPKM1_group_1225_transcript_1	0	.	111339951	111340278	0	1	327	0
chr1	111448084	111448614	FPKM1_group_1226_transcript_1	0	.	111448084	111448614	0	1	530	0
chr1	111449353	111450050	FPKM1_group_1226_transcript_2	0	.	111449353	111450050	0	1	697	0
chr1	111450757	111451406	FPKM1_group_1226_transcript_3	0	.	111450757	111451406	0	1	649	0
chr1	111451634	111452273	FPKM1_group_1226_transcript_4	0	.	111451634	111452273	0	1	639	0
chr1	111454294	111454751	FPKM1_group_1227_transcript_1	0	.	111454294	111454751	0	1	457	0
chr1	111454762	111455304	FPKM1_group_1227_transcript_2	0	.	111454762	111455304	0	1	542	0
chr1	111459619	111460238	FPKM1_group_1227_transcript_3	0	.	111459619	111460238	0	1	619	0
chr1	111455430	111459197	FPKM1_group_1227_transcript_4	0	.	111455430	111459197	0	1	3767	0
chr1	111824812	111825320	FPKM1_group_1228_transcript_1	0	.	111824812	111825320	0	1	508	0
chr1	112112906	112114374	FPKM1_group_1229_transcript_1	0	.	112112906	112114374	0	1	1468	0
chr1	112343443	112344553	FPKM1_group_1230_transcript_1	0	.	112343443	112344553	0	1	1110	0
chr1	112347544	112347926	FPKM1_group_1231_transcript_1	0	.	112347544	112347926	0	1	382	0
chr1	112350588	112350797	FPKM1_group_1232_transcript_1	0	.	112350588	112350797	0	1	209	0
chr1	112355248	112356111	FPKM1_group_1233_transcript_1	0	.	112355248	112356111	0	1	863	0
chr1	112358384	112359224	FPKM1_group_1233_transcript_2	0	.	112358384	112359224	0	1	840	0
chr1	112356040	112358287	FPKM1_group_1233_transcript_3	0	.	112356040	112358287	0	1	2247	0
chr1	112364694	112365071	FPKM1_group_1234_transcript_1	0	.	112364694	112365071	0	1	377	0
chr1	112365440	112366125	FPKM1_group_1234_transcript_2	0	.	112365440	112366125	0	1	685	0
chr1	112366697	112366917	FPKM1_group_1234_transcript_3	0	.	112366697	112366917	0	1	220	0
chr1	112368285	112368854	FPKM1_group_1235_transcript_1	0	.	112368285	112368854	0	1	569	0
chr1	112369275	112370123	FPKM1_group_1235_transcript_2	0	.	112369275	112370123	0	1	848	0
chr1	112374053	112374519	FPKM1_group_1236_transcript_1	0	.	112374053	112374519	0	1	466	0
chr1	112488639	112488860	FPKM1_group_1237_transcript_1	0	.	112488639	112488860	0	1	221	0
chr1	112505116	112505390	FPKM1_group_1238_transcript_1	0	.	112505116	112505390	0	1	274	0
chr1	112696171	112696432	FPKM1_group_1239_transcript_1	0	.	112696171	112696432	0	1	261	0
chr1	112703088	112703436	FPKM1_group_1240_transcript_1	0	.	112703088	112703436	0	1	348	0
chr1	112704503	112705088	FPKM1_group_1241_transcript_1	0	.	112704503	112705088	0	1	585	0
chr1	112734621	112734887	FPKM1_group_1242_transcript_1	0	.	112734621	112734887	0	1	266	0
chr1	112734807	112735041	FPKM1_group_1242_transcript_2	0	.	112734807	112735041	0	1	234	0
chr1	112736567	112737035	FPKM1_group_1243_transcript_1	0	+	112736567	112737035	0	1	468	0
chr1	113059816	113061957	FPKM1_group_1244_transcript_1	0	+	113059816	113061957	0	1	2141	0
chr1	113073598	113074931	FPKM1_group_1245_transcript_1	0	.	113073598	113074931	0	1	1333	0
chr1	113075162	113075931	FPKM1_group_1245_transcript_2	0	.	113075162	113075931	0	1	769	0
chr1	113154532	113156765	FPKM1_group_1246_transcript_1	0	.	113154532	113156765	0	1	2233	0
chr1	113157907	113158451	FPKM1_group_1247_transcript_1	0	.	113157907	113158451	0	1	544	0
chr1	113158681	113159108	FPKM1_group_1247_transcript_2	0	.	113158681	113159108	0	1	427	0
chr1	113161949	113162705	FPKM1_group_1248_transcript_1	0	.	113161949	113162705	0	1	756	0
chr1	113163083	113163871	FPKM1_group_1248_transcript_2	0	.	113163083	113163871	0	1	788	0
chr1	113164169	113165124	FPKM1_group_1248_transcript_3	0	+	113164169	113165124	0	1	955	0
chr1	113170115	113170369	FPKM1_group_1249_transcript_1	0	.	113170115	113170369	0	1	254	0
chr1	113168308	113169587	FPKM1_group_1249_transcript_2	0	.	113168308	113169587	0	1	1279	0
chr1	113167583	113170067	FPKM1_group_1249_transcript_3	0	.	113167583	113170067	0	2	427,414	0,2070
chr1	113171262	113171793	FPKM1_group_1249_transcript_4	0	.	113171262	113171793	0	1	531	0
chr1	113172898	113173238	FPKM1_group_1250_transcript_1	0	.	113172898	113173238	0	1	340	0
chr1	113183256	113183478	FPKM1_group_1251_transcript_1	0	.	113183256	113183478	0	1	222	0
chr1	113184697	113185791	FPKM1_group_1252_transcript_1	0	.	113184697	113185791	0	1	1094	0
chr1	113186074	113186382	FPKM1_group_1252_transcript_2	0	.	113186074	113186382	0	1	308	0
chr1	113187037	113188157	FPKM1_group_1252_transcript_3	0	.	113187037	113188157	0	1	1120	0
chr1	113201372	113202679	FPKM1_group_1253_transcript_1	0	+	113201372	113202679	0	1	1307	0
chr1	113207916	113208730	FPKM1_group_1254_transcript_1	0	.	113207916	113208730	0	1	814	0
chr1	113212268	113212913	FPKM1_group_1255_transcript_1	0	.	113212268	113212913	0	1	645	0
chr1	113213023	113213928	FPKM1_group_1255_transcript_2	0	.	113213023	113213928	0	1	905	0
chr1	113214726	113215362	FPKM1_group_1255_transcript_3	0	.	113214726	113215362	0	1	636	0
chr1	113214098	113214610	FPKM1_group_1255_transcript_4	0	.	113214098	113214610	0	1	512	0
chr1	113219307	113219624	FPKM1_group_1256_transcript_1	0	.	113219307	113219624	0	1	317	0
chr1	113302825	113303718	FPKM1_group_1257_transcript_1	0	.	113302825	113303718	0	1	893	0
chr1	113305750	113306492	FPKM1_group_1257_transcript_2	0	.	113305750	113306492	0	1	742	0
chr1	113303930	113305595	FPKM1_group_1257_transcript_3	0	.	113303930	113305595	0	1	1665	0
chr1	113320965	113321887	FPKM1_group_1258_transcript_1	0	.	113320965	113321887	0	1	922	0
chr1	113324902	113325620	FPKM1_group_1259_transcript_1	0	-	113324902	113325620	0	1	718	0
chr1	113326071	113326415	FPKM1_group_1259_transcript_2	0	.	113326071	113326415	0	1	344	0
chr1	113325359	113326009	FPKM1_group_1259_transcript_3	0	.	113325359	113326009	0	1	650	0
chr1	113324324	113325176	FPKM1_group_1259_transcript_4	0	.	113324324	113325176	0	1	852	0
chr1	113334303	113334751	FPKM1_group_1260_transcript_1	0	.	113334303	113334751	0	1	448	0
chr1	113336514	113337474	FPKM1_group_1260_transcript_2	0	.	113336514	113337474	0	1	960	0
chr1	113332101	113333740	FPKM1_group_1260_transcript_3	0	.	113332101	113333740	0	2	872,564	0,1075
chr1	113334927	113336913	FPKM1_group_1260_transcript_4	0	.	113334927	113336913	0	1	1986	0
chr1	113342242	113343384	FPKM1_group_1261_transcript_1	0	.	113342242	113343384	0	1	1142	0
chr1	113343049	113343746	FPKM1_group_1261_transcript_2	0	.	113343049	113343746	0	1	697	0
chr1	113343851	113344914	FPKM1_group_1261_transcript_3	0	.	113343851	113344914	0	1	1063	0
chr1	113341542	113342520	FPKM1_group_1261_transcript_4	0	.	113341542	113342520	0	1	978	0
chr1	113349814	113350336	FPKM1_group_1262_transcript_1	0	.	113349814	113350336	0	1	522	0
chr1	113357856	113358636	FPKM1_group_1263_transcript_1	0	.	113357856	113358636	0	1	780	0
chr1	113373611	113374676	FPKM1_group_1264_transcript_1	0	.	113373611	113374676	0	1	1065	0
chr1	113372375	113373548	FPKM1_group_1264_transcript_2	0	.	113372375	113373548	0	1	1173	0
chr1	113382693	113382999	FPKM1_group_1265_transcript_1	0	.	113382693	113382999	0	1	306	0
chr1	113378965	113382105	FPKM1_group_1265_transcript_2	0	+	113378965	113382105	0	1	3140	0
chr1	113390196	113391197	FPKM1_group_1266_transcript_1	0	+	113390196	113391197	0	1	1001	0
chr1	113393114	113393731	FPKM1_group_1267_transcript_1	0	.	113393114	113393731	0	1	617	0
chr1	113395141	113395483	FPKM1_group_1268_transcript_1	0	.	113395141	113395483	0	1	342	0
chr1	113408387	113408640	FPKM1_group_1269_transcript_1	0	.	113408387	113408640	0	1	253	0
chr1	113408545	113409160	FPKM1_group_1269_transcript_2	0	.	113408545	113409160	0	1	615	0
chr1	113411170	113411761	FPKM1_group_1270_transcript_1	0	.	113411170	113411761	0	1	591	0
chr1	113411817	113412909	FPKM1_group_1270_transcript_2	0	.	113411817	113412909	0	1	1092	0
chr1	113537084	113537358	FPKM1_group_1271_transcript_1	0	.	113537084	113537358	0	1	274	0
chr1	114358947	114366275	FPKM1_group_1272_transcript_1	0	-	114358947	114366275	0	2	367,202	0,7126
chr1	114360437	114360868	FPKM1_group_1272_transcript_2	0	.	114360437	114360868	0	1	431	0
chr1	114360675	114361065	FPKM1_group_1272_transcript_3	0	.	114360675	114361065	0	1	390	0
chr1	114361556	114361815	FPKM1_group_1272_transcript_4	0	.	114361556	114361815	0	1	259	0
chr1	114362146	114362412	FPKM1_group_1272_transcript_5	0	.	114362146	114362412	0	1	266	0
chr1	114367656	114367920	FPKM1_group_1273_transcript_1	0	.	114367656	114367920	0	1	264	0
chr1	114367978	114368342	FPKM1_group_1273_transcript_2	0	.	114367978	114368342	0	1	364	0
chr1	114375712	114376264	FPKM1_group_1274_transcript_1	0	.	114375712	114376264	0	1	552	0
chr1	114429458	114430277	FPKM1_group_1275_transcript_1	0	.	114429458	114430277	0	1	819	0
chr1	114566633	114566892	FPKM1_group_1276_transcript_1	0	.	114566633	114566892	0	1	259	0
chr1	114594679	114595696	FPKM1_group_1277_transcript_1	0	.	114594679	114595696	0	1	1017	0
chr1	114605902	114606194	FPKM1_group_1278_transcript_1	0	.	114605902	114606194	0	1	292	0
chr1	114690736	114691160	FPKM1_group_1279_transcript_1	0	.	114690736	114691160	0	1	424	0
chr1	114725493	114726283	FPKM1_group_1280_transcript_1	0	.	114725493	114726283	0	1	790	0
chr1	114731851	114732076	FPKM1_group_1281_transcript_1	0	.	114731851	114732076	0	1	225	0
chr1	114727453	114731797	FPKM1_group_1281_transcript_2	0	+	114727453	114731797	0	2	348,3786	0,558
chr1	115153344	115153692	FPKM1_group_1282_transcript_1	0	.	115153344	115153692	0	1	348	0
chr1	115443139	115443530	FPKM1_group_1283_transcript_1	0	.	115443139	115443530	0	1	391	0
chr1	115443814	115446802	FPKM1_group_1283_transcript_2	0	+	115443814	115446802	0	2	451,412	0,2576
chr1	115483199	115483448	FPKM1_group_1284_transcript_1	0	.	115483199	115483448	0	1	249	0
chr1	115789041	115789554	FPKM1_group_1285_transcript_1	0	.	115789041	115789554	0	1	513	0
chr1	115802152	115802363	FPKM1_group_1286_transcript_1	0	.	115802152	115802363	0	1	211	0
chr1	116175422	116175816	FPKM1_group_1287_transcript_1	0	.	116175422	116175816	0	1	394	0
chr1	116415778	116416847	FPKM1_group_1288_transcript_1	0	.	116415778	116416847	0	1	1069	0
chr1	116436742	116437110	FPKM1_group_1289_transcript_1	0	.	116436742	116437110	0	1	368	0
chr1	116584982	116586207	FPKM1_group_1290_transcript_1	0	-	116584982	116586207	0	3	299,82,57	0,929,1168
chr1	116633377	116638630	FPKM1_group_1291_transcript_1	0	-	116633377	116638630	0	2	758,83	0,5170
chr1	116763099	116763476	FPKM1_group_1292_transcript_1	0	.	116763099	116763476	0	1	377	0
chr1	116772763	116773363	FPKM1_group_1293_transcript_1	0	.	116772763	116773363	0	1	600	0
chr1	116774165	116774380	FPKM1_group_1293_transcript_2	0	.	116774165	116774380	0	1	215	0
chr1	116774806	116775374	FPKM1_group_1293_transcript_3	0	.	116774806	116775374	0	1	568	0
chr1	116772180	116772655	FPKM1_group_1293_transcript_4	0	.	116772180	116772655	0	1	475	0
chr1	116782165	116783434	FPKM1_group_1294_transcript_1	0	.	116782165	116783434	0	1	1269	0
chr1	116792819	116793825	FPKM1_group_1295_transcript_1	0	.	116792819	116793825	0	1	1006	0
chr1	116791854	116793157	FPKM1_group_1295_transcript_2	0	.	116791854	116793157	0	1	1303	0
chr1	116795684	116796154	FPKM1_group_1296_transcript_1	0	.	116795684	116796154	0	1	470	0
chr1	116804842	116805449	FPKM1_group_1297_transcript_1	0	.	116804842	116805449	0	1	607	0
chr1	116800628	116801072	FPKM1_group_1297_transcript_2	0	.	116800628	116801072	0	1	444	0
chr1	116800902	116801965	FPKM1_group_1297_transcript_3	0	.	116800902	116801965	0	1	1063	0
chr1	116812352	116813202	FPKM1_group_1297_transcript_4	0	.	116812352	116813202	0	1	850	0
chr1	116801936	116802849	FPKM1_group_1297_transcript_5	0	.	116801936	116802849	0	1	913	0
chr1	116802916	116803859	FPKM1_group_1297_transcript_6	0	.	116802916	116803859	0	1	943	0
chr1	116805812	116811826	FPKM1_group_1297_transcript_7	0	.	116805812	116811826	0	1	6014	0
chr1	116917119	116917467	FPKM1_group_1298_transcript_1	0	.	116917119	116917467	0	1	348	0
chr1	117081599	117082179	FPKM1_group_1299_transcript_1	0	.	117081599	117082179	0	1	580	0
chr1	117117150	117117738	FPKM1_group_1300_transcript_1	0	.	117117150	117117738	0	1	588	0
chr1	117117851	117118226	FPKM1_group_1300_transcript_2	0	.	117117851	117118226	0	1	375	0
chr1	117121220	117121687	FPKM1_group_1301_transcript_1	0	.	117121220	117121687	0	1	467	0
chr1	117137538	117138912	FPKM1_group_1302_transcript_1	0	.	117137538	117138912	0	1	1374	0
chr1	117144054	117144440	FPKM1_group_1303_transcript_1	0	.	117144054	117144440	0	1	386	0
chr1	117156794	117157222	FPKM1_group_1304_transcript_1	0	.	117156794	117157222	0	1	428	0
chr1	117213833	117214085	FPKM1_group_1305_transcript_1	0	.	117213833	117214085	0	1	252	0
chr1	117335898	117336213	FPKM1_group_1306_transcript_1	0	.	117335898	117336213	0	1	315	0
chr1	117336672	117339211	FPKM1_group_1306_transcript_2	0	.	117336672	117339211	0	1	2539	0
chr1	117339600	117340000	FPKM1_group_1306_transcript_3	0	.	117339600	117340000	0	1	400	0
chr1	117343552	117344237	FPKM1_group_1307_transcript_1	0	.	117343552	117344237	0	1	685	0
chr1	117387045	117387400	FPKM1_group_1308_transcript_1	0	.	117387045	117387400	0	1	355	0
chr1	117387957	117388177	FPKM1_group_1308_transcript_2	0	.	117387957	117388177	0	1	220	0
chr1	117389979	117390402	FPKM1_group_1308_transcript_3	0	.	117389979	117390402	0	1	423	0
chr1	117388135	117389451	FPKM1_group_1308_transcript_4	0	.	117388135	117389451	0	1	1316	0
chr1	117394068	117394801	FPKM1_group_1309_transcript_1	0	.	117394068	117394801	0	1	733	0
chr1	117400660	117401001	FPKM1_group_1310_transcript_1	0	.	117400660	117401001	0	1	341	0
chr1	117485198	117485652	FPKM1_group_1311_transcript_1	0	.	117485198	117485652	0	1	454	0
chr1	117483752	117484703	FPKM1_group_1311_transcript_2	0	.	117483752	117484703	0	1	951	0
chr1	117639663	117665481	FPKM1_group_1312_transcript_1	0	+	117639663	117665481	0	4	185,115,18,214	0,1000,1265,25604
chr1	117874453	117874798	FPKM1_group_1313_transcript_1	0	.	117874453	117874798	0	1	345	0
chr1	117882639	117883144	FPKM1_group_1314_transcript_1	0	.	117882639	117883144	0	1	505	0
chr1	117938271	117938528	FPKM1_group_1315_transcript_1	0	.	117938271	117938528	0	1	257	0
chr1	117998924	117999338	FPKM1_group_1316_transcript_1	0	.	117998924	117999338	0	1	414	0
chr1	117999824	118000447	FPKM1_group_1316_transcript_2	0	.	117999824	118000447	0	1	623	0
chr1	118000994	118001638	FPKM1_group_1316_transcript_3	0	.	118000994	118001638	0	1	644	0
chr1	118120667	118121228	FPKM1_group_1317_transcript_1	0	-	118120667	118121228	0	1	561	0
chr1	118122827	118125255	FPKM1_group_1318_transcript_1	0	.	118122827	118125255	0	2	346,132	0,2296
chr1	118180271	118183700	FPKM1_group_1319_transcript_1	0	.	118180271	118183700	0	1	3429	0
chr1	118972307	118972691	FPKM1_group_1320_transcript_1	0	.	118972307	118972691	0	1	384	0
chr1	119073510	119074016	FPKM1_group_1321_transcript_1	0	.	119073510	119074016	0	1	506	0
chr1	119080460	119083161	FPKM1_group_1322_transcript_1	0	.	119080460	119083161	0	1	2701	0
chr1	119083365	119085185	FPKM1_group_1322_transcript_2	0	.	119083365	119085185	0	1	1820	0
chr1	119085869	119086639	FPKM1_group_1322_transcript_3	0	.	119085869	119086639	0	1	770	0
chr1	119086743	119088083	FPKM1_group_1322_transcript_4	0	.	119086743	119088083	0	1	1340	0
chr1	119211391	119212301	FPKM1_group_1323_transcript_1	0	.	119211391	119212301	0	1	910	0
chr1	119214481	119215513	FPKM1_group_1324_transcript_1	0	.	119214481	119215513	0	1	1032	0
chr1	119217236	119225605	FPKM1_group_1325_transcript_1	0	.	119217236	119225605	0	1	8369	0
chr1	119370779	119374357	FPKM1_group_1326_transcript_1	0	+	119370779	119374357	0	1	3578	0
chr1	119495303	119495574	FPKM1_group_1327_transcript_1	0	.	119495303	119495574	0	1	271	0
chr1	119495839	119496080	FPKM1_group_1327_transcript_2	0	.	119495839	119496080	0	1	241	0
chr1	119501439	119506058	FPKM1_group_1328_transcript_1	0	.	119501439	119506058	0	1	4619	0
chr1	119519574	119519931	FPKM1_group_1329_transcript_1	0	.	119519574	119519931	0	1	357	0
chr1	119537906	119538931	FPKM1_group_1330_transcript_1	0	.	119537906	119538931	0	1	1025	0
chr1	119539438	119541025	FPKM1_group_1330_transcript_2	0	.	119539438	119541025	0	1	1587	0
chr1	119542656	119543051	FPKM1_group_1331_transcript_1	0	.	119542656	119543051	0	1	395	0
chr1	119544556	119545013	FPKM1_group_1332_transcript_1	0	.	119544556	119545013	0	1	457	0
chr1	119547114	119548107	FPKM1_group_1332_transcript_2	0	.	119547114	119548107	0	1	993	0
chr1	119545830	119547060	FPKM1_group_1332_transcript_3	0	.	119545830	119547060	0	1	1230	0
chr1	119547696	119550508	FPKM1_group_1332_transcript_4	0	.	119547696	119550508	0	1	2812	0
chr1	119552326	119552611	FPKM1_group_1333_transcript_1	0	.	119552326	119552611	0	1	285	0
chr1	119553263	119553901	FPKM1_group_1333_transcript_2	0	.	119553263	119553901	0	1	638	0
chr1	119553619	119555864	FPKM1_group_1333_transcript_3	0	.	119553619	119555864	0	1	2245	0
chr1	119559169	119559420	FPKM1_group_1334_transcript_1	0	.	119559169	119559420	0	1	251	0
chr1	119559992	119560883	FPKM1_group_1334_transcript_2	0	.	119559992	119560883	0	1	891	0
chr1	119566009	119566449	FPKM1_group_1335_transcript_1	0	.	119566009	119566449	0	1	440	0
chr1	119564869	119566109	FPKM1_group_1335_transcript_2	0	.	119564869	119566109	0	1	1240	0
chr1	119586781	119587075	FPKM1_group_1336_transcript_1	0	.	119586781	119587075	0	1	294	0
chr1	119582266	119586168	FPKM1_group_1336_transcript_2	0	.	119582266	119586168	0	1	3902	0
chr1	119599925	119600333	FPKM1_group_1337_transcript_1	0	.	119599925	119600333	0	1	408	0
chr1	119603333	119603603	FPKM1_group_1337_transcript_2	0	+	119603333	119603603	0	1	270	0
chr1	119603634	119604297	FPKM1_group_1337_transcript_3	0	+	119603634	119604297	0	1	663	0
chr1	119600946	119601727	FPKM1_group_1337_transcript_4	0	+	119600946	119601727	0	1	781	0
chr1	119601830	119602395	FPKM1_group_1337_transcript_5	0	+	119601830	119602395	0	1	565	0
chr1	119605382	119605653	FPKM1_group_1338_transcript_1	0	+	119605382	119605653	0	1	271	0
chr1	119606087	119607229	FPKM1_group_1338_transcript_2	0	+	119606087	119607229	0	1	1142	0
chr1	119609681	119609962	FPKM1_group_1339_transcript_1	0	.	119609681	119609962	0	1	281	0
chr1	119614065	119614285	FPKM1_group_1340_transcript_1	0	.	119614065	119614285	0	1	220	0
chr1	119616443	119616791	FPKM1_group_1340_transcript_2	0	.	119616443	119616791	0	1	348	0
chr1	119613227	119613716	FPKM1_group_1340_transcript_3	0	.	119613227	119613716	0	1	489	0
chr1	119614829	119616020	FPKM1_group_1340_transcript_4	0	+	119614829	119616020	0	1	1191	0
[truncated: 51,864 more rows]
