# Supplementary material for: Pervasive Transcription of the Human Genome Produces Thousands of Previously Unidentified Long Intergenic Noncoding RNAs
Source: PLoS Genet. 2013 Jun 20;9(6):e1003569. doi: 10.1371/journal.pgen.1003569 (PMC3688513; doi:10.1371/journal.pgen.1003569)
Supplement: Dataset S2 — Primary catalog of lincRNAs identified and analyzed in this study (53,864 FPKM>1, 3,676 FPKM>10, and 925 FPKM>30 transcripts) (BED format; hg18). (ZIP) [file pgen.1003569.s002.zip › Dataset_S2_fpkm10.txt]

chr1	778159	778478	FPKM10_group_1_transcript_1	0	.	778159	778478	0	1	319	0
chr1	779070	779301	FPKM10_group_1_transcript_2	0	.	779070	779301	0	1	231	0
chr1	990747	991627	FPKM10_group_2_transcript_1	0	.	990747	991627	0	1	880	0
chr1	995864	996239	FPKM10_group_3_transcript_1	0	.	995864	996239	0	1	375	0
chr1	996277	996538	FPKM10_group_3_transcript_2	0	.	996277	996538	0	1	261	0
chr1	1291079	1293029	FPKM10_group_4_transcript_1	0	.	1291079	1293029	0	1	1950	0
chr1	5830546	5833116	FPKM10_group_5_transcript_1	0	+	5830546	5833116	0	2	76,235	0,2335
chr1	8887885	8888132	FPKM10_group_6_transcript_1	0	.	8887885	8888132	0	1	247	0
chr1	9425896	9426110	FPKM10_group_7_transcript_1	0	.	9425896	9426110	0	1	214	0
chr1	9428204	9428568	FPKM10_group_8_transcript_1	0	.	9428204	9428568	0	1	364	0
chr1	9431619	9432171	FPKM10_group_9_transcript_1	0	.	9431619	9432171	0	1	552	0
chr1	9433618	9433930	FPKM10_group_10_transcript_1	0	.	9433618	9433930	0	1	312	0
chr1	11890915	11891567	FPKM10_group_11_transcript_1	0	.	11890915	11891567	0	1	652	0
chr1	14394861	14397402	FPKM10_group_12_transcript_1	0	+	14394861	14397402	0	2	1687,634	0,1907
chr1	14483541	14483797	FPKM10_group_13_transcript_1	0	.	14483541	14483797	0	1	256	0
chr1	14494460	14494853	FPKM10_group_14_transcript_1	0	.	14494460	14494853	0	1	393	0
chr1	14499603	14499830	FPKM10_group_15_transcript_1	0	.	14499603	14499830	0	1	227	0
chr1	14532662	14538233	FPKM10_group_16_transcript_1	0	+	14532662	14538233	0	2	235,291	0,5280
chr1	14533461	14534291	FPKM10_group_16_transcript_2	0	.	14533461	14534291	0	1	830	0
chr1	16761546	16761948	FPKM10_group_17_transcript_1	0	.	16761546	16761948	0	1	402	0
chr1	16843527	16843789	FPKM10_group_18_transcript_1	0	.	16843527	16843789	0	1	262	0
chr1	16884055	16884317	FPKM10_group_19_transcript_1	0	.	16884055	16884317	0	1	262	0
chr1	18593155	18593395	FPKM10_group_20_transcript_1	0	.	18593155	18593395	0	1	240	0
chr1	22227533	22227767	FPKM10_group_21_transcript_1	0	.	22227533	22227767	0	1	234	0
chr1	22226564	22227118	FPKM10_group_21_transcript_2	0	.	22226564	22227118	0	1	554	0
chr1	22224275	22226383	FPKM10_group_21_transcript_3	0	.	22224275	22226383	0	2	1590,401	0,1707
chr1	22228901	22229189	FPKM10_group_22_transcript_1	0	.	22228901	22229189	0	1	288	0
chr1	23484949	23485280	FPKM10_group_23_transcript_1	0	.	23484949	23485280	0	1	331	0
chr1	23487745	23488022	FPKM10_group_23_transcript_2	0	.	23487745	23488022	0	1	277	0
chr1	23483924	23485052	FPKM10_group_23_transcript_3	0	.	23483924	23485052	0	1	1128	0
chr1	23486542	23486855	FPKM10_group_23_transcript_4	0	.	23486542	23486855	0	1	313	0
chr1	23477203	23485941	FPKM10_group_23_transcript_5	0	+	23477203	23485941	0	3	17,4063,460	0,2842,8278
chr1	23901426	23901700	FPKM10_group_24_transcript_1	0	.	23901426	23901700	0	1	274	0
chr1	23904228	23904556	FPKM10_group_25_transcript_1	0	.	23904228	23904556	0	1	328	0
chr1	24147742	24148020	FPKM10_group_26_transcript_1	0	.	24147742	24148020	0	1	278	0
chr1	24220796	24222777	FPKM10_group_27_transcript_1	0	+	24220796	24222777	0	2	338,35	0,1946
chr1	24350563	24351114	FPKM10_group_28_transcript_1	0	.	24350563	24351114	0	1	551	0
chr1	24675332	24675666	FPKM10_group_29_transcript_1	0	+	24675332	24675666	0	1	334	0
chr1	26109975	26110192	FPKM10_group_30_transcript_1	0	.	26109975	26110192	0	1	217	0
chr1	27407551	27407868	FPKM10_group_31_transcript_1	0	.	27407551	27407868	0	1	317	0
chr1	28483234	28483468	FPKM10_group_32_transcript_1	0	.	28483234	28483468	0	1	234	0
chr1	28490562	28490832	FPKM10_group_33_transcript_1	0	.	28490562	28490832	0	1	270	0
chr1	35356433	35356643	FPKM10_group_34_transcript_1	0	.	35356433	35356643	0	1	210	0
chr1	36566387	36566667	FPKM10_group_35_transcript_1	0	.	36566387	36566667	0	1	280	0
chr1	36567811	36568055	FPKM10_group_36_transcript_1	0	.	36567811	36568055	0	1	244	0
chr1	36693488	36693792	FPKM10_group_37_transcript_1	0	+	36693488	36693792	0	1	304	0
chr1	38667818	38668124	FPKM10_group_38_transcript_1	0	.	38667818	38668124	0	1	306	0
chr1	38961832	38962046	FPKM10_group_39_transcript_1	0	.	38961832	38962046	0	1	214	0
chr1	39889496	39890092	FPKM10_group_40_transcript_1	0	.	39889496	39890092	0	1	596	0
chr1	40239131	40254294	FPKM10_group_41_transcript_1	0	+	40239131	40254294	0	2	83,3827	0,11336
chr1	40372968	40373555	FPKM10_group_42_transcript_1	0	.	40372968	40373555	0	1	587	0
chr1	42575389	42575599	FPKM10_group_43_transcript_1	0	.	42575389	42575599	0	1	210	0
chr1	44178125	44178404	FPKM10_group_44_transcript_1	0	.	44178125	44178404	0	1	279	0
chr1	44177862	44178108	FPKM10_group_44_transcript_2	0	.	44177862	44178108	0	1	246	0
chr1	44181913	44182247	FPKM10_group_45_transcript_1	0	.	44181913	44182247	0	1	334	0
chr1	45030474	45031512	FPKM10_group_46_transcript_1	0	.	45030474	45031512	0	1	1038	0
chr1	45036558	45036806	FPKM10_group_47_transcript_1	0	.	45036558	45036806	0	1	248	0
chr1	46276044	46276470	FPKM10_group_48_transcript_1	0	.	46276044	46276470	0	1	426	0
chr1	46276534	46276740	FPKM10_group_48_transcript_2	0	.	46276534	46276740	0	1	206	0
chr1	46276674	46277248	FPKM10_group_48_transcript_3	0	.	46276674	46277248	0	1	574	0
chr1	46465133	46466473	FPKM10_group_49_transcript_1	0	.	46465133	46466473	0	1	1340	0
chr1	51251348	51251571	FPKM10_group_50_transcript_1	0	.	51251348	51251571	0	1	223	0
chr1	51395681	51395917	FPKM10_group_51_transcript_1	0	.	51395681	51395917	0	1	236	0
chr1	51589903	51590149	FPKM10_group_52_transcript_1	0	.	51589903	51590149	0	1	246	0
chr1	51771776	51772040	FPKM10_group_53_transcript_1	0	.	51771776	51772040	0	1	264	0
chr1	51768945	51771294	FPKM10_group_53_transcript_2	0	+	51768945	51771294	0	2	57,1770	0,579
chr1	54265790	54266023	FPKM10_group_54_transcript_1	0	.	54265790	54266023	0	1	233	0
chr1	54264955	54265176	FPKM10_group_54_transcript_2	0	.	54264955	54265176	0	1	221	0
chr1	54265479	54265769	FPKM10_group_54_transcript_3	0	.	54265479	54265769	0	1	290	0
chr1	54265932	54268019	FPKM10_group_54_transcript_4	0	+	54265932	54268019	0	1	2087	0
chr1	54878132	54878952	FPKM10_group_55_transcript_1	0	.	54878132	54878952	0	1	820	0
chr1	55254449	55254717	FPKM10_group_56_transcript_1	0	.	55254449	55254717	0	1	268	0
chr1	57157609	57157825	FPKM10_group_57_transcript_1	0	.	57157609	57157825	0	1	216	0
chr1	59015769	59016175	FPKM10_group_58_transcript_1	0	.	59015769	59016175	0	1	406	0
chr1	62451683	62451898	FPKM10_group_59_transcript_1	0	.	62451683	62451898	0	1	215	0
chr1	62456227	62456753	FPKM10_group_60_transcript_1	0	.	62456227	62456753	0	1	526	0
chr1	62461883	62462723	FPKM10_group_61_transcript_1	0	+	62461883	62462723	0	2	96,165	0,675
chr1	62472254	62472456	FPKM10_group_62_transcript_1	0	.	62472254	62472456	0	1	202	0
chr1	62470609	62471385	FPKM10_group_62_transcript_2	0	.	62470609	62471385	0	1	776	0
chr1	62471383	62471895	FPKM10_group_62_transcript_3	0	.	62471383	62471895	0	1	512	0
chr1	63214183	63217680	FPKM10_group_63_transcript_1	0	.	63214183	63217680	0	3	362,66,80	0,1719,3417
chr1	64588336	64593974	FPKM10_group_64_transcript_1	0	+	64588336	64593974	0	2	422,51	0,5587
chr1	65215984	65216288	FPKM10_group_65_transcript_1	0	.	65215984	65216288	0	1	304	0
chr1	65218442	65218831	FPKM10_group_66_transcript_1	0	.	65218442	65218831	0	1	389	0
chr1	65225156	65226889	FPKM10_group_67_transcript_1	0	.	65225156	65226889	0	1	1733	0
chr1	65235825	65237967	FPKM10_group_68_transcript_1	0	.	65235825	65237967	0	1	2142	0
chr1	65247661	65248984	FPKM10_group_69_transcript_1	0	.	65247661	65248984	0	1	1323	0
chr1	65249121	65250929	FPKM10_group_69_transcript_2	0	.	65249121	65250929	0	1	1808	0
chr1	65266153	65266451	FPKM10_group_70_transcript_1	0	.	65266153	65266451	0	1	298	0
chr1	65266364	65266585	FPKM10_group_70_transcript_2	0	.	65266364	65266585	0	1	221	0
chr1	67767890	67772905	FPKM10_group_71_transcript_1	0	+	67767890	67772905	0	4	130,322,678,77	0,527,2051,4938
chr1	69424752	69425000	FPKM10_group_72_transcript_1	0	.	69424752	69425000	0	1	248	0
chr1	69801798	69802040	FPKM10_group_73_transcript_1	0	.	69801798	69802040	0	1	242	0
chr1	73120357	73120563	FPKM10_group_74_transcript_1	0	.	73120357	73120563	0	1	206	0
chr1	73217865	73226536	FPKM10_group_75_transcript_1	0	-	73217865	73226536	0	3	80,46,67	0,7204,8604
chr1	73227408	73231334	FPKM10_group_75_transcript_2	0	-	73227408	73231334	0	2	194,11	0,3915
chr1	73229715	73236226	FPKM10_group_75_transcript_3	0	.	73229715	73236226	0	3	98,148,263	0,2792,6248
chr1	76939017	76939272	FPKM10_group_76_transcript_1	0	.	76939017	76939272	0	1	255	0
chr1	78405328	78405648	FPKM10_group_77_transcript_1	0	.	78405328	78405648	0	1	320	0
chr1	80791129	80791734	FPKM10_group_78_transcript_1	0	.	80791129	80791734	0	1	605	0
chr1	80879555	80892481	FPKM10_group_79_transcript_1	0	+	80879555	80892481	0	4	119,299,590,134	0,2775,5277,12792
chr1	82793415	82793668	FPKM10_group_80_transcript_1	0	.	82793415	82793668	0	1	253	0
chr1	82991853	82992124	FPKM10_group_81_transcript_1	0	.	82991853	82992124	0	1	271	0
chr1	83254537	83254823	FPKM10_group_82_transcript_1	0	.	83254537	83254823	0	1	286	0
chr1	83257924	83258167	FPKM10_group_83_transcript_1	0	.	83257924	83258167	0	1	243	0
chr1	83258282	83258889	FPKM10_group_83_transcript_2	0	.	83258282	83258889	0	1	607	0
chr1	84039427	84040783	FPKM10_group_84_transcript_1	0	.	84039427	84040783	0	1	1356	0
chr1	84067731	84067961	FPKM10_group_85_transcript_1	0	.	84067731	84067961	0	1	230	0
chr1	84067938	84068177	FPKM10_group_85_transcript_2	0	.	84067938	84068177	0	1	239	0
chr1	84529619	84531381	FPKM10_group_86_transcript_1	0	.	84529619	84531381	0	1	1762	0
chr1	91020792	91027680	FPKM10_group_87_transcript_1	0	.	91020792	91027680	0	2	787,139	0,6749
chr1	91269598	91304322	FPKM10_group_88_transcript_1	0	.	91269598	91304322	0	5	69,129,74,8,65	0,18153,31700,32985,34659
chr1	95549070	95556558	FPKM10_group_89_transcript_1	0	.	95549070	95556558	0	4	267,148,57,268	0,4900,5954,7220
chr1	95865571	95865806	FPKM10_group_90_transcript_1	0	.	95865571	95865806	0	1	235	0
chr1	95865974	95866236	FPKM10_group_90_transcript_2	0	.	95865974	95866236	0	1	262	0
chr1	96686503	96686770	FPKM10_group_91_transcript_1	0	.	96686503	96686770	0	1	267	0
chr1	98250842	98251126	FPKM10_group_92_transcript_1	0	+	98250842	98251126	0	1	284	0
chr1	98281896	98282580	FPKM10_group_93_transcript_1	0	.	98281896	98282580	0	1	684	0
chr1	100894383	100894628	FPKM10_group_94_transcript_1	0	.	100894383	100894628	0	1	245	0
chr1	100894681	100894987	FPKM10_group_94_transcript_2	0	.	100894681	100894987	0	1	306	0
chr1	101473329	101473582	FPKM10_group_95_transcript_1	0	.	101473329	101473582	0	1	253	0
chr1	101473486	101473731	FPKM10_group_95_transcript_2	0	.	101473486	101473731	0	1	245	0
chr1	101473825	101474672	FPKM10_group_95_transcript_3	0	.	101473825	101474672	0	2	200,205	0,642
chr1	102815971	102816257	FPKM10_group_96_transcript_1	0	.	102815971	102816257	0	1	286	0
chr1	104725842	104726046	FPKM10_group_97_transcript_1	0	.	104725842	104726046	0	1	204	0
chr1	106560445	106563948	FPKM10_group_98_transcript_1	0	.	106560445	106563948	0	1	3503	0
chr1	106980971	106981991	FPKM10_group_99_transcript_1	0	.	106980971	106981991	0	1	1020	0
chr1	106985294	106985532	FPKM10_group_100_transcript_1	0	.	106985294	106985532	0	1	238	0
chr1	108360961	108361205	FPKM10_group_101_transcript_1	0	.	108360961	108361205	0	1	244	0
chr1	110064957	110067087	FPKM10_group_102_transcript_1	0	.	110064957	110067087	0	1	2130	0
chr1	110114010	110114217	FPKM10_group_103_transcript_1	0	.	110114010	110114217	0	1	207	0
chr1	110818035	110818237	FPKM10_group_104_transcript_1	0	.	110818035	110818237	0	1	202	0
chr1	111457643	111457872	FPKM10_group_105_transcript_1	0	.	111457643	111457872	0	1	229	0
chr1	113161949	113162227	FPKM10_group_106_transcript_1	0	.	113161949	113162227	0	1	278	0
chr1	113164169	113165124	FPKM10_group_107_transcript_1	0	+	113164169	113165124	0	1	955	0
chr1	113167583	113170067	FPKM10_group_108_transcript_1	0	.	113167583	113170067	0	2	427,414	0,2070
chr1	113304619	113304993	FPKM10_group_109_transcript_1	0	.	113304619	113304993	0	1	374	0
chr1	113537084	113537358	FPKM10_group_110_transcript_1	0	.	113537084	113537358	0	1	274	0
chr1	114605902	114606194	FPKM10_group_111_transcript_1	0	.	114605902	114606194	0	1	292	0
chr1	116807865	116810597	FPKM10_group_112_transcript_1	0	.	116807865	116810597	0	2	217,819	0,1913
chr1	118122827	118125255	FPKM10_group_113_transcript_1	0	.	118122827	118125255	0	2	346,132	0,2296
chr1	118972307	118972691	FPKM10_group_114_transcript_1	0	.	118972307	118972691	0	1	384	0
chr1	119502014	119502248	FPKM10_group_115_transcript_1	0	.	119502014	119502248	0	1	234	0
chr1	119502957	119503378	FPKM10_group_115_transcript_2	0	.	119502957	119503378	0	1	421	0
chr1	119503533	119504001	FPKM10_group_115_transcript_3	0	.	119503533	119504001	0	1	468	0
chr1	119504030	119505627	FPKM10_group_115_transcript_4	0	.	119504030	119505627	0	1	1597	0
chr1	119544556	119545013	FPKM10_group_116_transcript_1	0	.	119544556	119545013	0	1	457	0
chr1	119639038	119640024	FPKM10_group_117_transcript_1	0	.	119639038	119640024	0	1	986	0
chr1	119641896	119643539	FPKM10_group_118_transcript_1	0	.	119641896	119643539	0	2	647,909	0,734
chr1	119664359	119665445	FPKM10_group_119_transcript_1	0	.	119664359	119665445	0	1	1086	0
chr1	119671132	119671439	FPKM10_group_120_transcript_1	0	.	119671132	119671439	0	1	307	0
chr1	119686944	119687596	FPKM10_group_121_transcript_1	0	.	119686944	119687596	0	1	652	0
chr1	119696575	119697456	FPKM10_group_122_transcript_1	0	.	119696575	119697456	0	1	881	0
chr1	119953945	119955062	FPKM10_group_123_transcript_1	0	.	119953945	119955062	0	1	1117	0
chr1	119956821	119957584	FPKM10_group_124_transcript_1	0	.	119956821	119957584	0	1	763	0
chr1	120253503	120253805	FPKM10_group_125_transcript_1	0	.	120253503	120253805	0	1	302	0
chr1	120834973	120835772	FPKM10_group_126_transcript_1	0	.	120834973	120835772	0	1	799	0
chr1	121053723	121058750	FPKM10_group_127_transcript_1	0	+	121053723	121058750	0	4	82,19,33,30	0,1782,3775,4997
chr1	141560288	141566774	FPKM10_group_128_transcript_1	0	+	141560288	141566774	0	7	252,220,88,115,111,155,194	0,594,864,2202,3849,5303,6292
chr1	141595389	141595679	FPKM10_group_129_transcript_1	0	.	141595389	141595679	0	1	290	0
chr1	141801638	141801958	FPKM10_group_130_transcript_1	0	.	141801638	141801958	0	1	320	0
chr1	141826478	141827599	FPKM10_group_131_transcript_1	0	.	141826478	141827599	0	1	1121	0
chr1	142296775	142297008	FPKM10_group_132_transcript_1	0	.	142296775	142297008	0	1	233	0
chr1	142306157	142309238	FPKM10_group_133_transcript_1	0	.	142306157	142309238	0	2	804,352	0,2729
chr1	142369246	142370746	FPKM10_group_134_transcript_1	0	.	142369246	142370746	0	2	403,64	0,1436
chr1	144155775	144156060	FPKM10_group_135_transcript_1	0	.	144155775	144156060	0	1	285	0
chr1	145320587	145322221	FPKM10_group_136_transcript_1	0	.	145320587	145322221	0	1	1634	0
chr1	145445939	145446177	FPKM10_group_137_transcript_1	0	.	145445939	145446177	0	1	238	0
chr1	145452604	145456323	FPKM10_group_138_transcript_1	0	.	145452604	145456323	0	3	288,156,436	0,1363,3283
chr1	146296999	146297346	FPKM10_group_139_transcript_1	0	+	146296999	146297346	0	1	347	0
chr1	146384048	146384283	FPKM10_group_140_transcript_1	0	.	146384048	146384283	0	1	235	0
chr1	146608553	146608782	FPKM10_group_141_transcript_1	0	-	146608553	146608782	0	1	229	0
chr1	146727128	146727387	FPKM10_group_142_transcript_1	0	.	146727128	146727387	0	1	259	0
chr1	147355550	147356096	FPKM10_group_143_transcript_1	0	.	147355550	147356096	0	1	546	0
chr1	148284581	148285072	FPKM10_group_144_transcript_1	0	.	148284581	148285072	0	1	491	0
chr1	148450562	148450847	FPKM10_group_145_transcript_1	0	.	148450562	148450847	0	1	285	0
chr1	148785730	148786059	FPKM10_group_146_transcript_1	0	.	148785730	148786059	0	1	329	0
chr1	148837056	148837751	FPKM10_group_147_transcript_1	0	.	148837056	148837751	0	1	695	0
chr1	149575566	149575784	FPKM10_group_148_transcript_1	0	+	149575566	149575784	0	1	218	0
chr1	149575831	149576044	FPKM10_group_148_transcript_2	0	.	149575831	149576044	0	1	213	0
chr1	150444957	150446157	FPKM10_group_149_transcript_1	0	+	150444957	150446157	0	2	198,199	0,1001
chr1	150604025	150604639	FPKM10_group_150_transcript_1	0	+	150604025	150604639	0	2	75,137	0,477
chr1	152904278	152911226	FPKM10_group_151_transcript_1	0	+	152904278	152911226	0	2	139,534	0,6414
chr1	158197977	158198210	FPKM10_group_152_transcript_1	0	.	158197977	158198210	0	1	233	0
chr1	160840202	160840535	FPKM10_group_153_transcript_1	0	-	160840202	160840535	0	1	333	0
chr1	160840820	160841043	FPKM10_group_153_transcript_2	0	-	160840820	160841043	0	1	223	0
chr1	160842058	160842547	FPKM10_group_154_transcript_1	0	-	160842058	160842547	0	2	220,129	0,360
chr1	163833850	163859192	FPKM10_group_155_transcript_1	0	+	163833850	163859192	0	4	1787,93,90,87	0,7606,23528,25255
chr1	165406833	165407750	FPKM10_group_156_transcript_1	0	.	165406833	165407750	0	1	917	0
chr1	167724010	167724835	FPKM10_group_157_transcript_1	0	.	167724010	167724835	0	1	825	0
chr1	171676215	171676512	FPKM10_group_158_transcript_1	0	.	171676215	171676512	0	1	297	0
chr1	171711647	171711944	FPKM10_group_159_transcript_1	0	+	171711647	171711944	0	1	297	0
chr1	172350653	172350908	FPKM10_group_160_transcript_1	0	.	172350653	172350908	0	1	255	0
chr1	177313830	177314221	FPKM10_group_161_transcript_1	0	.	177313830	177314221	0	1	391	0
chr1	177314488	177315318	FPKM10_group_161_transcript_2	0	.	177314488	177315318	0	1	830	0
chr1	179561629	179561903	FPKM10_group_162_transcript_1	0	.	179561629	179561903	0	1	274	0
chr1	180041191	180042557	FPKM10_group_163_transcript_1	0	+	180041191	180042557	0	1	1366	0
chr1	180448060	180448311	FPKM10_group_164_transcript_1	0	.	180448060	180448311	0	1	251	0
chr1	180613927	180614138	FPKM10_group_165_transcript_1	0	.	180613927	180614138	0	1	211	0
chr1	183794115	183864243	FPKM10_group_166_transcript_1	0	.	183794115	183864243	0	4	315,194,65,83	0,4806,68130,70045
chr1	191500147	191500412	FPKM10_group_167_transcript_1	0	.	191500147	191500412	0	1	265	0
chr1	191500457	191500674	FPKM10_group_167_transcript_2	0	.	191500457	191500674	0	1	217	0
chr1	192203074	192203313	FPKM10_group_168_transcript_1	0	.	192203074	192203313	0	1	239	0
chr1	192318633	192318881	FPKM10_group_169_transcript_1	0	.	192318633	192318881	0	1	248	0
chr1	192414060	192414406	FPKM10_group_170_transcript_1	0	.	192414060	192414406	0	1	346	0
chr1	192414473	192414920	FPKM10_group_170_transcript_2	0	.	192414473	192414920	0	1	447	0
chr1	193926347	193926659	FPKM10_group_171_transcript_1	0	.	193926347	193926659	0	1	312	0
chr1	194084305	194085118	FPKM10_group_172_transcript_1	0	.	194084305	194085118	0	1	813	0
chr1	194102371	194102750	FPKM10_group_173_transcript_1	0	.	194102371	194102750	0	1	379	0
chr1	196997049	196997314	FPKM10_group_174_transcript_1	0	.	196997049	196997314	0	1	265	0
chr1	197096150	197096554	FPKM10_group_175_transcript_1	0	.	197096150	197096554	0	1	404	0
chr1	197135264	197135547	FPKM10_group_176_transcript_1	0	.	197135264	197135547	0	1	283	0
chr1	197146568	197147750	FPKM10_group_177_transcript_1	0	+	197146568	197147750	0	1	1182	0
chr1	197151531	197151837	FPKM10_group_178_transcript_1	0	+	197151531	197151837	0	1	306	0
chr1	199757557	199758732	FPKM10_group_179_transcript_1	0	.	199757557	199758732	0	1	1175	0
chr1	199762812	199763585	FPKM10_group_180_transcript_1	0	.	199762812	199763585	0	1	773	0
chr1	201087615	201087829	FPKM10_group_181_transcript_1	0	.	201087615	201087829	0	1	214	0
chr1	201087764	201088276	FPKM10_group_181_transcript_2	0	.	201087764	201088276	0	1	512	0
chr1	201088372	201088596	FPKM10_group_181_transcript_3	0	.	201088372	201088596	0	1	224	0
chr1	201086001	201087352	FPKM10_group_181_transcript_4	0	.	201086001	201087352	0	1	1351	0
chr1	201548222	201548438	FPKM10_group_182_transcript_1	0	.	201548222	201548438	0	1	216	0
chr1	201617544	201617823	FPKM10_group_183_transcript_1	0	.	201617544	201617823	0	1	279	0
chr1	202135191	202135735	FPKM10_group_184_transcript_1	0	.	202135191	202135735	0	1	544	0
chr1	204984709	204985123	FPKM10_group_185_transcript_1	0	.	204984709	204985123	0	1	414	0
chr1	204986056	204986406	FPKM10_group_185_transcript_2	0	-	204986056	204986406	0	1	350	0
chr1	205605008	205605227	FPKM10_group_186_transcript_1	0	.	205605008	205605227	0	1	219	0
chr1	205602339	205604206	FPKM10_group_186_transcript_2	0	.	205602339	205604206	0	1	1867	0
chr1	205606415	205606890	FPKM10_group_187_transcript_1	0	.	205606415	205606890	0	1	475	0
chr1	206052875	206053475	FPKM10_group_188_transcript_1	0	.	206052875	206053475	0	1	600	0
chr1	206122531	206122989	FPKM10_group_189_transcript_1	0	.	206122531	206122989	0	1	458	0
chr1	206123038	206123503	FPKM10_group_189_transcript_2	0	.	206123038	206123503	0	1	465	0
chr1	207691577	207691924	FPKM10_group_190_transcript_1	0	.	207691577	207691924	0	1	347	0
chr1	207902699	207904186	FPKM10_group_191_transcript_1	0	.	207902699	207904186	0	1	1487	0
chr1	209638252	209638755	FPKM10_group_192_transcript_1	0	.	209638252	209638755	0	1	503	0
chr1	210661354	210661621	FPKM10_group_193_transcript_1	0	.	210661354	210661621	0	1	267	0
chr1	210795801	210796041	FPKM10_group_194_transcript_1	0	.	210795801	210796041	0	1	240	0
chr1	212205947	212206240	FPKM10_group_195_transcript_1	0	.	212205947	212206240	0	1	293	0
chr1	217596380	217596694	FPKM10_group_196_transcript_1	0	.	217596380	217596694	0	1	314	0
chr1	219059307	219059595	FPKM10_group_197_transcript_1	0	.	219059307	219059595	0	1	288	0
chr1	220079288	220080696	FPKM10_group_198_transcript_1	0	.	220079288	220080696	0	1	1408	0
chr1	220249037	220252615	FPKM10_group_199_transcript_1	0	.	220249037	220252615	0	1	3578	0
chr1	220262060	220262439	FPKM10_group_200_transcript_1	0	.	220262060	220262439	0	1	379	0
chr1	220263239	220263679	FPKM10_group_200_transcript_2	0	.	220263239	220263679	0	1	440	0
chr1	220281725	220282098	FPKM10_group_201_transcript_1	0	.	220281725	220282098	0	1	373	0
chr1	220298338	220298638	FPKM10_group_202_transcript_1	0	.	220298338	220298638	0	1	300	0
chr1	220349186	220351019	FPKM10_group_203_transcript_1	0	.	220349186	220351019	0	1	1833	0
chr1	222259147	222259391	FPKM10_group_204_transcript_1	0	.	222259147	222259391	0	1	244	0
chr1	223018544	223018888	FPKM10_group_205_transcript_1	0	.	223018544	223018888	0	1	344	0
chr1	226377130	226378488	FPKM10_group_206_transcript_1	0	.	226377130	226378488	0	1	1358	0
chr1	226885430	226885773	FPKM10_group_207_transcript_1	0	.	226885430	226885773	0	1	343	0
chr1	227614025	227614813	FPKM10_group_208_transcript_1	0	.	227614025	227614813	0	1	788	0
chr1	228927167	228927387	FPKM10_group_209_transcript_1	0	.	228927167	228927387	0	1	220	0
chr1	229219655	229220133	FPKM10_group_210_transcript_1	0	.	229219655	229220133	0	1	478	0
chr1	229723677	229730705	FPKM10_group_211_transcript_1	0	.	229723677	229730705	0	4	1657,550,28,216	0,5604,6456,6812
chr1	230325172	230325414	FPKM10_group_212_transcript_1	0	.	230325172	230325414	0	1	242	0
chr1	230341448	230342117	FPKM10_group_213_transcript_1	0	.	230341448	230342117	0	1	669	0
chr1	230342810	230343014	FPKM10_group_213_transcript_2	0	.	230342810	230343014	0	1	204	0
chr1	230349583	230349925	FPKM10_group_214_transcript_1	0	.	230349583	230349925	0	1	342	0
chr1	230354315	230354597	FPKM10_group_215_transcript_1	0	.	230354315	230354597	0	1	282	0
chr1	230857830	230858364	FPKM10_group_216_transcript_1	0	.	230857830	230858364	0	1	534	0
chr1	230927609	230927829	FPKM10_group_217_transcript_1	0	.	230927609	230927829	0	1	220	0
chr1	230944767	230945066	FPKM10_group_218_transcript_1	0	.	230944767	230945066	0	1	299	0
chr1	231045754	231060698	FPKM10_group_219_transcript_1	0	+	231045754	231060698	0	2	192,28	0,14916
chr1	234126502	234127289	FPKM10_group_220_transcript_1	0	.	234126502	234127289	0	2	107,564	0,223
chr1	234129951	234131447	FPKM10_group_221_transcript_1	0	-	234129951	234131447	0	2	48,1000	0,496
chr1	234146085	234146605	FPKM10_group_222_transcript_1	0	.	234146085	234146605	0	1	520	0
chr1	234189914	234190438	FPKM10_group_223_transcript_1	0	.	234189914	234190438	0	1	524	0
chr1	236174391	236175039	FPKM10_group_224_transcript_1	0	+	236174391	236175039	0	4	32,82,9,217	0,229,346,431
chr1	236715663	236715966	FPKM10_group_225_transcript_1	0	.	236715663	236715966	0	1	303	0
chr1	237329339	237331231	FPKM10_group_226_transcript_1	0	.	237329339	237331231	0	1	1892	0
chr1	237331296	237331666	FPKM10_group_226_transcript_2	0	.	237331296	237331666	0	1	370	0
chr1	243046873	243047166	FPKM10_group_227_transcript_1	0	.	243046873	243047166	0	1	293	0
chr1	243045267	243046375	FPKM10_group_227_transcript_2	0	+	243045267	243046375	0	3	65,175,625	0,196,483
chr1	245418455	245419720	FPKM10_group_228_transcript_1	0	.	245418455	245419720	0	1	1265	0
chr1	245417320	245419015	FPKM10_group_228_transcript_2	0	.	245417320	245419015	0	1	1695	0
chr1	247063042	247063640	FPKM10_group_229_transcript_1	0	.	247063042	247063640	0	1	598	0
chr10	1169492	1170542	FPKM10_group_230_transcript_1	0	.	1169492	1170542	0	1	1050	0
chr10	3466995	3467216	FPKM10_group_231_transcript_1	0	.	3466995	3467216	0	1	221	0
chr10	4285996	4287185	FPKM10_group_232_transcript_1	0	.	4285996	4287185	0	1	1189	0
chr10	4288214	4288564	FPKM10_group_233_transcript_1	0	-	4288214	4288564	0	1	350	0
chr10	4294330	4295204	FPKM10_group_234_transcript_1	0	.	4294330	4295204	0	1	874	0
chr10	4778752	4778977	FPKM10_group_235_transcript_1	0	+	4778752	4778977	0	1	225	0
chr10	4779831	4780497	FPKM10_group_235_transcript_2	0	.	4779831	4780497	0	1	666	0
chr10	4789214	4791093	FPKM10_group_236_transcript_1	0	.	4789214	4791093	0	1	1879	0
chr10	4798359	4799020	FPKM10_group_237_transcript_1	0	.	4798359	4799020	0	1	661	0
chr10	5322249	5322617	FPKM10_group_238_transcript_1	0	.	5322249	5322617	0	1	368	0
chr10	6333412	6333646	FPKM10_group_239_transcript_1	0	.	6333412	6333646	0	1	234	0
chr10	6667476	6667834	FPKM10_group_240_transcript_1	0	.	6667476	6667834	0	1	358	0
chr10	6666711	6667391	FPKM10_group_240_transcript_2	0	.	6666711	6667391	0	1	680	0
chr10	6699232	6700418	FPKM10_group_241_transcript_1	0	.	6699232	6700418	0	1	1186	0
chr10	6697195	6698748	FPKM10_group_241_transcript_2	0	+	6697195	6698748	0	2	454,1050	0,503
chr10	6868675	6883833	FPKM10_group_242_transcript_1	0	+	6868675	6883833	0	3	5420,790,436	0,5748,14722
chr10	8639514	8639735	FPKM10_group_243_transcript_1	0	.	8639514	8639735	0	1	221	0
chr10	8943684	8965434	FPKM10_group_244_transcript_1	0	+	8943684	8965434	0	3	701,60,348	0,7350,21402
chr10	8950146	8950460	FPKM10_group_244_transcript_2	0	.	8950146	8950460	0	1	314	0
chr10	8951856	8972087	FPKM10_group_244_transcript_3	0	.	8951856	8972087	0	2	439,4830	0,15401
chr10	9052092	9056322	FPKM10_group_245_transcript_1	0	+	9052092	9056322	0	2	149,1645	0,2585
chr10	9122928	9123637	FPKM10_group_246_transcript_1	0	.	9122928	9123637	0	1	709	0
chr10	9138722	9138943	FPKM10_group_246_transcript_2	0	.	9138722	9138943	0	1	221	0
chr10	9140342	9141003	FPKM10_group_246_transcript_3	0	.	9140342	9141003	0	1	661	0
chr10	9237419	9237639	FPKM10_group_246_transcript_4	0	.	9237419	9237639	0	1	220	0
chr10	9076877	9278738	FPKM10_group_246_transcript_5	0	.	9076877	9278738	0	5	866,77,31,150,130	0,70454,155708,181162,201731
chr10	9074447	9091372	FPKM10_group_246_transcript_6	0	.	9074447	9091372	0	2	2173,259	0,16666
chr10	12933908	12934152	FPKM10_group_247_transcript_1	0	.	12933908	12934152	0	1	244	0
chr10	17214500	17214708	FPKM10_group_248_transcript_1	0	.	17214500	17214708	0	1	208	0
chr10	20743601	20743863	FPKM10_group_249_transcript_1	0	.	20743601	20743863	0	1	262	0
chr10	23420529	23424134	FPKM10_group_250_transcript_1	0	-	23420529	23424134	0	2	21,381	0,3224
chr10	26099172	26099410	FPKM10_group_251_transcript_1	0	.	26099172	26099410	0	1	238	0
chr10	27796807	27797175	FPKM10_group_252_transcript_1	0	.	27796807	27797175	0	1	368	0
chr10	28663764	28664196	FPKM10_group_253_transcript_1	0	.	28663764	28664196	0	1	432	0
chr10	29221780	29222386	FPKM10_group_254_transcript_1	0	.	29221780	29222386	0	1	606	0
chr10	29257763	29263441	FPKM10_group_255_transcript_1	0	+	29257763	29263441	0	4	187,97,154,59	0,4073,4807,5619
chr10	30171632	30172249	FPKM10_group_256_transcript_1	0	.	30171632	30172249	0	2	181,225	0,392
chr10	31636960	31637166	FPKM10_group_257_transcript_1	0	.	31636960	31637166	0	1	206	0
chr10	31956243	31957301	FPKM10_group_258_transcript_1	0	+	31956243	31957301	0	3	46,31,77	0,244,981
chr10	33410217	33410843	FPKM10_group_259_transcript_1	0	.	33410217	33410843	0	1	626	0
chr10	35978997	35980257	FPKM10_group_260_transcript_1	0	.	35978997	35980257	0	1	1260	0
chr10	36456288	36473952	FPKM10_group_261_transcript_1	0	-	36456288	36473952	0	2	134,132	0,17532
chr10	37564984	37566964	FPKM10_group_262_transcript_1	0	.	37564984	37566964	0	1	1980	0
chr10	37567379	37569282	FPKM10_group_262_transcript_2	0	.	37567379	37569282	0	1	1903	0
chr10	37569155	37570983	FPKM10_group_262_transcript_3	0	+	37569155	37570983	0	3	795,103,102	0,949,1726
chr10	37574479	37575086	FPKM10_group_263_transcript_1	0	.	37574479	37575086	0	1	607	0
chr10	37671057	37675939	FPKM10_group_264_transcript_1	0	+	37671057	37675939	0	2	290,239	0,4643
chr10	37724010	37725375	FPKM10_group_265_transcript_1	0	.	37724010	37725375	0	1	1365	0
chr10	37756062	37759474	FPKM10_group_266_transcript_1	0	+	37756062	37759474	0	2	1248,2078	0,1334
chr10	37781152	37782588	FPKM10_group_267_transcript_1	0	.	37781152	37782588	0	1	1436	0
chr10	37787477	37788230	FPKM10_group_268_transcript_1	0	.	37787477	37788230	0	1	753	0
chr10	37788469	37788756	FPKM10_group_268_transcript_2	0	.	37788469	37788756	0	1	287	0
chr10	37795965	37796655	FPKM10_group_269_transcript_1	0	.	37795965	37796655	0	1	690	0
chr10	37800997	37801763	FPKM10_group_270_transcript_1	0	.	37800997	37801763	0	1	766	0
chr10	37802656	37802912	FPKM10_group_270_transcript_2	0	.	37802656	37802912	0	1	256	0
chr10	41678640	41678874	FPKM10_group_271_transcript_1	0	.	41678640	41678874	0	1	234	0
chr10	41689099	41689450	FPKM10_group_272_transcript_1	0	.	41689099	41689450	0	1	351	0
chr10	41701505	41702172	FPKM10_group_273_transcript_1	0	.	41701505	41702172	0	1	667	0
chr10	41704476	41704773	FPKM10_group_274_transcript_1	0	.	41704476	41704773	0	1	297	0
chr10	41716636	41716918	FPKM10_group_274_transcript_2	0	.	41716636	41716918	0	1	282	0
chr10	41705006	41705288	FPKM10_group_274_transcript_3	0	+	41705006	41705288	0	1	282	0
chr10	41708481	41716480	FPKM10_group_274_transcript_4	0	.	41708481	41716480	0	4	82,575,419,134	0,4092,5767,7865
chr10	41703755	41743557	FPKM10_group_274_transcript_5	0	+	41703755	41743557	0	12	50,273,93,11,88,36,636,64,92,496,31,71	0,3453,6101,7445,14134,14389,14552,15380,15684,16451,23166,39731
chr10	41849288	41850063	FPKM10_group_275_transcript_1	0	+	41849288	41850063	0	2	550,60	0,715
chr10	41916702	41918807	FPKM10_group_276_transcript_1	0	-	41916702	41918807	0	2	209,51	0,2054
chr10	41916913	41917206	FPKM10_group_276_transcript_2	0	.	41916913	41917206	0	1	293	0
chr10	42111083	42111328	FPKM10_group_277_transcript_1	0	+	42111083	42111328	0	1	245	0
chr10	42146874	42147148	FPKM10_group_278_transcript_1	0	.	42146874	42147148	0	1	274	0
chr10	42487960	42489758	FPKM10_group_279_transcript_1	0	.	42487960	42489758	0	1	1798	0
chr10	48132169	48133259	FPKM10_group_280_transcript_1	0	.	48132169	48133259	0	1	1090	0
chr10	48134386	48134626	FPKM10_group_281_transcript_1	0	.	48134386	48134626	0	1	240	0
chr10	50174161	50177069	FPKM10_group_282_transcript_1	0	.	50174161	50177069	0	2	663,330	0,2578
chr10	51204264	51204750	FPKM10_group_283_transcript_1	0	.	51204264	51204750	0	1	486	0
chr10	51206369	51206640	FPKM10_group_284_transcript_1	0	.	51206369	51206640	0	1	271	0
chr10	51207156	51207439	FPKM10_group_284_transcript_2	0	.	51207156	51207439	0	1	283	0
chr10	53874769	53879421	FPKM10_group_285_transcript_1	0	.	53874769	53879421	0	2	1843,2434	0,2218
chr10	53880134	53900299	FPKM10_group_285_transcript_2	0	.	53880134	53900299	0	5	1153,299,804,66,138	0,4082,4392,12898,20027
chr10	54191717	54193821	FPKM10_group_286_transcript_1	0	.	54191717	54193821	0	1	2104	0
chr10	54914179	54914988	FPKM10_group_287_transcript_1	0	.	54914179	54914988	0	1	809	0
chr10	60429307	60429560	FPKM10_group_288_transcript_1	0	.	60429307	60429560	0	1	253	0
chr10	60430713	60431236	FPKM10_group_289_transcript_1	0	.	60430713	60431236	0	1	523	0
chr10	60443508	60495625	FPKM10_group_290_transcript_1	0	+	60443508	60495625	0	4	29,192,54,960	0,12848,46928,51157
chr10	61166829	61168318	FPKM10_group_291_transcript_1	0	-	61166829	61168318	0	2	155,96	0,1393
chr10	61183034	61184536	FPKM10_group_292_transcript_1	0	.	61183034	61184536	0	1	1502	0
chr10	65329910	65330131	FPKM10_group_293_transcript_1	0	.	65329910	65330131	0	1	221	0
chr10	69194308	69196199	FPKM10_group_294_transcript_1	0	-	69194308	69196199	0	2	82,139	0,1752
chr10	69195097	69195370	FPKM10_group_294_transcript_2	0	.	69195097	69195370	0	1	273	0
chr10	69284954	69285427	FPKM10_group_295_transcript_1	0	.	69284954	69285427	0	1	473	0
chr10	69648732	69649383	FPKM10_group_296_transcript_1	0	.	69648732	69649383	0	1	651	0
chr10	70223734	70224088	FPKM10_group_297_transcript_1	0	.	70223734	70224088	0	1	354	0
chr10	70232057	70232405	FPKM10_group_298_transcript_1	0	.	70232057	70232405	0	1	348	0
chr10	70473740	70474499	FPKM10_group_299_transcript_1	0	.	70473740	70474499	0	1	759	0
chr10	70643314	70643574	FPKM10_group_300_transcript_1	0	.	70643314	70643574	0	1	260	0
chr10	71677123	71677719	FPKM10_group_301_transcript_1	0	.	71677123	71677719	0	1	596	0
chr10	71678506	71678924	FPKM10_group_301_transcript_2	0	.	71678506	71678924	0	1	418	0
chr10	74846108	74847631	FPKM10_group_302_transcript_1	0	+	74846108	74847631	0	1	1523	0
chr10	76464319	76465039	FPKM10_group_303_transcript_1	0	.	76464319	76465039	0	1	720	0
chr10	76465831	76466141	FPKM10_group_303_transcript_2	0	.	76465831	76466141	0	1	310	0
chr10	81996585	81996791	FPKM10_group_304_transcript_1	0	.	81996585	81996791	0	1	206	0
chr10	88790156	88790368	FPKM10_group_305_transcript_1	0	.	88790156	88790368	0	1	212	0
chr10	88791302	88791603	FPKM10_group_305_transcript_2	0	.	88791302	88791603	0	1	301	0
chr10	89881985	89883039	FPKM10_group_306_transcript_1	0	.	89881985	89883039	0	1	1054	0
chr10	89941607	89941866	FPKM10_group_307_transcript_1	0	.	89941607	89941866	0	1	259	0
chr10	89958884	89959213	FPKM10_group_308_transcript_1	0	.	89958884	89959213	0	1	329	0
chr10	89959080	89959423	FPKM10_group_308_transcript_2	0	.	89959080	89959423	0	1	343	0
chr10	89972398	89972709	FPKM10_group_309_transcript_1	0	.	89972398	89972709	0	1	311	0
chr10	90011717	90011922	FPKM10_group_310_transcript_1	0	.	90011717	90011922	0	1	205	0
chr10	92047384	92048168	FPKM10_group_311_transcript_1	0	.	92047384	92048168	0	1	784	0
chr10	92723127	92723639	FPKM10_group_312_transcript_1	0	.	92723127	92723639	0	1	512	0
chr10	93057029	93057769	FPKM10_group_313_transcript_1	0	.	93057029	93057769	0	1	740	0
chr10	93274676	93274890	FPKM10_group_314_transcript_1	0	.	93274676	93274890	0	1	214	0
chr10	93359007	93359237	FPKM10_group_315_transcript_1	0	.	93359007	93359237	0	1	230	0
chr10	96784158	96784570	FPKM10_group_316_transcript_1	0	.	96784158	96784570	0	1	412	0
chr10	97838901	97840071	FPKM10_group_317_transcript_1	0	.	97838901	97840071	0	2	153,630	0,540
chr10	97940031	97940305	FPKM10_group_318_transcript_1	0	.	97940031	97940305	0	1	274	0
chr10	98551298	98552254	FPKM10_group_319_transcript_1	0	+	98551298	98552254	0	1	956	0
chr10	99794082	99794381	FPKM10_group_320_transcript_1	0	.	99794082	99794381	0	1	299	0
chr10	100199096	100203567	FPKM10_group_321_transcript_1	0	+	100199096	100203567	0	2	32,668	0,3803
chr10	101184090	101184405	FPKM10_group_322_transcript_1	0	.	101184090	101184405	0	1	315	0
chr10	101185461	101185698	FPKM10_group_323_transcript_1	0	.	101185461	101185698	0	1	237	0
chr10	101188798	101189385	FPKM10_group_324_transcript_1	0	.	101188798	101189385	0	1	587	0
chr10	103451730	103454347	FPKM10_group_325_transcript_1	0	.	103451730	103454347	0	2	402,149	0,2468
chr10	104186336	104187499	FPKM10_group_326_transcript_1	0	.	104186336	104187499	0	1	1163	0
chr10	104191720	104192952	FPKM10_group_327_transcript_1	0	.	104191720	104192952	0	1	1232	0
chr10	105715354	105715873	FPKM10_group_328_transcript_1	0	.	105715354	105715873	0	2	307,27	0,492
chr10	107761221	107763773	FPKM10_group_329_transcript_1	0	+	107761221	107763773	0	2	181,490	0,2062
chr10	111430191	111430741	FPKM10_group_330_transcript_1	0	.	111430191	111430741	0	1	550	0
chr10	112767620	112768383	FPKM10_group_331_transcript_1	0	.	112767620	112768383	0	1	763	0
chr10	112769666	112772464	FPKM10_group_332_transcript_1	0	+	112769666	112772464	0	2	71,314	0,2484
chr10	112773068	112773519	FPKM10_group_332_transcript_2	0	.	112773068	112773519	0	1	451	0
chr10	113712149	113712571	FPKM10_group_333_transcript_1	0	.	113712149	113712571	0	1	422	0
chr10	113799557	113799810	FPKM10_group_334_transcript_1	0	.	113799557	113799810	0	1	253	0
chr10	116538496	116538731	FPKM10_group_335_transcript_1	0	.	116538496	116538731	0	1	235	0
chr10	116538984	116539330	FPKM10_group_335_transcript_2	0	.	116538984	116539330	0	1	346	0
chr10	119623032	119623249	FPKM10_group_336_transcript_1	0	.	119623032	119623249	0	1	217	0
chr10	123702844	123703067	FPKM10_group_337_transcript_1	0	.	123702844	123703067	0	1	223	0
chr10	123700728	123703971	FPKM10_group_337_transcript_2	0	.	123700728	123703971	0	2	861,54	0,3189
chr10	124924930	124925559	FPKM10_group_338_transcript_1	0	.	124924930	124925559	0	1	629	0
chr10	127252954	127254542	FPKM10_group_339_transcript_1	0	+	127252954	127254542	0	2	154,104	0,1484
chr10	129209774	129213159	FPKM10_group_340_transcript_1	0	+	129209774	129213159	0	2	148,493	0,2892
chr11	1329504	1329798	FPKM10_group_341_transcript_1	0	.	1329504	1329798	0	1	294	0
chr11	1780348	1780614	FPKM10_group_342_transcript_1	0	.	1780348	1780614	0	1	266	0
chr11	1892441	1892652	FPKM10_group_343_transcript_1	0	.	1892441	1892652	0	1	211	0
chr11	1892999	1893243	FPKM10_group_343_transcript_2	0	.	1892999	1893243	0	1	244	0
chr11	6653912	6654196	FPKM10_group_344_transcript_1	0	.	6653912	6654196	0	1	284	0
chr11	6654640	6654875	FPKM10_group_344_transcript_2	0	.	6654640	6654875	0	1	235	0
chr11	6655534	6656158	FPKM10_group_344_transcript_3	0	+	6655534	6656158	0	2	56,212	0,412
chr11	6686759	6687202	FPKM10_group_345_transcript_1	0	.	6686759	6687202	0	1	443	0
chr11	6689477	6689683	FPKM10_group_346_transcript_1	0	.	6689477	6689683	0	1	206	0
chr11	6700060	6701034	FPKM10_group_347_transcript_1	0	.	6700060	6701034	0	1	974	0
chr11	9631062	9631621	FPKM10_group_348_transcript_1	0	.	9631062	9631621	0	1	559	0
chr11	9633388	9633619	FPKM10_group_349_transcript_1	0	.	9633388	9633619	0	1	231	0
chr11	11151735	11152283	FPKM10_group_350_transcript_1	0	.	11151735	11152283	0	1	548	0
chr11	12973981	12974292	FPKM10_group_351_transcript_1	0	.	12973981	12974292	0	1	311	0
chr11	12975201	12975738	FPKM10_group_351_transcript_2	0	.	12975201	12975738	0	1	537	0
chr11	12977762	12977993	FPKM10_group_352_transcript_1	0	.	12977762	12977993	0	1	231	0
chr11	17003477	17003770	FPKM10_group_353_transcript_1	0	.	17003477	17003770	0	1	293	0
chr11	17042274	17042837	FPKM10_group_354_transcript_1	0	.	17042274	17042837	0	1	563	0
chr11	17701728	17702234	FPKM10_group_355_transcript_1	0	.	17701728	17702234	0	1	506	0
chr11	18237321	18239459	FPKM10_group_356_transcript_1	0	.	18237321	18239459	0	1	2138	0
chr11	22954944	22955232	FPKM10_group_357_transcript_1	0	.	22954944	22955232	0	1	288	0
chr11	23651933	23653890	FPKM10_group_358_transcript_1	0	+	23651933	23653890	0	2	1153,315	0,1642
chr11	23639856	23657629	FPKM10_group_358_transcript_2	0	+	23639856	23657629	0	2	479,3415	0,14358
chr11	23712869	23713107	FPKM10_group_359_transcript_1	0	.	23712869	23713107	0	1	238	0
chr11	23708430	23717102	FPKM10_group_359_transcript_2	0	+	23708430	23717102	0	4	578,79,205,1581	0,1291,4963,7091
chr11	25557844	25558299	FPKM10_group_360_transcript_1	0	.	25557844	25558299	0	1	455	0
chr11	25627958	25628279	FPKM10_group_361_transcript_1	0	.	25627958	25628279	0	1	321	0
chr11	25977803	25978099	FPKM10_group_362_transcript_1	0	.	25977803	25978099	0	1	296	0
chr11	25978809	25979276	FPKM10_group_362_transcript_2	0	.	25978809	25979276	0	1	467	0
chr11	26033306	26034646	FPKM10_group_363_transcript_1	0	.	26033306	26034646	0	1	1340	0
chr11	27197133	27197423	FPKM10_group_364_transcript_1	0	.	27197133	27197423	0	1	290	0
chr11	27195142	27196795	FPKM10_group_364_transcript_2	0	.	27195142	27196795	0	2	483,15	0,1638
chr11	29278846	29279196	FPKM10_group_365_transcript_1	0	+	29278846	29279196	0	1	350	0
chr11	32420844	32421078	FPKM10_group_366_transcript_1	0	.	32420844	32421078	0	1	234	0
chr11	35210746	35212979	FPKM10_group_367_transcript_1	0	-	35210746	35212979	0	2	704,1502	0,731
chr11	37054348	37066345	FPKM10_group_368_transcript_1	0	.	37054348	37066345	0	3	965,92,149	0,10538,11848
chr11	37818991	37819304	FPKM10_group_369_transcript_1	0	.	37818991	37819304	0	1	313	0
chr11	37821692	37822161	FPKM10_group_370_transcript_1	0	.	37821692	37822161	0	1	469	0
chr11	45714547	45715656	FPKM10_group_371_transcript_1	0	.	45714547	45715656	0	1	1109	0
chr11	45717197	45719254	FPKM10_group_371_transcript_2	0	-	45717197	45719254	0	3	193,113,31	0,1752,2026
chr11	45700433	45722377	FPKM10_group_371_transcript_3	0	+	45700433	45722377	0	6	150,353,468,259,133,222	0,1001,1836,12234,17103,21722
chr11	49116443	49116729	FPKM10_group_372_transcript_1	0	.	49116443	49116729	0	1	286	0
chr11	49116871	49117075	FPKM10_group_372_transcript_2	0	.	49116871	49117075	0	1	204	0
chr11	50236563	50236796	FPKM10_group_373_transcript_1	0	.	50236563	50236796	0	1	233	0
chr11	51416740	51432285	FPKM10_group_374_transcript_1	0	+	51416740	51432285	0	5	9,476,11,33,48	0,9502,10849,13243,15497
chr11	57141251	57143228	FPKM10_group_375_transcript_1	0	-	57141251	57143228	0	2	26,642	0,1335
chr11	57152781	57153049	FPKM10_group_376_transcript_1	0	.	57152781	57153049	0	1	268	0
chr11	58224976	58226653	FPKM10_group_377_transcript_1	0	.	58224976	58226653	0	3	235,686,227	0,695,1450
chr11	58428918	58429285	FPKM10_group_378_transcript_1	0	+	58428918	58429285	0	1	367	0
chr11	58577161	58577777	FPKM10_group_379_transcript_1	0	.	58577161	58577777	0	1	616	0
chr11	59074066	59075689	FPKM10_group_380_transcript_1	0	+	59074066	59075689	0	1	1623	0
chr11	59080107	59080590	FPKM10_group_381_transcript_1	0	.	59080107	59080590	0	1	483	0
chr11	60177766	60211198	FPKM10_group_382_transcript_1	0	+	60177766	60211198	0	5	66,54,110,128,242	0,7004,21421,26178,33190
chr11	60602053	60602379	FPKM10_group_383_transcript_1	0	.	60602053	60602379	0	1	326	0
chr11	61163500	61164574	FPKM10_group_384_transcript_1	0	.	61163500	61164574	0	1	1074	0
chr11	61164550	61165087	FPKM10_group_384_transcript_2	0	.	61164550	61165087	0	1	537	0
chr11	61534722	61535555	FPKM10_group_385_transcript_1	0	.	61534722	61535555	0	1	833	0
chr11	62556437	62556722	FPKM10_group_386_transcript_1	0	.	62556437	62556722	0	1	285	0
chr11	63072025	63072748	FPKM10_group_387_transcript_1	0	.	63072025	63072748	0	1	723	0
chr11	63353320	63353524	FPKM10_group_388_transcript_1	0	.	63353320	63353524	0	1	204	0
chr11	64309745	64311149	FPKM10_group_389_transcript_1	0	.	64309745	64311149	0	1	1404	0
chr11	64989752	64990174	FPKM10_group_390_transcript_1	0	.	64989752	64990174	0	1	422	0
chr11	66626765	66627005	FPKM10_group_391_transcript_1	0	.	66626765	66627005	0	1	240	0
chr11	68526544	68527080	FPKM10_group_392_transcript_1	0	.	68526544	68527080	0	1	536	0
chr11	68813390	68814282	FPKM10_group_393_transcript_1	0	.	68813390	68814282	0	1	892	0
chr11	69570628	69571800	FPKM10_group_394_transcript_1	0	.	69570628	69571800	0	1	1172	0
chr11	72637068	72637652	FPKM10_group_395_transcript_1	0	.	72637068	72637652	0	1	584	0
chr11	76041509	76041733	FPKM10_group_396_transcript_1	0	.	76041509	76041733	0	1	224	0
chr11	77027795	77028354	FPKM10_group_397_transcript_1	0	.	77027795	77028354	0	1	559	0
chr11	77028466	77030006	FPKM10_group_397_transcript_2	0	+	77028466	77030006	0	2	742,93	0,1447
chr11	77530841	77531177	FPKM10_group_398_transcript_1	0	.	77530841	77531177	0	1	336	0
chr11	77532633	77532837	FPKM10_group_399_transcript_1	0	.	77532633	77532837	0	1	204	0
chr11	77540508	77540758	FPKM10_group_400_transcript_1	0	.	77540508	77540758	0	1	250	0
chr11	77819877	77820318	FPKM10_group_401_transcript_1	0	.	77819877	77820318	0	1	441	0
chr11	77820731	77820996	FPKM10_group_401_transcript_2	0	.	77820731	77820996	0	1	265	0
chr11	77814058	77819211	FPKM10_group_401_transcript_3	0	.	77814058	77819211	0	3	41,222,1183	0,1944,3970
chr11	85500808	85503973	FPKM10_group_402_transcript_1	0	.	85500808	85503973	0	1	3165	0
chr11	86720023	86720441	FPKM10_group_403_transcript_1	0	.	86720023	86720441	0	1	418	0
chr11	87789925	87790844	FPKM10_group_404_transcript_1	0	.	87789925	87790844	0	1	919	0
chr11	87797795	87798009	FPKM10_group_405_transcript_1	0	-	87797795	87798009	0	1	214	0
chr11	89919569	89919827	FPKM10_group_406_transcript_1	0	.	89919569	89919827	0	1	258	0
chr11	90013957	90014626	FPKM10_group_407_transcript_1	0	.	90013957	90014626	0	1	669	0
chr11	90225447	90236407	FPKM10_group_408_transcript_1	0	+	90225447	90236407	0	2	76,596	0,10364
chr11	90287684	90288286	FPKM10_group_409_transcript_1	0	.	90287684	90288286	0	1	602	0
chr11	93721941	93722215	FPKM10_group_410_transcript_1	0	.	93721941	93722215	0	1	274	0
chr11	96754560	96754767	FPKM10_group_411_transcript_1	0	.	96754560	96754767	0	1	207	0
chr11	100545357	100545840	FPKM10_group_412_transcript_1	0	.	100545357	100545840	0	1	483	0
chr11	100554500	100554726	FPKM10_group_413_transcript_1	0	.	100554500	100554726	0	1	226	0
chr11	100560986	100561214	FPKM10_group_414_transcript_1	0	.	100560986	100561214	0	1	228	0
chr11	100561815	100568673	FPKM10_group_414_transcript_2	0	+	100561815	100568673	0	2	85,128	0,6730
chr11	100568956	100569235	FPKM10_group_414_transcript_3	0	.	100568956	100569235	0	1	279	0
chr11	100569591	100569854	FPKM10_group_414_transcript_4	0	.	100569591	100569854	0	1	263	0
chr11	100722840	100758822	FPKM10_group_415_transcript_1	0	+	100722840	100758822	0	2	120,110	0,35872
chr11	103274085	103274322	FPKM10_group_416_transcript_1	0	.	103274085	103274322	0	1	237	0
chr11	103971400	103985438	FPKM10_group_417_transcript_1	0	-	103971400	103985438	0	2	71,264	0,13774
chr11	105552934	105610973	FPKM10_group_418_transcript_1	0	+	105552934	105610973	0	2	605,77	0,57962
chr11	105703856	105704061	FPKM10_group_419_transcript_1	0	.	105703856	105704061	0	1	205	0
chr11	106049939	106054067	FPKM10_group_420_transcript_1	0	.	106049939	106054067	0	1	4128	0
chr11	106055623	106055886	FPKM10_group_421_transcript_1	0	.	106055623	106055886	0	1	263	0
chr11	108749062	108749645	FPKM10_group_422_transcript_1	0	.	108749062	108749645	0	1	583	0
chr11	109731131	109742696	FPKM10_group_423_transcript_1	0	+	109731131	109742696	0	2	432,401	0,11164
chr11	109776313	109776575	FPKM10_group_424_transcript_1	0	.	109776313	109776575	0	1	262	0
chr11	109782197	109782454	FPKM10_group_425_transcript_1	0	.	109782197	109782454	0	1	257	0
chr11	110297712	110299874	FPKM10_group_426_transcript_1	0	.	110297712	110299874	0	2	440,311	0,1851
chr11	110666180	110668259	FPKM10_group_427_transcript_1	0	.	110666180	110668259	0	1	2079	0
chr11	111266981	111267675	FPKM10_group_428_transcript_1	0	.	111266981	111267675	0	1	694	0
chr11	113689477	113690366	FPKM10_group_429_transcript_1	0	.	113689477	113690366	0	1	889	0
chr11	113690195	113692028	FPKM10_group_429_transcript_2	0	.	113690195	113692028	0	1	1833	0
chr11	113894780	113895313	FPKM10_group_430_transcript_1	0	.	113894780	113895313	0	1	533	0
chr11	113895466	113895908	FPKM10_group_430_transcript_2	0	.	113895466	113895908	0	1	442	0
chr11	114915257	114915483	FPKM10_group_431_transcript_1	0	.	114915257	114915483	0	1	226	0
chr11	118368365	118368689	FPKM10_group_432_transcript_1	0	.	118368365	118368689	0	1	324	0
chr11	119109641	119109868	FPKM10_group_433_transcript_1	0	.	119109641	119109868	0	1	227	0
chr11	119113312	119113719	FPKM10_group_434_transcript_1	0	.	119113312	119113719	0	1	407	0
chr11	119281266	119289327	FPKM10_group_435_transcript_1	0	+	119281266	119289327	0	2	375,115	0,7946
chr11	121578456	121578993	FPKM10_group_436_transcript_1	0	+	121578456	121578993	0	1	537	0
chr11	121643733	121644051	FPKM10_group_437_transcript_1	0	.	121643733	121644051	0	1	318	0
chr11	122571490	122571708	FPKM10_group_438_transcript_1	0	+	122571490	122571708	0	1	218	0
chr11	128209345	128209692	FPKM10_group_439_transcript_1	0	.	128209345	128209692	0	1	347	0
chr11	130117149	130117390	FPKM10_group_440_transcript_1	0	.	130117149	130117390	0	1	241	0
chr11	130442689	130443039	FPKM10_group_441_transcript_1	0	.	130442689	130443039	0	1	350	0
chr12	2822309	2822572	FPKM10_group_442_transcript_1	0	.	2822309	2822572	0	1	263	0
chr12	2822673	2822982	FPKM10_group_442_transcript_2	0	.	2822673	2822982	0	1	309	0
chr12	2824756	2825208	FPKM10_group_443_transcript_1	0	.	2824756	2825208	0	1	452	0
chr12	2824456	2824869	FPKM10_group_443_transcript_2	0	.	2824456	2824869	0	1	413	0
chr12	2825982	2826341	FPKM10_group_443_transcript_3	0	.	2825982	2826341	0	1	359	0
chr12	2826618	2826887	FPKM10_group_443_transcript_4	0	.	2826618	2826887	0	1	269	0
chr12	2936893	2937726	FPKM10_group_444_transcript_1	0	.	2936893	2937726	0	1	833	0
chr12	3268133	3268373	FPKM10_group_445_transcript_1	0	.	3268133	3268373	0	1	240	0
chr12	3932770	3933386	FPKM10_group_446_transcript_1	0	.	3932770	3933386	0	1	616	0
chr12	4670968	4671257	FPKM10_group_447_transcript_1	0	-	4670968	4671257	0	1	289	0
chr12	4754826	4755198	FPKM10_group_448_transcript_1	0	.	4754826	4755198	0	1	372	0
chr12	5264092	5264313	FPKM10_group_449_transcript_1	0	.	5264092	5264313	0	1	221	0
chr12	6372066	6372369	FPKM10_group_450_transcript_1	0	.	6372066	6372369	0	1	303	0
chr12	6374850	6376070	FPKM10_group_450_transcript_2	0	.	6374850	6376070	0	1	1220	0
chr12	6372907	6374712	FPKM10_group_450_transcript_3	0	+	6372907	6374712	0	1	1805	0
chr12	8608599	8610056	FPKM10_group_451_transcript_1	0	+	8608599	8610056	0	2	280,672	0,785
chr12	8678062	8678580	FPKM10_group_452_transcript_1	0	.	8678062	8678580	0	1	518	0
chr12	8837371	8837810	FPKM10_group_453_transcript_1	0	.	8837371	8837810	0	1	439	0
chr12	8956923	8957408	FPKM10_group_454_transcript_1	0	.	8956923	8957408	0	1	485	0
chr12	9366447	9366742	FPKM10_group_455_transcript_1	0	.	9366447	9366742	0	1	295	0
chr12	9385889	9386279	FPKM10_group_456_transcript_1	0	.	9385889	9386279	0	1	390	0
chr12	9440672	9441185	FPKM10_group_457_transcript_1	0	.	9440672	9441185	0	1	513	0
chr12	10597964	10601618	FPKM10_group_458_transcript_1	0	+	10597964	10601618	0	2	35,417	0,3237
chr12	12914353	12914600	FPKM10_group_459_transcript_1	0	.	12914353	12914600	0	1	247	0
chr12	12911555	12913691	FPKM10_group_459_transcript_2	0	.	12911555	12913691	0	1	2136	0
chr12	14754199	14754439	FPKM10_group_460_transcript_1	0	.	14754199	14754439	0	1	240	0
chr12	16411520	16412045	FPKM10_group_461_transcript_1	0	.	16411520	16412045	0	1	525	0
chr12	16429055	16429286	FPKM10_group_462_transcript_1	0	-	16429055	16429286	0	1	231	0
chr12	20148675	20154087	FPKM10_group_463_transcript_1	0	.	20148675	20154087	0	3	313,176,114	0,1191,5298
chr12	23552306	23552608	FPKM10_group_464_transcript_1	0	.	23552306	23552608	0	1	302	0
chr12	30841365	30841601	FPKM10_group_465_transcript_1	0	.	30841365	30841601	0	1	236	0
chr12	30842343	30844941	FPKM10_group_465_transcript_2	0	+	30842343	30844941	0	3	173,402,207	0,1767,2391
chr12	31295180	31295646	FPKM10_group_466_transcript_1	0	.	31295180	31295646	0	1	466	0
chr12	31801071	31801355	FPKM10_group_467_transcript_1	0	.	31801071	31801355	0	1	284	0
chr12	31855522	31855790	FPKM10_group_468_transcript_1	0	.	31855522	31855790	0	1	268	0
chr12	31922230	31922614	FPKM10_group_469_transcript_1	0	.	31922230	31922614	0	1	384	0
chr12	32695733	32695934	FPKM10_group_470_transcript_1	0	.	32695733	32695934	0	1	201	0
chr12	34246687	34247475	FPKM10_group_471_transcript_1	0	.	34246687	34247475	0	1	788	0
chr12	34258388	34258695	FPKM10_group_472_transcript_1	0	.	34258388	34258695	0	1	307	0
chr12	34293557	34294161	FPKM10_group_473_transcript_1	0	.	34293557	34294161	0	1	604	0
chr12	36315334	36322622	FPKM10_group_474_transcript_1	0	-	36315334	36322622	0	3	77,12,52	0,6724,7236
chr12	36758681	36758896	FPKM10_group_475_transcript_1	0	.	36758681	36758896	0	1	215	0
chr12	36820292	36820707	FPKM10_group_476_transcript_1	0	.	36820292	36820707	0	1	415	0
chr12	38146702	38146975	FPKM10_group_477_transcript_1	0	.	38146702	38146975	0	1	273	0
chr12	40444245	40445635	FPKM10_group_478_transcript_1	0	+	40444245	40445635	0	3	105,16,248	0,561,1142
chr12	45553595	45553931	FPKM10_group_479_transcript_1	0	.	45553595	45553931	0	1	336	0
chr12	45559054	45559381	FPKM10_group_480_transcript_1	0	.	45559054	45559381	0	1	327	0
chr12	45939014	45939422	FPKM10_group_481_transcript_1	0	.	45939014	45939422	0	1	408	0
chr12	45940059	45940271	FPKM10_group_481_transcript_2	0	.	45940059	45940271	0	1	212	0
chr12	45941719	45941977	FPKM10_group_481_transcript_3	0	.	45941719	45941977	0	1	258	0
chr12	45942263	45942487	FPKM10_group_481_transcript_4	0	.	45942263	45942487	0	1	224	0
chr12	45940824	45941441	FPKM10_group_481_transcript_5	0	.	45940824	45941441	0	1	617	0
chr12	45941436	45941697	FPKM10_group_481_transcript_6	0	.	45941436	45941697	0	1	261	0
chr12	46272922	46273657	FPKM10_group_482_transcript_1	0	.	46272922	46273657	0	1	735	0
chr12	47755558	47755789	FPKM10_group_483_transcript_1	0	.	47755558	47755789	0	1	231	0
chr12	53110413	53110697	FPKM10_group_484_transcript_1	0	.	53110413	53110697	0	1	284	0
chr12	53228022	53228248	FPKM10_group_485_transcript_1	0	.	53228022	53228248	0	1	226	0
chr12	54983327	54983534	FPKM10_group_486_transcript_1	0	.	54983327	54983534	0	1	207	0
chr12	54982169	54982787	FPKM10_group_486_transcript_2	0	.	54982169	54982787	0	1	618	0
chr12	54987785	54989351	FPKM10_group_487_transcript_1	0	+	54987785	54989351	0	1	1566	0
chr12	55190794	55191113	FPKM10_group_488_transcript_1	0	.	55190794	55191113	0	1	319	0
chr12	55193044	55193396	FPKM10_group_489_transcript_1	0	.	55193044	55193396	0	1	352	0
chr12	57246025	57246239	FPKM10_group_490_transcript_1	0	.	57246025	57246239	0	1	214	0
chr12	57353899	57354300	FPKM10_group_491_transcript_1	0	.	57353899	57354300	0	1	401	0
chr12	57361211	57361438	FPKM10_group_492_transcript_1	0	.	57361211	57361438	0	1	227	0
chr12	57383691	57384042	FPKM10_group_493_transcript_1	0	.	57383691	57384042	0	1	351	0
chr12	57429587	57429976	FPKM10_group_494_transcript_1	0	.	57429587	57429976	0	1	389	0
chr12	58003586	58003983	FPKM10_group_495_transcript_1	0	.	58003586	58003983	0	1	397	0
chr12	58004109	58004357	FPKM10_group_495_transcript_2	0	.	58004109	58004357	0	1	248	0
chr12	57999228	58003522	FPKM10_group_495_transcript_3	0	+	57999228	58003522	0	2	1591,2568	0,1726
chr12	58006894	58007232	FPKM10_group_496_transcript_1	0	.	58006894	58007232	0	1	338	0
chr12	58006435	58006809	FPKM10_group_496_transcript_2	0	.	58006435	58006809	0	1	374	0
chr12	62831898	62832226	FPKM10_group_497_transcript_1	0	.	62831898	62832226	0	1	328	0
chr12	62833181	62833439	FPKM10_group_497_transcript_2	0	.	62833181	62833439	0	1	258	0
chr12	62832272	62832819	FPKM10_group_497_transcript_3	0	.	62832272	62832819	0	1	547	0
chr12	63076141	63077404	FPKM10_group_498_transcript_1	0	+	63076141	63077404	0	1	1263	0
chr12	65573919	65574225	FPKM10_group_499_transcript_1	0	.	65573919	65574225	0	1	306	0
chr12	65617095	65617325	FPKM10_group_500_transcript_1	0	.	65617095	65617325	0	1	230	0
chr12	66349585	66349870	FPKM10_group_501_transcript_1	0	-	66349585	66349870	0	1	285	0
chr12	66669534	66676104	FPKM10_group_502_transcript_1	0	+	66669534	66676104	0	2	92,117	0,6453
chr12	68006648	68007047	FPKM10_group_503_transcript_1	0	.	68006648	68007047	0	1	399	0
chr12	70812928	70813144	FPKM10_group_504_transcript_1	0	.	70812928	70813144	0	1	216	0
chr12	70940141	70940706	FPKM10_group_505_transcript_1	0	.	70940141	70940706	0	1	565	0
chr12	70938345	70940395	FPKM10_group_505_transcript_2	0	+	70938345	70940395	0	1	2050	0
chr12	73053966	73057674	FPKM10_group_506_transcript_1	0	-	73053966	73057674	0	2	137,65	0,3643
chr12	73069316	73069715	FPKM10_group_507_transcript_1	0	.	73069316	73069715	0	1	399	0
chr12	73082055	73082636	FPKM10_group_508_transcript_1	0	.	73082055	73082636	0	2	225,90	0,491
chr12	73128703	73129190	FPKM10_group_509_transcript_1	0	.	73128703	73129190	0	1	487	0
chr12	74366799	74368413	FPKM10_group_510_transcript_1	0	.	74366799	74368413	0	1	1614	0
chr12	74369629	74370878	FPKM10_group_511_transcript_1	0	-	74369629	74370878	0	2	25,188	0,1061
chr12	74452186	74452424	FPKM10_group_512_transcript_1	0	.	74452186	74452424	0	1	238	0
chr12	75901410	75901866	FPKM10_group_513_transcript_1	0	.	75901410	75901866	0	1	456	0
chr12	76271577	76272125	FPKM10_group_514_transcript_1	0	.	76271577	76272125	0	1	548	0
chr12	76490751	76491030	FPKM10_group_515_transcript_1	0	.	76490751	76491030	0	1	279	0
chr12	76519413	76519651	FPKM10_group_516_transcript_1	0	.	76519413	76519651	0	1	238	0
chr12	76519727	76519930	FPKM10_group_516_transcript_2	0	.	76519727	76519930	0	1	203	0
chr12	76522157	76522405	FPKM10_group_517_transcript_1	0	.	76522157	76522405	0	1	248	0
chr12	76541832	76543946	FPKM10_group_518_transcript_1	0	.	76541832	76543946	0	1	2114	0
chr12	76592769	76593051	FPKM10_group_519_transcript_1	0	.	76592769	76593051	0	1	282	0
chr12	76597794	76598159	FPKM10_group_520_transcript_1	0	.	76597794	76598159	0	1	365	0
chr12	76615780	76616067	FPKM10_group_521_transcript_1	0	.	76615780	76616067	0	1	287	0
chr12	76616419	76616642	FPKM10_group_521_transcript_2	0	.	76616419	76616642	0	1	223	0
chr12	76633693	76633903	FPKM10_group_522_transcript_1	0	.	76633693	76633903	0	1	210	0
chr12	76644264	76645298	FPKM10_group_523_transcript_1	0	.	76644264	76645298	0	1	1034	0
chr12	76650124	76650842	FPKM10_group_524_transcript_1	0	.	76650124	76650842	0	1	718	0
chr12	76651141	76652023	FPKM10_group_524_transcript_2	0	.	76651141	76652023	0	1	882	0
chr12	76649690	76650003	FPKM10_group_524_transcript_3	0	.	76649690	76650003	0	1	313	0
chr12	76650979	76651257	FPKM10_group_524_transcript_4	0	.	76650979	76651257	0	1	278	0
chr12	76658488	76659014	FPKM10_group_525_transcript_1	0	.	76658488	76659014	0	1	526	0
chr12	76662867	76663884	FPKM10_group_526_transcript_1	0	.	76662867	76663884	0	1	1017	0
chr12	76678579	76678852	FPKM10_group_527_transcript_1	0	.	76678579	76678852	0	1	273	0
chr12	76683231	76684137	FPKM10_group_528_transcript_1	0	.	76683231	76684137	0	1	906	0
chr12	76701356	76701648	FPKM10_group_529_transcript_1	0	.	76701356	76701648	0	1	292	0
chr12	76740965	76741430	FPKM10_group_530_transcript_1	0	.	76740965	76741430	0	1	465	0
chr12	78447203	78447520	FPKM10_group_531_transcript_1	0	.	78447203	78447520	0	1	317	0
chr12	78463505	78465195	FPKM10_group_532_transcript_1	0	.	78463505	78465195	0	1	1690	0
chr12	79620916	79621296	FPKM10_group_533_transcript_1	0	.	79620916	79621296	0	1	380	0
chr12	79696816	79697070	FPKM10_group_534_transcript_1	0	.	79696816	79697070	0	1	254	0
chr12	84262201	84262951	FPKM10_group_535_transcript_1	0	.	84262201	84262951	0	1	750	0
chr12	86699889	86700222	FPKM10_group_536_transcript_1	0	.	86699889	86700222	0	1	333	0
chr12	90058754	90059384	FPKM10_group_537_transcript_1	0	.	90058754	90059384	0	1	630	0
chr12	90552715	90554983	FPKM10_group_538_transcript_1	0	.	90552715	90554983	0	1	2268	0
chr12	90597927	90599029	FPKM10_group_539_transcript_1	0	+	90597927	90599029	0	2	595,332	0,770
chr12	90611796	90612093	FPKM10_group_540_transcript_1	0	.	90611796	90612093	0	1	297	0
chr12	90792246	90792764	FPKM10_group_541_transcript_1	0	.	90792246	90792764	0	1	518	0
chr12	90797480	90798505	FPKM10_group_542_transcript_1	0	.	90797480	90798505	0	1	1025	0
chr12	92008948	92009903	FPKM10_group_543_transcript_1	0	.	92008948	92009903	0	2	151,144	0,811
chr12	92092345	92092995	FPKM10_group_544_transcript_1	0	.	92092345	92092995	0	1	650	0
chr12	92485195	92485859	FPKM10_group_545_transcript_1	0	.	92485195	92485859	0	1	664	0
chr12	92485919	92486394	FPKM10_group_545_transcript_2	0	.	92485919	92486394	0	1	475	0
chr12	92483388	92485214	FPKM10_group_545_transcript_3	0	.	92483388	92485214	0	3	945,524,244	0,1012,1582
chr12	93676975	93677244	FPKM10_group_546_transcript_1	0	.	93676975	93677244	0	1	269	0
chr12	94226421	94228541	FPKM10_group_547_transcript_1	0	+	94226421	94228541	0	1	2120	0
chr12	96309815	96310039	FPKM10_group_548_transcript_1	0	.	96309815	96310039	0	1	224	0
chr12	96383008	96383676	FPKM10_group_549_transcript_1	0	.	96383008	96383676	0	1	668	0
chr12	96388154	96388389	FPKM10_group_550_transcript_1	0	.	96388154	96388389	0	1	235	0
chr12	96394409	96395421	FPKM10_group_551_transcript_1	0	.	96394409	96395421	0	1	1012	0
chr12	96410361	96412792	FPKM10_group_552_transcript_1	0	+	96410361	96412792	0	4	269,208,128,189	0,680,1422,2242
chr12	96424866	96425163	FPKM10_group_553_transcript_1	0	.	96424866	96425163	0	1	297	0
chr12	96431521	96432036	FPKM10_group_554_transcript_1	0	.	96431521	96432036	0	1	515	0
chr12	96444069	96444521	FPKM10_group_555_transcript_1	0	.	96444069	96444521	0	1	452	0
chr12	96442002	96443989	FPKM10_group_555_transcript_2	0	.	96442002	96443989	0	1	1987	0
chr12	96444602	96445504	FPKM10_group_555_transcript_3	0	.	96444602	96445504	0	1	902	0
chr12	96481334	96481563	FPKM10_group_556_transcript_1	0	.	96481334	96481563	0	1	229	0
chr12	96478437	96479332	FPKM10_group_556_transcript_2	0	+	96478437	96479332	0	2	170,627	0,268
chr12	96479520	96480784	FPKM10_group_556_transcript_3	0	.	96479520	96480784	0	1	1264	0
chr12	97421412	97421723	FPKM10_group_557_transcript_1	0	.	97421412	97421723	0	1	311	0
chr12	97521110	97521861	FPKM10_group_558_transcript_1	0	.	97521110	97521861	0	1	751	0
chr12	98938115	98938935	FPKM10_group_559_transcript_1	0	.	98938115	98938935	0	1	820	0
chr12	98944935	98945234	FPKM10_group_560_transcript_1	0	.	98944935	98945234	0	1	299	0
chr12	100148029	100148328	FPKM10_group_561_transcript_1	0	.	100148029	100148328	0	1	299	0
chr12	102876250	102876810	FPKM10_group_562_transcript_1	0	.	102876250	102876810	0	1	560	0
chr12	104088292	104088582	FPKM10_group_563_transcript_1	0	.	104088292	104088582	0	1	290	0
chr12	106635632	106636248	FPKM10_group_564_transcript_1	0	.	106635632	106636248	0	1	616	0
chr12	108281393	108281684	FPKM10_group_565_transcript_1	0	.	108281393	108281684	0	1	291	0
chr12	109148859	109149062	FPKM10_group_566_transcript_1	0	.	109148859	109149062	0	1	203	0
chr12	109201618	109201915	FPKM10_group_567_transcript_1	0	.	109201618	109201915	0	1	297	0
chr12	109859726	109859968	FPKM10_group_568_transcript_1	0	.	109859726	109859968	0	1	242	0
chr12	110735048	110735443	FPKM10_group_569_transcript_1	0	.	110735048	110735443	0	1	395	0
chr12	110735406	110735787	FPKM10_group_569_transcript_2	0	.	110735406	110735787	0	1	381	0
chr12	110848488	110848830	FPKM10_group_570_transcript_1	0	.	110848488	110848830	0	1	342	0
chr12	112944232	112944528	FPKM10_group_571_transcript_1	0	.	112944232	112944528	0	1	296	0
chr12	113333891	113334323	FPKM10_group_572_transcript_1	0	.	113333891	113334323	0	1	432	0
chr12	114223544	114223794	FPKM10_group_573_transcript_1	0	.	114223544	114223794	0	1	250	0
chr12	114222819	114223493	FPKM10_group_573_transcript_2	0	.	114222819	114223493	0	1	674	0
chr12	115406586	115410792	FPKM10_group_574_transcript_1	0	.	115406586	115410792	0	2	255,296	0,3910
chr12	115457492	115457887	FPKM10_group_575_transcript_1	0	.	115457492	115457887	0	1	395	0
chr12	115458207	115458911	FPKM10_group_575_transcript_2	0	+	115458207	115458911	0	1	704	0
chr12	118564818	118565251	FPKM10_group_576_transcript_1	0	.	118564818	118565251	0	1	433	0
chr12	119210155	119211038	FPKM10_group_577_transcript_1	0	.	119210155	119211038	0	1	883	0
chr12	119213578	119213896	FPKM10_group_578_transcript_1	0	.	119213578	119213896	0	1	318	0
chr12	119212936	119213313	FPKM10_group_578_transcript_2	0	.	119212936	119213313	0	1	377	0
chr12	120029417	120032264	FPKM10_group_579_transcript_1	0	.	120029417	120032264	0	2	365,83	0,2764
chr12	120526743	120527102	FPKM10_group_580_transcript_1	0	.	120526743	120527102	0	1	359	0
chr12	121914593	121914813	FPKM10_group_581_transcript_1	0	.	121914593	121914813	0	1	220	0
chr12	122633064	122633299	FPKM10_group_582_transcript_1	0	.	122633064	122633299	0	1	235	0
chr12	124106705	124107096	FPKM10_group_583_transcript_1	0	+	124106705	124107096	0	1	391	0
chr12	125216763	125222164	FPKM10_group_584_transcript_1	0	+	125216763	125222164	0	3	1067,25,76	0,5050,5325
chr12	125822557	125822765	FPKM10_group_585_transcript_1	0	.	125822557	125822765	0	1	208	0
chr12	126218953	126220010	FPKM10_group_586_transcript_1	0	.	126218953	126220010	0	1	1057	0
chr12	127241728	127241996	FPKM10_group_587_transcript_1	0	.	127241728	127241996	0	1	268	0
chr12	130873836	130874175	FPKM10_group_588_transcript_1	0	.	130873836	130874175	0	1	339	0
chr13	22408241	22408734	FPKM10_group_589_transcript_1	0	.	22408241	22408734	0	1	493	0
chr13	23418940	23419342	FPKM10_group_590_transcript_1	0	.	23418940	23419342	0	1	402	0
chr13	23419542	23419754	FPKM10_group_590_transcript_2	0	.	23419542	23419754	0	1	212	0
chr13	23426582	23443864	FPKM10_group_591_transcript_1	0	+	23426582	23443864	0	3	246,85,3153	0,9958,14129
chr13	23496219	23496818	FPKM10_group_592_transcript_1	0	.	23496219	23496818	0	1	599	0
chr13	26708186	26709587	FPKM10_group_593_transcript_1	0	+	26708186	26709587	0	1	1401	0
chr13	26931710	26932073	FPKM10_group_594_transcript_1	0	+	26931710	26932073	0	1	363	0
chr13	33151027	33159345	FPKM10_group_595_transcript_1	0	+	33151027	33159345	0	3	28,220,405	0,496,7913
chr13	33448354	33448621	FPKM10_group_596_transcript_1	0	.	33448354	33448621	0	1	267	0
chr13	33901656	33973454	FPKM10_group_597_transcript_1	0	+	33901656	33973454	0	3	35,132,48	0,71280,71750
chr13	39696758	39697052	FPKM10_group_598_transcript_1	0	.	39696758	39697052	0	1	294	0
chr13	39795284	39795773	FPKM10_group_599_transcript_1	0	.	39795284	39795773	0	1	489	0
chr13	39802376	39802730	FPKM10_group_600_transcript_1	0	.	39802376	39802730	0	1	354	0
chr13	39812564	39813172	FPKM10_group_601_transcript_1	0	.	39812564	39813172	0	1	608	0
chr13	42314548	42315023	FPKM10_group_602_transcript_1	0	.	42314548	42315023	0	2	139,90	0,385
chr13	42343160	42343390	FPKM10_group_603_transcript_1	0	.	42343160	42343390	0	1	230	0
chr13	42344268	42344544	FPKM10_group_603_transcript_2	0	.	42344268	42344544	0	1	276	0
chr13	42342607	42342999	FPKM10_group_603_transcript_3	0	.	42342607	42342999	0	1	392	0
chr13	43598711	43598930	FPKM10_group_604_transcript_1	0	.	43598711	43598930	0	1	219	0
chr13	44389678	44390103	FPKM10_group_605_transcript_1	0	.	44389678	44390103	0	1	425	0
chr13	44818014	44819094	FPKM10_group_606_transcript_1	0	+	44818014	44819094	0	2	261,12	0,1068
chr13	45938338	45940413	FPKM10_group_607_transcript_1	0	+	45938338	45940413	0	2	688,716	0,1359
chr13	49498611	49501676	FPKM10_group_608_transcript_1	0	+	49498611	49501676	0	2	1054,513	0,2552
chr13	49538303	49538639	FPKM10_group_609_transcript_1	0	.	49538303	49538639	0	1	336	0
chr13	49544075	49545783	FPKM10_group_610_transcript_1	0	+	49544075	49545783	0	2	209,54	0,1654
chr13	49546092	49546371	FPKM10_group_610_transcript_2	0	.	49546092	49546371	0	1	279	0
chr13	49543575	49548945	FPKM10_group_610_transcript_3	0	+	49543575	49548945	0	2	191,1550	0,3820
chr13	50657885	50659971	FPKM10_group_611_transcript_1	0	.	50657885	50659971	0	1	2086	0
chr13	50939011	50939408	FPKM10_group_612_transcript_1	0	.	50939011	50939408	0	1	397	0
chr13	50939969	50941166	FPKM10_group_612_transcript_2	0	-	50939969	50941166	0	3	134,102,180	0,433,1017
chr13	50942933	50943307	FPKM10_group_613_transcript_1	0	.	50942933	50943307	0	1	374	0
chr13	53581943	53582475	FPKM10_group_614_transcript_1	0	.	53581943	53582475	0	1	532	0
chr13	53730308	53730553	FPKM10_group_615_transcript_1	0	.	53730308	53730553	0	1	245	0
chr13	53732156	53732370	FPKM10_group_616_transcript_1	0	.	53732156	53732370	0	1	214	0
chr13	53735517	53735760	FPKM10_group_617_transcript_1	0	.	53735517	53735760	0	1	243	0
chr13	53740481	53740839	FPKM10_group_618_transcript_1	0	.	53740481	53740839	0	1	358	0
chr13	53741195	53742502	FPKM10_group_618_transcript_2	0	-	53741195	53742502	0	2	126,82	0,1225
chr13	53743722	53744409	FPKM10_group_619_transcript_1	0	.	53743722	53744409	0	1	687	0
chr13	53746901	53747991	FPKM10_group_620_transcript_1	0	.	53746901	53747991	0	1	1090	0
chr13	53750179	53750533	FPKM10_group_621_transcript_1	0	.	53750179	53750533	0	1	354	0
chr13	53788390	53788798	FPKM10_group_622_transcript_1	0	.	53788390	53788798	0	1	408	0
chr13	53801444	53802127	FPKM10_group_623_transcript_1	0	.	53801444	53802127	0	1	683	0
chr13	53814104	53814623	FPKM10_group_624_transcript_1	0	.	53814104	53814623	0	1	519	0
chr13	54104423	54104652	FPKM10_group_625_transcript_1	0	.	54104423	54104652	0	1	229	0
chr13	54516530	54517154	FPKM10_group_626_transcript_1	0	.	54516530	54517154	0	1	624	0
chr13	54521331	54521754	FPKM10_group_627_transcript_1	0	.	54521331	54521754	0	1	423	0
chr13	54527074	54527440	FPKM10_group_628_transcript_1	0	.	54527074	54527440	0	1	366	0
chr13	54805627	54805877	FPKM10_group_629_transcript_1	0	.	54805627	54805877	0	1	250	0
chr13	55005549	55006031	FPKM10_group_630_transcript_1	0	.	55005549	55006031	0	1	482	0
chr13	55006075	55006741	FPKM10_group_630_transcript_2	0	.	55006075	55006741	0	1	666	0
chr13	55008348	55008584	FPKM10_group_631_transcript_1	0	.	55008348	55008584	0	1	236	0
chr13	55024086	55024291	FPKM10_group_632_transcript_1	0	.	55024086	55024291	0	1	205	0
chr13	55035558	55035871	FPKM10_group_633_transcript_1	0	.	55035558	55035871	0	1	313	0
chr13	55038999	55039298	FPKM10_group_634_transcript_1	0	.	55038999	55039298	0	1	299	0
chr13	55050680	55050936	FPKM10_group_635_transcript_1	0	.	55050680	55050936	0	1	256	0
chr13	55053744	55054014	FPKM10_group_635_transcript_2	0	.	55053744	55054014	0	1	270	0
chr13	55052716	55053129	FPKM10_group_635_transcript_3	0	.	55052716	55053129	0	1	413	0
chr13	55042163	55051975	FPKM10_group_635_transcript_4	0	+	55042163	55051975	0	3	8269,55,32	0,8902,9780
chr13	55129296	55132546	FPKM10_group_636_transcript_1	0	+	55129296	55132546	0	2	443,142	0,3108
chr13	55142925	55143211	FPKM10_group_637_transcript_1	0	.	55142925	55143211	0	1	286	0
chr13	55142287	55144825	FPKM10_group_637_transcript_2	0	.	55142287	55144825	0	2	56,808	0,1730
chr13	55443614	55449648	FPKM10_group_638_transcript_1	0	+	55443614	55449648	0	2	227,91	0,5943
chr13	56607949	56610551	FPKM10_group_639_transcript_1	0	-	56607949	56610551	0	4	42,95,73,66	0,1271,1856,2536
chr13	56864045	56864382	FPKM10_group_640_transcript_1	0	.	56864045	56864382	0	1	337	0
chr13	60524058	60524264	FPKM10_group_641_transcript_1	0	.	60524058	60524264	0	1	206	0
chr13	63548602	63548932	FPKM10_group_642_transcript_1	0	.	63548602	63548932	0	1	330	0
chr13	67303700	67303967	FPKM10_group_643_transcript_1	0	.	67303700	67303967	0	1	267	0
chr13	73620327	73620981	FPKM10_group_644_transcript_1	0	.	73620327	73620981	0	1	654	0
chr13	74024980	74028022	FPKM10_group_645_transcript_1	0	+	74024980	74028022	0	3	61,148,660	0,1770,2382
chr13	76064629	76064862	FPKM10_group_646_transcript_1	0	.	76064629	76064862	0	1	233	0
chr13	77289274	77306800	FPKM10_group_647_transcript_1	0	+	77289274	77306800	0	5	70,224,75,51,1300	0,11053,11889,13414,16226
chr13	78879267	78879655	FPKM10_group_648_transcript_1	0	.	78879267	78879655	0	1	388	0
chr13	78898133	78898360	FPKM10_group_649_transcript_1	0	.	78898133	78898360	0	1	227	0
chr13	81162644	81163221	FPKM10_group_650_transcript_1	0	.	81162644	81163221	0	1	577	0
chr13	82617738	82618094	FPKM10_group_651_transcript_1	0	.	82617738	82618094	0	1	356	0
chr13	82968867	82988933	FPKM10_group_652_transcript_1	0	+	82968867	82988933	0	6	73,197,151,115,90,685	0,564,1945,4295,12728,19381
chr13	84584773	84589465	FPKM10_group_653_transcript_1	0	-	84584773	84589465	0	2	348,139	0,4553
chr13	87243599	87243869	FPKM10_group_654_transcript_1	0	.	87243599	87243869	0	1	270	0
chr13	88467582	88469041	FPKM10_group_655_transcript_1	0	.	88467582	88469041	0	1	1459	0
chr13	88469320	88470137	FPKM10_group_655_transcript_2	0	.	88469320	88470137	0	1	817	0
chr13	88475340	88475617	FPKM10_group_656_transcript_1	0	.	88475340	88475617	0	1	277	0
chr13	90287723	90288147	FPKM10_group_657_transcript_1	0	.	90287723	90288147	0	1	424	0
chr13	90287969	90288409	FPKM10_group_657_transcript_2	0	.	90287969	90288409	0	1	440	0
chr13	93859395	93859776	FPKM10_group_658_transcript_1	0	.	93859395	93859776	0	1	381	0
chr13	94757566	94758166	FPKM10_group_659_transcript_1	0	.	94757566	94758166	0	1	600	0
chr13	94754422	94755400	FPKM10_group_659_transcript_2	0	.	94754422	94755400	0	1	978	0
chr13	94755471	94756655	FPKM10_group_659_transcript_3	0	+	94755471	94756655	0	1	1184	0
chr13	94759262	94760661	FPKM10_group_660_transcript_1	0	.	94759262	94760661	0	1	1399	0
chr13	96879156	96879447	FPKM10_group_661_transcript_1	0	.	96879156	96879447	0	1	291	0
chr13	98853566	98856825	FPKM10_group_662_transcript_1	0	.	98853566	98856825	0	1	3259	0
chr13	98856890	98857812	FPKM10_group_662_transcript_2	0	+	98856890	98857812	0	1	922	0
chr13	99518931	99521998	FPKM10_group_663_transcript_1	0	+	99518931	99521998	0	1	3067	0
chr13	99524172	99524867	FPKM10_group_664_transcript_1	0	.	99524172	99524867	0	1	695	0
chr13	99535845	99537357	FPKM10_group_665_transcript_1	0	+	99535845	99537357	0	2	1142,70	0,1442
chr13	107693779	107694598	FPKM10_group_666_transcript_1	0	.	107693779	107694598	0	1	819	0
chr13	107695487	107696691	FPKM10_group_666_transcript_2	0	.	107695487	107696691	0	1	1204	0
chr13	108665127	108666023	FPKM10_group_667_transcript_1	0	.	108665127	108666023	0	1	896	0
chr13	108719679	108720782	FPKM10_group_668_transcript_1	0	.	108719679	108720782	0	1	1103	0
chr13	108858005	108881333	FPKM10_group_669_transcript_1	0	+	108858005	108881333	0	3	59,290,44	0,16446,23284
chr13	110024412	110024837	FPKM10_group_670_transcript_1	0	.	110024412	110024837	0	1	425	0
chr14	18079616	18099517	FPKM10_group_671_transcript_1	0	+	18079616	18099517	0	3	64,32,45	0,9451,19856
chr14	18539791	18540096	FPKM10_group_672_transcript_1	0	.	18539791	18540096	0	1	305	0
chr14	18665932	18673689	FPKM10_group_673_transcript_1	0	+	18665932	18673689	0	5	91,104,115,76,32	0,1352,6895,7271,7725
chr14	18689814	18690088	FPKM10_group_674_transcript_1	0	.	18689814	18690088	0	1	274	0
chr14	18696360	18716644	FPKM10_group_675_transcript_1	0	+	18696360	18716644	0	3	91,143,73	0,16813,20211
chr14	18957005	18957239	FPKM10_group_676_transcript_1	0	.	18957005	18957239	0	1	234	0
chr14	18960521	18960773	FPKM10_group_677_transcript_1	0	.	18960521	18960773	0	1	252	0
chr14	20148086	20148326	FPKM10_group_678_transcript_1	0	.	20148086	20148326	0	1	240	0
chr14	20170985	20171321	FPKM10_group_679_transcript_1	0	.	20170985	20171321	0	1	336	0
chr14	21251692	21252385	FPKM10_group_680_transcript_1	0	.	21251692	21252385	0	1	693	0
chr14	21392011	21392292	FPKM10_group_681_transcript_1	0	.	21392011	21392292	0	1	281	0
chr14	21399122	21400352	FPKM10_group_682_transcript_1	0	.	21399122	21400352	0	1	1230	0
chr14	23122091	23142515	FPKM10_group_683_transcript_1	0	+	23122091	23142515	0	2	1261,9	0,20415
chr14	24178280	24179365	FPKM10_group_684_transcript_1	0	+	24178280	24179365	0	2	28,417	0,668
chr14	24179295	24179659	FPKM10_group_684_transcript_2	0	.	24179295	24179659	0	1	364	0
chr14	24185666	24186062	FPKM10_group_685_transcript_1	0	.	24185666	24186062	0	1	396	0
chr14	30081013	30081216	FPKM10_group_686_transcript_1	0	.	30081013	30081216	0	1	203	0
chr14	37116548	37116845	FPKM10_group_687_transcript_1	0	.	37116548	37116845	0	1	297	0
chr14	37118476	37119260	FPKM10_group_687_transcript_2	0	.	37118476	37119260	0	1	784	0
chr14	37116945	37118053	FPKM10_group_687_transcript_3	0	.	37116945	37118053	0	1	1108	0
chr14	37117964	37118585	FPKM10_group_687_transcript_4	0	.	37117964	37118585	0	1	621	0
chr14	37253018	37255575	FPKM10_group_688_transcript_1	0	.	37253018	37255575	0	1	2557	0
chr14	37259088	37259306	FPKM10_group_689_transcript_1	0	.	37259088	37259306	0	1	218	0
chr14	37259619	37259978	FPKM10_group_689_transcript_2	0	.	37259619	37259978	0	1	359	0
chr14	37734326	37735359	FPKM10_group_690_transcript_1	0	-	37734326	37735359	0	2	72,140	0,893
chr14	37734414	37735015	FPKM10_group_690_transcript_2	0	.	37734414	37735015	0	1	601	0
chr14	37742853	37743403	FPKM10_group_691_transcript_1	0	.	37742853	37743403	0	1	550	0
chr14	37739258	37742038	FPKM10_group_691_transcript_2	0	.	37739258	37742038	0	1	2780	0
chr14	38267187	38267431	FPKM10_group_692_transcript_1	0	.	38267187	38267431	0	1	244	0
chr14	38266233	38267567	FPKM10_group_692_transcript_2	0	.	38266233	38267567	0	4	236,99,15,29	0,373,672,1305
chr14	38910821	38911022	FPKM10_group_693_transcript_1	0	.	38910821	38911022	0	1	201	0
chr14	39044890	39045112	FPKM10_group_694_transcript_1	0	.	39044890	39045112	0	1	222	0
chr14	41059475	41065699	FPKM10_group_695_transcript_1	0	+	41059475	41065699	0	2	246,59	0,6165
chr14	44404670	44405152	FPKM10_group_696_transcript_1	0	.	44404670	44405152	0	1	482	0
chr14	45041797	45042004	FPKM10_group_697_transcript_1	0	.	45041797	45042004	0	1	207	0
chr14	45245151	45250976	FPKM10_group_698_transcript_1	0	.	45245151	45250976	0	2	305,126	0,5699
chr14	45254306	45254850	FPKM10_group_699_transcript_1	0	.	45254306	45254850	0	1	544	0
chr14	45283073	45311409	FPKM10_group_700_transcript_1	0	+	45283073	45311409	0	4	47,53,87,48	0,4484,28014,28288
chr14	45342587	45342792	FPKM10_group_701_transcript_1	0	.	45342587	45342792	0	1	205	0
chr14	45382426	45382649	FPKM10_group_702_transcript_1	0	.	45382426	45382649	0	1	223	0
chr14	45813328	45813534	FPKM10_group_703_transcript_1	0	.	45813328	45813534	0	1	206	0
chr14	47304598	47304966	FPKM10_group_704_transcript_1	0	.	47304598	47304966	0	1	368	0
chr14	47305389	47305666	FPKM10_group_704_transcript_2	0	.	47305389	47305666	0	1	277	0
chr14	47791628	47792382	FPKM10_group_705_transcript_1	0	.	47791628	47792382	0	1	754	0
chr14	47800943	47801581	FPKM10_group_706_transcript_1	0	.	47800943	47801581	0	1	638	0
chr14	48910527	48910744	FPKM10_group_707_transcript_1	0	.	48910527	48910744	0	1	217	0
chr14	51653971	51654560	FPKM10_group_708_transcript_1	0	.	51653971	51654560	0	1	589	0
chr14	52916961	52917281	FPKM10_group_709_transcript_1	0	.	52916961	52917281	0	1	320	0
chr14	52918261	52918644	FPKM10_group_709_transcript_2	0	.	52918261	52918644	0	1	383	0
chr14	52944454	52944689	FPKM10_group_710_transcript_1	0	.	52944454	52944689	0	1	235	0
chr14	52951995	52952264	FPKM10_group_711_transcript_1	0	.	52951995	52952264	0	1	269	0
chr14	52986173	52986563	FPKM10_group_712_transcript_1	0	.	52986173	52986563	0	1	390	0
chr14	53048789	53049435	FPKM10_group_713_transcript_1	0	.	53048789	53049435	0	1	646	0
chr14	53052604	53052809	FPKM10_group_714_transcript_1	0	.	53052604	53052809	0	1	205	0
chr14	53063803	53064034	FPKM10_group_715_transcript_1	0	.	53063803	53064034	0	1	231	0
chr14	53256474	53256695	FPKM10_group_716_transcript_1	0	.	53256474	53256695	0	1	221	0
chr14	54622196	54622480	FPKM10_group_717_transcript_1	0	.	54622196	54622480	0	1	284	0
chr14	54622786	54623044	FPKM10_group_717_transcript_2	0	.	54622786	54623044	0	1	258	0
chr14	55104067	55105962	FPKM10_group_718_transcript_1	0	.	55104067	55105962	0	1	1895	0
chr14	55382822	55383058	FPKM10_group_719_transcript_1	0	.	55382822	55383058	0	1	236	0
chr14	55480145	55480401	FPKM10_group_720_transcript_1	0	.	55480145	55480401	0	1	256	0
chr14	57057080	57067971	FPKM10_group_721_transcript_1	0	-	57057080	57067971	0	2	173,169	0,10722
chr14	57530016	57530466	FPKM10_group_722_transcript_1	0	.	57530016	57530466	0	1	450	0
chr14	57531365	57537077	FPKM10_group_722_transcript_2	0	+	57531365	57537077	0	1	5712	0
chr14	58615450	58618298	FPKM10_group_723_transcript_1	0	.	58615450	58618298	0	2	1040,225	0,2623
chr14	58962971	58963187	FPKM10_group_724_transcript_1	0	.	58962971	58963187	0	1	216	0
chr14	61089431	61089684	FPKM10_group_725_transcript_1	0	.	61089431	61089684	0	1	253	0
chr14	61106929	61107224	FPKM10_group_726_transcript_1	0	.	61106929	61107224	0	1	295	0
chr14	61190092	61190504	FPKM10_group_727_transcript_1	0	.	61190092	61190504	0	1	412	0
chr14	65416031	65416253	FPKM10_group_728_transcript_1	0	.	65416031	65416253	0	1	222	0
chr14	65417160	65417556	FPKM10_group_728_transcript_2	0	.	65417160	65417556	0	1	396	0
chr14	65437240	65437935	FPKM10_group_729_transcript_1	0	.	65437240	65437935	0	1	695	0
chr14	65950771	65951104	FPKM10_group_730_transcript_1	0	.	65950771	65951104	0	1	333	0
chr14	70717430	70718575	FPKM10_group_731_transcript_1	0	+	70717430	70718575	0	2	242,754	0,391
chr14	73358986	73366591	FPKM10_group_732_transcript_1	0	.	73358986	73366591	0	2	962,334	0,7271
chr14	76505903	76506122	FPKM10_group_733_transcript_1	0	.	76505903	76506122	0	1	219	0
chr14	76506587	76507065	FPKM10_group_733_transcript_2	0	.	76506587	76507065	0	1	478	0
chr14	81198732	81199041	FPKM10_group_734_transcript_1	0	.	81198732	81199041	0	1	309	0
chr14	83124339	83125125	FPKM10_group_735_transcript_1	0	.	83124339	83125125	0	2	461,220	0,566
chr14	83341527	83341729	FPKM10_group_736_transcript_1	0	.	83341527	83341729	0	1	202	0
chr14	83707607	83708723	FPKM10_group_737_transcript_1	0	+	83707607	83708723	0	2	93,307	0,809
chr14	84929960	84944116	FPKM10_group_738_transcript_1	0	+	84929960	84944116	0	2	96,117	0,14039
chr14	85665605	85665993	FPKM10_group_739_transcript_1	0	.	85665605	85665993	0	1	388	0
chr14	91314242	91314656	FPKM10_group_740_transcript_1	0	.	91314242	91314656	0	1	414	0
chr14	91830880	91833575	FPKM10_group_741_transcript_1	0	+	91830880	91833575	0	2	112,1064	0,1631
chr14	91833851	91834401	FPKM10_group_741_transcript_2	0	.	91833851	91834401	0	1	550	0
chr14	92445906	92446127	FPKM10_group_742_transcript_1	0	.	92445906	92446127	0	1	221	0
chr14	92674224	92689777	FPKM10_group_743_transcript_1	0	.	92674224	92689777	0	2	337,50	0,15503
chr14	93438211	93438438	FPKM10_group_744_transcript_1	0	.	93438211	93438438	0	1	227	0
chr14	93976696	93976943	FPKM10_group_745_transcript_1	0	.	93976696	93976943	0	1	247	0
chr14	95412352	95412681	FPKM10_group_746_transcript_1	0	.	95412352	95412681	0	1	329	0
chr14	95460984	95461655	FPKM10_group_747_transcript_1	0	.	95460984	95461655	0	1	671	0
chr14	95805640	95805865	FPKM10_group_748_transcript_1	0	-	95805640	95805865	0	1	225	0
chr14	98500298	98500585	FPKM10_group_749_transcript_1	0	.	98500298	98500585	0	1	287	0
chr14	100386055	100386342	FPKM10_group_750_transcript_1	0	.	100386055	100386342	0	1	287	0
chr14	100386589	100387021	FPKM10_group_750_transcript_2	0	-	100386589	100387021	0	1	432	0
chr14	100386963	100387217	FPKM10_group_750_transcript_3	0	.	100386963	100387217	0	1	254	0
chr14	100385479	100386066	FPKM10_group_750_transcript_4	0	.	100385479	100386066	0	1	587	0
chr14	100383601	100384991	FPKM10_group_750_transcript_5	0	.	100383601	100384991	0	1	1390	0
chr14	100388721	100388968	FPKM10_group_751_transcript_1	0	.	100388721	100388968	0	1	247	0
chr14	100398320	100398820	FPKM10_group_752_transcript_1	0	.	100398320	100398820	0	1	500	0
chr14	100431244	100431559	FPKM10_group_753_transcript_1	0	.	100431244	100431559	0	1	315	0
chr14	100442993	100443686	FPKM10_group_754_transcript_1	0	.	100442993	100443686	0	1	693	0
chr14	100447690	100447947	FPKM10_group_755_transcript_1	0	.	100447690	100447947	0	1	257	0
chr14	100447827	100448072	FPKM10_group_755_transcript_2	0	.	100447827	100448072	0	1	245	0
chr14	100450179	100450986	FPKM10_group_756_transcript_1	0	.	100450179	100450986	0	1	807	0
chr14	100459893	100460156	FPKM10_group_757_transcript_1	0	.	100459893	100460156	0	1	263	0
chr14	100460446	100460722	FPKM10_group_757_transcript_2	0	-	100460446	100460722	0	1	276	0
chr14	100465289	100465826	FPKM10_group_758_transcript_1	0	.	100465289	100465826	0	1	537	0
chr14	100466226	100467009	FPKM10_group_758_transcript_2	0	.	100466226	100467009	0	1	783	0
chr14	100471826	100472569	FPKM10_group_759_transcript_1	0	.	100471826	100472569	0	2	145,390	0,353
chr14	100598652	100599041	FPKM10_group_760_transcript_1	0	.	100598652	100599041	0	1	389	0
chr14	100597711	100598127	FPKM10_group_760_transcript_2	0	.	100597711	100598127	0	1	416	0
chr14	102884788	102885361	FPKM10_group_761_transcript_1	0	.	102884788	102885361	0	1	573	0
chr14	102884230	102884687	FPKM10_group_761_transcript_2	0	.	102884230	102884687	0	1	457	0
chr14	102882913	102884012	FPKM10_group_761_transcript_3	0	.	102882913	102884012	0	1	1099	0
chr14	104287044	104288389	FPKM10_group_762_transcript_1	0	.	104287044	104288389	0	1	1345	0
chr14	104387453	104387713	FPKM10_group_763_transcript_1	0	.	104387453	104387713	0	1	260	0
chr14	104385430	104386002	FPKM10_group_763_transcript_2	0	.	104385430	104386002	0	1	572	0
chr14	104386598	104387335	FPKM10_group_763_transcript_3	0	.	104386598	104387335	0	1	737	0
chr14	105126493	105127502	FPKM10_group_764_transcript_1	0	.	105126493	105127502	0	1	1009	0
chr15	18847542	18848573	FPKM10_group_765_transcript_1	0	.	18847542	18848573	0	1	1031	0
chr15	19108011	19113183	FPKM10_group_766_transcript_1	0	.	19108011	19113183	0	1	5172	0
chr15	19132932	19146491	FPKM10_group_767_transcript_1	0	.	19132932	19146491	0	5	60,127,98,159,39	0,1921,2383,3523,13520
chr15	19224627	19224931	FPKM10_group_768_transcript_1	0	.	19224627	19224931	0	1	304	0
chr15	19848046	19849071	FPKM10_group_769_transcript_1	0	+	19848046	19849071	0	3	85,89,125	0,589,900
chr15	19932227	19932691	FPKM10_group_770_transcript_1	0	.	19932227	19932691	0	1	464	0
chr15	19984064	19984831	FPKM10_group_771_transcript_1	0	.	19984064	19984831	0	1	767	0
chr15	20015529	20015965	FPKM10_group_772_transcript_1	0	.	20015529	20015965	0	1	436	0
chr15	20645782	20646012	FPKM10_group_773_transcript_1	0	.	20645782	20646012	0	1	230	0
chr15	20647472	20647682	FPKM10_group_774_transcript_1	0	.	20647472	20647682	0	1	210	0
chr15	22466852	22467205	FPKM10_group_775_transcript_1	0	.	22466852	22467205	0	1	353	0
chr15	22854296	22854788	FPKM10_group_776_transcript_1	0	.	22854296	22854788	0	1	492	0
chr15	22855405	22855625	FPKM10_group_776_transcript_2	0	.	22855405	22855625	0	1	220	0
chr15	22856364	22856606	FPKM10_group_776_transcript_3	0	.	22856364	22856606	0	1	242	0
chr15	22857050	22857482	FPKM10_group_776_transcript_4	0	.	22857050	22857482	0	1	432	0
chr15	22857395	22857656	FPKM10_group_776_transcript_5	0	.	22857395	22857656	0	1	261	0
chr15	22862895	22863830	FPKM10_group_777_transcript_1	0	.	22862895	22863830	0	1	935	0
chr15	22869950	22870296	FPKM10_group_778_transcript_1	0	.	22869950	22870296	0	1	346	0
chr15	22871886	22872101	FPKM10_group_779_transcript_1	0	-	22871886	22872101	0	1	215	0
chr15	22881938	22882690	FPKM10_group_780_transcript_1	0	.	22881938	22882690	0	1	752	0
chr15	22882950	22883532	FPKM10_group_780_transcript_2	0	.	22882950	22883532	0	1	582	0
chr15	22885709	22886151	FPKM10_group_781_transcript_1	0	.	22885709	22886151	0	1	442	0
chr15	22887680	22887964	FPKM10_group_782_transcript_1	0	.	22887680	22887964	0	1	284	0
chr15	22890004	22890221	FPKM10_group_783_transcript_1	0	.	22890004	22890221	0	1	217	0
chr15	22893005	22893399	FPKM10_group_783_transcript_2	0	.	22893005	22893399	0	1	394	0
chr15	22890421	22892234	FPKM10_group_783_transcript_3	0	.	22890421	22892234	0	1	1813	0
chr15	22894963	22895497	FPKM10_group_784_transcript_1	0	+	22894963	22895497	0	2	105,113	0,421
chr15	22896953	22897196	FPKM10_group_785_transcript_1	0	.	22896953	22897196	0	1	243	0
chr15	22897977	22898180	FPKM10_group_785_transcript_2	0	.	22897977	22898180	0	1	203	0
chr15	22900064	22900337	FPKM10_group_786_transcript_1	0	.	22900064	22900337	0	1	273	0
chr15	22902273	22902543	FPKM10_group_787_transcript_1	0	.	22902273	22902543	0	1	270	0
chr15	22902919	22903141	FPKM10_group_787_transcript_2	0	.	22902919	22903141	0	1	222	0
chr15	22905226	22905644	FPKM10_group_788_transcript_1	0	+	22905226	22905644	0	1	418	0
chr15	22947823	22948084	FPKM10_group_789_transcript_1	0	.	22947823	22948084	0	1	261	0
chr15	23041378	23041660	FPKM10_group_790_transcript_1	0	.	23041378	23041660	0	1	282	0
chr15	26876566	26883187	FPKM10_group_791_transcript_1	0	+	26876566	26883187	0	3	81,103,319	0,896,6302
chr15	28084725	28085277	FPKM10_group_792_transcript_1	0	.	28084725	28085277	0	1	552	0
chr15	28405707	28405950	FPKM10_group_793_transcript_1	0	.	28405707	28405950	0	1	243	0
chr15	28920918	28921221	FPKM10_group_794_transcript_1	0	.	28920918	28921221	0	1	303	0
chr15	29308838	29309138	FPKM10_group_795_transcript_1	0	.	29308838	29309138	0	1	300	0
chr15	30815657	30816353	FPKM10_group_796_transcript_1	0	.	30815657	30816353	0	1	696	0
chr15	30819668	30820223	FPKM10_group_797_transcript_1	0	-	30819668	30820223	0	1	555	0
chr15	30828739	30828999	FPKM10_group_798_transcript_1	0	.	30828739	30828999	0	1	260	0
chr15	32568148	32568437	FPKM10_group_799_transcript_1	0	.	32568148	32568437	0	1	289	0
chr15	32735110	32750192	FPKM10_group_800_transcript_1	0	.	32735110	32750192	0	4	160,428,116,600	0,1953,11761,14482
chr15	32928719	32929160	FPKM10_group_801_transcript_1	0	+	32928719	32929160	0	1	441	0
chr15	33098706	33099096	FPKM10_group_802_transcript_1	0	.	33098706	33099096	0	1	390	0
chr15	33132715	33133043	FPKM10_group_803_transcript_1	0	.	33132715	33133043	0	1	328	0
chr15	33239705	33239913	FPKM10_group_804_transcript_1	0	.	33239705	33239913	0	1	208	0
chr15	33335714	33335941	FPKM10_group_805_transcript_1	0	.	33335714	33335941	0	1	227	0
chr15	33627873	33628740	FPKM10_group_806_transcript_1	0	.	33627873	33628740	0	1	867	0
chr15	33646568	33647159	FPKM10_group_807_transcript_1	0	.	33646568	33647159	0	1	591	0
chr15	33672375	33672740	FPKM10_group_808_transcript_1	0	.	33672375	33672740	0	1	365	0
chr15	35333349	35333601	FPKM10_group_809_transcript_1	0	.	35333349	35333601	0	1	252	0
chr15	37677842	37678377	FPKM10_group_810_transcript_1	0	.	37677842	37678377	0	1	535	0
chr15	38144409	38144654	FPKM10_group_811_transcript_1	0	.	38144409	38144654	0	1	245	0
chr15	38144668	38144968	FPKM10_group_811_transcript_2	0	.	38144668	38144968	0	1	300	0
chr15	38454384	38455441	FPKM10_group_812_transcript_1	0	.	38454384	38455441	0	1	1057	0
chr15	38456757	38458113	FPKM10_group_813_transcript_1	0	.	38456757	38458113	0	1	1356	0
chr15	38772667	38772895	FPKM10_group_814_transcript_1	0	.	38772667	38772895	0	1	228	0
chr15	38915489	38918797	FPKM10_group_815_transcript_1	0	.	38915489	38918797	0	2	283,894	0,2414
chr15	38939599	38940295	FPKM10_group_816_transcript_1	0	.	38939599	38940295	0	1	696	0
chr15	39036524	39036871	FPKM10_group_817_transcript_1	0	-	39036524	39036871	0	1	347	0
chr15	40207720	40207998	FPKM10_group_818_transcript_1	0	.	40207720	40207998	0	1	278	0
chr15	40208128	40208661	FPKM10_group_818_transcript_2	0	.	40208128	40208661	0	1	533	0
chr15	43949768	43951695	FPKM10_group_819_transcript_1	0	.	43949768	43951695	0	1	1927	0
chr15	48859449	48859663	FPKM10_group_820_transcript_1	0	.	48859449	48859663	0	1	214	0
chr15	49123424	49123703	FPKM10_group_821_transcript_1	0	.	49123424	49123703	0	1	279	0
chr15	53826118	53826414	FPKM10_group_822_transcript_1	0	.	53826118	53826414	0	1	296	0
chr15	54938904	54939144	FPKM10_group_823_transcript_1	0	+	54938904	54939144	0	1	240	0
chr15	56359677	56361310	FPKM10_group_824_transcript_1	0	.	56359677	56361310	0	1	1633	0
chr15	56361533	56362230	FPKM10_group_824_transcript_2	0	.	56361533	56362230	0	1	697	0
chr15	56400225	56403336	FPKM10_group_825_transcript_1	0	.	56400225	56403336	0	1	3111	0
chr15	60304587	60304813	FPKM10_group_826_transcript_1	0	.	60304587	60304813	0	1	226	0
chr15	60306973	60307237	FPKM10_group_827_transcript_1	0	.	60306973	60307237	0	1	264	0
chr15	60309572	60310667	FPKM10_group_828_transcript_1	0	.	60309572	60310667	0	1	1095	0
chr15	60318780	60319044	FPKM10_group_829_transcript_1	0	.	60318780	60319044	0	1	264	0
chr15	60321275	60321860	FPKM10_group_830_transcript_1	0	.	60321275	60321860	0	1	585	0
chr15	60324118	60324785	FPKM10_group_831_transcript_1	0	.	60324118	60324785	0	1	667	0
chr15	60331448	60331865	FPKM10_group_832_transcript_1	0	.	60331448	60331865	0	1	417	0
chr15	60350744	60351673	FPKM10_group_833_transcript_1	0	.	60350744	60351673	0	1	929	0
chr15	60978086	60978756	FPKM10_group_834_transcript_1	0	.	60978086	60978756	0	1	670	0
chr15	61014547	61014825	FPKM10_group_835_transcript_1	0	.	61014547	61014825	0	1	278	0
chr15	61576756	61577042	FPKM10_group_836_transcript_1	0	.	61576756	61577042	0	1	286	0
chr15	63375577	63376066	FPKM10_group_837_transcript_1	0	.	63375577	63376066	0	1	489	0
chr15	63376269	63376578	FPKM10_group_837_transcript_2	0	.	63376269	63376578	0	1	309	0
chr15	63384411	63384631	FPKM10_group_838_transcript_1	0	.	63384411	63384631	0	1	220	0
chr15	65111272	65111487	FPKM10_group_839_transcript_1	0	.	65111272	65111487	0	1	215	0
chr15	65122871	65123165	FPKM10_group_840_transcript_1	0	.	65122871	65123165	0	1	294	0
chr15	65131729	65134914	FPKM10_group_841_transcript_1	0	.	65131729	65134914	0	2	519,970	0,2215
chr15	65135381	65136130	FPKM10_group_841_transcript_2	0	.	65135381	65136130	0	1	749	0
chr15	65136389	65136858	FPKM10_group_841_transcript_3	0	.	65136389	65136858	0	1	469	0
chr15	66912617	66912920	FPKM10_group_842_transcript_1	0	.	66912617	66912920	0	1	303	0
chr15	68375417	68377298	FPKM10_group_843_transcript_1	0	.	68375417	68377298	0	3	299,43,109	0,1119,1772
chr15	71996653	71998839	FPKM10_group_844_transcript_1	0	+	71996653	71998839	0	1	2186	0
chr15	72559008	72559215	FPKM10_group_845_transcript_1	0	.	72559008	72559215	0	1	207	0
chr15	72677921	72678145	FPKM10_group_846_transcript_1	0	-	72677921	72678145	0	1	224	0
chr15	72679244	72679627	FPKM10_group_847_transcript_1	0	.	72679244	72679627	0	1	383	0
chr15	72679898	72680849	FPKM10_group_847_transcript_2	0	.	72679898	72680849	0	1	951	0
chr15	73055685	73055965	FPKM10_group_848_transcript_1	0	.	73055685	73055965	0	1	280	0
chr15	78454079	78454295	FPKM10_group_849_transcript_1	0	.	78454079	78454295	0	1	216	0
chr15	79482647	79483124	FPKM10_group_850_transcript_1	0	.	79482647	79483124	0	1	477	0
chr15	79488367	79488669	FPKM10_group_851_transcript_1	0	.	79488367	79488669	0	1	302	0
chr15	79496042	79496502	FPKM10_group_852_transcript_1	0	.	79496042	79496502	0	1	460	0
chr15	79496874	79497142	FPKM10_group_852_transcript_2	0	.	79496874	79497142	0	1	268	0
chr15	79794490	79794697	FPKM10_group_853_transcript_1	0	.	79794490	79794697	0	1	207	0
chr15	80179321	80179925	FPKM10_group_854_transcript_1	0	.	80179321	80179925	0	1	604	0
chr15	81220341	81220825	FPKM10_group_855_transcript_1	0	.	81220341	81220825	0	1	484	0
chr15	82871108	82871424	FPKM10_group_856_transcript_1	0	.	82871108	82871424	0	1	316	0
chr15	83085240	83085448	FPKM10_group_857_transcript_1	0	.	83085240	83085448	0	1	208	0
chr15	83086525	83086822	FPKM10_group_858_transcript_1	0	.	83086525	83086822	0	1	297	0
chr15	83221274	83221608	FPKM10_group_859_transcript_1	0	.	83221274	83221608	0	1	334	0
chr15	84484087	84484415	FPKM10_group_860_transcript_1	0	.	84484087	84484415	0	1	328	0
chr15	85662990	85663275	FPKM10_group_861_transcript_1	0	.	85662990	85663275	0	1	285	0
chr15	85705072	85705329	FPKM10_group_862_transcript_1	0	.	85705072	85705329	0	1	257	0
chr15	85921155	85922022	FPKM10_group_863_transcript_1	0	+	85921155	85922022	0	2	127,78	0,789
chr15	85924747	85925582	FPKM10_group_864_transcript_1	0	.	85924747	85925582	0	1	835	0
chr15	85936676	85937614	FPKM10_group_865_transcript_1	0	.	85936676	85937614	0	1	938	0
chr15	85946476	85947227	FPKM10_group_866_transcript_1	0	.	85946476	85947227	0	1	751	0
chr15	85947014	85948091	FPKM10_group_866_transcript_2	0	.	85947014	85948091	0	1	1077	0
chr15	85948645	85949441	FPKM10_group_866_transcript_3	0	.	85948645	85949441	0	1	796	0
chr15	87240852	87241662	FPKM10_group_867_transcript_1	0	+	87240852	87241662	0	2	102,185	0,625
chr15	92239913	92240704	FPKM10_group_868_transcript_1	0	.	92239913	92240704	0	1	791	0
chr15	92239108	92239685	FPKM10_group_868_transcript_2	0	.	92239108	92239685	0	1	577	0
chr15	92408688	92415120	FPKM10_group_869_transcript_1	0	.	92408688	92415120	0	3	837,160,364	0,2313,6068
chr15	93599231	93599487	FPKM10_group_870_transcript_1	0	.	93599231	93599487	0	1	256	0
chr15	93595112	93599117	FPKM10_group_870_transcript_2	0	.	93595112	93599117	0	2	232,57	0,3948
chr15	93616097	93616298	FPKM10_group_871_transcript_1	0	.	93616097	93616298	0	1	201	0
chr15	93673487	93673688	FPKM10_group_872_transcript_1	0	.	93673487	93673688	0	1	201	0
chr15	93682805	93683102	FPKM10_group_873_transcript_1	0	.	93682805	93683102	0	1	297	0
chr15	93701836	93702111	FPKM10_group_874_transcript_1	0	.	93701836	93702111	0	1	275	0
chr15	93709832	93710186	FPKM10_group_875_transcript_1	0	.	93709832	93710186	0	1	354	0
chr15	93710482	93719738	FPKM10_group_875_transcript_2	0	+	93710482	93719738	0	2	143,241	0,9015
chr15	93738752	93738991	FPKM10_group_876_transcript_1	0	.	93738752	93738991	0	1	239	0
chr15	93741716	93741947	FPKM10_group_877_transcript_1	0	.	93741716	93741947	0	1	231	0
chr15	93743331	93743647	FPKM10_group_878_transcript_1	0	.	93743331	93743647	0	1	316	0
chr15	93756384	93756815	FPKM10_group_879_transcript_1	0	.	93756384	93756815	0	1	431	0
chr15	93762124	93762330	FPKM10_group_880_transcript_1	0	.	93762124	93762330	0	1	206	0
chr15	93764248	93764459	FPKM10_group_881_transcript_1	0	.	93764248	93764459	0	1	211	0
chr15	93827767	93827972	FPKM10_group_882_transcript_1	0	.	93827767	93827972	0	1	205	0
chr15	93850438	93850937	FPKM10_group_883_transcript_1	0	.	93850438	93850937	0	1	499	0
chr15	94169422	94171218	FPKM10_group_884_transcript_1	0	.	94169422	94171218	0	2	1342,27	0,1769
chr15	94470070	94470357	FPKM10_group_885_transcript_1	0	.	94470070	94470357	0	1	287	0
chr15	94477881	94478082	FPKM10_group_886_transcript_1	0	.	94477881	94478082	0	1	201	0
chr15	94479390	94479693	FPKM10_group_887_transcript_1	0	.	94479390	94479693	0	1	303	0
chr15	94479662	94480299	FPKM10_group_887_transcript_2	0	.	94479662	94480299	0	1	637	0
chr15	94481687	94482079	FPKM10_group_888_transcript_1	0	.	94481687	94482079	0	1	392	0
chr15	94483870	94484809	FPKM10_group_889_transcript_1	0	.	94483870	94484809	0	1	939	0
chr15	94489697	94490006	FPKM10_group_890_transcript_1	0	.	94489697	94490006	0	1	309	0
chr15	94493137	94493407	FPKM10_group_890_transcript_2	0	.	94493137	94493407	0	1	270	0
chr15	94490124	94492960	FPKM10_group_890_transcript_3	0	.	94490124	94492960	0	1	2836	0
chr15	94494821	94495367	FPKM10_group_891_transcript_1	0	.	94494821	94495367	0	1	546	0
chr15	94494576	94495065	FPKM10_group_891_transcript_2	0	.	94494576	94495065	0	1	489	0
chr15	94498822	94499678	FPKM10_group_892_transcript_1	0	.	94498822	94499678	0	1	856	0
chr15	94504085	94504380	FPKM10_group_893_transcript_1	0	.	94504085	94504380	0	1	295	0
chr15	94504448	94505471	FPKM10_group_893_transcript_2	0	.	94504448	94505471	0	1	1023	0
chr15	94510753	94511141	FPKM10_group_894_transcript_1	0	.	94510753	94511141	0	1	388	0
chr15	94515066	94515979	FPKM10_group_895_transcript_1	0	.	94515066	94515979	0	1	913	0
chr15	94516042	94517021	FPKM10_group_895_transcript_2	0	.	94516042	94517021	0	1	979	0
chr15	94542360	94542721	FPKM10_group_896_transcript_1	0	.	94542360	94542721	0	1	361	0
chr15	94552098	94552325	FPKM10_group_897_transcript_1	0	.	94552098	94552325	0	1	227	0
chr15	94565279	94565655	FPKM10_group_898_transcript_1	0	.	94565279	94565655	0	1	376	0
chr15	94571481	94571739	FPKM10_group_899_transcript_1	0	.	94571481	94571739	0	1	258	0
chr15	94592544	94592828	FPKM10_group_900_transcript_1	0	.	94592544	94592828	0	1	284	0
chr15	94597609	94598837	FPKM10_group_901_transcript_1	0	.	94597609	94598837	0	1	1228	0
chr15	94598470	94599472	FPKM10_group_901_transcript_2	0	.	94598470	94599472	0	1	1002	0
chr15	94625142	94625604	FPKM10_group_902_transcript_1	0	.	94625142	94625604	0	1	462	0
chr15	94643031	94643277	FPKM10_group_903_transcript_1	0	.	94643031	94643277	0	1	246	0
chr15	94653203	94654308	FPKM10_group_904_transcript_1	0	.	94653203	94654308	0	1	1105	0
chr15	94895536	94895839	FPKM10_group_905_transcript_1	0	.	94895536	94895839	0	1	303	0
chr15	95117174	95117445	FPKM10_group_906_transcript_1	0	.	95117174	95117445	0	1	271	0
chr15	95121935	95122175	FPKM10_group_907_transcript_1	0	.	95121935	95122175	0	1	240	0
chr15	95205721	95220467	FPKM10_group_908_transcript_1	0	-	95205721	95220467	0	3	81,70,185	0,3741,14561
chr15	95208923	95232934	FPKM10_group_908_transcript_2	0	+	95208923	95232934	0	3	43,86,81	0,10574,23930
chr15	95216350	95216608	FPKM10_group_908_transcript_3	0	.	95216350	95216608	0	1	258	0
chr15	98221355	98222041	FPKM10_group_909_transcript_1	0	.	98221355	98222041	0	1	686	0
chr15	98709408	98709819	FPKM10_group_910_transcript_1	0	.	98709408	98709819	0	1	411	0
chr15	98905444	98906672	FPKM10_group_911_transcript_1	0	.	98905444	98906672	0	1	1228	0
chr15	99075985	99076457	FPKM10_group_912_transcript_1	0	.	99075985	99076457	0	1	472	0
chr15	100133472	100133711	FPKM10_group_913_transcript_1	0	.	100133472	100133711	0	1	239	0
chr15	100134050	100134282	FPKM10_group_913_transcript_2	0	.	100134050	100134282	0	1	232	0
chr16	201	434	FPKM10_group_914_transcript_1	0	.	201	434	0	1	233	0
chr16	1054689	1055103	FPKM10_group_915_transcript_1	0	.	1054689	1055103	0	1	414	0
chr16	2002795	2004189	FPKM10_group_916_transcript_1	0	.	2002795	2004189	0	1	1394	0
chr16	2263159	2263382	FPKM10_group_917_transcript_1	0	.	2263159	2263382	0	1	223	0
chr16	2417230	2417709	FPKM10_group_918_transcript_1	0	+	2417230	2417709	0	1	479	0
chr16	3630730	3631094	FPKM10_group_919_transcript_1	0	.	3630730	3631094	0	1	364	0
chr16	4236359	4236659	FPKM10_group_920_transcript_1	0	.	4236359	4236659	0	1	300	0
chr16	4236762	4237063	FPKM10_group_920_transcript_2	0	.	4236762	4237063	0	1	301	0
chr16	4236020	4236403	FPKM10_group_920_transcript_3	0	.	4236020	4236403	0	1	383	0
chr16	7842718	7843395	FPKM10_group_921_transcript_1	0	.	7842718	7843395	0	1	677	0
chr16	7861548	7884376	FPKM10_group_922_transcript_1	0	-	7861548	7884376	0	4	39,55,233,121	0,4534,7993,22707
chr16	7869020	7869343	FPKM10_group_922_transcript_2	0	.	7869020	7869343	0	1	323	0
chr16	7867492	7868493	FPKM10_group_922_transcript_3	0	.	7867492	7868493	0	1	1001	0
chr16	7949317	7949561	FPKM10_group_923_transcript_1	0	.	7949317	7949561	0	1	244	0
chr16	8055282	8055613	FPKM10_group_924_transcript_1	0	.	8055282	8055613	0	1	331	0
chr16	8102421	8102716	FPKM10_group_925_transcript_1	0	.	8102421	8102716	0	1	295	0
chr16	8494291	8498585	FPKM10_group_926_transcript_1	0	.	8494291	8498585	0	3	153,47,242	0,2543,4052
chr16	9581668	9582049	FPKM10_group_927_transcript_1	0	.	9581668	9582049	0	1	381	0
chr16	9582245	9596065	FPKM10_group_927_transcript_2	0	.	9582245	9596065	0	2	2122,79	0,13741
chr16	9608559	9609157	FPKM10_group_928_transcript_1	0	.	9608559	9609157	0	1	598	0
chr16	9624426	9624768	FPKM10_group_929_transcript_1	0	.	9624426	9624768	0	1	342	0
chr16	9681771	9682243	FPKM10_group_930_transcript_1	0	.	9681771	9682243	0	1	472	0
chr16	9704008	9704439	FPKM10_group_931_transcript_1	0	.	9704008	9704439	0	1	431	0
chr16	9709274	9709478	FPKM10_group_932_transcript_1	0	.	9709274	9709478	0	1	204	0
chr16	9709932	9710285	FPKM10_group_932_transcript_2	0	.	9709932	9710285	0	1	353	0
chr16	10207184	10223369	FPKM10_group_933_transcript_1	0	+	10207184	10223369	0	2	8,222	0,15963
chr16	10495938	10496937	FPKM10_group_934_transcript_1	0	+	10495938	10496937	0	2	263,378	0,621
chr16	10742613	10743770	FPKM10_group_935_transcript_1	0	.	10742613	10743770	0	1	1157	0
chr16	13459791	13460011	FPKM10_group_936_transcript_1	0	.	13459791	13460011	0	1	220	0
chr16	13900525	13900786	FPKM10_group_937_transcript_1	0	.	13900525	13900786	0	1	261	0
chr16	14311793	14312196	FPKM10_group_938_transcript_1	0	.	14311793	14312196	0	1	403	0
chr16	16633957	16635812	FPKM10_group_939_transcript_1	0	.	16633957	16635812	0	1	1855	0
chr16	16658793	16659024	FPKM10_group_940_transcript_1	0	.	16658793	16659024	0	1	231	0
chr16	19257934	19258315	FPKM10_group_941_transcript_1	0	.	19257934	19258315	0	1	381	0
chr16	19291769	19297812	FPKM10_group_942_transcript_1	0	+	19291769	19297812	0	2	375,31	0,6012
chr16	20222201	20222889	FPKM10_group_943_transcript_1	0	.	20222201	20222889	0	1	688	0
chr16	20223757	20224830	FPKM10_group_943_transcript_2	0	.	20223757	20224830	0	1	1073	0
chr16	20247478	20247955	FPKM10_group_944_transcript_1	0	.	20247478	20247955	0	1	477	0
chr16	20248710	20248967	FPKM10_group_944_transcript_2	0	.	20248710	20248967	0	1	257	0
chr16	21738001	21738556	FPKM10_group_945_transcript_1	0	.	21738001	21738556	0	1	555	0
chr16	21869456	21870894	FPKM10_group_946_transcript_1	0	.	21869456	21870894	0	1	1438	0
chr16	22114285	22114725	FPKM10_group_947_transcript_1	0	.	22114285	22114725	0	1	440	0
chr16	24571949	24572150	FPKM10_group_948_transcript_1	0	.	24571949	24572150	0	1	201	0
chr16	28441206	28441429	FPKM10_group_949_transcript_1	0	.	28441206	28441429	0	1	223	0
chr16	28732141	28732478	FPKM10_group_950_transcript_1	0	.	28732141	28732478	0	1	337	0
chr16	28739731	28740308	FPKM10_group_951_transcript_1	0	.	28739731	28740308	0	1	577	0
chr16	31075358	31080902	FPKM10_group_952_transcript_1	0	.	31075358	31080902	0	2	59,359	0,5185
chr16	32251065	32253422	FPKM10_group_953_transcript_1	0	-	32251065	32253422	0	4	25,19,14,126	0,741,1435,2231
chr16	33866202	33866411	FPKM10_group_954_transcript_1	0	.	33866202	33866411	0	1	209	0
chr16	33866746	33867025	FPKM10_group_954_transcript_2	0	.	33866746	33867025	0	1	279	0
chr16	33865919	33866172	FPKM10_group_954_transcript_3	0	.	33865919	33866172	0	1	253	0
chr16	33868248	33868484	FPKM10_group_955_transcript_1	0	.	33868248	33868484	0	1	236	0
chr16	33868724	33869024	FPKM10_group_955_transcript_2	0	.	33868724	33869024	0	1	300	0
chr16	33873501	33873755	FPKM10_group_956_transcript_1	0	.	33873501	33873755	0	1	254	0
chr16	34070811	34071059	FPKM10_group_957_transcript_1	0	.	34070811	34071059	0	1	248	0
chr16	34335209	34336586	FPKM10_group_958_transcript_1	0	+	34335209	34336586	0	2	144,829	0,548
chr16	34345187	34345554	FPKM10_group_959_transcript_1	0	.	34345187	34345554	0	1	367	0
chr16	34566587	34568442	FPKM10_group_960_transcript_1	0	.	34566587	34568442	0	1	1855	0
chr16	34687673	34687938	FPKM10_group_961_transcript_1	0	.	34687673	34687938	0	1	265	0
chr16	44961154	44961386	FPKM10_group_962_transcript_1	0	.	44961154	44961386	0	1	232	0
chr16	44974606	44974837	FPKM10_group_963_transcript_1	0	.	44974606	44974837	0	1	231	0
chr16	44984811	44985513	FPKM10_group_964_transcript_1	0	.	44984811	44985513	0	2	469,159	0,543
chr16	45162907	45163172	FPKM10_group_965_transcript_1	0	.	45162907	45163172	0	1	265	0
chr16	48638194	48649468	FPKM10_group_966_transcript_1	0	.	48638194	48649468	0	3	94,72,233	0,7094,11041
chr16	50674426	50676526	FPKM10_group_967_transcript_1	0	.	50674426	50676526	0	3	1557,113,49	0,1698,2051
chr16	51143514	51154279	FPKM10_group_968_transcript_1	0	-	51143514	51154279	0	2	333,53	0,10712
chr16	51172679	51182399	FPKM10_group_969_transcript_1	0	+	51172679	51182399	0	3	75,100,45	0,6174,9675
chr16	51203749	51205974	FPKM10_group_970_transcript_1	0	.	51203749	51205974	0	3	360,289,47	0,1315,2178
chr16	53443078	53445011	FPKM10_group_971_transcript_1	0	.	53443078	53445011	0	1	1933	0
chr16	55891952	55892363	FPKM10_group_972_transcript_1	0	.	55891952	55892363	0	1	411	0
chr16	56183236	56183507	FPKM10_group_973_transcript_1	0	.	56183236	56183507	0	1	271	0
chr16	58616416	58616632	FPKM10_group_974_transcript_1	0	.	58616416	58616632	0	1	216	0
chr16	58615950	58616259	FPKM10_group_974_transcript_2	0	.	58615950	58616259	0	1	309	0
chr16	61884736	61885008	FPKM10_group_975_transcript_1	0	.	61884736	61885008	0	1	272	0
chr16	62113657	62113872	FPKM10_group_976_transcript_1	0	.	62113657	62113872	0	1	215	0
chr16	63815943	63816323	FPKM10_group_977_transcript_1	0	.	63815943	63816323	0	1	380	0
chr16	63819164	63819454	FPKM10_group_978_transcript_1	0	.	63819164	63819454	0	1	290	0
chr16	63820163	63821158	FPKM10_group_978_transcript_2	0	.	63820163	63821158	0	1	995	0
chr16	64405426	64406340	FPKM10_group_979_transcript_1	0	.	64405426	64406340	0	1	914	0
chr16	64535759	64536039	FPKM10_group_980_transcript_1	0	.	64535759	64536039	0	1	280	0
chr16	64650538	64650762	FPKM10_group_981_transcript_1	0	.	64650538	64650762	0	1	224	0
chr16	64999821	65004522	FPKM10_group_982_transcript_1	0	+	64999821	65004522	0	3	656,46,2859	0,735,1842
chr16	66109356	66109781	FPKM10_group_983_transcript_1	0	.	66109356	66109781	0	1	425	0
chr16	68839953	68840172	FPKM10_group_984_transcript_1	0	.	68839953	68840172	0	1	219	0
chr16	68839625	68839866	FPKM10_group_984_transcript_2	0	.	68839625	68839866	0	1	241	0
chr16	68838068	68839494	FPKM10_group_984_transcript_3	0	+	68838068	68839494	0	2	648,417	0,1009
chr16	70173606	70173978	FPKM10_group_985_transcript_1	0	.	70173606	70173978	0	1	372	0
chr16	70402636	70402966	FPKM10_group_986_transcript_1	0	.	70402636	70402966	0	1	330	0
chr16	71651640	71651865	FPKM10_group_987_transcript_1	0	.	71651640	71651865	0	1	225	0
chr16	71690023	71690739	FPKM10_group_988_transcript_1	0	.	71690023	71690739	0	1	716	0
chr16	71692392	71692596	FPKM10_group_989_transcript_1	0	.	71692392	71692596	0	1	204	0
chr16	72681302	72681539	FPKM10_group_990_transcript_1	0	.	72681302	72681539	0	1	237	0
chr16	72904880	72905184	FPKM10_group_991_transcript_1	0	.	72904880	72905184	0	1	304	0
chr16	79160809	79161049	FPKM10_group_992_transcript_1	0	.	79160809	79161049	0	1	240	0
chr16	79412367	79412871	FPKM10_group_993_transcript_1	0	.	79412367	79412871	0	1	504	0
chr16	79414314	79414551	FPKM10_group_993_transcript_2	0	.	79414314	79414551	0	1	237	0
chr16	79415380	79415839	FPKM10_group_993_transcript_3	0	.	79415380	79415839	0	1	459	0
chr16	79408809	79409328	FPKM10_group_993_transcript_4	0	.	79408809	79409328	0	1	519	0
chr16	79410247	79411092	FPKM10_group_993_transcript_5	0	.	79410247	79411092	0	1	845	0
chr16	79411171	79411750	FPKM10_group_993_transcript_6	0	.	79411171	79411750	0	1	579	0
chr16	79412994	79413689	FPKM10_group_993_transcript_7	0	.	79412994	79413689	0	1	695	0
chr16	84435767	84436022	FPKM10_group_994_transcript_1	0	.	84435767	84436022	0	1	255	0
chr16	84436087	84436572	FPKM10_group_994_transcript_2	0	.	84436087	84436572	0	1	485	0
chr16	86535927	86536774	FPKM10_group_995_transcript_1	0	+	86535927	86536774	0	1	847	0
chr16	88673579	88673930	FPKM10_group_996_transcript_1	0	.	88673579	88673930	0	1	351	0
chr16	88765540	88765956	FPKM10_group_997_transcript_1	0	.	88765540	88765956	0	1	416	0
chr17	566757	567008	FPKM10_group_998_transcript_1	0	.	566757	567008	0	1	251	0
chr17	566907	567259	FPKM10_group_998_transcript_2	0	.	566907	567259	0	1	352	0
chr17	566118	566617	FPKM10_group_998_transcript_3	0	.	566118	566617	0	1	499	0
chr17	1079091	1079371	FPKM10_group_999_transcript_1	0	.	1079091	1079371	0	1	280	0
chr17	2436235	2437857	FPKM10_group_1000_transcript_1	0	+	2436235	2437857	0	3	423,288,487	0,755,1135
chr17	2562710	2564340	FPKM10_group_1001_transcript_1	0	.	2562710	2564340	0	2	393,77	0,1553
chr17	4898776	4899262	FPKM10_group_1002_transcript_1	0	.	4898776	4899262	0	1	486	0
chr17	6166454	6166726	FPKM10_group_1003_transcript_1	0	.	6166454	6166726	0	1	272	0
chr17	6746068	6746402	FPKM10_group_1004_transcript_1	0	.	6746068	6746402	0	1	334	0
chr17	7868417	7868621	FPKM10_group_1005_transcript_1	0	.	7868417	7868621	0	1	204	0
chr17	8200912	8201198	FPKM10_group_1006_transcript_1	0	.	8200912	8201198	0	1	286	0
chr17	8230725	8231427	FPKM10_group_1007_transcript_1	0	-	8230725	8231427	0	1	702	0
chr17	8232181	8232558	FPKM10_group_1007_transcript_2	0	.	8232181	8232558	0	1	377	0
chr17	8231706	8232109	FPKM10_group_1007_transcript_3	0	.	8231706	8232109	0	1	403	0
chr17	10640154	10640962	FPKM10_group_1008_transcript_1	0	.	10640154	10640962	0	1	808	0
chr17	10638952	10639741	FPKM10_group_1008_transcript_2	0	.	10638952	10639741	0	1	789	0
chr17	13868200	13868438	FPKM10_group_1009_transcript_1	0	.	13868200	13868438	0	1	238	0
chr17	17443874	17444229	FPKM10_group_1010_transcript_1	0	.	17443874	17444229	0	1	355	0
chr17	18907467	18907725	FPKM10_group_1011_transcript_1	0	.	18907467	18907725	0	1	258	0
chr17	19272772	19273331	FPKM10_group_1012_transcript_1	0	.	19272772	19273331	0	1	559	0
chr17	19275448	19276064	FPKM10_group_1013_transcript_1	0	.	19275448	19276064	0	1	616	0
chr17	19307911	19308340	FPKM10_group_1014_transcript_1	0	.	19307911	19308340	0	1	429	0
chr17	19740574	19740878	FPKM10_group_1015_transcript_1	0	.	19740574	19740878	0	1	304	0
chr17	19743721	19743950	FPKM10_group_1016_transcript_1	0	.	19743721	19743950	0	1	229	0
chr17	20702553	20702771	FPKM10_group_1017_transcript_1	0	.	20702553	20702771	0	1	218	0
chr17	21070910	21071112	FPKM10_group_1018_transcript_1	0	-	21070910	21071112	0	1	202	0
chr17	21456770	21457064	FPKM10_group_1019_transcript_1	0	.	21456770	21457064	0	1	294	0
chr17	21485808	21486141	FPKM10_group_1020_transcript_1	0	.	21485808	21486141	0	1	333	0
chr17	21609042	21634035	FPKM10_group_1021_transcript_1	0	+	21609042	21634035	0	3	110,67,196	0,23229,24797
chr17	21942685	21942921	FPKM10_group_1022_transcript_1	0	.	21942685	21942921	0	1	236	0
chr17	22419939	22420317	FPKM10_group_1023_transcript_1	0	.	22419939	22420317	0	1	378	0
chr17	22421859	22422259	FPKM10_group_1023_transcript_2	0	.	22421859	22422259	0	1	400	0
chr17	22424253	22424545	FPKM10_group_1023_transcript_3	0	.	22424253	22424545	0	1	292	0
chr17	22429717	22431235	FPKM10_group_1023_transcript_4	0	.	22429717	22431235	0	1	1518	0
chr17	22419012	22429343	FPKM10_group_1023_transcript_5	0	.	22419012	22429343	0	5	1025,226,583,42,35	0,4062,4385,8747,10296
chr17	22432292	22432672	FPKM10_group_1024_transcript_1	0	.	22432292	22432672	0	1	380	0
chr17	22432496	22433090	FPKM10_group_1024_transcript_2	0	.	22432496	22433090	0	1	594	0
chr17	22433236	22433565	FPKM10_group_1024_transcript_3	0	.	22433236	22433565	0	1	329	0
chr17	22433625	22433837	FPKM10_group_1024_transcript_4	0	.	22433625	22433837	0	1	212	0
chr17	22436832	22437049	FPKM10_group_1025_transcript_1	0	.	22436832	22437049	0	1	217	0
chr17	22437828	22438270	FPKM10_group_1025_transcript_2	0	.	22437828	22438270	0	1	442	0
chr17	22435436	22435989	FPKM10_group_1025_transcript_3	0	.	22435436	22435989	0	1	553	0
chr17	22520906	22522874	FPKM10_group_1026_transcript_1	0	.	22520906	22522874	0	1	1968	0
chr17	22666541	22666918	FPKM10_group_1027_transcript_1	0	.	22666541	22666918	0	1	377	0
chr17	22665958	22666548	FPKM10_group_1027_transcript_2	0	.	22665958	22666548	0	1	590	0
chr17	25922815	25923023	FPKM10_group_1028_transcript_1	0	.	25922815	25923023	0	1	208	0
chr17	26403950	26404280	FPKM10_group_1029_transcript_1	0	.	26403950	26404280	0	1	330	0
chr17	34337821	34338882	FPKM10_group_1030_transcript_1	0	.	34337821	34338882	0	1	1061	0
chr17	34656957	34658481	FPKM10_group_1031_transcript_1	0	+	34656957	34658481	0	1	1524	0
chr17	34660345	34660633	FPKM10_group_1032_transcript_1	0	.	34660345	34660633	0	1	288	0
chr17	35960418	35960726	FPKM10_group_1033_transcript_1	0	.	35960418	35960726	0	1	308	0
chr17	35960840	35961677	FPKM10_group_1033_transcript_2	0	.	35960840	35961677	0	1	837	0
chr17	38158962	38159471	FPKM10_group_1034_transcript_1	0	.	38158962	38159471	0	1	509	0
chr17	38279994	38280309	FPKM10_group_1035_transcript_1	0	.	38279994	38280309	0	1	315	0
chr17	38280925	38281318	FPKM10_group_1035_transcript_2	0	.	38280925	38281318	0	1	393	0
chr17	38282736	38283091	FPKM10_group_1036_transcript_1	0	.	38282736	38283091	0	1	355	0
chr17	38291782	38292290	FPKM10_group_1037_transcript_1	0	.	38291782	38292290	0	1	508	0
chr17	38320065	38320878	FPKM10_group_1038_transcript_1	0	+	38320065	38320878	0	2	101,188	0,625
chr17	38320419	38320661	FPKM10_group_1038_transcript_2	0	.	38320419	38320661	0	1	242	0
chr17	38322090	38322504	FPKM10_group_1039_transcript_1	0	.	38322090	38322504	0	1	414	0
chr17	38322775	38323389	FPKM10_group_1039_transcript_2	0	.	38322775	38323389	0	1	614	0
chr17	39723747	39723971	FPKM10_group_1040_transcript_1	0	.	39723747	39723971	0	1	224	0
chr17	39759745	39760301	FPKM10_group_1041_transcript_1	0	.	39759745	39760301	0	1	556	0
chr17	40633746	40634282	FPKM10_group_1042_transcript_1	0	.	40633746	40634282	0	1	536	0
chr17	40635177	40635519	FPKM10_group_1042_transcript_2	0	.	40635177	40635519	0	1	342	0
chr17	41007696	41008165	FPKM10_group_1043_transcript_1	0	.	41007696	41008165	0	1	469	0
chr17	41008638	41009436	FPKM10_group_1043_transcript_2	0	.	41008638	41009436	0	1	798	0
chr17	41009065	41009876	FPKM10_group_1043_transcript_3	0	.	41009065	41009876	0	1	811	0
chr17	41693982	41694551	FPKM10_group_1044_transcript_1	0	.	41693982	41694551	0	1	569	0
chr17	44136205	44138040	FPKM10_group_1045_transcript_1	0	.	44136205	44138040	0	1	1835	0
chr17	44165844	44166778	FPKM10_group_1046_transcript_1	0	.	44165844	44166778	0	1	934	0
chr17	44172849	44173327	FPKM10_group_1047_transcript_1	0	.	44172849	44173327	0	1	478	0
chr17	44174753	44175009	FPKM10_group_1048_transcript_1	0	.	44174753	44175009	0	1	256	0
chr17	44180951	44181596	FPKM10_group_1049_transcript_1	0	.	44180951	44181596	0	1	645	0
chr17	44191158	44191363	FPKM10_group_1050_transcript_1	0	.	44191158	44191363	0	1	205	0
chr17	45024431	45024737	FPKM10_group_1051_transcript_1	0	.	45024431	45024737	0	1	306	0
chr17	48350285	48359253	FPKM10_group_1052_transcript_1	0	+	48350285	48359253	0	3	12,152,91	0,7105,8877
chr17	48533348	48539333	FPKM10_group_1053_transcript_1	0	+	48533348	48539333	0	2	42,1268	0,4717
chr17	50983381	50983925	FPKM10_group_1054_transcript_1	0	.	50983381	50983925	0	1	544	0
chr17	53204155	53204722	FPKM10_group_1055_transcript_1	0	.	53204155	53204722	0	1	567	0
chr17	53267013	53268486	FPKM10_group_1056_transcript_1	0	+	53267013	53268486	0	1	1473	0
chr17	58276263	58276613	FPKM10_group_1057_transcript_1	0	.	58276263	58276613	0	1	350	0
chr17	63203205	63203433	FPKM10_group_1058_transcript_1	0	.	63203205	63203433	0	1	228	0
chr17	63610713	63611058	FPKM10_group_1059_transcript_1	0	.	63610713	63611058	0	1	345	0
chr17	63625714	63625947	FPKM10_group_1060_transcript_1	0	.	63625714	63625947	0	1	233	0
chr17	64322827	64324837	FPKM10_group_1061_transcript_1	0	.	64322827	64324837	0	1	2010	0
chr17	64331876	64332117	FPKM10_group_1062_transcript_1	0	.	64331876	64332117	0	1	241	0
chr17	66286670	66286948	FPKM10_group_1063_transcript_1	0	.	66286670	66286948	0	1	278	0
chr17	66430904	66431792	FPKM10_group_1064_transcript_1	0	.	66430904	66431792	0	1	888	0
chr17	66431948	66433345	FPKM10_group_1064_transcript_2	0	.	66431948	66433345	0	1	1397	0
chr17	66589001	66601674	FPKM10_group_1065_transcript_1	0	+	66589001	66601674	0	2	462,123	0,12550
chr17	67873272	67875882	FPKM10_group_1066_transcript_1	0	.	67873272	67875882	0	1	2610	0
chr17	67876044	67876489	FPKM10_group_1066_transcript_2	0	.	67876044	67876489	0	1	445	0
chr17	67877722	67878039	FPKM10_group_1066_transcript_3	0	.	67877722	67878039	0	1	317	0
chr17	67876759	67877559	FPKM10_group_1066_transcript_4	0	.	67876759	67877559	0	1	800	0
chr17	68782159	68782362	FPKM10_group_1067_transcript_1	0	.	68782159	68782362	0	1	203	0
chr17	68789476	68790121	FPKM10_group_1068_transcript_1	0	+	68789476	68790121	0	1	645	0
chr17	69771968	69772177	FPKM10_group_1069_transcript_1	0	.	69771968	69772177	0	1	209	0
chr17	72116336	72116601	FPKM10_group_1070_transcript_1	0	.	72116336	72116601	0	1	265	0
chr17	72116824	72117043	FPKM10_group_1070_transcript_2	0	.	72116824	72117043	0	1	219	0
chr17	72118011	72118224	FPKM10_group_1070_transcript_3	0	.	72118011	72118224	0	1	213	0
chr17	72114537	72118873	FPKM10_group_1070_transcript_4	0	.	72114537	72118873	0	2	213,491	0,3845
chr17	72119130	72120405	FPKM10_group_1070_transcript_5	0	.	72119130	72120405	0	1	1275	0
chr17	72124848	72126412	FPKM10_group_1071_transcript_1	0	.	72124848	72126412	0	1	1564	0
chr17	72167524	72167761	FPKM10_group_1072_transcript_1	0	.	72167524	72167761	0	1	237	0
chr17	72459146	72459382	FPKM10_group_1073_transcript_1	0	.	72459146	72459382	0	1	236	0
chr17	75463837	75464533	FPKM10_group_1074_transcript_1	0	.	75463837	75464533	0	1	696	0
chr17	75461878	75463695	FPKM10_group_1074_transcript_2	0	.	75461878	75463695	0	1	1817	0
chr17	77438371	77438605	FPKM10_group_1075_transcript_1	0	+	77438371	77438605	0	1	234	0
chr18	53174	54115	FPKM10_group_1076_transcript_1	0	.	53174	54115	0	1	941	0
chr18	98701	98931	FPKM10_group_1077_transcript_1	0	.	98701	98931	0	1	230	0
chr18	96600	98495	FPKM10_group_1077_transcript_2	0	.	96600	98495	0	2	20,468	0,1427
chr18	1351671	1353343	FPKM10_group_1078_transcript_1	0	.	1351671	1353343	0	1	1672	0
chr18	3359848	3360107	FPKM10_group_1079_transcript_1	0	.	3359848	3360107	0	1	259	0
chr18	5229129	5229439	FPKM10_group_1080_transcript_1	0	.	5229129	5229439	0	1	310	0
chr18	5228461	5229242	FPKM10_group_1080_transcript_2	0	.	5228461	5229242	0	1	781	0
chr18	5229979	5232368	FPKM10_group_1080_transcript_3	0	+	5229979	5232368	0	1	2389	0
chr18	7225199	7225416	FPKM10_group_1081_transcript_1	0	.	7225199	7225416	0	1	217	0
chr18	7225528	7225750	FPKM10_group_1081_transcript_2	0	.	7225528	7225750	0	1	222	0
chr18	7232620	7232824	FPKM10_group_1082_transcript_1	0	.	7232620	7232824	0	1	204	0
chr18	8964491	8972663	FPKM10_group_1083_transcript_1	0	+	8964491	8972663	0	4	317,97,113,36	0,4740,6123,8136
chr18	8981411	8981701	FPKM10_group_1084_transcript_1	0	.	8981411	8981701	0	1	290	0
chr18	10266255	10266558	FPKM10_group_1085_transcript_1	0	.	10266255	10266558	0	1	303	0
chr18	10479705	10479939	FPKM10_group_1086_transcript_1	0	.	10479705	10479939	0	1	234	0
chr18	11444054	11456469	FPKM10_group_1087_transcript_1	0	+	11444054	11456469	0	4	478,87,234,601	0,696,11221,11814
chr18	11643636	11643841	FPKM10_group_1088_transcript_1	0	.	11643636	11643841	0	1	205	0
chr18	11647916	11648219	FPKM10_group_1089_transcript_1	0	.	11647916	11648219	0	1	303	0
chr18	14242241	14242683	FPKM10_group_1090_transcript_1	0	+	14242241	14242683	0	1	442	0
chr18	16766805	16767083	FPKM10_group_1091_transcript_1	0	.	16766805	16767083	0	1	278	0
chr18	18486808	18487465	FPKM10_group_1092_transcript_1	0	.	18486808	18487465	0	1	657	0
chr18	18632203	18632681	FPKM10_group_1093_transcript_1	0	.	18632203	18632681	0	1	478	0
chr18	18631471	18631868	FPKM10_group_1093_transcript_2	0	.	18631471	18631868	0	1	397	0
chr18	18636215	18637765	FPKM10_group_1094_transcript_1	0	.	18636215	18637765	0	1	1550	0
chr18	18649139	18649378	FPKM10_group_1095_transcript_1	0	.	18649139	18649378	0	1	239	0
chr18	18654891	18655156	FPKM10_group_1096_transcript_1	0	.	18654891	18655156	0	1	265	0
chr18	18655446	18656933	FPKM10_group_1096_transcript_2	0	.	18655446	18656933	0	1	1487	0
chr18	18685935	18687894	FPKM10_group_1097_transcript_1	0	.	18685935	18687894	0	1	1959	0
chr18	18700204	18703168	FPKM10_group_1098_transcript_1	0	.	18700204	18703168	0	1	2964	0
chr18	20493708	20493974	FPKM10_group_1099_transcript_1	0	-	20493708	20493974	0	1	266	0
chr18	24485867	24486152	FPKM10_group_1100_transcript_1	0	.	24485867	24486152	0	1	285	0
chr18	25090286	25091153	FPKM10_group_1101_transcript_1	0	+	25090286	25091153	0	2	39,454	0,413
chr18	27435140	27437100	FPKM10_group_1102_transcript_1	0	.	27435140	27437100	0	1	1960	0
chr18	27796053	27796274	FPKM10_group_1103_transcript_1	0	.	27796053	27796274	0	1	221	0
chr18	30740951	30747826	FPKM10_group_1104_transcript_1	0	.	30740951	30747826	0	4	105,62,355,240	0,474,826,6635
chr18	35247880	35248090	FPKM10_group_1105_transcript_1	0	.	35247880	35248090	0	1	210	0
chr18	35432234	35432450	FPKM10_group_1106_transcript_1	0	.	35432234	35432450	0	1	216	0
chr18	35545339	35545575	FPKM10_group_1107_transcript_1	0	.	35545339	35545575	0	1	236	0
chr18	35557190	35557410	FPKM10_group_1108_transcript_1	0	.	35557190	35557410	0	1	220	0
chr18	35557399	35557691	FPKM10_group_1108_transcript_2	0	+	35557399	35557691	0	1	292	0
chr18	35573672	35574094	FPKM10_group_1109_transcript_1	0	+	35573672	35574094	0	1	422	0
chr18	35580673	35581403	FPKM10_group_1110_transcript_1	0	+	35580673	35581403	0	1	730	0
chr18	35633907	35634271	FPKM10_group_1111_transcript_1	0	.	35633907	35634271	0	1	364	0
chr18	37299908	37300245	FPKM10_group_1112_transcript_1	0	+	37299908	37300245	0	1	337	0
chr18	37311221	37311470	FPKM10_group_1113_transcript_1	0	.	37311221	37311470	0	1	249	0
chr18	37319685	37320038	FPKM10_group_1114_transcript_1	0	.	37319685	37320038	0	1	353	0
chr18	37324314	37324644	FPKM10_group_1115_transcript_1	0	.	37324314	37324644	0	1	330	0
chr18	37339419	37339759	FPKM10_group_1116_transcript_1	0	.	37339419	37339759	0	1	340	0
chr18	37614288	37623470	FPKM10_group_1117_transcript_1	0	.	37614288	37623470	0	2	64,556	0,8626
chr18	37923532	37943277	FPKM10_group_1118_transcript_1	0	-	37923532	37943277	0	2	197,119	0,19626
chr18	38120245	38120517	FPKM10_group_1119_transcript_1	0	.	38120245	38120517	0	1	272	0
chr18	39734743	39734969	FPKM10_group_1120_transcript_1	0	.	39734743	39734969	0	1	226	0
chr18	39763034	39767346	FPKM10_group_1121_transcript_1	0	-	39763034	39767346	0	2	112,99	0,4213
chr18	40154513	40155369	FPKM10_group_1122_transcript_1	0	-	40154513	40155369	0	2	133,71	0,785
chr18	41634622	41634823	FPKM10_group_1123_transcript_1	0	.	41634622	41634823	0	1	201	0
chr18	42637330	42637864	FPKM10_group_1124_transcript_1	0	.	42637330	42637864	0	1	534	0
chr18	42638476	42638689	FPKM10_group_1124_transcript_2	0	.	42638476	42638689	0	1	213	0
chr18	51713843	51714112	FPKM10_group_1125_transcript_1	0	.	51713843	51714112	0	1	269	0
chr18	51717507	51717910	FPKM10_group_1126_transcript_1	0	.	51717507	51717910	0	1	403	0
chr18	51734958	51735268	FPKM10_group_1127_transcript_1	0	.	51734958	51735268	0	1	310	0
chr18	51750193	51750434	FPKM10_group_1128_transcript_1	0	.	51750193	51750434	0	1	241	0
chr18	51801944	51802155	FPKM10_group_1129_transcript_1	0	.	51801944	51802155	0	1	211	0
chr18	53408199	53409287	FPKM10_group_1130_transcript_1	0	.	53408199	53409287	0	1	1088	0
chr18	53624588	53624792	FPKM10_group_1131_transcript_1	0	.	53624588	53624792	0	1	204	0
chr18	54234009	54235026	FPKM10_group_1132_transcript_1	0	.	54234009	54235026	0	1	1017	0
chr18	54265435	54265756	FPKM10_group_1133_transcript_1	0	.	54265435	54265756	0	1	321	0
chr18	54265822	54266376	FPKM10_group_1133_transcript_2	0	.	54265822	54266376	0	1	554	0
chr18	54267438	54268947	FPKM10_group_1134_transcript_1	0	.	54267438	54268947	0	1	1509	0
chr18	54595516	54598365	FPKM10_group_1135_transcript_1	0	.	54595516	54598365	0	3	831,692,30	0,1812,2819
chr18	54649944	54652553	FPKM10_group_1136_transcript_1	0	+	54649944	54652553	0	2	56,158	0,2451
chr18	54980388	54987116	FPKM10_group_1137_transcript_1	0	+	54980388	54987116	0	2	72,770	0,5958
chr18	56015682	56015920	FPKM10_group_1138_transcript_1	0	.	56015682	56015920	0	1	238	0
chr18	57622860	57623067	FPKM10_group_1139_transcript_1	0	.	57622860	57623067	0	1	207	0
chr18	60754500	60811049	FPKM10_group_1140_transcript_1	0	-	60754500	60811049	0	4	103,88,74,201	0,2790,3824,56348
chr18	63193244	63193780	FPKM10_group_1141_transcript_1	0	.	63193244	63193780	0	1	536	0
chr18	65007783	65007990	FPKM10_group_1142_transcript_1	0	.	65007783	65007990	0	1	207	0
chr18	65676451	65676959	FPKM10_group_1143_transcript_1	0	.	65676451	65676959	0	1	508	0
chr18	66154272	66155525	FPKM10_group_1144_transcript_1	0	.	66154272	66155525	0	2	257,97	0,1156
chr18	68973883	68988098	FPKM10_group_1145_transcript_1	0	.	68973883	68988098	0	3	267,2557,38	0,3761,14177
chr18	69018687	69019009	FPKM10_group_1146_transcript_1	0	.	69018687	69019009	0	1	322	0
chr18	69017436	69018258	FPKM10_group_1146_transcript_2	0	.	69017436	69018258	0	1	822	0
chr18	69065429	69067063	FPKM10_group_1147_transcript_1	0	.	69065429	69067063	0	1	1634	0
chr18	69068150	69068942	FPKM10_group_1148_transcript_1	0	+	69068150	69068942	0	2	61,451	0,341
chr18	69070276	69070591	FPKM10_group_1149_transcript_1	0	.	69070276	69070591	0	1	315	0
chr18	69073549	69073752	FPKM10_group_1149_transcript_2	0	.	69073549	69073752	0	1	203	0
chr18	69070745	69082674	FPKM10_group_1149_transcript_3	0	.	69070745	69082674	0	3	471,512,221	0,3131,11708
chr18	69166770	69169183	FPKM10_group_1150_transcript_1	0	+	69166770	69169183	0	2	24,2387	0,26
chr19	1604332	1604652	FPKM10_group_1151_transcript_1	0	.	1604332	1604652	0	1	320	0
chr19	3120204	3120673	FPKM10_group_1152_transcript_1	0	.	3120204	3120673	0	1	469	0
chr19	3821796	3822079	FPKM10_group_1153_transcript_1	0	.	3821796	3822079	0	1	283	0
chr19	3882670	3882920	FPKM10_group_1154_transcript_1	0	.	3882670	3882920	0	1	250	0
chr19	4189629	4190568	FPKM10_group_1155_transcript_1	0	.	4189629	4190568	0	1	939	0
chr19	5109420	5110068	FPKM10_group_1156_transcript_1	0	.	5109420	5110068	0	1	648	0
chr19	5931499	5931738	FPKM10_group_1157_transcript_1	0	.	5931499	5931738	0	1	239	0
chr19	6627219	6627612	FPKM10_group_1158_transcript_1	0	.	6627219	6627612	0	1	393	0
chr19	7637147	7637391	FPKM10_group_1159_transcript_1	0	.	7637147	7637391	0	1	244	0
chr19	8326318	8326720	FPKM10_group_1160_transcript_1	0	.	8326318	8326720	0	1	402	0
chr19	9998442	9998695	FPKM10_group_1161_transcript_1	0	.	9998442	9998695	0	1	253	0
chr19	10009246	10009761	FPKM10_group_1162_transcript_1	0	+	10009246	10009761	0	2	166,224	0,291
chr19	10011815	10012905	FPKM10_group_1163_transcript_1	0	+	10011815	10012905	0	2	12,904	0,186
chr19	11555958	11556203	FPKM10_group_1164_transcript_1	0	.	11555958	11556203	0	1	245	0
chr19	17193765	17194133	FPKM10_group_1165_transcript_1	0	.	17193765	17194133	0	1	368	0
chr19	17350975	17351368	FPKM10_group_1166_transcript_1	0	-	17350975	17351368	0	1	393	0
chr19	34147918	34150883	FPKM10_group_1167_transcript_1	0	+	34147918	34150883	0	2	184,47	0,2918
chr19	40558286	40559133	FPKM10_group_1168_transcript_1	0	.	40558286	40559133	0	1	847	0
chr19	40562260	40564118	FPKM10_group_1169_transcript_1	0	+	40562260	40564118	0	2	270,325	0,1533
chr19	40582105	40582495	FPKM10_group_1170_transcript_1	0	.	40582105	40582495	0	1	390	0
chr19	40589222	40590203	FPKM10_group_1171_transcript_1	0	+	40589222	40590203	0	1	981	0
chr19	40597988	40602345	FPKM10_group_1172_transcript_1	0	+	40597988	40602345	0	1	4357	0
chr19	40866518	40866725	FPKM10_group_1173_transcript_1	0	.	40866518	40866725	0	1	207	0
chr19	41338861	41339279	FPKM10_group_1174_transcript_1	0	.	41338861	41339279	0	1	418	0
chr19	41337857	41338953	FPKM10_group_1174_transcript_2	0	.	41337857	41338953	0	1	1096	0
chr19	41347103	41347368	FPKM10_group_1175_transcript_1	0	.	41347103	41347368	0	1	265	0
chr19	41361729	41362299	FPKM10_group_1176_transcript_1	0	.	41361729	41362299	0	1	570	0
chr19	43010700	43011220	FPKM10_group_1177_transcript_1	0	.	43010700	43011220	0	1	520	0
chr19	43414498	43414718	FPKM10_group_1178_transcript_1	0	-	43414498	43414718	0	1	220	0
chr19	45512398	45512828	FPKM10_group_1179_transcript_1	0	.	45512398	45512828	0	1	430	0
chr19	45514654	45514897	FPKM10_group_1180_transcript_1	0	.	45514654	45514897	0	1	243	0
chr19	45515174	45515483	FPKM10_group_1180_transcript_2	0	.	45515174	45515483	0	1	309	0
chr19	45517046	45517278	FPKM10_group_1181_transcript_1	0	.	45517046	45517278	0	1	232	0
chr19	45613493	45613735	FPKM10_group_1182_transcript_1	0	.	45613493	45613735	0	1	242	0
chr19	45614794	45615262	FPKM10_group_1183_transcript_1	0	.	45614794	45615262	0	1	468	0
chr19	45615318	45615935	FPKM10_group_1183_transcript_2	0	.	45615318	45615935	0	1	617	0
chr19	46651913	46652859	FPKM10_group_1184_transcript_1	0	.	46651913	46652859	0	1	946	0
chr19	47455521	47455943	FPKM10_group_1185_transcript_1	0	.	47455521	47455943	0	1	422	0
chr19	49732578	49732868	FPKM10_group_1186_transcript_1	0	.	49732578	49732868	0	1	290	0
chr19	49881165	49881432	FPKM10_group_1187_transcript_1	0	.	49881165	49881432	0	1	267	0
chr19	49889047	49889654	FPKM10_group_1188_transcript_1	0	.	49889047	49889654	0	1	607	0
chr19	50126625	50126850	FPKM10_group_1189_transcript_1	0	.	50126625	50126850	0	1	225	0
chr19	51430720	51445315	FPKM10_group_1190_transcript_1	0	.	51430720	51445315	0	2	286,74	0,14521
chr19	51436530	51451039	FPKM10_group_1190_transcript_2	0	+	51436530	51451039	0	2	68,626	0,13883
chr19	52029227	52029509	FPKM10_group_1191_transcript_1	0	.	52029227	52029509	0	1	282	0
chr19	52776149	52776383	FPKM10_group_1192_transcript_1	0	.	52776149	52776383	0	1	234	0
chr19	53060171	53061816	FPKM10_group_1193_transcript_1	0	-	53060171	53061816	0	2	593,64	0,1581
chr19	53063023	53063683	FPKM10_group_1194_transcript_1	0	.	53063023	53063683	0	2	9,456	0,204
chr19	53452249	53453322	FPKM10_group_1195_transcript_1	0	+	53452249	53453322	0	1	1073	0
chr19	54071180	54071470	FPKM10_group_1196_transcript_1	0	-	54071180	54071470	0	1	290	0
chr19	54119011	54119388	FPKM10_group_1197_transcript_1	0	-	54119011	54119388	0	1	377	0
chr19	55246755	55247689	FPKM10_group_1198_transcript_1	0	.	55246755	55247689	0	1	934	0
chr19	55247825	55248554	FPKM10_group_1198_transcript_2	0	.	55247825	55248554	0	1	729	0
chr19	55250100	55250618	FPKM10_group_1199_transcript_1	0	.	55250100	55250618	0	1	518	0
chr19	55252285	55252673	FPKM10_group_1200_transcript_1	0	.	55252285	55252673	0	1	388	0
chr19	55256091	55256515	FPKM10_group_1201_transcript_1	0	+	55256091	55256515	0	1	424	0
chr19	55923255	55923497	FPKM10_group_1202_transcript_1	0	.	55923255	55923497	0	1	242	0
chr19	56012164	56012517	FPKM10_group_1203_transcript_1	0	.	56012164	56012517	0	1	353	0
chr19	59030054	59030354	FPKM10_group_1204_transcript_1	0	.	59030054	59030354	0	1	300	0
chr19	59030408	59030661	FPKM10_group_1204_transcript_2	0	.	59030408	59030661	0	1	253	0
chr19	59030810	59031547	FPKM10_group_1204_transcript_3	0	.	59030810	59031547	0	1	737	0
chr19	59047926	59048281	FPKM10_group_1205_transcript_1	0	.	59047926	59048281	0	1	355	0
chr19	59642264	59642769	FPKM10_group_1206_transcript_1	0	.	59642264	59642769	0	1	505	0
chr19	60213814	60214089	FPKM10_group_1207_transcript_1	0	.	60213814	60214089	0	1	275	0
chr2	141268	141592	FPKM10_group_1208_transcript_1	0	.	141268	141592	0	1	324	0
chr2	7783001	7788367	FPKM10_group_1209_transcript_1	0	+	7783001	7788367	0	3	434,89,271	0,4815,5095
chr2	8656409	8656652	FPKM10_group_1210_transcript_1	0	.	8656409	8656652	0	1	243	0
chr2	10507714	10508009	FPKM10_group_1211_transcript_1	0	.	10507714	10508009	0	1	295	0
chr2	10901860	10902106	FPKM10_group_1212_transcript_1	0	.	10901860	10902106	0	1	246	0
chr2	10942409	10942658	FPKM10_group_1213_transcript_1	0	.	10942409	10942658	0	1	249	0
chr2	11158216	11158761	FPKM10_group_1214_transcript_1	0	.	11158216	11158761	0	1	545	0
chr2	12389057	12389271	FPKM10_group_1215_transcript_1	0	+	12389057	12389271	0	1	214	0
chr2	12390769	12391042	FPKM10_group_1216_transcript_1	0	-	12390769	12391042	0	1	273	0
chr2	12615817	12618847	FPKM10_group_1217_transcript_1	0	+	12615817	12618847	0	2	204,171	0,2859
chr2	12628028	12628277	FPKM10_group_1218_transcript_1	0	.	12628028	12628277	0	1	249	0
chr2	12628461	12628736	FPKM10_group_1218_transcript_2	0	.	12628461	12628736	0	1	275	0
chr2	12630742	12630980	FPKM10_group_1219_transcript_1	0	.	12630742	12630980	0	1	238	0
chr2	12631749	12632373	FPKM10_group_1219_transcript_2	0	.	12631749	12632373	0	1	624	0
chr2	13024107	13038733	FPKM10_group_1220_transcript_1	0	.	13024107	13038733	0	2	1830,121	0,14505
chr2	13590421	13590650	FPKM10_group_1221_transcript_1	0	.	13590421	13590650	0	1	229	0
chr2	13595223	13595765	FPKM10_group_1222_transcript_1	0	.	13595223	13595765	0	1	542	0
chr2	13666603	13666964	FPKM10_group_1223_transcript_1	0	.	13666603	13666964	0	1	361	0
chr2	13679190	13680503	FPKM10_group_1224_transcript_1	0	-	13679190	13680503	0	2	33,778	0,535
chr2	13814916	13815925	FPKM10_group_1225_transcript_1	0	.	13814916	13815925	0	1	1009	0
chr2	20514283	20516189	FPKM10_group_1226_transcript_1	0	+	20514283	20516189	0	2	99,209	0,1697
chr2	20589414	20589704	FPKM10_group_1227_transcript_1	0	.	20589414	20589704	0	1	290	0
chr2	21712753	21713009	FPKM10_group_1228_transcript_1	0	.	21712753	21713009	0	1	256	0
chr2	28798636	28799122	FPKM10_group_1229_transcript_1	0	.	28798636	28799122	0	1	486	0
chr2	28798988	28799517	FPKM10_group_1229_transcript_2	0	.	28798988	28799517	0	1	529	0
chr2	28808278	28812565	FPKM10_group_1230_transcript_1	0	-	28808278	28812565	0	2	75,170	0,4117
chr2	30973182	30973399	FPKM10_group_1231_transcript_1	0	.	30973182	30973399	0	1	217	0
chr2	31664909	31665138	FPKM10_group_1232_transcript_1	0	.	31664909	31665138	0	1	229	0
chr2	31717987	31719286	FPKM10_group_1233_transcript_1	0	.	31717987	31719286	0	1	1299	0
chr2	33785589	33786354	FPKM10_group_1234_transcript_1	0	.	33785589	33786354	0	1	765	0
chr2	33786814	33787748	FPKM10_group_1234_transcript_2	0	.	33786814	33787748	0	1	934	0
chr2	33788971	33789257	FPKM10_group_1235_transcript_1	0	.	33788971	33789257	0	1	286	0
chr2	33845854	33846218	FPKM10_group_1236_transcript_1	0	.	33845854	33846218	0	1	364	0
chr2	33897494	33897696	FPKM10_group_1237_transcript_1	0	.	33897494	33897696	0	1	202	0
chr2	33943763	33944043	FPKM10_group_1238_transcript_1	0	.	33943763	33944043	0	1	280	0
chr2	33964950	33965159	FPKM10_group_1239_transcript_1	0	.	33964950	33965159	0	1	209	0
chr2	34005403	34025222	FPKM10_group_1240_transcript_1	0	.	34005403	34025222	0	3	136,481,469	0,17282,19350
chr2	34025333	34025646	FPKM10_group_1240_transcript_2	0	.	34025333	34025646	0	1	313	0
chr2	34026370	34026849	FPKM10_group_1240_transcript_3	0	.	34026370	34026849	0	1	479	0
chr2	34030189	34030496	FPKM10_group_1241_transcript_1	0	.	34030189	34030496	0	1	307	0
chr2	34031772	34032296	FPKM10_group_1242_transcript_1	0	.	34031772	34032296	0	1	524	0
chr2	34038751	34038969	FPKM10_group_1243_transcript_1	0	.	34038751	34038969	0	1	218	0
chr2	34041410	34041639	FPKM10_group_1244_transcript_1	0	.	34041410	34041639	0	1	229	0
chr2	34043108	34043375	FPKM10_group_1245_transcript_1	0	.	34043108	34043375	0	1	267	0
chr2	34129662	34130026	FPKM10_group_1246_transcript_1	0	.	34129662	34130026	0	1	364	0
chr2	34139581	34140501	FPKM10_group_1247_transcript_1	0	.	34139581	34140501	0	1	920	0
chr2	34141870	34142135	FPKM10_group_1248_transcript_1	0	.	34141870	34142135	0	1	265	0
chr2	34143422	34143994	FPKM10_group_1248_transcript_2	0	.	34143422	34143994	0	1	572	0
chr2	34142497	34143339	FPKM10_group_1248_transcript_3	0	.	34142497	34143339	0	1	842	0
chr2	34187958	34188269	FPKM10_group_1249_transcript_1	0	.	34187958	34188269	0	1	311	0
chr2	34282908	34283117	FPKM10_group_1250_transcript_1	0	.	34282908	34283117	0	1	209	0
chr2	34365204	34463300	FPKM10_group_1251_transcript_1	0	+	34365204	34463300	0	2	113,213	0,97883
chr2	34571688	34571930	FPKM10_group_1252_transcript_1	0	.	34571688	34571930	0	1	242	0
chr2	34803764	34804185	FPKM10_group_1253_transcript_1	0	.	34803764	34804185	0	1	421	0
chr2	34801427	34803787	FPKM10_group_1253_transcript_2	0	.	34801427	34803787	0	2	1986,87	0,2273
chr2	34808064	34808291	FPKM10_group_1254_transcript_1	0	.	34808064	34808291	0	1	227	0
chr2	34806868	34808117	FPKM10_group_1254_transcript_2	0	.	34806868	34808117	0	1	1249	0
chr2	34808478	34809506	FPKM10_group_1254_transcript_3	0	.	34808478	34809506	0	1	1028	0
chr2	34809618	34810288	FPKM10_group_1254_transcript_4	0	.	34809618	34810288	0	1	670	0
chr2	34811652	34812276	FPKM10_group_1255_transcript_1	0	.	34811652	34812276	0	1	624	0
chr2	34818731	34819163	FPKM10_group_1256_transcript_1	0	.	34818731	34819163	0	1	432	0
chr2	34819244	34819649	FPKM10_group_1256_transcript_2	0	.	34819244	34819649	0	1	405	0
chr2	34819638	34819863	FPKM10_group_1256_transcript_3	0	.	34819638	34819863	0	1	225	0
chr2	34831475	34831804	FPKM10_group_1256_transcript_4	0	.	34831475	34831804	0	1	329	0
chr2	34832102	34832418	FPKM10_group_1256_transcript_5	0	.	34832102	34832418	0	1	316	0
chr2	34815715	34831951	FPKM10_group_1256_transcript_6	0	+	34815715	34831951	0	2	556,47	0,16189
chr2	34816832	34817822	FPKM10_group_1256_transcript_7	0	.	34816832	34817822	0	1	990	0
chr2	34822299	34823183	FPKM10_group_1256_transcript_8	0	.	34822299	34823183	0	1	884	0
chr2	34834653	34835006	FPKM10_group_1257_transcript_1	0	.	34834653	34835006	0	1	353	0
chr2	34836240	34836441	FPKM10_group_1258_transcript_1	0	.	34836240	34836441	0	1	201	0
chr2	34841609	34842007	FPKM10_group_1259_transcript_1	0	.	34841609	34842007	0	1	398	0
chr2	34860112	34860400	FPKM10_group_1260_transcript_1	0	.	34860112	34860400	0	1	288	0
chr2	34865145	34865420	FPKM10_group_1261_transcript_1	0	.	34865145	34865420	0	1	275	0
chr2	34867004	34867242	FPKM10_group_1262_transcript_1	0	.	34867004	34867242	0	1	238	0
chr2	34945157	34945405	FPKM10_group_1263_transcript_1	0	.	34945157	34945405	0	1	248	0
chr2	34945488	34945691	FPKM10_group_1263_transcript_2	0	.	34945488	34945691	0	1	203	0
chr2	37420011	37420957	FPKM10_group_1264_transcript_1	0	.	37420011	37420957	0	1	946	0
chr2	38003378	38003585	FPKM10_group_1265_transcript_1	0	.	38003378	38003585	0	1	207	0
chr2	38219189	38221500	FPKM10_group_1266_transcript_1	0	.	38219189	38221500	0	2	56,613	0,1698
chr2	38267595	38269377	FPKM10_group_1267_transcript_1	0	.	38267595	38269377	0	1	1782	0
chr2	38319707	38320288	FPKM10_group_1268_transcript_1	0	.	38319707	38320288	0	1	581	0
chr2	38542762	38543069	FPKM10_group_1269_transcript_1	0	.	38542762	38543069	0	1	307	0
chr2	38545236	38545460	FPKM10_group_1270_transcript_1	0	.	38545236	38545460	0	1	224	0
chr2	38546400	38546768	FPKM10_group_1270_transcript_2	0	.	38546400	38546768	0	1	368	0
chr2	38547131	38548499	FPKM10_group_1270_transcript_3	0	.	38547131	38548499	0	1	1368	0
chr2	38549779	38550079	FPKM10_group_1271_transcript_1	0	.	38549779	38550079	0	1	300	0
chr2	39682188	39682528	FPKM10_group_1272_transcript_1	0	.	39682188	39682528	0	1	340	0
chr2	39682859	39683061	FPKM10_group_1272_transcript_2	0	.	39682859	39683061	0	1	202	0
chr2	41240171	41241917	FPKM10_group_1273_transcript_1	0	.	41240171	41241917	0	1	1746	0
chr2	41792705	41795420	FPKM10_group_1274_transcript_1	0	.	41792705	41795420	0	2	534,27	0,2688
chr2	46846610	46847352	FPKM10_group_1275_transcript_1	0	.	46846610	46847352	0	1	742	0
chr2	47298830	47301991	FPKM10_group_1276_transcript_1	0	+	47298830	47301991	0	2	404,315	0,2846
chr2	47776403	47777564	FPKM10_group_1277_transcript_1	0	.	47776403	47777564	0	1	1161	0
chr2	47778646	47778967	FPKM10_group_1278_transcript_1	0	.	47778646	47778967	0	1	321	0
chr2	47782427	47782754	FPKM10_group_1279_transcript_1	0	.	47782427	47782754	0	1	327	0
chr2	47784413	47784703	FPKM10_group_1280_transcript_1	0	.	47784413	47784703	0	1	290	0
chr2	49037873	49038292	FPKM10_group_1281_transcript_1	0	.	49037873	49038292	0	1	419	0
chr2	49290469	49310547	FPKM10_group_1282_transcript_1	0	+	49290469	49310547	0	4	269,7,10,325	0,468,15636,19753
chr2	54135891	54136735	FPKM10_group_1283_transcript_1	0	.	54135891	54136735	0	1	844	0
chr2	56228337	56228647	FPKM10_group_1284_transcript_1	0	.	56228337	56228647	0	1	310	0
chr2	57863088	57863447	FPKM10_group_1285_transcript_1	0	.	57863088	57863447	0	1	359	0
chr2	62238226	62238543	FPKM10_group_1286_transcript_1	0	.	62238226	62238543	0	1	317	0
chr2	62275170	62275708	FPKM10_group_1287_transcript_1	0	.	62275170	62275708	0	1	538	0
chr2	62554657	62572067	FPKM10_group_1288_transcript_1	0	-	62554657	62572067	0	2	65,214	0,17196
chr2	63911225	63911788	FPKM10_group_1289_transcript_1	0	.	63911225	63911788	0	1	563	0
chr2	63911646	63912097	FPKM10_group_1289_transcript_2	0	.	63911646	63912097	0	1	451	0
chr2	63914763	63915027	FPKM10_group_1290_transcript_1	0	.	63914763	63915027	0	1	264	0
chr2	64309060	64310285	FPKM10_group_1291_transcript_1	0	+	64309060	64310285	0	2	100,151	0,1074
chr2	64333281	64333532	FPKM10_group_1292_transcript_1	0	.	64333281	64333532	0	1	251	0
chr2	64335369	64336815	FPKM10_group_1293_transcript_1	0	+	64335369	64336815	0	2	137,269	0,1177
chr2	64337035	64337506	FPKM10_group_1293_transcript_2	0	.	64337035	64337506	0	1	471	0
chr2	64341357	64341835	FPKM10_group_1294_transcript_1	0	.	64341357	64341835	0	1	478	0
chr2	64352055	64352366	FPKM10_group_1295_transcript_1	0	.	64352055	64352366	0	1	311	0
chr2	64353395	64354217	FPKM10_group_1296_transcript_1	0	.	64353395	64354217	0	1	822	0
chr2	67426915	67427137	FPKM10_group_1297_transcript_1	0	.	67426915	67427137	0	1	222	0
chr2	67414643	67426375	FPKM10_group_1297_transcript_2	0	.	67414643	67426375	0	2	1207,9975	0,1757
chr2	67473389	67473725	FPKM10_group_1298_transcript_1	0	-	67473389	67473725	0	2	136,109	0,227
chr2	68941546	68942347	FPKM10_group_1299_transcript_1	0	.	68941546	68942347	0	1	801	0
chr2	73840551	73841061	FPKM10_group_1300_transcript_1	0	.	73840551	73841061	0	1	510	0
chr2	75007538	75007905	FPKM10_group_1301_transcript_1	0	.	75007538	75007905	0	1	367	0
chr2	75010350	75010910	FPKM10_group_1302_transcript_1	0	.	75010350	75010910	0	1	560	0
chr2	75019983	75024132	FPKM10_group_1303_transcript_1	0	+	75019983	75024132	0	1	4149	0
chr2	75320006	75320331	FPKM10_group_1304_transcript_1	0	-	75320006	75320331	0	1	325	0
chr2	75484335	75484568	FPKM10_group_1305_transcript_1	0	.	75484335	75484568	0	1	233	0
chr2	75952835	75953256	FPKM10_group_1306_transcript_1	0	.	75952835	75953256	0	1	421	0
chr2	75954960	75955363	FPKM10_group_1307_transcript_1	0	.	75954960	75955363	0	1	403	0
chr2	76656230	76668335	FPKM10_group_1308_transcript_1	0	+	76656230	76668335	0	4	17,81,48,87	0,4053,4442,12018
chr2	77866737	77873787	FPKM10_group_1309_transcript_1	0	+	77866737	77873787	0	4	9,63,130,422	0,1437,2278,6628
chr2	78767304	78782533	FPKM10_group_1310_transcript_1	0	+	78767304	78782533	0	3	9,12,342	0,4605,14887
chr2	81631494	81632639	FPKM10_group_1311_transcript_1	0	.	81631494	81632639	0	1	1145	0
chr2	81634447	81634958	FPKM10_group_1312_transcript_1	0	.	81634447	81634958	0	1	511	0
chr2	81635381	81635952	FPKM10_group_1312_transcript_2	0	.	81635381	81635952	0	1	571	0
chr2	81803793	81804034	FPKM10_group_1313_transcript_1	0	.	81803793	81804034	0	1	241	0
chr2	81902998	81931167	FPKM10_group_1314_transcript_1	0	+	81902998	81931167	0	3	28,93,346	0,26388,27823
chr2	82083473	82083816	FPKM10_group_1315_transcript_1	0	.	82083473	82083816	0	1	343	0
chr2	82533335	82533613	FPKM10_group_1316_transcript_1	0	.	82533335	82533613	0	1	278	0
chr2	85006930	85007454	FPKM10_group_1317_transcript_1	0	.	85006930	85007454	0	1	524	0
chr2	85614191	85614515	FPKM10_group_1318_transcript_1	0	.	85614191	85614515	0	1	324	0
chr2	85995297	85995841	FPKM10_group_1319_transcript_1	0	.	85995297	85995841	0	1	544	0
chr2	86002302	86002533	FPKM10_group_1320_transcript_1	0	.	86002302	86002533	0	1	231	0
chr2	87558766	87559145	FPKM10_group_1321_transcript_1	0	.	87558766	87559145	0	1	379	0
chr2	87581090	87581549	FPKM10_group_1322_transcript_1	0	.	87581090	87581549	0	1	459	0
chr2	87647442	87647734	FPKM10_group_1323_transcript_1	0	.	87647442	87647734	0	1	292	0
chr2	88217848	88219170	FPKM10_group_1324_transcript_1	0	.	88217848	88219170	0	2	87,205	0,1117
chr2	88710567	88710904	FPKM10_group_1325_transcript_1	0	.	88710567	88710904	0	1	337	0
chr2	88943480	88947290	FPKM10_group_1326_transcript_1	0	.	88943480	88947290	0	2	33,1148	0,2662
chr2	91055115	91055483	FPKM10_group_1327_transcript_1	0	.	91055115	91055483	0	1	368	0
chr2	91639509	91654304	FPKM10_group_1328_transcript_1	0	+	91639509	91654304	0	4	195,56,85,70	0,899,7366,14725
chr2	91669560	91679990	FPKM10_group_1329_transcript_1	0	+	91669560	91679990	0	8	14,114,43,29,29,55,36,58	0,978,1668,2255,2935,3412,9525,10372
chr2	94784818	94785107	FPKM10_group_1330_transcript_1	0	.	94784818	94785107	0	1	289	0
chr2	94889164	94889474	FPKM10_group_1331_transcript_1	0	.	94889164	94889474	0	1	310	0
chr2	94928486	94928768	FPKM10_group_1332_transcript_1	0	.	94928486	94928768	0	1	282	0
chr2	95052845	95053057	FPKM10_group_1333_transcript_1	0	.	95052845	95053057	0	1	212	0
chr2	96900495	96900743	FPKM10_group_1334_transcript_1	0	.	96900495	96900743	0	1	248	0
chr2	96900630	96900988	FPKM10_group_1334_transcript_2	0	.	96900630	96900988	0	1	358	0
chr2	96901550	96902047	FPKM10_group_1334_transcript_3	0	.	96901550	96902047	0	1	497	0
chr2	97310669	97311010	FPKM10_group_1335_transcript_1	0	.	97310669	97311010	0	1	341	0
chr2	97310357	97310616	FPKM10_group_1335_transcript_2	0	.	97310357	97310616	0	1	259	0
chr2	100409163	100409373	FPKM10_group_1336_transcript_1	0	.	100409163	100409373	0	1	210	0
chr2	102014066	102026689	FPKM10_group_1337_transcript_1	0	+	102014066	102026689	0	3	297,478,145	0,11534,12478
chr2	103432658	103447849	FPKM10_group_1338_transcript_1	0	-	103432658	103447849	0	3	252,143,222	0,704,14969
chr2	104394972	104396922	FPKM10_group_1339_transcript_1	0	.	104394972	104396922	0	2	587,75	0,1875
chr2	105573546	105574226	FPKM10_group_1340_transcript_1	0	.	105573546	105574226	0	1	680	0
chr2	105583905	105584144	FPKM10_group_1341_transcript_1	0	.	105583905	105584144	0	1	239	0
chr2	105593190	105594170	FPKM10_group_1342_transcript_1	0	.	105593190	105594170	0	1	980	0
chr2	106684643	106783682	FPKM10_group_1343_transcript_1	0	+	106684643	106783682	0	4	187,148,129,26	0,65931,76255,99013
chr2	107726078	107726291	FPKM10_group_1344_transcript_1	0	.	107726078	107726291	0	1	213	0
chr2	111168655	111168938	FPKM10_group_1345_transcript_1	0	.	111168655	111168938	0	1	283	0
chr2	111677725	111677947	FPKM10_group_1346_transcript_1	0	.	111677725	111677947	0	1	222	0
chr2	111840796	111841091	FPKM10_group_1347_transcript_1	0	.	111840796	111841091	0	1	295	0
chr2	112747222	112747657	FPKM10_group_1348_transcript_1	0	.	112747222	112747657	0	1	435	0
chr2	112747041	112747387	FPKM10_group_1348_transcript_2	0	.	112747041	112747387	0	1	346	0
chr2	113091270	113091880	FPKM10_group_1349_transcript_1	0	.	113091270	113091880	0	1	610	0
chr2	114175870	114176076	FPKM10_group_1350_transcript_1	0	.	114175870	114176076	0	1	206	0
chr2	114177011	114177986	FPKM10_group_1350_transcript_2	0	.	114177011	114177986	0	1	975	0
chr2	114438392	114438625	FPKM10_group_1351_transcript_1	0	.	114438392	114438625	0	1	233	0
chr2	114480248	114481684	FPKM10_group_1352_transcript_1	0	.	114480248	114481684	0	1	1436	0
chr2	117496584	117497881	FPKM10_group_1353_transcript_1	0	.	117496584	117497881	0	4	149,51,336,375	0,249,518,922
chr2	117602849	117603583	FPKM10_group_1354_transcript_1	0	.	117602849	117603583	0	1	734	0
chr2	117608718	117608928	FPKM10_group_1355_transcript_1	0	.	117608718	117608928	0	1	210	0
chr2	118049816	118050067	FPKM10_group_1356_transcript_1	0	.	118049816	118050067	0	1	251	0
chr2	118656988	118657388	FPKM10_group_1357_transcript_1	0	.	118656988	118657388	0	1	400	0
chr2	120694853	120695075	FPKM10_group_1358_transcript_1	0	.	120694853	120695075	0	1	222	0
chr2	123042476	123055588	FPKM10_group_1359_transcript_1	0	+	123042476	123055588	0	2	33,249	0,12863
chr2	125394820	125395129	FPKM10_group_1360_transcript_1	0	.	125394820	125395129	0	1	309	0
chr2	128362293	128362501	FPKM10_group_1361_transcript_1	0	.	128362293	128362501	0	1	208	0
chr2	128365464	128366706	FPKM10_group_1362_transcript_1	0	.	128365464	128366706	0	1	1242	0
chr2	128369025	128369349	FPKM10_group_1363_transcript_1	0	.	128369025	128369349	0	1	324	0
chr2	128375609	128375868	FPKM10_group_1364_transcript_1	0	.	128375609	128375868	0	1	259	0
chr2	130441474	130441904	FPKM10_group_1365_transcript_1	0	.	130441474	130441904	0	1	430	0
chr2	130500061	130500435	FPKM10_group_1366_transcript_1	0	.	130500061	130500435	0	1	374	0
chr2	130509104	130509430	FPKM10_group_1367_transcript_1	0	.	130509104	130509430	0	1	326	0
chr2	132101681	132102008	FPKM10_group_1368_transcript_1	0	.	132101681	132102008	0	1	327	0
chr2	132111517	132112193	FPKM10_group_1369_transcript_1	0	.	132111517	132112193	0	1	676	0
chr2	132143550	132144056	FPKM10_group_1370_transcript_1	0	.	132143550	132144056	0	1	506	0
chr2	132732020	132732235	FPKM10_group_1371_transcript_1	0	.	132732020	132732235	0	1	215	0
chr2	132735162	132735537	FPKM10_group_1372_transcript_1	0	.	132735162	132735537	0	1	375	0
chr2	132737485	132737694	FPKM10_group_1373_transcript_1	0	.	132737485	132737694	0	1	209	0
chr2	132738726	132738953	FPKM10_group_1374_transcript_1	0	.	132738726	132738953	0	1	227	0
chr2	132739545	132739881	FPKM10_group_1374_transcript_2	0	.	132739545	132739881	0	1	336	0
chr2	132742240	132742453	FPKM10_group_1375_transcript_1	0	.	132742240	132742453	0	1	213	0
chr2	132752481	132752712	FPKM10_group_1376_transcript_1	0	-	132752481	132752712	0	1	231	0
chr2	132752210	132752574	FPKM10_group_1376_transcript_2	0	+	132752210	132752574	0	1	364	0
chr2	132752697	132754114	FPKM10_group_1376_transcript_3	0	+	132752697	132754114	0	1	1417	0
chr2	132755329	132755759	FPKM10_group_1377_transcript_1	0	.	132755329	132755759	0	1	430	0
chr2	136794044	136794333	FPKM10_group_1378_transcript_1	0	.	136794044	136794333	0	1	289	0
chr2	138748400	138750261	FPKM10_group_1379_transcript_1	0	.	138748400	138750261	0	1	1861	0
chr2	138751453	138752218	FPKM10_group_1380_transcript_1	0	.	138751453	138752218	0	1	765	0
chr2	138761149	138761616	FPKM10_group_1381_transcript_1	0	.	138761149	138761616	0	1	467	0
chr2	138765845	138766158	FPKM10_group_1382_transcript_1	0	.	138765845	138766158	0	1	313	0
chr2	139884981	139885633	FPKM10_group_1383_transcript_1	0	.	139884981	139885633	0	1	652	0
chr2	145733210	145735961	FPKM10_group_1384_transcript_1	0	+	145733210	145735961	0	2	172,43	0,2708
chr2	148990511	148990718	FPKM10_group_1385_transcript_1	0	.	148990511	148990718	0	1	207	0
chr2	148992248	148992579	FPKM10_group_1386_transcript_1	0	.	148992248	148992579	0	1	331	0
chr2	150175887	150176871	FPKM10_group_1387_transcript_1	0	.	150175887	150176871	0	1	984	0
chr2	150188791	150201600	FPKM10_group_1388_transcript_1	0	+	150188791	150201600	0	2	305,145	0,12664
chr2	150730868	150731236	FPKM10_group_1389_transcript_1	0	.	150730868	150731236	0	1	368	0
chr2	150734247	150779248	FPKM10_group_1390_transcript_1	0	+	150734247	150779248	0	2	454,156	0,44845
chr2	150794810	150811618	FPKM10_group_1391_transcript_1	0	+	150794810	150811618	0	2	1808,306	0,16502
chr2	150830194	150830432	FPKM10_group_1392_transcript_1	0	.	150830194	150830432	0	1	238	0
chr2	153983116	153983507	FPKM10_group_1393_transcript_1	0	.	153983116	153983507	0	1	391	0
chr2	155034291	155034513	FPKM10_group_1394_transcript_1	0	.	155034291	155034513	0	1	222	0
chr2	155036306	155053760	FPKM10_group_1395_transcript_1	0	.	155036306	155053760	0	3	106,113,220	0,4260,17234
chr2	155422600	155423974	FPKM10_group_1396_transcript_1	0	.	155422600	155423974	0	1	1374	0
chr2	156576224	156576482	FPKM10_group_1397_transcript_1	0	.	156576224	156576482	0	1	258	0
chr2	156574561	156575499	FPKM10_group_1397_transcript_2	0	.	156574561	156575499	0	1	938	0
chr2	156623897	156624168	FPKM10_group_1398_transcript_1	0	.	156623897	156624168	0	1	271	0
chr2	156690480	156690682	FPKM10_group_1399_transcript_1	0	.	156690480	156690682	0	1	202	0
chr2	156759442	156759658	FPKM10_group_1400_transcript_1	0	.	156759442	156759658	0	1	216	0
chr2	156802549	156802828	FPKM10_group_1401_transcript_1	0	.	156802549	156802828	0	1	279	0
chr2	156804874	156805100	FPKM10_group_1402_transcript_1	0	.	156804874	156805100	0	1	226	0
chr2	157972155	157972537	FPKM10_group_1403_transcript_1	0	.	157972155	157972537	0	1	382	0
chr2	157970715	157972110	FPKM10_group_1403_transcript_2	0	.	157970715	157972110	0	1	1395	0
chr2	157972589	157977118	FPKM10_group_1403_transcript_3	0	.	157972589	157977118	0	1	4529	0
chr2	161809510	161812595	FPKM10_group_1404_transcript_1	0	+	161809510	161812595	0	3	142,45,1091	0,669,1994
chr2	165213358	165213584	FPKM10_group_1405_transcript_1	0	.	165213358	165213584	0	1	226	0
chr2	165214712	165214944	FPKM10_group_1406_transcript_1	0	.	165214712	165214944	0	1	232	0
chr2	165216801	165218149	FPKM10_group_1407_transcript_1	0	+	165216801	165218149	0	2	1124,161	0,1187
chr2	165413632	165414631	FPKM10_group_1408_transcript_1	0	.	165413632	165414631	0	1	999	0
chr2	165524005	165527827	FPKM10_group_1409_transcript_1	0	+	165524005	165527827	0	3	80,69,155	0,1649,3667
chr2	165575357	165575732	FPKM10_group_1410_transcript_1	0	.	165575357	165575732	0	1	375	0
chr2	165575602	165575954	FPKM10_group_1410_transcript_2	0	.	165575602	165575954	0	1	352	0
chr2	165575222	165575456	FPKM10_group_1410_transcript_3	0	.	165575222	165575456	0	1	234	0
chr2	165598107	165598330	FPKM10_group_1411_transcript_1	0	.	165598107	165598330	0	1	223	0
chr2	165617014	165617516	FPKM10_group_1412_transcript_1	0	.	165617014	165617516	0	1	502	0
chr2	166401736	166402061	FPKM10_group_1413_transcript_1	0	.	166401736	166402061	0	1	325	0
chr2	166410525	166411093	FPKM10_group_1414_transcript_1	0	.	166410525	166411093	0	1	568	0
chr2	170091779	170092122	FPKM10_group_1415_transcript_1	0	-	170091779	170092122	0	1	343	0
chr2	170652383	170652655	FPKM10_group_1416_transcript_1	0	.	170652383	170652655	0	1	272	0
chr2	171265144	171271704	FPKM10_group_1417_transcript_1	0	-	171265144	171271704	0	2	191,17	0,6543
chr2	171317555	171329584	FPKM10_group_1418_transcript_1	0	-	171317555	171329584	0	2	147,77	0,11952
chr2	175126631	175127462	FPKM10_group_1419_transcript_1	0	.	175126631	175127462	0	1	831	0
chr2	176577251	176577468	FPKM10_group_1420_transcript_1	0	.	176577251	176577468	0	1	217	0
chr2	176589901	176590415	FPKM10_group_1421_transcript_1	0	+	176589901	176590415	0	2	206,79	0,435
chr2	176751153	176752120	FPKM10_group_1422_transcript_1	0	+	176751153	176752120	0	1	967	0
chr2	177199249	177200084	FPKM10_group_1423_transcript_1	0	.	177199249	177200084	0	1	835	0
chr2	177202698	177202939	FPKM10_group_1424_transcript_1	0	.	177202698	177202939	0	1	241	0
chr2	177202483	177202710	FPKM10_group_1424_transcript_2	0	.	177202483	177202710	0	1	227	0
chr2	177390297	177390504	FPKM10_group_1425_transcript_1	0	.	177390297	177390504	0	1	207	0
chr2	179096096	179096716	FPKM10_group_1426_transcript_1	0	.	179096096	179096716	0	1	620	0
chr2	180678520	180678954	FPKM10_group_1427_transcript_1	0	.	180678520	180678954	0	1	434	0
chr2	180686157	180691277	FPKM10_group_1428_transcript_1	0	.	180686157	180691277	0	1	5120	0
chr2	180694941	180696407	FPKM10_group_1429_transcript_1	0	.	180694941	180696407	0	1	1466	0
chr2	180712215	180714592	FPKM10_group_1430_transcript_1	0	.	180712215	180714592	0	2	942,1134	0,1243
chr2	180981992	180982612	FPKM10_group_1431_transcript_1	0	.	180981992	180982612	0	1	620	0
chr2	180995726	180997781	FPKM10_group_1432_transcript_1	0	.	180995726	180997781	0	1	2055	0
chr2	181139226	181141118	FPKM10_group_1433_transcript_1	0	.	181139226	181141118	0	1	1892	0
chr2	181144572	181144804	FPKM10_group_1434_transcript_1	0	.	181144572	181144804	0	1	232	0
chr2	181271060	181271676	FPKM10_group_1435_transcript_1	0	.	181271060	181271676	0	1	616	0
chr2	181263847	181264196	FPKM10_group_1435_transcript_2	0	.	181263847	181264196	0	1	349	0
chr2	181250973	181271348	FPKM10_group_1435_transcript_3	0	.	181250973	181271348	0	2	163,6380	0,13995
chr2	181275570	181276128	FPKM10_group_1436_transcript_1	0	.	181275570	181276128	0	1	558	0
chr2	181276461	181276977	FPKM10_group_1436_transcript_2	0	.	181276461	181276977	0	1	516	0
chr2	181277211	181280495	FPKM10_group_1436_transcript_3	0	.	181277211	181280495	0	1	3284	0
chr2	181287283	181287640	FPKM10_group_1437_transcript_1	0	.	181287283	181287640	0	1	357	0
chr2	181296286	181297008	FPKM10_group_1438_transcript_1	0	.	181296286	181297008	0	1	722	0
chr2	181297378	181297665	FPKM10_group_1438_transcript_2	0	.	181297378	181297665	0	1	287	0
chr2	181297799	181298342	FPKM10_group_1438_transcript_3	0	.	181297799	181298342	0	1	543	0
chr2	181302688	181303325	FPKM10_group_1439_transcript_1	0	-	181302688	181303325	0	2	238,182	0,455
chr2	181303509	181309124	FPKM10_group_1439_transcript_2	0	.	181303509	181309124	0	1	5615	0
chr2	181337713	181338107	FPKM10_group_1440_transcript_1	0	.	181337713	181338107	0	1	394	0
chr2	181335439	181337427	FPKM10_group_1440_transcript_2	0	.	181335439	181337427	0	1	1988	0
chr2	181342272	181349542	FPKM10_group_1441_transcript_1	0	.	181342272	181349542	0	2	2946,1076	0,6194
chr2	181345453	181346516	FPKM10_group_1441_transcript_2	0	.	181345453	181346516	0	1	1063	0
chr2	181377440	181378173	FPKM10_group_1442_transcript_1	0	.	181377440	181378173	0	1	733	0
chr2	181389130	181389572	FPKM10_group_1443_transcript_1	0	.	181389130	181389572	0	1	442	0
chr2	181392101	181394773	FPKM10_group_1444_transcript_1	0	.	181392101	181394773	0	1	2672	0
chr2	181395543	181395976	FPKM10_group_1444_transcript_2	0	.	181395543	181395976	0	1	433	0
chr2	181401449	181403439	FPKM10_group_1444_transcript_3	0	.	181401449	181403439	0	1	1990	0
chr2	181396082	181401005	FPKM10_group_1444_transcript_4	0	+	181396082	181401005	0	2	3233,1440	0,3483
chr2	181413171	181413783	FPKM10_group_1445_transcript_1	0	.	181413171	181413783	0	1	612	0
chr2	181426664	181427237	FPKM10_group_1446_transcript_1	0	.	181426664	181427237	0	1	573	0
chr2	181427645	181428000	FPKM10_group_1446_transcript_2	0	.	181427645	181428000	0	1	355	0
chr2	181428951	181429297	FPKM10_group_1446_transcript_3	0	.	181428951	181429297	0	1	346	0
chr2	181433210	181434181	FPKM10_group_1447_transcript_1	0	.	181433210	181434181	0	1	971	0
chr2	181435666	181435901	FPKM10_group_1448_transcript_1	0	.	181435666	181435901	0	1	235	0
chr2	181437545	181437822	FPKM10_group_1448_transcript_2	0	.	181437545	181437822	0	1	277	0
chr2	181435959	181436883	FPKM10_group_1448_transcript_3	0	.	181435959	181436883	0	1	924	0
chr2	181438107	181439420	FPKM10_group_1448_transcript_4	0	.	181438107	181439420	0	1	1313	0
chr2	181439485	181439770	FPKM10_group_1448_transcript_5	0	.	181439485	181439770	0	1	285	0
chr2	181440549	181442805	FPKM10_group_1448_transcript_6	0	.	181440549	181442805	0	2	1278,9	0,2247
chr2	181451262	181453998	FPKM10_group_1449_transcript_1	0	.	181451262	181453998	0	1	2736	0
chr2	181460428	181461045	FPKM10_group_1450_transcript_1	0	.	181460428	181461045	0	1	617	0
chr2	181462182	181462528	FPKM10_group_1451_transcript_1	0	.	181462182	181462528	0	1	346	0
chr2	181462685	181464644	FPKM10_group_1451_transcript_2	0	.	181462685	181464644	0	1	1959	0
chr2	181468717	181468957	FPKM10_group_1452_transcript_1	0	.	181468717	181468957	0	1	240	0
chr2	181469143	181470651	FPKM10_group_1452_transcript_2	0	.	181469143	181470651	0	1	1508	0
chr2	181478901	181479466	FPKM10_group_1452_transcript_3	0	.	181478901	181479466	0	1	565	0
chr2	181473422	181476207	FPKM10_group_1452_transcript_4	0	.	181473422	181476207	0	1	2785	0
chr2	181476326	181477026	FPKM10_group_1452_transcript_5	0	.	181476326	181477026	0	1	700	0
chr2	181482910	181483139	FPKM10_group_1452_transcript_6	0	.	181482910	181483139	0	1	229	0
chr2	181483436	181486568	FPKM10_group_1452_transcript_7	0	.	181483436	181486568	0	1	3132	0
chr2	181470737	181494219	FPKM10_group_1452_transcript_8	0	+	181470737	181494219	0	3	2546,3354,6414	0,8820,17068
chr2	183358513	183358722	FPKM10_group_1453_transcript_1	0	.	183358513	183358722	0	1	209	0
chr2	183495043	183496523	FPKM10_group_1454_transcript_1	0	+	183495043	183496523	0	2	714,67	0,1413
chr2	186056512	186056859	FPKM10_group_1455_transcript_1	0	.	186056512	186056859	0	1	347	0
chr2	186057152	186057621	FPKM10_group_1455_transcript_2	0	.	186057152	186057621	0	1	469	0
chr2	186058340	186058552	FPKM10_group_1455_transcript_3	0	.	186058340	186058552	0	1	212	0
chr2	186095540	186096009	FPKM10_group_1456_transcript_1	0	.	186095540	186096009	0	1	469	0
chr2	186139295	186139556	FPKM10_group_1457_transcript_1	0	.	186139295	186139556	0	1	261	0
chr2	186471112	186471320	FPKM10_group_1458_transcript_1	0	.	186471112	186471320	0	1	208	0
chr2	186488263	186488640	FPKM10_group_1459_transcript_1	0	.	186488263	186488640	0	1	377	0
chr2	186490670	186491323	FPKM10_group_1460_transcript_1	0	.	186490670	186491323	0	1	653	0
chr2	186556851	186559178	FPKM10_group_1461_transcript_1	0	.	186556851	186559178	0	1	2327	0
chr2	186592146	186592653	FPKM10_group_1462_transcript_1	0	.	186592146	186592653	0	1	507	0
chr2	186600365	186600605	FPKM10_group_1463_transcript_1	0	.	186600365	186600605	0	1	240	0
chr2	186656024	186656346	FPKM10_group_1464_transcript_1	0	.	186656024	186656346	0	1	322	0
chr2	186686121	186686992	FPKM10_group_1465_transcript_1	0	.	186686121	186686992	0	2	309,510	0,361
chr2	186777719	186778086	FPKM10_group_1466_transcript_1	0	.	186777719	186778086	0	1	367	0
chr2	186850813	186851098	FPKM10_group_1467_transcript_1	0	.	186850813	186851098	0	1	285	0
chr2	186924727	186924936	FPKM10_group_1468_transcript_1	0	.	186924727	186924936	0	1	209	0
chr2	186931568	186931835	FPKM10_group_1469_transcript_1	0	+	186931568	186931835	0	1	267	0
chr2	186936965	186937563	FPKM10_group_1470_transcript_1	0	.	186936965	186937563	0	1	598	0
chr2	186962410	186962616	FPKM10_group_1471_transcript_1	0	.	186962410	186962616	0	1	206	0
chr2	187028264	187028757	FPKM10_group_1472_transcript_1	0	+	187028264	187028757	0	1	493	0
chr2	188231487	188231800	FPKM10_group_1473_transcript_1	0	.	188231487	188231800	0	1	313	0
chr2	188288184	188288398	FPKM10_group_1474_transcript_1	0	.	188288184	188288398	0	1	214	0
chr2	188432769	188432976	FPKM10_group_1475_transcript_1	0	.	188432769	188432976	0	1	207	0
chr2	188543993	188544248	FPKM10_group_1476_transcript_1	0	.	188543993	188544248	0	1	255	0
chr2	188556525	188556789	FPKM10_group_1477_transcript_1	0	.	188556525	188556789	0	1	264	0
chr2	188799359	188799726	FPKM10_group_1478_transcript_1	0	.	188799359	188799726	0	1	367	0
chr2	188799622	188799856	FPKM10_group_1478_transcript_2	0	.	188799622	188799856	0	1	234	0
chr2	188838934	188839420	FPKM10_group_1479_transcript_1	0	.	188838934	188839420	0	1	486	0
chr2	193322688	193326747	FPKM10_group_1480_transcript_1	0	+	193322688	193326747	0	3	311,84,53	0,1071,4006
chr2	193348441	193349352	FPKM10_group_1481_transcript_1	0	.	193348441	193349352	0	1	911	0
chr2	193349600	193350092	FPKM10_group_1481_transcript_2	0	.	193349600	193350092	0	1	492	0
chr2	193352112	193353122	FPKM10_group_1481_transcript_3	0	.	193352112	193353122	0	1	1010	0
chr2	193350252	193351940	FPKM10_group_1481_transcript_4	0	.	193350252	193351940	0	1	1688	0
chr2	194749358	194749623	FPKM10_group_1482_transcript_1	0	.	194749358	194749623	0	1	265	0
chr2	195135428	195149422	FPKM10_group_1483_transcript_1	0	+	195135428	195149422	0	3	138,117,911	0,10551,13083
chr2	199752443	199762864	FPKM10_group_1484_transcript_1	0	-	199752443	199762864	0	2	130,125	0,10296
chr2	200382599	200382827	FPKM10_group_1485_transcript_1	0	.	200382599	200382827	0	1	228	0
chr2	200467338	200467625	FPKM10_group_1486_transcript_1	0	.	200467338	200467625	0	1	287	0
chr2	200776952	200777333	FPKM10_group_1487_transcript_1	0	.	200776952	200777333	0	1	381	0
chr2	202916728	202917514	FPKM10_group_1488_transcript_1	0	.	202916728	202917514	0	1	786	0
chr2	202934932	202936256	FPKM10_group_1489_transcript_1	0	.	202934932	202936256	0	1	1324	0
chr2	204536587	204536861	FPKM10_group_1490_transcript_1	0	.	204536587	204536861	0	1	274	0
chr2	208235222	208252085	FPKM10_group_1491_transcript_1	0	+	208235222	208252085	0	5	269,1149,70,124,593	0,4424,7389,12696,16270
chr2	211258096	211258300	FPKM10_group_1492_transcript_1	0	.	211258096	211258300	0	1	204	0
chr2	211263927	211264135	FPKM10_group_1493_transcript_1	0	.	211263927	211264135	0	1	208	0
chr2	211265826	211266118	FPKM10_group_1494_transcript_1	0	.	211265826	211266118	0	1	292	0
chr2	211275498	211275801	FPKM10_group_1495_transcript_1	0	.	211275498	211275801	0	1	303	0
chr2	211276077	211276378	FPKM10_group_1495_transcript_2	0	.	211276077	211276378	0	1	301	0
chr2	213827872	213828279	FPKM10_group_1496_transcript_1	0	.	213827872	213828279	0	1	407	0
chr2	215406956	215407205	FPKM10_group_1497_transcript_1	0	+	215406956	215407205	0	1	249	0
chr2	216265800	216266236	FPKM10_group_1498_transcript_1	0	.	216265800	216266236	0	1	436	0
chr2	216266334	216266663	FPKM10_group_1498_transcript_2	0	.	216266334	216266663	0	1	329	0
chr2	216291009	216292392	FPKM10_group_1499_transcript_1	0	+	216291009	216292392	0	2	221,429	0,954
chr2	217796605	217798268	FPKM10_group_1500_transcript_1	0	+	217796605	217798268	0	2	557,907	0,756
chr2	217800047	217800286	FPKM10_group_1501_transcript_1	0	.	217800047	217800286	0	1	239	0
chr2	217800747	217801126	FPKM10_group_1501_transcript_2	0	.	217800747	217801126	0	1	379	0
chr2	217801181	217802243	FPKM10_group_1501_transcript_3	0	.	217801181	217802243	0	1	1062	0
chr2	217803223	217803877	FPKM10_group_1501_transcript_4	0	.	217803223	217803877	0	1	654	0
chr2	217804323	217805937	FPKM10_group_1501_transcript_5	0	.	217804323	217805937	0	1	1614	0
chr2	217834513	217841443	FPKM10_group_1502_transcript_1	0	+	217834513	217841443	0	5	256,160,516,318,1996	0,1366,1782,4322,4934
chr2	220000982	220001394	FPKM10_group_1503_transcript_1	0	.	220000982	220001394	0	1	412	0
chr2	220001884	220002192	FPKM10_group_1503_transcript_2	0	.	220001884	220002192	0	1	308	0
chr2	222197456	222197972	FPKM10_group_1504_transcript_1	0	+	222197456	222197972	0	3	158,32,109	0,162,407
chr2	223284178	223285837	FPKM10_group_1505_transcript_1	0	.	223284178	223285837	0	1	1659	0
chr2	223289888	223290187	FPKM10_group_1506_transcript_1	0	+	223289888	223290187	0	1	299	0
chr2	223287823	223289613	FPKM10_group_1506_transcript_2	0	+	223287823	223289613	0	2	558,64	0,1726
chr2	226461009	226461639	FPKM10_group_1507_transcript_1	0	.	226461009	226461639	0	1	630	0
chr2	232076641	232077001	FPKM10_group_1508_transcript_1	0	.	232076641	232077001	0	1	360	0
chr2	235019518	235020263	FPKM10_group_1509_transcript_1	0	.	235019518	235020263	0	1	745	0
chr2	235021852	235022148	FPKM10_group_1509_transcript_2	0	+	235021852	235022148	0	1	296	0
chr2	235019964	235021625	FPKM10_group_1509_transcript_3	0	.	235019964	235021625	0	1	1661	0
chr2	237831446	237831704	FPKM10_group_1510_transcript_1	0	-	237831446	237831704	0	1	258	0
chr2	238178553	238178946	FPKM10_group_1511_transcript_1	0	.	238178553	238178946	0	1	393	0
chr2	242362194	242362542	FPKM10_group_1512_transcript_1	0	+	242362194	242362542	0	1	348	0
chr20	4117629	4118153	FPKM10_group_1513_transcript_1	0	.	4117629	4118153	0	1	524	0
chr20	5360620	5374399	FPKM10_group_1514_transcript_1	0	.	5360620	5374399	0	4	696,617,174,250	0,1814,5125,13529
chr20	7184774	7184997	FPKM10_group_1515_transcript_1	0	.	7184774	7184997	0	1	223	0
chr20	7185594	7186928	FPKM10_group_1515_transcript_2	0	-	7185594	7186928	0	2	147,184	0,1150
chr20	7806624	7806831	FPKM10_group_1516_transcript_1	0	.	7806624	7806831	0	1	207	0
chr20	11536787	11537022	FPKM10_group_1517_transcript_1	0	.	11536787	11537022	0	1	235	0
chr20	12643532	12643894	FPKM10_group_1518_transcript_1	0	.	12643532	12643894	0	1	362	0
chr20	12686149	12686546	FPKM10_group_1519_transcript_1	0	.	12686149	12686546	0	1	397	0
chr20	12687093	12687333	FPKM10_group_1519_transcript_2	0	.	12687093	12687333	0	1	240	0
chr20	12684662	12685181	FPKM10_group_1519_transcript_3	0	.	12684662	12685181	0	1	519	0
chr20	12685316	12685574	FPKM10_group_1519_transcript_4	0	.	12685316	12685574	0	1	258	0
chr20	12688217	12691211	FPKM10_group_1519_transcript_5	0	.	12688217	12691211	0	1	2994	0
chr20	18187234	18187442	FPKM10_group_1520_transcript_1	0	.	18187234	18187442	0	1	208	0
chr20	21429387	21429933	FPKM10_group_1521_transcript_1	0	.	21429387	21429933	0	1	546	0
chr20	23800999	23803563	FPKM10_group_1522_transcript_1	0	+	23800999	23803563	0	2	123,711	0,1853
chr20	29625049	29625292	FPKM10_group_1523_transcript_1	0	.	29625049	29625292	0	1	243	0
chr20	29625256	29625523	FPKM10_group_1523_transcript_2	0	.	29625256	29625523	0	1	267	0
chr20	29631825	29632547	FPKM10_group_1524_transcript_1	0	.	29631825	29632547	0	1	722	0
chr20	29708718	29708963	FPKM10_group_1525_transcript_1	0	.	29708718	29708963	0	1	245	0
chr20	29889655	29890010	FPKM10_group_1526_transcript_1	0	.	29889655	29890010	0	1	355	0
chr20	31408541	31409290	FPKM10_group_1527_transcript_1	0	.	31408541	31409290	0	1	749	0
chr20	36441338	36442306	FPKM10_group_1528_transcript_1	0	.	36441338	36442306	0	2	318,365	0,603
chr20	36446538	36446838	FPKM10_group_1529_transcript_1	0	.	36446538	36446838	0	1	300	0
chr20	36443693	36446638	FPKM10_group_1529_transcript_2	0	.	36443693	36446638	0	1	2945	0
chr20	36483426	36483675	FPKM10_group_1530_transcript_1	0	.	36483426	36483675	0	1	249	0
chr20	36489653	36489964	FPKM10_group_1531_transcript_1	0	.	36489653	36489964	0	1	311	0
chr20	36489947	36490282	FPKM10_group_1531_transcript_2	0	.	36489947	36490282	0	1	335	0
chr20	36487538	36487935	FPKM10_group_1531_transcript_3	0	.	36487538	36487935	0	1	397	0
chr20	36488155	36489233	FPKM10_group_1531_transcript_4	0	.	36488155	36489233	0	1	1078	0
chr20	36485524	36486222	FPKM10_group_1531_transcript_5	0	.	36485524	36486222	0	1	698	0
chr20	36486268	36487249	FPKM10_group_1531_transcript_6	0	.	36486268	36487249	0	1	981	0
chr20	36491863	36492069	FPKM10_group_1532_transcript_1	0	.	36491863	36492069	0	1	206	0
chr20	36497202	36497406	FPKM10_group_1533_transcript_1	0	.	36497202	36497406	0	1	204	0
chr20	36509155	36509424	FPKM10_group_1534_transcript_1	0	.	36509155	36509424	0	1	269	0
chr20	38067347	38067614	FPKM10_group_1535_transcript_1	0	.	38067347	38067614	0	1	267	0
chr20	38066471	38070585	FPKM10_group_1535_transcript_2	0	+	38066471	38070585	0	3	76,180,665	0,1847,3449
chr20	38073322	38073776	FPKM10_group_1536_transcript_1	0	.	38073322	38073776	0	1	454	0
chr20	38074504	38075525	FPKM10_group_1536_transcript_2	0	.	38074504	38075525	0	1	1021	0
chr20	38156961	38157217	FPKM10_group_1537_transcript_1	0	.	38156961	38157217	0	1	256	0
chr20	38333177	38333507	FPKM10_group_1538_transcript_1	0	.	38333177	38333507	0	1	330	0
chr20	38331417	38332402	FPKM10_group_1538_transcript_2	0	.	38331417	38332402	0	1	985	0
chr20	38336347	38336688	FPKM10_group_1539_transcript_1	0	.	38336347	38336688	0	1	341	0
chr20	41533140	41533346	FPKM10_group_1540_transcript_1	0	.	41533140	41533346	0	1	206	0
chr20	41535430	41536649	FPKM10_group_1541_transcript_1	0	.	41535430	41536649	0	2	96,126	0,1093
chr20	42286509	42288327	FPKM10_group_1542_transcript_1	0	+	42286509	42288327	0	1	1818	0
chr20	42924006	42924344	FPKM10_group_1543_transcript_1	0	.	42924006	42924344	0	1	338	0
chr20	43144925	43145194	FPKM10_group_1544_transcript_1	0	.	43144925	43145194	0	1	269	0
chr20	43992271	43992593	FPKM10_group_1545_transcript_1	0	.	43992271	43992593	0	1	322	0
chr20	43992893	43993514	FPKM10_group_1545_transcript_2	0	+	43992893	43993514	0	2	47,394	0,227
chr20	44080305	44081095	FPKM10_group_1546_transcript_1	0	.	44080305	44081095	0	1	790	0
chr20	46040941	46041540	FPKM10_group_1547_transcript_1	0	.	46040941	46041540	0	1	599	0
chr20	46041672	46043338	FPKM10_group_1547_transcript_2	0	.	46041672	46043338	0	1	1666	0
chr20	48245205	48245459	FPKM10_group_1548_transcript_1	0	.	48245205	48245459	0	1	254	0
chr20	49386350	49386881	FPKM10_group_1549_transcript_1	0	.	49386350	49386881	0	1	531	0
chr20	50313353	50313605	FPKM10_group_1550_transcript_1	0	.	50313353	50313605	0	1	252	0
chr20	50473236	50473786	FPKM10_group_1551_transcript_1	0	-	50473236	50473786	0	2	169,51	0,499
chr20	51547982	51548501	FPKM10_group_1552_transcript_1	0	.	51547982	51548501	0	1	519	0
chr20	51896697	51900011	FPKM10_group_1553_transcript_1	0	+	51896697	51900011	0	4	294,386,33,504	0,1071,1768,2810
chr20	51913386	51914437	FPKM10_group_1554_transcript_1	0	.	51913386	51914437	0	1	1051	0
chr20	54790925	54791129	FPKM10_group_1555_transcript_1	0	.	54790925	54791129	0	1	204	0
chr20	54904908	54907153	FPKM10_group_1556_transcript_1	0	.	54904908	54907153	0	1	2245	0
chr20	55577821	55578174	FPKM10_group_1557_transcript_1	0	.	55577821	55578174	0	1	353	0
chr20	55578232	55578463	FPKM10_group_1557_transcript_2	0	.	55578232	55578463	0	1	231	0
chr20	55608114	55609757	FPKM10_group_1558_transcript_1	0	.	55608114	55609757	0	2	576,842	0,801
chr20	55744048	55744366	FPKM10_group_1559_transcript_1	0	.	55744048	55744366	0	1	318	0
chr20	55759309	55760769	FPKM10_group_1560_transcript_1	0	.	55759309	55760769	0	1	1460	0
chr20	55767485	55768018	FPKM10_group_1561_transcript_1	0	.	55767485	55768018	0	1	533	0
chr20	55896543	55897543	FPKM10_group_1562_transcript_1	0	.	55896543	55897543	0	1	1000	0
chr20	55992849	56007812	FPKM10_group_1563_transcript_1	0	.	55992849	56007812	0	5	592,2840,96,975,121	0,1430,4915,11594,14842
chr20	56056094	56057186	FPKM10_group_1564_transcript_1	0	.	56056094	56057186	0	1	1092	0
chr20	56076073	56076612	FPKM10_group_1565_transcript_1	0	.	56076073	56076612	0	1	539	0
chr20	56825504	56826057	FPKM10_group_1566_transcript_1	0	.	56825504	56826057	0	1	553	0
chr20	57156535	57156829	FPKM10_group_1567_transcript_1	0	.	57156535	57156829	0	1	294	0
chr20	57433458	57438241	FPKM10_group_1568_transcript_1	0	-	57433458	57438241	0	2	327,140	0,4643
chr20	58051031	58051354	FPKM10_group_1569_transcript_1	0	.	58051031	58051354	0	1	323	0
chr20	58278648	58279245	FPKM10_group_1570_transcript_1	0	.	58278648	58279245	0	1	597	0
chr20	58299807	58300060	FPKM10_group_1571_transcript_1	0	.	58299807	58300060	0	1	253	0
chr20	58477921	58481475	FPKM10_group_1572_transcript_1	0	.	58477921	58481475	0	3	485,58,106	0,1086,3448
chr20	59087491	59088630	FPKM10_group_1573_transcript_1	0	+	59087491	59088630	0	2	290,201	0,938
chr21	10161239	10161450	FPKM10_group_1574_transcript_1	0	.	10161239	10161450	0	1	211	0
chr21	10196269	10196499	FPKM10_group_1575_transcript_1	0	.	10196269	10196499	0	1	230	0
chr21	10205650	10205953	FPKM10_group_1576_transcript_1	0	.	10205650	10205953	0	1	303	0
chr21	10207067	10208768	FPKM10_group_1577_transcript_1	0	.	10207067	10208768	0	1	1701	0
chr21	14377514	14378585	FPKM10_group_1578_transcript_1	0	.	14377514	14378585	0	1	1071	0
chr21	15043862	15044142	FPKM10_group_1579_transcript_1	0	.	15043862	15044142	0	1	280	0
chr21	15045291	15045680	FPKM10_group_1579_transcript_2	0	.	15045291	15045680	0	1	389	0
chr21	15041168	15041760	FPKM10_group_1579_transcript_3	0	.	15041168	15041760	0	1	592	0
chr21	15042562	15043395	FPKM10_group_1579_transcript_4	0	.	15042562	15043395	0	1	833	0
chr21	15041935	15048057	FPKM10_group_1579_transcript_5	0	.	15041935	15048057	0	3	631,342,648	0,2848,5474
chr21	15052993	15054667	FPKM10_group_1580_transcript_1	0	.	15052993	15054667	0	1	1674	0
chr21	15054752	15057508	FPKM10_group_1580_transcript_2	0	+	15054752	15057508	0	2	1683,480	0,2276
chr21	15118394	15118622	FPKM10_group_1581_transcript_1	0	.	15118394	15118622	0	1	228	0
chr21	15116951	15118007	FPKM10_group_1581_transcript_2	0	.	15116951	15118007	0	1	1056	0
chr21	15151736	15164413	FPKM10_group_1582_transcript_1	0	-	15151736	15164413	0	2	164,41	0,12636
chr21	15663418	15664213	FPKM10_group_1583_transcript_1	0	.	15663418	15664213	0	1	795	0
chr21	15696605	15698089	FPKM10_group_1584_transcript_1	0	.	15696605	15698089	0	1	1484	0
chr21	15698355	15698737	FPKM10_group_1584_transcript_2	0	.	15698355	15698737	0	1	382	0
chr21	15698976	15700199	FPKM10_group_1584_transcript_3	0	.	15698976	15700199	0	1	1223	0
chr21	15721135	15722180	FPKM10_group_1585_transcript_1	0	.	15721135	15722180	0	2	73,201	0,844
chr21	16182302	16182994	FPKM10_group_1586_transcript_1	0	.	16182302	16182994	0	1	692	0
chr21	16187072	16187403	FPKM10_group_1587_transcript_1	0	.	16187072	16187403	0	1	331	0
chr21	16905145	16905830	FPKM10_group_1588_transcript_1	0	.	16905145	16905830	0	1	685	0
chr21	16906734	16907631	FPKM10_group_1588_transcript_2	0	.	16906734	16907631	0	1	897	0
chr21	16917220	16917456	FPKM10_group_1589_transcript_1	0	.	16917220	16917456	0	1	236	0
chr21	16917827	16918073	FPKM10_group_1589_transcript_2	0	.	16917827	16918073	0	1	246	0
chr21	16937268	16937630	FPKM10_group_1590_transcript_1	0	.	16937268	16937630	0	1	362	0
chr21	18922114	18922320	FPKM10_group_1591_transcript_1	0	.	18922114	18922320	0	1	206	0
chr21	19052341	19052601	FPKM10_group_1592_transcript_1	0	.	19052341	19052601	0	1	260	0
chr21	19570888	19578823	FPKM10_group_1593_transcript_1	0	.	19570888	19578823	0	2	718,51	0,7884
chr21	20550934	20553004	FPKM10_group_1594_transcript_1	0	.	20550934	20553004	0	2	596,270	0,1800
chr21	21836567	21837468	FPKM10_group_1595_transcript_1	0	.	21836567	21837468	0	1	901	0
chr21	22399383	22399679	FPKM10_group_1596_transcript_1	0	.	22399383	22399679	0	1	296	0
chr21	22409776	22410651	FPKM10_group_1597_transcript_1	0	.	22409776	22410651	0	1	875	0
chr21	23675518	23675845	FPKM10_group_1598_transcript_1	0	.	23675518	23675845	0	1	327	0
chr21	23678740	23679058	FPKM10_group_1599_transcript_1	0	.	23678740	23679058	0	1	318	0
chr21	25656806	25657127	FPKM10_group_1600_transcript_1	0	.	25656806	25657127	0	1	321	0
chr21	27265072	27265331	FPKM10_group_1601_transcript_1	0	.	27265072	27265331	0	1	259	0
chr21	27269435	27269685	FPKM10_group_1602_transcript_1	0	.	27269435	27269685	0	1	250	0
chr21	27287812	27288797	FPKM10_group_1603_transcript_1	0	.	27287812	27288797	0	1	985	0
chr21	27374814	27375023	FPKM10_group_1604_transcript_1	0	.	27374814	27375023	0	1	209	0
chr21	28833121	28839726	FPKM10_group_1605_transcript_1	0	+	28833121	28839726	0	4	956,314,223,8	0,1123,3920,6597
chr21	28869806	28870227	FPKM10_group_1606_transcript_1	0	.	28869806	28870227	0	1	421	0
chr21	28871176	28871580	FPKM10_group_1606_transcript_2	0	.	28871176	28871580	0	1	404	0
chr21	29293067	29294225	FPKM10_group_1607_transcript_1	0	.	29293067	29294225	0	1	1158	0
[truncated: 1,676 more rows]
