# Supplementary material for: Pervasive Transcription of the Human Genome Produces Thousands of Previously Unidentified Long Intergenic Noncoding RNAs
Source: PLoS Genet. 2013 Jun 20;9(6):e1003569. doi: 10.1371/journal.pgen.1003569 (PMC3688513; doi:10.1371/journal.pgen.1003569)
Supplement: Dataset S2 — Primary catalog of lincRNAs identified and analyzed in this study (53,864 FPKM>1, 3,676 FPKM>10, and 925 FPKM>30 transcripts) (BED format; hg18). (ZIP) [file pgen.1003569.s002.zip › Dataset_S2_fpkm30.txt]

chr1	779070	779301	FPKM30_group_1_transcript_1	0	.	779070	779301	0	1	231	0
chr1	990874	991627	FPKM30_group_2_transcript_1	0	.	990874	991627	0	1	753	0
chr1	996277	996538	FPKM30_group_3_transcript_1	0	.	996277	996538	0	1	261	0
chr1	5830546	5833116	FPKM30_group_4_transcript_1	0	+	5830546	5833116	0	2	76,235	0,2335
chr1	9431619	9432171	FPKM30_group_5_transcript_1	0	.	9431619	9432171	0	1	552	0
chr1	14396178	14396411	FPKM30_group_6_transcript_1	0	.	14396178	14396411	0	1	233	0
chr1	22224571	22224979	FPKM30_group_7_transcript_1	0	.	22224571	22224979	0	1	408	0
chr1	27407551	27407868	FPKM30_group_8_transcript_1	0	.	27407551	27407868	0	1	317	0
chr1	45030610	45031036	FPKM30_group_9_transcript_1	0	.	45030610	45031036	0	1	426	0
chr1	46465260	46465583	FPKM30_group_10_transcript_1	0	.	46465260	46465583	0	1	323	0
chr1	51395681	51395917	FPKM30_group_11_transcript_1	0	.	51395681	51395917	0	1	236	0
chr1	51770888	51771185	FPKM30_group_12_transcript_1	0	.	51770888	51771185	0	1	297	0
chr1	54266586	54267181	FPKM30_group_13_transcript_1	0	.	54266586	54267181	0	1	595	0
chr1	54878132	54878952	FPKM30_group_14_transcript_1	0	.	54878132	54878952	0	1	820	0
chr1	57157609	57157825	FPKM30_group_15_transcript_1	0	.	57157609	57157825	0	1	216	0
chr1	62471033	62471269	FPKM30_group_16_transcript_1	0	.	62471033	62471269	0	1	236	0
chr1	65225156	65226889	FPKM30_group_17_transcript_1	0	.	65225156	65226889	0	1	1733	0
chr1	65237454	65237722	FPKM30_group_18_transcript_1	0	.	65237454	65237722	0	1	268	0
chr1	67767890	67770602	FPKM30_group_19_transcript_1	0	+	67767890	67770602	0	3	130,322,227	0,527,2485
chr1	76939017	76939272	FPKM30_group_20_transcript_1	0	.	76939017	76939272	0	1	255	0
chr1	91269598	91304322	FPKM30_group_21_transcript_1	0	.	91269598	91304322	0	5	69,129,74,8,65	0,18153,31700,32985,34659
chr1	96686503	96686770	FPKM30_group_22_transcript_1	0	.	96686503	96686770	0	1	267	0
chr1	101473825	101474672	FPKM30_group_23_transcript_1	0	.	101473825	101474672	0	2	200,205	0,642
chr1	106560445	106563948	FPKM30_group_24_transcript_1	0	.	106560445	106563948	0	1	3503	0
chr1	113164178	113164895	FPKM30_group_25_transcript_1	0	+	113164178	113164895	0	2	453,5	0,712
chr1	113169653	113170067	FPKM30_group_26_transcript_1	0	.	113169653	113170067	0	1	414	0
chr1	116807865	116810597	FPKM30_group_27_transcript_1	0	-	116807865	116810597	0	2	217,263	0,2469
chr1	118122827	118125255	FPKM30_group_28_transcript_1	0	.	118122827	118125255	0	2	346,132	0,2296
chr1	119544694	119544986	FPKM30_group_29_transcript_1	0	.	119544694	119544986	0	1	292	0
chr1	119642946	119643527	FPKM30_group_30_transcript_1	0	.	119642946	119643527	0	1	581	0
chr1	121053723	121058750	FPKM30_group_31_transcript_1	0	+	121053723	121058750	0	4	82,19,33,30	0,1782,3775,4997
chr1	142308918	142309238	FPKM30_group_32_transcript_1	0	.	142308918	142309238	0	1	320	0
chr1	146384048	146384283	FPKM30_group_33_transcript_1	0	.	146384048	146384283	0	1	235	0
chr1	148450562	148450847	FPKM30_group_34_transcript_1	0	.	148450562	148450847	0	1	285	0
chr1	163833892	163859192	FPKM30_group_35_transcript_1	0	+	163833892	163859192	0	4	799,93,90,87	0,7564,23486,25213
chr1	167724014	167724293	FPKM30_group_36_transcript_1	0	.	167724014	167724293	0	1	279	0
chr1	179561629	179561903	FPKM30_group_37_transcript_1	0	.	179561629	179561903	0	1	274	0
chr1	180448060	180448311	FPKM30_group_38_transcript_1	0	.	180448060	180448311	0	1	251	0
chr1	192414060	192414406	FPKM30_group_39_transcript_1	0	.	192414060	192414406	0	1	346	0
chr1	192414473	192414920	FPKM30_group_39_transcript_2	0	.	192414473	192414920	0	1	447	0
chr1	197147215	197147485	FPKM30_group_40_transcript_1	0	+	197147215	197147485	0	1	270	0
chr1	199757923	199758166	FPKM30_group_41_transcript_1	0	.	199757923	199758166	0	1	243	0
chr1	205602834	205603188	FPKM30_group_42_transcript_1	0	.	205602834	205603188	0	1	354	0
chr1	206123038	206123290	FPKM30_group_43_transcript_1	0	.	206123038	206123290	0	1	252	0
chr1	207902815	207903430	FPKM30_group_44_transcript_1	0	.	207902815	207903430	0	1	615	0
chr1	210661354	210661621	FPKM30_group_45_transcript_1	0	.	210661354	210661621	0	1	267	0
chr1	220080316	220080655	FPKM30_group_46_transcript_1	0	-	220080316	220080655	0	2	102,155	0,184
chr1	226885430	226885773	FPKM30_group_47_transcript_1	0	.	226885430	226885773	0	1	343	0
chr1	227614110	227614515	FPKM30_group_48_transcript_1	0	.	227614110	227614515	0	1	405	0
chr1	229724596	229730665	FPKM30_group_49_transcript_1	0	.	229724596	229730665	0	4	738,79,28,176	0,5109,5537,5893
chr1	230341448	230342117	FPKM30_group_50_transcript_1	0	.	230341448	230342117	0	1	669	0
chr1	236174391	236175039	FPKM30_group_51_transcript_1	0	+	236174391	236175039	0	4	32,82,9,217	0,229,346,431
chr1	245418455	245419013	FPKM30_group_52_transcript_1	0	.	245418455	245419013	0	1	558	0
chr10	4789335	4789583	FPKM30_group_53_transcript_1	0	.	4789335	4789583	0	1	248	0
chr10	5322249	5322617	FPKM30_group_54_transcript_1	0	.	5322249	5322617	0	1	368	0
chr10	6333412	6333646	FPKM30_group_55_transcript_1	0	.	6333412	6333646	0	1	234	0
chr10	6869703	6874027	FPKM30_group_56_transcript_1	0	+	6869703	6874027	0	2	2560,414	0,3910
chr10	6883397	6883833	FPKM30_group_57_transcript_1	0	.	6883397	6883833	0	1	436	0
chr10	8950146	8950460	FPKM30_group_58_transcript_1	0	.	8950146	8950460	0	1	314	0
chr10	8967257	8972087	FPKM30_group_59_transcript_1	0	.	8967257	8972087	0	1	4830	0
chr10	9052092	9056322	FPKM30_group_60_transcript_1	0	+	9052092	9056322	0	2	149,1645	0,2585
chr10	29257814	29263441	FPKM30_group_61_transcript_1	0	+	29257814	29263441	0	4	136,97,154,59	0,4022,4756,5568
chr10	37564984	37566964	FPKM30_group_62_transcript_1	0	.	37564984	37566964	0	1	1980	0
chr10	37567379	37569282	FPKM30_group_62_transcript_2	0	.	37567379	37569282	0	1	1903	0
chr10	37569155	37570983	FPKM30_group_62_transcript_3	0	+	37569155	37570983	0	3	795,103,102	0,949,1726
chr10	37671057	37675939	FPKM30_group_63_transcript_1	0	+	37671057	37675939	0	2	290,239	0,4643
chr10	37757460	37757857	FPKM30_group_64_transcript_1	0	.	37757460	37757857	0	1	397	0
chr10	37759099	37759455	FPKM30_group_65_transcript_1	0	.	37759099	37759455	0	1	356	0
chr10	37795965	37796655	FPKM30_group_66_transcript_1	0	.	37795965	37796655	0	1	690	0
chr10	41704476	41704773	FPKM30_group_67_transcript_1	0	.	41704476	41704773	0	1	297	0
chr10	41705006	41705288	FPKM30_group_67_transcript_2	0	+	41705006	41705288	0	1	282	0
chr10	41716636	41716918	FPKM30_group_68_transcript_1	0	.	41716636	41716918	0	1	282	0
chr10	41707265	41720395	FPKM30_group_68_transcript_2	0	+	41707265	41720395	0	6	26,11,36,636,64,11	0,3935,10879,11042,11870,13119
chr10	42489311	42489530	FPKM30_group_69_transcript_1	0	.	42489311	42489530	0	1	219	0
chr10	51204264	51204750	FPKM30_group_70_transcript_1	0	.	51204264	51204750	0	1	486	0
chr10	51206369	51206640	FPKM30_group_71_transcript_1	0	.	51206369	51206640	0	1	271	0
chr10	51207156	51207439	FPKM30_group_71_transcript_2	0	.	51207156	51207439	0	1	283	0
chr10	53877622	53877883	FPKM30_group_72_transcript_1	0	.	53877622	53877883	0	1	261	0
chr10	53878560	53878812	FPKM30_group_72_transcript_2	0	.	53878560	53878812	0	1	252	0
chr10	53880134	53900299	FPKM30_group_73_transcript_1	0	.	53880134	53900299	0	5	1153,299,804,66,138	0,4082,4392,12898,20027
chr10	54191717	54193821	FPKM30_group_74_transcript_1	0	.	54191717	54193821	0	1	2104	0
chr10	54914179	54914453	FPKM30_group_75_transcript_1	0	.	54914179	54914453	0	1	274	0
chr10	60429307	60429560	FPKM30_group_76_transcript_1	0	.	60429307	60429560	0	1	253	0
chr10	60430713	60431236	FPKM30_group_77_transcript_1	0	.	60430713	60431236	0	1	523	0
chr10	60443508	60495625	FPKM30_group_78_transcript_1	0	+	60443508	60495625	0	4	29,192,54,960	0,12848,46928,51157
chr10	69648732	69649383	FPKM30_group_79_transcript_1	0	.	69648732	69649383	0	1	651	0
chr10	74847002	74847631	FPKM30_group_80_transcript_1	0	+	74847002	74847631	0	1	629	0
chr10	92723127	92723541	FPKM30_group_81_transcript_1	0	.	92723127	92723541	0	1	414	0
chr10	98551298	98551620	FPKM30_group_82_transcript_1	0	+	98551298	98551620	0	1	322	0
chr10	119623032	119623249	FPKM30_group_83_transcript_1	0	.	119623032	119623249	0	1	217	0
chr10	123701023	123701291	FPKM30_group_84_transcript_1	0	.	123701023	123701291	0	1	268	0
chr11	1329504	1329798	FPKM30_group_85_transcript_1	0	.	1329504	1329798	0	1	294	0
chr11	9631062	9631621	FPKM30_group_86_transcript_1	0	.	9631062	9631621	0	1	559	0
chr11	9633388	9633619	FPKM30_group_87_transcript_1	0	.	9633388	9633619	0	1	231	0
chr11	45700433	45702737	FPKM30_group_88_transcript_1	0	+	45700433	45702737	0	3	150,254,468	0,1011,1836
chr11	51416740	51432285	FPKM30_group_89_transcript_1	0	+	51416740	51432285	0	5	9,56,11,33,48	0,9612,10849,13243,15497
chr11	58224976	58226653	FPKM30_group_90_transcript_1	0	.	58224976	58226653	0	3	235,686,227	0,695,1450
chr11	58577504	58577777	FPKM30_group_91_transcript_1	0	.	58577504	58577777	0	1	273	0
chr11	61163539	61164053	FPKM30_group_92_transcript_1	0	.	61163539	61164053	0	1	514	0
chr11	61164550	61165087	FPKM30_group_92_transcript_2	0	.	61164550	61165087	0	1	537	0
chr11	64989752	64990174	FPKM30_group_93_transcript_1	0	.	64989752	64990174	0	1	422	0
chr11	68526565	68526861	FPKM30_group_94_transcript_1	0	.	68526565	68526861	0	1	296	0
chr11	77027795	77028354	FPKM30_group_95_transcript_1	0	.	77027795	77028354	0	1	559	0
chr11	77028466	77030006	FPKM30_group_95_transcript_2	0	+	77028466	77030006	0	2	413,93	0,1447
chr11	77818357	77818633	FPKM30_group_96_transcript_1	0	.	77818357	77818633	0	1	276	0
chr11	90225447	90236317	FPKM30_group_97_transcript_1	0	+	90225447	90236317	0	2	76,146	0,10724
chr11	105552934	105610973	FPKM30_group_98_transcript_1	0	+	105552934	105610973	0	2	605,77	0,57962
chr11	109731131	109742696	FPKM30_group_99_transcript_1	0	+	109731131	109742696	0	2	432,401	0,11164
chr11	109782197	109782454	FPKM30_group_100_transcript_1	0	.	109782197	109782454	0	1	257	0
chr11	110666739	110668259	FPKM30_group_101_transcript_1	0	.	110666739	110668259	0	1	1520	0
chr11	113689477	113690397	FPKM30_group_102_transcript_1	0	.	113689477	113690397	0	1	920	0
chr11	119281266	119289327	FPKM30_group_103_transcript_1	0	+	119281266	119289327	0	2	375,115	0,7946
chr12	6372066	6372369	FPKM30_group_104_transcript_1	0	.	6372066	6372369	0	1	303	0
chr12	6373880	6374659	FPKM30_group_105_transcript_1	0	.	6373880	6374659	0	1	779	0
chr12	6374850	6376070	FPKM30_group_105_transcript_2	0	.	6374850	6376070	0	1	1220	0
chr12	8608772	8610056	FPKM30_group_106_transcript_1	0	+	8608772	8610056	0	3	107,238,279	0,612,1005
chr12	8678062	8678580	FPKM30_group_107_transcript_1	0	.	8678062	8678580	0	1	518	0
chr12	8837371	8837810	FPKM30_group_108_transcript_1	0	.	8837371	8837810	0	1	439	0
chr12	12911555	12913691	FPKM30_group_109_transcript_1	0	.	12911555	12913691	0	1	2136	0
chr12	12914353	12914600	FPKM30_group_109_transcript_2	0	.	12914353	12914600	0	1	247	0
chr12	34258388	34258695	FPKM30_group_110_transcript_1	0	.	34258388	34258695	0	1	307	0
chr12	45553595	45553931	FPKM30_group_111_transcript_1	0	.	45553595	45553931	0	1	336	0
chr12	45559054	45559381	FPKM30_group_112_transcript_1	0	.	45559054	45559381	0	1	327	0
chr12	46273259	46273657	FPKM30_group_113_transcript_1	0	.	46273259	46273657	0	1	398	0
chr12	47755558	47755789	FPKM30_group_114_transcript_1	0	.	47755558	47755789	0	1	231	0
chr12	55190794	55191113	FPKM30_group_115_transcript_1	0	.	55190794	55191113	0	1	319	0
chr12	58004109	58004357	FPKM30_group_116_transcript_1	0	.	58004109	58004357	0	1	248	0
chr12	58000418	58000819	FPKM30_group_116_transcript_2	0	.	58000418	58000819	0	1	401	0
chr12	58000954	58003522	FPKM30_group_116_transcript_3	0	.	58000954	58003522	0	1	2568	0
chr12	58006894	58007232	FPKM30_group_117_transcript_1	0	.	58006894	58007232	0	1	338	0
chr12	58006435	58006809	FPKM30_group_117_transcript_2	0	.	58006435	58006809	0	1	374	0
chr12	63076706	63077090	FPKM30_group_118_transcript_1	0	.	63076706	63077090	0	1	384	0
chr12	68006676	68007040	FPKM30_group_119_transcript_1	0	.	68006676	68007040	0	1	364	0
chr12	74367577	74368413	FPKM30_group_120_transcript_1	0	.	74367577	74368413	0	1	836	0
chr12	76522157	76522405	FPKM30_group_121_transcript_1	0	.	76522157	76522405	0	1	248	0
chr12	76592769	76593051	FPKM30_group_122_transcript_1	0	.	76592769	76593051	0	1	282	0
chr12	76649690	76650003	FPKM30_group_123_transcript_1	0	.	76649690	76650003	0	1	313	0
chr12	76650979	76651257	FPKM30_group_123_transcript_2	0	.	76650979	76651257	0	1	278	0
chr12	76663239	76663651	FPKM30_group_124_transcript_1	0	.	76663239	76663651	0	1	412	0
chr12	76740965	76741430	FPKM30_group_125_transcript_1	0	.	76740965	76741430	0	1	465	0
chr12	78463602	78464132	FPKM30_group_126_transcript_1	0	.	78463602	78464132	0	1	530	0
chr12	90552715	90553251	FPKM30_group_127_transcript_1	0	.	90552715	90553251	0	1	536	0
chr12	90611796	90612093	FPKM30_group_128_transcript_1	0	.	90611796	90612093	0	1	297	0
chr12	90797480	90798505	FPKM30_group_129_transcript_1	0	.	90797480	90798505	0	1	1025	0
chr12	92008948	92009903	FPKM30_group_130_transcript_1	0	.	92008948	92009903	0	2	151,144	0,811
chr12	92483548	92485214	FPKM30_group_131_transcript_1	0	.	92483548	92485214	0	3	103,393,244	0,983,1422
chr12	94227231	94227556	FPKM30_group_132_transcript_1	0	.	94227231	94227556	0	1	325	0
chr12	96394779	96395115	FPKM30_group_133_transcript_1	0	.	96394779	96395115	0	1	336	0
chr12	96394976	96395307	FPKM30_group_133_transcript_2	0	.	96394976	96395307	0	1	331	0
chr12	96410361	96411880	FPKM30_group_134_transcript_1	0	+	96410361	96411880	0	3	269,208,97	0,680,1422
chr12	96444759	96445191	FPKM30_group_135_transcript_1	0	.	96444759	96445191	0	1	432	0
chr12	96480024	96480492	FPKM30_group_136_transcript_1	0	.	96480024	96480492	0	1	468	0
chr12	96478437	96479254	FPKM30_group_136_transcript_2	0	+	96478437	96479254	0	2	170,549	0,268
chr12	97521253	97521492	FPKM30_group_137_transcript_1	0	.	97521253	97521492	0	1	239	0
chr12	98938689	98938933	FPKM30_group_138_transcript_1	0	.	98938689	98938933	0	1	244	0
chr12	112944232	112944528	FPKM30_group_139_transcript_1	0	.	112944232	112944528	0	1	296	0
chr12	120029417	120032264	FPKM30_group_140_transcript_1	0	.	120029417	120032264	0	2	365,83	0,2764
chr13	23418940	23419342	FPKM30_group_141_transcript_1	0	.	23418940	23419342	0	1	402	0
chr13	23419542	23419754	FPKM30_group_141_transcript_2	0	.	23419542	23419754	0	1	212	0
chr13	23426582	23443864	FPKM30_group_142_transcript_1	0	+	23426582	23443864	0	3	246,85,3153	0,9958,14129
chr13	26709120	26709587	FPKM30_group_143_transcript_1	0	.	26709120	26709587	0	1	467	0
chr13	26931710	26932073	FPKM30_group_144_transcript_1	0	+	26931710	26932073	0	1	363	0
chr13	39696758	39697052	FPKM30_group_145_transcript_1	0	.	39696758	39697052	0	1	294	0
chr13	42342607	42342999	FPKM30_group_146_transcript_1	0	.	42342607	42342999	0	1	392	0
chr13	42344268	42344544	FPKM30_group_147_transcript_1	0	.	42344268	42344544	0	1	276	0
chr13	45938530	45939026	FPKM30_group_148_transcript_1	0	.	45938530	45939026	0	1	496	0
chr13	49544075	49545783	FPKM30_group_149_transcript_1	0	+	49544075	49545783	0	2	209,54	0,1654
chr13	49543575	49547909	FPKM30_group_149_transcript_2	0	+	49543575	49547909	0	2	191,271	0,4063
chr13	50659340	50659956	FPKM30_group_150_transcript_1	0	.	50659340	50659956	0	1	616	0
chr13	53581985	53582227	FPKM30_group_151_transcript_1	0	.	53581985	53582227	0	1	242	0
chr13	53730308	53730553	FPKM30_group_152_transcript_1	0	.	53730308	53730553	0	1	245	0
chr13	53747602	53747991	FPKM30_group_153_transcript_1	0	.	53747602	53747991	0	1	389	0
chr13	54516808	54517111	FPKM30_group_154_transcript_1	0	.	54516808	54517111	0	1	303	0
chr13	55006493	55006741	FPKM30_group_155_transcript_1	0	.	55006493	55006741	0	1	248	0
chr13	55050680	55050936	FPKM30_group_156_transcript_1	0	.	55050680	55050936	0	1	256	0
chr13	55053744	55054014	FPKM30_group_156_transcript_2	0	.	55053744	55054014	0	1	270	0
chr13	55052716	55053129	FPKM30_group_156_transcript_3	0	.	55052716	55053129	0	1	413	0
chr13	55042163	55051975	FPKM30_group_156_transcript_4	0	+	55042163	55051975	0	3	8269,55,32	0,8902,9780
chr13	81162707	81163063	FPKM30_group_157_transcript_1	0	.	81162707	81163063	0	1	356	0
chr13	82617738	82617988	FPKM30_group_158_transcript_1	0	.	82617738	82617988	0	1	250	0
chr13	94754422	94755214	FPKM30_group_159_transcript_1	0	.	94754422	94755214	0	1	792	0
chr13	94759262	94760661	FPKM30_group_160_transcript_1	0	.	94759262	94760661	0	1	1399	0
chr13	98853566	98856825	FPKM30_group_161_transcript_1	0	.	98853566	98856825	0	1	3259	0
chr13	98856890	98857812	FPKM30_group_161_transcript_2	0	+	98856890	98857812	0	1	922	0
chr13	99519539	99519833	FPKM30_group_162_transcript_1	0	.	99519539	99519833	0	1	294	0
chr13	99519899	99520173	FPKM30_group_162_transcript_2	0	+	99519899	99520173	0	1	274	0
chr13	99536284	99536689	FPKM30_group_163_transcript_1	0	.	99536284	99536689	0	1	405	0
chr13	107695904	107696158	FPKM30_group_164_transcript_1	0	.	107695904	107696158	0	1	254	0
chr13	108719679	108720782	FPKM30_group_165_transcript_1	0	.	108719679	108720782	0	1	1103	0
chr13	108858005	108881333	FPKM30_group_166_transcript_1	0	+	108858005	108881333	0	3	59,290,44	0,16446,23284
chr14	18665932	18673689	FPKM30_group_167_transcript_1	0	+	18665932	18673689	0	5	91,104,115,76,32	0,1352,6895,7271,7725
chr14	18696360	18716644	FPKM30_group_168_transcript_1	0	+	18696360	18716644	0	3	91,143,73	0,16813,20211
chr14	20148086	20148326	FPKM30_group_169_transcript_1	0	.	20148086	20148326	0	1	240	0
chr14	23122091	23142515	FPKM30_group_170_transcript_1	0	+	23122091	23142515	0	2	1261,9	0,20415
chr14	24185666	24186062	FPKM30_group_171_transcript_1	0	.	24185666	24186062	0	1	396	0
chr14	37116548	37116845	FPKM30_group_172_transcript_1	0	.	37116548	37116845	0	1	297	0
chr14	37118476	37119260	FPKM30_group_172_transcript_2	0	.	37118476	37119260	0	1	784	0
chr14	37116945	37118053	FPKM30_group_172_transcript_3	0	.	37116945	37118053	0	1	1108	0
chr14	37117964	37118585	FPKM30_group_172_transcript_4	0	.	37117964	37118585	0	1	621	0
chr14	37253018	37255575	FPKM30_group_173_transcript_1	0	.	37253018	37255575	0	1	2557	0
chr14	37739258	37742038	FPKM30_group_174_transcript_1	0	.	37739258	37742038	0	1	2780	0
chr14	44404670	44405152	FPKM30_group_175_transcript_1	0	.	44404670	44405152	0	1	482	0
chr14	45245151	45250976	FPKM30_group_176_transcript_1	0	.	45245151	45250976	0	2	305,126	0,5699
chr14	53048791	53049016	FPKM30_group_177_transcript_1	0	.	53048791	53049016	0	1	225	0
chr14	55104935	55105615	FPKM30_group_178_transcript_1	0	-	55104935	55105615	0	1	680	0
chr14	57533299	57534804	FPKM30_group_179_transcript_1	0	+	57533299	57534804	0	1	1505	0
chr14	65416031	65416253	FPKM30_group_180_transcript_1	0	.	65416031	65416253	0	1	222	0
chr14	65417160	65417556	FPKM30_group_180_transcript_2	0	.	65417160	65417556	0	1	396	0
chr14	65437240	65437935	FPKM30_group_181_transcript_1	0	.	65437240	65437935	0	1	695	0
chr14	70717969	70718565	FPKM30_group_182_transcript_1	0	+	70717969	70718565	0	1	596	0
chr14	73366257	73366580	FPKM30_group_183_transcript_1	0	.	73366257	73366580	0	1	323	0
chr14	76505903	76506122	FPKM30_group_184_transcript_1	0	.	76505903	76506122	0	1	219	0
chr14	81198742	81199010	FPKM30_group_185_transcript_1	0	-	81198742	81199010	0	2	90,98	0,170
chr14	83124905	83125125	FPKM30_group_186_transcript_1	0	.	83124905	83125125	0	1	220	0
chr14	91830880	91833575	FPKM30_group_187_transcript_1	0	+	91830880	91833575	0	2	112,1064	0,1631
chr14	91833851	91834401	FPKM30_group_187_transcript_2	0	.	91833851	91834401	0	1	550	0
chr14	92674224	92689777	FPKM30_group_188_transcript_1	0	.	92674224	92689777	0	2	337,50	0,15503
chr14	95460984	95461655	FPKM30_group_189_transcript_1	0	.	95460984	95461655	0	1	671	0
chr14	98500298	98500585	FPKM30_group_190_transcript_1	0	.	98500298	98500585	0	1	287	0
chr14	100386055	100386342	FPKM30_group_191_transcript_1	0	.	100386055	100386342	0	1	287	0
chr14	100386589	100387021	FPKM30_group_191_transcript_2	0	-	100386589	100387021	0	1	432	0
chr14	100386963	100387217	FPKM30_group_191_transcript_3	0	.	100386963	100387217	0	1	254	0
chr14	100385479	100386066	FPKM30_group_191_transcript_4	0	.	100385479	100386066	0	1	587	0
chr14	100383601	100384991	FPKM30_group_191_transcript_5	0	.	100383601	100384991	0	1	1390	0
chr14	100388721	100388968	FPKM30_group_192_transcript_1	0	.	100388721	100388968	0	1	247	0
chr14	100471826	100472569	FPKM30_group_193_transcript_1	0	.	100471826	100472569	0	2	145,390	0,353
chr14	100597849	100598127	FPKM30_group_194_transcript_1	0	.	100597849	100598127	0	1	278	0
chr14	105127123	105127366	FPKM30_group_195_transcript_1	0	.	105127123	105127366	0	1	243	0
chr15	19110064	19111013	FPKM30_group_196_transcript_1	0	.	19110064	19111013	0	1	949	0
chr15	19111197	19111901	FPKM30_group_196_transcript_2	0	.	19111197	19111901	0	1	704	0
chr15	19848046	19849071	FPKM30_group_197_transcript_1	0	+	19848046	19849071	0	3	85,89,125	0,589,900
chr15	19984064	19984831	FPKM30_group_198_transcript_1	0	.	19984064	19984831	0	1	767	0
chr15	22855405	22855625	FPKM30_group_199_transcript_1	0	.	22855405	22855625	0	1	220	0
chr15	22862895	22863830	FPKM30_group_200_transcript_1	0	.	22862895	22863830	0	1	935	0
chr15	22869950	22870296	FPKM30_group_201_transcript_1	0	.	22869950	22870296	0	1	346	0
chr15	22871886	22872101	FPKM30_group_202_transcript_1	0	-	22871886	22872101	0	1	215	0
chr15	22881938	22882690	FPKM30_group_203_transcript_1	0	.	22881938	22882690	0	1	752	0
chr15	22885709	22886151	FPKM30_group_204_transcript_1	0	.	22885709	22886151	0	1	442	0
chr15	22887680	22887964	FPKM30_group_205_transcript_1	0	.	22887680	22887964	0	1	284	0
chr15	22890004	22890221	FPKM30_group_206_transcript_1	0	.	22890004	22890221	0	1	217	0
chr15	22893061	22893295	FPKM30_group_206_transcript_2	0	.	22893061	22893295	0	1	234	0
chr15	22891137	22892234	FPKM30_group_206_transcript_3	0	.	22891137	22892234	0	1	1097	0
chr15	22894963	22895497	FPKM30_group_207_transcript_1	0	+	22894963	22895497	0	2	105,113	0,421
chr15	22900064	22900337	FPKM30_group_208_transcript_1	0	.	22900064	22900337	0	1	273	0
chr15	22902273	22902543	FPKM30_group_209_transcript_1	0	.	22902273	22902543	0	1	270	0
chr15	22905226	22905644	FPKM30_group_210_transcript_1	0	+	22905226	22905644	0	1	418	0
chr15	28405707	28405950	FPKM30_group_211_transcript_1	0	.	28405707	28405950	0	1	243	0
chr15	32737063	32750192	FPKM30_group_212_transcript_1	0	+	32737063	32750192	0	3	428,116,582	0,9808,12547
chr15	33627894	33628213	FPKM30_group_213_transcript_1	0	.	33627894	33628213	0	1	319	0
chr15	37677842	37678377	FPKM30_group_214_transcript_1	0	.	37677842	37678377	0	1	535	0
chr15	38915489	38915759	FPKM30_group_215_transcript_1	0	.	38915489	38915759	0	1	270	0
chr15	38917957	38918215	FPKM30_group_216_transcript_1	0	.	38917957	38918215	0	1	258	0
chr15	48859449	48859663	FPKM30_group_217_transcript_1	0	.	48859449	48859663	0	1	214	0
chr15	56360755	56361310	FPKM30_group_218_transcript_1	0	.	56360755	56361310	0	1	555	0
chr15	60318780	60319044	FPKM30_group_219_transcript_1	0	.	60318780	60319044	0	1	264	0
chr15	63375577	63376066	FPKM30_group_220_transcript_1	0	.	63375577	63376066	0	1	489	0
chr15	63376269	63376578	FPKM30_group_220_transcript_2	0	.	63376269	63376578	0	1	309	0
chr15	65131729	65134914	FPKM30_group_221_transcript_1	0	.	65131729	65134914	0	2	519,970	0,2215
chr15	71997528	71997856	FPKM30_group_222_transcript_1	0	.	71997528	71997856	0	1	328	0
chr15	71998459	71998661	FPKM30_group_222_transcript_2	0	.	71998459	71998661	0	1	202	0
chr15	72559008	72559215	FPKM30_group_223_transcript_1	0	.	72559008	72559215	0	1	207	0
chr15	72677921	72678145	FPKM30_group_224_transcript_1	0	-	72677921	72678145	0	1	224	0
chr15	85921155	85922022	FPKM30_group_225_transcript_1	0	+	85921155	85922022	0	2	127,78	0,789
chr15	92239913	92240704	FPKM30_group_226_transcript_1	0	.	92239913	92240704	0	1	791	0
chr15	92239108	92239685	FPKM30_group_226_transcript_2	0	.	92239108	92239685	0	1	577	0
chr15	93673487	93673688	FPKM30_group_227_transcript_1	0	.	93673487	93673688	0	1	201	0
chr15	93701836	93702111	FPKM30_group_228_transcript_1	0	.	93701836	93702111	0	1	275	0
chr15	93709832	93710186	FPKM30_group_229_transcript_1	0	.	93709832	93710186	0	1	354	0
chr15	93710482	93719738	FPKM30_group_229_transcript_2	0	+	93710482	93719738	0	2	143,241	0,9015
chr15	93756384	93756815	FPKM30_group_230_transcript_1	0	.	93756384	93756815	0	1	431	0
chr15	93764248	93764459	FPKM30_group_231_transcript_1	0	.	93764248	93764459	0	1	211	0
chr15	94169422	94171218	FPKM30_group_232_transcript_1	0	.	94169422	94171218	0	2	1342,27	0,1769
chr15	94484142	94484464	FPKM30_group_233_transcript_1	0	.	94484142	94484464	0	1	322	0
chr15	94494850	94495052	FPKM30_group_234_transcript_1	0	.	94494850	94495052	0	1	202	0
chr15	94516166	94516788	FPKM30_group_235_transcript_1	0	.	94516166	94516788	0	1	622	0
chr15	94565279	94565655	FPKM30_group_236_transcript_1	0	.	94565279	94565655	0	1	376	0
chr15	94592560	94592804	FPKM30_group_237_transcript_1	0	.	94592560	94592804	0	1	244	0
chr15	94895536	94895839	FPKM30_group_238_transcript_1	0	.	94895536	94895839	0	1	303	0
chr15	95208923	95232934	FPKM30_group_239_transcript_1	0	+	95208923	95232934	0	3	43,86,81	0,10574,23930
chr16	201	434	FPKM30_group_240_transcript_1	0	.	201	434	0	1	233	0
chr16	2003243	2003712	FPKM30_group_241_transcript_1	0	.	2003243	2003712	0	1	469	0
chr16	7861548	7884376	FPKM30_group_242_transcript_1	0	-	7861548	7884376	0	4	39,55,233,121	0,4534,7993,22707
chr16	8494291	8498585	FPKM30_group_243_transcript_1	0	.	8494291	8498585	0	3	153,47,242	0,2543,4052
chr16	9582479	9583026	FPKM30_group_244_transcript_1	0	.	9582479	9583026	0	1	547	0
chr16	9710027	9710265	FPKM30_group_245_transcript_1	0	.	9710027	9710265	0	1	238	0
chr16	10207184	10223369	FPKM30_group_246_transcript_1	0	+	10207184	10223369	0	2	8,222	0,15963
chr16	10742975	10743767	FPKM30_group_247_transcript_1	0	.	10742975	10743767	0	1	792	0
chr16	16634798	16635375	FPKM30_group_248_transcript_1	0	.	16634798	16635375	0	1	577	0
chr16	20248710	20248967	FPKM30_group_249_transcript_1	0	.	20248710	20248967	0	1	257	0
chr16	22114285	22114725	FPKM30_group_250_transcript_1	0	.	22114285	22114725	0	1	440	0
chr16	31075358	31080902	FPKM30_group_251_transcript_1	0	.	31075358	31080902	0	2	59,359	0,5185
chr16	33866746	33867025	FPKM30_group_252_transcript_1	0	.	33866746	33867025	0	1	279	0
chr16	33868724	33869024	FPKM30_group_253_transcript_1	0	.	33868724	33869024	0	1	300	0
chr16	33873501	33873755	FPKM30_group_254_transcript_1	0	.	33873501	33873755	0	1	254	0
chr16	34345304	34345554	FPKM30_group_255_transcript_1	0	.	34345304	34345554	0	1	250	0
chr16	48638194	48649468	FPKM30_group_256_transcript_1	0	.	48638194	48649468	0	3	94,72,233	0,7094,11041
chr16	53443694	53444079	FPKM30_group_257_transcript_1	0	.	53443694	53444079	0	1	385	0
chr16	53444517	53445011	FPKM30_group_257_transcript_2	0	.	53444517	53445011	0	1	494	0
chr16	58616416	58616632	FPKM30_group_258_transcript_1	0	.	58616416	58616632	0	1	216	0
chr16	58615950	58616259	FPKM30_group_258_transcript_2	0	.	58615950	58616259	0	1	309	0
chr16	63819164	63819454	FPKM30_group_259_transcript_1	0	.	63819164	63819454	0	1	290	0
chr16	64650538	64650762	FPKM30_group_260_transcript_1	0	.	64650538	64650762	0	1	224	0
chr16	64999932	65002268	FPKM30_group_261_transcript_1	0	+	64999932	65002268	0	3	286,46,605	0,624,1731
chr16	68839953	68840172	FPKM30_group_262_transcript_1	0	.	68839953	68840172	0	1	219	0
chr16	70173606	70173978	FPKM30_group_263_transcript_1	0	.	70173606	70173978	0	1	372	0
chr16	86536145	86536406	FPKM30_group_264_transcript_1	0	.	86536145	86536406	0	1	261	0
chr17	17443874	17444229	FPKM30_group_265_transcript_1	0	.	17443874	17444229	0	1	355	0
chr17	21609042	21634035	FPKM30_group_266_transcript_1	0	+	21609042	21634035	0	3	110,67,196	0,23229,24797
chr17	21942685	21942921	FPKM30_group_267_transcript_1	0	.	21942685	21942921	0	1	236	0
chr17	22419939	22420317	FPKM30_group_268_transcript_1	0	.	22419939	22420317	0	1	378	0
chr17	22419012	22429343	FPKM30_group_268_transcript_2	0	.	22419012	22429343	0	5	1025,226,583,42,35	0,4062,4385,8747,10296
chr17	22433236	22433565	FPKM30_group_269_transcript_1	0	.	22433236	22433565	0	1	329	0
chr17	22433625	22433837	FPKM30_group_269_transcript_2	0	.	22433625	22433837	0	1	212	0
chr17	25922815	25923023	FPKM30_group_270_transcript_1	0	.	25922815	25923023	0	1	208	0
chr17	26403950	26404280	FPKM30_group_271_transcript_1	0	.	26403950	26404280	0	1	330	0
chr17	35960418	35960726	FPKM30_group_272_transcript_1	0	.	35960418	35960726	0	1	308	0
chr17	35960840	35961677	FPKM30_group_272_transcript_2	0	.	35960840	35961677	0	1	837	0
chr17	38282817	38283091	FPKM30_group_273_transcript_1	0	.	38282817	38283091	0	1	274	0
chr17	38320065	38320878	FPKM30_group_274_transcript_1	0	+	38320065	38320878	0	2	101,188	0,625
chr17	38320419	38320661	FPKM30_group_274_transcript_2	0	.	38320419	38320661	0	1	242	0
chr17	38322775	38323389	FPKM30_group_275_transcript_1	0	.	38322775	38323389	0	1	614	0
chr17	44136205	44138040	FPKM30_group_276_transcript_1	0	.	44136205	44138040	0	1	1835	0
chr17	44165844	44166778	FPKM30_group_277_transcript_1	0	.	44165844	44166778	0	1	934	0
chr17	48533348	48539333	FPKM30_group_278_transcript_1	0	+	48533348	48539333	0	2	42,1268	0,4717
chr17	50983381	50983925	FPKM30_group_279_transcript_1	0	.	50983381	50983925	0	1	544	0
chr17	53267605	53268019	FPKM30_group_280_transcript_1	0	.	53267605	53268019	0	1	414	0
chr17	63203205	63203433	FPKM30_group_281_transcript_1	0	.	63203205	63203433	0	1	228	0
chr17	66589001	66601584	FPKM30_group_282_transcript_1	0	+	66589001	66601584	0	2	462,33	0,12550
chr17	67877722	67878039	FPKM30_group_283_transcript_1	0	.	67877722	67878039	0	1	317	0
chr17	67876759	67877559	FPKM30_group_283_transcript_2	0	.	67876759	67877559	0	1	800	0
chr17	72114537	72114741	FPKM30_group_284_transcript_1	0	.	72114537	72114741	0	1	204	0
chr17	72116336	72116601	FPKM30_group_285_transcript_1	0	.	72116336	72116601	0	1	265	0
chr17	75462450	75462763	FPKM30_group_286_transcript_1	0	.	75462450	75462763	0	1	313	0
chr18	96600	98495	FPKM30_group_287_transcript_1	0	.	96600	98495	0	2	20,388	0,1507
chr18	1352522	1353011	FPKM30_group_288_transcript_1	0	.	1352522	1353011	0	1	489	0
chr18	5228461	5229242	FPKM30_group_289_transcript_1	0	.	5228461	5229242	0	1	781	0
chr18	5230603	5230945	FPKM30_group_290_transcript_1	0	.	5230603	5230945	0	1	342	0
chr18	5231545	5232012	FPKM30_group_290_transcript_2	0	.	5231545	5232012	0	1	467	0
chr18	7225199	7225416	FPKM30_group_291_transcript_1	0	.	7225199	7225416	0	1	217	0
chr18	7225528	7225750	FPKM30_group_291_transcript_2	0	.	7225528	7225750	0	1	222	0
chr18	10266255	10266558	FPKM30_group_292_transcript_1	0	.	10266255	10266558	0	1	303	0
chr18	24485867	24486152	FPKM30_group_293_transcript_1	0	.	24485867	24486152	0	1	285	0
chr18	25090286	25091153	FPKM30_group_294_transcript_1	0	+	25090286	25091153	0	2	39,454	0,413
chr18	27796053	27796274	FPKM30_group_295_transcript_1	0	.	27796053	27796274	0	1	221	0
chr18	37614288	37623145	FPKM30_group_296_transcript_1	0	-	37614288	37623145	0	2	64,153	0,8704
chr18	51750193	51750434	FPKM30_group_297_transcript_1	0	.	51750193	51750434	0	1	241	0
chr18	54234442	54235019	FPKM30_group_298_transcript_1	0	.	54234442	54235019	0	1	577	0
chr18	54267524	54268947	FPKM30_group_299_transcript_1	0	.	54267524	54268947	0	1	1423	0
chr18	54980388	54987113	FPKM30_group_300_transcript_1	0	+	54980388	54987113	0	2	72,419	0,6306
chr18	63193347	63193561	FPKM30_group_301_transcript_1	0	.	63193347	63193561	0	1	214	0
chr18	69018687	69019009	FPKM30_group_302_transcript_1	0	.	69018687	69019009	0	1	322	0
chr18	69068150	69068942	FPKM30_group_303_transcript_1	0	+	69068150	69068942	0	2	61,451	0,341
chr18	69070787	69082674	FPKM30_group_304_transcript_1	0	.	69070787	69082674	0	3	35,512,221	0,3089,11666
chr19	3821796	3822079	FPKM30_group_305_transcript_1	0	.	3821796	3822079	0	1	283	0
chr19	3882670	3882920	FPKM30_group_306_transcript_1	0	.	3882670	3882920	0	1	250	0
chr19	5109420	5110068	FPKM30_group_307_transcript_1	0	.	5109420	5110068	0	1	648	0
chr19	6627219	6627612	FPKM30_group_308_transcript_1	0	.	6627219	6627612	0	1	393	0
chr19	7637147	7637391	FPKM30_group_309_transcript_1	0	.	7637147	7637391	0	1	244	0
chr19	10009246	10009761	FPKM30_group_310_transcript_1	0	+	10009246	10009761	0	2	166,224	0,291
chr19	40562260	40564118	FPKM30_group_311_transcript_1	0	+	40562260	40564118	0	2	270,325	0,1533
chr19	40582105	40582495	FPKM30_group_312_transcript_1	0	.	40582105	40582495	0	1	390	0
chr19	40589222	40590203	FPKM30_group_313_transcript_1	0	+	40589222	40590203	0	1	981	0
chr19	40597988	40602345	FPKM30_group_314_transcript_1	0	+	40597988	40602345	0	1	4357	0
chr19	41338861	41339279	FPKM30_group_315_transcript_1	0	.	41338861	41339279	0	1	418	0
chr19	45613493	45613735	FPKM30_group_316_transcript_1	0	.	45613493	45613735	0	1	242	0
chr19	46651986	46652279	FPKM30_group_317_transcript_1	0	.	46651986	46652279	0	1	293	0
chr19	53063227	53063625	FPKM30_group_318_transcript_1	0	.	53063227	53063625	0	1	398	0
chr19	54071180	54071470	FPKM30_group_319_transcript_1	0	-	54071180	54071470	0	1	290	0
chr19	59030825	59031066	FPKM30_group_320_transcript_1	0	.	59030825	59031066	0	1	241	0
chr2	10901860	10902106	FPKM30_group_321_transcript_1	0	.	10901860	10902106	0	1	246	0
chr2	33845854	33846218	FPKM30_group_322_transcript_1	0	.	33845854	33846218	0	1	364	0
chr2	34005403	34023133	FPKM30_group_323_transcript_1	0	+	34005403	34023133	0	2	136,135	0,17595
chr2	34801427	34802556	FPKM30_group_324_transcript_1	0	.	34801427	34802556	0	1	1129	0
chr2	34809941	34810163	FPKM30_group_325_transcript_1	0	.	34809941	34810163	0	1	222	0
chr2	34808478	34809506	FPKM30_group_325_transcript_2	0	.	34808478	34809506	0	1	1028	0
chr2	34819638	34819863	FPKM30_group_326_transcript_1	0	.	34819638	34819863	0	1	225	0
chr2	34860112	34860400	FPKM30_group_327_transcript_1	0	.	34860112	34860400	0	1	288	0
chr2	38545236	38545460	FPKM30_group_328_transcript_1	0	.	38545236	38545460	0	1	224	0
chr2	38549779	38550079	FPKM30_group_329_transcript_1	0	.	38549779	38550079	0	1	300	0
chr2	46846726	46847226	FPKM30_group_330_transcript_1	0	.	46846726	46847226	0	1	500	0
chr2	49290469	49310547	FPKM30_group_331_transcript_1	0	+	49290469	49310547	0	4	269,7,10,325	0,468,15636,19753
chr2	64335369	64336815	FPKM30_group_332_transcript_1	0	+	64335369	64336815	0	2	137,269	0,1177
chr2	64337035	64337506	FPKM30_group_332_transcript_2	0	.	64337035	64337506	0	1	471	0
chr2	67414920	67415167	FPKM30_group_333_transcript_1	0	.	67414920	67415167	0	1	247	0
chr2	67416400	67416830	FPKM30_group_333_transcript_2	0	.	67416400	67416830	0	1	430	0
chr2	67415415	67415850	FPKM30_group_333_transcript_3	0	.	67415415	67415850	0	1	435	0
chr2	67418158	67422341	FPKM30_group_334_transcript_1	0	.	67418158	67422341	0	1	4183	0
chr2	68941546	68942347	FPKM30_group_335_transcript_1	0	.	68941546	68942347	0	1	801	0
chr2	75019983	75023583	FPKM30_group_336_transcript_1	0	+	75019983	75023583	0	1	3600	0
chr2	76656230	76668335	FPKM30_group_337_transcript_1	0	+	76656230	76668335	0	4	17,81,48,87	0,4053,4442,12018
chr2	77866737	77873787	FPKM30_group_338_transcript_1	0	+	77866737	77873787	0	3	9,130,422	0,2278,6628
chr2	78767304	78782533	FPKM30_group_339_transcript_1	0	+	78767304	78782533	0	3	9,12,342	0,4605,14887
chr2	87558781	87559052	FPKM30_group_340_transcript_1	0	.	87558781	87559052	0	1	271	0
chr2	88943480	88947290	FPKM30_group_341_transcript_1	0	.	88943480	88947290	0	2	33,1148	0,2662
chr2	91055115	91055483	FPKM30_group_342_transcript_1	0	.	91055115	91055483	0	1	368	0
chr2	91639509	91654304	FPKM30_group_343_transcript_1	0	+	91639509	91654304	0	4	195,56,85,70	0,899,7366,14725
chr2	94928486	94928768	FPKM30_group_344_transcript_1	0	.	94928486	94928768	0	1	282	0
chr2	96900495	96900743	FPKM30_group_345_transcript_1	0	.	96900495	96900743	0	1	248	0
chr2	100409163	100409373	FPKM30_group_346_transcript_1	0	.	100409163	100409373	0	1	210	0
chr2	105583905	105584144	FPKM30_group_347_transcript_1	0	.	105583905	105584144	0	1	239	0
chr2	106684643	106783682	FPKM30_group_348_transcript_1	0	+	106684643	106783682	0	4	187,148,129,26	0,65931,76255,99013
chr2	114480568	114481380	FPKM30_group_349_transcript_1	0	.	114480568	114481380	0	1	812	0
chr2	117497363	117497788	FPKM30_group_350_transcript_1	0	.	117497363	117497788	0	2	75,241	0,184
chr2	120694853	120695075	FPKM30_group_351_transcript_1	0	.	120694853	120695075	0	1	222	0
chr2	128366253	128366706	FPKM30_group_352_transcript_1	0	.	128366253	128366706	0	1	453	0
chr2	132732020	132732235	FPKM30_group_353_transcript_1	0	.	132732020	132732235	0	1	215	0
chr2	132735162	132735537	FPKM30_group_354_transcript_1	0	.	132735162	132735537	0	1	375	0
chr2	132739545	132739881	FPKM30_group_355_transcript_1	0	.	132739545	132739881	0	1	336	0
chr2	132742240	132742453	FPKM30_group_356_transcript_1	0	.	132742240	132742453	0	1	213	0
chr2	132752210	132752574	FPKM30_group_357_transcript_1	0	+	132752210	132752574	0	1	364	0
chr2	132752697	132754114	FPKM30_group_357_transcript_2	0	+	132752697	132754114	0	1	1417	0
chr2	132755329	132755759	FPKM30_group_358_transcript_1	0	.	132755329	132755759	0	1	430	0
chr2	139884981	139885633	FPKM30_group_359_transcript_1	0	.	139884981	139885633	0	1	652	0
chr2	150734254	150779248	FPKM30_group_360_transcript_1	0	+	150734254	150779248	0	2	145,156	0,44838
chr2	155422600	155423473	FPKM30_group_361_transcript_1	0	.	155422600	155423473	0	1	873	0
chr2	156802549	156802828	FPKM30_group_362_transcript_1	0	.	156802549	156802828	0	1	279	0
chr2	157972589	157977118	FPKM30_group_363_transcript_1	0	.	157972589	157977118	0	1	4529	0
chr2	165413699	165414151	FPKM30_group_364_transcript_1	0	.	165413699	165414151	0	1	452	0
chr2	177199699	177200084	FPKM30_group_365_transcript_1	0	.	177199699	177200084	0	1	385	0
chr2	180686157	180691277	FPKM30_group_366_transcript_1	0	.	180686157	180691277	0	1	5120	0
chr2	180712215	180714592	FPKM30_group_367_transcript_1	0	.	180712215	180714592	0	2	942,1134	0,1243
chr2	181263847	181264196	FPKM30_group_368_transcript_1	0	.	181263847	181264196	0	1	349	0
chr2	181250973	181271348	FPKM30_group_368_transcript_2	0	.	181250973	181271348	0	2	163,6380	0,13995
chr2	181297378	181297665	FPKM30_group_369_transcript_1	0	.	181297378	181297665	0	1	287	0
chr2	181335446	181336124	FPKM30_group_370_transcript_1	0	.	181335446	181336124	0	1	678	0
chr2	181396762	181401005	FPKM30_group_371_transcript_1	0	+	181396762	181401005	0	2	280,1440	0,2803
chr2	181413171	181413783	FPKM30_group_372_transcript_1	0	.	181413171	181413783	0	1	612	0
chr2	181435666	181435901	FPKM30_group_373_transcript_1	0	.	181435666	181435901	0	1	235	0
chr2	181436012	181436750	FPKM30_group_373_transcript_2	0	.	181436012	181436750	0	1	738	0
chr2	181437545	181437822	FPKM30_group_373_transcript_3	0	.	181437545	181437822	0	1	277	0
chr2	181438120	181438701	FPKM30_group_373_transcript_4	0	.	181438120	181438701	0	1	581	0
chr2	181439518	181439733	FPKM30_group_373_transcript_5	0	.	181439518	181439733	0	1	215	0
chr2	181451262	181453998	FPKM30_group_374_transcript_1	0	.	181451262	181453998	0	1	2736	0
chr2	181481022	181481800	FPKM30_group_375_transcript_1	0	.	181481022	181481800	0	1	778	0
chr2	181482910	181483139	FPKM30_group_375_transcript_2	0	.	181482910	181483139	0	1	229	0
chr2	181482703	181494219	FPKM30_group_375_transcript_3	0	.	181482703	181494219	0	2	19,4976	0,6540
chr2	186490936	186491167	FPKM30_group_376_transcript_1	0	.	186490936	186491167	0	1	231	0
chr2	186592351	186592559	FPKM30_group_377_transcript_1	0	.	186592351	186592559	0	1	208	0
chr2	186656024	186656346	FPKM30_group_378_transcript_1	0	.	186656024	186656346	0	1	322	0
chr2	193322688	193326747	FPKM30_group_379_transcript_1	0	+	193322688	193326747	0	3	311,84,53	0,1071,4006
chr2	193348441	193349352	FPKM30_group_380_transcript_1	0	.	193348441	193349352	0	1	911	0
chr2	208235358	208239734	FPKM30_group_381_transcript_1	0	+	208235358	208239734	0	2	133,85	0,4291
chr2	211265892	211266118	FPKM30_group_382_transcript_1	0	.	211265892	211266118	0	1	226	0
chr2	216266434	216266663	FPKM30_group_383_transcript_1	0	.	216266434	216266663	0	1	229	0
chr2	216291009	216292392	FPKM30_group_384_transcript_1	0	+	216291009	216292392	0	2	221,429	0,954
chr2	220001884	220002192	FPKM30_group_385_transcript_1	0	.	220001884	220002192	0	1	308	0
chr2	223284312	223285347	FPKM30_group_386_transcript_1	0	.	223284312	223285347	0	1	1035	0
chr2	226461009	226461639	FPKM30_group_387_transcript_1	0	.	226461009	226461639	0	1	630	0
chr2	235020741	235021521	FPKM30_group_388_transcript_1	0	-	235020741	235021521	0	3	48,162,51	0,220,729
chr20	7184774	7184997	FPKM30_group_389_transcript_1	0	.	7184774	7184997	0	1	223	0
chr20	12684662	12685181	FPKM30_group_390_transcript_1	0	.	12684662	12685181	0	1	519	0
chr20	12690604	12691075	FPKM30_group_391_transcript_1	0	.	12690604	12691075	0	1	471	0
chr20	12689361	12689909	FPKM30_group_391_transcript_2	0	.	12689361	12689909	0	1	548	0
chr20	23800999	23803563	FPKM30_group_392_transcript_1	0	+	23800999	23803563	0	2	123,711	0,1853
chr20	31408541	31409290	FPKM30_group_393_transcript_1	0	.	31408541	31409290	0	1	749	0
chr20	36444678	36445762	FPKM30_group_394_transcript_1	0	.	36444678	36445762	0	1	1084	0
chr20	36485675	36485888	FPKM30_group_395_transcript_1	0	.	36485675	36485888	0	1	213	0
chr20	36489653	36489964	FPKM30_group_396_transcript_1	0	.	36489653	36489964	0	1	311	0
chr20	36489947	36490282	FPKM30_group_396_transcript_2	0	.	36489947	36490282	0	1	335	0
chr20	36488155	36489178	FPKM30_group_396_transcript_3	0	.	36488155	36489178	0	2	603,104	0,919
chr20	36491863	36492069	FPKM30_group_397_transcript_1	0	.	36491863	36492069	0	1	206	0
chr20	36497202	36497406	FPKM30_group_398_transcript_1	0	.	36497202	36497406	0	1	204	0
chr20	38074757	38075132	FPKM30_group_399_transcript_1	0	.	38074757	38075132	0	1	375	0
chr20	38333177	38333507	FPKM30_group_400_transcript_1	0	.	38333177	38333507	0	1	330	0
chr20	38331417	38332402	FPKM30_group_400_transcript_2	0	.	38331417	38332402	0	1	985	0
chr20	38336347	38336688	FPKM30_group_401_transcript_1	0	.	38336347	38336688	0	1	341	0
chr20	42287524	42287792	FPKM30_group_402_transcript_1	0	.	42287524	42287792	0	1	268	0
chr20	46040941	46041540	FPKM30_group_403_transcript_1	0	.	46040941	46041540	0	1	599	0
chr20	46041672	46043338	FPKM30_group_403_transcript_2	0	.	46041672	46043338	0	1	1666	0
chr20	55608633	55609720	FPKM30_group_404_transcript_1	0	-	55608633	55609720	0	2	57,347	0,740
chr20	55994293	55995497	FPKM30_group_405_transcript_1	0	.	55994293	55995497	0	1	1204	0
chr20	56076073	56076612	FPKM30_group_406_transcript_1	0	.	56076073	56076612	0	1	539	0
chr21	10207067	10208768	FPKM30_group_407_transcript_1	0	.	10207067	10208768	0	1	1701	0
chr21	15043862	15044142	FPKM30_group_408_transcript_1	0	.	15043862	15044142	0	1	280	0
chr21	15041168	15041760	FPKM30_group_408_transcript_2	0	.	15041168	15041760	0	1	592	0
chr21	15041935	15048057	FPKM30_group_408_transcript_3	0	.	15041935	15048057	0	3	631,48,648	0,3117,5474
chr21	15055671	15057375	FPKM30_group_409_transcript_1	0	+	15055671	15057375	0	2	672,347	0,1357
chr21	25656806	25657127	FPKM30_group_410_transcript_1	0	.	25656806	25657127	0	1	321	0
chr21	38599112	38599363	FPKM30_group_411_transcript_1	0	.	38599112	38599363	0	1	251	0
chr21	39198893	39199142	FPKM30_group_412_transcript_1	0	.	39198893	39199142	0	1	249	0
chr21	41878658	41879201	FPKM30_group_413_transcript_1	0	.	41878658	41879201	0	1	543	0
chr21	43075716	43095200	FPKM30_group_414_transcript_1	0	+	43075716	43095200	0	2	9,254	0,19230
chr22	15512203	15512654	FPKM30_group_415_transcript_1	0	.	15512203	15512654	0	1	451	0
chr22	15513313	15513558	FPKM30_group_415_transcript_2	0	.	15513313	15513558	0	1	245	0
chr22	17256586	17258585	FPKM30_group_416_transcript_1	0	+	17256586	17258585	0	2	306,18	0,1981
chr22	19595336	19600094	FPKM30_group_417_transcript_1	0	+	19595336	19600094	0	2	458,251	0,4507
chr22	22053131	22053530	FPKM30_group_418_transcript_1	0	+	22053131	22053530	0	2	117,97	0,302
chr22	22219983	22220382	FPKM30_group_419_transcript_1	0	.	22219983	22220382	0	1	399	0
chr22	25393916	25395225	FPKM30_group_420_transcript_1	0	.	25393916	25395225	0	1	1309	0
chr22	25396242	25396490	FPKM30_group_421_transcript_1	0	.	25396242	25396490	0	1	248	0
chr22	25397361	25397696	FPKM30_group_421_transcript_2	0	.	25397361	25397696	0	1	335	0
chr22	26648027	26648292	FPKM30_group_422_transcript_1	0	.	26648027	26648292	0	1	265	0
chr22	30942295	30942947	FPKM30_group_423_transcript_1	0	.	30942295	30942947	0	1	652	0
chr22	39795082	39799848	FPKM30_group_424_transcript_1	0	+	39795082	39799848	0	2	125,315	0,4451
chr3	128845	148003	FPKM30_group_425_transcript_1	0	-	128845	148003	0	3	298,81,125	0,3694,19033
chr3	27651930	27652560	FPKM30_group_426_transcript_1	0	.	27651930	27652560	0	1	630	0
chr3	39359295	39361302	FPKM30_group_427_transcript_1	0	.	39359295	39361302	0	1	2007	0
chr3	39377782	39378093	FPKM30_group_428_transcript_1	0	.	39377782	39378093	0	1	311	0
chr3	39378893	39379220	FPKM30_group_428_transcript_2	0	.	39378893	39379220	0	1	327	0
chr3	39391433	39391764	FPKM30_group_429_transcript_1	0	.	39391433	39391764	0	1	331	0
chr3	44131983	44132220	FPKM30_group_430_transcript_1	0	.	44131983	44132220	0	1	237	0
chr3	46440510	46441377	FPKM30_group_431_transcript_1	0	.	46440510	46441377	0	1	867	0
chr3	46841546	46841990	FPKM30_group_432_transcript_1	0	.	46841546	46841990	0	1	444	0
chr3	62922735	62923063	FPKM30_group_433_transcript_1	0	.	62922735	62923063	0	1	328	0
chr3	63105491	63107438	FPKM30_group_434_transcript_1	0	+	63105491	63107438	0	2	212,99	0,1848
chr3	64760177	64760460	FPKM30_group_435_transcript_1	0	.	64760177	64760460	0	1	283	0
chr3	64801350	64801564	FPKM30_group_436_transcript_1	0	.	64801350	64801564	0	1	214	0
chr3	64813392	64813708	FPKM30_group_437_transcript_1	0	.	64813392	64813708	0	1	316	0
chr3	64819790	64820201	FPKM30_group_438_transcript_1	0	.	64819790	64820201	0	1	411	0
chr3	64839688	64839922	FPKM30_group_439_transcript_1	0	.	64839688	64839922	0	1	234	0
chr3	64841866	64842818	FPKM30_group_439_transcript_2	0	.	64841866	64842818	0	1	952	0
chr3	64842773	64843016	FPKM30_group_439_transcript_3	0	.	64842773	64843016	0	1	243	0
chr3	64840813	64842072	FPKM30_group_439_transcript_4	0	.	64840813	64842072	0	1	1259	0
chr3	64875296	64875873	FPKM30_group_440_transcript_1	0	.	64875296	64875873	0	1	577	0
chr3	64918836	64919058	FPKM30_group_441_transcript_1	0	.	64918836	64919058	0	1	222	0
chr3	64919296	64919547	FPKM30_group_441_transcript_2	0	.	64919296	64919547	0	1	251	0
chr3	64916610	64917089	FPKM30_group_441_transcript_3	0	.	64916610	64917089	0	1	479	0
chr3	64917953	64918567	FPKM30_group_441_transcript_4	0	.	64917953	64918567	0	1	614	0
chr3	64921813	64922065	FPKM30_group_442_transcript_1	0	.	64921813	64922065	0	1	252	0
chr3	64970400	64973045	FPKM30_group_443_transcript_1	0	.	64970400	64973045	0	1	2645	0
chr3	64974567	64974855	FPKM30_group_444_transcript_1	0	.	64974567	64974855	0	1	288	0
chr3	64979128	64979369	FPKM30_group_445_transcript_1	0	.	64979128	64979369	0	1	241	0
chr3	64980003	64980731	FPKM30_group_445_transcript_2	0	.	64980003	64980731	0	1	728	0
chr3	64983829	64984354	FPKM30_group_446_transcript_1	0	.	64983829	64984354	0	1	525	0
chr3	64993479	65004370	FPKM30_group_447_transcript_1	0	+	64993479	65004370	0	2	156,58	0,10833
chr3	73242605	73242830	FPKM30_group_448_transcript_1	0	.	73242605	73242830	0	1	225	0
chr3	90204609	90221403	FPKM30_group_449_transcript_1	0	.	90204609	90221403	0	2	275,249	0,16545
chr3	100199109	100200375	FPKM30_group_450_transcript_1	0	.	100199109	100200375	0	1	1266	0
chr3	102892165	102892379	FPKM30_group_451_transcript_1	0	.	102892165	102892379	0	1	214	0
chr3	108079180	108079534	FPKM30_group_452_transcript_1	0	.	108079180	108079534	0	1	354	0
chr3	108079393	108083900	FPKM30_group_452_transcript_2	0	-	108079393	108083900	0	2	618,21	0,4486
chr3	109732420	109733183	FPKM30_group_453_transcript_1	0	.	109732420	109733183	0	1	763	0
chr3	110060638	110061000	FPKM30_group_454_transcript_1	0	.	110060638	110061000	0	1	362	0
chr3	110351279	110351521	FPKM30_group_455_transcript_1	0	.	110351279	110351521	0	1	242	0
chr3	110377931	110378902	FPKM30_group_456_transcript_1	0	-	110377931	110378902	0	1	971	0
chr3	110540127	110540331	FPKM30_group_457_transcript_1	0	.	110540127	110540331	0	1	204	0
chr3	113576673	113576898	FPKM30_group_458_transcript_1	0	.	113576673	113576898	0	1	225	0
chr3	120834483	120834764	FPKM30_group_459_transcript_1	0	.	120834483	120834764	0	1	281	0
chr3	127594549	127596384	FPKM30_group_460_transcript_1	0	.	127594549	127596384	0	3	282,171,557	0,466,1278
chr3	140594965	140595215	FPKM30_group_461_transcript_1	0	.	140594965	140595215	0	1	250	0
chr3	140753663	140754099	FPKM30_group_462_transcript_1	0	.	140753663	140754099	0	1	436	0
chr3	141957159	141959271	FPKM30_group_463_transcript_1	0	-	141957159	141959271	0	2	325,162	0,1950
chr3	144142938	144143690	FPKM30_group_464_transcript_1	0	.	144142938	144143690	0	1	752	0
chr3	156490508	156494285	FPKM30_group_465_transcript_1	0	.	156490508	156494285	0	3	821,104,183	0,914,3594
chr3	157188928	157189320	FPKM30_group_466_transcript_1	0	.	157188928	157189320	0	1	392	0
chr3	157918881	157919086	FPKM30_group_467_transcript_1	0	.	157918881	157919086	0	1	205	0
chr3	164719358	164719718	FPKM30_group_468_transcript_1	0	.	164719358	164719718	0	1	360	0
chr3	177490187	177490440	FPKM30_group_469_transcript_1	0	.	177490187	177490440	0	1	253	0
chr3	177491887	177492527	FPKM30_group_469_transcript_2	0	.	177491887	177492527	0	1	640	0
chr3	177488292	177490004	FPKM30_group_469_transcript_3	0	.	177488292	177490004	0	2	503,429	0,1283
chr3	177488848	177489433	FPKM30_group_469_transcript_4	0	.	177488848	177489433	0	1	585	0
chr3	177490693	177491588	FPKM30_group_469_transcript_5	0	.	177490693	177491588	0	1	895	0
chr3	177494539	177495496	FPKM30_group_470_transcript_1	0	+	177494539	177495496	0	1	957	0
chr3	177495321	177497773	FPKM30_group_470_transcript_2	0	+	177495321	177497773	0	1	2452	0
chr3	177502915	177503257	FPKM30_group_471_transcript_1	0	.	177502915	177503257	0	1	342	0
chr3	177503236	177504007	FPKM30_group_471_transcript_2	0	.	177503236	177504007	0	1	771	0
chr3	177506965	177512055	FPKM30_group_472_transcript_1	0	+	177506965	177512055	0	1	5090	0
chr3	177514051	177514298	FPKM30_group_473_transcript_1	0	.	177514051	177514298	0	1	247	0
chr3	177515913	177516118	FPKM30_group_474_transcript_1	0	.	177515913	177516118	0	1	205	0
chr3	177516308	177516588	FPKM30_group_474_transcript_2	0	.	177516308	177516588	0	1	280	0
chr3	177523857	177524148	FPKM30_group_475_transcript_1	0	.	177523857	177524148	0	1	291	0
chr3	178821843	178823187	FPKM30_group_476_transcript_1	0	-	178821843	178823187	0	2	584,79	0,1265
chr3	180694220	180694659	FPKM30_group_477_transcript_1	0	+	180694220	180694659	0	2	42,288	0,151
chr3	183154038	183154259	FPKM30_group_478_transcript_1	0	.	183154038	183154259	0	1	221	0
chr3	184655712	184655950	FPKM30_group_479_transcript_1	0	.	184655712	184655950	0	1	238	0
chr3	190139807	190140042	FPKM30_group_480_transcript_1	0	.	190139807	190140042	0	1	235	0
chr3	192746532	192790839	FPKM30_group_481_transcript_1	0	+	192746532	192790839	0	7	66,146,77,74,266,197,455	0,11189,13628,22484,23512,27263,43852
chr3	198193031	198193263	FPKM30_group_482_transcript_1	0	-	198193031	198193263	0	1	232	0
chr3	198824294	198825290	FPKM30_group_483_transcript_1	0	+	198824294	198825290	0	2	69,775	0,221
chr3	199431373	199432244	FPKM30_group_484_transcript_1	0	+	199431373	199432244	0	2	300,304	0,567
chr4	3584463	3584700	FPKM30_group_485_transcript_1	0	.	3584463	3584700	0	1	237	0
chr4	13243397	13243938	FPKM30_group_486_transcript_1	0	.	13243397	13243938	0	1	541	0
chr4	15847425	15847660	FPKM30_group_487_transcript_1	0	.	15847425	15847660	0	1	235	0
chr4	15846942	15847243	FPKM30_group_487_transcript_2	0	.	15846942	15847243	0	1	301	0
chr4	16553247	16553494	FPKM30_group_488_transcript_1	0	.	16553247	16553494	0	1	247	0
chr4	27341110	27341325	FPKM30_group_489_transcript_1	0	.	27341110	27341325	0	1	215	0
chr4	49207619	49207878	FPKM30_group_490_transcript_1	0	.	49207619	49207878	0	1	259	0
chr4	49206946	49207690	FPKM30_group_490_transcript_2	0	.	49206946	49207690	0	1	744	0
chr4	53273311	53274134	FPKM30_group_491_transcript_1	0	+	53273311	53274134	0	1	823	0
chr4	53274301	53278419	FPKM30_group_491_transcript_2	0	+	53274301	53278419	0	4	957,73,72,78	0,2373,2866,4040
chr4	67947082	67948367	FPKM30_group_492_transcript_1	0	.	67947082	67948367	0	2	56,233	0,1052
chr4	75400567	75401893	FPKM30_group_493_transcript_1	0	.	75400567	75401893	0	1	1326	0
chr4	80967255	80967792	FPKM30_group_494_transcript_1	0	.	80967255	80967792	0	1	537	0
chr4	89062192	89062829	FPKM30_group_495_transcript_1	0	.	89062192	89062829	0	1	637	0
chr4	89064257	89064636	FPKM30_group_496_transcript_1	0	.	89064257	89064636	0	1	379	0
chr4	89068752	89069110	FPKM30_group_497_transcript_1	0	.	89068752	89069110	0	1	358	0
chr4	89071555	89074805	FPKM30_group_498_transcript_1	0	.	89071555	89074805	0	1	3250	0
chr4	90826975	90827483	FPKM30_group_499_transcript_1	0	.	90826975	90827483	0	1	508	0
chr4	90832720	90833060	FPKM30_group_500_transcript_1	0	.	90832720	90833060	0	1	340	0
chr4	93417280	93417502	FPKM30_group_501_transcript_1	0	.	93417280	93417502	0	1	222	0
chr4	109445297	109455304	FPKM30_group_502_transcript_1	0	-	109445297	109455304	0	3	843,155,188	0,8327,9819
chr4	113868133	113873460	FPKM30_group_503_transcript_1	0	.	113868133	113873460	0	4	232,85,25,1150	0,3168,3983,4177
chr4	117439682	117440395	FPKM30_group_504_transcript_1	0	-	117439682	117440395	0	2	192,121	0,592
chr4	119600663	119600910	FPKM30_group_505_transcript_1	0	.	119600663	119600910	0	1	247	0
chr4	122590412	122590709	FPKM30_group_506_transcript_1	0	.	122590412	122590709	0	1	297	0
chr4	122838813	122839496	FPKM30_group_507_transcript_1	0	.	122838813	122839496	0	1	683	0
chr4	126701266	126701509	FPKM30_group_508_transcript_1	0	.	126701266	126701509	0	1	243	0
chr4	159339685	159341044	FPKM30_group_509_transcript_1	0	.	159339685	159341044	0	2	287,119	0,1240
chr4	165894752	165911036	FPKM30_group_510_transcript_1	0	+	165894752	165911036	0	2	261,16	0,16268
chr4	165941707	165942419	FPKM30_group_511_transcript_1	0	.	165941707	165942419	0	1	712	0
chr4	166017607	166019912	FPKM30_group_512_transcript_1	0	+	166017607	166019912	0	2	405,440	0,1865
chr4	166035817	166038119	FPKM30_group_513_transcript_1	0	+	166035817	166038119	0	1	2302	0
chr4	166641076	166641544	FPKM30_group_514_transcript_1	0	.	166641076	166641544	0	1	468	0
chr4	170203504	170204235	FPKM30_group_515_transcript_1	0	.	170203504	170204235	0	1	731	0
chr4	170213514	170215624	FPKM30_group_516_transcript_1	0	.	170213514	170215624	0	1	2110	0
chr4	170215783	170216760	FPKM30_group_516_transcript_2	0	.	170215783	170216760	0	1	977	0
chr4	170229627	170232006	FPKM30_group_517_transcript_1	0	-	170229627	170232006	0	2	299,128	0,2251
chr4	171762765	171762969	FPKM30_group_518_transcript_1	0	.	171762765	171762969	0	1	204	0
chr4	174521511	174521925	FPKM30_group_519_transcript_1	0	.	174521511	174521925	0	1	414	0
chr4	180324442	180336703	FPKM30_group_520_transcript_1	0	+	180324442	180336703	0	5	1372,1511,558,74,12	0,1769,3374,6190,12249
chr4	187581875	187584689	FPKM30_group_521_transcript_1	0	.	187581875	187584689	0	3	105,136,434	0,362,2380
chr4	187915605	187917278	FPKM30_group_522_transcript_1	0	+	187915605	187917278	0	2	58,364	0,1309
chr4	190707107	190708726	FPKM30_group_523_transcript_1	0	+	190707107	190708726	0	4	528,115,27,177	0,632,889,1442
chr4	191164031	191164249	FPKM30_group_524_transcript_1	0	.	191164031	191164249	0	1	218	0
chr5	8513455	8513701	FPKM30_group_525_transcript_1	0	.	8513455	8513701	0	1	246	0
chr5	8512706	8513564	FPKM30_group_525_transcript_2	0	.	8512706	8513564	0	1	858	0
chr5	8829119	8829364	FPKM30_group_526_transcript_1	0	.	8829119	8829364	0	1	245	0
chr5	12728928	12729288	FPKM30_group_527_transcript_1	0	.	12728928	12729288	0	1	360	0
chr5	12730499	12730777	FPKM30_group_528_transcript_1	0	.	12730499	12730777	0	1	278	0
chr5	14716210	14716412	FPKM30_group_529_transcript_1	0	.	14716210	14716412	0	1	202	0
chr5	14716321	14716541	FPKM30_group_529_transcript_2	0	.	14716321	14716541	0	1	220	0
chr5	15505104	15505662	FPKM30_group_530_transcript_1	0	+	15505104	15505662	0	2	345,119	0,439
chr5	17422332	17428686	FPKM30_group_531_transcript_1	0	.	17422332	17428686	0	2	166,121	0,6233
chr5	18708521	18708801	FPKM30_group_532_transcript_1	0	.	18708521	18708801	0	1	280	0
chr5	31362101	31362534	FPKM30_group_533_transcript_1	0	.	31362101	31362534	0	1	433	0
chr5	31362836	31363398	FPKM30_group_533_transcript_2	0	.	31362836	31363398	0	1	562	0
chr5	31363995	31364519	FPKM30_group_533_transcript_3	0	.	31363995	31364519	0	1	524	0
chr5	35919964	35920533	FPKM30_group_534_transcript_1	0	.	35919964	35920533	0	1	569	0
chr5	42189508	42211123	FPKM30_group_535_transcript_1	0	+	42189508	42211123	0	6	25,853,144,28,111,113	0,2936,4071,5376,5686,21502
chr5	42764147	42764617	FPKM30_group_536_transcript_1	0	.	42764147	42764617	0	1	470	0
chr5	43608181	43608585	FPKM30_group_537_transcript_1	0	.	43608181	43608585	0	1	404	0
chr5	43610160	43611764	FPKM30_group_538_transcript_1	0	+	43610160	43611764	0	2	438,946	0,658
chr5	56629346	56631125	FPKM30_group_539_transcript_1	0	-	56629346	56631125	0	2	53,318	0,1461
chr5	56996834	56997087	FPKM30_group_540_transcript_1	0	.	56996834	56997087	0	1	253	0
chr5	57399865	57400276	FPKM30_group_541_transcript_1	0	.	57399865	57400276	0	1	411	0
chr5	66794306	66794796	FPKM30_group_542_transcript_1	0	.	66794306	66794796	0	1	490	0
chr5	66796664	66796973	FPKM30_group_543_transcript_1	0	.	66796664	66796973	0	1	309	0
chr5	66962955	66963158	FPKM30_group_544_transcript_1	0	.	66962955	66963158	0	1	203	0
chr5	67874953	67875303	FPKM30_group_545_transcript_1	0	.	67874953	67875303	0	1	350	0
chr5	68786175	68786648	FPKM30_group_546_transcript_1	0	-	68786175	68786648	0	1	473	0
chr5	86005799	86006040	FPKM30_group_547_transcript_1	0	.	86005799	86006040	0	1	241	0
chr5	95220590	95221585	FPKM30_group_548_transcript_1	0	.	95220590	95221585	0	1	995	0
chr5	97703886	97704105	FPKM30_group_549_transcript_1	0	.	97703886	97704105	0	1	219	0
chr5	97703688	97703965	FPKM30_group_549_transcript_2	0	.	97703688	97703965	0	1	277	0
chr5	118761348	118761710	FPKM30_group_550_transcript_1	0	.	118761348	118761710	0	1	362	0
chr5	118760601	118761226	FPKM30_group_550_transcript_2	0	.	118760601	118761226	0	1	625	0
chr5	118762687	118762985	FPKM30_group_550_transcript_3	0	.	118762687	118762985	0	1	298	0
chr5	119709546	119709935	FPKM30_group_551_transcript_1	0	.	119709546	119709935	0	1	389	0
chr5	135905769	135906070	FPKM30_group_552_transcript_1	0	.	135905769	135906070	0	1	301	0
chr5	137838721	137839286	FPKM30_group_553_transcript_1	0	.	137838721	137839286	0	1	565	0
chr5	137839898	137841006	FPKM30_group_553_transcript_2	0	.	137839898	137841006	0	1	1108	0
chr5	137841713	137842519	FPKM30_group_553_transcript_3	0	.	137841713	137842519	0	1	806	0
chr5	146919704	146919906	FPKM30_group_554_transcript_1	0	.	146919704	146919906	0	1	202	0
chr5	147225203	147225525	FPKM30_group_555_transcript_1	0	.	147225203	147225525	0	1	322	0
chr5	147227185	147228388	FPKM30_group_555_transcript_2	0	.	147227185	147228388	0	1	1203	0
chr5	147223060	147226462	FPKM30_group_555_transcript_3	0	+	147223060	147226462	0	2	1833,705	0,2697
chr5	154851415	154851681	FPKM30_group_556_transcript_1	0	.	154851415	154851681	0	1	266	0
chr5	159846726	159847044	FPKM30_group_557_transcript_1	0	.	159846726	159847044	0	1	318	0
chr5	159846126	159846691	FPKM30_group_557_transcript_2	0	.	159846126	159846691	0	1	565	0
chr5	170728494	170729008	FPKM30_group_558_transcript_1	0	.	170728494	170729008	0	1	514	0
chr5	173148883	173167490	FPKM30_group_559_transcript_1	0	.	173148883	173167490	0	3	388,493,91	0,1184,18516
chr5	174185452	174186264	FPKM30_group_560_transcript_1	0	+	174185452	174186264	0	3	123,311,111	0,278,701
chr5	174908376	174908964	FPKM30_group_561_transcript_1	0	.	174908376	174908964	0	1	588	0
chr5	177421664	177422446	FPKM30_group_562_transcript_1	0	.	177421664	177422446	0	1	782	0
chr5	180607801	180608171	FPKM30_group_563_transcript_1	0	.	180607801	180608171	0	1	370	0
chr6	4286700	4292435	FPKM30_group_564_transcript_1	0	.	4286700	4292435	0	3	3582,113,572	0,4254,5163
chr6	8598152	8600028	FPKM30_group_565_transcript_1	0	.	8598152	8600028	0	1	1876	0
chr6	10579123	10579812	FPKM30_group_566_transcript_1	0	.	10579123	10579812	0	1	689	0
chr6	13680507	13681418	FPKM30_group_567_transcript_1	0	.	13680507	13681418	0	1	911	0
chr6	26629337	26629581	FPKM30_group_568_transcript_1	0	.	26629337	26629581	0	1	244	0
chr6	27306155	27306413	FPKM30_group_569_transcript_1	0	+	27306155	27306413	0	1	258	0
chr6	28878327	28878571	FPKM30_group_570_transcript_1	0	-	28878327	28878571	0	1	244	0
chr6	29016801	29017077	FPKM30_group_571_transcript_1	0	+	29016801	29017077	0	1	276	0
chr6	29026719	29026956	FPKM30_group_572_transcript_1	0	.	29026719	29026956	0	1	237	0
chr6	30672952	30673472	FPKM30_group_573_transcript_1	0	.	30672952	30673472	0	1	520	0
chr6	44074883	44075269	FPKM30_group_574_transcript_1	0	.	44074883	44075269	0	1	386	0
chr6	44166622	44166882	FPKM30_group_575_transcript_1	0	.	44166622	44166882	0	1	260	0
chr6	44293582	44293874	FPKM30_group_576_transcript_1	0	.	44293582	44293874	0	1	292	0
chr6	50174431	50174677	FPKM30_group_577_transcript_1	0	.	50174431	50174677	0	1	246	0
chr6	63982052	63983096	FPKM30_group_578_transcript_1	0	.	63982052	63983096	0	1	1044	0
chr6	71160927	71165938	FPKM30_group_579_transcript_1	0	+	71160927	71165938	0	3	540,42,309	0,721,4702
chr6	72162325	72162734	FPKM30_group_580_transcript_1	0	.	72162325	72162734	0	1	409	0
chr6	72167220	72167508	FPKM30_group_581_transcript_1	0	.	72167220	72167508	0	1	288	0
chr6	72172964	72173169	FPKM30_group_582_transcript_1	0	.	72172964	72173169	0	1	205	0
chr6	72172588	72172938	FPKM30_group_582_transcript_2	0	+	72172588	72172938	0	1	350	0
chr6	74628261	74628472	FPKM30_group_583_transcript_1	0	.	74628261	74628472	0	1	211	0
chr6	76059052	76059404	FPKM30_group_584_transcript_1	0	.	76059052	76059404	0	1	352	0
chr6	76060859	76061307	FPKM30_group_585_transcript_1	0	.	76060859	76061307	0	1	448	0
chr6	77618303	77618571	FPKM30_group_586_transcript_1	0	.	77618303	77618571	0	1	268	0
chr6	86442703	86443673	FPKM30_group_587_transcript_1	0	.	86442703	86443673	0	1	970	0
chr6	86444741	86445158	FPKM30_group_588_transcript_1	0	.	86444741	86445158	0	1	417	0
chr6	89321663	89321875	FPKM30_group_589_transcript_1	0	.	89321663	89321875	0	1	212	0
chr6	92493157	92493404	FPKM30_group_590_transcript_1	0	.	92493157	92493404	0	1	247	0
chr6	94582760	94583776	FPKM30_group_591_transcript_1	0	.	94582760	94583776	0	1	1016	0
chr6	95324934	95325692	FPKM30_group_592_transcript_1	0	.	95324934	95325692	0	1	758	0
chr6	101443916	101445092	FPKM30_group_593_transcript_1	0	.	101443916	101445092	0	2	442,263	0,913
chr6	106162105	106165667	FPKM30_group_594_transcript_1	0	+	106162105	106165667	0	2	2065,686	0,2876
chr6	106157503	106164670	FPKM30_group_594_transcript_2	0	+	106157503	106164670	0	2	348,522	0,6645
chr6	106165811	106186764	FPKM30_group_594_transcript_3	0	.	106165811	106186764	0	6	1894,130,88,59,129,62	0,8089,10243,11486,18656,20891
chr6	107293061	107293315	FPKM30_group_595_transcript_1	0	.	107293061	107293315	0	1	254	0
chr6	107311246	107311522	FPKM30_group_596_transcript_1	0	.	107311246	107311522	0	1	276	0
chr6	107314564	107314801	FPKM30_group_597_transcript_1	0	.	107314564	107314801	0	1	237	0
chr6	107315967	107316201	FPKM30_group_598_transcript_1	0	.	107315967	107316201	0	1	234	0
chr6	107341382	107342091	FPKM30_group_599_transcript_1	0	.	107341382	107342091	0	1	709	0
chr6	114018395	114018737	FPKM30_group_600_transcript_1	0	.	114018395	114018737	0	1	342	0
chr6	114848028	114848288	FPKM30_group_601_transcript_1	0	.	114848028	114848288	0	1	260	0
chr6	114848349	114848587	FPKM30_group_601_transcript_2	0	.	114848349	114848587	0	1	238	0
chr6	114848638	114849389	FPKM30_group_601_transcript_3	0	.	114848638	114849389	0	1	751	0
chr6	114849469	114849811	FPKM30_group_601_transcript_4	0	.	114849469	114849811	0	1	342	0
chr6	114883722	114884289	FPKM30_group_602_transcript_1	0	.	114883722	114884289	0	1	567	0
chr6	119840442	119840709	FPKM30_group_603_transcript_1	0	.	119840442	119840709	0	1	267	0
chr6	127731149	127731854	FPKM30_group_604_transcript_1	0	.	127731149	127731854	0	1	705	0
chr6	127736899	127737156	FPKM30_group_605_transcript_1	0	+	127736899	127737156	0	1	257	0
chr6	134496443	134496679	FPKM30_group_606_transcript_1	0	.	134496443	134496679	0	1	236	0
chr6	138187240	138188009	FPKM30_group_607_transcript_1	0	+	138187240	138188009	0	2	620,75	0,694
chr6	140442325	140457667	FPKM30_group_608_transcript_1	0	+	140442325	140457667	0	5	103,30,81,985,444	0,3732,7185,13255,14898
chr6	141261009	141261248	FPKM30_group_609_transcript_1	0	.	141261009	141261248	0	1	239	0
chr6	159935752	159936195	FPKM30_group_610_transcript_1	0	.	159935752	159936195	0	1	443	0
chr6	166280270	166280792	FPKM30_group_611_transcript_1	0	.	166280270	166280792	0	1	522	0
chr6	166280957	166281406	FPKM30_group_611_transcript_2	0	.	166280957	166281406	0	1	449	0
chr6	166282694	166283073	FPKM30_group_612_transcript_1	0	.	166282694	166283073	0	1	379	0
chr6	166283716	166284236	FPKM30_group_612_transcript_2	0	.	166283716	166284236	0	1	520	0
chr6	166287065	166287701	FPKM30_group_613_transcript_1	0	.	166287065	166287701	0	1	636	0
chr6	166288691	166289050	FPKM30_group_613_transcript_2	0	.	166288691	166289050	0	1	359	0
chr6	167561632	167562052	FPKM30_group_614_transcript_1	0	.	167561632	167562052	0	1	420	0
chr6	167566982	167567401	FPKM30_group_615_transcript_1	0	.	167566982	167567401	0	1	419	0
chr7	69442	69702	FPKM30_group_616_transcript_1	0	.	69442	69702	0	1	260	0
chr7	19819341	19819851	FPKM30_group_617_transcript_1	0	.	19819341	19819851	0	1	510	0
chr7	19925194	19925408	FPKM30_group_618_transcript_1	0	-	19925194	19925408	0	1	214	0
chr7	19966956	19974539	FPKM30_group_619_transcript_1	0	.	19966956	19974539	0	2	186,323	0,7260
chr7	24299668	24299869	FPKM30_group_620_transcript_1	0	.	24299668	24299869	0	1	201	0
chr7	24345783	24346070	FPKM30_group_621_transcript_1	0	.	24345783	24346070	0	1	287	0
chr7	24347441	24347750	FPKM30_group_622_transcript_1	0	.	24347441	24347750	0	1	309	0
chr7	24348313	24348715	FPKM30_group_622_transcript_2	0	.	24348313	24348715	0	1	402	0
chr7	24366178	24366431	FPKM30_group_623_transcript_1	0	.	24366178	24366431	0	1	253	0
chr7	24397132	24397366	FPKM30_group_624_transcript_1	0	.	24397132	24397366	0	1	234	0
chr7	24395822	24396430	FPKM30_group_624_transcript_2	0	.	24395822	24396430	0	1	608	0
chr7	24425980	24426440	FPKM30_group_625_transcript_1	0	.	24425980	24426440	0	1	460	0
chr7	30584021	30584225	FPKM30_group_626_transcript_1	0	.	30584021	30584225	0	1	204	0
chr7	38323619	38324940	FPKM30_group_627_transcript_1	0	.	38323619	38324940	0	1	1321	0
chr7	38335366	38335604	FPKM30_group_628_transcript_1	0	.	38335366	38335604	0	1	238	0
chr7	38347626	38347883	FPKM30_group_629_transcript_1	0	.	38347626	38347883	0	1	257	0
chr7	44033760	44034073	FPKM30_group_630_transcript_1	0	.	44033760	44034073	0	1	313	0
chr7	44047977	44048185	FPKM30_group_631_transcript_1	0	.	44047977	44048185	0	1	208	0
chr7	44048343	44048577	FPKM30_group_631_transcript_2	0	.	44048343	44048577	0	1	234	0
chr7	45265918	45266326	FPKM30_group_632_transcript_1	0	.	45265918	45266326	0	1	408	0
chr7	57643146	57643351	FPKM30_group_633_transcript_1	0	.	57643146	57643351	0	1	205	0
chr7	61606378	61608626	FPKM30_group_634_transcript_1	0	+	61606378	61608626	0	4	185,370,53,74	0,259,1497,2174
chr7	64905669	64906314	FPKM30_group_635_transcript_1	0	+	64905669	64906314	0	2	175,77	0,568
chr7	66453313	66453674	FPKM30_group_636_transcript_1	0	.	66453313	66453674	0	1	361	0
chr7	76918322	76918608	FPKM30_group_637_transcript_1	0	.	76918322	76918608	0	1	286	0
chr7	104433956	104434381	FPKM30_group_638_transcript_1	0	.	104433956	104434381	0	1	425	0
chr7	106209891	106210188	FPKM30_group_639_transcript_1	0	.	106209891	106210188	0	1	297	0
chr7	106209442	106209902	FPKM30_group_639_transcript_2	0	.	106209442	106209902	0	1	460	0
chr7	112381928	112400968	FPKM30_group_640_transcript_1	0	.	112381928	112400968	0	3	131,291,73	0,1846,18967
chr7	117424069	117424329	FPKM30_group_641_transcript_1	0	.	117424069	117424329	0	1	260	0
chr7	117424438	117424690	FPKM30_group_641_transcript_2	0	.	117424438	117424690	0	1	252	0
chr7	121647104	121647735	FPKM30_group_642_transcript_1	0	.	121647104	121647735	0	1	631	0
chr7	128068206	128069594	FPKM30_group_643_transcript_1	0	.	128068206	128069594	0	2	403,201	0,1187
chr7	128076075	128076278	FPKM30_group_644_transcript_1	0	.	128076075	128076278	0	1	203	0
chr7	130389366	130389687	FPKM30_group_645_transcript_1	0	.	130389366	130389687	0	1	321	0
chr7	130390844	130392237	FPKM30_group_646_transcript_1	0	.	130390844	130392237	0	1	1393	0
chr7	136719036	136719464	FPKM30_group_647_transcript_1	0	+	136719036	136719464	0	1	428	0
chr7	141140117	141140819	FPKM30_group_648_transcript_1	0	.	141140117	141140819	0	1	702	0
chr7	141141042	141141794	FPKM30_group_648_transcript_2	0	.	141141042	141141794	0	1	752	0
chr7	141569359	141569997	FPKM30_group_649_transcript_1	0	.	141569359	141569997	0	1	638	0
chr7	155917889	155921288	FPKM30_group_650_transcript_1	0	.	155917889	155921288	0	2	526,76	0,3323
chr8	17763992	17764217	FPKM30_group_651_transcript_1	0	.	17763992	17764217	0	1	225	0
chr8	17764529	17765175	FPKM30_group_651_transcript_2	0	.	17764529	17765175	0	1	646	0
chr8	17763445	17763918	FPKM30_group_651_transcript_3	0	.	17763445	17763918	0	1	473	0
chr8	32985886	32987310	FPKM30_group_652_transcript_1	0	.	32985886	32987310	0	1	1424	0
chr8	32989860	32990647	FPKM30_group_653_transcript_1	0	.	32989860	32990647	0	2	250,442	0,345
chr8	72828483	72830459	FPKM30_group_654_transcript_1	0	+	72828483	72830459	0	2	44,186	0,1790
chr8	76452038	76452368	FPKM30_group_655_transcript_1	0	.	76452038	76452368	0	1	330	0
chr8	77276726	77287827	FPKM30_group_656_transcript_1	0	.	77276726	77287827	0	2	200,61	0,11040
chr8	79682522	79683724	FPKM30_group_657_transcript_1	0	.	79682522	79683724	0	2	429,110	0,1092
chr8	79683755	79684072	FPKM30_group_657_transcript_2	0	.	79683755	79684072	0	1	317	0
chr8	79684685	79684904	FPKM30_group_657_transcript_3	0	.	79684685	79684904	0	1	219	0
chr8	98722847	98723715	FPKM30_group_658_transcript_1	0	.	98722847	98723715	0	1	868	0
chr8	102542563	102543020	FPKM30_group_659_transcript_1	0	.	102542563	102543020	0	1	457	0
chr8	115363323	115363706	FPKM30_group_660_transcript_1	0	.	115363323	115363706	0	1	383	0
chr8	115365553	115365960	FPKM30_group_661_transcript_1	0	.	115365553	115365960	0	1	407	0
chr8	115370447	115371233	FPKM30_group_662_transcript_1	0	.	115370447	115371233	0	1	786	0
chr8	115369086	115369772	FPKM30_group_662_transcript_2	0	.	115369086	115369772	0	1	686	0
chr8	115375938	115379297	FPKM30_group_663_transcript_1	0	.	115375938	115379297	0	1	3359	0
chr8	115385852	115386202	FPKM30_group_664_transcript_1	0	.	115385852	115386202	0	1	350	0
chr8	125202680	125202986	FPKM30_group_665_transcript_1	0	.	125202680	125202986	0	1	306	0
chr8	125253421	125253714	FPKM30_group_666_transcript_1	0	.	125253421	125253714	0	1	293	0
chr8	127028964	127029291	FPKM30_group_667_transcript_1	0	.	127028964	127029291	0	1	327	0
chr8	127029397	127030175	FPKM30_group_667_transcript_2	0	.	127029397	127030175	0	1	778	0
chr8	127030318	127031066	FPKM30_group_667_transcript_3	0	.	127030318	127031066	0	1	748	0
chr8	127003733	127033263	FPKM30_group_667_transcript_4	0	.	127003733	127033263	0	4	240,94,2817,2014	0,13932,22395,27516
chr8	127034380	127035382	FPKM30_group_668_transcript_1	0	.	127034380	127035382	0	1	1002	0
chr8	128105979	128106278	FPKM30_group_669_transcript_1	0	.	128105979	128106278	0	1	299	0
chr8	128261173	128261453	FPKM30_group_670_transcript_1	0	.	128261173	128261453	0	1	280	0
chr8	128265384	128265678	FPKM30_group_671_transcript_1	0	.	128265384	128265678	0	1	294	0
chr8	128270924	128271353	FPKM30_group_671_transcript_2	0	.	128270924	128271353	0	1	429	0
chr8	128276256	128276539	FPKM30_group_671_transcript_3	0	.	128276256	128276539	0	1	283	0
chr8	128284220	128284479	FPKM30_group_671_transcript_4	0	.	128284220	128284479	0	1	259	0
chr8	128271582	128271943	FPKM30_group_671_transcript_5	0	.	128271582	128271943	0	1	361	0
chr8	128272464	128273235	FPKM30_group_671_transcript_6	0	.	128272464	128273235	0	1	771	0
chr8	128282133	128282561	FPKM30_group_671_transcript_7	0	.	128282133	128282561	0	1	428	0
chr8	128265872	128266777	FPKM30_group_671_transcript_8	0	.	128265872	128266777	0	1	905	0
chr8	128266571	128284809	FPKM30_group_671_transcript_9	0	.	128266571	128284809	0	5	903,575,558,663,220	0,2431,11885,16421,18018
chr8	129090994	129091197	FPKM30_group_672_transcript_1	0	.	129090994	129091197	0	1	203	0
chr8	135875429	135875634	FPKM30_group_673_transcript_1	0	.	135875429	135875634	0	1	205	0
chr8	135875702	135876134	FPKM30_group_673_transcript_2	0	.	135875702	135876134	0	1	432	0
chr8	135873480	135874033	FPKM30_group_673_transcript_3	0	.	135873480	135874033	0	1	553	0
chr8	135874466	135874971	FPKM30_group_673_transcript_4	0	.	135874466	135874971	0	1	505	0
chr8	135881716	135881926	FPKM30_group_674_transcript_1	0	.	135881716	135881926	0	1	210	0
chr8	135882527	135883075	FPKM30_group_674_transcript_2	0	+	135882527	135883075	0	1	548	0
chr9	1122	1361	FPKM30_group_675_transcript_1	0	.	1122	1361	0	1	239	0
chr9	1402049	1402281	FPKM30_group_676_transcript_1	0	.	1402049	1402281	0	1	232	0
chr9	4934409	4934639	FPKM30_group_677_transcript_1	0	.	4934409	4934639	0	1	230	0
chr9	7599479	7599738	FPKM30_group_678_transcript_1	0	.	7599479	7599738	0	1	259	0
chr9	14707851	14708667	FPKM30_group_679_transcript_1	0	.	14707851	14708667	0	1	816	0
chr9	19177611	19178093	FPKM30_group_680_transcript_1	0	.	19177611	19178093	0	1	482	0
chr9	22036747	22039223	FPKM30_group_681_transcript_1	0	+	22036747	22039223	0	2	152,119	0,2357
chr9	22721771	22722047	FPKM30_group_682_transcript_1	0	.	22721771	22722047	0	1	276	0
chr9	25670062	25670283	FPKM30_group_683_transcript_1	0	.	25670062	25670283	0	1	221	0
chr9	25988056	25988263	FPKM30_group_684_transcript_1	0	.	25988056	25988263	0	1	207	0
chr9	31570022	31596151	FPKM30_group_685_transcript_1	0	+	31570022	31596151	0	3	83,66,1993	0,10373,24136
chr9	67043476	67045063	FPKM30_group_686_transcript_1	0	+	67043476	67045063	0	2	74,234	0,1353
chr9	67915952	67916227	FPKM30_group_687_transcript_1	0	.	67915952	67916227	0	1	275	0
chr9	71101412	71111892	FPKM30_group_688_transcript_1	0	.	71101412	71111892	0	4	480,143,144,305	0,8258,9470,10175
chr9	72033727	72034116	FPKM30_group_689_transcript_1	0	.	72033727	72034116	0	1	389	0
chr9	72187743	72187957	FPKM30_group_690_transcript_1	0	.	72187743	72187957	0	1	214	0
chr9	74937923	74947826	FPKM30_group_691_transcript_1	0	+	74937923	74947826	0	2	1004,98	0,9805
chr9	81033232	81034080	FPKM30_group_692_transcript_1	0	.	81033232	81034080	0	1	848	0
chr9	81889093	81889367	FPKM30_group_693_transcript_1	0	.	81889093	81889367	0	1	274	0
chr9	81911802	81912025	FPKM30_group_694_transcript_1	0	.	81911802	81912025	0	1	223	0
chr9	84510969	84511636	FPKM30_group_695_transcript_1	0	.	84510969	84511636	0	1	667	0
chr9	84632498	84632744	FPKM30_group_696_transcript_1	0	.	84632498	84632744	0	1	246	0
chr9	84872674	84874170	FPKM30_group_697_transcript_1	0	.	84872674	84874170	0	1	1496	0
chr9	89216631	89216894	FPKM30_group_698_transcript_1	0	.	89216631	89216894	0	1	263	0
chr9	95152055	95152296	FPKM30_group_699_transcript_1	0	.	95152055	95152296	0	1	241	0
chr9	95152850	95153370	FPKM30_group_699_transcript_2	0	.	95152850	95153370	0	1	520	0
chr9	95981037	95981678	FPKM30_group_700_transcript_1	0	.	95981037	95981678	0	1	641	0
chr9	101042634	101042835	FPKM30_group_701_transcript_1	0	.	101042634	101042835	0	1	201	0
chr9	105008376	105008665	FPKM30_group_702_transcript_1	0	.	105008376	105008665	0	1	289	0
chr9	104987074	105007657	FPKM30_group_702_transcript_2	0	.	104987074	105007657	0	4	68,39,723,431	0,17726,19415,20152
chr9	110933590	110933848	FPKM30_group_703_transcript_1	0	.	110933590	110933848	0	1	258	0
chr9	110932519	110933194	FPKM30_group_703_transcript_2	0	.	110932519	110933194	0	1	675	0
chr9	110934357	110934612	FPKM30_group_703_transcript_3	0	.	110934357	110934612	0	1	255	0
chr9	112669706	112670622	FPKM30_group_704_transcript_1	0	+	112669706	112670622	0	1	916	0
chr9	133423417	133423688	FPKM30_group_705_transcript_1	0	.	133423417	133423688	0	1	271	0
chr9	133423755	133424022	FPKM30_group_705_transcript_2	0	.	133423755	133424022	0	1	267	0
chr9	133423893	133424391	FPKM30_group_705_transcript_3	0	.	133423893	133424391	0	1	498	0
chrX	4823040	4830929	FPKM30_group_706_transcript_1	0	+	4823040	4830929	0	2	200,10	0,7879
chrX	5653974	5654242	FPKM30_group_707_transcript_1	0	.	5653974	5654242	0	1	268	0
chrX	12871161	12871627	FPKM30_group_708_transcript_1	0	.	12871161	12871627	0	1	466	0
chrX	12888344	12889136	FPKM30_group_709_transcript_1	0	+	12888344	12889136	0	1	792	0
chrX	13262589	13262824	FPKM30_group_710_transcript_1	0	+	13262589	13262824	0	1	235	0
chrX	13323305	13330975	FPKM30_group_711_transcript_1	0	+	13323305	13330975	0	2	127,246	0,7424
chrX	15207941	15208388	FPKM30_group_712_transcript_1	0	.	15207941	15208388	0	1	447	0
chrX	23629166	23629388	FPKM30_group_713_transcript_1	0	.	23629166	23629388	0	1	222	0
chrX	23630067	23630288	FPKM30_group_713_transcript_2	0	.	23630067	23630288	0	1	221	0
chrX	26961475	26961722	FPKM30_group_714_transcript_1	0	.	26961475	26961722	0	1	247	0
chrX	39530708	39530959	FPKM30_group_715_transcript_1	0	.	39530708	39530959	0	1	251	0
chrX	39531073	39531314	FPKM30_group_715_transcript_2	0	+	39531073	39531314	0	1	241	0
chrX	45490814	45491069	FPKM30_group_716_transcript_1	0	.	45490814	45491069	0	1	255	0
chrX	45490970	45491237	FPKM30_group_716_transcript_2	0	.	45490970	45491237	0	1	267	0
chrX	45489533	45490525	FPKM30_group_716_transcript_3	0	+	45489533	45490525	0	1	992	0
chrX	46031730	46031988	FPKM30_group_717_transcript_1	0	.	46031730	46031988	0	1	258	0
chrX	53187430	53187709	FPKM30_group_718_transcript_1	0	.	53187430	53187709	0	1	279	0
chrX	53187755	53188234	FPKM30_group_718_transcript_2	0	.	53187755	53188234	0	1	479	0
chrX	56775102	56775442	FPKM30_group_719_transcript_1	0	.	56775102	56775442	0	1	340	0
chrX	56860460	56860996	FPKM30_group_720_transcript_1	0	.	56860460	56860996	0	1	536	0
chrX	58573112	58578274	FPKM30_group_721_transcript_1	0	-	58573112	58578274	0	2	44,175	0,4987
chrX	63181786	63182134	FPKM30_group_722_transcript_1	0	.	63181786	63182134	0	1	348	0
chrX	65136225	65138010	FPKM30_group_723_transcript_1	0	+	65136225	65138010	0	2	299,1023	0,762
chrX	73091680	73092434	FPKM30_group_724_transcript_1	0	.	73091680	73092434	0	1	754	0
chrX	73091085	73091918	FPKM30_group_724_transcript_2	0	.	73091085	73091918	0	1	833	0
chrX	73098135	73098558	FPKM30_group_725_transcript_1	0	.	73098135	73098558	0	1	423	0
chrX	73158257	73158576	FPKM30_group_726_transcript_1	0	.	73158257	73158576	0	1	319	0
chrX	73332940	73334417	FPKM30_group_727_transcript_1	0	+	73332940	73334417	0	1	1477	0
chrX	73339065	73339279	FPKM30_group_728_transcript_1	0	.	73339065	73339279	0	1	214	0
chrX	73342060	73342334	FPKM30_group_729_transcript_1	0	.	73342060	73342334	0	1	274	0
chrX	73355547	73355889	FPKM30_group_730_transcript_1	0	.	73355547	73355889	0	1	342	0
chrX	73352297	73353422	FPKM30_group_730_transcript_2	0	.	73352297	73353422	0	1	1125	0
chrX	73353631	73354628	FPKM30_group_730_transcript_3	0	+	73353631	73354628	0	1	997	0
chrX	73356287	73357850	FPKM30_group_730_transcript_4	0	+	73356287	73357850	0	2	159,948	0,615
chrX	73380543	73381204	FPKM30_group_731_transcript_1	0	.	73380543	73381204	0	1	661	0
chrX	73380980	73382216	FPKM30_group_731_transcript_2	0	+	73380980	73382216	0	1	1236	0
chrX	73387648	73388145	FPKM30_group_732_transcript_1	0	.	73387648	73388145	0	1	497	0
chrX	79713106	79713356	FPKM30_group_733_transcript_1	0	.	79713106	79713356	0	1	250	0
chrX	80072811	80073239	FPKM30_group_734_transcript_1	0	.	80072811	80073239	0	1	428	0
chrX	80824057	80824711	FPKM30_group_735_transcript_1	0	-	80824057	80824711	0	3	60,134,138	0,315,516
chrX	91968207	91970723	FPKM30_group_736_transcript_1	0	-	91968207	91970723	0	3	58,37,58	0,63,2458
chrX	97655888	97664049	FPKM30_group_737_transcript_1	0	-	97655888	97664049	0	3	74,105,29	0,1326,8132
chrX	99945647	99945868	FPKM30_group_738_transcript_1	0	.	99945647	99945868	0	1	221	0
chrX	106836762	106839749	FPKM30_group_739_transcript_1	0	.	106836762	106839749	0	2	8,2820	0,167
chrX	110648545	110648900	FPKM30_group_740_transcript_1	0	.	110648545	110648900	0	1	355	0
chrX	110648798	110649090	FPKM30_group_740_transcript_2	0	.	110648798	110649090	0	1	292	0
chrX	110641921	110648421	FPKM30_group_740_transcript_3	0	+	110641921	110648421	0	2	57,463	0,6037
chrX	110650814	110651214	FPKM30_group_741_transcript_1	0	.	110650814	110651214	0	1	400	0
chrX	110651848	110652055	FPKM30_group_741_transcript_2	0	.	110651848	110652055	0	1	207	0
chrX	110650550	110650971	FPKM30_group_741_transcript_3	0	.	110650550	110650971	0	1	421	0
chrX	113010492	113010834	FPKM30_group_742_transcript_1	0	.	113010492	113010834	0	1	342	0
chrX	113609038	113613320	FPKM30_group_743_transcript_1	0	.	113609038	113613320	0	6	194,167,134,153,14,227	0,1337,1892,3820,4029,4055
chrX	114102300	114102595	FPKM30_group_744_transcript_1	0	.	114102300	114102595	0	1	295	0
chrX	119218501	119219192	FPKM30_group_745_transcript_1	0	.	119218501	119219192	0	1	691	0
chrX	119219072	119219913	FPKM30_group_745_transcript_2	0	.	119219072	119219913	0	1	841	0
chrX	119217104	119217859	FPKM30_group_745_transcript_3	0	.	119217104	119217859	0	1	755	0
chrX	119230624	119230967	FPKM30_group_746_transcript_1	0	.	119230624	119230967	0	1	343	0
chrX	120164344	120164576	FPKM30_group_747_transcript_1	0	.	120164344	120164576	0	1	232	0
chrX	121201734	121202159	FPKM30_group_748_transcript_1	0	.	121201734	121202159	0	1	425	0
chrX	121202750	121203082	FPKM30_group_748_transcript_2	0	.	121202750	121203082	0	1	332	0
chrX	121206384	121207261	FPKM30_group_749_transcript_1	0	.	121206384	121207261	0	1	877	0
chrX	124346408	124352532	FPKM30_group_750_transcript_1	0	.	124346408	124352532	0	3	693,3290,61	0,715,6063
chrX	125434169	125434387	FPKM30_group_751_transcript_1	0	.	125434169	125434387	0	1	218	0
chrX	130710952	130721119	FPKM30_group_752_transcript_1	0	.	130710952	130721119	0	3	215,181,42	0,6354,10125
chrX	130745537	130745762	FPKM30_group_753_transcript_1	0	.	130745537	130745762	0	1	225	0
chrX	130749962	130756315	FPKM30_group_754_transcript_1	0	.	130749962	130756315	0	2	267,433	0,5920
chrX	130786478	130786705	FPKM30_group_755_transcript_1	0	.	130786478	130786705	0	1	227	0
chrX	130786905	130792389	FPKM30_group_755_transcript_2	0	.	130786905	130792389	0	2	176,402	0,5082
chrX	138630414	138630646	FPKM30_group_756_transcript_1	0	.	138630414	138630646	0	1	232	0
chrX	146184986	146185248	FPKM30_group_757_transcript_1	0	.	146184986	146185248	0	1	262	0
chrX	146211845	146212101	FPKM30_group_758_transcript_1	0	.	146211845	146212101	0	1	256	0
chrX	146773823	146774047	FPKM30_group_759_transcript_1	0	.	146773823	146774047	0	1	224	0
chrY	5869117	5869496	FPKM30_group_760_transcript_1	0	.	5869117	5869496	0	1	379	0
chrY	10644837	10646090	FPKM30_group_761_transcript_1	0	+	10644837	10646090	0	2	1175,27	0,1226
chrY	21066149	21066398	FPKM30_group_762_transcript_1	0	.	21066149	21066398	0	1	249	0
chrY	21141657	21141862	FPKM30_group_763_transcript_1	0	.	21141657	21141862	0	1	205	0
chrY	57411072	57411739	FPKM30_group_764_transcript_1	0	+	57411072	57411739	0	1	667	0
