# Supplementary material for: Pervasive Transcription of the Human Genome Produces Thousands of Previously Unidentified Long Intergenic Noncoding RNAs
Source: PLoS Genet. 2013 Jun 20;9(6):e1003569. doi: 10.1371/journal.pgen.1003569 (PMC3688513; doi:10.1371/journal.pgen.1003569)
Supplement: Dataset S3 — Catalog of lincRNAs in Dataset S2 after merging with additional lincRNAs found to be expressed at FPKM>1 exclusively in Cabili et al. [16] (54,784 FPKM>1, 3,764 FPKM>10, and 942 FPKM>30 transcripts) (BED format; hg18). (ZIP) [file pgen.1003569.s003.zip]

Archive with 3 entries (3 files):
- Dataset_S3_fpkm1.txt
- Dataset_S3_fpkm10.txt
- Dataset_S3_fpkm30.txt
