# Supplementary material for: Pervasive Transcription of the Human Genome Produces Thousands of Previously Unidentified Long Intergenic Noncoding RNAs
Source: PLoS Genet. 2013 Jun 20;9(6):e1003569. doi: 10.1371/journal.pgen.1003569 (PMC3688513; doi:10.1371/journal.pgen.1003569)
Supplement: Dataset S4 — Catalog of lincRNAs in Dataset S2 (FPKM>1) that are spliced (4,576 transcripts) (BED format, hg18). (TXT) [file pgen.1003569.s004.txt]

chr1	79157	110795	FPKM1_group_1_transcript_1	0	.	79157	110795	0	4	2335,150,105,158	0,2796,23405,31480
chr1	1958760	1961375	FPKM1_group_19_transcript_1	0	-	1958760	1961375	0	2	137,189	0,2426
chr1	2138636	2139478	FPKM1_group_21_transcript_1	0	+	2138636	2139478	0	2	36,347	0,495
chr1	2720490	2724181	FPKM1_group_25_transcript_1	0	+	2720490	2724181	0	2	386,304	0,3387
chr1	4515769	4516304	FPKM1_group_38_transcript_1	0	.	4515769	4516304	0	2	260,137	0,398
chr1	4957920	4975720	FPKM1_group_39_transcript_1	0	.	4957920	4975720	0	3	172,133,56	0,593,17744
chr1	5079299	5079990	FPKM1_group_43_transcript_1	0	-	5079299	5079990	0	2	91,494	0,197
chr1	5830546	5833116	FPKM1_group_45_transcript_1	0	+	5830546	5833116	0	2	76,235	0,2335
chr1	6377863	6384032	FPKM1_group_47_transcript_1	0	-	6377863	6384032	0	2	132,231	0,5938
chr1	6378918	6382101	FPKM1_group_47_transcript_2	0	+	6378918	6382101	0	2	74,749	0,2434
chr1	6707282	6712659	FPKM1_group_49_transcript_1	0	+	6707282	6712659	0	3	215,63,294	0,2796,5083
chr1	6764909	6767490	FPKM1_group_50_transcript_1	0	+	6764909	6767490	0	3	62,424,187	0,1596,2394
chr1	8250050	8254350	FPKM1_group_63_transcript_1	0	+	8250050	8254350	0	2	328,70	0,4230
chr1	8260154	8263633	FPKM1_group_64_transcript_2	0	.	8260154	8263633	0	2	206,63	0,3416
chr1	8280391	8287503	FPKM1_group_65_transcript_1	0	+	8280391	8287503	0	2	197,157	0,6955
chr1	8912133	8925543	FPKM1_group_77_transcript_2	0	.	8912133	8925543	0	3	70,80,525	0,5756,12885
chr1	9434929	9435464	FPKM1_group_88_transcript_2	0	+	9434929	9435464	0	2	68,356	0,179
chr1	9483395	9486121	FPKM1_group_94_transcript_1	0	.	9483395	9486121	0	2	926,409	0,2317
chr1	9599359	9604958	FPKM1_group_95_transcript_1	0	+	9599359	9604958	0	3	3958,660,759	0,4101,4840
chr1	11438521	11441154	FPKM1_group_114_transcript_1	0	+	11438521	11441154	0	2	80,246	0,2387
chr1	12511399	12512092	FPKM1_group_125_transcript_1	0	+	12511399	12512092	0	2	80,528	0,165
chr1	14394274	14397402	FPKM1_group_146_transcript_1	0	+	14394274	14397402	0	2	2274,674	0,2454
chr1	14404559	14405455	FPKM1_group_147_transcript_2	0	+	14404559	14405455	0	2	599,52	0,844
chr1	14420971	14422200	FPKM1_group_149_transcript_3	0	.	14420971	14422200	0	2	218,66	0,1163
chr1	14481734	14503523	FPKM1_group_156_transcript_1	0	-	14481734	14503523	0	2	232,58	0,21731
chr1	14532506	14538233	FPKM1_group_158_transcript_5	0	+	14532506	14538233	0	2	630,632	0,5095
chr1	14547846	14550325	FPKM1_group_162_transcript_3	0	.	14547846	14550325	0	2	614,1087	0,1392
chr1	14710427	14716181	FPKM1_group_175_transcript_1	0	.	14710427	14716181	0	2	1594,362	0,5392
chr1	14795752	14797200	FPKM1_group_177_transcript_1	0	-	14795752	14797200	0	2	168,225	0,1223
chr1	16886432	16889836	FPKM1_group_206_transcript_1	0	+	16886432	16889836	0	2	1675,345	0,3059
chr1	17916767	17949060	FPKM1_group_213_transcript_1	0	+	17916767	17949060	0	5	59,24,772,668,303	0,68,838,3993,31990
chr1	21383796	21389434	FPKM1_group_242_transcript_1	0	-	21383796	21389434	0	2	409,76	0,5562
chr1	22223072	22224048	FPKM1_group_248_transcript_1	0	.	22223072	22224048	0	2	453,164	0,812
chr1	22224275	22228681	FPKM1_group_248_transcript_3	0	+	22224275	22228681	0	2	3727,299	0,4107
chr1	22617311	22618022	FPKM1_group_259_transcript_1	0	-	22617311	22618022	0	2	220,103	0,608
chr1	23476790	23495555	FPKM1_group_269_transcript_4	0	+	23476790	23495555	0	3	710,15176,2186	0,851,16579
chr1	23898689	23904861	FPKM1_group_277_transcript_2	0	.	23898689	23904861	0	2	3971,1880	0,4292
chr1	23907538	23908005	FPKM1_group_278_transcript_1	0	.	23907538	23908005	0	2	147,234	0,233
chr1	23964857	23965666	FPKM1_group_283_transcript_2	0	+	23964857	23965666	0	2	384,93	0,716
chr1	24220796	24222864	FPKM1_group_289_transcript_2	0	+	24220796	24222864	0	2	338,310	0,1758
chr1	26373732	26374745	FPKM1_group_310_transcript_2	0	.	26373732	26374745	0	2	146,574	0,439
chr1	26371511	26372608	FPKM1_group_310_transcript_4	0	+	26371511	26372608	0	2	428,164	0,933
chr1	30236917	30237723	FPKM1_group_353_transcript_1	0	+	30236917	30237723	0	2	42,463	0,343
chr1	30385695	30387041	FPKM1_group_356_transcript_1	0	+	30385695	30387041	0	2	79,483	0,863
chr1	30654992	30657072	FPKM1_group_358_transcript_1	0	.	30654992	30657072	0	3	166,157,187	0,1364,1893
chr1	34525676	34532484	FPKM1_group_387_transcript_1	0	-	34525676	34532484	0	2	184,48	0,6760
chr1	35495966	35499027	FPKM1_group_403_transcript_1	0	-	35495966	35499027	0	2	293,89	0,2972
chr1	37006231	37008429	FPKM1_group_409_transcript_1	0	.	37006231	37008429	0	2	568,339	0,1859
chr1	37571134	37585991	FPKM1_group_411_transcript_1	0	-	37571134	37585991	0	2	180,150	0,14707
chr1	38379950	38400808	FPKM1_group_419_transcript_1	0	+	38379950	38400808	0	3	23,137,272	0,19995,20586
chr1	38538366	38549813	FPKM1_group_420_transcript_1	0	.	38538366	38549813	0	2	330,303	0,11144
chr1	38637123	38661751	FPKM1_group_421_transcript_1	0	.	38637123	38661751	0	3	51,92,93	0,12985,24535
chr1	40239131	40254294	FPKM1_group_451_transcript_1	0	+	40239131	40254294	0	2	83,3827	0,11336
chr1	41136199	41137832	FPKM1_group_467_transcript_1	0	-	41136199	41137832	0	2	467,274	0,1359
chr1	41141602	41155759	FPKM1_group_468_transcript_1	0	+	41141602	41155759	0	3	176,136,271	0,921,13886
chr1	47744517	47745902	FPKM1_group_555_transcript_1	0	.	47744517	47745902	0	2	308,49	0,1336
chr1	47968811	47975190	FPKM1_group_558_transcript_1	0	+	47968811	47975190	0	2	803,1109	0,5270
chr1	48291802	48305460	FPKM1_group_560_transcript_1	0	+	48291802	48305460	0	5	204,59,128,128,605	0,664,1525,3105,13053
chr1	48329651	48335932	FPKM1_group_561_transcript_2	0	+	48329651	48335932	0	3	1847,340,572	0,2674,5709
chr1	48448283	48451668	FPKM1_group_564_transcript_1	0	+	48448283	48451668	0	2	385,274	0,3111
chr1	51238576	51241560	FPKM1_group_568_transcript_1	0	+	51238576	51241560	0	6	338,213,121,93,118,849	0,389,1132,1269,2016,2135
chr1	51246739	51252651	FPKM1_group_570_transcript_3	0	+	51246739	51252651	0	4	618,3075,907,64	0,828,4082,5848
chr1	54757345	54759340	FPKM1_group_603_transcript_1	0	+	54757345	54759340	0	2	432,76	0,1919
chr1	56062018	56106509	FPKM1_group_619_transcript_1	0	+	56062018	56106509	0	5	144,319,110,129,152	0,8502,23670,39173,44339
chr1	56183346	56188380	FPKM1_group_620_transcript_1	0	+	56183346	56188380	0	2	167,288	0,4746
chr1	56603282	56609984	FPKM1_group_655_transcript_1	0	.	56603282	56609984	0	2	427,2432	0,4270
chr1	58953091	58956384	FPKM1_group_663_transcript_2	0	+	58953091	58956384	0	2	937,368	0,2925
chr1	59292656	59294309	FPKM1_group_672_transcript_1	0	-	59292656	59294309	0	2	134,37	0,1616
chr1	59365247	59378652	FPKM1_group_678_transcript_1	0	.	59365247	59378652	0	3	75,1071,25	0,5288,13380
chr1	60011046	60012337	FPKM1_group_680_transcript_1	0	+	60011046	60012337	0	2	251,28	0,1263
chr1	60124544	60126930	FPKM1_group_688_transcript_1	0	.	60124544	60126930	0	2	226,56	0,2330
chr1	60760997	60767751	FPKM1_group_692_transcript_3	0	+	60760997	60767751	0	3	2233,1215,573	0,3459,6181
chr1	60842284	60848065	FPKM1_group_700_transcript_5	0	.	60842284	60848065	0	2	43,2357	0,3424
chr1	60897889	61063847	FPKM1_group_703_transcript_1	0	.	60897889	61063847	0	6	1841,42,94,63,60,253	0,3354,69944,72816,73833,165705
chr1	61791639	61794158	FPKM1_group_705_transcript_1	0	-	61791639	61794158	0	2	201,137	0,2382
chr1	62405675	62406828	FPKM1_group_713_transcript_1	0	+	62405675	62406828	0	2	713,138	0,1015
chr1	62453174	62457947	FPKM1_group_715_transcript_6	0	.	62453174	62457947	0	2	1505,1101	0,3672
chr1	62460481	62461324	FPKM1_group_716_transcript_1	0	.	62460481	62461324	0	2	584,198	0,645
chr1	62461883	62462723	FPKM1_group_716_transcript_3	0	+	62461883	62462723	0	2	96,430	0,410
chr1	63214183	63217680	FPKM1_group_724_transcript_1	0	.	63214183	63217680	0	3	362,66,80	0,1719,3417
chr1	63397294	63398669	FPKM1_group_726_transcript_1	0	-	63397294	63398669	0	2	235,250	0,1125
chr1	63488280	63490030	FPKM1_group_727_transcript_1	0	+	63488280	63490030	0	2	439,317	0,1433
chr1	64588336	64593974	FPKM1_group_735_transcript_3	0	+	64588336	64593974	0	2	422,51	0,5587
chr1	66674817	66678370	FPKM1_group_747_transcript_1	0	+	66674817	66678370	0	2	157,660	0,2893
chr1	67710020	67710291	FPKM1_group_751_transcript_1	0	+	67710020	67710291	0	2	103,102	0,169
chr1	67752875	67754283	FPKM1_group_754_transcript_1	0	.	67752875	67754283	0	3	553,222,86	0,800,1322
chr1	67759005	67759625	FPKM1_group_755_transcript_1	0	-	67759005	67759625	0	2	70,218	0,402
chr1	67765335	67766060	FPKM1_group_757_transcript_2	0	.	67765335	67766060	0	2	436,253	0,472
chr1	67767890	67772905	FPKM1_group_758_transcript_1	0	+	67767890	67772905	0	4	130,322,678,77	0,527,2051,4938
chr1	67785241	67791349	FPKM1_group_760_transcript_2	0	.	67785241	67791349	0	3	92,95,75	0,2757,6033
chr1	67800341	67818153	FPKM1_group_761_transcript_1	0	+	67800341	67818153	0	3	89,128,59	0,13001,17753
chr1	68168333	68168808	FPKM1_group_774_transcript_2	0	+	68168333	68168808	0	2	55,244	0,231
chr1	68274307	68275028	FPKM1_group_777_transcript_1	0	.	68274307	68275028	0	2	77,313	0,408
chr1	69411976	69430320	FPKM1_group_791_transcript_1	0	.	69411976	69430320	0	3	125,1461,796	0,11694,17548
chr1	69671421	69673680	FPKM1_group_798_transcript_1	0	+	69671421	69673680	0	2	155,408	0,1851
chr1	71333848	71334902	FPKM1_group_810_transcript_1	0	.	71333848	71334902	0	2	530,445	0,609
chr1	71431973	71476387	FPKM1_group_817_transcript_2	0	+	71431973	71476387	0	3	26,171,987	0,29241,43427
chr1	72743409	72745183	FPKM1_group_826_transcript_1	0	-	72743409	72745183	0	2	208,96	0,1678
chr1	72793479	72796156	FPKM1_group_827_transcript_1	0	+	72793479	72796156	0	2	190,26	0,2651
chr1	73088506	73092700	FPKM1_group_846_transcript_1	0	+	73088506	73092700	0	2	132,276	0,3918
chr1	73212490	73225661	FPKM1_group_852_transcript_1	0	+	73212490	73225661	0	4	304,66,107,15	0,8392,8957,13156
chr1	73217865	73226536	FPKM1_group_852_transcript_2	0	-	73217865	73226536	0	3	80,46,67	0,7204,8604
chr1	73220348	73223599	FPKM1_group_852_transcript_3	0	+	73220348	73223599	0	2	68,141	0,3110
chr1	73227408	73231334	FPKM1_group_852_transcript_4	0	-	73227408	73231334	0	2	194,11	0,3915
chr1	73229715	73236226	FPKM1_group_852_transcript_5	0	.	73229715	73236226	0	3	98,148,263	0,2792,6248
chr1	73544221	73593522	FPKM1_group_853_transcript_1	0	+	73544221	73593522	0	6	347,406,139,195,180,180	0,1216,4901,13516,42182,49121
chr1	75201584	75203390	FPKM1_group_856_transcript_1	0	+	75201584	75203390	0	2	55,286	0,1520
chr1	75880575	75916051	FPKM1_group_862_transcript_1	0	-	75880575	75916051	0	2	190,49	0,35427
chr1	76249596	76257629	FPKM1_group_864_transcript_1	0	+	76249596	76257629	0	3	75,71,223	0,1936,7810
chr1	76279963	76304501	FPKM1_group_865_transcript_1	0	+	76279963	76304501	0	2	208,191	0,24347
chr1	79119156	79124269	FPKM1_group_880_transcript_1	0	-	79119156	79124269	0	2	182,40	0,5073
chr1	79508578	79642834	FPKM1_group_882_transcript_1	0	+	79508578	79642834	0	3	381,176,591	0,39239,133665
chr1	79561928	79563140	FPKM1_group_882_transcript_2	0	+	79561928	79563140	0	2	405,283	0,929
chr1	79678311	79681324	FPKM1_group_883_transcript_1	0	-	79678311	79681324	0	2	165,154	0,2859
chr1	79934712	79938968	FPKM1_group_886_transcript_1	0	+	79934712	79938968	0	2	97,355	0,3901
chr1	80611635	80612894	FPKM1_group_888_transcript_1	0	.	80611635	80612894	0	2	396,186	0,1073
chr1	80774026	80892481	FPKM1_group_889_transcript_2	0	+	80774026	80892481	0	6	189,49,119,414,664,134	0,4834,105529,108200,110806,118321
chr1	81485416	81490007	FPKM1_group_893_transcript_1	0	+	81485416	81490007	0	3	33,66,361	0,3268,4230
chr1	82593238	82600860	FPKM1_group_896_transcript_2	0	-	82593238	82600860	0	2	165,69	0,7553
chr1	83145831	83235832	FPKM1_group_911_transcript_3	0	+	83145831	83235832	0	4	22,167,63,90	0,45110,89153,89911
chr1	83254120	83259770	FPKM1_group_913_transcript_2	0	+	83254120	83259770	0	2	3472,2122	0,3528
chr1	83755031	83812570	FPKM1_group_926_transcript_7	0	+	83755031	83812570	0	3	87,83,481	0,23788,57058
chr1	83815693	83817885	FPKM1_group_927_transcript_4	0	.	83815693	83817885	0	2	2061,76	0,2116
chr1	83829477	83830032	FPKM1_group_929_transcript_1	0	.	83829477	83830032	0	2	68,392	0,163
chr1	83879399	83885797	FPKM1_group_931_transcript_1	0	.	83879399	83885797	0	3	36,567,65	0,5346,6333
chr1	83889937	83892211	FPKM1_group_932_transcript_3	0	.	83889937	83892211	0	2	42,801	0,1473
chr1	83892302	83893907	FPKM1_group_932_transcript_4	0	.	83892302	83893907	0	2	1285,62	0,1543
chr1	83934812	83935297	FPKM1_group_937_transcript_3	0	-	83934812	83935297	0	2	115,100	0,385
chr1	84007390	84009937	FPKM1_group_942_transcript_1	0	.	84007390	84009937	0	3	69,94,265	0,1844,2282
chr1	84034760	84036200	FPKM1_group_946_transcript_1	0	.	84034760	84036200	0	2	249,579	0,861
chr1	84710167	84716490	FPKM1_group_957_transcript_3	0	.	84710167	84716490	0	2	135,808	0,5515
chr1	84852233	84857096	FPKM1_group_962_transcript_1	0	.	84852233	84857096	0	2	1161,94	0,4769
chr1	85837400	85839005	FPKM1_group_971_transcript_1	0	+	85837400	85839005	0	2	102,155	0,1450
chr1	87591588	87609970	FPKM1_group_977_transcript_2	0	.	87591588	87609970	0	5	550,1540,104,126,132	0,824,4257,17883,18250
chr1	88197701	88200124	FPKM1_group_982_transcript_1	0	+	88197701	88200124	0	2	490,23	0,2400
chr1	88768498	88808515	FPKM1_group_983_transcript_1	0	.	88768498	88808515	0	5	22,357,166,65,258	0,10078,26655,36883,39759
chr1	90520444	90522457	FPKM1_group_1010_transcript_2	0	+	90520444	90522457	0	2	49,506	0,1507
chr1	90751306	90771779	FPKM1_group_1012_transcript_1	0	.	90751306	90771779	0	2	848,268	0,20205
chr1	91020792	91027680	FPKM1_group_1014_transcript_2	0	.	91020792	91027680	0	2	787,139	0,6749
chr1	91269598	91304322	FPKM1_group_1022_transcript_1	0	.	91269598	91304322	0	5	69,129,74,8,65	0,18153,31700,32985,34659
chr1	94549398	94551138	FPKM1_group_1050_transcript_2	0	+	94549398	94551138	0	2	1236,285	0,1455
chr1	95549070	95559755	FPKM1_group_1058_transcript_1	0	+	95549070	95559755	0	5	267,187,57,821,319	0,4861,5954,6667,10366
chr1	95589393	95590398	FPKM1_group_1059_transcript_1	0	.	95589393	95590398	0	2	380,224	0,781
chr1	96055447	96056819	FPKM1_group_1068_transcript_1	0	+	96055447	96056819	0	2	221,26	0,1346
chr1	96227949	96261025	FPKM1_group_1070_transcript_1	0	+	96227949	96261025	0	6	118,244,145,75,230,350	0,2189,2559,6314,16386,32726
chr1	96752232	96762239	FPKM1_group_1073_transcript_1	0	+	96752232	96762239	0	3	46,347,77	0,6986,9930
chr1	98172118	98179814	FPKM1_group_1076_transcript_1	0	-	98172118	98179814	0	2	195,99	0,7597
chr1	98325130	98370007	FPKM1_group_1081_transcript_1	0	+	98325130	98370007	0	3	604,97,450	0,43711,44427
chr1	100492046	100501971	FPKM1_group_1089_transcript_2	0	+	100492046	100501971	0	2	80,2795	0,7130
chr1	100531081	100534108	FPKM1_group_1090_transcript_1	0	-	100531081	100534108	0	2	214,54	0,2973
chr1	101388695	101413982	FPKM1_group_1105_transcript_2	0	+	101388695	101413982	0	6	357,212,579,110,7998,369	0,12902,13590,14286,15904,24918
chr1	101473825	101474672	FPKM1_group_1111_transcript_4	0	.	101473825	101474672	0	2	200,205	0,642
chr1	101561479	101588320	FPKM1_group_1115_transcript_1	0	+	101561479	101588320	0	2	131,131	0,26710
chr1	102437881	102627774	FPKM1_group_1123_transcript_1	0	.	102437881	102627774	0	6	260,60,165,61,96,138	0,110531,187349,187623,188796,189755
chr1	104469700	104474006	FPKM1_group_1126_transcript_1	0	+	104469700	104474006	0	2	364,41	0,4265
chr1	105933836	105963104	FPKM1_group_1129_transcript_1	0	.	105933836	105963104	0	5	94,1429,104,156,186	0,12438,14470,16242,29082
chr1	106008910	106035878	FPKM1_group_1130_transcript_1	0	+	106008910	106035878	0	3	118,281,222	0,2982,26746
chr1	106271768	106367357	FPKM1_group_1132_transcript_1	0	.	106271768	106367357	0	7	91,72,97,118,58,179,131	0,24584,24880,25748,60826,64542,95458
chr1	106674250	106677375	FPKM1_group_1145_transcript_1	0	-	106674250	106677375	0	2	147,72	0,3053
chr1	106898927	106900583	FPKM1_group_1154_transcript_4	0	.	106898927	106900583	0	2	608,454	0,1202
chr1	106908523	106912204	FPKM1_group_1155_transcript_2	0	-	106908523	106912204	0	2	154,106	0,3575
chr1	108394563	108396499	FPKM1_group_1171_transcript_1	0	+	108394563	108396499	0	2	317,45	0,1891
chr1	108415626	108418664	FPKM1_group_1172_transcript_1	0	+	108415626	108418664	0	3	156,149,127	0,1067,2911
chr1	110123540	110129481	FPKM1_group_1186_transcript_2	0	+	110123540	110129481	0	2	2470,65	0,5876
chr1	110754852	110757640	FPKM1_group_1208_transcript_3	0	+	110754852	110757640	0	2	1139,164	0,2624
chr1	110756203	110762603	FPKM1_group_1208_transcript_4	0	+	110756203	110762603	0	4	1181,141,469,212	0,2032,3950,6188
chr1	111021546	111026156	FPKM1_group_1214_transcript_4	0	+	111021546	111026156	0	2	543,2510	0,2100
chr1	111066291	111066614	FPKM1_group_1216_transcript_1	0	+	111066291	111066614	0	3	69,106,35	0,128,288
chr1	113167583	113170067	FPKM1_group_1249_transcript_3	0	.	113167583	113170067	0	2	427,414	0,2070
chr1	113332101	113333740	FPKM1_group_1260_transcript_3	0	.	113332101	113333740	0	2	872,564	0,1075
chr1	114358947	114366275	FPKM1_group_1272_transcript_1	0	-	114358947	114366275	0	2	367,202	0,7126
chr1	114727453	114731797	FPKM1_group_1281_transcript_2	0	+	114727453	114731797	0	2	348,3786	0,558
chr1	115443814	115446802	FPKM1_group_1283_transcript_2	0	+	115443814	115446802	0	2	451,412	0,2576
chr1	116584982	116586207	FPKM1_group_1290_transcript_1	0	-	116584982	116586207	0	3	299,82,57	0,929,1168
chr1	116633377	116638630	FPKM1_group_1291_transcript_1	0	-	116633377	116638630	0	2	758,83	0,5170
chr1	117639663	117665481	FPKM1_group_1312_transcript_1	0	+	117639663	117665481	0	4	185,115,18,214	0,1000,1265,25604
chr1	118122827	118125255	FPKM1_group_1318_transcript_1	0	.	118122827	118125255	0	2	346,132	0,2296
chr1	119672320	119675194	FPKM1_group_1349_transcript_4	0	+	119672320	119675194	0	3	113,47,709	0,568,2165
chr1	119688088	119688637	FPKM1_group_1352_transcript_1	0	.	119688088	119688637	0	2	278,135	0,414
chr1	119697726	119698864	FPKM1_group_1353_transcript_4	0	+	119697726	119698864	0	2	395,174	0,964
chr1	119699662	119700904	FPKM1_group_1353_transcript_7	0	.	119699662	119700904	0	2	422,722	0,520
chr1	120494842	120498653	FPKM1_group_1362_transcript_6	0	+	120494842	120498653	0	2	2757,926	0,2885
chr1	120935616	120936464	FPKM1_group_1365_transcript_4	0	+	120935616	120936464	0	2	70,519	0,329
chr1	121017265	121024196	FPKM1_group_1367_transcript_3	0	.	121017265	121024196	0	2	334,491	0,6440
chr1	121053723	121058750	FPKM1_group_1370_transcript_1	0	+	121053723	121058750	0	4	82,19,33,30	0,1782,3775,4997
chr1	141560288	141566774	FPKM1_group_1371_transcript_2	0	+	141560288	141566774	0	7	268,220,88,565,237,155,194	0,594,864,2202,3723,5303,6292
chr1	141723062	141724218	FPKM1_group_1379_transcript_2	0	.	141723062	141724218	0	2	324,348	0,808
chr1	141801212	141802395	FPKM1_group_1387_transcript_4	0	.	141801212	141802395	0	3	332,404,209	0,408,974
chr1	141825588	141828786	FPKM1_group_1393_transcript_2	0	+	141825588	141828786	0	2	206,391	0,2807
chr1	141847502	141850017	FPKM1_group_1396_transcript_1	0	-	141847502	141850017	0	2	41,200	0,2315
chr1	142261895	142264196	FPKM1_group_1403_transcript_1	0	-	142261895	142264196	0	2	288,177	0,2124
chr1	142291593	142293558	FPKM1_group_1405_transcript_1	0	-	142291593	142293558	0	2	41,343	0,1622
chr1	142306157	142309238	FPKM1_group_1410_transcript_2	0	.	142306157	142309238	0	2	804,352	0,2729
chr1	142368926	142374795	FPKM1_group_1411_transcript_1	0	.	142368926	142374795	0	3	723,76,205	0,1756,5664
chr1	144702998	144706148	FPKM1_group_1426_transcript_1	0	-	144702998	144706148	0	2	105,74	0,3076
chr1	144940117	144941802	FPKM1_group_1429_transcript_1	0	.	144940117	144941802	0	3	398,296,40	0,961,1645
chr1	145068858	145075908	FPKM1_group_1430_transcript_2	0	.	145068858	145075908	0	3	49,441,55	0,603,6995
chr1	145452604	145456323	FPKM1_group_1438_transcript_1	0	.	145452604	145456323	0	3	288,156,436	0,1363,3283
chr1	146294178	146298574	FPKM1_group_1446_transcript_3	0	+	146294178	146298574	0	4	537,2183,61,30	0,1294,3809,4366
chr1	147497161	147499207	FPKM1_group_1456_transcript_1	0	+	147497161	147499207	0	4	236,163,169,1045	0,248,743,1001
chr1	148253859	148255222	FPKM1_group_1458_transcript_2	0	+	148253859	148255222	0	2	78,1260	0,103
chr1	148259110	148265437	FPKM1_group_1459_transcript_2	0	.	148259110	148265437	0	2	1068,29	0,6298
chr1	149569671	149576281	FPKM1_group_1479_transcript_1	0	+	149569671	149576281	0	3	32,59,2378	0,2848,4232
chr1	150031807	150032615	FPKM1_group_1486_transcript_2	0	+	150031807	150032615	0	2	395,208	0,600
chr1	150444160	150446282	FPKM1_group_1489_transcript_3	0	+	150444160	150446282	0	2	1016,324	0,1798
chr1	152904278	152911226	FPKM1_group_1505_transcript_2	0	+	152904278	152911226	0	2	139,534	0,6414
chr1	155421801	155423819	FPKM1_group_1528_transcript_1	0	+	155421801	155423819	0	2	26,445	0,1573
chr1	155524116	155524467	FPKM1_group_1530_transcript_1	0	-	155524116	155524467	0	2	84,72	0,279
chr1	156363526	156364885	FPKM1_group_1537_transcript_1	0	-	156363526	156364885	0	2	54,1119	0,240
chr1	156368432	156377067	FPKM1_group_1538_transcript_1	0	.	156368432	156377067	0	3	638,80,157	0,1095,8478
chr1	156386050	156388647	FPKM1_group_1539_transcript_1	0	+	156386050	156388647	0	2	368,603	0,1994
chr1	156396903	156399372	FPKM1_group_1540_transcript_1	0	+	156396903	156399372	0	2	45,198	0,2271
chr1	156443657	156463639	FPKM1_group_1543_transcript_1	0	.	156443657	156463639	0	3	62,96,48	0,13156,19934
chr1	157731868	157733656	FPKM1_group_1550_transcript_1	0	.	157731868	157733656	0	2	133,116	0,1672
chr1	157847745	157858404	FPKM1_group_1564_transcript_1	0	+	157847745	157858404	0	2	212,53	0,10606
chr1	157969003	157973900	FPKM1_group_1565_transcript_3	0	.	157969003	157973900	0	2	45,270	0,4627
chr1	158012872	158015787	FPKM1_group_1566_transcript_1	0	.	158012872	158015787	0	2	297,1160	0,1755
chr1	158235504	158254348	FPKM1_group_1570_transcript_2	0	.	158235504	158254348	0	2	404,975	0,17869
chr1	160842058	160842547	FPKM1_group_1592_transcript_1	0	-	160842058	160842547	0	2	220,129	0,360
chr1	160844176	160864801	FPKM1_group_1592_transcript_11	0	+	160844176	160864801	0	3	48,7591,6256	0,6687,14369
chr1	163345028	163351043	FPKM1_group_1596_transcript_1	0	-	163345028	163351043	0	2	120,200	0,5815
chr1	163734872	163763519	FPKM1_group_1600_transcript_1	0	-	163734872	163763519	0	3	102,197,69	0,2419,28578
chr1	163761025	163764745	FPKM1_group_1600_transcript_2	0	-	163761025	163764745	0	3	160,25,102	0,865,3618
chr1	163833629	163859192	FPKM1_group_1601_transcript_1	0	+	163833629	163859192	0	4	2008,93,90,87	0,7827,23749,25476
chr1	164011810	164022786	FPKM1_group_1605_transcript_6	0	+	164011810	164022786	0	3	202,1002,809	0,1149,10167
chr1	164009292	164021449	FPKM1_group_1605_transcript_7	0	+	164009292	164021449	0	2	896,951	0,11206
chr1	164241254	164248140	FPKM1_group_1608_transcript_1	0	-	164241254	164248140	0	2	61,152	0,6734
chr1	164570743	164575250	FPKM1_group_1610_transcript_1	0	+	164570743	164575250	0	4	81,139,206,491	0,444,674,4016
chr1	165815863	165821096	FPKM1_group_1628_transcript_2	0	.	165815863	165821096	0	2	1064,3593	0,1640
chr1	166680416	166682384	FPKM1_group_1644_transcript_3	0	.	166680416	166682384	0	2	210,1147	0,821
chr1	166691127	166695844	FPKM1_group_1645_transcript_7	0	.	166691127	166695844	0	3	1723,115,73	0,2377,4644
chr1	166708832	166713860	FPKM1_group_1646_transcript_3	0	.	166708832	166713860	0	2	56,236	0,4792
chr1	166700074	166731506	FPKM1_group_1646_transcript_5	0	.	166700074	166731506	0	5	161,65,160,295,58	0,21029,21359,29653,31374
chr1	167339984	167340769	FPKM1_group_1650_transcript_1	0	+	167339984	167340769	0	2	371,199	0,586
chr1	168823013	168824001	FPKM1_group_1657_transcript_1	0	-	168823013	168824001	0	2	70,60	0,928
chr1	171168038	171169493	FPKM1_group_1676_transcript_1	0	-	171168038	171169493	0	2	987,230	0,1225
chr1	171677355	171682306	FPKM1_group_1708_transcript_8	0	.	171677355	171682306	0	2	1071,3813	0,1138
chr1	171711574	171712209	FPKM1_group_1712_transcript_4	0	+	171711574	171712209	0	2	424,161	0,474
chr1	172349347	172357956	FPKM1_group_1718_transcript_1	0	.	172349347	172357956	0	4	2070,121,29,79	0,8079,8497,8530
chr1	173438985	173440608	FPKM1_group_1720_transcript_1	0	.	173438985	173440608	0	2	682,95	0,1528
chr1	175587344	175602031	FPKM1_group_1730_transcript_1	0	+	175587344	175602031	0	4	65,219,103,104	0,5261,11853,14583
chr1	176808364	176815519	FPKM1_group_1737_transcript_6	0	.	176808364	176815519	0	2	1006,269	0,6886
chr1	176847097	176855238	FPKM1_group_1743_transcript_1	0	+	176847097	176855238	0	2	230,273	0,7868
chr1	176853823	176856109	FPKM1_group_1743_transcript_3	0	+	176853823	176856109	0	2	682,853	0,1433
chr1	176887489	176898265	FPKM1_group_1748_transcript_5	0	.	176887489	176898265	0	2	309,326	0,10450
chr1	177250261	177255543	FPKM1_group_1759_transcript_1	0	-	177250261	177255543	0	2	216,75	0,5207
chr1	178162046	178162638	FPKM1_group_1762_transcript_1	0	-	178162046	178162638	0	2	379,87	0,505
chr1	179528282	179532413	FPKM1_group_1775_transcript_1	0	.	179528282	179532413	0	2	80,579	0,3552
chr1	180256549	180260837	FPKM1_group_1785_transcript_3	0	+	180256549	180260837	0	2	637,1458	0,2830
chr1	180363053	180364423	FPKM1_group_1791_transcript_1	0	.	180363053	180364423	0	3	251,118,262	0,514,1108
chr1	180395412	180397096	FPKM1_group_1794_transcript_2	0	+	180395412	180397096	0	3	1006,39,97	0,1091,1587
chr1	180425877	180440534	FPKM1_group_1795_transcript_1	0	.	180425877	180440534	0	3	120,222,128	0,13764,14529
chr1	180507742	180516705	FPKM1_group_1804_transcript_4	0	+	180507742	180516705	0	2	1157,30	0,8933
chr1	180548589	180549473	FPKM1_group_1806_transcript_1	0	-	180548589	180549473	0	2	46,226	0,658
chr1	180948426	180950356	FPKM1_group_1811_transcript_1	0	+	180948426	180950356	0	3	158,28,287	0,192,1643
chr1	182355459	182358439	FPKM1_group_1820_transcript_2	0	+	182355459	182358439	0	3	133,286,975	0,1262,2005
chr1	182458972	182471973	FPKM1_group_1821_transcript_1	0	-	182458972	182471973	0	2	197,324	0,12677
chr1	183559594	183571331	FPKM1_group_1833_transcript_7	0	.	183559594	183571331	0	5	189,125,283,643,766	0,7417,9180,10108,10971
chr1	183794115	183864282	FPKM1_group_1837_transcript_3	0	.	183794115	183864282	0	9	315,330,224,219,25,127,228,65,122	0,4670,7112,48822,62595,63099,64251,68130,70045
chr1	185224935	185263076	FPKM1_group_1841_transcript_1	0	-	185224935	185263076	0	2	677,29	0,38112
chr1	185328419	185352128	FPKM1_group_1845_transcript_3	0	+	185328419	185352128	0	2	928,169	0,23540
chr1	185562495	185564834	FPKM1_group_1855_transcript_1	0	+	185562495	185564834	0	2	284,89	0,2250
chr1	185653689	185680233	FPKM1_group_1860_transcript_1	0	+	185653689	185680233	0	2	69,854	0,25690
chr1	185705796	185716591	FPKM1_group_1863_transcript_3	0	+	185705796	185716591	0	2	221,6681	0,4114
chr1	187386296	187543631	FPKM1_group_1872_transcript_1	0	+	187386296	187543631	0	2	245,149	0,157186
chr1	189110986	189213050	FPKM1_group_1876_transcript_1	0	-	189110986	189213050	0	4	4614,210,106,129	0,6642,101186,101935
chr1	190815990	190817588	FPKM1_group_1883_transcript_1	0	-	190815990	190817588	0	2	667,216	0,1382
chr1	191184530	191193407	FPKM1_group_1892_transcript_5	0	+	191184530	191193407	0	2	1646,699	0,8178
chr1	191182615	191191116	FPKM1_group_1892_transcript_7	0	+	191182615	191191116	0	4	2226,330,629,375	0,5317,5827,8126
chr1	191180067	191196788	FPKM1_group_1892_transcript_8	0	+	191180067	191196788	0	3	2689,73,3308	0,9313,13413
chr1	191693350	191701473	FPKM1_group_1916_transcript_3	0	+	191693350	191701473	0	2	490,4154	0,3969
chr1	191740961	191741798	FPKM1_group_1922_transcript_5	0	+	191740961	191741798	0	2	510,315	0,522
chr1	191768505	191769152	FPKM1_group_1925_transcript_4	0	.	191768505	191769152	0	2	80,511	0,136
chr1	191765977	191767688	FPKM1_group_1925_transcript_5	0	.	191765977	191767688	0	2	305,1349	0,362
chr1	191819562	191832187	FPKM1_group_1931_transcript_4	0	.	191819562	191832187	0	2	379,25	0,12600
chr1	191820954	191822394	FPKM1_group_1931_transcript_5	0	.	191820954	191822394	0	2	124,155	0,1285
chr1	191935623	191936802	FPKM1_group_1941_transcript_5	0	.	191935623	191936802	0	2	318,626	0,553
chr1	191994068	192001101	FPKM1_group_1950_transcript_2	0	.	191994068	192001101	0	2	354,73	0,6960
chr1	192122076	192135386	FPKM1_group_1958_transcript_1	0	+	192122076	192135386	0	2	94,347	0,12963
chr1	192145840	192170765	FPKM1_group_1961_transcript_1	0	+	192145840	192170765	0	3	77,89,114	0,15439,24811
chr1	192185831	192197891	FPKM1_group_1966_transcript_1	0	-	192185831	192197891	0	2	72,234	0,11826
chr1	192282965	192284511	FPKM1_group_1973_transcript_2	0	.	192282965	192284511	0	2	375,421	0,1125
chr1	192384611	192385606	FPKM1_group_1977_transcript_1	0	.	192384611	192385606	0	2	167,73	0,922
chr1	192439363	192455216	FPKM1_group_1981_transcript_4	0	.	192439363	192455216	0	2	51,585	0,15268
chr1	192468844	192470098	FPKM1_group_1983_transcript_1	0	.	192468844	192470098	0	2	215,40	0,1214
chr1	192586631	192588179	FPKM1_group_1989_transcript_2	0	+	192586631	192588179	0	2	473,964	0,584
chr1	192592520	192593783	FPKM1_group_1991_transcript_1	0	+	192592520	192593783	0	2	218,359	0,904
chr1	193015529	193016996	FPKM1_group_1995_transcript_1	0	-	193015529	193016996	0	2	723,58	0,1409
chr1	194046409	194050625	FPKM1_group_2009_transcript_1	0	-	194046409	194050625	0	2	176,93	0,4123
chr1	195245737	195246694	FPKM1_group_2018_transcript_1	0	.	195245737	195246694	0	2	245,483	0,474
chr1	195270879	195271973	FPKM1_group_2022_transcript_3	0	.	195270879	195271973	0	2	59,474	0,620
chr1	196204287	196221787	FPKM1_group_2030_transcript_3	0	.	196204287	196221787	0	3	777,43,41	0,5582,17459
chr1	196225862	196231528	FPKM1_group_2032_transcript_4	0	.	196225862	196231528	0	2	43,1669	0,3997
chr1	197011038	197032107	FPKM1_group_2046_transcript_1	0	-	197011038	197032107	0	2	880,305	0,20764
chr1	197074718	197076478	FPKM1_group_2049_transcript_6	0	.	197074718	197076478	0	2	521,125	0,1635
chr1	197134481	197142317	FPKM1_group_2054_transcript_15	0	+	197134481	197142317	0	2	1881,25	0,7811
chr1	198688511	198692471	FPKM1_group_2072_transcript_1	0	+	198688511	198692471	0	2	3305,445	0,3515
chr1	198923602	198944069	FPKM1_group_2075_transcript_3	0	+	198923602	198944069	0	5	140,83,65,853,28	0,2496,4872,5522,20439
chr1	199761402	199764213	FPKM1_group_2095_transcript_2	0	+	199761402	199764213	0	2	809,583	0,2228
chr1	201631353	201635880	FPKM1_group_2115_transcript_1	0	+	201631353	201635880	0	2	2321,1656	0,2871
chr1	202410916	202411664	FPKM1_group_2128_transcript_1	0	+	202410916	202411664	0	2	347,115	0,633
chr1	202944299	202950875	FPKM1_group_2134_transcript_2	0	.	202944299	202950875	0	2	961,516	0,6060
chr1	204463006	204472754	FPKM1_group_2148_transcript_7	0	.	204463006	204472754	0	3	373,114,64	0,3305,9684
chr1	205641549	205656189	FPKM1_group_2184_transcript_1	0	-	205641549	205656189	0	3	303,101,171	0,3269,14469
chr1	206484520	206485853	FPKM1_group_2191_transcript_1	0	+	206484520	206485853	0	2	518,690	0,643
chr1	206843849	206845944	FPKM1_group_2192_transcript_1	0	.	206843849	206845944	0	2	665,25	0,2070
chr1	207534019	207568500	FPKM1_group_2204_transcript_1	0	+	207534019	207568500	0	5	75,74,150,126,246	0,6379,31379,33295,34235
chr1	207622575	207635198	FPKM1_group_2206_transcript_1	0	+	207622575	207635198	0	2	343,9	0,12614
chr1	207780660	207781398	FPKM1_group_2213_transcript_1	0	-	207780660	207781398	0	2	96,123	0,615
chr1	208530137	208532373	FPKM1_group_2220_transcript_1	0	-	208530137	208532373	0	2	353,29	0,2207
chr1	209771555	209788017	FPKM1_group_2232_transcript_1	0	.	209771555	209788017	0	2	697,85	0,16377
chr1	210070925	210093608	FPKM1_group_2241_transcript_1	0	+	210070925	210093608	0	7	80,203,70,49,86,70,82	0,249,8503,9872,20560,20742,22601
chr1	210384428	210390751	FPKM1_group_2243_transcript_4	0	.	210384428	210390751	0	2	616,295	0,6028
chr1	210386918	210389967	FPKM1_group_2243_transcript_6	0	.	210386918	210389967	0	2	1117,349	0,2700
chr1	210464931	210478942	FPKM1_group_2253_transcript_1	0	.	210464931	210478942	0	7	677,36,104,554,47,437,72	0,1260,1468,4890,8360,9535,13939
chr1	210907608	210915209	FPKM1_group_2262_transcript_3	0	+	210907608	210915209	0	3	105,136,646	0,6280,6955
chr1	212089987	212092734	FPKM1_group_2285_transcript_7	0	+	212089987	212092734	0	2	2590,31	0,2716
chr1	212094548	212096144	FPKM1_group_2285_transcript_8	0	.	212094548	212096144	0	2	533,988	0,608
chr1	212162295	212163549	FPKM1_group_2290_transcript_3	0	.	212162295	212163549	0	2	139,234	0,1020
chr1	212494050	212504937	FPKM1_group_2303_transcript_1	0	.	212494050	212504937	0	2	8880,37	0,10850
chr1	213651029	213654802	FPKM1_group_2308_transcript_1	0	+	213651029	213654802	0	2	100,173	0,3600
chr1	213651509	213655603	FPKM1_group_2308_transcript_2	0	+	213651509	213655603	0	3	219,81,61	0,1312,4033
chr1	213693653	213694095	FPKM1_group_2309_transcript_1	0	-	213693653	213694095	0	2	153,102	0,340
chr1	217149199	217211413	FPKM1_group_2315_transcript_1	0	+	217149199	217211413	0	2	58,568	0,61646
chr1	217158803	217164825	FPKM1_group_2315_transcript_2	0	+	217158803	217164825	0	2	769,401	0,5621
chr1	217709111	217718446	FPKM1_group_2335_transcript_1	0	+	217709111	217718446	0	2	720,96	0,9239
chr1	219299203	219302204	FPKM1_group_2348_transcript_1	0	.	219299203	219302204	0	2	712,75	0,2926
chr1	220394152	220395310	FPKM1_group_2374_transcript_2	0	+	220394152	220395310	0	2	320,433	0,725
chr1	220692703	220694670	FPKM1_group_2377_transcript_2	0	.	220692703	220694670	0	3	161,111,47	0,1299,1920
chr1	220758389	220759697	FPKM1_group_2379_transcript_1	0	-	220758389	220759697	0	2	132,110	0,1198
chr1	221299960	221303511	FPKM1_group_2389_transcript_2	0	+	221299960	221303511	0	2	608,569	0,2982
chr1	221333215	221335759	FPKM1_group_2393_transcript_2	0	.	221333215	221335759	0	3	171,388,12	0,836,2532
chr1	222215518	222216655	FPKM1_group_2406_transcript_1	0	.	222215518	222216655	0	2	39,254	0,883
chr1	222258937	222260877	FPKM1_group_2407_transcript_8	0	.	222258937	222260877	0	2	660,119	0,1821
chr1	224309949	224311357	FPKM1_group_2425_transcript_3	0	.	224309949	224311357	0	2	1226,102	0,1306
chr1	224460034	224465799	FPKM1_group_2429_transcript_1	0	-	224460034	224465799	0	2	62,154	0,5611
chr1	226953429	226955919	FPKM1_group_2480_transcript_1	0	+	226953429	226955919	0	2	159,143	0,2347
chr1	226971264	226976104	FPKM1_group_2482_transcript_1	0	+	226971264	226976104	0	2	139,69	0,4771
chr1	227306816	227310741	FPKM1_group_2495_transcript_1	0	-	227306816	227310741	0	2	73,179	0,3746
chr1	227563246	227580760	FPKM1_group_2502_transcript_1	0	.	227563246	227580760	0	2	172,77	0,17437
chr1	228077919	228088254	FPKM1_group_2511_transcript_2	0	.	228077919	228088254	0	2	172,345	0,9990
chr1	228205049	228209535	FPKM1_group_2513_transcript_2	0	+	228205049	228209535	0	3	314,110,394	0,3278,4092
chr1	228219849	228222760	FPKM1_group_2514_transcript_1	0	-	228219849	228222760	0	2	45,294	0,2617
chr1	228803958	228805426	FPKM1_group_2519_transcript_1	0	-	228803958	228805426	0	2	91,140	0,1328
chr1	228919157	228933312	FPKM1_group_2523_transcript_1	0	-	228919157	228933312	0	2	106,542	0,13613
chr1	229217703	229220164	FPKM1_group_2529_transcript_1	0	.	229217703	229220164	0	2	882,1469	0,992
chr1	229722266	229730705	FPKM1_group_2536_transcript_4	0	.	229722266	229730705	0	4	3703,550,28,216	0,7015,7867,8223
chr1	230534837	230536112	FPKM1_group_2569_transcript_1	0	-	230534837	230536112	0	2	66,183	0,1092
chr1	230920438	230924619	FPKM1_group_2578_transcript_1	0	+	230920438	230924619	0	3	23,220,132	0,599,4049
chr1	230929621	230945378	FPKM1_group_2580_transcript_1	0	.	230929621	230945378	0	5	1437,208,51,608,644	0,3321,8447,13682,15113
chr1	231045744	231100014	FPKM1_group_2583_transcript_2	0	+	231045744	231100014	0	5	202,203,194,187,374	0,14925,21888,52295,53896
chr1	231133675	231135396	FPKM1_group_2584_transcript_1	0	+	231133675	231135396	0	2	106,337	0,1384
chr1	231926666	231933128	FPKM1_group_2594_transcript_2	0	+	231926666	231933128	0	3	626,106,384	0,5883,6078
chr1	233579702	233581155	FPKM1_group_2624_transcript_6	0	+	233579702	233581155	0	2	291,1066	0,387
chr1	234126302	234127289	FPKM1_group_2626_transcript_4	0	.	234126302	234127289	0	2	307,564	0,423
chr1	234128391	234133677	FPKM1_group_2627_transcript_2	0	.	234128391	234133677	0	3	339,834,3230	0,774,2056
chr1	234150120	234152147	FPKM1_group_2629_transcript_3	0	.	234150120	234152147	0	2	627,1328	0,699
chr1	234156464	234158154	FPKM1_group_2630_transcript_3	0	+	234156464	234158154	0	3	59,139,69	0,428,1621
chr1	234158897	234161591	FPKM1_group_2630_transcript_4	0	+	234158897	234161591	0	2	1227,1410	0,1284
chr1	234161748	234164004	FPKM1_group_2630_transcript_5	0	+	234161748	234164004	0	3	1064,70,905	0,1181,1351
chr1	236174391	236175039	FPKM1_group_2647_transcript_2	0	+	236174391	236175039	0	4	32,82,9,217	0,229,346,431
chr1	236505759	236516939	FPKM1_group_2656_transcript_1	0	+	236505759	236516939	0	2	412,74	0,11106
chr1	238888026	238892297	FPKM1_group_2676_transcript_1	0	.	238888026	238892297	0	3	316,8,520	0,429,3751
chr1	238969288	238973558	FPKM1_group_2680_transcript_1	0	.	238969288	238973558	0	3	488,97,46	0,4116,4224
chr1	239590069	239592617	FPKM1_group_2681_transcript_1	0	+	239590069	239592617	0	2	467,530	0,2018
chr1	240127978	240139459	FPKM1_group_2688_transcript_5	0	+	240127978	240139459	0	3	620,89,684	0,10067,10797
chr1	240149265	240152961	FPKM1_group_2689_transcript_6	0	.	240149265	240152961	0	2	1176,457	0,3239
chr1	241295588	241297330	FPKM1_group_2697_transcript_1	0	.	241295588	241297330	0	3	578,58,315	0,1149,1427
chr1	243187619	243196757	FPKM1_group_2720_transcript_3	0	.	243187619	243196757	0	4	159,310,44,1864	0,276,1923,7274
chr1	244919645	244921746	FPKM1_group_2724_transcript_3	0	+	244919645	244921746	0	2	735,355	0,1746
chr1	247133590	247135444	FPKM1_group_2743_transcript_1	0	.	247133590	247135444	0	2	1366,395	0,1459
chr10	726182	727679	FPKM1_group_2750_transcript_1	0	+	726182	727679	0	2	83,424	0,1073
chr10	1785127	1804432	FPKM1_group_2766_transcript_2	0	-	1785127	1804432	0	3	622,199,360	0,6839,18945
chr10	2219856	2221694	FPKM1_group_2773_transcript_1	0	-	2219856	2221694	0	2	270,40	0,1798
chr10	3298193	3299207	FPKM1_group_2784_transcript_1	0	+	3298193	3299207	0	2	106,359	0,655
chr10	3329659	3334825	FPKM1_group_2785_transcript_3	0	+	3329659	3334825	0	2	550,1025	0,4141
chr10	3464757	3467922	FPKM1_group_2791_transcript_1	0	+	3464757	3467922	0	3	1802,221,58	0,2238,3107
chr10	3534550	3534884	FPKM1_group_2796_transcript_1	0	-	3534550	3534884	0	2	147,76	0,258
chr10	3588725	3604273	FPKM1_group_2801_transcript_1	0	-	3588725	3604273	0	3	794,70,284	0,10631,15264
chr10	3598263	3599232	FPKM1_group_2801_transcript_2	0	+	3598263	3599232	0	2	108,159	0,810
chr10	3720744	3721871	FPKM1_group_2803_transcript_1	0	.	3720744	3721871	0	2	487,260	0,867
chr10	3890587	3896990	FPKM1_group_2811_transcript_2	0	+	3890587	3896990	0	2	368,51	0,6352
chr10	4703637	4711519	FPKM1_group_2824_transcript_1	0	+	4703637	4711519	0	2	214,2880	0,5002
chr10	4758962	4765400	FPKM1_group_2829_transcript_1	0	-	4758962	4765400	0	2	1154,57	0,6381
chr10	6697195	6698748	FPKM1_group_2866_transcript_7	0	+	6697195	6698748	0	2	454,1050	0,503
chr10	6856120	6861166	FPKM1_group_2869_transcript_1	0	.	6856120	6861166	0	2	783,89	0,4957
chr10	6878145	6884816	FPKM1_group_2870_transcript_2	0	-	6878145	6884816	0	2	972,41	0,6630
chr10	6868675	6883833	FPKM1_group_2870_transcript_3	0	+	6868675	6883833	0	3	5420,790,436	0,5748,14722
chr10	7235679	7239578	FPKM1_group_2875_transcript_1	0	+	7235679	7239578	0	2	544,2798	0,1101
chr10	7623428	7629666	FPKM1_group_2876_transcript_1	0	+	7623428	7629666	0	2	176,623	0,5615
chr10	8532579	8550673	FPKM1_group_2878_transcript_1	0	.	8532579	8550673	0	2	136,193	0,17901
chr10	8943037	8965434	FPKM1_group_2888_transcript_11	0	+	8943037	8965434	0	3	2005,60,348	0,7997,22049
chr10	8951856	8972087	FPKM1_group_2888_transcript_12	0	.	8951856	8972087	0	2	439,4830	0,15401
chr10	8979956	8996565	FPKM1_group_2889_transcript_1	0	+	8979956	8996565	0	4	95,82,82,111	0,4645,15833,16498
chr10	9026033	9049755	FPKM1_group_2892_transcript_9	0	+	9026033	9049755	0	2	102,1389	0,22333
chr10	9052092	9056322	FPKM1_group_2892_transcript_10	0	+	9052092	9056322	0	2	149,1645	0,2585
chr10	9116484	9121616	FPKM1_group_2897_transcript_8	0	+	9116484	9121616	0	2	95,528	0,4604
chr10	9084366	9099064	FPKM1_group_2897_transcript_24	0	+	9084366	9099064	0	3	75,357,294	0,7785,14404
chr10	9134655	9138943	FPKM1_group_2897_transcript_25	0	+	9134655	9138943	0	2	272,221	0,4067
chr10	9076877	9278738	FPKM1_group_2897_transcript_27	0	.	9076877	9278738	0	5	866,77,31,150,130	0,70454,155708,181162,201731
chr10	9074447	9091372	FPKM1_group_2897_transcript_28	0	.	9074447	9091372	0	2	2173,1761	0,15164
chr10	9867768	9960145	FPKM1_group_2901_transcript_1	0	.	9867768	9960145	0	5	466,1196,38,202,615	0,3793,17749,77860,91762
chr10	13333260	13342819	FPKM1_group_2931_transcript_1	0	+	13333260	13342819	0	2	166,53	0,9506
chr10	13465147	13482201	FPKM1_group_2936_transcript_1	0	+	13465147	13482201	0	2	216,128	0,16926
chr10	15853310	15854943	FPKM1_group_2949_transcript_2	0	.	15853310	15854943	0	2	1109,69	0,1564
chr10	17297360	17299355	FPKM1_group_2970_transcript_2	0	.	17297360	17299355	0	2	9,1286	0,709
chr10	17571896	17574739	FPKM1_group_2972_transcript_2	0	.	17571896	17574739	0	2	1014,965	0,1878
chr10	17584657	17588551	FPKM1_group_2974_transcript_1	0	-	17584657	17588551	0	2	180,160	0,3734
chr10	17605109	17617592	FPKM1_group_2977_transcript_6	0	+	17605109	17617592	0	2	1079,807	0,11676
chr10	23420529	23424134	FPKM1_group_3020_transcript_1	0	-	23420529	23424134	0	2	21,381	0,3224
chr10	25074800	25085136	FPKM1_group_3025_transcript_1	0	-	25074800	25085136	0	2	80,168	0,10168
chr10	25980666	26015343	FPKM1_group_3031_transcript_1	0	+	25980666	26015343	0	4	68,175,123,37	0,1136,34117,34640
chr10	26253381	26262645	FPKM1_group_3033_transcript_1	0	.	26253381	26262645	0	4	75,197,55,158	0,1545,7860,9106
chr10	26697567	26711151	FPKM1_group_3035_transcript_1	0	+	26697567	26711151	0	2	342,314	0,13270
chr10	26743184	26747068	FPKM1_group_3037_transcript_1	0	.	26743184	26747068	0	2	265,3421	0,463
chr10	28090523	28096815	FPKM1_group_3055_transcript_1	0	+	28090523	28096815	0	3	186,123,715	0,3062,5577
chr10	29135881	29137154	FPKM1_group_3074_transcript_1	0	+	29135881	29137154	0	2	76,330	0,943
chr10	29132948	29144370	FPKM1_group_3074_transcript_2	0	.	29132948	29144370	0	2	423,1936	0,9486
chr10	29257763	29263441	FPKM1_group_3080_transcript_1	0	+	29257763	29263441	0	4	187,97,154,59	0,4073,4807,5619
chr10	29426260	29426752	FPKM1_group_3085_transcript_1	0	+	29426260	29426752	0	2	139,106	0,386
chr10	29560264	29564866	FPKM1_group_3090_transcript_1	0	+	29560264	29564866	0	2	23,765	0,3837
chr10	29696226	29697598	FPKM1_group_3093_transcript_2	0	+	29696226	29697598	0	2	409,425	0,947
chr10	30167646	30168681	FPKM1_group_3098_transcript_1	0	+	30167646	30168681	0	2	105,194	0,841
chr10	30288098	30289161	FPKM1_group_3100_transcript_2	0	+	30288098	30289161	0	2	193,613	0,450
chr10	30292183	30297706	FPKM1_group_3101_transcript_1	0	+	30292183	30297706	0	2	103,2465	0,3058
chr10	30882702	30883418	FPKM1_group_3117_transcript_1	0	.	30882702	30883418	0	2	469,159	0,557
chr10	31149151	31150220	FPKM1_group_3123_transcript_1	0	-	31149151	31150220	0	2	228,37	0,1032
chr10	31589728	31591775	FPKM1_group_3132_transcript_1	0	+	31589728	31591775	0	2	197,175	0,1872
chr10	31956243	31957301	FPKM1_group_3140_transcript_1	0	+	31956243	31957301	0	3	46,31,77	0,244,981
chr10	33402432	33445758	FPKM1_group_3157_transcript_5	0	.	33402432	33445758	0	4	866,462,351,433	0,1027,22757,42893
chr10	35155811	35167382	FPKM1_group_3166_transcript_1	0	+	35155811	35167382	0	2	36,504	0,11067
chr10	36125329	36127241	FPKM1_group_3178_transcript_1	0	+	36125329	36127241	0	2	728,1119	0,793
chr10	36456061	36473952	FPKM1_group_3182_transcript_2	0	.	36456061	36473952	0	2	361,132	0,17759
chr10	37569155	37570983	FPKM1_group_3191_transcript_3	0	+	37569155	37570983	0	3	795,103,102	0,949,1726
chr10	37671057	37675939	FPKM1_group_3197_transcript_2	0	+	37671057	37675939	0	2	290,239	0,4643
chr10	37707415	37709647	FPKM1_group_3201_transcript_2	0	+	37707415	37709647	0	3	1200,534,52	0,1317,2180
chr10	37800997	37802912	FPKM1_group_3207_transcript_8	0	+	37800997	37802912	0	2	833,256	0,1659
chr10	37808457	37810877	FPKM1_group_3208_transcript_1	0	.	37808457	37810877	0	2	796,113	0,2307
chr10	38103377	38113065	FPKM1_group_3214_transcript_2	0	.	38103377	38113065	0	2	2496,241	0,9447
chr10	38813459	38818813	FPKM1_group_3218_transcript_1	0	-	38813459	38818813	0	2	124,148	0,5206
chr10	38815352	38818046	FPKM1_group_3218_transcript_2	0	+	38815352	38818046	0	3	878,67,76	0,1244,2618
chr10	38830527	38833642	FPKM1_group_3219_transcript_1	0	+	38830527	38833642	0	2	153,58	0,3057
chr10	38912132	38913840	FPKM1_group_3220_transcript_1	0	+	38912132	38913840	0	2	77,135	0,1573
chr10	39124555	39137408	FPKM1_group_3221_transcript_1	0	-	39124555	39137408	0	3	138,4,41	0,10126,12812
chr10	39154232	39162490	FPKM1_group_3222_transcript_1	0	+	39154232	39162490	0	3	128,78,75	0,7187,8183
chr10	41726664	41727754	FPKM1_group_3227_transcript_3	0	-	41726664	41727754	0	2	26,210	0,880
chr10	41703283	41711872	FPKM1_group_3227_transcript_4	0	.	41703283	41711872	0	3	265,362,582	0,5849,8007
chr10	41708481	41716480	FPKM1_group_3227_transcript_6	0	.	41708481	41716480	0	4	82,575,419,134	0,4092,5767,7865
chr10	41703755	41743557	FPKM1_group_3227_transcript_7	0	+	41703755	41743557	0	12	50,273,93,11,88,36,636,64,92,496,31,71	0,3453,6101,7445,14134,14389,14552,15380,15684,16451,23166,39731
chr10	41849288	41850063	FPKM1_group_3228_transcript_1	0	+	41849288	41850063	0	2	550,60	0,715
chr10	41916702	41918807	FPKM1_group_3230_transcript_1	0	-	41916702	41918807	0	2	209,51	0,2054
chr10	43593014	43594323	FPKM1_group_3272_transcript_1	0	.	43593014	43594323	0	3	290,46,193	0,1020,1116
chr10	43674914	43677356	FPKM1_group_3273_transcript_1	0	+	43674914	43677356	0	2	900,25	0,2417
chr10	43682708	43689825	FPKM1_group_3275_transcript_1	0	+	43682708	43689825	0	2	85,183	0,6934
chr10	43716817	43727932	FPKM1_group_3276_transcript_1	0	.	43716817	43727932	0	3	460,174,187	0,2063,10928
chr10	43989274	43999803	FPKM1_group_3277_transcript_1	0	+	43989274	43999803	0	2	98,400	0,10129
chr10	45162102	45163996	FPKM1_group_3290_transcript_1	0	-	45162102	45163996	0	2	88,130	0,1764
chr10	45948220	45948615	FPKM1_group_3292_transcript_1	0	+	45948220	45948615	0	2	240,50	0,345
chr10	47026170	47036810	FPKM1_group_3294_transcript_1	0	+	47026170	47036810	0	2	90,69	0,10571
chr10	47944792	47952203	FPKM1_group_3300_transcript_3	0	.	47944792	47952203	0	3	80,73,579	0,642,6832
chr10	48133108	48151999	FPKM1_group_3305_transcript_2	0	.	48133108	48151999	0	5	1524,518,45,81,233	0,1930,4148,15267,18658
chr10	48207299	48213731	FPKM1_group_3307_transcript_1	0	.	48207299	48213731	0	2	2517,65	0,6367
chr10	48262781	48264064	FPKM1_group_3309_transcript_1	0	-	48262781	48264064	0	2	187,138	0,1145
chr10	48272406	48275694	FPKM1_group_3310_transcript_1	0	-	48272406	48275694	0	2	389,36	0,3252
chr10	50015545	50029217	FPKM1_group_3315_transcript_1	0	+	50015545	50029217	0	3	216,115,364	0,3758,13308
chr10	50174161	50177069	FPKM1_group_3316_transcript_3	0	.	50174161	50177069	0	2	663,330	0,2578
chr10	51473470	51474537	FPKM1_group_3326_transcript_7	0	+	51473470	51474537	0	2	634,247	0,820
chr10	52056788	52059025	FPKM1_group_3327_transcript_2	0	+	52056788	52059025	0	2	764,229	0,2008
chr10	52086105	52087860	FPKM1_group_3329_transcript_2	0	.	52086105	52087860	0	3	392,89,691	0,602,1064
chr10	53730567	53743894	FPKM1_group_3332_transcript_2	0	.	53730567	53743894	0	7	37,142,75,167,191,173,496	0,457,3426,8597,12328,12595,12831
chr10	53874769	53879421	FPKM1_group_3334_transcript_2	0	.	53874769	53879421	0	2	1843,2434	0,2218
chr10	53880134	53900299	FPKM1_group_3334_transcript_3	0	.	53880134	53900299	0	5	1153,299,804,66,138	0,4082,4392,12898,20027
chr10	53986467	54185454	FPKM1_group_3336_transcript_1	0	.	53986467	54185454	0	3	440,110,691	0,4304,198296
chr10	57211744	57215574	FPKM1_group_3341_transcript_1	0	.	57211744	57215574	0	2	77,220	0,3610
chr10	57581546	57584737	FPKM1_group_3344_transcript_1	0	-	57581546	57584737	0	2	216,140	0,3051
chr10	57728717	57744534	FPKM1_group_3345_transcript_1	0	+	57728717	57744534	0	4	503,152,229,1703	0,3960,13309,14114
chr10	60443448	60495625	FPKM1_group_3356_transcript_2	0	+	60443448	60495625	0	5	89,130,192,54,960	0,8885,12908,46988,51217
chr10	62164105	62171592	FPKM1_group_3362_transcript_1	0	+	62164105	62171592	0	2	87,347	0,7140
chr10	62446038	62456184	FPKM1_group_3368_transcript_1	0	+	62446038	62456184	0	2	67,629	0,9517
chr10	62911612	62926044	FPKM1_group_3375_transcript_1	0	+	62911612	62926044	0	5	102,37,818,487,764	0,940,11163,12432,13668
chr10	64157512	64159025	FPKM1_group_3383_transcript_1	0	+	64157512	64159025	0	2	22,281	0,1232
chr10	65158067	65175019	FPKM1_group_3392_transcript_1	0	-	65158067	65175019	0	2	386,53	0,16899
chr10	65303374	65317070	FPKM1_group_3393_transcript_1	0	.	65303374	65317070	0	2	214,352	0,13344
chr10	65716235	65731410	FPKM1_group_3399_transcript_1	0	+	65716235	65731410	0	2	76,129	0,15046
chr10	66121218	66122738	FPKM1_group_3403_transcript_1	0	+	66121218	66122738	0	2	55,484	0,1036
chr10	66453736	66454430	FPKM1_group_3404_transcript_1	0	+	66453736	66454430	0	2	84,272	0,422
chr10	67227253	67234790	FPKM1_group_3420_transcript_5	0	+	67227253	67234790	0	2	569,319	0,7218
chr10	67256610	67257628	FPKM1_group_3423_transcript_1	0	+	67256610	67257628	0	2	220,711	0,307
chr10	67255445	67262700	FPKM1_group_3423_transcript_3	0	+	67255445	67262700	0	2	290,4332	0,2923
chr10	67297337	67302424	FPKM1_group_3428_transcript_1	0	.	67297337	67302424	0	2	3126,1910	0,3177
chr10	69194308	69196199	FPKM1_group_3430_transcript_1	0	-	69194308	69196199	0	2	82,139	0,1752
chr10	69662985	69665332	FPKM1_group_3436_transcript_4	0	.	69662985	69665332	0	2	1047,676	0,1671
chr10	69679054	69686637	FPKM1_group_3440_transcript_1	0	+	69679054	69686637	0	2	415,151	0,7432
chr10	69691706	69692989	FPKM1_group_3441_transcript_1	0	.	69691706	69692989	0	2	413,312	0,971
chr10	69692317	69695191	FPKM1_group_3441_transcript_2	0	+	69692317	69695191	0	2	287,2204	0,670
chr10	70486134	70488695	FPKM1_group_3453_transcript_2	0	+	70486134	70488695	0	2	110,1448	0,1113
chr10	72432841	72435501	FPKM1_group_3489_transcript_1	0	.	72432841	72435501	0	3	692,134,57	0,1396,2603
chr10	72808205	72811239	FPKM1_group_3495_transcript_1	0	.	72808205	72811239	0	2	10,1734	0,1300
chr10	73336608	73337369	FPKM1_group_3502_transcript_1	0	+	73336608	73337369	0	2	75,210	0,551
chr10	76852337	76854909	FPKM1_group_3536_transcript_4	0	.	76852337	76854909	0	2	975,934	0,1638
chr10	79723604	79730880	FPKM1_group_3558_transcript_4	0	+	79723604	79730880	0	2	124,717	0,6559
chr10	80125823	80126785	FPKM1_group_3562_transcript_1	0	.	80125823	80126785	0	2	289,292	0,670
chr10	80882268	80886434	FPKM1_group_3574_transcript_1	0	+	80882268	80886434	0	2	159,49	0,4117
chr10	82017161	82018550	FPKM1_group_3589_transcript_2	0	.	82017161	82018550	0	2	71,877	0,512
chr10	82083505	82084162	FPKM1_group_3590_transcript_1	0	+	82083505	82084162	0	2	89,252	0,405
chr10	82407054	82411571	FPKM1_group_3591_transcript_1	0	+	82407054	82411571	0	3	56,135,73	0,230,4444
chr10	83542570	83567259	FPKM1_group_3594_transcript_1	0	-	83542570	83567259	0	3	220,87,148	0,1684,24541
chr10	83556924	83557768	FPKM1_group_3594_transcript_2	0	+	83556924	83557768	0	2	151,53	0,791
chr10	84936672	84944812	FPKM1_group_3599_transcript_2	0	.	84936672	84944812	0	3	2551,73,131	0,7073,8009
chr10	85460449	85474548	FPKM1_group_3609_transcript_1	0	-	85460449	85474548	0	3	162,101,76	0,8899,14023
chr10	87181677	87182259	FPKM1_group_3618_transcript_1	0	.	87181677	87182259	0	2	291,122	0,460
chr10	88134946	88138506	FPKM1_group_3621_transcript_1	0	.	88134946	88138506	0	2	1433,2026	0,1534
chr10	89094099	89100715	FPKM1_group_3631_transcript_2	0	+	89094099	89100715	0	2	281,249	0,6367
chr10	89819809	89830525	FPKM1_group_3639_transcript_1	0	.	89819809	89830525	0	3	3119,50,1406	0,4158,9310
chr10	89899174	89909200	FPKM1_group_3648_transcript_4	0	+	89899174	89909200	0	2	683,1636	0,8390
chr10	89912178	89913732	FPKM1_group_3649_transcript_1	0	.	89912178	89913732	0	2	1065,409	0,1145
chr10	89963645	89967561	FPKM1_group_3658_transcript_4	0	+	89963645	89967561	0	2	567,1982	0,1934
chr10	91398640	91400414	FPKM1_group_3682_transcript_2	0	+	91398640	91400414	0	3	457,223,126	0,1105,1648
chr10	91914505	91929906	FPKM1_group_3705_transcript_1	0	+	91914505	91929906	0	2	27,455	0,14946
chr10	92608105	92611401	FPKM1_group_3716_transcript_1	0	+	92608105	92611401	0	3	125,89,53	0,692,3243
chr10	92731613	92740430	FPKM1_group_3722_transcript_2	0	+	92731613	92740430	0	3	1845,87,1850	0,3582,6967
chr10	94966329	94967473	FPKM1_group_3749_transcript_1	0	-	94966329	94967473	0	2	201,57	0,1087
chr10	95296480	95297196	FPKM1_group_3752_transcript_1	0	+	95296480	95297196	0	2	242,191	0,525
chr10	97836422	97840230	FPKM1_group_3773_transcript_4	0	+	97836422	97840230	0	2	2763,953	0,2855
chr10	100199096	100204596	FPKM1_group_3798_transcript_3	0	+	100199096	100204596	0	3	32,725,1904	0,940,3596
chr10	100985857	100986392	FPKM1_group_3799_transcript_1	0	+	100985857	100986392	0	2	56,210	0,325
chr10	101213272	101215577	FPKM1_group_3801_transcript_1	0	+	101213272	101215577	0	2	232,57	0,2248
chr10	101276827	101278008	FPKM1_group_3802_transcript_1	0	+	101276827	101278008	0	2	124,268	0,913
chr10	101770118	101784520	FPKM1_group_3814_transcript_1	0	+	101770118	101784520	0	2	70,133	0,14269
chr10	102964704	102966023	FPKM1_group_3819_transcript_1	0	+	102964704	102966023	0	2	76,323	0,996
chr10	103451460	103454790	FPKM1_group_3828_transcript_7	0	.	103451460	103454790	0	2	1087,851	0,2479
chr10	103493646	103516766	FPKM1_group_3834_transcript_1	0	.	103493646	103516766	0	6	318,452,275,126,68,26	0,18637,19674,22677,23025,23094
chr10	106224621	106230124	FPKM1_group_3852_transcript_1	0	.	106224621	106230124	0	3	780,157,616	0,2027,4887
chr10	107239343	107252103	FPKM1_group_3853_transcript_1	0	.	107239343	107252103	0	3	268,43,141	0,1987,12619
chr10	107479776	107481491	FPKM1_group_3855_transcript_1	0	+	107479776	107481491	0	2	38,238	0,1477
chr10	107479911	107498304	FPKM1_group_3855_transcript_3	0	.	107479911	107498304	0	2	269,8	0,18385
chr10	107558522	107568945	FPKM1_group_3857_transcript_1	0	-	107558522	107568945	0	3	217,109,130	0,9143,10293
chr10	107761221	107764205	FPKM1_group_3860_transcript_1	0	+	107761221	107764205	0	2	181,922	0,2062
chr10	107768410	107769573	FPKM1_group_3862_transcript_1	0	+	107768410	107769573	0	3	348,78,321	0,701,842
chr10	107769763	107770769	FPKM1_group_3862_transcript_2	0	+	107769763	107770769	0	4	66,129,97,55	0,235,534,951
chr10	107798055	107799901	FPKM1_group_3867_transcript_1	0	.	107798055	107799901	0	2	245,309	0,1537
chr10	107819803	107824325	FPKM1_group_3870_transcript_1	0	+	107819803	107824325	0	2	61,322	0,4200
chr10	107840403	107841358	FPKM1_group_3872_transcript_2	0	.	107840403	107841358	0	3	731,6,47	0,885,908
chr10	107841194	107842250	FPKM1_group_3872_transcript_3	0	.	107841194	107842250	0	2	13,656	0,400
chr10	107869667	107870717	FPKM1_group_3874_transcript_3	0	+	107869667	107870717	0	2	203,178	0,872
chr10	107901640	107919961	FPKM1_group_3880_transcript_1	0	-	107901640	107919961	0	2	229,15	0,18306
chr10	108034997	108073275	FPKM1_group_3882_transcript_1	0	+	108034997	108073275	0	5	350,125,117,109,174	0,24682,25587,26142,38104
chr10	110198489	110199260	FPKM1_group_3893_transcript_1	0	.	110198489	110199260	0	2	44,203	0,568
chr10	112191527	112196978	FPKM1_group_3915_transcript_1	0	.	112191527	112196978	0	2	732,136	0,5315
chr10	116744290	116746342	FPKM1_group_3964_transcript_1	0	+	116744290	116746342	0	3	388,97,120	0,900,1932
chr10	118026167	118030584	FPKM1_group_3966_transcript_2	0	+	118026167	118030584	0	2	1033,312	0,4105
chr10	119508998	119515219	FPKM1_group_3976_transcript_1	0	+	119508998	119515219	0	2	45,253	0,5968
chr10	119847352	119852275	FPKM1_group_3984_transcript_2	0	.	119847352	119852275	0	2	2503,2266	0,2657
chr10	119865105	119868411	FPKM1_group_3985_transcript_1	0	.	119865105	119868411	0	2	245,88	0,3218
chr10	120106609	120114605	FPKM1_group_3990_transcript_1	0	+	120106609	120114605	0	4	51,322,207,391	0,419,1889,7605
chr10	120932476	120933917	FPKM1_group_3998_transcript_1	0	+	120932476	120933917	0	2	86,390	0,1051
chr10	121851747	121853414	FPKM1_group_4015_transcript_1	0	-	121851747	121853414	0	2	663,264	0,1403
chr10	122736173	122737783	FPKM1_group_4043_transcript_3	0	.	122736173	122737783	0	2	1073,10	0,1600
chr10	123700728	123704192	FPKM1_group_4051_transcript_3	0	.	123700728	123704192	0	2	1653,406	0,3058
chr10	124190831	124195495	FPKM1_group_4055_transcript_1	0	.	124190831	124195495	0	2	1356,45	0,4619
chr10	125086586	125092368	FPKM1_group_4074_transcript_1	0	+	125086586	125092368	0	2	79,277	0,5505
chr10	125385344	125386101	FPKM1_group_4078_transcript_1	0	+	125385344	125386101	0	2	145,277	0,480
chr10	127252954	127254542	FPKM1_group_4096_transcript_1	0	+	127252954	127254542	0	2	154,104	0,1484
chr10	127361801	127365325	FPKM1_group_4097_transcript_1	0	+	127361801	127365325	0	3	89,641,220	0,2564,3304
chr10	128092071	128095466	FPKM1_group_4102_transcript_4	0	.	128092071	128095466	0	2	1226,108	0,3287
chr10	129209774	129213159	FPKM1_group_4104_transcript_2	0	+	129209774	129213159	0	2	148,493	0,2892
chr10	131767804	131768114	FPKM1_group_4117_transcript_1	0	-	131767804	131768114	0	2	78,124	0,186
chr10	132127319	132171408	FPKM1_group_4123_transcript_1	0	.	132127319	132171408	0	2	24,275	0,43814
chr10	133577517	133587278	FPKM1_group_4137_transcript_1	0	.	133577517	133587278	0	3	3791,1353,4148	0,3997,5613
chr10	135366484	135372358	FPKM1_group_4147_transcript_1	0	+	135366484	135372358	0	2	180,205	0,5669
chr11	1749197	1749826	FPKM1_group_4167_transcript_1	0	.	1749197	1749826	0	2	109,436	0,193
chr11	1751527	1752745	FPKM1_group_4168_transcript_2	0	+	1751527	1752745	0	2	194,288	0,930
chr11	3167293	3167743	FPKM1_group_4190_transcript_1	0	+	3167293	3167743	0	2	131,229	0,221
chr11	6670310	6673743	FPKM1_group_4207_transcript_3	0	+	6670310	6673743	0	2	660,2008	0,1425
chr11	9631796	9632627	FPKM1_group_4232_transcript_2	0	+	9631796	9632627	0	2	335,237	0,594
chr11	12065013	12067884	FPKM1_group_4250_transcript_2	0	+	12065013	12067884	0	2	498,1072	0,1799
chr11	15821776	15825515	FPKM1_group_4277_transcript_1	0	+	15821776	15825515	0	3	657,717,74	0,732,3665
chr11	16998821	17006620	FPKM1_group_4284_transcript_5	0	+	16998821	17006620	0	2	1411,338	0,7461
chr11	19230278	19231862	FPKM1_group_4307_transcript_1	0	+	19230278	19231862	0	2	136,1322	0,262
chr11	20490688	20492782	FPKM1_group_4311_transcript_1	0	.	20490688	20492782	0	2	1281,649	0,1445
chr11	21760793	21821200	FPKM1_group_4317_transcript_1	0	+	21760793	21821200	0	5	55,129,255,185,275	0,12104,28377,35487,60132
chr11	22423835	22470132	FPKM1_group_4318_transcript_1	0	-	22423835	22470132	0	3	54,138,97	0,34358,46200
chr11	23132771	23133517	FPKM1_group_4343_transcript_1	0	+	23132771	23133517	0	2	144,266	0,480
chr11	23651933	23653890	FPKM1_group_4349_transcript_3	0	+	23651933	23653890	0	2	1153,315	0,1642
chr11	23639856	23657629	FPKM1_group_4349_transcript_4	0	+	23639856	23657629	0	2	479,3415	0,14358
chr11	23708430	23717102	FPKM1_group_4353_transcript_3	0	+	23708430	23717102	0	4	578,79,205,1581	0,1291,4963,7091
chr11	23739383	23745938	FPKM1_group_4354_transcript_1	0	.	23739383	23745938	0	2	1060,41	0,6514
chr11	23774038	23775581	FPKM1_group_4356_transcript_1	0	-	23774038	23775581	0	2	25,750	0,793
chr11	23831414	23834117	FPKM1_group_4359_transcript_1	0	-	23831414	23834117	0	2	378,151	0,2552
chr11	23865209	23867705	FPKM1_group_4361_transcript_1	0	+	23865209	23867705	0	2	272,75	0,2421
chr11	25712892	25759789	FPKM1_group_4388_transcript_3	0	+	25712892	25759789	0	8	100,85,77,98,254,98,142,38	0,5706,32442,35701,39400,42924,45711,46859
chr11	25902262	25905172	FPKM1_group_4403_transcript_1	0	+	25902262	25905172	0	2	1155,771	0,2139
chr11	27194977	27198225	FPKM1_group_4435_transcript_3	0	.	27194977	27198225	0	3	1596,55,416	0,1803,2832
chr11	27493585	27494653	FPKM1_group_4441_transcript_2	0	.	27493585	27494653	0	2	594,129	0,939
chr11	27537549	27538985	FPKM1_group_4447_transcript_1	0	+	27537549	27538985	0	2	550,177	0,1259
chr11	28408934	28410465	FPKM1_group_4462_transcript_2	0	+	28408934	28410465	0	2	75,542	0,989
chr11	29294522	29298865	FPKM1_group_4476_transcript_1	0	.	29294522	29298865	0	5	279,241,225,103,51	0,630,1660,3270,4292
chr11	30022180	30062466	FPKM1_group_4479_transcript_1	0	.	30022180	30062466	0	3	436,37,31	0,3276,40255
chr11	30719677	30771253	FPKM1_group_4485_transcript_1	0	+	30719677	30771253	0	3	32,64,780	0,32569,50796
chr11	32795751	32796240	FPKM1_group_4503_transcript_1	0	+	32795751	32796240	0	2	77,180	0,309
chr11	33752764	33753792	FPKM1_group_4516_transcript_1	0	+	33752764	33753792	0	2	109,420	0,608
chr11	33792261	33800477	FPKM1_group_4517_transcript_1	0	.	33792261	33800477	0	3	828,116,363	0,5649,7853
chr11	33914718	33932898	FPKM1_group_4521_transcript_2	0	.	33914718	33932898	0	2	354,218	0,17962
chr11	35064335	35099299	FPKM1_group_4539_transcript_3	0	+	35064335	35099299	0	5	111,1169,56,1178,2124	0,1205,4516,11305,32840
chr11	35114175	35115849	FPKM1_group_4541_transcript_1	0	.	35114175	35115849	0	2	574,29	0,1645
chr11	35210746	35212979	FPKM1_group_4542_transcript_1	0	-	35210746	35212979	0	2	704,1502	0,731
chr11	35583637	35591475	FPKM1_group_4547_transcript_1	0	-	35583637	35591475	0	3	83,154,79	0,1396,7759
chr11	35869871	35870560	FPKM1_group_4550_transcript_1	0	+	35869871	35870560	0	2	42,559	0,130
chr11	35893176	35896865	FPKM1_group_4551_transcript_1	0	.	35893176	35896865	0	3	299,448,159	0,2616,3530
chr11	37054194	37066345	FPKM1_group_4557_transcript_1	0	.	37054194	37066345	0	3	1122,92,149	0,10692,12002
chr11	37801932	37820854	FPKM1_group_4558_transcript_1	0	-	37801932	37820854	0	3	57,331,33	0,15735,18889
chr11	38596389	38624518	FPKM1_group_4572_transcript_1	0	.	38596389	38624518	0	5	49,167,84,126,71	0,1440,15461,16706,28058
chr11	42046700	42141977	FPKM1_group_4576_transcript_1	0	-	42046700	42141977	0	5	291,114,91,85,44	0,1959,41932,58040,95233
chr11	43473187	43493719	FPKM1_group_4577_transcript_1	0	-	43473187	43493719	0	2	579,44	0,20488
chr11	43522471	43526488	FPKM1_group_4578_transcript_1	0	-	43522471	43526488	0	3	29,7,200	0,3333,3817
chr11	44501971	44504184	FPKM1_group_4581_transcript_1	0	-	44501971	44504184	0	2	193,230	0,1983
chr11	44950901	44951914	FPKM1_group_4589_transcript_1	0	.	44950901	44951914	0	2	578,217	0,796
chr11	44967781	44986277	FPKM1_group_4591_transcript_1	0	-	44967781	44986277	0	3	36,168,78	0,965,18418
chr11	45333408	45344248	FPKM1_group_4593_transcript_1	0	+	45333408	45344248	0	3	400,1441,373	0,416,10467
chr11	45509341	45520599	FPKM1_group_4598_transcript_1	0	.	45509341	45520599	0	5	402,232,231,112,30	0,1433,1753,2207,11228
chr11	45558710	45561600	FPKM1_group_4599_transcript_1	0	+	45558710	45561600	0	3	94,217,360	0,1928,2530
chr11	45716819	45734117	FPKM1_group_4608_transcript_4	0	+	45716819	45734117	0	2	72,137	0,17161
chr11	45717197	45719254	FPKM1_group_4608_transcript_5	0	-	45717197	45719254	0	3	193,113,31	0,1752,2026
chr11	45729232	45729700	FPKM1_group_4608_transcript_6	0	-	45729232	45729700	0	2	103,63	0,405
chr11	45700433	45724086	FPKM1_group_4608_transcript_9	0	+	45700433	45724086	0	7	150,353,468,806,63,134,1932	0,1001,1836,11687,13397,17102,21721
chr11	46150069	46155247	FPKM1_group_4611_transcript_1	0	+	46150069	46155247	0	3	82,106,1061	0,2642,4117
chr11	46234412	46249013	FPKM1_group_4614_transcript_3	0	.	46234412	46249013	0	2	256,378	0,14223
chr11	47370037	47371220	FPKM1_group_4622_transcript_1	0	+	47370037	47371220	0	2	334,144	0,1039
chr11	47623594	47623903	FPKM1_group_4624_transcript_2	0	+	47623594	47623903	0	2	166,75	0,234
chr11	47924478	47925757	FPKM1_group_4628_transcript_1	0	+	47924478	47925757	0	2	152,248	0,1031
chr11	50072620	50079970	FPKM1_group_4634_transcript_1	0	+	50072620	50079970	0	2	72,211	0,7139
chr11	50214325	50220403	FPKM1_group_4635_transcript_1	0	+	50214325	50220403	0	4	461,185,124,76	0,3365,4560,6002
chr11	50224896	50236460	FPKM1_group_4636_transcript_3	0	.	50224896	50236460	0	2	71,720	0,10844
chr11	51416740	51432285	FPKM1_group_4637_transcript_1	0	+	51416740	51432285	0	5	9,476,11,33,48	0,9502,10849,13243,15497
chr11	51435142	51449797	FPKM1_group_4638_transcript_1	0	-	51435142	51449797	0	2	240,70	0,14585
chr11	56685889	56692843	FPKM1_group_4642_transcript_1	0	-	56685889	56692843	0	2	569,71	0,6883
chr11	57141251	57145275	FPKM1_group_4651_transcript_3	0	.	57141251	57145275	0	3	26,642,334	0,1335,3690
chr11	58211101	58212553	FPKM1_group_4660_transcript_2	0	.	58211101	58212553	0	2	219,1064	0,388
chr11	58224976	58226653	FPKM1_group_4662_transcript_1	0	.	58224976	58226653	0	3	235,686,227	0,695,1450
chr11	59418144	59419695	FPKM1_group_4684_transcript_1	0	+	59418144	59419695	0	2	81,146	0,1405
chr11	59443249	59452704	FPKM1_group_4685_transcript_1	0	+	59443249	59452704	0	2	53,527	0,8928
chr11	59683735	59684871	FPKM1_group_4687_transcript_1	0	-	59683735	59684871	0	3	183,104,98	0,592,1038
chr11	60177766	60211198	FPKM1_group_4689_transcript_1	0	+	60177766	60211198	0	5	66,54,110,128,242	0,7004,21421,26178,33190
chr11	60687793	60690697	FPKM1_group_4701_transcript_1	0	+	60687793	60690697	0	2	1596,96	0,2808
chr11	60699935	60700624	FPKM1_group_4702_transcript_1	0	+	60699935	60700624	0	2	280,27	0,662
chr11	60895318	60896691	FPKM1_group_4704_transcript_2	0	+	60895318	60896691	0	2	819,480	0,893
chr11	60901036	60903670	FPKM1_group_4705_transcript_3	0	+	60901036	60903670	0	2	1555,1039	0,1595
chr11	61924858	61926352	FPKM1_group_4730_transcript_3	0	.	61924858	61926352	0	2	739,47	0,1447
chr11	63848853	63853552	FPKM1_group_4744_transcript_5	0	.	63848853	63853552	0	3	747,61,337	0,2678,4362
chr11	63944437	63945120	FPKM1_group_4751_transcript_2	0	+	63944437	63945120	0	2	233,342	0,341
chr11	64019766	64024849	FPKM1_group_4755_transcript_2	0	.	64019766	64024849	0	3	898,24,162	0,3622,4921
chr11	64975106	64977695	FPKM1_group_4768_transcript_1	0	+	64975106	64977695	0	2	41,1196	0,1393
chr11	66491800	66494244	FPKM1_group_4798_transcript_1	0	+	66491800	66494244	0	2	170,304	0,2140
chr11	66597328	66598901	FPKM1_group_4803_transcript_1	0	+	66597328	66598901	0	2	471,1022	0,551
chr11	67069321	67072470	FPKM1_group_4816_transcript_1	0	+	67069321	67072470	0	2	556,57	0,3092
chr11	67083390	67087464	FPKM1_group_4817_transcript_1	0	-	67083390	67087464	0	3	55,102,54	0,3719,4020
chr11	68386570	68387191	FPKM1_group_4842_transcript_1	0	+	68386570	68387191	0	2	192,57	0,564
chr11	68374482	68387733	FPKM1_group_4842_transcript_3	0	.	68374482	68387733	0	2	58,302	0,12949
chr11	68520236	68520582	FPKM1_group_4849_transcript_1	0	+	68520236	68520582	0	2	37,170	0,176
chr11	69349048	69351817	FPKM1_group_4888_transcript_1	0	+	69349048	69351817	0	3	45,190,571	0,1379,2198
chr11	69554475	69555021	FPKM1_group_4893_transcript_1	0	-	69554475	69555021	0	2	289,74	0,472
chr11	71924059	71924953	FPKM1_group_4927_transcript_1	0	-	71924059	71924953	0	2	469,130	0,764
chr11	71912564	71923910	FPKM1_group_4927_transcript_2	0	.	71912564	71923910	0	4	282,345,233,273	0,1591,4308,11073
chr11	72636831	72642099	FPKM1_group_4938_transcript_3	0	.	72636831	72642099	0	2	2783,46	0,5222
chr11	73712806	73713433	FPKM1_group_4945_transcript_1	0	+	73712806	73713433	0	2	97,401	0,226
chr11	74067043	74070830	FPKM1_group_4947_transcript_1	0	+	74067043	74070830	0	3	37,153,77	0,1734,3710
chr11	75147162	75148109	FPKM1_group_4953_transcript_1	0	-	75147162	75148109	0	2	174,99	0,848
chr11	76014540	76015526	FPKM1_group_4964_transcript_1	0	.	76014540	76015526	0	2	182,471	0,515
chr11	77028466	77030006	FPKM1_group_4976_transcript_2	0	+	77028466	77030006	0	2	742,93	0,1447
chr11	77552321	77553480	FPKM1_group_4984_transcript_1	0	+	77552321	77553480	0	2	484,145	0,1014
chr11	79461884	79480871	FPKM1_group_4993_transcript_1	0	+	79461884	79480871	0	2	136,97	0,18890
chr11	79490762	79505945	FPKM1_group_4994_transcript_1	0	.	79490762	79505945	0	2	31,342	0,14841
chr11	80478139	80486110	FPKM1_group_4995_transcript_1	0	+	80478139	80486110	0	2	125,213	0,7758
chr11	81268540	81488733	FPKM1_group_4997_transcript_1	0	-	81268540	81488733	0	3	317,143,70	0,2303,220123
chr11	81414493	81419653	FPKM1_group_4997_transcript_2	0	-	81414493	81419653	0	3	254,401,101	0,1600,5059
chr11	81351977	81376503	FPKM1_group_4997_transcript_4	0	+	81351977	81376503	0	3	197,952,87	0,7092,24439
chr11	85581282	85582172	FPKM1_group_5024_transcript_3	0	.	85581282	85582172	0	2	322,50	0,840
chr11	86395362	86396414	FPKM1_group_5032_transcript_3	0	-	86395362	86396414	0	2	137,776	0,276
chr11	86389732	86392739	FPKM1_group_5032_transcript_5	0	+	86389732	86392739	0	2	63,1423	0,1584
chr11	86388453	86391043	FPKM1_group_5032_transcript_7	0	.	86388453	86391043	0	2	1222,384	0,2206
chr11	87784739	87785194	FPKM1_group_5095_transcript_2	0	+	87784739	87785194	0	3	150,71,126	0,201,329
chr11	90224880	90236407	FPKM1_group_5120_transcript_7	0	+	90224880	90236407	0	2	1805,772	0,10755
chr11	91235904	91245274	FPKM1_group_5124_transcript_1	0	+	91235904	91245274	0	2	83,608	0,8762
chr11	93572075	93572535	FPKM1_group_5152_transcript_1	0	-	93572075	93572535	0	2	82,227	0,233
chr11	93611304	93619428	FPKM1_group_5155_transcript_2	0	.	93611304	93619428	0	3	93,123,12	0,3722,8112
chr11	93699358	93711799	FPKM1_group_5159_transcript_1	0	+	93699358	93711799	0	2	1360,295	0,12146
chr11	94457789	94460068	FPKM1_group_5182_transcript_1	0	+	94457789	94460068	0	2	211,991	0,1288
chr11	94987635	95060694	FPKM1_group_5190_transcript_4	0	.	94987635	95060694	0	2	341,489	0,72570
chr11	95816011	95820278	FPKM1_group_5195_transcript_1	0	-	95816011	95820278	0	2	176,118	0,4149
chr11	95964006	95972802	FPKM1_group_5199_transcript_1	0	+	95964006	95972802	0	2	83,336	0,8460
chr11	95965045	95968105	FPKM1_group_5199_transcript_3	0	-	95965045	95968105	0	3	148,175,200	0,234,2860
chr11	95955785	95969398	FPKM1_group_5199_transcript_4	0	+	95955785	95969398	0	2	57,330	0,13283
chr11	96035799	96037111	FPKM1_group_5200_transcript_1	0	+	96035799	96037111	0	2	120,152	0,1160
chr11	97313237	97318974	FPKM1_group_5202_transcript_1	0	-	97313237	97318974	0	2	63,160	0,5577
chr11	100396573	100400219	FPKM1_group_5207_transcript_3	0	.	100396573	100400219	0	2	836,72	0,3574
chr11	100524090	100585532	FPKM1_group_5210_transcript_1	0	+	100524090	100585532	0	3	83,97,249	0,11009,61193
chr11	100561815	100568673	FPKM1_group_5210_transcript_6	0	+	100561815	100568673	0	2	85,128	0,6730
chr11	100607226	100616889	FPKM1_group_5213_transcript_1	0	-	100607226	100616889	0	2	441,54	0,9609
chr11	100722801	100758941	FPKM1_group_5221_transcript_1	0	+	100722801	100758941	0	2	159,229	0,35911
chr11	101691866	101693256	FPKM1_group_5225_transcript_1	0	-	101691866	101693256	0	2	647,230	0,1160
chr11	103576461	103617965	FPKM1_group_5233_transcript_1	0	+	103576461	103617965	0	3	154,109,379	0,4209,41125
chr11	103944291	103985438	FPKM1_group_5235_transcript_2	0	.	103944291	103985438	0	5	580,296,42,71,265	0,693,4202,27109,40882
chr11	104833820	104891890	FPKM1_group_5245_transcript_5	0	.	104833820	104891890	0	4	570,244,60,473	0,36526,38302,57597
chr11	105552934	105610973	FPKM1_group_5248_transcript_1	0	+	105552934	105610973	0	2	605,77	0,57962
chr11	105625900	105640006	FPKM1_group_5250_transcript_3	0	+	105625900	105640006	0	2	627,569	0,13537
chr11	105672289	105673448	FPKM1_group_5252_transcript_1	0	-	105672289	105673448	0	2	425,145	0,1014
chr11	105908596	105928990	FPKM1_group_5259_transcript_1	0	+	105908596	105928990	0	2	156,307	0,20087
chr11	105955443	105980372	FPKM1_group_5260_transcript_1	0	.	105955443	105980372	0	2	141,264	0,24665
chr11	106672201	106677295	FPKM1_group_5271_transcript_1	0	.	106672201	106677295	0	2	714,701	0,4393
chr11	107525232	107529844	FPKM1_group_5274_transcript_3	0	+	107525232	107529844	0	2	1117,1747	0,2865
chr11	107875365	107878822	FPKM1_group_5275_transcript_1	0	+	107875365	107878822	0	3	344,1304,79	0,1246,3378
chr11	108002802	108004548	FPKM1_group_5276_transcript_1	0	-	108002802	108004548	0	2	54,260	0,1486
chr11	109305273	109306542	FPKM1_group_5301_transcript_1	0	.	109305273	109306542	0	2	457,558	0,711
chr11	109731131	109742696	FPKM1_group_5325_transcript_5	0	+	109731131	109742696	0	2	432,401	0,11164
chr11	109750041	109754822	FPKM1_group_5327_transcript_1	0	-	109750041	109754822	0	2	87,274	0,4507
chr11	109855259	109857005	FPKM1_group_5336_transcript_1	0	+	109855259	109857005	0	2	43,1007	0,739
chr11	110297712	110299874	FPKM1_group_5341_transcript_1	0	.	110297712	110299874	0	2	440,311	0,1851
chr11	111655884	111656947	FPKM1_group_5362_transcript_3	0	+	111655884	111656947	0	2	76,843	0,220
chr11	112655325	112656580	FPKM1_group_5369_transcript_1	0	-	112655325	112656580	0	2	256,158	0,1097
chr11	113391335	113393171	FPKM1_group_5375_transcript_1	0	+	113391335	113393171	0	2	90,286	0,1550
chr11	113754691	113755971	FPKM1_group_5385_transcript_1	0	-	113754691	113755971	0	2	231,48	0,1232
chr11	113751613	113757182	FPKM1_group_5385_transcript_2	0	+	113751613	113757182	0	2	773,1202	0,4367
chr11	114894595	114900030	FPKM1_group_5396_transcript_1	0	-	114894595	114900030	0	5	392,71,80,87,131	0,875,1470,2590,5304
chr11	115259337	115262487	FPKM1_group_5401_transcript_1	0	.	115259337	115262487	0	2	1012,33	0,3117
chr11	115295501	115299809	FPKM1_group_5405_transcript_1	0	.	115295501	115299809	0	3	88,24,257	0,714,4051
chr11	115317425	115318610	FPKM1_group_5406_transcript_1	0	+	115317425	115318610	0	2	269,430	0,755
chr11	115443053	115449104	FPKM1_group_5412_transcript_1	0	-	115443053	115449104	0	2	80,164	0,5887
chr11	115601721	115603281	FPKM1_group_5424_transcript_2	0	.	115601721	115603281	0	2	351,59	0,1501
chr11	116188884	116189929	FPKM1_group_5447_transcript_1	0	.	116188884	116189929	0	2	573,89	0,956
chr11	119108200	119115789	FPKM1_group_5475_transcript_3	0	+	119108200	119115789	0	2	6436,495	0,7094
chr11	119281266	119289327	FPKM1_group_5480_transcript_1	0	+	119281266	119289327	0	2	375,115	0,7946
chr11	119313997	119315907	FPKM1_group_5481_transcript_1	0	+	119313997	119315907	0	2	81,498	0,1412
chr11	119402669	119404906	FPKM1_group_5484_transcript_1	0	+	119402669	119404906	0	4	452,154,51,149	0,667,1067,2088
chr11	120569490	120574523	FPKM1_group_5493_transcript_1	0	-	120569490	120574523	0	2	357,75	0,4958
chr11	120703405	120705006	FPKM1_group_5498_transcript_1	0	-	120703405	120705006	0	2	350,122	0,1479
chr11	121245285	121265236	FPKM1_group_5511_transcript_1	0	+	121245285	121265236	0	3	100,70,39	0,11848,19912
chr11	121558406	121558968	FPKM1_group_5516_transcript_2	0	+	121558406	121558968	0	2	149,127	0,435
chr11	121556724	121578095	FPKM1_group_5516_transcript_7	0	+	121556724	121578095	0	2	1160,41	0,21330
chr11	121562938	121563769	FPKM1_group_5516_transcript_9	0	+	121562938	121563769	0	2	288,253	0,578
chr11	121603178	121603889	FPKM1_group_5520_transcript_1	0	.	121603178	121603889	0	2	345,240	0,471
chr11	121607484	121608418	FPKM1_group_5521_transcript_2	0	.	121607484	121608418	0	2	363,513	0,421
chr11	121683146	121684484	FPKM1_group_5533_transcript_1	0	+	121683146	121684484	0	2	454,111	0,1227
chr11	121787671	121794391	FPKM1_group_5544_transcript_1	0	+	121787671	121794391	0	2	222,310	0,6410
chr11	121930779	121935424	FPKM1_group_5546_transcript_1	0	.	121930779	121935424	0	3	204,78,71	0,343,4574
chr11	122582577	122587620	FPKM1_group_5548_transcript_1	0	.	122582577	122587620	0	3	349,72,130	0,497,4913
chr11	122689591	122690738	FPKM1_group_5550_transcript_1	0	.	122689591	122690738	0	3	120,78,330	0,647,817
chr11	122742877	122748584	FPKM1_group_5552_transcript_2	0	-	122742877	122748584	0	4	1036,462,368,2078	0,1761,2757,3629
chr11	122777125	122778006	FPKM1_group_5553_transcript_1	0	.	122777125	122778006	0	2	415,411	0,470
chr11	124184231	124188109	FPKM1_group_5555_transcript_4	0	.	124184231	124188109	0	2	456,41	0,3837
chr11	124533566	124539715	FPKM1_group_5557_transcript_1	0	-	124533566	124539715	0	3	214,103,269	0,2085,5880
chr11	125472420	125473945	FPKM1_group_5569_transcript_1	0	+	125472420	125473945	0	2	930,12	0,1513
chr11	125481380	125484313	FPKM1_group_5570_transcript_1	0	+	125481380	125484313	0	2	1375,273	0,2660
chr11	127145440	127148279	FPKM1_group_5573_transcript_1	0	.	127145440	127148279	0	3	103,330,11	0,1474,2828
chr11	128988162	129009493	FPKM1_group_5584_transcript_1	0	.	128988162	129009493	0	2	4212,92	0,21239
chr11	130101651	130111056	FPKM1_group_5598_transcript_1	0	+	130101651	130111056	0	3	760,55,13	0,8271,9392
chr11	130128710	130129143	FPKM1_group_5601_transcript_1	0	+	130128710	130129143	0	2	39,324	0,109
chr11	130130540	130134129	FPKM1_group_5602_transcript_1	0	+	130130540	130134129	0	2	669,7	0,3582
chr11	130442588	130462707	FPKM1_group_5605_transcript_2	0	+	130442588	130462707	0	3	464,173,122	0,18965,19997
chr11	133028800	133194727	FPKM1_group_5607_transcript_1	0	.	133028800	133194727	0	7	152,116,207,95,173,80,44	0,71670,144372,156380,157487,163011,165883
chr11	134015255	134017943	FPKM1_group_5618_transcript_1	0	+	134015255	134017943	0	2	157,1767	0,921
chr12	3347727	3350947	FPKM1_group_5642_transcript_1	0	+	3347727	3350947	0	2	125,184	0,3036
chr12	3992231	3993274	FPKM1_group_5656_transcript_1	0	+	3992231	3993274	0	2	351,156	0,887
chr12	3998540	4006317	FPKM1_group_5657_transcript_3	0	+	3998540	4006317	0	2	26,1928	0,5849
chr12	4191229	4192913	FPKM1_group_5666_transcript_1	0	+	4191229	4192913	0	2	141,472	0,1212
chr12	4242222	4245314	FPKM1_group_5670_transcript_1	0	+	4242222	4245314	0	2	806,433	0,2659
chr12	5139772	5151570	FPKM1_group_5679_transcript_1	0	+	5139772	5151570	0	3	40,73,335	0,9461,11463
chr12	5268447	5285430	FPKM1_group_5694_transcript_4	0	.	5268447	5285430	0	2	85,587	0,16396
chr12	5511335	5513311	FPKM1_group_5707_transcript_1	0	-	5511335	5513311	0	2	206,55	0,1921
chr12	6117095	6136235	FPKM1_group_5710_transcript_2	0	+	6117095	6136235	0	2	202,119	0,19021
chr12	6129200	6149007	FPKM1_group_5710_transcript_5	0	+	6129200	6149007	0	3	317,169,117	0,18330,19690
chr12	6151685	6152385	FPKM1_group_5711_transcript_1	0	+	6151685	6152385	0	2	39,355	0,345
chr12	6151788	6152816	FPKM1_group_5711_transcript_2	0	+	6151788	6152816	0	2	191,79	0,949
chr12	6163743	6164765	FPKM1_group_5714_transcript_1	0	.	6163743	6164765	0	2	102,474	0,548
chr12	6388488	6389055	FPKM1_group_5720_transcript_1	0	-	6388488	6389055	0	2	227,77	0,490
chr12	6595145	6597751	FPKM1_group_5722_transcript_1	0	+	6595145	6597751	0	2	789,1645	0,961
chr12	7559208	7560123	FPKM1_group_5724_transcript_1	0	+	7559208	7560123	0	2	243,76	0,839
chr12	7560517	7562167	FPKM1_group_5724_transcript_3	0	+	7560517	7562167	0	2	778,486	0,1164
chr12	7594081	7599382	FPKM1_group_5725_transcript_1	0	+	7594081	7599382	0	2	144,169	0,5132
chr12	7594393	7599431	FPKM1_group_5725_transcript_2	0	+	7594393	7599431	0	2	345,33	0,5005
chr12	7634500	7649221	FPKM1_group_5726_transcript_1	0	.	7634500	7649221	0	2	83,429	0,14292
chr12	8608599	8610056	FPKM1_group_5731_transcript_1	0	+	8608599	8610056	0	2	280,672	0,785
chr12	9390017	9392290	FPKM1_group_5747_transcript_1	0	+	9390017	9392290	0	3	191,415,615	0,557,1658
chr12	9492210	9505512	FPKM1_group_5754_transcript_1	0	+	9492210	9505512	0	2	531,327	0,12975
chr12	9892515	9894549	FPKM1_group_5763_transcript_2	0	.	9892515	9894549	0	2	311,1617	0,417
chr12	10597241	10603562	FPKM1_group_5766_transcript_1	0	+	10597241	10603562	0	3	146,35,2654	0,723,3667
chr12	10616882	10618848	FPKM1_group_5768_transcript_1	0	+	10616882	10618848	0	2	205,160	0,1806
chr12	11499844	11501323	FPKM1_group_5777_transcript_6	0	.	11499844	11501323	0	2	678,251	0,1228
chr12	11530255	11530879	FPKM1_group_5781_transcript_1	0	-	11530255	11530879	0	2	97,116	0,508
chr12	16450758	16452764	FPKM1_group_5832_transcript_2	0	+	16450758	16452764	0	2	1466,517	0,1489
chr12	16510486	16523441	FPKM1_group_5834_transcript_3	0	+	16510486	16523441	0	2	1938,10873	0,2082
chr12	16730998	16746590	FPKM1_group_5840_transcript_5	0	.	16730998	16746590	0	2	324,1250	0,14342
chr12	16930823	16962467	FPKM1_group_5848_transcript_1	0	+	16930823	16962467	0	5	121,132,207,23,639	0,5715,15491,30604,31005
chr12	18085604	18090310	FPKM1_group_5855_transcript_1	0	-	18085604	18090310	0	2	57,147	0,4559
chr12	18699290	18699894	FPKM1_group_5857_transcript_2	0	+	18699290	18699894	0	2	69,404	0,200
chr12	18709677	18711429	FPKM1_group_5860_transcript_1	0	+	18709677	18711429	0	2	58,326	0,1426
chr12	18797798	18817591	FPKM1_group_5862_transcript_1	0	+	18797798	18817591	0	2	173,44	0,19749
chr12	18840480	18844572	FPKM1_group_5863_transcript_1	0	+	18840480	18844572	0	2	217,2972	0,1120
chr12	19695569	19697478	FPKM1_group_5873_transcript_1	0	+	19695569	19697478	0	2	892,36	0,1873
chr12	20054086	20056256	FPKM1_group_5882_transcript_1	0	+	20054086	20056256	0	2	34,735	0,1435
chr12	20142562	20144699	FPKM1_group_5884_transcript_1	0	+	20142562	20144699	0	3	590,86,118	0,758,2019
chr12	20148603	20154087	FPKM1_group_5886_transcript_1	0	.	20148603	20154087	0	3	385,176,114	0,1263,5370
chr12	22117708	22126891	FPKM1_group_5894_transcript_1	0	-	22117708	22126891	0	2	8,305	0,8878
chr12	22905271	22932315	FPKM1_group_5902_transcript_1	0	+	22905271	22932315	0	2	154,151	0,26893
chr12	25419412	25424473	FPKM1_group_5944_transcript_1	0	-	25419412	25424473	0	2	113,366	0,4695
chr12	27113043	27113952	FPKM1_group_5966_transcript_3	0	.	27113043	27113952	0	2	61,403	0,506
chr12	27166179	27191856	FPKM1_group_5968_transcript_3	0	+	27166179	27191856	0	7	65,207,88,115,133,94,116	0,1195,11550,12992,17985,23011,25561
chr12	27914688	27919445	FPKM1_group_5981_transcript_1	0	+	27914688	27919445	0	3	71,115,54	0,3992,4703
chr12	28205455	28207449	FPKM1_group_5987_transcript_2	0	+	28205455	28207449	0	2	56,454	0,1540
chr12	30842343	30844941	FPKM1_group_6007_transcript_3	0	+	30842343	30844941	0	3	173,402,354	0,1767,2244
chr12	30964663	30968098	FPKM1_group_6008_transcript_1	0	-	30964663	30968098	0	2	729,141	0,3294
chr12	31678340	31679421	FPKM1_group_6020_transcript_2	0	+	31678340	31679421	0	2	311,79	0,1002
chr12	31678751	31681181	FPKM1_group_6020_transcript_3	0	+	31678751	31681181	0	2	21,611	0,1819
chr12	31858691	31862246	FPKM1_group_6029_transcript_1	0	+	31858691	31862246	0	2	86,126	0,3429
chr12	31904517	31906424	FPKM1_group_6032_transcript_1	0	+	31904517	31906424	0	2	79,864	0,1043
chr12	31912297	31913189	FPKM1_group_6033_transcript_1	0	+	31912297	31913189	0	2	191,69	0,823
chr12	31921660	31940454	FPKM1_group_6035_transcript_5	0	.	31921660	31940454	0	2	954,87	0,18707
chr12	31959994	31968788	FPKM1_group_6036_transcript_1	0	-	31959994	31968788	0	3	52,97,58	0,274,8736
chr12	32095336	32095782	FPKM1_group_6044_transcript_1	0	+	32095336	32095782	0	2	74,145	0,301
chr12	32705854	32711845	FPKM1_group_6047_transcript_1	0	+	32705854	32711845	0	2	405,123	0,5868
chr12	32826889	32828927	FPKM1_group_6048_transcript_1	0	.	32826889	32828927	0	2	1091,68	0,1970
chr12	33357971	33361771	FPKM1_group_6052_transcript_1	0	-	33357971	33361771	0	2	39,205	0,3595
chr12	34261070	34263378	FPKM1_group_6058_transcript_1	0	-	34261070	34263378	0	3	329,186,52	0,1791,2256
chr12	34313250	34322284	FPKM1_group_6060_transcript_1	0	+	34313250	34322284	0	2	158,89	0,8945
chr12	34738060	34738961	FPKM1_group_6066_transcript_1	0	+	34738060	34738961	0	2	211,106	0,795
chr12	34740423	34746726	FPKM1_group_6067_transcript_1	0	-	34740423	34746726	0	2	253,108	0,6195
chr12	36315334	36322622	FPKM1_group_6068_transcript_1	0	-	36315334	36322622	0	3	77,12,52	0,6724,7236
chr12	36735990	36738116	FPKM1_group_6069_transcript_3	0	+	36735990	36738116	0	2	599,324	0,1802
chr12	36803764	36807262	FPKM1_group_6071_transcript_1	0	+	36803764	36807262	0	2	96,182	0,3316
chr12	37295495	37306809	FPKM1_group_6077_transcript_1	0	+	37295495	37306809	0	2	426,78	0,11236
chr12	37953290	37953958	FPKM1_group_6079_transcript_1	0	+	37953290	37953958	0	2	127,105	0,563
chr12	38226948	38230210	FPKM1_group_6084_transcript_1	0	+	38226948	38230210	0	2	1795,1239	0,2023
chr12	38823886	38838592	FPKM1_group_6086_transcript_1	0	.	38823886	38838592	0	4	521,116,203,89	0,8210,14035,14617
chr12	38835825	38847945	FPKM1_group_6086_transcript_2	0	+	38835825	38847945	0	3	606,100,630	0,10494,11490
chr12	40444221	40445642	FPKM1_group_6095_transcript_1	0	+	40444221	40445642	0	3	129,116,255	0,584,1166
chr12	44954439	44958276	FPKM1_group_6117_transcript_3	0	+	44954439	44958276	0	3	1149,1560,745	0,1273,3092
chr12	45344927	45346557	FPKM1_group_6123_transcript_1	0	.	45344927	45346557	0	2	321,583	0,1047
chr12	45440704	45441969	FPKM1_group_6137_transcript_4	0	-	45440704	45441969	0	2	135,164	0,1101
chr12	45650777	45652274	FPKM1_group_6152_transcript_2	0	+	45650777	45652274	0	2	955,229	0,1268
chr12	45938760	45946149	FPKM1_group_6160_transcript_1	0	+	45938760	45946149	0	3	1880,2046,766	0,1888,6623
chr12	45961740	45982244	FPKM1_group_6161_transcript_1	0	-	45961740	45982244	0	3	429,112,51	0,4319,20453
chr12	46098063	46100289	FPKM1_group_6167_transcript_3	0	+	46098063	46100289	0	2	450,319	0,1907
chr12	46194033	46213292	FPKM1_group_6169_transcript_1	0	+	46194033	46213292	0	2	160,509	0,18750
chr12	46649928	46651530	FPKM1_group_6185_transcript_1	0	.	46649928	46651530	0	2	279,1270	0,332
chr12	47135347	47139807	FPKM1_group_6193_transcript_1	0	+	47135347	47139807	0	3	477,219,303	0,3886,4157
chr12	47742176	47744093	FPKM1_group_6201_transcript_1	0	+	47742176	47744093	0	2	495,673	0,1244
chr12	47875170	47887144	FPKM1_group_6205_transcript_1	0	+	47875170	47887144	0	2	1266,73	0,11901
chr12	48040268	48041241	FPKM1_group_6206_transcript_2	0	.	48040268	48041241	0	2	33,412	0,561
chr12	48604505	48610472	FPKM1_group_6212_transcript_3	0	+	48604505	48610472	0	5	58,153,66,532,705	0,479,1624,4556,5262
chr12	48965628	48967967	FPKM1_group_6218_transcript_1	0	+	48965628	48967967	0	2	1072,73	0,2266
chr12	48982131	48983797	FPKM1_group_6222_transcript_4	0	.	48982131	48983797	0	2	430,963	0,703
chr12	49651209	49652995	FPKM1_group_6230_transcript_2	0	.	49651209	49652995	0	2	530,461	0,1325
chr12	52042240	52046466	FPKM1_group_6240_transcript_1	0	-	52042240	52046466	0	2	246,33	0,4193
chr12	52363031	52370640	FPKM1_group_6247_transcript_1	0	.	52363031	52370640	0	3	50,151,56	0,3920,7553
chr12	52408906	52411275	FPKM1_group_6249_transcript_1	0	+	52408906	52411275	0	3	87,148,185	0,1079,2184
chr12	52463417	52471184	FPKM1_group_6251_transcript_2	0	+	52463417	52471184	0	2	817,89	0,7678
chr12	52528433	52578263	FPKM1_group_6254_transcript_3	0	+	52528433	52578263	0	4	574,22,107,2045	0,1671,1927,47785
chr12	54524067	54525272	FPKM1_group_6280_transcript_1	0	-	54524067	54525272	0	2	287,113	0,1092
chr12	55468303	55470862	FPKM1_group_6294_transcript_1	0	.	55468303	55470862	0	2	220,202	0,2357
chr12	55588108	55595796	FPKM1_group_6302_transcript_1	0	-	55588108	55595796	0	2	522,64	0,7624
chr12	56774961	56778132	FPKM1_group_6316_transcript_1	0	-	56774961	56778132	0	2	200,302	0,2869
chr12	56936244	56939516	FPKM1_group_6318_transcript_1	0	+	56936244	56939516	0	3	59,117,113	0,1160,3159
chr12	57358248	57360940	FPKM1_group_6328_transcript_3	0	+	57358248	57360940	0	2	279,1666	0,1026
chr12	57386454	57386731	FPKM1_group_6331_transcript_1	0	+	57386454	57386731	0	2	64,161	0,116
chr12	57485992	57492703	FPKM1_group_6334_transcript_1	0	+	57485992	57492703	0	4	39,49,12,242	0,67,6078,6469
chr12	57999228	58003522	FPKM1_group_6342_transcript_3	0	+	57999228	58003522	0	2	1591,2568	0,1726
chr12	59089645	59093038	FPKM1_group_6349_transcript_1	0	-	59089645	59093038	0	2	89,157	0,3236
chr12	61790898	61805521	FPKM1_group_6358_transcript_1	0	-	61790898	61805521	0	2	134,75	0,14548
chr12	64328813	64334632	FPKM1_group_6404_transcript_1	0	.	64328813	64334632	0	3	573,184,362	0,3969,5457
chr12	66121201	66123105	FPKM1_group_6430_transcript_1	0	-	66121201	66123105	0	2	318,272	0,1632
chr12	66358440	66365099	FPKM1_group_6432_transcript_2	0	+	66358440	66365099	0	3	355,482,4550	0,469,2109
chr12	66385848	66386604	FPKM1_group_6434_transcript_2	0	-	66385848	66386604	0	2	215,77	0,679
chr12	66609319	66613412	FPKM1_group_6438_transcript_1	0	+	66609319	66613412	0	3	115,92,661	0,3003,3432
chr12	66645984	66651167	FPKM1_group_6440_transcript_1	0	+	66645984	66651167	0	2	1101,1310	0,3873
chr12	66669428	66676920	FPKM1_group_6441_transcript_1	0	+	66669428	66676920	0	2	198,933	0,6559
chr12	66686004	66711052	FPKM1_group_6444_transcript_4	0	.	66686004	66711052	0	2	189,11263	0,13785
chr12	68765672	68766632	FPKM1_group_6494_transcript_1	0	-	68765672	68766632	0	2	190,97	0,863
chr12	68915362	68921500	FPKM1_group_6505_transcript_5	0	.	68915362	68921500	0	2	70,2359	0,3779
chr12	70281298	70285486	FPKM1_group_6510_transcript_5	0	+	70281298	70285486	0	2	79,1135	0,3053
chr12	70837809	70844223	FPKM1_group_6520_transcript_2	0	-	70837809	70844223	0	2	216,60	0,6354
chr12	71990226	71997426	FPKM1_group_6528_transcript_1	0	.	71990226	71997426	0	2	161,70	0,7130
chr12	73001582	73020959	FPKM1_group_6537_transcript_2	0	.	73001582	73020959	0	4	159,174,902,1248	0,4462,9958,18129
chr12	73053966	73057674	FPKM1_group_6539_transcript_1	0	-	73053966	73057674	0	2	137,65	0,3643
chr12	73082037	73082636	FPKM1_group_6542_transcript_1	0	.	73082037	73082636	0	2	243,90	0,509
chr12	73554580	73561376	FPKM1_group_6560_transcript_1	0	+	73554580	73561376	0	2	80,134	0,6662
chr12	73912324	73931912	FPKM1_group_6566_transcript_1	0	+	73912324	73931912	0	4	39,400,192,1374	0,2440,3179,18214
chr12	74369629	74370911	FPKM1_group_6578_transcript_1	0	.	74369629	74370911	0	2	25,582	0,700
chr12	74547849	74550324	FPKM1_group_6595_transcript_1	0	.	74547849	74550324	0	3	66,68,832	0,269,1643
chr12	74694069	74694830	FPKM1_group_6602_transcript_1	0	+	74694069	74694830	0	2	100,226	0,535
chr12	75095134	75099349	FPKM1_group_6605_transcript_1	0	+	75095134	75099349	0	2	180,85	0,4130
chr12	75499195	75499860	FPKM1_group_6617_transcript_1	0	-	75499195	75499860	0	3	36,61,112	0,95,553
chr12	75501329	75503657	FPKM1_group_6618_transcript_2	0	.	75501329	75503657	0	2	817,128	0,2200
chr12	75931146	75931693	FPKM1_group_6632_transcript_2	0	+	75931146	75931693	0	2	161,143	0,404
chr12	76693693	76701865	FPKM1_group_6673_transcript_2	0	+	76693693	76701865	0	3	62,35,693	0,1694,7479
chr12	77244574	77277657	FPKM1_group_6678_transcript_2	0	.	77244574	77277657	0	2	713,568	0,32515
chr12	78676759	78682320	FPKM1_group_6695_transcript_2	0	.	78676759	78682320	0	2	47,1249	0,4312
chr12	79682146	79688194	FPKM1_group_6703_transcript_2	0	+	79682146	79688194	0	3	88,72,798	0,2512,5250
chr12	84236863	84261101	FPKM1_group_6721_transcript_1	0	+	84236863	84261101	0	3	25,103,755	0,20441,23483
chr12	84287718	84342802	FPKM1_group_6724_transcript_3	0	+	84287718	84342802	0	3	35,214,825	0,29587,54259
chr12	85859799	85869650	FPKM1_group_6732_transcript_1	0	-	85859799	85869650	0	2	150,105	0,9746
chr12	87303021	87337215	FPKM1_group_6745_transcript_2	0	.	87303021	87337215	0	3	41,24,263	0,33023,33931
chr12	87500456	87511547	FPKM1_group_6747_transcript_1	0	.	87500456	87511547	0	2	2019,294	0,10797
chr12	87504833	87520154	FPKM1_group_6747_transcript_2	0	.	87504833	87520154	0	2	635,4294	0,11027
chr12	87699483	87702156	FPKM1_group_6748_transcript_1	0	.	87699483	87702156	0	3	731,202,46	0,1698,2627
chr12	88492620	88496431	FPKM1_group_6764_transcript_3	0	+	88492620	88496431	0	2	175,709	0,3102
chr12	88837159	88839076	FPKM1_group_6770_transcript_1	0	.	88837159	88839076	0	2	1198,102	0,1815
chr12	88890060	88985024	FPKM1_group_6772_transcript_1	0	+	88890060	88985024	0	3	54,67,122	0,17070,94842
chr12	89215024	89218298	FPKM1_group_6775_transcript_1	0	+	89215024	89218298	0	2	27,192	0,3082
chr12	89494133	89511716	FPKM1_group_6777_transcript_1	0	+	89494133	89511716	0	3	140,98,241	0,258,17342
chr12	90316578	90345924	FPKM1_group_6788_transcript_2	0	-	90316578	90345924	0	2	709,68	0,29278
chr12	90403643	90424786	FPKM1_group_6794_transcript_3	0	.	90403643	90424786	0	2	1690,1386	0,19757
chr12	90597927	90599029	FPKM1_group_6804_transcript_1	0	+	90597927	90599029	0	2	595,332	0,770
chr12	90678541	90680153	FPKM1_group_6815_transcript_1	0	.	90678541	90680153	0	2	387,436	0,1176
chr12	90735851	90736595	FPKM1_group_6825_transcript_2	0	.	90735851	90736595	0	2	200,212	0,532
chr12	91274743	91275881	FPKM1_group_6853_transcript_2	0	-	91274743	91275881	0	3	151,144,150	0,694,988
chr12	91915244	91915763	FPKM1_group_6861_transcript_1	0	-	91915244	91915763	0	2	300,121	0,398
chr12	91919066	91919581	FPKM1_group_6863_transcript_1	0	-	91919066	91919581	0	2	140,96	0,419
chr12	92008948	92009903	FPKM1_group_6867_transcript_1	0	.	92008948	92009903	0	2	151,144	0,811
chr12	92218664	92235579	FPKM1_group_6881_transcript_2	0	+	92218664	92235579	0	2	63,2866	0,14049
chr12	92483388	92485214	FPKM1_group_6901_transcript_6	0	.	92483388	92485214	0	3	945,524,244	0,1012,1582
chr12	93729027	93734410	FPKM1_group_6921_transcript_1	0	.	93729027	93734410	0	2	19,562	0,4821
chr12	94757268	94757730	FPKM1_group_6946_transcript_1	0	-	94757268	94757730	0	2	164,161	0,301
chr12	96086760	96103383	FPKM1_group_6952_transcript_1	0	+	96086760	96103383	0	2	285,399	0,16224
chr12	96292638	96295620	FPKM1_group_6954_transcript_1	0	+	96292638	96295620	0	2	1384,181	0,2801
chr12	96380722	96381327	FPKM1_group_6958_transcript_1	0	+	96380722	96381327	0	2	59,267	0,338
chr12	96410361	96412792	FPKM1_group_6963_transcript_6	0	+	96410361	96412792	0	4	269,208,128,189	0,680,1422,2242
chr12	96441871	96445642	FPKM1_group_6968_transcript_2	0	+	96441871	96445642	0	2	2118,1040	0,2731
chr12	96478437	96479478	FPKM1_group_6973_transcript_1	0	+	96478437	96479478	0	2	170,773	0,268
chr12	96647940	96674432	FPKM1_group_6977_transcript_1	0	.	96647940	96674432	0	4	2645,409,1321,86	0,2960,22248,26406
chr12	97403352	97421845	FPKM1_group_6984_transcript_3	0	+	97403352	97421845	0	7	2079,90,676,996,28,31,905	0,2414,5541,7140,13444,17138,17588
chr12	97426888	97428827	FPKM1_group_6986_transcript_4	0	.	97426888	97428827	0	2	79,443	0,1496
chr12	99062095	99066473	FPKM1_group_6991_transcript_2	0	.	99062095	99066473	0	2	3556,364	0,4014
chr12	101199168	101200208	FPKM1_group_7008_transcript_1	0	+	101199168	101200208	0	2	332,101	0,939
chr12	101231482	101234069	FPKM1_group_7009_transcript_1	0	+	101231482	101234069	0	2	210,857	0,1730
chr12	101481807	101497977	FPKM1_group_7020_transcript_6	0	+	101481807	101497977	0	2	1012,153	0,16017
chr12	102069732	102096117	FPKM1_group_7036_transcript_1	0	+	102069732	102096117	0	10	94,273,111,126,51,236,56,39,294,162	0,3172,4273,7633,9755,10890,11736,12574,16212,26223
chr12	102877021	102882050	FPKM1_group_7041_transcript_4	0	+	102877021	102882050	0	3	67,781,904	0,3281,4125
chr12	104704189	104928915	FPKM1_group_7071_transcript_1	0	-	104704189	104928915	0	2	203,34	0,224692
chr12	106727482	106728589	FPKM1_group_7088_transcript_1	0	-	106727482	106728589	0	2	135,105	0,1002
chr12	107170424	107171544	FPKM1_group_7092_transcript_1	0	-	107170424	107171544	0	2	338,34	0,1086
chr12	107492427	107493937	FPKM1_group_7097_transcript_1	0	.	107492427	107493937	0	2	166,745	0,765
chr12	108276239	108281742	FPKM1_group_7104_transcript_1	0	.	108276239	108281742	0	3	384,139,349	0,3079,5154
chr12	109004471	109005790	FPKM1_group_7108_transcript_1	0	.	109004471	109005790	0	2	181,79	0,1240
chr12	109145863	109150690	FPKM1_group_7112_transcript_10	0	+	109145863	109150690	0	2	71,2271	0,2556
chr12	110278456	110280422	FPKM1_group_7130_transcript_3	0	+	110278456	110280422	0	2	509,261	0,1705
chr12	110734235	110736579	FPKM1_group_7139_transcript_3	0	.	110734235	110736579	0	2	2080,31	0,2313
chr12	112332073	112336232	FPKM1_group_7152_transcript_1	0	+	112332073	112336232	0	2	223,422	0,3737
chr12	112517070	112523398	FPKM1_group_7157_transcript_1	0	-	112517070	112523398	0	2	238,42	0,6286
chr12	112933274	112934828	FPKM1_group_7165_transcript_1	0	+	112933274	112934828	0	2	657,656	0,898
chr12	112999332	113017372	FPKM1_group_7167_transcript_1	0	+	112999332	113017372	0	3	213,883,78	0,2423,17962
chr12	113139776	113147001	FPKM1_group_7168_transcript_1	0	+	113139776	113147001	0	2	43,250	0,6975
chr12	113619220	113619685	FPKM1_group_7171_transcript_2	0	-	113619220	113619685	0	2	316,25	0,440
chr12	113689177	113690900	FPKM1_group_7180_transcript_1	0	.	113689177	113690900	0	2	996,71	0,1652
chr12	113818984	113820393	FPKM1_group_7185_transcript_1	0	+	113818984	113820393	0	2	30,321	0,1088
chr12	114250100	114254570	FPKM1_group_7194_transcript_1	0	.	114250100	114254570	0	2	205,351	0,4119
chr12	114594643	114596194	FPKM1_group_7203_transcript_1	0	-	114594643	114596194	0	2	152,52	0,1499
chr12	114730538	114734479	FPKM1_group_7208_transcript_3	0	.	114730538	114734479	0	3	2534,107,226	0,2888,3715
chr12	115200510	115201002	FPKM1_group_7213_transcript_1	0	+	115200510	115201002	0	2	53,306	0,186
chr12	115281563	115281942	FPKM1_group_7215_transcript_2	0	+	115281563	115281942	0	2	254,30	0,349
chr12	115286136	115296993	FPKM1_group_7216_transcript_1	0	-	115286136	115296993	0	3	81,86,51	0,2003,10806
chr12	115406455	115411238	FPKM1_group_7225_transcript_2	0	.	115406455	115411238	0	3	386,143,742	0,3494,4041
chr12	115419286	115424993	FPKM1_group_7228_transcript_1	0	-	115419286	115424993	0	2	235,66	0,5641
chr12	115521235	115525278	FPKM1_group_7235_transcript_1	0	-	115521235	115525278	0	2	449,91	0,3952
chr12	117680743	117683852	FPKM1_group_7247_transcript_1	0	.	117680743	117683852	0	3	476,95,74	0,1417,3035
chr12	117695220	117696815	FPKM1_group_7248_transcript_1	0	.	117695220	117696815	0	4	273,197,125,143	0,577,1271,1452
chr12	118135887	118143118	FPKM1_group_7252_transcript_1	0	+	118135887	118143118	0	2	42,218	0,7013
chr12	118861998	118863777	FPKM1_group_7255_transcript_1	0	.	118861998	118863777	0	2	189,373	0,1406
chr12	120029417	120032264	FPKM1_group_7267_transcript_1	0	.	120029417	120032264	0	2	365,83	0,2764
chr12	120296441	120311798	FPKM1_group_7270_transcript_1	0	-	120296441	120311798	0	4	79,109,77,16	0,3486,14055,15341
chr12	120297577	120314598	FPKM1_group_7270_transcript_2	0	+	120297577	120314598	0	2	425,444	0,16577
chr12	121957538	121958142	FPKM1_group_7290_transcript_1	0	+	121957538	121958142	0	2	216,365	0,239
chr12	123308330	123316630	FPKM1_group_7304_transcript_1	0	.	123308330	123316630	0	3	267,52,37	0,7564,8263
chr12	123645582	123649162	FPKM1_group_7309_transcript_1	0	-	123645582	123649162	0	2	356,126	0,3454
chr12	123795231	123795595	FPKM1_group_7327_transcript_1	0	+	123795231	123795595	0	2	51,201	0,163
chr12	125037620	125094133	FPKM1_group_7342_transcript_3	0	+	125037620	125094133	0	11	108,143,534,452,12,46,258,344,303,149,381	0,14993,25403,25972,32638,40083,43442,45087,45917,55313,56132
chr12	125144604	125151292	FPKM1_group_7343_transcript_1	0	+	125144604	125151292	0	5	182,158,151,75,106	0,1837,2110,4743,6582
chr12	125196004	125222164	FPKM1_group_7344_transcript_1	0	+	125196004	125222164	0	6	95,144,117,1495,25,76	0,7607,7836,20331,25809,26084
chr12	125302516	125308662	FPKM1_group_7349_transcript_1	0	-	125302516	125308662	0	2	45,370	0,5776
chr12	125810672	125812993	FPKM1_group_7357_transcript_1	0	.	125810672	125812993	0	2	929,281	0,2040
chr12	125925342	125939190	FPKM1_group_7359_transcript_1	0	+	125925342	125939190	0	3	137,111,124	0,10569,13724
chr12	125919955	125925189	FPKM1_group_7359_transcript_2	0	.	125919955	125925189	0	3	1106,180,235	0,3868,4999
chr12	125950168	125951677	FPKM1_group_7360_transcript_2	0	-	125950168	125951677	0	2	596,684	0,825
chr12	126071387	126083201	FPKM1_group_7363_transcript_1	0	-	126071387	126083201	0	2	24,837	0,10977
chr12	126090380	126091752	FPKM1_group_7364_transcript_1	0	+	126090380	126091752	0	2	363,768	0,604
chr12	126402231	126402842	FPKM1_group_7367_transcript_1	0	+	126402231	126402842	0	2	35,388	0,223
chr12	126999448	127001744	FPKM1_group_7377_transcript_1	0	+	126999448	127001744	0	2	8,1274	0,1022
chr12	127076484	127077630	FPKM1_group_7379_transcript_1	0	-	127076484	127077630	0	2	213,143	0,1003
chr12	129121852	129123171	FPKM1_group_7387_transcript_2	0	+	129121852	129123171	0	2	288,384	0,935
chr12	130311488	130311941	FPKM1_group_7398_transcript_1	0	.	130311488	130311941	0	2	372,69	0,384
chr12	130852114	130857670	FPKM1_group_7420_transcript_2	0	+	130852114	130857670	0	3	822,576,279	0,970,5277
chr12	130869147	130874193	FPKM1_group_7422_transcript_3	0	.	130869147	130874193	0	2	899,1287	0,3759
chr12	130923920	130931141	FPKM1_group_7424_transcript_1	0	+	130923920	130931141	0	2	113,116	0,7105
chr13	18436089	18437491	FPKM1_group_7443_transcript_1	0	-	18436089	18437491	0	2	57,164	0,1238
chr13	18452218	18455570	FPKM1_group_7445_transcript_1	0	.	18452218	18455570	0	2	205,77	0,3275
chr13	18462544	18463918	FPKM1_group_7446_transcript_1	0	-	18462544	18463918	0	2	609,130	0,1244
chr13	19371972	19391830	FPKM1_group_7453_transcript_1	0	-	19371972	19391830	0	3	109,42,84	0,6689,19774
chr13	21122109	21123606	FPKM1_group_7465_transcript_1	0	.	21122109	21123606	0	2	552,170	0,1327
chr13	21192256	21194951	FPKM1_group_7467_transcript_1	0	+	21192256	21194951	0	2	59,261	0,2434
chr13	21220471	21224718	FPKM1_group_7470_transcript_1	0	+	21220471	21224718	0	2	292,135	0,4112
chr13	21477129	21481784	FPKM1_group_7473_transcript_1	0	-	21477129	21481784	0	2	118,210	0,4445
chr13	21539786	21541778	FPKM1_group_7478_transcript_1	0	+	21539786	21541778	0	2	331,93	0,1899
chr13	22977400	22977810	FPKM1_group_7518_transcript_1	0	+	22977400	22977810	0	2	103,168	0,242
chr13	22986031	22988587	FPKM1_group_7519_transcript_1	0	+	22986031	22988587	0	2	24,376	0,2180
chr13	23426582	23443864	FPKM1_group_7529_transcript_2	0	+	23426582	23443864	0	3	246,85,3153	0,9958,14129
chr13	23809520	23811410	FPKM1_group_7541_transcript_1	0	-	23809520	23811410	0	2	179,284	0,1606
chr13	26650300	26658793	FPKM1_group_7553_transcript_1	0	.	26650300	26658793	0	2	411,245	0,8248
chr13	27014847	27017606	FPKM1_group_7565_transcript_3	0	+	27014847	27017606	0	2	2011,669	0,2090
chr13	27210871	27212262	FPKM1_group_7567_transcript_1	0	+	27210871	27212262	0	2	33,210	0,1181
chr13	28119736	28121902	FPKM1_group_7576_transcript_1	0	+	28119736	28121902	0	2	531,1276	0,890
chr13	29119771	29127714	FPKM1_group_7579_transcript_1	0	+	29119771	29127714	0	2	90,627	0,7316
chr13	30402773	30404723	FPKM1_group_7598_transcript_1	0	.	30402773	30404723	0	4	238,691,92,311	0,609,1472,1639
chr13	30467297	30468275	FPKM1_group_7599_transcript_1	0	.	30467297	30468275	0	2	315,86	0,892
chr13	30909873	30915603	FPKM1_group_7606_transcript_1	0	+	30909873	30915603	0	3	50,84,103	0,3360,5627
chr13	32319853	32321214	FPKM1_group_7608_transcript_1	0	+	32319853	32321214	0	2	126,85	0,1276
chr13	33151027	33159345	FPKM1_group_7612_transcript_1	0	+	33151027	33159345	0	3	28,220,405	0,496,7913
chr13	33244234	33259301	FPKM1_group_7614_transcript_2	0	+	33244234	33259301	0	2	60,158	0,14909
chr13	33445877	33460757	FPKM1_group_7615_transcript_2	0	+	33445877	33460757	0	2	4152,54	0,14826
chr13	33901656	33975234	FPKM1_group_7624_transcript_4	0	+	33901656	33975234	0	5	35,8,114,993,2606	0,50302,68924,69721,70972
chr13	34005982	34006487	FPKM1_group_7626_transcript_1	0	-	34005982	34006487	0	2	350,63	0,442
chr13	35169660	35171393	FPKM1_group_7636_transcript_1	0	+	35169660	35171393	0	3	113,125,518	0,203,1215
chr13	35233320	35235299	FPKM1_group_7637_transcript_2	0	.	35233320	35235299	0	4	261,212,90,293	0,780,1123,1686
chr13	36261480	36264819	FPKM1_group_7639_transcript_1	0	+	36261480	36264819	0	2	159,56	0,3283
chr13	37443278	37451158	FPKM1_group_7655_transcript_1	0	+	37443278	37451158	0	2	113,120	0,7760
chr13	37446464	37448506	FPKM1_group_7655_transcript_4	0	.	37446464	37448506	0	2	1096,22	0,2020
chr13	37524462	37533591	FPKM1_group_7661_transcript_2	0	.	37524462	37533591	0	3	2354,369,59	0,7128,9070
chr13	38039142	38051014	FPKM1_group_7683_transcript_1	0	.	38039142	38051014	0	3	790,46,150	0,9651,11722
chr13	38785792	38809246	FPKM1_group_7688_transcript_1	0	.	38785792	38809246	0	3	121,200,840	0,10466,22614
chr13	39553744	39567645	FPKM1_group_7689_transcript_4	0	.	39553744	39567645	0	3	714,97,90	0,12928,13811
chr13	39625672	39626601	FPKM1_group_7693_transcript_1	0	.	39625672	39626601	0	2	173,468	0,461
chr13	40378567	40380105	FPKM1_group_7734_transcript_5	0	+	40378567	40380105	0	2	416,60	0,1478
chr13	40976563	40978461	FPKM1_group_7744_transcript_1	0	+	40976563	40978461	0	3	139,30,340	0,762,1558
chr13	42313876	42315143	FPKM1_group_7761_transcript_2	0	.	42313876	42315143	0	3	359,139,210	0,672,1057
chr13	43504305	43517922	FPKM1_group_7771_transcript_1	0	-	43504305	43517922	0	2	114,102	0,13515
chr13	43782875	43788806	FPKM1_group_7778_transcript_2	0	.	43782875	43788806	0	3	1352,179,23	0,1772,5908
chr13	44356561	44360302	FPKM1_group_7789_transcript_1	0	.	44356561	44360302	0	3	267,88,149	0,2445,3592
chr13	44818014	44819465	FPKM1_group_7798_transcript_2	0	+	44818014	44819465	0	2	261,403	0,1048
chr13	44894838	44898139	FPKM1_group_7799_transcript_1	0	+	44894838	44898139	0	2	638,58	0,3243
chr13	45750590	45751941	FPKM1_group_7813_transcript_1	0	-	45750590	45751941	0	3	117,165,21	0,276,1330
chr13	45765412	45767780	FPKM1_group_7815_transcript_1	0	+	45765412	45767780	0	2	156,84	0,2284
chr13	45938338	45940413	FPKM1_group_7819_transcript_2	0	+	45938338	45940413	0	2	688,716	0,1359
chr13	46398471	46399272	FPKM1_group_7823_transcript_1	0	+	46398471	46399272	0	2	37,567	0,234
chr13	46572132	46583455	FPKM1_group_7831_transcript_1	0	-	46572132	46583455	0	2	1571,145	0,11178
chr13	46691225	46742466	FPKM1_group_7833_transcript_1	0	+	46691225	46742466	0	4	88,107,684,151	0,1524,46872,51090
chr13	47375761	47377041	FPKM1_group_7843_transcript_1	0	+	47375761	47377041	0	2	82,184	0,1096
chr13	47771035	47773602	FPKM1_group_7850_transcript_2	0	+	47771035	47773602	0	2	1388,1112	0,1455
chr13	49409944	49420682	FPKM1_group_7861_transcript_7	0	+	49409944	49420682	0	2	1283,564	0,10174
chr13	49455620	49464152	FPKM1_group_7864_transcript_4	0	+	49455620	49464152	0	5	1481,1080,1047,3671,767	0,1663,2919,4017,7765
chr13	49496524	49502265	FPKM1_group_7865_transcript_3	0	+	49496524	49502265	0	2	3606,1824	0,3917
chr13	50660034	50662081	FPKM1_group_7886_transcript_1	0	-	50660034	50662081	0	2	595,66	0,1981
chr13	50939517	50941166	FPKM1_group_7890_transcript_5	0	.	50939517	50941166	0	2	987,180	0,1469
chr13	52405288	52406269	FPKM1_group_7897_transcript_1	0	.	52405288	52406269	0	2	445,36	0,945
chr13	52571539	52583504	FPKM1_group_7899_transcript_2	0	.	52571539	52583504	0	3	288,168,571	0,2901,11394
chr13	52603020	52609470	FPKM1_group_7900_transcript_1	0	-	52603020	52609470	0	2	937,126	0,6324
chr13	52789266	52799606	FPKM1_group_7902_transcript_1	0	+	52789266	52799606	0	3	74,79,69	0,8823,10271
chr13	52913064	52915420	FPKM1_group_7904_transcript_1	0	.	52913064	52915420	0	2	1115,306	0,2050
chr13	53575450	53577945	FPKM1_group_7907_transcript_5	0	.	53575450	53577945	0	2	899,95	0,2400
chr13	53741195	53742503	FPKM1_group_7918_transcript_3	0	.	53741195	53742503	0	2	126,285	0,1023
chr13	54257420	54259453	FPKM1_group_7939_transcript_1	0	+	54257420	54259453	0	2	317,79	0,1954
chr13	54511553	54527551	FPKM1_group_7942_transcript_2	0	+	54511553	54527551	0	2	14282,1172	0,14826
chr13	54580117	54580991	FPKM1_group_7947_transcript_3	0	+	54580117	54580991	0	2	510,202	0,672
chr13	54796065	54807001	FPKM1_group_7957_transcript_1	0	+	54796065	54807001	0	2	5776,4991	0,5945
chr13	54874660	54879316	FPKM1_group_7965_transcript_1	0	+	54874660	54879316	0	2	464,2432	0,2224
chr13	55020382	55020914	FPKM1_group_7970_transcript_5	0	-	55020382	55020914	0	2	35,378	0,154
chr13	55042163	55051975	FPKM1_group_7976_transcript_5	0	+	55042163	55051975	0	3	8269,55,32	0,8902,9780
chr13	55118719	55128271	FPKM1_group_7983_transcript_1	0	+	55118719	55128271	0	3	153,86,8	0,9304,9544
chr13	55126075	55141019	FPKM1_group_7983_transcript_2	0	-	55126075	55141019	0	3	67,118,135	0,6010,14809
chr13	55110687	55163127	FPKM1_group_7983_transcript_11	0	+	55110687	55163127	0	10	53,44,443,843,281,1062,56,286,1343,6381	0,16643,18609,19152,21578,22223,31600,32238,32795,46059
chr13	55443614	55449648	FPKM1_group_7994_transcript_1	0	+	55443614	55449648	0	2	227,91	0,5943
chr13	56581840	56583535	FPKM1_group_8003_transcript_1	0	.	56581840	56583535	0	2	924,354	0,1341
chr13	56588193	56590086	FPKM1_group_8004_transcript_1	0	-	56588193	56590086	0	2	320,320	0,1573
chr13	56587533	56589411	FPKM1_group_8004_transcript_3	0	.	56587533	56589411	0	2	195,243	0,1635
chr13	56607949	56610551	FPKM1_group_8005_transcript_1	0	.	56607949	56610551	0	4	42,253,74,66	0,1113,1855,2536
chr13	56685186	56688888	FPKM1_group_8007_transcript_1	0	-	56685186	56688888	0	2	176,124	0,3578
chr13	58293727	58295387	FPKM1_group_8010_transcript_1	0	-	58293727	58295387	0	2	91,516	0,1144
chr13	58460766	58464750	FPKM1_group_8011_transcript_1	0	+	58460766	58464750	0	3	113,58,418	0,530,3566
chr13	59101616	59105720	FPKM1_group_8015_transcript_1	0	-	59101616	59105720	0	2	755,128	0,3976
chr13	59712243	59732401	FPKM1_group_8018_transcript_1	0	+	59712243	59732401	0	3	77,68,78	0,13595,20080
chr13	60089693	60091077	FPKM1_group_8022_transcript_1	0	-	60089693	60091077	0	2	274,110	0,1274
chr13	60157333	60166663	FPKM1_group_8023_transcript_1	0	+	60157333	60166663	0	4	154,92,157,78	0,5574,8713,9252
chr13	61696229	61722081	FPKM1_group_8032_transcript_1	0	+	61696229	61722081	0	4	99,100,288,122	0,3537,9048,25730
chr13	62144418	62204493	FPKM1_group_8033_transcript_1	0	.	62144418	62204493	0	5	174,90,82,336,66	0,13720,28331,59575,60009
chr13	62507108	62569830	FPKM1_group_8034_transcript_1	0	+	62507108	62569830	0	2	58,358	0,62364
chr13	62784241	62800271	FPKM1_group_8035_transcript_1	0	.	62784241	62800271	0	3	23,113,85	0,15135,15945
chr13	63065616	63107644	FPKM1_group_8036_transcript_1	0	+	63065616	63107644	0	5	500,126,56,87,51	0,33338,39858,40762,41977
chr13	63139813	63189152	FPKM1_group_8037_transcript_1	0	.	63139813	63189152	0	4	160,155,25,70	0,19721,46671,49269
chr13	63323024	63325881	FPKM1_group_8038_transcript_1	0	.	63323024	63325881	0	2	768,63	0,2794
chr13	64913947	64933585	FPKM1_group_8056_transcript_1	0	-	64913947	64933585	0	3	98,70,75	0,1566,19563
chr13	65338195	65350352	FPKM1_group_8058_transcript_1	0	+	65338195	65350352	0	3	206,63,363	0,9644,11794
chr13	65467685	65562379	FPKM1_group_8059_transcript_1	0	+	65467685	65562379	0	5	212,149,760,73,94	0,307,14610,58407,94600
chr13	67497997	67526151	FPKM1_group_8064_transcript_1	0	+	67497997	67526151	0	6	182,171,35,956,288,1375	0,3710,5820,10326,17561,26779
chr13	68693972	68764287	FPKM1_group_8066_transcript_4	0	+	68693972	68764287	0	4	831,62,126,529	0,48050,53299,69786
chr13	68783464	68794234	FPKM1_group_8067_transcript_3	0	+	68783464	68794234	0	2	65,758	0,10012
chr13	68866333	68878418	FPKM1_group_8078_transcript_1	0	+	68866333	68878418	0	2	136,142	0,11943
chr13	68944963	68948531	FPKM1_group_8080_transcript_1	0	-	68944963	68948531	0	2	394,29	0,3539
chr13	73615223	73615961	FPKM1_group_8092_transcript_1	0	.	73615223	73615961	0	2	89,381	0,357
chr13	73619490	73620981	FPKM1_group_8093_transcript_2	0	+	73619490	73620981	0	2	615,654	0,837
chr13	73632585	73633848	FPKM1_group_8096_transcript_1	0	+	73632585	73633848	0	2	111,320	0,943
chr13	73637055	73639579	FPKM1_group_8097_transcript_3	0	+	73637055	73639579	0	2	524,1937	0,587
chr13	74024979	74029258	FPKM1_group_8108_transcript_1	0	+	74024979	74029258	0	4	62,82,149,1897	0,325,1770,2382
chr13	74219858	74223493	FPKM1_group_8109_transcript_1	0	+	74219858	74223493	0	2	89,185	0,3450
chr13	74722615	74724149	FPKM1_group_8110_transcript_1	0	+	74722615	74724149	0	2	123,266	0,1268
chr13	75090938	75091501	FPKM1_group_8117_transcript_1	0	-	75090938	75091501	0	2	107,122	0,441
chr13	75089293	75090669	FPKM1_group_8117_transcript_2	0	.	75089293	75090669	0	3	231,210,673	0,303,703
chr13	76934677	76937993	FPKM1_group_8129_transcript_1	0	+	76934677	76937993	0	3	34,93,165	0,1465,3151
chr13	77252772	77263774	FPKM1_group_8134_transcript_3	0	.	77252772	77263774	0	2	378,824	0,10178
chr13	77289274	77315146	FPKM1_group_8135_transcript_2	0	+	77289274	77315146	0	6	70,226,75,51,1775,617	0,11051,11889,13414,16226,25255
chr13	77461506	77462782	FPKM1_group_8137_transcript_1	0	.	77461506	77462782	0	2	238,310	0,966
chr13	77502115	77509355	FPKM1_group_8138_transcript_1	0	+	77502115	77509355	0	4	101,62,122,24	0,956,1883,7216
chr13	78311685	78312171	FPKM1_group_8142_transcript_1	0	-	78311685	78312171	0	2	213,97	0,389
chr13	79265942	79267399	FPKM1_group_8148_transcript_1	0	+	79265942	79267399	0	2	90,179	0,1278
chr13	79276526	79277821	FPKM1_group_8149_transcript_1	0	+	79276526	79277821	0	2	94,362	0,933
chr13	80176917	80178842	FPKM1_group_8168_transcript_1	0	-	80176917	80178842	0	2	151,267	0,1658
chr13	80490376	80490800	FPKM1_group_8170_transcript_1	0	+	80490376	80490800	0	2	220,43	0,381
chr13	80492775	80516585	FPKM1_group_8171_transcript_1	0	+	80492775	80516585	0	3	167,182,484	0,23029,23326
chr13	80622537	80699109	FPKM1_group_8172_transcript_1	0	.	80622537	80699109	0	4	31,347,140,387	0,70538,72829,76185
chr13	80755307	80774543	FPKM1_group_8179_transcript_1	0	+	80755307	80774543	0	4	48,48,85,113	0,15431,16016,19123
chr13	82968867	82988933	FPKM1_group_8211_transcript_3	0	+	82968867	82988933	0	6	73,197,151,115,90,2036	0,564,1945,4295,12728,18030
chr13	83468319	83470250	FPKM1_group_8214_transcript_1	0	+	83468319	83470250	0	2	236,57	0,1874
chr13	83536834	83554045	FPKM1_group_8215_transcript_1	0	-	83536834	83554045	0	2	227,94	0,17117
chr13	84583978	84620285	FPKM1_group_8220_transcript_1	0	.	84583978	84620285	0	4	1143,139,222,123	0,5348,32810,36184
chr13	85138824	85168345	FPKM1_group_8222_transcript_1	0	+	85138824	85168345	0	3	72,84,76	0,9841,29445
chr13	85473237	85509035	FPKM1_group_8225_transcript_1	0	+	85473237	85509035	0	2	50,266	0,35532
chr13	85539833	85543613	FPKM1_group_8226_transcript_2	0	+	85539833	85543613	0	2	189,61	0,3719
chr13	86638003	86640507	FPKM1_group_8233_transcript_1	0	+	86638003	86640507	0	2	981,49	0,2455
chr13	87059059	87060078	FPKM1_group_8236_transcript_2	0	+	87059059	87060078	0	2	119,107	0,912
chr13	87034742	87069571	FPKM1_group_8236_transcript_3	0	.	87034742	87069571	0	3	711,359,53	0,30910,34776
chr13	87250987	87254064	FPKM1_group_8260_transcript_4	0	+	87250987	87254064	0	3	615,1320,36	0,1165,3041
chr13	87305101	87323013	FPKM1_group_8262_transcript_1	0	+	87305101	87323013	0	2	212,23	0,17889
chr13	88609759	88613435	FPKM1_group_8268_transcript_1	0	-	88609759	88613435	0	2	144,75	0,3601
chr13	88665100	88687145	FPKM1_group_8269_transcript_1	0	.	88665100	88687145	0	5	482,62,139,27,73	0,3388,4725,5687,21972
chr13	88786809	88795339	FPKM1_group_8270_transcript_1	0	+	88786809	88795339	0	2	954,138	0,8392
chr13	88877250	88878249	FPKM1_group_8272_transcript_1	0	.	88877250	88878249	0	2	806,64	0,935
chr13	88903955	88904429	FPKM1_group_8274_transcript_1	0	.	88903955	88904429	0	2	224,63	0,411
chr13	88965419	88967267	FPKM1_group_8277_transcript_5	0	.	88965419	88967267	0	2	76,263	0,1585
chr13	88984444	88985121	FPKM1_group_8279_transcript_1	0	+	88984444	88985121	0	2	203,306	0,371
chr13	88990660	88992884	FPKM1_group_8280_transcript_1	0	.	88990660	88992884	0	3	138,811,41	0,269,2183
chr13	89001486	89002644	FPKM1_group_8282_transcript_1	0	.	89001486	89002644	0	2	46,286	0,872
chr13	89117941	89118560	FPKM1_group_8283_transcript_1	0	.	89117941	89118560	0	2	143,157	0,462
chr13	89945979	89948498	FPKM1_group_8286_transcript_1	0	+	89945979	89948498	0	2	696,35	0,2484
chr13	90537507	90539848	FPKM1_group_8294_transcript_1	0	.	90537507	90539848	0	2	282,73	0,2268
chr13	90577906	90581620	FPKM1_group_8295_transcript_2	0	-	90577906	90581620	0	3	207,114,143	0,3027,3571
chr13	90561973	90591698	FPKM1_group_8295_transcript_3	0	+	90561973	90591698	0	4	102,1189,82,365	0,21918,26379,29360
chr13	90693754	90704177	FPKM1_group_8296_transcript_1	0	+	90693754	90704177	0	3	41,98,338	0,8134,10085
chr13	94103633	94104057	FPKM1_group_8306_transcript_2	0	.	94103633	94104057	0	2	243,71	0,353
chr13	94418881	94436383	FPKM1_group_8310_transcript_1	0	+	94418881	94436383	0	2	281,77	0,17425
chr13	94457634	94465934	FPKM1_group_8312_transcript_3	0	+	94457634	94465934	0	2	253,687	0,7613
chr13	95535150	95537286	FPKM1_group_8320_transcript_1	0	-	95535150	95537286	0	2	218,38	0,2098
chr13	98131448	98133831	FPKM1_group_8332_transcript_1	0	+	98131448	98133831	0	2	127,118	0,2265
chr13	99504143	99508944	FPKM1_group_8353_transcript_5	0	.	99504143	99508944	0	2	126,392	0,4409
chr13	99535845	99537357	FPKM1_group_8360_transcript_2	0	+	99535845	99537357	0	2	1142,70	0,1442
chr13	103014527	103029419	FPKM1_group_8369_transcript_1	0	+	103014527	103029419	0	2	66,320	0,14572
chr13	103875103	103887127	FPKM1_group_8373_transcript_1	0	-	103875103	103887127	0	2	224,95	0,11929
chr13	104397343	104405984	FPKM1_group_8375_transcript_1	0	.	104397343	104405984	0	3	48,157,441	0,6382,8200
chr13	104861172	104864578	FPKM1_group_8376_transcript_1	0	+	104861172	104864578	0	2	75,194	0,3212
chr13	106021570	106028973	FPKM1_group_8395_transcript_6	0	.	106021570	106028973	0	2	393,1604	0,5799
chr13	108736709	108738158	FPKM1_group_8414_transcript_1	0	+	108736709	108738158	0	3	57,176,108	0,979,1341
chr13	108846169	108849829	FPKM1_group_8418_transcript_6	0	.	108846169	108849829	0	4	63,470,148,165	0,1031,2329,3495
chr13	108850942	108851989	FPKM1_group_8418_transcript_7	0	+	108850942	108851989	0	2	307,302	0,745
chr13	108858005	108881333	FPKM1_group_8419_transcript_1	0	+	108858005	108881333	0	3	59,290,44	0,16446,23284
chr13	110226731	110228575	FPKM1_group_8442_transcript_2	0	+	110226731	110228575	0	2	369,102	0,1742
chr13	111599523	111603531	FPKM1_group_8459_transcript_1	0	+	111599523	111603531	0	3	34,100,681	0,2775,3327
chr13	111976628	111978000	FPKM1_group_8463_transcript_1	0	+	111976628	111978000	0	2	317,450	0,922
chr13	112139885	112140947	FPKM1_group_8469_transcript_2	0	+	112139885	112140947	0	2	234,634	0,428
chr13	112177264	112178338	FPKM1_group_8474_transcript_1	0	-	112177264	112178338	0	2	352,51	0,1023
chr13	113654564	113654889	FPKM1_group_8480_transcript_1	0	+	113654564	113654889	0	2	47,162	0,163
chr13	113933121	113933428	FPKM1_group_8481_transcript_1	0	-	113933121	113933428	0	2	179,31	0,276
chr14	18079616	18099517	FPKM1_group_8484_transcript_1	0	+	18079616	18099517	0	3	64,32,45	0,9451,19856
chr14	18502828	18520621	FPKM1_group_8485_transcript_3	0	.	18502828	18520621	0	6	176,58,8,294,97,72	0,2377,4248,11501,12079,17721
chr14	18528357	18529267	FPKM1_group_8486_transcript_1	0	-	18528357	18529267	0	2	356,68	0,842
chr14	18665932	18673689	FPKM1_group_8490_transcript_1	0	+	18665932	18673689	0	5	91,104,115,76,32	0,1352,6895,7271,7725
chr14	18684427	18685775	FPKM1_group_8491_transcript_1	0	+	18684427	18685775	0	2	217,52	0,1296
chr14	18696360	18716644	FPKM1_group_8493_transcript_1	0	+	18696360	18716644	0	3	91,143,73	0,16813,20211
chr14	19791182	19802667	FPKM1_group_8501_transcript_4	0	.	19791182	19802667	0	2	64,4335	0,7150
chr14	20488537	20489316	FPKM1_group_8518_transcript_2	0	+	20488537	20489316	0	2	11,432	0,347
chr14	20522897	20525270	FPKM1_group_8522_transcript_3	0	+	20522897	20525270	0	2	617,1444	0,929
chr14	23122091	23142515	FPKM1_group_8558_transcript_5	0	+	23122091	23142515	0	2	1261,9	0,20415
chr14	23151192	23159103	FPKM1_group_8559_transcript_1	0	+	23151192	23159103	0	3	266,147,853	0,570,7058
chr14	23268055	23268755	FPKM1_group_8565_transcript_1	0	.	23268055	23268755	0	2	418,130	0,570
chr14	23414767	23417753	FPKM1_group_8566_transcript_1	0	-	23414767	23417753	0	2	872,39	0,2947
chr14	24178144	24180530	FPKM1_group_8576_transcript_3	0	+	24178144	24180530	0	2	164,2076	0,310
chr14	24640936	24684591	FPKM1_group_8585_transcript_2	0	.	24640936	24684591	0	6	371,90,178,186,365,145	0,10880,19948,22614,25026,43510
chr14	26162248	26203207	FPKM1_group_8588_transcript_1	0	+	26162248	26203207	0	5	123,140,46,319,123	0,13991,23831,40409,40836
chr14	26348361	26366816	FPKM1_group_8590_transcript_1	0	+	26348361	26366816	0	6	125,531,105,128,545,55	0,2566,6422,7603,10831,18400
chr14	26391934	26393653	FPKM1_group_8594_transcript_3	0	.	26391934	26393653	0	2	893,46	0,1673
chr14	26412155	26419741	FPKM1_group_8598_transcript_1	0	+	26412155	26419741	0	4	185,147,128,327	0,286,1669,7259
chr14	26673041	26745110	FPKM1_group_8607_transcript_1	0	+	26673041	26745110	0	2	43,228	0,71841
chr14	28116964	28140511	FPKM1_group_8624_transcript_7	0	+	28116964	28140511	0	2	164,1977	0,21570
chr14	28151280	28152585	FPKM1_group_8625_transcript_1	0	-	28151280	28152585	0	2	155,170	0,1135
chr14	28358555	28376694	FPKM1_group_8631_transcript_1	0	+	28358555	28376694	0	6	79,64,192,434,55,485	0,388,5256,10474,12407,17654
chr14	28398015	28400708	FPKM1_group_8633_transcript_3	0	+	28398015	28400708	0	2	699,186	0,2507
chr14	28396292	28411774	FPKM1_group_8633_transcript_6	0	.	28396292	28411774	0	2	1581,877	0,14605
chr14	28569755	28576605	FPKM1_group_8638_transcript_1	0	+	28569755	28576605	0	2	158,148	0,6702
chr14	28600289	28602324	FPKM1_group_8639_transcript_1	0	+	28600289	28602324	0	4	102,146,138,339	0,444,1547,1696
chr14	28603661	28604296	FPKM1_group_8640_transcript_1	0	+	28603661	28604296	0	2	145,395	0,240
chr14	28690096	28706670	FPKM1_group_8642_transcript_1	0	+	28690096	28706670	0	4	300,58,99,269	0,10738,14363,16305
chr14	29088703	29103932	FPKM1_group_8644_transcript_1	0	-	29088703	29103932	0	2	81,195	0,15034
chr14	29866670	29873757	FPKM1_group_8645_transcript_1	0	-	29866670	29873757	0	2	699,161	0,6926
chr14	30007877	30040817	FPKM1_group_8648_transcript_2	0	.	30007877	30040817	0	4	928,129,79,42	0,3458,4600,32898
chr14	35760249	35761320	FPKM1_group_8693_transcript_1	0	+	35760249	35761320	0	2	191,68	0,1003
chr14	37143152	37145670	FPKM1_group_8701_transcript_1	0	+	37143152	37145670	0	2	158,53	0,2465
chr14	37255427	37258766	FPKM1_group_8705_transcript_5	0	.	37255427	37258766	0	2	2269,1037	0,2302
chr14	37389792	37420988	FPKM1_group_8708_transcript_3	0	+	37389792	37420988	0	4	1143,5035,421,368	0,12929,23544,30828
chr14	37455462	37467047	FPKM1_group_8711_transcript_2	0	+	37455462	37467047	0	3	48,3266,235	0,6953,11350
chr14	37475180	37478515	FPKM1_group_8712_transcript_1	0	+	37475180	37478515	0	2	254,150	0,3185
chr14	37541393	37556940	FPKM1_group_8715_transcript_2	0	.	37541393	37556940	0	2	4222,155	0,15392
chr14	37734326	37735359	FPKM1_group_8723_transcript_1	0	-	37734326	37735359	0	2	72,140	0,893
chr14	38266211	38267625	FPKM1_group_8726_transcript_1	0	+	38266211	38267625	0	2	813,574	0,840
chr14	38490622	38504155	FPKM1_group_8727_transcript_1	0	+	38490622	38504155	0	3	123,119,114	0,4547,13419
chr14	38911247	38916119	FPKM1_group_8735_transcript_9	0	.	38911247	38916119	0	3	1283,1465,792	0,1476,4080
chr14	38996851	39010665	FPKM1_group_8737_transcript_4	0	.	38996851	39010665	0	2	54,1500	0,12314
chr14	39022076	39029345	FPKM1_group_8739_transcript_5	0	+	39022076	39029345	0	2	73,2408	0,4861
chr14	39313300	39319648	FPKM1_group_8761_transcript_1	0	+	39313300	39319648	0	2	106,152	0,6196
chr14	39359620	39369543	FPKM1_group_8762_transcript_1	0	+	39359620	39369543	0	2	68,141	0,9782
chr14	39806122	39825981	FPKM1_group_8769_transcript_2	0	.	39806122	39825981	0	2	396,3980	0,15879
chr14	40306785	40394207	FPKM1_group_8774_transcript_1	0	+	40306785	40394207	0	4	66,69,92,306	0,37617,40495,87116
chr14	41059475	41065699	FPKM1_group_8782_transcript_1	0	+	41059475	41065699	0	2	246,59	0,6165
chr14	41121668	41128955	FPKM1_group_8783_transcript_1	0	-	41121668	41128955	0	2	117,100	0,7187
chr14	41121478	41124436	FPKM1_group_8783_transcript_6	0	+	41121478	41124436	0	2	51,546	0,2412
chr14	41705946	41713535	FPKM1_group_8790_transcript_1	0	+	41705946	41713535	0	2	84,144	0,7445
chr14	42498824	42504820	FPKM1_group_8793_transcript_1	0	.	42498824	42504820	0	2	804,802	0,5194
chr14	43336438	43340204	FPKM1_group_8798_transcript_1	0	+	43336438	43340204	0	2	170,42	0,3724
chr14	44005910	44019583	FPKM1_group_8804_transcript_1	0	.	44005910	44019583	0	3	212,135,122	0,11759,13551
chr14	44220732	44251963	FPKM1_group_8805_transcript_2	0	.	44220732	44251963	0	3	67,95,119	0,16077,31112
chr14	44304025	44307084	FPKM1_group_8806_transcript_2	0	.	44304025	44307084	0	4	29,241,165,138	0,322,1097,2921
chr14	44622095	44622651	FPKM1_group_8812_transcript_1	0	-	44622095	44622651	0	2	241,228	0,328
chr14	45243201	45250976	FPKM1_group_8815_transcript_3	0	.	45243201	45250976	0	2	2278,126	0,7649
chr14	45282915	45311409	FPKM1_group_8817_transcript_2	0	+	45282915	45311409	0	4	205,327,87,48	0,4373,28172,28446
chr14	45429141	45446622	FPKM1_group_8826_transcript_1	0	+	45429141	45446622	0	2	186,48	0,17433
chr14	45553449	45554208	FPKM1_group_8827_transcript_1	0	+	45553449	45554208	0	2	235,163	0,596
chr14	46217802	46218555	FPKM1_group_8839_transcript_1	0	.	46217802	46218555	0	2	69,142	0,611
chr14	47292008	47333967	FPKM1_group_8842_transcript_6	0	+	47292008	47333967	0	6	525,3831,1471,259,39,44	0,11758,16831,27132,36849,41915
chr14	49505815	49510636	FPKM1_group_8870_transcript_4	0	+	49505815	49510636	0	3	74,1570,371	0,2795,4450
chr14	50809830	50816151	FPKM1_group_8890_transcript_3	0	.	50809830	50816151	0	5	897,1580,649,173,65	0,1010,2787,3503,6256
chr14	50886172	50895527	FPKM1_group_8895_transcript_1	0	+	50886172	50895527	0	4	39,179,686,332	0,489,1907,9023
chr14	50932906	50968907	FPKM1_group_8896_transcript_1	0	+	50932906	50968907	0	2	282,24	0,35977
chr14	53286469	53305689	FPKM1_group_8980_transcript_1	0	.	53286469	53305689	0	2	99,421	0,18799
chr14	53386114	53387383	FPKM1_group_8982_transcript_1	0	.	53386114	53387383	0	2	409,231	0,1038
chr14	53411040	53411807	FPKM1_group_8984_transcript_1	0	-	53411040	53411807	0	2	333,62	0,705
chr14	53924408	53929024	FPKM1_group_8990_transcript_1	0	-	53924408	53929024	0	2	304,231	0,4385
chr14	54033767	54034686	FPKM1_group_8991_transcript_1	0	-	54033767	54034686	0	2	236,332	0,587
chr14	55582317	55585155	FPKM1_group_9036_transcript_1	0	+	55582317	55585155	0	2	118,232	0,2606
chr14	55953991	55958248	FPKM1_group_9040_transcript_1	0	-	55953991	55958248	0	2	327,69	0,4188
chr14	56037549	56040285	FPKM1_group_9042_transcript_1	0	+	56037549	56040285	0	2	26,259	0,2477
chr14	56188300	56191032	FPKM1_group_9045_transcript_2	0	+	56188300	56191032	0	2	620,2015	0,717
chr14	56488056	56491056	FPKM1_group_9051_transcript_2	0	.	56488056	56491056	0	2	22,794	0,2206
chr14	56649089	56655425	FPKM1_group_9053_transcript_5	0	-	56649089	56655425	0	2	82,269	0,6067
chr14	56602835	56648722	FPKM1_group_9053_transcript_6	0	.	56602835	56648722	0	2	1469,57	0,45830
chr14	56857003	56872921	FPKM1_group_9056_transcript_1	0	.	56857003	56872921	0	2	164,377	0,15541
chr14	57057080	57067971	FPKM1_group_9065_transcript_1	0	-	57057080	57067971	0	2	173,169	0,10722
chr14	58615450	58660717	FPKM1_group_9074_transcript_2	0	+	58615450	58660717	0	4	1040,225,87,124	0,2623,15574,45143
chr14	59120134	59131363	FPKM1_group_9085_transcript_1	0	-	59120134	59131363	0	2	122,160	0,11069
chr14	60043743	60045154	FPKM1_group_9099_transcript_1	0	-	60043743	60045154	0	2	338,127	0,1284
chr14	60672493	60674036	FPKM1_group_9112_transcript_1	0	+	60672493	60674036	0	2	165,126	0,1417
chr14	61182948	61184145	FPKM1_group_9129_transcript_1	0	+	61182948	61184145	0	2	138,160	0,1037
chr14	61187461	61191542	FPKM1_group_9130_transcript_4	0	+	61187461	61191542	0	2	27,1841	0,2240
chr14	64841351	64853033	FPKM1_group_9173_transcript_1	0	.	64841351	64853033	0	6	1363,1568,1284,1778,2026,2670	0,1483,3156,4616,6640,9012
chr14	64911252	64915332	FPKM1_group_9175_transcript_1	0	+	64911252	64915332	0	4	125,125,81,657	0,1968,2739,3423
chr14	65289008	65291149	FPKM1_group_9180_transcript_1	0	+	65289008	65291149	0	2	224,1502	0,639
chr14	68793487	68795537	FPKM1_group_9242_transcript_1	0	-	68793487	68795537	0	2	284,67	0,1983
chr14	69077078	69084508	FPKM1_group_9247_transcript_1	0	-	69077078	69084508	0	2	71,201	0,7229
chr14	69116533	69118454	FPKM1_group_9248_transcript_1	0	-	69116533	69118454	0	2	389,69	0,1852
chr14	70407459	70409057	FPKM1_group_9264_transcript_1	0	-	70407459	70409057	0	2	419,228	0,1370
chr14	70717430	70718575	FPKM1_group_9272_transcript_1	0	+	70717430	70718575	0	2	242,754	0,391
chr14	70829224	70830880	FPKM1_group_9273_transcript_1	0	+	70829224	70830880	0	2	471,897	0,759
chr14	71290628	71294676	FPKM1_group_9275_transcript_1	0	+	71290628	71294676	0	2	191,169	0,3879
chr14	73009164	73010552	FPKM1_group_9279_transcript_2	0	-	73009164	73010552	0	2	562,42	0,1346
chr14	73358986	73366591	FPKM1_group_9287_transcript_2	0	.	73358986	73366591	0	2	962,334	0,7271
chr14	75765048	75771015	FPKM1_group_9304_transcript_5	0	+	75765048	75771015	0	3	1219,91,809	0,1376,5158
chr14	77192094	77193674	FPKM1_group_9349_transcript_1	0	-	77192094	77193674	0	2	253,113	0,1467
chr14	77515853	77598420	FPKM1_group_9353_transcript_1	0	+	77515853	77598420	0	2	181,153	0,82414
chr14	80694593	80695476	FPKM1_group_9359_transcript_1	0	-	80694593	80695476	0	2	260,32	0,851
chr14	81347844	81354320	FPKM1_group_9369_transcript_2	0	-	81347844	81354320	0	3	206,80,91	0,4557,6385
chr14	81734392	81743148	FPKM1_group_9371_transcript_1	0	-	81734392	81743148	0	2	159,43	0,8713
chr14	82178634	82187087	FPKM1_group_9372_transcript_1	0	+	82178634	82187087	0	2	137,68	0,8385
chr14	83124339	83125125	FPKM1_group_9378_transcript_1	0	.	83124339	83125125	0	2	461,220	0,566
chr14	83706814	83708723	FPKM1_group_9382_transcript_2	0	+	83706814	83708723	0	3	163,237,307	0,649,1602
chr14	83737168	83757800	FPKM1_group_9383_transcript_1	0	-	83737168	83757800	0	2	197,178	0,20454
chr14	84929953	84956179	FPKM1_group_9390_transcript_1	0	+	84929953	84956179	0	4	103,159,90,400	0,14025,21002,25826
chr14	85413526	85417664	FPKM1_group_9394_transcript_1	0	-	85413526	85417664	0	2	200,31	0,4107
chr14	85470719	85485305	FPKM1_group_9395_transcript_10	0	+	85470719	85485305	0	2	598,472	0,14114
chr14	85513848	85532728	FPKM1_group_9400_transcript_10	0	+	85513848	85532728	0	2	5730,1265	0,17615
chr14	85663952	85666556	FPKM1_group_9411_transcript_1	0	+	85663952	85666556	0	2	1374,1112	0,1492
chr14	86270768	86273080	FPKM1_group_9415_transcript_1	0	-	86270768	86273080	0	2	152,122	0,2190
chr14	86569468	86585696	FPKM1_group_9416_transcript_1	0	-	86569468	86585696	0	2	327,85	0,16143
chr14	87109611	87262077	FPKM1_group_9421_transcript_1	0	-	87109611	87262077	0	2	344,27	0,152439
chr14	87272572	87277606	FPKM1_group_9422_transcript_1	0	.	87272572	87277606	0	2	514,24	0,5010
chr14	90060558	90066220	FPKM1_group_9446_transcript_5	0	+	90060558	90066220	0	2	996,112	0,5550
chr14	90964751	90966718	FPKM1_group_9452_transcript_2	0	.	90964751	90966718	0	2	347,322	0,1645
chr14	91830880	91833575	FPKM1_group_9462_transcript_1	0	+	91830880	91833575	0	2	112,1064	0,1631
chr14	92427498	92429376	FPKM1_group_9469_transcript_1	0	+	92427498	92429376	0	5	47,247,94,295,13	0,54,393,1354,1865
chr14	92441358	92443580	FPKM1_group_9472_transcript_1	0	.	92441358	92443580	0	2	1460,414	0,1808
chr14	92674224	92689777	FPKM1_group_9477_transcript_1	0	.	92674224	92689777	0	2	337,50	0,15503
chr14	93249823	93252793	FPKM1_group_9479_transcript_1	0	.	93249823	93252793	0	3	760,126,69	0,2221,2901
chr14	93997428	93998711	FPKM1_group_9489_transcript_1	0	+	93997428	93998711	0	2	27,840	0,443
chr14	94089161	94092835	FPKM1_group_9493_transcript_1	0	+	94089161	94092835	0	2	2497,855	0,2819
chr14	94602585	94602860	FPKM1_group_9497_transcript_1	0	-	94602585	94602860	0	2	81,121	0,154
chr14	96541970	96543870	FPKM1_group_9531_transcript_1	0	-	96541970	96543870	0	2	287,281	0,1619
chr14	96977086	96981339	FPKM1_group_9533_transcript_1	0	+	96977086	96981339	0	2	475,3608	0,645
chr14	97071723	97074032	FPKM1_group_9536_transcript_1	0	-	97071723	97074032	0	2	230,241	0,2068
chr14	97738027	97741167	FPKM1_group_9541_transcript_2	0	.	97738027	97741167	0	2	2701,55	0,3085
chr14	97856426	97861983	FPKM1_group_9543_transcript_1	0	.	97856426	97861983	0	2	467,152	0,5405
chr14	100219960	100223908	FPKM1_group_9574_transcript_1	0	+	100219960	100223908	0	2	34,181	0,3767
chr14	100471826	100472569	FPKM1_group_9592_transcript_1	0	.	100471826	100472569	0	2	145,390	0,353
chr14	100494351	100496263	FPKM1_group_9595_transcript_1	0	+	100494351	100496263	0	2	82,372	0,1540
chr14	100496292	100498956	FPKM1_group_9595_transcript_2	0	+	100496292	100498956	0	2	17,1841	0,823
chr14	102096647	102099936	FPKM1_group_9629_transcript_1	0	-	102096647	102099936	0	2	154,97	0,3192
chr14	102853397	102855136	FPKM1_group_9645_transcript_1	0	+	102853397	102855136	0	2	27,925	0,814
chr15	18568713	18571772	FPKM1_group_9708_transcript_1	0	.	18568713	18571772	0	5	46,78,120,134,75	0,1600,1965,2682,2984
chr15	18748010	18756825	FPKM1_group_9710_transcript_3	0	+	18748010	18756825	0	6	231,164,88,85,81,215	0,752,1411,2507,7369,8600
chr15	19132932	19146491	FPKM1_group_9729_transcript_1	0	.	19132932	19146491	0	5	60,428,98,159,39	0,1624,2383,3523,13520
chr15	19165726	19167234	FPKM1_group_9730_transcript_3	0	-	19165726	19167234	0	2	31,180	0,1328
chr15	19216999	19228417	FPKM1_group_9737_transcript_2	0	+	19216999	19228417	0	4	3501,264,366,48	0,4270,7591,11370
chr15	19848046	19849208	FPKM1_group_9741_transcript_1	0	+	19848046	19849208	0	3	85,89,262	0,589,900
chr15	21200462	21203925	FPKM1_group_9768_transcript_1	0	+	21200462	21203925	0	2	234,379	0,3084
chr15	21424260	21425631	FPKM1_group_9772_transcript_1	0	+	21424260	21425631	0	2	42,543	0,828
chr15	21907598	21909517	FPKM1_group_9778_transcript_1	0	+	21907598	21909517	0	2	161,245	0,1674
chr15	21977406	21996754	FPKM1_group_9779_transcript_1	0	+	21977406	21996754	0	6	89,124,238,98,141,322	0,3900,4483,4882,18411,19026
chr15	22143649	22154297	FPKM1_group_9780_transcript_1	0	+	22143649	22154297	0	3	98,117,116	0,9804,10532
chr15	22894963	22895497	FPKM1_group_9799_transcript_1	0	+	22894963	22895497	0	2	105,113	0,421
chr15	23661539	23673645	FPKM1_group_9837_transcript_1	0	+	23661539	23673645	0	4	220,38,33,699	0,571,4225,11407
chr15	24217390	24223295	FPKM1_group_9840_transcript_1	0	-	24217390	24223295	0	2	47,164	0,5741
chr15	24266994	24274112	FPKM1_group_9841_transcript_1	0	-	24266994	24274112	0	3	141,83,153	0,260,6965
chr15	24242584	24285949	FPKM1_group_9841_transcript_2	0	+	24242584	24285949	0	8	1088,96,861,448,110,91,237,199	0,2672,4984,8358,9808,11830,12994,43166
chr15	24657492	24658670	FPKM1_group_9846_transcript_2	0	.	24657492	24658670	0	2	198,194	0,984
chr15	25582658	25585860	FPKM1_group_9848_transcript_2	0	-	25582658	25585860	0	2	1291,26	0,3176
chr15	26324208	26325604	FPKM1_group_9851_transcript_1	0	+	26324208	26325604	0	2	783,188	0,1208
chr15	26735536	26743791	FPKM1_group_9852_transcript_1	0	+	26735536	26743791	0	2	44,333	0,7922
chr15	26876497	26883187	FPKM1_group_9853_transcript_1	0	+	26876497	26883187	0	3	227,103,319	0,965,6371
chr15	26892961	26893377	FPKM1_group_9854_transcript_1	0	-	26892961	26893377	0	2	73,143	0,273
chr15	28861775	28863589	FPKM1_group_9866_transcript_1	0	+	28861775	28863589	0	2	100,976	0,838
chr15	28902141	28903520	FPKM1_group_9870_transcript_1	0	+	28902141	28903520	0	2	72,429	0,950
chr15	30598371	30599088	FPKM1_group_9896_transcript_2	0	+	30598371	30599088	0	2	76,542	0,175
chr15	32151102	32152534	FPKM1_group_9909_transcript_1	0	.	32151102	32152534	0	2	234,322	0,1110
chr15	32161371	32162394	FPKM1_group_9910_transcript_4	0	.	32161371	32162394	0	2	66,416	0,607
chr15	32735110	32750192	FPKM1_group_9923_transcript_1	0	.	32735110	32750192	0	4	160,428,116,600	0,1953,11761,14482
chr15	32769464	32775752	FPKM1_group_9927_transcript_2	0	+	32769464	32775752	0	2	105,233	0,6055
chr15	33160819	33162363	FPKM1_group_9940_transcript_1	0	+	33160819	33162363	0	2	223,76	0,1468
chr15	33225214	33234637	FPKM1_group_9948_transcript_7	0	+	33225214	33234637	0	2	3564,3169	0,6254
chr15	33215798	33224447	FPKM1_group_9948_transcript_8	0	.	33215798	33224447	0	2	1129,99	0,8550
chr15	33261040	33262128	FPKM1_group_9953_transcript_5	0	+	33261040	33262128	0	2	353,485	0,603
chr15	33695002	33712598	FPKM1_group_9971_transcript_1	0	+	33695002	33712598	0	2	72,162	0,17434
chr15	33791308	33938492	FPKM1_group_9975_transcript_1	0	+	33791308	33938492	0	2	273,1137	0,146047
chr15	34125498	34129001	FPKM1_group_9976_transcript_1	0	+	34125498	34129001	0	2	281,408	0,3095
chr15	34186470	34237454	FPKM1_group_9977_transcript_1	0	+	34186470	34237454	0	3	221,81,812	0,2132,50172
chr15	34393436	34406677	FPKM1_group_9978_transcript_1	0	-	34393436	34406677	0	2	521,52	0,13189
chr15	34505748	34507884	FPKM1_group_9979_transcript_1	0	-	34505748	34507884	0	2	557,465	0,1671
chr15	34530519	34564617	FPKM1_group_9981_transcript_1	0	+	34530519	34564617	0	2	187,208	0,33890
chr15	35443621	35444117	FPKM1_group_9985_transcript_1	0	+	35443621	35444117	0	2	78,193	0,303
chr15	36302558	36306428	FPKM1_group_10003_transcript_3	0	-	36302558	36306428	0	2	1291,186	0,3684
chr15	36834447	36837002	FPKM1_group_10012_transcript_1	0	.	36834447	36837002	0	3	393,122,315	0,1455,2240
chr15	36860509	36867673	FPKM1_group_10013_transcript_1	0	+	36860509	36867673	0	2	164,57	0,7107
chr15	36943650	36949714	FPKM1_group_10015_transcript_2	0	.	36943650	36949714	0	2	1601,2253	0,3811
chr15	36962652	36966487	FPKM1_group_10016_transcript_3	0	.	36962652	36966487	0	2	2619,298	0,3537
chr15	37046542	37047534	FPKM1_group_10022_transcript_1	0	.	37046542	37047534	0	2	77,159	0,833
chr15	37379937	37390310	FPKM1_group_10026_transcript_1	0	.	37379937	37390310	0	3	148,41,206	0,177,10167
chr15	37524440	37527232	FPKM1_group_10032_transcript_1	0	+	37524440	37527232	0	2	253,96	0,2696
chr15	37552807	37572325	FPKM1_group_10033_transcript_1	0	+	37552807	37572325	0	4	374,138,54,318	0,5900,7652,19200
chr15	37591912	37599429	FPKM1_group_10034_transcript_1	0	.	37591912	37599429	0	4	220,65,108,227	0,1379,1654,7290
chr15	38515616	38515985	FPKM1_group_10044_transcript_1	0	+	38515616	38515985	0	2	133,146	0,223
chr15	38916067	38917528	FPKM1_group_10049_transcript_1	0	+	38916067	38917528	0	2	785,503	0,958
chr15	38915489	38918797	FPKM1_group_10049_transcript_3	0	.	38915489	38918797	0	2	283,894	0,2414
chr15	39197557	39198334	FPKM1_group_10057_transcript_2	0	+	39197557	39198334	0	2	122,262	0,515
chr15	39688957	39692228	FPKM1_group_10060_transcript_1	0	.	39688957	39692228	0	3	485,58,205	0,675,3066
chr15	40053288	40060949	FPKM1_group_10061_transcript_1	0	+	40053288	40060949	0	2	160,156	0,7505
chr15	42848516	42849567	FPKM1_group_10072_transcript_1	0	-	42848516	42849567	0	3	53,155,75	0,485,976
chr15	43385972	43386936	FPKM1_group_10082_transcript_1	0	-	43385972	43386936	0	2	154,134	0,830
chr15	43388187	43391809	FPKM1_group_10083_transcript_1	0	.	43388187	43391809	0	2	178,56	0,3566
chr15	43638279	43639499	FPKM1_group_10091_transcript_1	0	+	43638279	43639499	0	2	19,270	0,950
chr15	45867562	45870743	FPKM1_group_10142_transcript_1	0	-	45867562	45870743	0	2	131,149	0,3032
chr15	47175059	47182202	FPKM1_group_10157_transcript_1	0	.	47175059	47182202	0	3	1945,4200,374	0,2017,6769
chr15	49101056	49111145	FPKM1_group_10176_transcript_4	0	.	49101056	49111145	0	3	124,883,2914	0,6100,7175
chr15	50761720	50764381	FPKM1_group_10190_transcript_1	0	.	50761720	50764381	0	2	352,394	0,2267
chr15	50766193	50767629	FPKM1_group_10191_transcript_1	0	+	50766193	50767629	0	2	50,548	0,888
chr15	51130442	51133589	FPKM1_group_10202_transcript_1	0	-	51130442	51133589	0	3	59,239,28	0,1785,3119
chr15	51147977	51149739	FPKM1_group_10204_transcript_1	0	+	51147977	51149739	0	2	89,186	0,1576
chr15	51162326	51181216	FPKM1_group_10206_transcript_3	0	+	51162326	51181216	0	3	233,115,211	0,17891,18679
chr15	51395949	51397089	FPKM1_group_10210_transcript_1	0	+	51395949	51397089	0	2	57,211	0,929
chr15	51508138	51509373	FPKM1_group_10212_transcript_2	0	+	51508138	51509373	0	2	63,338	0,897
chr15	52052163	52054498	FPKM1_group_10217_transcript_1	0	-	52052163	52054498	0	2	110,192	0,2143
chr15	53136238	53171611	FPKM1_group_10219_transcript_1	0	+	53136238	53171611	0	2	164,266	0,35107
chr15	56384153	56387050	FPKM1_group_10262_transcript_6	0	.	56384153	56387050	0	2	1257,1395	0,1502
chr15	58153096	58154419	FPKM1_group_10283_transcript_1	0	.	58153096	58154419	0	2	443,128	0,1195
chr15	59483603	59490720	FPKM1_group_10288_transcript_2	0	+	59483603	59490720	0	2	228,515	0,6602
chr15	59911207	59913572	FPKM1_group_10292_transcript_1	0	-	59911207	59913572	0	2	288,65	0,2300
chr15	60161924	60162426	FPKM1_group_10296_transcript_1	0	.	60161924	60162426	0	2	293,66	0,436
chr15	60253374	60265557	FPKM1_group_10298_transcript_1	0	.	60253374	60265557	0	2	662,190	0,11993
chr15	60302987	60303612	FPKM1_group_10299_transcript_1	0	+	60302987	60303612	0	2	317,94	0,531
chr15	60403098	60414803	FPKM1_group_10311_transcript_1	0	-	60403098	60414803	0	3	109,107,341	0,5121,11364
chr15	65072122	65072608	FPKM1_group_10372_transcript_1	0	.	65072122	65072608	0	2	276,153	0,333
chr15	65089484	65090287	FPKM1_group_10375_transcript_2	0	+	65089484	65090287	0	2	441,137	0,666
chr15	65096087	65097408	FPKM1_group_10376_transcript_1	0	-	65096087	65097408	0	2	96,137	0,1184
chr15	65131729	65134914	FPKM1_group_10383_transcript_2	0	.	65131729	65134914	0	2	519,970	0,2215
chr15	65136389	65137961	FPKM1_group_10383_transcript_5	0	.	65136389	65137961	0	3	488,267,88	0,556,1484
chr15	65917052	65918241	FPKM1_group_10391_transcript_1	0	-	65917052	65918241	0	2	57,372	0,817
chr15	66901940	66913196	FPKM1_group_10407_transcript_3	0	.	66901940	66913196	0	3	2519,990,190	0,2964,11066
chr15	67365452	67367959	FPKM1_group_10420_transcript_1	0	-	67365452	67367959	0	2	227,146	0,2361
chr15	67751113	67765091	FPKM1_group_10430_transcript_2	0	+	67751113	67765091	0	5	187,211,3635,373,294	0,5825,7128,12575,13684
chr15	68051901	68053294	FPKM1_group_10442_transcript_1	0	.	68051901	68053294	0	2	170,570	0,823
chr15	68375417	68377298	FPKM1_group_10464_transcript_1	0	.	68375417	68377298	0	3	299,43,109	0,1119,1772
chr15	68412749	68413336	FPKM1_group_10469_transcript_1	0	+	68412749	68413336	0	2	110,123	0,464
chr15	70704498	70706405	FPKM1_group_10500_transcript_2	0	+	70704498	70706405	0	2	904,829	0,1078
chr15	70978474	70979895	FPKM1_group_10505_transcript_1	0	+	70978474	70979895	0	2	1272,36	0,1385
chr15	71886086	71889699	FPKM1_group_10513_transcript_1	0	-	71886086	71889699	0	2	474,107	0,3506
chr15	71951333	71952915	FPKM1_group_10514_transcript_2	0	-	71951333	71952915	0	2	164,227	0,1355
chr15	72054728	72055668	FPKM1_group_10518_transcript_1	0	+	72054728	72055668	0	2	40,363	0,577
chr15	72232346	72235762	FPKM1_group_10524_transcript_1	0	-	72232346	72235762	0	3	253,77,26	0,3174,3390
chr15	74392473	74393752	FPKM1_group_10553_transcript_2	0	+	74392473	74393752	0	2	140,66	0,1213
chr15	75932152	75933297	FPKM1_group_10577_transcript_1	0	+	75932152	75933297	0	2	368,121	0,1024
chr15	75934794	75936003	FPKM1_group_10578_transcript_2	0	.	75934794	75936003	0	3	70,96,58	0,945,1151
chr15	77232320	77237359	FPKM1_group_10597_transcript_1	0	-	77232320	77237359	0	2	39,238	0,4801
chr15	78424250	78427584	FPKM1_group_10618_transcript_1	0	.	78424250	78427584	0	2	287,526	0,2808
chr15	78447565	78454426	FPKM1_group_10620_transcript_3	0	+	78447565	78454426	0	2	80,1733	0,5128
chr15	79478315	79489311	FPKM1_group_10626_transcript_3	0	+	79478315	79489311	0	3	4809,4510,1339	0,5005,9657
chr15	79618257	79618699	FPKM1_group_10633_transcript_1	0	.	79618257	79618699	0	2	120,167	0,275
chr15	79680109	79681105	FPKM1_group_10635_transcript_1	0	+	79680109	79681105	0	2	229,301	0,695
chr15	79739052	79741497	FPKM1_group_10637_transcript_2	0	.	79739052	79741497	0	2	1076,103	0,2342
chr15	80105414	80109467	FPKM1_group_10653_transcript_1	0	.	80105414	80109467	0	3	466,20,94	0,3301,3959
chr15	80177299	80182318	FPKM1_group_10658_transcript_2	0	+	80177299	80182318	0	2	82,4902	0,117
chr15	81272590	81273036	FPKM1_group_10667_transcript_1	0	+	81272590	81273036	0	2	144,74	0,372
chr15	83066241	83069842	FPKM1_group_10694_transcript_3	0	+	83066241	83069842	0	4	118,295,97,754	0,1366,2029,2847
chr15	83075070	83077001	FPKM1_group_10695_transcript_2	0	+	83075070	83077001	0	2	613,323	0,1608
chr15	84423800	84469727	FPKM1_group_10720_transcript_2	0	+	84423800	84469727	0	2	458,34	0,45893
chr15	84430046	84460956	FPKM1_group_10720_transcript_3	0	.	84430046	84460956	0	7	562,41,121,148,71,71,142	0,2491,21722,23960,24657,29763,30768
chr15	85510877	85523291	FPKM1_group_10728_transcript_1	0	-	85510877	85523291	0	2	2605,411	0,12003
chr15	85766969	85774952	FPKM1_group_10747_transcript_2	0	.	85766969	85774952	0	3	102,1217,29	0,6041,7954
chr15	85921155	85922022	FPKM1_group_10749_transcript_1	0	+	85921155	85922022	0	2	127,78	0,789
chr15	86179437	86181223	FPKM1_group_10773_transcript_2	0	+	86179437	86181223	0	2	93,856	0,930
chr15	87141725	87142991	FPKM1_group_10787_transcript_1	0	.	87141725	87142991	0	2	532,101	0,1165
chr15	87794081	87796282	FPKM1_group_10803_transcript_1	0	+	87794081	87796282	0	2	120,1099	0,1102
chr15	88455041	88457618	FPKM1_group_10811_transcript_1	0	-	88455041	88457618	0	2	201,161	0,2416
chr15	89167797	89168407	FPKM1_group_10833_transcript_1	0	+	89167797	89168407	0	2	411,66	0,544
chr15	90814471	90815809	FPKM1_group_10849_transcript_1	0	.	90814471	90815809	0	2	169,336	0,1002
chr15	91118925	91128030	FPKM1_group_10852_transcript_4	0	.	91118925	91128030	0	2	180,712	0,8393
chr15	91116697	91125729	FPKM1_group_10852_transcript_5	0	+	91116697	91125729	0	2	89,1827	0,7205
chr15	91132080	91135559	FPKM1_group_10853_transcript_3	0	+	91132080	91135559	0	2	2803,111	0,3368
chr15	91433687	91485754	FPKM1_group_10860_transcript_1	0	+	91433687	91485754	0	5	35,97,146,37,65	0,16749,17917,23838,52002
chr15	91544893	91548729	FPKM1_group_10864_transcript_1	0	+	91544893	91548729	0	2	68,242	0,3594
chr15	91717797	91720461	FPKM1_group_10869_transcript_1	0	+	91717797	91720461	0	2	21,246	0,2418
chr15	91827420	91842978	FPKM1_group_10872_transcript_1	0	+	91827420	91842978	0	2	41,226	0,15332
chr15	91874473	91877107	FPKM1_group_10873_transcript_1	0	+	91874473	91877107	0	2	197,103	0,2531
chr15	92408688	92415120	FPKM1_group_10882_transcript_1	0	.	92408688	92415120	0	3	837,160,364	0,2313,6068
chr15	93023490	93023918	FPKM1_group_10885_transcript_1	0	+	93023490	93023918	0	2	51,259	0,169
chr15	93365280	93369303	FPKM1_group_10899_transcript_1	0	+	93365280	93369303	0	2	172,86	0,3937
chr15	93420722	93423247	FPKM1_group_10901_transcript_1	0	+	93420722	93423247	0	2	46,186	0,2339
chr15	93569693	93587924	FPKM1_group_10910_transcript_2	0	-	93569693	93587924	0	2	649,42	0,18189
chr15	93594558	93599117	FPKM1_group_10910_transcript_8	0	.	93594558	93599117	0	2	786,57	0,4502
chr15	93553087	93604765	FPKM1_group_10910_transcript_10	0	+	93553087	93604765	0	3	1794,104,63	0,47818,51615
chr15	93710482	93719738	FPKM1_group_10917_transcript_2	0	+	93710482	93719738	0	2	143,241	0,9015
chr15	93777324	93852330	FPKM1_group_10926_transcript_3	0	+	93777324	93852330	0	9	88,230,111,399,321,87,145,1797,62	0,18615,20671,44494,64588,65301,68415,72961,74944
chr15	93995759	94010008	FPKM1_group_10928_transcript_5	0	.	93995759	94010008	0	3	62,86,3537	0,5639,10712
chr15	94169422	94171218	FPKM1_group_10940_transcript_1	0	.	94169422	94171218	0	2	1342,27	0,1769
chr15	94426110	94429217	FPKM1_group_10962_transcript_1	0	.	94426110	94429217	0	2	1735,571	0,2536
chr15	94468545	94478223	FPKM1_group_10968_transcript_10	0	.	94468545	94478223	0	4	1406,287,747,1518	0,1525,2541,8160
chr15	94489939	94496050	FPKM1_group_10969_transcript_4	0	.	94489939	94496050	0	2	3021,2913	0,3198
chr15	94574110	94576521	FPKM1_group_10984_transcript_1	0	-	94574110	94576521	0	2	52,212	0,2199
chr15	94627075	94629486	FPKM1_group_10990_transcript_3	0	+	94627075	94629486	0	3	428,43,139	0,1280,2272
chr15	94647071	94649728	FPKM1_group_10992_transcript_5	0	.	94647071	94649728	0	2	823,1144	0,1513
chr15	95026836	95028538	FPKM1_group_10995_transcript_1	0	+	95026836	95028538	0	2	228,148	0,1554
chr15	95205721	95220467	FPKM1_group_11001_transcript_1	0	-	95205721	95220467	0	3	81,70,185	0,3741,14561
chr15	95230623	95234531	FPKM1_group_11001_transcript_5	0	+	95230623	95234531	0	3	159,60,110	0,366,3798
chr15	95208923	95233014	FPKM1_group_11001_transcript_6	0	+	95208923	95233014	0	3	43,86,346	0,10574,23745
chr15	95215972	95235365	FPKM1_group_11001_transcript_7	0	.	95215972	95235365	0	2	352,573	0,18820
chr15	95496799	95504358	FPKM1_group_11003_transcript_4	0	.	95496799	95504358	0	3	467,725,93	0,6170,7466
chr15	95760702	95765932	FPKM1_group_11014_transcript_5	0	.	95760702	95765932	0	2	78,900	0,4330
chr15	95755417	95777007	FPKM1_group_11014_transcript_8	0	+	95755417	95777007	0	4	95,3193,207,1184	0,15523,19172,20406
chr15	95898551	95903325	FPKM1_group_11016_transcript_1	0	-	95898551	95903325	0	2	185,192	0,4582
chr15	95906177	95916889	FPKM1_group_11017_transcript_1	0	+	95906177	95916889	0	2	54,151	0,10561
chr15	96039363	96040630	FPKM1_group_11023_transcript_4	0	.	96039363	96040630	0	2	777,55	0,1212
chr15	96044893	96049758	FPKM1_group_11024_transcript_2	0	.	96044893	96049758	0	2	3449,64	0,4801
chr15	96729759	96734475	FPKM1_group_11038_transcript_1	0	+	96729759	96734475	0	2	38,164	0,4552
chr15	96875938	96876980	FPKM1_group_11041_transcript_1	0	+	96875938	96876980	0	2	41,204	0,838
chr15	98731354	98740491	FPKM1_group_11088_transcript_4	0	+	98731354	98740491	0	4	159,226,2428,1347	0,342,5358,7790
chr15	99090760	99091567	FPKM1_group_11098_transcript_2	0	+	99090760	99091567	0	2	452,46	0,761
chr15	99927034	99934097	FPKM1_group_11116_transcript_1	0	+	99927034	99934097	0	2	170,141	0,6922
chr16	739688	742992	FPKM1_group_11122_transcript_2	0	+	739688	742992	0	2	431,2521	0,783
chr16	1999915	2000975	FPKM1_group_11143_transcript_1	0	+	1999915	2000975	0	2	189,666	0,394
chr16	2852386	2857700	FPKM1_group_11156_transcript_1	0	.	2852386	2857700	0	3	151,705,239	0,3906,5075
chr16	4244260	4245821	FPKM1_group_11169_transcript_1	0	+	4244260	4245821	0	2	79,475	0,1086
chr16	7812865	7815610	FPKM1_group_11198_transcript_1	0	+	7812865	7815610	0	2	1015,47	0,2698
chr16	7821123	7832739	FPKM1_group_11199_transcript_1	0	-	7821123	7832739	0	4	188,88,87,232	0,4444,4719,11384
chr16	7861548	7884376	FPKM1_group_11207_transcript_1	0	-	7861548	7884376	0	4	39,55,233,121	0,4534,7993,22707
chr16	8088850	8089734	FPKM1_group_11239_transcript_1	0	+	8088850	8089734	0	2	34,466	0,418
chr16	8494291	8498585	FPKM1_group_11243_transcript_1	0	.	8494291	8498585	0	3	153,47,242	0,2543,4052
chr16	8665470	8671480	FPKM1_group_11246_transcript_5	0	+	8665470	8671480	0	2	3159,2186	0,3824
chr16	9066579	9070006	FPKM1_group_11258_transcript_2	0	+	9066579	9070006	0	3	57,10,929	0,2182,2498
chr16	9064724	9066215	FPKM1_group_11258_transcript_4	0	+	9064724	9066215	0	2	654,275	0,1216
chr16	9582245	9596065	FPKM1_group_11271_transcript_3	0	.	9582245	9596065	0	2	2122,79	0,13741
chr16	9584428	9592168	FPKM1_group_11271_transcript_4	0	+	9584428	9592168	0	2	1425,147	0,7593
chr16	9598735	9599553	FPKM1_group_11272_transcript_2	0	+	9598735	9599553	0	2	106,369	0,449
chr16	9607155	9608448	FPKM1_group_11274_transcript_3	0	+	9607155	9608448	0	3	119,203,49	0,679,1244
chr16	9624426	9626453	FPKM1_group_11276_transcript_2	0	+	9624426	9626453	0	2	1408,285	0,1742
chr16	9637025	9645611	FPKM1_group_11277_transcript_7	0	+	9637025	9645611	0	3	102,1324,750	0,245,7836
chr16	9681708	9684783	FPKM1_group_11283_transcript_2	0	+	9681708	9684783	0	2	1886,778	0,2297
chr16	9690574	9691352	FPKM1_group_11284_transcript_2	0	.	9690574	9691352	0	2	443,77	0,701
chr16	10207184	10223369	FPKM1_group_11290_transcript_1	0	+	10207184	10223369	0	2	8,222	0,15963
chr16	10284791	10311319	FPKM1_group_11291_transcript_2	0	+	10284791	10311319	0	3	252,88,539	0,13655,25989
chr16	10328209	10339415	FPKM1_group_11292_transcript_1	0	+	10328209	10339415	0	2	240,109	0,11097
chr16	10495938	10496937	FPKM1_group_11295_transcript_1	0	+	10495938	10496937	0	2	263,378	0,621
chr16	13417001	13417941	FPKM1_group_11319_transcript_1	0	+	13417001	13417941	0	2	184,251	0,689
chr16	13432958	13433464	FPKM1_group_11324_transcript_1	0	+	13432958	13433464	0	2	247,187	0,319
chr16	13472975	13475977	FPKM1_group_11329_transcript_1	0	+	13472975	13475977	0	2	143,410	0,2592
chr16	13513032	13513506	FPKM1_group_11332_transcript_1	0	.	13513032	13513506	0	2	182,150	0,324
chr16	13521955	13523288	FPKM1_group_11334_transcript_2	0	.	13521955	13523288	0	2	739,410	0,923
chr16	13679699	13690125	FPKM1_group_11345_transcript_4	0	.	13679699	13690125	0	2	137,97	0,10329
chr16	13779101	13780448	FPKM1_group_11347_transcript_1	0	-	13779101	13780448	0	2	101,190	0,1157
chr16	13832716	13836802	FPKM1_group_11350_transcript_1	0	+	13832716	13836802	0	2	29,254	0,3832
chr16	13856462	13871982	FPKM1_group_11352_transcript_3	0	.	13856462	13871982	0	2	1575,24	0,15496
chr16	14349998	14353721	FPKM1_group_11368_transcript_1	0	.	14349998	14353721	0	2	555,42	0,3681
chr16	14412079	14414781	FPKM1_group_11373_transcript_2	0	.	14412079	14414781	0	3	436,78,41	0,1629,2661
chr16	14817062	14817923	FPKM1_group_11376_transcript_1	0	+	14817062	14817923	0	2	337,436	0,425
chr16	16560526	16562436	FPKM1_group_11382_transcript_1	0	+	16560526	16562436	0	2	108,345	0,1565
chr16	16834935	16866642	FPKM1_group_11396_transcript_1	0	+	16834935	16866642	0	2	145,672	0,31035
chr16	19291214	19297812	FPKM1_group_11444_transcript_4	0	+	19291214	19297812	0	2	932,31	0,6567
chr16	19842391	19848082	FPKM1_group_11449_transcript_1	0	+	19842391	19848082	0	2	154,133	0,5558
chr16	20127434	20128185	FPKM1_group_11450_transcript_1	0	+	20127434	20128185	0	3	55,81,111	0,311,640
chr16	20129365	20158070	FPKM1_group_11451_transcript_1	0	-	20129365	20158070	0	2	126,96	0,28609
chr16	24623380	24629469	FPKM1_group_11494_transcript_3	0	+	24623380	24629469	0	2	2075,3605	0,2484
chr16	26236966	26253250	FPKM1_group_11508_transcript_1	0	+	26236966	26253250	0	4	114,205,228,138	0,4054,5891,16146
chr16	26980817	26985654	FPKM1_group_11511_transcript_1	0	-	26980817	26985654	0	2	210,45	0,4792
chr16	28443541	28445212	FPKM1_group_11522_transcript_5	0	+	28443541	28445212	0	3	644,305,256	0,748,1415
chr16	28938614	28944029	FPKM1_group_11530_transcript_1	0	+	28938614	28944029	0	3	130,86,42	0,3825,5373
chr16	31075358	31080902	FPKM1_group_11542_transcript_1	0	.	31075358	31080902	0	2	59,359	0,5185
chr16	32251065	32253422	FPKM1_group_11551_transcript_1	0	-	32251065	32253422	0	4	25,19,14,126	0,741,1435,2231
chr16	33397039	33398225	FPKM1_group_11553_transcript_1	0	.	33397039	33398225	0	2	486,257	0,929
chr16	34044812	34052579	FPKM1_group_11562_transcript_1	0	.	34044812	34052579	0	9	8,8,30,56,29,158,28,37,68	0,78,118,236,1320,4608,5249,6999,7699
chr16	34122250	34124302	FPKM1_group_11564_transcript_1	0	+	34122250	34124302	0	2	699,61	0,1991
chr16	34329171	34344912	FPKM1_group_11569_transcript_7	0	+	34329171	34344912	0	3	2755,394,160	0,11187,15581
chr16	44984811	44985513	FPKM1_group_11583_transcript_1	0	.	44984811	44985513	0	2	469,159	0,543
chr16	46497912	46519556	FPKM1_group_11604_transcript_2	0	-	46497912	46519556	0	3	1414,119,1918	0,13506,19726
chr16	47257698	47268230	FPKM1_group_11609_transcript_1	0	.	47257698	47268230	0	2	50,595	0,9937
chr16	47527247	47530931	FPKM1_group_11612_transcript_1	0	-	47527247	47530931	0	2	88,156	0,3528
chr16	48637902	48649468	FPKM1_group_11622_transcript_1	0	.	48637902	48649468	0	3	386,72,233	0,7386,11333
chr16	48982318	48987148	FPKM1_group_11626_transcript_2	0	.	48982318	48987148	0	2	235,802	0,4028
chr16	49397666	49399344	FPKM1_group_11628_transcript_2	0	+	49397666	49399344	0	2	553,654	0,1024
chr16	49653597	49686893	FPKM1_group_11635_transcript_2	0	-	49653597	49686893	0	2	227,261	0,33035
chr16	50226549	50228537	FPKM1_group_11642_transcript_1	0	-	50226549	50228537	0	2	260,236	0,1752
chr16	50457562	50460367	FPKM1_group_11643_transcript_1	0	.	50457562	50460367	0	2	50,154	0,2651
chr16	50626269	50669945	FPKM1_group_11644_transcript_1	0	.	50626269	50669945	0	6	47,54,76,62,120,137	0,13897,16955,23510,40035,43539
chr16	50670048	50690481	FPKM1_group_11644_transcript_2	0	+	50670048	50690481	0	7	33,361,126,77,46,116,770	0,1429,6645,13626,13968,16322,19663
chr16	50674426	50677261	FPKM1_group_11644_transcript_3	0	.	50674426	50677261	0	4	1557,113,83,27	0,1698,2051,2808
chr16	50862931	50872162	FPKM1_group_11645_transcript_1	0	+	50862931	50872162	0	5	1701,383,59,289,735	0,2182,3949,7883,8496
chr16	50888107	50975188	FPKM1_group_11646_transcript_2	0	.	50888107	50975188	0	6	1146,59,120,30,77,153	0,3113,45913,57340,59616,86928
chr16	51143514	51154279	FPKM1_group_11648_transcript_1	0	-	51143514	51154279	0	2	333,53	0,10712
chr16	51172679	51182399	FPKM1_group_11649_transcript_1	0	+	51172679	51182399	0	3	75,100,45	0,6174,9675
chr16	51197926	51206176	FPKM1_group_11650_transcript_1	0	+	51197926	51206176	0	4	1025,76,360,1112	0,5720,5823,7138
chr16	51213879	51217632	FPKM1_group_11651_transcript_1	0	+	51213879	51217632	0	2	428,24	0,3729
chr16	52003686	52005491	FPKM1_group_11655_transcript_1	0	+	52003686	52005491	0	2	341,58	0,1747
chr16	53438444	53446611	FPKM1_group_11660_transcript_1	0	.	53438444	53446611	0	4	32,372,349,587	0,170,1108,7580
chr16	53480950	53485129	FPKM1_group_11664_transcript_1	0	.	53480950	53485129	0	2	2296,795	0,3384
chr16	53958157	53961378	FPKM1_group_11667_transcript_1	0	-	53958157	53961378	0	3	374,126,25	0,809,3196
chr16	57232381	57236507	FPKM1_group_11696_transcript_1	0	-	57232381	57236507	0	3	150,81,54	0,3935,4072
chr16	57439191	57455499	FPKM1_group_11703_transcript_2	0	.	57439191	57455499	0	2	367,1966	0,14342
chr16	58660285	58674466	FPKM1_group_11711_transcript_1	0	.	58660285	58674466	0	3	10,897,163	0,11105,14018
chr16	59720520	59743463	FPKM1_group_11712_transcript_1	0	+	59720520	59743463	0	2	278,372	0,22571
chr16	60058780	60060292	FPKM1_group_11713_transcript_1	0	+	60058780	60060292	0	2	195,56	0,1456
chr16	61569243	61576932	FPKM1_group_11715_transcript_1	0	-	61569243	61576932	0	2	10,357	0,7332
chr16	62321632	62323355	FPKM1_group_11735_transcript_1	0	+	62321632	62323355	0	3	85,176,542	0,247,1181
chr16	63724061	63731207	FPKM1_group_11739_transcript_2	0	+	63724061	63731207	0	2	5150,1826	0,5320
chr16	64661720	64725448	FPKM1_group_11763_transcript_2	0	.	64661720	64725448	0	5	29,127,358,56,436	0,60670,61357,63224,63292
chr16	64830931	64858428	FPKM1_group_11764_transcript_1	0	-	64830931	64858428	0	4	139,64,104,91	0,4506,6982,27406
chr16	64999432	65004651	FPKM1_group_11769_transcript_2	0	+	64999432	65004651	0	3	1045,46,3225	0,1124,1994
chr16	66011710	66012282	FPKM1_group_11777_transcript_1	0	-	66011710	66012282	0	2	109,73	0,499
chr16	68148912	68153916	FPKM1_group_11812_transcript_4	0	.	68148912	68153916	0	2	2021,68	0,4936
chr16	68831303	68839519	FPKM1_group_11814_transcript_4	0	+	68831303	68839519	0	2	102,1459	0,6757
chr16	69917573	69920164	FPKM1_group_11817_transcript_1	0	+	69917573	69920164	0	4	60,68,253,193	0,150,636,2398
chr16	70105231	70109251	FPKM1_group_11825_transcript_1	0	+	70105231	70109251	0	4	108,123,53,244	0,871,1426,3776
chr16	70411228	70413887	FPKM1_group_11830_transcript_3	0	.	70411228	70413887	0	2	1104,105	0,2554
chr16	70875964	70876829	FPKM1_group_11840_transcript_1	0	-	70875964	70876829	0	2	196,51	0,814
chr16	70989113	71000671	FPKM1_group_11846_transcript_8	0	+	70989113	71000671	0	2	743,80	0,11478
chr16	71089437	71090057	FPKM1_group_11858_transcript_1	0	+	71089437	71090057	0	2	232,377	0,243
chr16	71120581	71125696	FPKM1_group_11863_transcript_2	0	+	71120581	71125696	0	2	57,202	0,4913
chr16	71114359	71132093	FPKM1_group_11863_transcript_4	0	.	71114359	71132093	0	2	472,116	0,17618
chr16	71148699	71167790	FPKM1_group_11866_transcript_4	0	.	71148699	71167790	0	2	71,691	0,18400
chr16	71212697	71230598	FPKM1_group_11868_transcript_2	0	-	71212697	71230598	0	2	391,197	0,17704
chr16	71213778	71231202	FPKM1_group_11868_transcript_6	0	+	71213778	71231202	0	3	177,3145,469	0,13324,16955
chr16	71336800	71338902	FPKM1_group_11878_transcript_1	0	+	71336800	71338902	0	2	66,641	0,1461
chr16	72355564	72360002	FPKM1_group_11895_transcript_1	0	+	72355564	72360002	0	4	23,137,272,359	0,407,2233,4079
chr16	72783676	72807389	FPKM1_group_11898_transcript_1	0	.	72783676	72807389	0	5	450,524,249,171,25	0,13365,18028,23074,23688
chr16	72856893	72860456	FPKM1_group_11901_transcript_1	0	+	72856893	72860456	0	2	3101,202	0,3361
chr16	73718567	73719495	FPKM1_group_11923_transcript_1	0	.	73718567	73719495	0	2	74,239	0,689
chr16	73733286	73734754	FPKM1_group_11925_transcript_4	0	.	73733286	73734754	0	2	65,405	0,1063
chr16	73734840	73736143	FPKM1_group_11925_transcript_5	0	.	73734840	73736143	0	2	1117,162	0,1141
chr16	73736356	73738082	FPKM1_group_11925_transcript_6	0	.	73736356	73738082	0	2	841,380	0,1346
chr16	73729150	73731304	FPKM1_group_11925_transcript_8	0	+	73729150	73731304	0	3	346,830,526	0,499,1628
chr16	74277838	74282925	FPKM1_group_11933_transcript_1	0	+	74277838	74282925	0	2	1650,274	0,4813
chr16	74442828	74452250	FPKM1_group_11946_transcript_1	0	-	74442828	74452250	0	2	193,94	0,9328
chr16	74727037	74739122	FPKM1_group_11948_transcript_1	0	-	74727037	74739122	0	2	341,169	0,11916
chr16	76279409	76279840	FPKM1_group_11966_transcript_1	0	-	76279409	76279840	0	2	166,76	0,355
chr16	76575988	76576666	FPKM1_group_11969_transcript_1	0	+	76575988	76576666	0	2	343,112	0,566
chr16	78387858	78391668	FPKM1_group_11976_transcript_2	0	+	78387858	78391668	0	3	1270,666,76	0,1722,3734
chr16	78745647	78857195	FPKM1_group_11985_transcript_4	0	.	78745647	78857195	0	5	5066,119,426,617,177	0,5087,103703,107468,111371
chr16	79158190	79161085	FPKM1_group_11991_transcript_1	0	.	79158190	79161085	0	3	301,167,873	0,1154,2022
chr16	79901452	79904301	FPKM1_group_12005_transcript_2	0	+	79901452	79904301	0	2	2122,517	0,2332
chr16	83607781	83612114	FPKM1_group_12034_transcript_3	0	+	83607781	83612114	0	2	81,1384	0,2949
chr16	83609755	83617886	FPKM1_group_12034_transcript_6	0	+	83609755	83617886	0	2	843,917	0,7214
chr16	84609852	84618788	FPKM1_group_12042_transcript_1	0	+	84609852	84618788	0	2	63,401	0,8535
chr16	84638933	84640447	FPKM1_group_12044_transcript_1	0	.	84638933	84640447	0	2	312,148	0,1366
chr16	84749230	84749971	FPKM1_group_12046_transcript_1	0	.	84749230	84749971	0	2	374,254	0,487
chr16	84811928	84831741	FPKM1_group_12051_transcript_1	0	.	84811928	84831741	0	6	122,472,983,117,159,47	0,541,1323,5024,5817,19766
chr16	84895003	84895580	FPKM1_group_12054_transcript_2	0	+	84895003	84895580	0	2	88,140	0,437
chr16	84940141	84940767	FPKM1_group_12057_transcript_1	0	-	84940141	84940767	0	2	114,110	0,516
chr16	85273580	85287552	FPKM1_group_12064_transcript_2	0	+	85273580	85287552	0	3	299,185,274	0,916,13698
chr16	85517782	85522551	FPKM1_group_12071_transcript_1	0	.	85517782	85522551	0	2	3113,257	0,4512
chr16	85976565	85981256	FPKM1_group_12091_transcript_1	0	.	85976565	85981256	0	2	1008,3635	0,1056
chr16	86094820	86107040	FPKM1_group_12094_transcript_1	0	+	86094820	86107040	0	2	274,419	0,11801
chr16	86783784	86784450	FPKM1_group_12110_transcript_1	0	+	86783784	86784450	0	4	109,26,64,56	0,235,279,610
chr16	87843728	87849248	FPKM1_group_12130_transcript_1	0	+	87843728	87849248	0	2	3690,1726	0,3794
chr17	33614	37038	FPKM1_group_12137_transcript_1	0	.	33614	37038	0	2	843,152	0,3272
chr17	1082674	1089549	FPKM1_group_12144_transcript_1	0	.	1082674	1089549	0	2	62,343	0,6532
chr17	1151776	1152683	FPKM1_group_12149_transcript_1	0	-	1151776	1152683	0	2	78,188	0,719
chr17	1480691	1482154	FPKM1_group_12155_transcript_2	0	.	1480691	1482154	0	2	479,479	0,984
chr17	2399803	2407339	FPKM1_group_12162_transcript_1	0	-	2399803	2407339	0	2	61,164	0,7372
chr17	2415057	2437857	FPKM1_group_12164_transcript_1	0	+	2415057	2437857	0	4	27,308,423,867	0,3899,21178,21933
chr17	2562710	2565765	FPKM1_group_12165_transcript_2	0	.	2562710	2565765	0	3	393,1105,449	0,868,2606
chr17	2638527	2640947	FPKM1_group_12171_transcript_1	0	-	2638527	2640947	0	2	45,561	0,1859
chr17	4507615	4514466	FPKM1_group_12190_transcript_1	0	.	4507615	4514466	0	2	590,55	0,6796
chr17	5102891	5104230	FPKM1_group_12207_transcript_3	0	+	5102891	5104230	0	2	373,463	0,876
chr17	6010964	6034547	FPKM1_group_12219_transcript_1	0	-	6010964	6034547	0	3	78,137,51	0,22803,23532
chr17	6198789	6205923	FPKM1_group_12224_transcript_1	0	-	6198789	6205923	0	2	87,122	0,7012
chr17	6224813	6226303	FPKM1_group_12226_transcript_1	0	-	6224813	6226303	0	2	65,137	0,1353
chr17	6904507	6906165	FPKM1_group_12248_transcript_1	0	.	6904507	6906165	0	2	363,155	0,1503
chr17	6914867	6915340	FPKM1_group_12250_transcript_1	0	-	6914867	6915340	0	2	284,53	0,420
chr17	6942113	6943883	FPKM1_group_12251_transcript_4	0	.	6942113	6943883	0	2	1401,241	0,1529
chr17	8025517	8027500	FPKM1_group_12275_transcript_2	0	+	8025517	8027500	0	2	41,836	0,1147
chr17	8514792	8535863	FPKM1_group_12282_transcript_3	0	+	8514792	8535863	0	2	303,687	0,20384
chr17	8549175	8550208	FPKM1_group_12284_transcript_3	0	.	8549175	8550208	0	2	598,35	0,998
chr17	10063789	10074139	FPKM1_group_12302_transcript_2	0	+	10063789	10074139	0	3	72,73,68	0,2750,10282
chr17	10618961	10620197	FPKM1_group_12307_transcript_2	0	+	10618961	10620197	0	2	62,241	0,995
chr17	10638951	10642365	FPKM1_group_12310_transcript_2	0	.	10638951	10642365	0	3	1254,18,162	0,2896,3252
chr17	10722349	10724939	FPKM1_group_12315_transcript_1	0	+	10722349	10724939	0	2	217,876	0,1714
chr17	12044391	12048676	FPKM1_group_12320_transcript_1	0	+	12044391	12048676	0	2	158,76	0,4209
chr17	13463769	13471683	FPKM1_group_12334_transcript_1	0	+	13463769	13471683	0	4	360,182,30,75	0,1936,4672,7839
chr17	13644895	13646431	FPKM1_group_12337_transcript_2	0	-	13644895	13646431	0	2	382,865	0,671
chr17	13723937	13736901	FPKM1_group_12346_transcript_1	0	-	13723937	13736901	0	2	476,135	0,12829
chr17	13767117	13773649	FPKM1_group_12349_transcript_1	0	.	13767117	13773649	0	2	318,959	0,5573
chr17	13776752	13784636	FPKM1_group_12350_transcript_2	0	.	13776752	13784636	0	2	523,24	0,7860
chr17	14276016	14276901	FPKM1_group_12374_transcript_6	0	+	14276016	14276901	0	2	430,240	0,645
chr17	14282724	14285185	FPKM1_group_12376_transcript_2	0	.	14282724	14285185	0	3	1218,457,581	0,1370,1880
chr17	14285499	14286947	FPKM1_group_12376_transcript_3	0	+	14285499	14286947	0	2	597,58	0,1390
chr17	14305269	14307270	FPKM1_group_12379_transcript_4	0	.	14305269	14307270	0	2	737,864	0,1137
chr17	14314221	14314927	FPKM1_group_12380_transcript_2	0	.	14314221	14314927	0	2	185,442	0,264
chr17	14318577	14321279	FPKM1_group_12381_transcript_1	0	.	14318577	14321279	0	2	2645,9	0,2693
chr17	14405965	14414110	FPKM1_group_12386_transcript_1	0	.	14405965	14414110	0	3	103,222,75	0,6858,8070
chr17	14557117	14562054	FPKM1_group_12388_transcript_1	0	+	14557117	14562054	0	3	36,176,123	0,1470,4814
chr17	14569769	14573728	FPKM1_group_12389_transcript_1	0	+	14569769	14573728	0	2	131,103	0,3856
chr17	15120602	15123519	FPKM1_group_12397_transcript_1	0	.	15120602	15123519	0	3	99,109,140	0,1044,2777
chr17	15257925	15260238	FPKM1_group_12400_transcript_1	0	-	15257925	15260238	0	2	251,89	0,2224
chr17	16380746	16382031	FPKM1_group_12411_transcript_1	0	+	16380746	16382031	0	2	72,323	0,962
chr17	16507395	16525861	FPKM1_group_12415_transcript_2	0	.	16507395	16525861	0	2	280,206	0,18260
chr17	16866020	16867497	FPKM1_group_12425_transcript_3	0	+	16866020	16867497	0	2	782,395	0,1082
chr17	19262393	19268262	FPKM1_group_12470_transcript_1	0	+	19262393	19268262	0	2	808,374	0,5495
chr17	19323989	19339169	FPKM1_group_12475_transcript_1	0	.	19323989	19339169	0	3	307,221,392	0,6760,14788
chr17	19359145	19370793	FPKM1_group_12478_transcript_1	0	+	19359145	19370793	0	2	195,365	0,11283
chr17	19362901	19365331	FPKM1_group_12478_transcript_3	0	.	19362901	19365331	0	2	48,573	0,1857
chr17	19371792	19374173	FPKM1_group_12478_transcript_4	0	.	19371792	19374173	0	2	124,501	0,1880
chr17	19478110	19480966	FPKM1_group_12480_transcript_2	0	+	19478110	19480966	0	3	159,275,60	0,1231,2796
chr17	19478563	19480057	FPKM1_group_12480_transcript_3	0	.	19478563	19480057	0	2	498,221	0,1273
chr17	19610053	19613670	FPKM1_group_12488_transcript_1	0	-	19610053	19613670	0	2	373,45	0,3572
chr17	19837244	19840958	FPKM1_group_12494_transcript_1	0	.	19837244	19840958	0	2	46,516	0,3198
chr17	20665837	20671984	FPKM1_group_12497_transcript_4	0	+	20665837	20671984	0	2	485,2497	0,3650
chr17	20797796	20800561	FPKM1_group_12503_transcript_2	0	+	20797796	20800561	0	2	2603,23	0,2742
chr17	20919459	20961509	FPKM1_group_12508_transcript_3	0	+	20919459	20961509	0	5	1167,65,40,1232,36	0,3132,9205,13886,42014
chr17	21457726	21458626	FPKM1_group_12520_transcript_2	0	+	21457726	21458626	0	2	66,366	0,534
chr17	21609042	21634035	FPKM1_group_12526_transcript_2	0	+	21609042	21634035	0	3	110,67,196	0,23229,24797
chr17	21685070	21691758	FPKM1_group_12527_transcript_1	0	-	21685070	21691758	0	2	273,35	0,6653
chr17	22156086	22176358	FPKM1_group_12534_transcript_1	0	+	22156086	22176358	0	3	42,16,296	0,5543,19976
chr17	22350959	22375816	FPKM1_group_12535_transcript_1	0	-	22350959	22375816	0	3	143,78,189	0,19723,24668
chr17	22419012	22429343	FPKM1_group_12537_transcript_8	0	.	22419012	22429343	0	5	1025,226,583,42,35	0,4062,4385,8747,10296
chr17	27477973	27479557	FPKM1_group_12603_transcript_1	0	+	27477973	27479557	0	2	54,1417	0,167
chr17	28229275	28257454	FPKM1_group_12607_transcript_1	0	+	28229275	28257454	0	2	845,134	0,28045
chr17	28299090	28301661	FPKM1_group_12610_transcript_2	0	+	28299090	28301661	0	2	6,1443	0,1128
chr17	29510190	29516567	FPKM1_group_12611_transcript_2	0	+	29510190	29516567	0	4	57,475,546,151	0,2366,4552,6226
chr17	29541505	29547336	FPKM1_group_12613_transcript_6	0	.	29541505	29547336	0	2	2442,292	0,5539
chr17	29757932	29763724	FPKM1_group_12617_transcript_1	0	+	29757932	29763724	0	2	176,459	0,5333
chr17	30006468	30007200	FPKM1_group_12621_transcript_1	0	-	30006468	30007200	0	2	276,40	0,692
chr17	30626143	30633046	FPKM1_group_12631_transcript_1	0	-	30626143	30633046	0	2	78,166	0,6737
chr17	31905892	31913769	FPKM1_group_12635_transcript_1	0	.	31905892	31913769	0	2	973,2205	0,5672
chr17	32289304	32291299	FPKM1_group_12650_transcript_2	0	+	32289304	32291299	0	2	379,199	0,1796
chr17	33232980	33236872	FPKM1_group_12667_transcript_2	0	.	33232980	33236872	0	3	69,228,184	0,3203,3708
chr17	33755869	33757022	FPKM1_group_12677_transcript_1	0	-	33755869	33757022	0	2	333,62	0,1091
chr17	34038239	34044708	FPKM1_group_12684_transcript_1	0	-	34038239	34044708	0	2	245,76	0,6393
chr17	35305925	35308463	FPKM1_group_12714_transcript_2	0	+	35305925	35308463	0	2	1061,1392	0,1146
chr17	35305378	35311312	FPKM1_group_12714_transcript_4	0	+	35305378	35311312	0	3	485,75,1493	0,4347,4441
chr17	35986111	35988259	FPKM1_group_12726_transcript_1	0	+	35986111	35988259	0	2	208,211	0,1937
chr17	37852788	37854858	FPKM1_group_12746_transcript_1	0	+	37852788	37854858	0	2	486,81	0,1989
chr17	38280593	38281633	FPKM1_group_12750_transcript_2	0	.	38280593	38281633	0	2	133,759	0,281
chr17	38283554	38284012	FPKM1_group_12751_transcript_1	0	+	38283554	38284012	0	2	98,186	0,272
chr17	38320065	38320878	FPKM1_group_12754_transcript_1	0	+	38320065	38320878	0	2	101,188	0,625
chr17	38330188	38332259	FPKM1_group_12755_transcript_3	0	-	38330188	38332259	0	2	258,67	0,2004
chr17	38326412	38327714	FPKM1_group_12755_transcript_5	0	.	38326412	38327714	0	2	629,39	0,1263
chr17	38327873	38329454	FPKM1_group_12755_transcript_6	0	.	38327873	38329454	0	2	417,72	0,1509
chr17	38323970	38329174	FPKM1_group_12755_transcript_7	0	.	38323970	38329174	0	3	39,666,391	0,113,4813
chr17	38849877	38855303	FPKM1_group_12763_transcript_3	0	.	38849877	38855303	0	3	472,147,67	0,3169,5359
chr17	38870276	38871278	FPKM1_group_12768_transcript_3	0	+	38870276	38871278	0	2	76,556	0,446
chr17	39706040	39707211	FPKM1_group_12782_transcript_1	0	-	39706040	39707211	0	3	54,173,40	0,925,1131
chr17	39724877	39725639	FPKM1_group_12784_transcript_2	0	.	39724877	39725639	0	2	520,61	0,701
chr17	41667870	41668777	FPKM1_group_12831_transcript_4	0	.	41667870	41668777	0	2	66,342	0,565
chr17	42666739	42670745	FPKM1_group_12839_transcript_1	0	+	42666739	42670745	0	2	48,300	0,3706
chr17	43889734	43905682	FPKM1_group_12848_transcript_2	0	.	43889734	43905682	0	3	64,61,966	0,14794,14982
chr17	43892489	43898343	FPKM1_group_12848_transcript_3	0	+	43892489	43898343	0	2	544,536	0,5318
chr17	44402211	44404028	FPKM1_group_12873_transcript_1	0	-	44402211	44404028	0	2	62,308	0,1509
chr17	44428688	44429437	FPKM1_group_12876_transcript_1	0	-	44428688	44429437	0	2	164,158	0,591
chr17	44702660	44712767	FPKM1_group_12886_transcript_4	0	.	44702660	44712767	0	2	72,629	0,9478
chr17	45646885	45649116	FPKM1_group_12917_transcript_2	0	+	45646885	45649116	0	4	270,64,719,239	0,393,584,1992
chr17	46767619	46768669	FPKM1_group_12953_transcript_1	0	+	46767619	46768669	0	2	407,611	0,439
chr17	48294478	48331947	FPKM1_group_12969_transcript_1	0	+	48294478	48331947	0	3	352,74,259	0,36313,37210
chr17	48350285	48359253	FPKM1_group_12970_transcript_1	0	+	48350285	48359253	0	3	12,152,91	0,7105,8877
chr17	48533348	48539333	FPKM1_group_12977_transcript_1	0	+	48533348	48539333	0	2	42,1268	0,4717
chr17	50670626	50675594	FPKM1_group_12996_transcript_1	0	.	50670626	50675594	0	2	573,69	0,4899
chr17	51012936	51022279	FPKM1_group_13004_transcript_2	0	.	51012936	51022279	0	4	251,105,130,314	0,3842,6822,9029
chr17	51045340	51080798	FPKM1_group_13007_transcript_1	0	+	51045340	51080798	0	5	88,130,59,146,247	0,4543,24248,25670,35211
chr17	52619506	52637435	FPKM1_group_13030_transcript_1	0	+	52619506	52637435	0	2	41,317	0,17612
chr17	53132538	53133886	FPKM1_group_13035_transcript_1	0	+	53132538	53133886	0	2	468,615	0,733
chr17	53265000	53268486	FPKM1_group_13048_transcript_1	0	+	53265000	53268486	0	2	108,2109	0,1377
chr17	55961623	55965740	FPKM1_group_13084_transcript_4	0	+	55961623	55965740	0	2	820,860	0,3257
chr17	55970576	55974651	FPKM1_group_13085_transcript_6	0	+	55970576	55974651	0	2	2487,1461	0,2614
chr17	58320755	58323842	FPKM1_group_13112_transcript_1	0	+	58320755	58323842	0	2	153,1904	0,1183
chr17	58360573	58366542	FPKM1_group_13116_transcript_1	0	-	58360573	58366542	0	2	217,70	0,5899
chr17	59705431	59710492	FPKM1_group_13129_transcript_1	0	-	59705431	59710492	0	3	122,64,58	0,4010,5003
chr17	60110873	60130502	FPKM1_group_13132_transcript_1	0	-	60110873	60130502	0	2	153,76	0,19553
chr17	60348765	60351411	FPKM1_group_13135_transcript_2	0	.	60348765	60351411	0	2	155,432	0,2214
chr17	60349880	60352071	FPKM1_group_13135_transcript_3	0	.	60349880	60352071	0	2	578,272	0,1919
chr17	60408386	60417367	FPKM1_group_13141_transcript_4	0	.	60408386	60417367	0	2	46,460	0,8521
chr17	61699061	61708170	FPKM1_group_13167_transcript_1	0	-	61699061	61708170	0	3	347,81,44	0,7972,9065
chr17	62238253	62240543	FPKM1_group_13168_transcript_1	0	-	62238253	62240543	0	2	125,102	0,2188
chr17	62469780	62470920	FPKM1_group_13176_transcript_3	0	-	62469780	62470920	0	2	267,50	0,1090
chr17	63190534	63192401	FPKM1_group_13195_transcript_1	0	.	63190534	63192401	0	2	39,261	0,1606
chr17	64121748	64124999	FPKM1_group_13213_transcript_2	0	+	64121748	64124999	0	2	219,167	0,3084
chr17	64149991	64150490	FPKM1_group_13216_transcript_1	0	+	64149991	64150490	0	2	140,291	0,208
chr17	64305198	64308111	FPKM1_group_13222_transcript_15	0	.	64305198	64308111	0	4	651,475,51,249	0,828,1418,2664
chr17	64308222	64310128	FPKM1_group_13222_transcript_16	0	.	64308222	64310128	0	2	506,54	0,1852
chr17	64321661	64324837	FPKM1_group_13223_transcript_1	0	+	64321661	64324837	0	2	162,2926	0,250
chr17	64331158	64332580	FPKM1_group_13224_transcript_3	0	+	64331158	64332580	0	2	975,43	0,1379
chr17	65220252	65354262	FPKM1_group_13229_transcript_1	0	+	65220252	65354262	0	3	36,48,214	0,132922,133796
chr17	65658689	65665873	FPKM1_group_13239_transcript_1	0	-	65658689	65665873	0	3	40,162,61	0,6318,7123
chr17	65705207	65734240	FPKM1_group_13243_transcript_2	0	-	65705207	65734240	0	2	702,11	0,29022
chr17	66284214	66286971	FPKM1_group_13247_transcript_1	0	+	66284214	66286971	0	2	107,617	0,2140
chr17	66356766	66358586	FPKM1_group_13252_transcript_1	0	.	66356766	66358586	0	3	83,44,89	0,1566,1731
chr17	66388808	66391305	FPKM1_group_13255_transcript_3	0	+	66388808	66391305	0	3	71,88,1428	0,825,1069
chr17	66395930	66396513	FPKM1_group_13256_transcript_3	0	-	66395930	66396513	0	2	12,238	0,345
chr17	66589001	66601674	FPKM1_group_13263_transcript_1	0	+	66589001	66601674	0	2	462,123	0,12550
chr17	67529585	67533733	FPKM1_group_13276_transcript_3	0	.	67529585	67533733	0	2	3713,101	0,4047
chr17	69203733	69204729	FPKM1_group_13304_transcript_1	0	-	69203733	69204729	0	2	176,93	0,903
chr17	69637899	69648778	FPKM1_group_13323_transcript_1	0	-	69637899	69648778	0	2	187,80	0,10799
chr17	71765498	71771053	FPKM1_group_13350_transcript_1	0	.	71765498	71771053	0	3	59,442,250	0,1489,5305
chr17	72014372	72019856	FPKM1_group_13351_transcript_1	0	-	72014372	72019856	0	2	392,82	0,5402
chr17	72025233	72028341	FPKM1_group_13353_transcript_1	0	-	72025233	72028341	0	2	541,253	0,2855
chr17	72114537	72118873	FPKM1_group_13359_transcript_5	0	.	72114537	72118873	0	2	213,491	0,3845
chr17	72116824	72122059	FPKM1_group_13359_transcript_6	0	.	72116824	72122059	0	2	219,3147	0,2088
chr17	73791393	73794079	FPKM1_group_13408_transcript_1	0	.	73791393	73794079	0	2	814,162	0,2524
chr17	74103642	74105835	FPKM1_group_13415_transcript_1	0	+	74103642	74105835	0	2	130,343	0,1850
chr17	76092393	76092907	FPKM1_group_13465_transcript_1	0	+	76092393	76092907	0	2	41,295	0,219
chr17	78265057	78267421	FPKM1_group_13493_transcript_2	0	.	78265057	78267421	0	2	224,691	0,1673
chr18	96600	98495	FPKM1_group_13499_transcript_2	0	.	96600	98495	0	2	20,468	0,1427
chr18	1244646	1249955	FPKM1_group_13513_transcript_2	0	-	1244646	1249955	0	2	81,326	0,4983
chr18	1556449	1637259	FPKM1_group_13520_transcript_1	0	+	1556449	1637259	0	3	561,119,744	0,59800,80066
chr18	1639699	1814885	FPKM1_group_13521_transcript_1	0	+	1639699	1814885	0	2	95,107	0,175079
chr18	2340555	2361127	FPKM1_group_13529_transcript_1	0	+	2340555	2361127	0	6	245,78,207,80,154,350	0,361,666,5912,14485,20222
chr18	2486500	2492469	FPKM1_group_13530_transcript_1	0	-	2486500	2492469	0	2	346,243	0,5726
chr18	2496564	2500380	FPKM1_group_13531_transcript_1	0	.	2496564	2500380	0	2	450,104	0,3712
chr18	4500426	4501124	FPKM1_group_13556_transcript_1	0	+	4500426	4501124	0	2	304,262	0,436
chr18	5737139	5785900	FPKM1_group_13569_transcript_1	0	+	5737139	5785900	0	10	85,225,131,27,61,177,105,34,238,1109	0,1599,3638,11154,13846,15156,22621,32803,46445,47652
chr18	7120951	7123733	FPKM1_group_13577_transcript_1	0	-	7120951	7123733	0	2	200,294	0,2488
chr18	8948115	8961570	FPKM1_group_13588_transcript_1	0	+	8948115	8961570	0	3	168,111,215	0,13030,13240
chr18	8964491	8972663	FPKM1_group_13589_transcript_1	0	+	8964491	8972663	0	4	317,97,113,36	0,4740,6123,8136
chr18	8998802	9000215	FPKM1_group_13592_transcript_1	0	.	8998802	9000215	0	2	396,36	0,1377
chr18	10007461	10010821	FPKM1_group_13604_transcript_1	0	+	10007461	10010821	0	2	70,264	0,3096
chr18	10082025	10084252	FPKM1_group_13605_transcript_1	0	+	10082025	10084252	0	2	1162,396	0,1831
chr18	10361394	10362540	FPKM1_group_13611_transcript_1	0	-	10361394	10362540	0	2	57,318	0,828
chr18	11175328	11176676	FPKM1_group_13617_transcript_1	0	+	11175328	11176676	0	2	91,158	0,1190
chr18	11237450	11238039	FPKM1_group_13619_transcript_1	0	-	11237450	11238039	0	3	187,103,39	0,380,550
chr18	11308983	11313555	FPKM1_group_13621_transcript_1	0	-	11308983	11313555	0	2	35,219	0,4353
chr18	11356974	11368345	FPKM1_group_13622_transcript_1	0	.	11356974	11368345	0	4	472,121,372,88	0,1556,9025,11283
chr18	11444054	11456469	FPKM1_group_13624_transcript_1	0	+	11444054	11456469	0	4	478,87,234,601	0,696,11221,11814
chr18	11495501	11496982	FPKM1_group_13625_transcript_1	0	+	11495501	11496982	0	2	1134,228	0,1253
chr18	11900410	11908913	FPKM1_group_13630_transcript_1	0	.	11900410	11908913	0	3	906,765,65	0,3344,8438
chr18	14061166	14063703	FPKM1_group_13653_transcript_1	0	+	14061166	14063703	0	2	2088,327	0,2210
chr18	17073032	17074993	FPKM1_group_13675_transcript_1	0	-	17073032	17074993	0	2	38,325	0,1636
chr18	17956329	17963199	FPKM1_group_13683_transcript_1	0	+	17956329	17963199	0	2	60,144	0,6726
chr18	17983456	17984845	FPKM1_group_13684_transcript_1	0	.	17983456	17984845	0	2	166,37	0,1352
chr18	18040628	18044674	FPKM1_group_13686_transcript_2	0	.	18040628	18044674	0	2	2553,929	0,3117
chr18	18321152	18321899	FPKM1_group_13693_transcript_1	0	+	18321152	18321899	0	2	423,39	0,708
chr18	18431523	18432172	FPKM1_group_13700_transcript_1	0	+	18431523	18432172	0	2	228,127	0,522
chr18	18435200	18437936	FPKM1_group_13701_transcript_2	0	.	18435200	18437936	0	2	1132,753	0,1983
chr18	18497997	18500788	FPKM1_group_13705_transcript_2	0	.	18497997	18500788	0	2	1388,633	0,2158
chr18	18533307	18538878	FPKM1_group_13710_transcript_1	0	-	18533307	18538878	0	2	317,97	0,5474
chr18	18559947	18560414	FPKM1_group_13714_transcript_2	0	-	18559947	18560414	0	2	46,213	0,254
chr18	18564129	18582855	FPKM1_group_13714_transcript_3	0	+	18564129	18582855	0	2	70,174	0,18552
chr18	18557425	18620823	FPKM1_group_13714_transcript_10	0	.	18557425	18620823	0	2	289,113	0,63285
chr18	18628804	18629624	FPKM1_group_13715_transcript_1	0	-	18628804	18629624	0	2	60,217	0,603
chr18	18646832	18647623	FPKM1_group_13715_transcript_6	0	.	18646832	18647623	0	2	431,200	0,591
chr18	18629895	18631440	FPKM1_group_13715_transcript_15	0	+	18629895	18631440	0	2	833,663	0,882
chr18	18641201	18646235	FPKM1_group_13715_transcript_19	0	+	18641201	18646235	0	2	1289,54	0,4980
chr18	18663481	18664484	FPKM1_group_13717_transcript_4	0	+	18663481	18664484	0	2	230,67	0,936
chr18	18660283	18663429	FPKM1_group_13717_transcript_11	0	+	18660283	18663429	0	2	2247,415	0,2731
chr18	18682582	18684102	FPKM1_group_13721_transcript_2	0	.	18682582	18684102	0	2	883,326	0,1194
chr18	18684190	18689043	FPKM1_group_13721_transcript_4	0	+	18684190	18689043	0	3	880,3627,51	0,1041,4802
chr18	18739901	18740450	FPKM1_group_13728_transcript_1	0	-	18739901	18740450	0	2	70,262	0,287
chr18	18939921	18940301	FPKM1_group_13732_transcript_1	0	+	18939921	18940301	0	2	134,136	0,244
chr18	20334011	20335306	FPKM1_group_13745_transcript_1	0	+	20334011	20335306	0	2	575,133	0,1162
chr18	20462142	20496160	FPKM1_group_13748_transcript_1	0	+	20462142	20496160	0	3	83,361,1880	0,31553,32138
chr18	20769968	20775830	FPKM1_group_13752_transcript_1	0	+	20769968	20775830	0	2	109,1896	0,3966
chr18	22583472	22584873	FPKM1_group_13767_transcript_2	0	+	22583472	22584873	0	2	618,200	0,1201
chr18	23766849	23767930	FPKM1_group_13770_transcript_1	0	.	23766849	23767930	0	2	237,139	0,942
chr18	25090286	25091153	FPKM1_group_13773_transcript_1	0	+	25090286	25091153	0	2	39,454	0,413
chr18	25991319	26009975	FPKM1_group_13774_transcript_1	0	.	25991319	26009975	0	2	245,273	0,18383
chr18	27007380	27009146	FPKM1_group_13779_transcript_1	0	+	27007380	27009146	0	2	338,112	0,1654
chr18	27084287	27085365	FPKM1_group_13784_transcript_1	0	+	27084287	27085365	0	2	221,406	0,672
chr18	27107306	27121601	FPKM1_group_13788_transcript_1	0	+	27107306	27121601	0	3	2413,86,126	0,13160,14169
chr18	27109823	27114625	FPKM1_group_13788_transcript_2	0	.	27109823	27114625	0	2	4315,90	0,4712
chr18	27563432	27568925	FPKM1_group_13795_transcript_11	0	.	27563432	27568925	0	3	2366,414,2299	0,2601,3194
chr18	27572986	27574914	FPKM1_group_13795_transcript_13	0	.	27572986	27574914	0	2	43,925	0,1003
chr18	27577678	27578602	FPKM1_group_13795_transcript_16	0	.	27577678	27578602	0	2	218,643	0,281
chr18	27640109	27641180	FPKM1_group_13804_transcript_1	0	+	27640109	27641180	0	2	181,175	0,896
chr18	30102956	30121321	FPKM1_group_13813_transcript_3	0	.	30102956	30121321	0	2	1249,416	0,17949
chr18	30164909	30172609	FPKM1_group_13817_transcript_1	0	+	30164909	30172609	0	2	219,86	0,7614
chr18	30740784	30747826	FPKM1_group_13820_transcript_2	0	.	30740784	30747826	0	2	1348,240	0,6802
chr18	34494666	34562281	FPKM1_group_13841_transcript_1	0	-	34494666	34562281	0	2	111,124	0,67491
chr18	34726502	34731472	FPKM1_group_13842_transcript_1	0	-	34726502	34731472	0	2	278,89	0,4881
chr18	35040767	35061343	FPKM1_group_13846_transcript_1	0	+	35040767	35061343	0	3	3182,150,50	0,4734,20526
chr18	35141055	35144306	FPKM1_group_13847_transcript_3	0	.	35141055	35144306	0	2	1474,327	0,2924
chr18	35145965	35161089	FPKM1_group_13848_transcript_4	0	+	35145965	35161089	0	3	3520,105,300	0,11365,14824
chr18	35325509	35327458	FPKM1_group_13866_transcript_1	0	+	35325509	35327458	0	2	214,395	0,1554
chr18	35551776	35553622	FPKM1_group_13886_transcript_2	0	.	35551776	35553622	0	2	701,879	0,967
chr18	37301072	37317047	FPKM1_group_13897_transcript_12	0	.	37301072	37317047	0	6	796,68,1405,1201,76,641	0,9224,9819,13119,14771,15334
chr18	37350362	37355747	FPKM1_group_13901_transcript_3	0	.	37350362	37355747	0	2	155,1402	0,3983
chr18	37531527	37532477	FPKM1_group_13910_transcript_2	0	-	37531527	37532477	0	2	618,67	0,883
chr18	37614288	37623470	FPKM1_group_13911_transcript_1	0	.	37614288	37623470	0	2	64,556	0,8626
chr18	37923331	37943277	FPKM1_group_13912_transcript_7	0	.	37923331	37943277	0	2	805,119	0,19827
chr18	38017597	38059978	FPKM1_group_13915_transcript_6	0	.	38017597	38059978	0	3	140,2988,55	0,149,42326
chr18	38073274	38075113	FPKM1_group_13918_transcript_3	0	.	38073274	38075113	0	2	86,1417	0,422
chr18	38093737	38094185	FPKM1_group_13919_transcript_1	0	-	38093737	38094185	0	2	232,135	0,313
chr18	38159316	38178314	FPKM1_group_13930_transcript_3	0	.	38159316	38178314	0	2	53,937	0,18061
chr18	38191233	38195038	FPKM1_group_13931_transcript_1	0	+	38191233	38195038	0	2	447,296	0,3509
chr18	38198962	38199639	FPKM1_group_13932_transcript_1	0	+	38198962	38199639	0	2	332,259	0,418
chr18	38484892	38489373	FPKM1_group_13939_transcript_2	0	-	38484892	38489373	0	2	206,80	0,4401
chr18	39695974	39767369	FPKM1_group_13951_transcript_8	0	.	39695974	39767369	0	4	35,277,112,336	0,49056,67060,71059
chr18	40154513	40155369	FPKM1_group_13953_transcript_1	0	-	40154513	40155369	0	2	133,71	0,785
chr18	40154848	40155600	FPKM1_group_13953_transcript_2	0	.	40154848	40155600	0	2	190,187	0,565
chr18	41609230	41622549	FPKM1_group_13958_transcript_1	0	+	41609230	41622549	0	2	561,49	0,13270
chr18	41611752	41615273	FPKM1_group_13958_transcript_3	0	.	41611752	41615273	0	2	1420,199	0,3322
chr18	43066091	43374914	FPKM1_group_13981_transcript_1	0	+	43066091	43374914	0	3	39,137,498	0,288872,308325
chr18	43085744	43086433	FPKM1_group_13981_transcript_2	0	+	43085744	43086433	0	2	40,170	0,519
chr18	46221288	46221950	FPKM1_group_13995_transcript_1	0	-	46221288	46221950	0	2	151,153	0,509
chr18	49348565	49358094	FPKM1_group_14021_transcript_1	0	+	49348565	49358094	0	2	353,309	0,9220
chr18	49359975	49361428	FPKM1_group_14022_transcript_1	0	.	49359975	49361428	0	2	404,650	0,803
chr18	49400764	49406783	FPKM1_group_14023_transcript_1	0	+	49400764	49406783	0	2	164,262	0,5757
chr18	51604809	51613357	FPKM1_group_14048_transcript_4	0	+	51604809	51613357	0	5	76,154,231,108,42	0,2027,5135,6128,8506
chr18	53406719	53414037	FPKM1_group_14093_transcript_5	0	+	53406719	53414037	0	2	6679,54	0,7264
chr18	53838206	53846758	FPKM1_group_14104_transcript_1	0	-	53838206	53846758	0	3	171,112,64	0,4847,8488
chr18	54275768	54283587	FPKM1_group_14109_transcript_1	0	-	54275768	54283587	0	2	185,31	0,7788
chr18	54595516	54598365	FPKM1_group_14112_transcript_3	0	.	54595516	54598365	0	3	831,692,30	0,1812,2819
chr18	54606922	54610743	FPKM1_group_14114_transcript_2	0	+	54606922	54610743	0	2	255,505	0,3316
chr18	54649944	54652553	FPKM1_group_14118_transcript_1	0	+	54649944	54652553	0	2	56,158	0,2451
chr18	54671441	54677462	FPKM1_group_14121_transcript_1	0	.	54671441	54677462	0	2	228,635	0,5386
chr18	54980388	54987116	FPKM1_group_14123_transcript_1	0	+	54980388	54987116	0	2	72,770	0,5958
chr18	54995322	54996382	FPKM1_group_14124_transcript_1	0	-	54995322	54996382	0	2	142,65	0,995
chr18	55050036	55075814	FPKM1_group_14125_transcript_1	0	-	55050036	55075814	0	4	66,53,60,48	0,5450,18212,25730
chr18	55204817	55207201	FPKM1_group_14126_transcript_3	0	-	55204817	55207201	0	2	179,98	0,2286
chr18	58293207	58299122	FPKM1_group_14152_transcript_1	0	+	58293207	58299122	0	2	108,356	0,5559
chr18	59551456	59557659	FPKM1_group_14167_transcript_2	0	-	59551456	59557659	0	2	364,58	0,6145
chr18	60690132	60811049	FPKM1_group_14169_transcript_1	0	.	60690132	60811049	0	8	708,164,105,76,365,88,74,201	0,2489,3063,37546,64106,67158,68192,120716
chr18	61934330	61978483	FPKM1_group_14177_transcript_3	0	-	61934330	61978483	0	4	584,278,77,106	0,36812,37296,44047
chr18	62038234	62076534	FPKM1_group_14178_transcript_1	0	.	62038234	62076534	0	4	392,134,149,192	0,20935,34686,38108
chr18	62981208	62986143	FPKM1_group_14182_transcript_1	0	-	62981208	62986143	0	2	51,151	0,4784
chr18	64968045	64983367	FPKM1_group_14193_transcript_1	0	+	64968045	64983367	0	2	1150,92	0,15230
chr18	65818343	65820169	FPKM1_group_14205_transcript_3	0	.	65818343	65820169	0	2	1017,313	0,1513
chr18	66154233	66160203	FPKM1_group_14208_transcript_3	0	.	66154233	66160203	0	2	1855,2188	0,3782
chr18	66283214	66308924	FPKM1_group_14212_transcript_1	0	+	66283214	66308924	0	2	41,1086	0,24624
chr18	66818557	66820160	FPKM1_group_14218_transcript_1	0	-	66818557	66820160	0	2	283,231	0,1372
chr18	67600248	67605222	FPKM1_group_14220_transcript_1	0	-	67600248	67605222	0	2	243,23	0,4951
chr18	68973883	68988098	FPKM1_group_14223_transcript_1	0	.	68973883	68988098	0	3	267,2557,38	0,3761,14177
chr18	69068150	69068942	FPKM1_group_14227_transcript_4	0	+	69068150	69068942	0	2	61,451	0,341
chr18	69070745	69082674	FPKM1_group_14227_transcript_5	0	.	69070745	69082674	0	3	471,512,221	0,3131,11708
chr18	69166770	69172920	FPKM1_group_14230_transcript_1	0	+	69166770	69172920	0	2	24,6124	0,26
chr18	71169948	71173079	FPKM1_group_14238_transcript_1	0	.	71169948	71173079	0	2	47,233	0,2898
chr18	71537007	71553328	FPKM1_group_14245_transcript_1	0	.	71537007	71553328	0	2	1547,371	0,15950
chr18	72061569	72062804	FPKM1_group_14247_transcript_1	0	+	72061569	72062804	0	2	357,299	0,936
chr18	72452432	72452812	FPKM1_group_14253_transcript_1	0	+	72452432	72452812	0	2	181,51	0,329
chr18	73398189	73407167	FPKM1_group_14268_transcript_1	0	-	73398189	73407167	0	2	176,125	0,8853
chr19	332542	334192	FPKM1_group_14296_transcript_1	0	+	332542	334192	0	2	67,503	0,1147
chr19	1500464	1501491	FPKM1_group_14309_transcript_2	0	-	1500464	1501491	0	2	148,77	0,950
chr19	2019375	2021303	FPKM1_group_14320_transcript_3	0	+	2019375	2021303	0	2	473,129	0,1799
chr19	3019117	3021135	FPKM1_group_14332_transcript_1	0	+	3019117	3021135	0	2	254,44	0,1974
chr19	3253796	3257894	FPKM1_group_14338_transcript_1	0	-	3253796	3257894	0	2	237,48	0,4050
chr19	3300889	3302256	FPKM1_group_14339_transcript_5	0	+	3300889	3302256	0	2	741,336	0,1031
chr19	4536414	4537075	FPKM1_group_14347_transcript_1	0	+	4536414	4537075	0	2	180,379	0,282
chr19	4676142	4680735	FPKM1_group_14350_transcript_2	0	.	4676142	4680735	0	4	103,239,1146,1374	0,211,1832,3219
chr19	4700428	4703788	FPKM1_group_14354_transcript_2	0	+	4700428	4703788	0	2	15,510	0,2850
chr19	5432747	5448806	FPKM1_group_14370_transcript_1	0	+	5432747	5448806	0	2	119,112	0,15947
chr19	6813425	6828639	FPKM1_group_14395_transcript_3	0	-	6813425	6828639	0	2	327,155	0,15059
chr19	7751038	7751558	FPKM1_group_14406_transcript_1	0	+	7751038	7751558	0	2	185,131	0,389
chr19	8583184	8583798	FPKM1_group_14419_transcript_2	0	-	8583184	8583798	0	2	142,87	0,527
chr19	8587024	8591756	FPKM1_group_14420_transcript_1	0	+	8587024	8591756	0	2	79,528	0,4204
chr19	8601115	8606199	FPKM1_group_14421_transcript_1	0	+	8601115	8606199	0	3	79,151,97	0,1809,4987
chr19	8609888	8611430	FPKM1_group_14422_transcript_2	0	.	8609888	8611430	0	2	52,420	0,1122
chr19	10009246	10009761	FPKM1_group_14430_transcript_1	0	+	10009246	10009761	0	2	166,224	0,291
chr19	10011815	10012905	FPKM1_group_14431_transcript_1	0	+	10011815	10012905	0	2	12,904	0,186
chr19	10048055	10048677	FPKM1_group_14432_transcript_1	0	+	10048055	10048677	0	2	58,219	0,403
chr19	10051570	10052397	FPKM1_group_14433_transcript_1	0	.	10051570	10052397	0	2	52,514	0,313
chr19	13490716	13492071	FPKM1_group_14463_transcript_1	0	.	13490716	13492071	0	2	601,93	0,1262
chr19	14212676	14229543	FPKM1_group_14471_transcript_1	0	+	14212676	14229543	0	2	61,171	0,16696
chr19	14759314	14763721	FPKM1_group_14483_transcript_1	0	+	14759314	14763721	0	2	22,239	0,4168
chr19	14762755	14763239	FPKM1_group_14483_transcript_2	0	+	14762755	14763239	0	2	302,30	0,454
chr19	16037491	16038108	FPKM1_group_14490_transcript_1	0	+	16037491	16038108	0	3	74,231,195	0,124,422
chr19	17192080	17192664	FPKM1_group_14510_transcript_1	0	-	17192080	17192664	0	2	356,144	0,440
chr19	17871176	17885212	FPKM1_group_14518_transcript_1	0	-	17871176	17885212	0	2	76,113	0,13923
chr19	19350520	19354253	FPKM1_group_14532_transcript_5	0	.	19350520	19354253	0	3	459,914,436	0,2172,3297
chr19	33100334	33102612	FPKM1_group_14548_transcript_1	0	+	33100334	33102612	0	2	1461,85	0,2193
chr19	33461346	33462976	FPKM1_group_14554_transcript_1	0	+	33461346	33462976	0	2	232,175	0,1455
chr19	33908660	33910004	FPKM1_group_14571_transcript_3	0	.	33908660	33910004	0	2	424,125	0,1219
chr19	34147876	34153430	FPKM1_group_14585_transcript_1	0	+	34147876	34153430	0	5	226,3314,169,114,281	0,795,4541,5070,5273
chr19	34306412	34308446	FPKM1_group_14599_transcript_1	0	-	34306412	34308446	0	2	55,73	0,1961
chr19	34396528	34398577	FPKM1_group_14600_transcript_1	0	+	34396528	34398577	0	2	40,552	0,1497
chr19	34913357	34915126	FPKM1_group_14617_transcript_1	0	+	34913357	34915126	0	2	275,1349	0,420
chr19	36387508	36410898	FPKM1_group_14688_transcript_2	0	.	36387508	36410898	0	2	320,207	0,23183
chr19	37125071	37128185	FPKM1_group_14699_transcript_1	0	-	37125071	37128185	0	3	122,62,124	0,2048,2990
chr19	37269764	37272153	FPKM1_group_14705_transcript_1	0	-	37269764	37272153	0	2	185,347	0,2042
chr19	37388805	37399228	FPKM1_group_14708_transcript_1	0	+	37388805	37399228	0	2	442,195	0,10228
chr19	38507624	38512317	FPKM1_group_14733_transcript_1	0	+	38507624	38512317	0	2	50,305	0,4388
chr19	38518513	38519739	FPKM1_group_14734_transcript_1	0	-	38518513	38519739	0	2	75,170	0,1056
chr19	38760776	38763928	FPKM1_group_14744_transcript_1	0	+	38760776	38763928	0	2	130,599	0,2553
chr19	39010146	39010854	FPKM1_group_14750_transcript_1	0	-	39010146	39010854	0	2	36,190	0,518
chr19	39291713	39293363	FPKM1_group_14761_transcript_1	0	-	39291713	39293363	0	2	258,63	0,1587
chr19	40150378	40155935	FPKM1_group_14787_transcript_3	0	.	40150378	40155935	0	2	35,576	0,4981
chr19	40562260	40564118	FPKM1_group_14795_transcript_1	0	+	40562260	40564118	0	2	270,325	0,1533
chr19	40768666	40770174	FPKM1_group_14804_transcript_1	0	+	40768666	40770174	0	2	433,413	0,1095
chr19	40780648	40784477	FPKM1_group_14806_transcript_1	0	+	40780648	40784477	0	3	51,330,631	0,2518,3198
chr19	40866668	40875336	FPKM1_group_14811_transcript_2	0	.	40866668	40875336	0	2	337,684	0,7984
chr19	40880340	40884764	FPKM1_group_14813_transcript_1	0	+	40880340	40884764	0	2	72,352	0,4072
chr19	43037529	43040387	FPKM1_group_14819_transcript_1	0	-	43037529	43040387	0	2	384,62	0,2796
chr19	44218306	44219819	FPKM1_group_14831_transcript_1	0	-	44218306	44219819	0	2	70,141	0,1372
chr19	44414250	44414811	FPKM1_group_14837_transcript_1	0	+	44414250	44414811	0	2	53,242	0,319
chr19	45486065	45486725	FPKM1_group_14857_transcript_1	0	-	45486065	45486725	0	3	197,120,219	0,266,441
chr19	45510298	45517278	FPKM1_group_14861_transcript_3	0	+	45510298	45517278	0	2	887,6045	0,935
chr19	49805043	49805969	FPKM1_group_14888_transcript_1	0	.	49805043	49805969	0	2	567,261	0,665
chr19	49889830	49891164	FPKM1_group_14892_transcript_4	0	+	49889830	49891164	0	2	503,660	0,674
chr19	50127533	50130360	FPKM1_group_14898_transcript_3	0	.	50127533	50130360	0	4	103,134,172,80	0,657,1570,2747
chr19	50398445	50406332	FPKM1_group_14907_transcript_7	0	+	50398445	50406332	0	3	704,63,652	0,6416,7235
chr19	51252771	51272216	FPKM1_group_14915_transcript_6	0	+	51252771	51272216	0	3	2733,550,99	0,3775,19346
chr19	51430720	51445315	FPKM1_group_14920_transcript_1	0	.	51430720	51445315	0	2	286,74	0,14521
chr19	51436530	51451039	FPKM1_group_14920_transcript_2	0	+	51436530	51451039	0	2	68,626	0,13883
chr19	51483175	51485401	FPKM1_group_14921_transcript_1	0	+	51483175	51485401	0	2	84,231	0,1995
chr19	52990975	52995282	FPKM1_group_14946_transcript_1	0	.	52990975	52995282	0	3	68,69,77	0,200,4230
chr19	53052000	53053646	FPKM1_group_14948_transcript_2	0	+	53052000	53053646	0	2	179,146	0,1500
chr19	53060171	53061816	FPKM1_group_14949_transcript_1	0	-	53060171	53061816	0	2	593,64	0,1581
chr19	53063023	53063683	FPKM1_group_14949_transcript_3	0	.	53063023	53063683	0	2	9,456	0,204
chr19	54065057	54066318	FPKM1_group_14958_transcript_1	0	+	54065057	54066318	0	2	853,102	0,1159
chr19	55363434	55374469	FPKM1_group_14975_transcript_2	0	.	55363434	55374469	0	2	122,376	0,10659
chr19	56465224	56466642	FPKM1_group_14984_transcript_1	0	.	56465224	56466642	0	2	86,559	0,859
chr19	59554556	59556406	FPKM1_group_15011_transcript_1	0	+	59554556	59556406	0	2	1329,49	0,1801
chr19	59717191	59719481	FPKM1_group_15015_transcript_2	0	.	59717191	59719481	0	2	949,420	0,1870
chr19	59729566	59730097	FPKM1_group_15016_transcript_1	0	-	59729566	59730097	0	2	190,192	0,339
chr2	532215	535617	FPKM1_group_15040_transcript_1	0	-	532215	535617	0	2	56,245	0,3157
chr2	2593081	2596516	FPKM1_group_15057_transcript_1	0	.	2593081	2596516	0	2	33,592	0,2843
chr2	2992237	3004789	FPKM1_group_15081_transcript_1	0	-	2992237	3004789	0	2	419,50	0,12502
chr2	3996601	3997743	FPKM1_group_15092_transcript_1	0	+	3996601	3997743	0	2	343,266	0,876
chr2	4704729	4705292	FPKM1_group_15094_transcript_1	0	-	4704729	4705292	0	2	94,337	0,226
chr2	5607361	5613614	FPKM1_group_15097_transcript_1	0	.	5607361	5613614	0	2	277,44	0,6209
chr2	5956797	5958812	FPKM1_group_15102_transcript_1	0	-	5956797	5958812	0	2	201,11	0,2004
chr2	6449994	6450340	FPKM1_group_15108_transcript_1	0	-	6449994	6450340	0	2	75,156	0,190
chr2	6683693	6692518	FPKM1_group_15109_transcript_1	0	.	6683693	6692518	0	4	128,947,302,342	0,5685,7557,8483
chr2	6706686	6708470	FPKM1_group_15110_transcript_1	0	.	6706686	6708470	0	2	278,783	0,1001
chr2	7725140	7731756	FPKM1_group_15111_transcript_1	0	+	7725140	7731756	0	2	402,329	0,6287
chr2	7728602	7731188	FPKM1_group_15111_transcript_2	0	.	7728602	7731188	0	3	887,115,810	0,1061,1776
chr2	7783001	7788918	FPKM1_group_15112_transcript_1	0	+	7783001	7788918	0	2	434,2108	0,3809
chr2	7832395	7846106	FPKM1_group_15113_transcript_1	0	+	7832395	7846106	0	4	28,244,401,838	0,300,2311,12873
chr2	8121480	8122672	FPKM1_group_15121_transcript_1	0	+	8121480	8122672	0	2	467,207	0,985
chr2	8138001	8140639	FPKM1_group_15124_transcript_4	0	+	8138001	8140639	0	2	1181,1235	0,1403
chr2	8247713	8248723	FPKM1_group_15131_transcript_2	0	.	8247713	8248723	0	2	469,341	0,669
chr2	8730615	8733598	FPKM1_group_15155_transcript_1	0	.	8730615	8733598	0	2	300,313	0,2670
chr2	8734990	8736392	FPKM1_group_15156_transcript_1	0	.	8734990	8736392	0	2	212,1127	0,275
chr2	9172699	9174464	FPKM1_group_15164_transcript_1	0	+	9172699	9174464	0	2	133,312	0,1453
chr2	9262308	9264049	FPKM1_group_15173_transcript_1	0	.	9262308	9264049	0	3	1127,88,244	0,1407,1497
chr2	9615756	9617670	FPKM1_group_15174_transcript_4	0	.	9615756	9617670	0	2	370,1482	0,432
chr2	9622185	9625347	FPKM1_group_15175_transcript_2	0	+	9622185	9625347	0	2	1532,1404	0,1758
chr2	9696350	9707222	FPKM1_group_15178_transcript_4	0	+	9696350	9707222	0	3	151,95,1333	0,2592,9539
chr2	10937666	10942719	FPKM1_group_15225_transcript_1	0	+	10937666	10942719	0	2	884,313	0,4740
chr2	11424172	11428787	FPKM1_group_15244_transcript_1	0	-	11424172	11428787	0	2	74,408	0,4207
chr2	11923088	11923862	FPKM1_group_15256_transcript_1	0	+	11923088	11923862	0	2	252,436	0,338
chr2	11998040	11999092	FPKM1_group_15262_transcript_1	0	+	11998040	11999092	0	2	112,127	0,925
chr2	12314612	12335206	FPKM1_group_15274_transcript_1	0	.	12314612	12335206	0	2	4552,333	0,20261
chr2	12366188	12368468	FPKM1_group_15276_transcript_1	0	+	12366188	12368468	0	2	197,1031	0,1249
chr2	12615817	12618847	FPKM1_group_15307_transcript_1	0	+	12615817	12618847	0	2	204,171	0,2859
chr2	13024107	13038733	FPKM1_group_15319_transcript_6	0	.	13024107	13038733	0	2	1830,121	0,14505
chr2	13239543	13271136	FPKM1_group_15324_transcript_1	0	+	13239543	13271136	0	2	88,268	0,31325
chr2	13342409	13348318	FPKM1_group_15325_transcript_1	0	+	13342409	13348318	0	2	186,328	0,5581
chr2	13345760	13352489	FPKM1_group_15325_transcript_2	0	+	13345760	13352489	0	3	50,78,68	0,983,6661
chr2	13677007	13684640	FPKM1_group_15341_transcript_2	0	+	13677007	13684640	0	2	873,6741	0,892
chr2	13743479	13744942	FPKM1_group_15350_transcript_3	0	-	13743479	13744942	0	2	237,152	0,1311
chr2	13780069	13788110	FPKM1_group_15357_transcript_4	0	+	13780069	13788110	0	2	775,4234	0,3807
chr2	13878382	13895626	FPKM1_group_15366_transcript_3	0	.	13878382	13895626	0	2	579,395	0,16849
chr2	13949845	13969472	FPKM1_group_15371_transcript_5	0	+	13949845	13969472	0	3	78,1580,75	0,15966,19552
chr2	13984711	13991196	FPKM1_group_15373_transcript_11	0	.	13984711	13991196	0	2	422,2130	0,4355
chr2	15056985	15060412	FPKM1_group_15383_transcript_1	0	+	15056985	15060412	0	2	46,197	0,3230
chr2	15840067	15843457	FPKM1_group_15391_transcript_2	0	+	15840067	15843457	0	3	350,46,729	0,653,2661
chr2	15978344	15979613	FPKM1_group_15394_transcript_1	0	-	15978344	15979613	0	2	351,21	0,1248
chr2	16153997	16163433	FPKM1_group_15396_transcript_1	0	.	16153997	16163433	0	4	502,105,249,166	0,933,8989,9270
chr2	17014781	17019245	FPKM1_group_15402_transcript_1	0	+	17014781	17019245	0	3	44,103,54	0,1396,4410
chr2	18955506	18969369	FPKM1_group_15431_transcript_2	0	+	18955506	18969369	0	4	884,99,71,36	0,925,1459,13827
chr2	18992531	18993216	FPKM1_group_15433_transcript_3	0	.	18992531	18993216	0	2	231,35	0,650
[truncated: 2,576 more rows]
