# Supplementary material for: Pervasive Transcription of the Human Genome Produces Thousands of Previously Unidentified Long Intergenic Noncoding RNAs
Source: PLoS Genet. 2013 Jun 20;9(6):e1003569. doi: 10.1371/journal.pgen.1003569 (PMC3688513; doi:10.1371/journal.pgen.1003569)
Supplement: Dataset S5 — Catalog of lincRNAs in Dataset S2 that are expressed at FPKM>1 in at least two RNA-seq datasets (26,455 transcripts) (BED format, hg18). (TXT) [file pgen.1003569.s005.txt]

chr1	79157	110795	FPKM1_group_1_transcript_1	0	.	79157	110795	0	4	2335,150,105,158	0,2796,23405,31480
chr1	704307	704558	FPKM1_group_2_transcript_1	0	.	704307	704558	0	1	251	0
chr1	708379	708803	FPKM1_group_3_transcript_1	0	.	708379	708803	0	1	424	0
chr1	713531	713793	FPKM1_group_4_transcript_2	0	.	713531	713793	0	1	262	0
chr1	736302	736651	FPKM1_group_5_transcript_1	0	.	736302	736651	0	1	349	0
chr1	742300	742679	FPKM1_group_6_transcript_1	0	.	742300	742679	0	1	379	0
chr1	750638	751345	FPKM1_group_7_transcript_1	0	.	750638	751345	0	1	707	0
chr1	778159	778478	FPKM1_group_8_transcript_1	0	.	778159	778478	0	1	319	0
chr1	779070	779301	FPKM1_group_8_transcript_2	0	.	779070	779301	0	1	231	0
chr1	909905	910278	FPKM1_group_9_transcript_1	0	.	909905	910278	0	1	373	0
chr1	910352	911358	FPKM1_group_9_transcript_2	0	.	910352	911358	0	1	1006	0
chr1	990747	991627	FPKM1_group_10_transcript_1	0	.	990747	991627	0	1	880	0
chr1	995864	996239	FPKM1_group_11_transcript_1	0	.	995864	996239	0	1	375	0
chr1	996277	996538	FPKM1_group_11_transcript_2	0	.	996277	996538	0	1	261	0
chr1	1077190	1077641	FPKM1_group_13_transcript_1	0	.	1077190	1077641	0	1	451	0
chr1	1082229	1082532	FPKM1_group_14_transcript_1	0	.	1082229	1082532	0	1	303	0
chr1	1291079	1293029	FPKM1_group_15_transcript_1	0	.	1291079	1293029	0	1	1950	0
chr1	1834396	1834979	FPKM1_group_16_transcript_1	0	.	1834396	1834979	0	1	583	0
chr1	1938060	1939124	FPKM1_group_17_transcript_1	0	.	1938060	1939124	0	1	1064	0
chr1	1955848	1957048	FPKM1_group_18_transcript_1	0	.	1955848	1957048	0	1	1200	0
chr1	1958760	1961375	FPKM1_group_19_transcript_1	0	-	1958760	1961375	0	2	137,189	0,2426
chr1	2138636	2139478	FPKM1_group_21_transcript_1	0	+	2138636	2139478	0	2	36,347	0,495
chr1	2139792	2140873	FPKM1_group_21_transcript_2	0	.	2139792	2140873	0	1	1081	0
chr1	2346496	2346918	FPKM1_group_22_transcript_1	0	.	2346496	2346918	0	1	422	0
chr1	2493214	2493503	FPKM1_group_23_transcript_1	0	.	2493214	2493503	0	1	289	0
chr1	2502605	2503236	FPKM1_group_24_transcript_1	0	.	2502605	2503236	0	1	631	0
chr1	2503359	2504262	FPKM1_group_24_transcript_2	0	.	2503359	2504262	0	1	903	0
chr1	2811594	2811802	FPKM1_group_27_transcript_1	0	.	2811594	2811802	0	1	208	0
chr1	2962318	2962821	FPKM1_group_30_transcript_1	0	.	2962318	2962821	0	1	503	0
chr1	2970960	2971273	FPKM1_group_31_transcript_1	0	.	2970960	2971273	0	1	313	0
chr1	4468535	4468755	FPKM1_group_37_transcript_1	0	.	4468535	4468755	0	1	220	0
chr1	5007924	5008135	FPKM1_group_40_transcript_1	0	.	5007924	5008135	0	1	211	0
chr1	5830546	5833116	FPKM1_group_45_transcript_1	0	+	5830546	5833116	0	2	76,235	0,2335
chr1	5843954	5844405	FPKM1_group_46_transcript_1	0	.	5843954	5844405	0	1	451	0
chr1	6764909	6767490	FPKM1_group_50_transcript_1	0	+	6764909	6767490	0	3	62,424,187	0,1596,2394
chr1	7936230	7936703	FPKM1_group_51_transcript_1	0	.	7936230	7936703	0	1	473	0
chr1	8152474	8152853	FPKM1_group_61_transcript_1	0	.	8152474	8152853	0	1	379	0
chr1	8260154	8263633	FPKM1_group_64_transcript_2	0	.	8260154	8263633	0	2	206,63	0,3416
chr1	8280716	8280975	FPKM1_group_65_transcript_2	0	.	8280716	8280975	0	1	259	0
chr1	8330385	8330698	FPKM1_group_68_transcript_1	0	.	8330385	8330698	0	1	313	0
chr1	8331377	8331672	FPKM1_group_68_transcript_2	0	.	8331377	8331672	0	1	295	0
chr1	8332903	8333329	FPKM1_group_69_transcript_1	0	.	8332903	8333329	0	1	426	0
chr1	8831548	8831785	FPKM1_group_72_transcript_1	0	.	8831548	8831785	0	1	237	0
chr1	8837978	8838705	FPKM1_group_74_transcript_1	0	.	8837978	8838705	0	1	727	0
chr1	8883489	8883775	FPKM1_group_75_transcript_1	0	.	8883489	8883775	0	1	286	0
chr1	8884140	8884812	FPKM1_group_75_transcript_2	0	.	8884140	8884812	0	1	672	0
chr1	8884971	8885323	FPKM1_group_75_transcript_3	0	.	8884971	8885323	0	1	352	0
chr1	8887292	8887689	FPKM1_group_76_transcript_1	0	.	8887292	8887689	0	1	397	0
chr1	8887885	8888132	FPKM1_group_76_transcript_2	0	.	8887885	8888132	0	1	247	0
chr1	8888294	8889055	FPKM1_group_76_transcript_3	0	.	8888294	8889055	0	1	761	0
chr1	8910814	8911355	FPKM1_group_77_transcript_1	0	.	8910814	8911355	0	1	541	0
chr1	9215885	9216277	FPKM1_group_79_transcript_1	0	.	9215885	9216277	0	1	392	0
chr1	9216947	9217212	FPKM1_group_79_transcript_2	0	-	9216947	9217212	0	1	265	0
chr1	9259506	9259720	FPKM1_group_80_transcript_1	0	.	9259506	9259720	0	1	214	0
chr1	9394187	9394910	FPKM1_group_81_transcript_1	0	.	9394187	9394910	0	1	723	0
chr1	9393299	9394020	FPKM1_group_81_transcript_2	0	.	9393299	9394020	0	1	721	0
chr1	9416313	9416559	FPKM1_group_83_transcript_1	0	.	9416313	9416559	0	1	246	0
chr1	9417727	9418057	FPKM1_group_84_transcript_1	0	.	9417727	9418057	0	1	330	0
chr1	9419877	9420277	FPKM1_group_85_transcript_1	0	.	9419877	9420277	0	1	400	0
chr1	9420733	9420978	FPKM1_group_85_transcript_2	0	.	9420733	9420978	0	1	245	0
chr1	9421293	9422654	FPKM1_group_85_transcript_3	0	.	9421293	9422654	0	1	1361	0
chr1	9425707	9426210	FPKM1_group_86_transcript_1	0	.	9425707	9426210	0	1	503	0
chr1	9429853	9430228	FPKM1_group_87_transcript_1	0	.	9429853	9430228	0	1	375	0
chr1	9432225	9432520	FPKM1_group_87_transcript_2	0	.	9432225	9432520	0	1	295	0
chr1	9428204	9428568	FPKM1_group_87_transcript_3	0	.	9428204	9428568	0	1	364	0
chr1	9428842	9429745	FPKM1_group_87_transcript_4	0	.	9428842	9429745	0	1	903	0
chr1	9430974	9431866	FPKM1_group_87_transcript_5	0	.	9430974	9431866	0	1	892	0
chr1	9431619	9432171	FPKM1_group_87_transcript_6	0	.	9431619	9432171	0	1	552	0
chr1	9433618	9433930	FPKM1_group_88_transcript_1	0	.	9433618	9433930	0	1	312	0
chr1	9434929	9435464	FPKM1_group_88_transcript_2	0	+	9434929	9435464	0	2	68,356	0,179
chr1	9438065	9438312	FPKM1_group_89_transcript_1	0	.	9438065	9438312	0	1	247	0
chr1	9447172	9447404	FPKM1_group_90_transcript_1	0	.	9447172	9447404	0	1	232	0
chr1	9460430	9460706	FPKM1_group_91_transcript_1	0	.	9460430	9460706	0	1	276	0
chr1	9477936	9478218	FPKM1_group_93_transcript_1	0	.	9477936	9478218	0	1	282	0
chr1	9483395	9486121	FPKM1_group_94_transcript_1	0	.	9483395	9486121	0	2	926,409	0,2317
chr1	10794379	10794684	FPKM1_group_101_transcript_1	0	.	10794379	10794684	0	1	305	0
chr1	10850030	10850317	FPKM1_group_103_transcript_1	0	.	10850030	10850317	0	1	287	0
chr1	10976465	10976995	FPKM1_group_105_transcript_1	0	.	10976465	10976995	0	1	530	0
chr1	10980565	10980831	FPKM1_group_106_transcript_1	0	.	10980565	10980831	0	1	266	0
chr1	11370848	11371118	FPKM1_group_111_transcript_1	0	.	11370848	11371118	0	1	270	0
chr1	11744085	11744420	FPKM1_group_115_transcript_1	0	.	11744085	11744420	0	1	335	0
chr1	11890915	11891823	FPKM1_group_120_transcript_1	0	.	11890915	11891823	0	1	908	0
chr1	12503458	12504432	FPKM1_group_123_transcript_1	0	.	12503458	12504432	0	1	974	0
chr1	12508196	12509220	FPKM1_group_124_transcript_1	0	.	12508196	12509220	0	1	1024	0
chr1	12511399	12512092	FPKM1_group_125_transcript_1	0	+	12511399	12512092	0	2	80,528	0,165
chr1	12511886	12512548	FPKM1_group_125_transcript_2	0	.	12511886	12512548	0	1	662	0
chr1	12526174	12526442	FPKM1_group_126_transcript_1	0	.	12526174	12526442	0	1	268	0
chr1	12602848	12603098	FPKM1_group_129_transcript_1	0	.	12602848	12603098	0	1	250	0
chr1	12603233	12603863	FPKM1_group_129_transcript_2	0	.	12603233	12603863	0	1	630	0
chr1	12606550	12607639	FPKM1_group_130_transcript_1	0	.	12606550	12607639	0	1	1089	0
chr1	12607735	12608271	FPKM1_group_130_transcript_2	0	.	12607735	12608271	0	1	536	0
chr1	12610410	12610767	FPKM1_group_131_transcript_1	0	.	12610410	12610767	0	1	357	0
chr1	12685590	12686576	FPKM1_group_133_transcript_2	0	.	12685590	12686576	0	1	986	0
chr1	13895995	13897863	FPKM1_group_141_transcript_2	0	+	13895995	13897863	0	1	1868	0
chr1	14394274	14397402	FPKM1_group_146_transcript_1	0	+	14394274	14397402	0	2	2274,674	0,2454
chr1	14404053	14404566	FPKM1_group_147_transcript_1	0	.	14404053	14404566	0	1	513	0
chr1	14404559	14405455	FPKM1_group_147_transcript_2	0	+	14404559	14405455	0	2	599,52	0,844
chr1	14412291	14412720	FPKM1_group_148_transcript_1	0	.	14412291	14412720	0	1	429	0
chr1	14423637	14423905	FPKM1_group_149_transcript_1	0	.	14423637	14423905	0	1	268	0
chr1	14420971	14422200	FPKM1_group_149_transcript_3	0	.	14420971	14422200	0	2	218,66	0,1163
chr1	14422944	14423682	FPKM1_group_149_transcript_4	0	.	14422944	14423682	0	1	738	0
chr1	14443680	14443995	FPKM1_group_150_transcript_1	0	.	14443680	14443995	0	1	315	0
chr1	14447281	14447582	FPKM1_group_151_transcript_1	0	.	14447281	14447582	0	1	301	0
chr1	14453351	14453720	FPKM1_group_152_transcript_1	0	.	14453351	14453720	0	1	369	0
chr1	14457074	14457365	FPKM1_group_152_transcript_2	0	.	14457074	14457365	0	1	291	0
chr1	14457845	14458965	FPKM1_group_152_transcript_3	0	.	14457845	14458965	0	1	1120	0
chr1	14454235	14456171	FPKM1_group_152_transcript_4	0	.	14454235	14456171	0	1	1936	0
chr1	14466438	14466885	FPKM1_group_153_transcript_1	0	.	14466438	14466885	0	1	447	0
chr1	14466993	14467899	FPKM1_group_153_transcript_2	0	.	14466993	14467899	0	1	906	0
chr1	14479448	14479926	FPKM1_group_155_transcript_2	0	.	14479448	14479926	0	1	478	0
chr1	14481734	14503523	FPKM1_group_156_transcript_1	0	-	14481734	14503523	0	2	232,58	0,21731
chr1	14482490	14483259	FPKM1_group_156_transcript_2	0	.	14482490	14483259	0	1	769	0
chr1	14495340	14495683	FPKM1_group_156_transcript_3	0	.	14495340	14495683	0	1	343	0
chr1	14498871	14499286	FPKM1_group_156_transcript_4	0	.	14498871	14499286	0	1	415	0
chr1	14499603	14499830	FPKM1_group_156_transcript_5	0	.	14499603	14499830	0	1	227	0
chr1	14483429	14483862	FPKM1_group_156_transcript_6	0	.	14483429	14483862	0	1	433	0
chr1	14494460	14495278	FPKM1_group_156_transcript_7	0	.	14494460	14495278	0	1	818	0
chr1	14530132	14530388	FPKM1_group_157_transcript_1	0	.	14530132	14530388	0	1	256	0
chr1	14534900	14535259	FPKM1_group_158_transcript_1	0	.	14534900	14535259	0	1	359	0
chr1	14536881	14537217	FPKM1_group_158_transcript_2	0	.	14536881	14537217	0	1	336	0
chr1	14538389	14538835	FPKM1_group_158_transcript_3	0	.	14538389	14538835	0	1	446	0
chr1	14533461	14534291	FPKM1_group_158_transcript_4	0	.	14533461	14534291	0	1	830	0
chr1	14532506	14538233	FPKM1_group_158_transcript_5	0	+	14532506	14538233	0	2	630,632	0,5095
chr1	14541520	14541957	FPKM1_group_159_transcript_1	0	.	14541520	14541957	0	1	437	0
chr1	14543704	14543958	FPKM1_group_160_transcript_1	0	.	14543704	14543958	0	1	254	0
chr1	14546075	14546684	FPKM1_group_161_transcript_2	0	.	14546075	14546684	0	1	609	0
chr1	14548582	14548925	FPKM1_group_162_transcript_1	0	.	14548582	14548925	0	1	343	0
chr1	14551127	14552521	FPKM1_group_162_transcript_2	0	.	14551127	14552521	0	1	1394	0
chr1	14547846	14550325	FPKM1_group_162_transcript_3	0	.	14547846	14550325	0	2	614,1087	0,1392
chr1	14560905	14561935	FPKM1_group_163_transcript_1	0	.	14560905	14561935	0	1	1030	0
chr1	14563717	14564091	FPKM1_group_164_transcript_1	0	.	14563717	14564091	0	1	374	0
chr1	14564436	14566043	FPKM1_group_164_transcript_2	0	.	14564436	14566043	0	1	1607	0
chr1	14574984	14575951	FPKM1_group_165_transcript_1	0	.	14574984	14575951	0	1	967	0
chr1	14578802	14579300	FPKM1_group_166_transcript_2	0	.	14578802	14579300	0	1	498	0
chr1	14580484	14580984	FPKM1_group_166_transcript_3	0	.	14580484	14580984	0	1	500	0
chr1	14579088	14580471	FPKM1_group_166_transcript_4	0	+	14579088	14580471	0	1	1383	0
chr1	14582687	14582955	FPKM1_group_167_transcript_1	0	.	14582687	14582955	0	1	268	0
chr1	14622885	14623897	FPKM1_group_168_transcript_1	0	.	14622885	14623897	0	1	1012	0
chr1	14637191	14637596	FPKM1_group_169_transcript_1	0	.	14637191	14637596	0	1	405	0
chr1	14637490	14637731	FPKM1_group_169_transcript_2	0	.	14637490	14637731	0	1	241	0
chr1	14693714	14693961	FPKM1_group_171_transcript_1	0	.	14693714	14693961	0	1	247	0
chr1	14694096	14694350	FPKM1_group_171_transcript_2	0	.	14694096	14694350	0	1	254	0
chr1	14695453	14696360	FPKM1_group_172_transcript_1	0	.	14695453	14696360	0	1	907	0
chr1	14701227	14701444	FPKM1_group_174_transcript_1	0	.	14701227	14701444	0	1	217	0
chr1	14726656	14727227	FPKM1_group_176_transcript_1	0	.	14726656	14727227	0	1	571	0
chr1	14796141	14796428	FPKM1_group_177_transcript_2	0	.	14796141	14796428	0	1	287	0
chr1	15318589	15319769	FPKM1_group_178_transcript_1	0	.	15318589	15319769	0	1	1180	0
chr1	15344363	15344642	FPKM1_group_180_transcript_1	0	.	15344363	15344642	0	1	279	0
chr1	15345285	15345646	FPKM1_group_180_transcript_2	0	.	15345285	15345646	0	1	361	0
chr1	15345925	15346413	FPKM1_group_180_transcript_3	0	.	15345925	15346413	0	1	488	0
chr1	15343459	15344192	FPKM1_group_180_transcript_4	0	.	15343459	15344192	0	1	733	0
chr1	15804613	15804898	FPKM1_group_183_transcript_1	0	.	15804613	15804898	0	1	285	0
chr1	16026726	16027046	FPKM1_group_185_transcript_1	0	.	16026726	16027046	0	1	320	0
chr1	16206801	16207590	FPKM1_group_186_transcript_1	0	.	16206801	16207590	0	1	789	0
chr1	16369079	16369838	FPKM1_group_190_transcript_1	0	.	16369079	16369838	0	1	759	0
chr1	16413205	16413797	FPKM1_group_194_transcript_1	0	.	16413205	16413797	0	1	592	0
chr1	16414155	16414515	FPKM1_group_194_transcript_2	0	.	16414155	16414515	0	1	360	0
chr1	16698684	16698972	FPKM1_group_195_transcript_1	0	.	16698684	16698972	0	1	288	0
chr1	16705398	16706144	FPKM1_group_196_transcript_1	0	.	16705398	16706144	0	1	746	0
chr1	16761425	16761630	FPKM1_group_200_transcript_1	0	.	16761425	16761630	0	1	205	0
chr1	16761546	16761948	FPKM1_group_200_transcript_2	0	.	16761546	16761948	0	1	402	0
chr1	16834459	16835322	FPKM1_group_201_transcript_1	0	.	16834459	16835322	0	1	863	0
chr1	16837522	16837919	FPKM1_group_202_transcript_1	0	.	16837522	16837919	0	1	397	0
chr1	16843168	16843429	FPKM1_group_203_transcript_1	0	.	16843168	16843429	0	1	261	0
chr1	16843379	16843789	FPKM1_group_203_transcript_2	0	.	16843379	16843789	0	1	410	0
chr1	16850549	16850960	FPKM1_group_204_transcript_1	0	.	16850549	16850960	0	1	411	0
chr1	16883955	16884317	FPKM1_group_205_transcript_1	0	.	16883955	16884317	0	1	362	0
chr1	16886432	16889836	FPKM1_group_206_transcript_1	0	+	16886432	16889836	0	2	1675,345	0,3059
chr1	17087883	17088132	FPKM1_group_207_transcript_1	0	.	17087883	17088132	0	1	249	0
chr1	17093627	17093963	FPKM1_group_208_transcript_1	0	.	17093627	17093963	0	1	336	0
chr1	17094106	17094605	FPKM1_group_208_transcript_2	0	.	17094106	17094605	0	1	499	0
chr1	17396256	17396728	FPKM1_group_209_transcript_1	0	.	17396256	17396728	0	1	472	0
chr1	17648183	17648497	FPKM1_group_212_transcript_1	0	.	17648183	17648497	0	1	314	0
chr1	18592756	18595130	FPKM1_group_214_transcript_2	0	.	18592756	18595130	0	1	2374	0
chr1	19220375	19220603	FPKM1_group_219_transcript_1	0	.	19220375	19220603	0	1	228	0
chr1	19235633	19235878	FPKM1_group_220_transcript_1	0	.	19235633	19235878	0	1	245	0
chr1	19251769	19252141	FPKM1_group_221_transcript_1	0	.	19251769	19252141	0	1	372	0
chr1	19255619	19255859	FPKM1_group_222_transcript_1	0	.	19255619	19255859	0	1	240	0
chr1	19686885	19687450	FPKM1_group_223_transcript_1	0	.	19686885	19687450	0	1	565	0
chr1	19685663	19686321	FPKM1_group_223_transcript_2	0	.	19685663	19686321	0	1	658	0
chr1	19686634	19687025	FPKM1_group_223_transcript_4	0	.	19686634	19687025	0	1	391	0
chr1	19724204	19724466	FPKM1_group_227_transcript_1	0	.	19724204	19724466	0	1	262	0
chr1	19728852	19729287	FPKM1_group_228_transcript_1	0	.	19728852	19729287	0	1	435	0
chr1	19734250	19734519	FPKM1_group_229_transcript_1	0	.	19734250	19734519	0	1	269	0
chr1	19753217	19753437	FPKM1_group_231_transcript_1	0	.	19753217	19753437	0	1	220	0
chr1	20377295	20377729	FPKM1_group_234_transcript_1	0	.	20377295	20377729	0	1	434	0
chr1	20395679	20396284	FPKM1_group_236_transcript_1	0	.	20395679	20396284	0	1	605	0
chr1	20696358	20697387	FPKM1_group_239_transcript_1	0	.	20696358	20697387	0	1	1029	0
chr1	21377114	21377501	FPKM1_group_240_transcript_1	0	.	21377114	21377501	0	1	387	0
chr1	21989122	21989430	FPKM1_group_246_transcript_2	0	+	21989122	21989430	0	1	308	0
chr1	22228901	22229189	FPKM1_group_248_transcript_2	0	.	22228901	22229189	0	1	288	0
chr1	22224275	22228681	FPKM1_group_248_transcript_3	0	+	22224275	22228681	0	2	3727,299	0,4107
chr1	22230397	22231061	FPKM1_group_249_transcript_1	0	.	22230397	22231061	0	1	664	0
chr1	22469764	22469988	FPKM1_group_256_transcript_1	0	.	22469764	22469988	0	1	224	0
chr1	22741434	22741902	FPKM1_group_261_transcript_1	0	.	22741434	22741902	0	1	468	0
chr1	22742736	22743079	FPKM1_group_261_transcript_2	0	.	22742736	22743079	0	1	343	0
chr1	22841204	22841471	FPKM1_group_262_transcript_1	0	.	22841204	22841471	0	1	267	0
chr1	23171513	23171797	FPKM1_group_264_transcript_1	0	.	23171513	23171797	0	1	284	0
chr1	23467965	23468341	FPKM1_group_267_transcript_2	0	.	23467965	23468341	0	1	376	0
chr1	23469112	23469861	FPKM1_group_267_transcript_3	0	.	23469112	23469861	0	1	749	0
chr1	23472582	23473058	FPKM1_group_268_transcript_1	0	.	23472582	23473058	0	1	476	0
chr1	23474692	23474992	FPKM1_group_269_transcript_1	0	.	23474692	23474992	0	1	300	0
chr1	23475661	23476042	FPKM1_group_269_transcript_2	0	.	23475661	23476042	0	1	381	0
chr1	23492890	23493199	FPKM1_group_269_transcript_3	0	.	23492890	23493199	0	1	309	0
chr1	23476790	23495555	FPKM1_group_269_transcript_4	0	+	23476790	23495555	0	3	710,15176,2186	0,851,16579
chr1	23501548	23502036	FPKM1_group_270_transcript_1	0	.	23501548	23502036	0	1	488	0
chr1	23501874	23502396	FPKM1_group_270_transcript_2	0	.	23501874	23502396	0	1	522	0
chr1	23500975	23501546	FPKM1_group_270_transcript_3	0	.	23500975	23501546	0	1	571	0
chr1	23755255	23755703	FPKM1_group_272_transcript_1	0	.	23755255	23755703	0	1	448	0
chr1	23776076	23776289	FPKM1_group_274_transcript_1	0	.	23776076	23776289	0	1	213	0
chr1	23897769	23899362	FPKM1_group_277_transcript_1	0	.	23897769	23899362	0	1	1593	0
chr1	23898689	23904861	FPKM1_group_277_transcript_2	0	.	23898689	23904861	0	2	3971,1880	0,4292
chr1	23907538	23908005	FPKM1_group_278_transcript_1	0	.	23907538	23908005	0	2	147,234	0,233
chr1	23911556	23912368	FPKM1_group_279_transcript_1	0	.	23911556	23912368	0	1	812	0
chr1	23922479	23924061	FPKM1_group_280_transcript_1	0	+	23922479	23924061	0	1	1582	0
chr1	23925637	23927618	FPKM1_group_281_transcript_1	0	.	23925637	23927618	0	1	1981	0
chr1	23962146	23962712	FPKM1_group_282_transcript_1	0	.	23962146	23962712	0	1	566	0
chr1	23965996	23966270	FPKM1_group_283_transcript_1	0	.	23965996	23966270	0	1	274	0
chr1	23964857	23965666	FPKM1_group_283_transcript_2	0	+	23964857	23965666	0	2	384,93	0,716
chr1	24140715	24141496	FPKM1_group_287_transcript_1	0	.	24140715	24141496	0	1	781	0
chr1	24147742	24148020	FPKM1_group_288_transcript_2	0	.	24147742	24148020	0	1	278	0
chr1	24220796	24222864	FPKM1_group_289_transcript_2	0	+	24220796	24222864	0	2	338,310	0,1758
chr1	24251001	24251688	FPKM1_group_290_transcript_1	0	.	24251001	24251688	0	1	687	0
chr1	24252889	24253216	FPKM1_group_291_transcript_1	0	.	24252889	24253216	0	1	327	0
chr1	24350563	24351178	FPKM1_group_292_transcript_1	0	.	24350563	24351178	0	1	615	0
chr1	24387715	24387961	FPKM1_group_293_transcript_1	0	.	24387715	24387961	0	1	246	0
chr1	24414614	24414911	FPKM1_group_294_transcript_1	0	.	24414614	24414911	0	1	297	0
chr1	24452259	24452576	FPKM1_group_295_transcript_1	0	.	24452259	24452576	0	1	317	0
chr1	24675332	24675814	FPKM1_group_297_transcript_2	0	+	24675332	24675814	0	1	482	0
chr1	24678362	24678686	FPKM1_group_298_transcript_1	0	.	24678362	24678686	0	1	324	0
chr1	25369591	25369931	FPKM1_group_300_transcript_1	0	.	25369591	25369931	0	1	340	0
chr1	25990261	25991419	FPKM1_group_301_transcript_1	0	.	25990261	25991419	0	1	1158	0
chr1	25992525	25993750	FPKM1_group_301_transcript_3	0	.	25992525	25993750	0	1	1225	0
chr1	26109975	26110192	FPKM1_group_302_transcript_1	0	.	26109975	26110192	0	1	217	0
chr1	26199543	26200437	FPKM1_group_304_transcript_1	0	.	26199543	26200437	0	1	894	0
chr1	26202087	26203625	FPKM1_group_304_transcript_3	0	.	26202087	26203625	0	1	1538	0
chr1	26209824	26210370	FPKM1_group_305_transcript_1	0	.	26209824	26210370	0	1	546	0
chr1	26217734	26218017	FPKM1_group_306_transcript_1	0	.	26217734	26218017	0	1	283	0
chr1	26305811	26306128	FPKM1_group_308_transcript_2	0	.	26305811	26306128	0	1	317	0
chr1	26306767	26306996	FPKM1_group_308_transcript_3	0	.	26306767	26306996	0	1	229	0
chr1	26362716	26363041	FPKM1_group_309_transcript_1	0	.	26362716	26363041	0	1	325	0
chr1	26371986	26372282	FPKM1_group_310_transcript_1	0	.	26371986	26372282	0	1	296	0
chr1	26374953	26375394	FPKM1_group_310_transcript_3	0	.	26374953	26375394	0	1	441	0
chr1	26371511	26372608	FPKM1_group_310_transcript_4	0	+	26371511	26372608	0	2	428,164	0,933
chr1	26372840	26373685	FPKM1_group_310_transcript_5	0	.	26372840	26373685	0	1	845	0
chr1	26425445	26425823	FPKM1_group_311_transcript_1	0	.	26425445	26425823	0	1	378	0
chr1	26426622	26426860	FPKM1_group_311_transcript_2	0	.	26426622	26426860	0	1	238	0
chr1	26426994	26427196	FPKM1_group_311_transcript_3	0	.	26426994	26427196	0	1	202	0
chr1	26426149	26426708	FPKM1_group_311_transcript_4	0	.	26426149	26426708	0	1	559	0
chr1	26688214	26688674	FPKM1_group_313_transcript_1	0	.	26688214	26688674	0	1	460	0
chr1	26693224	26693489	FPKM1_group_314_transcript_1	0	.	26693224	26693489	0	1	265	0
chr1	26779148	26779606	FPKM1_group_316_transcript_1	0	.	26779148	26779606	0	1	458	0
chr1	26998796	26999723	FPKM1_group_320_transcript_1	0	.	26998796	26999723	0	1	927	0
chr1	27000110	27000934	FPKM1_group_320_transcript_2	0	+	27000110	27000934	0	1	824	0
chr1	27060063	27060809	FPKM1_group_323_transcript_2	0	.	27060063	27060809	0	1	746	0
chr1	27065037	27065661	FPKM1_group_324_transcript_1	0	.	27065037	27065661	0	1	624	0
chr1	27165942	27166261	FPKM1_group_326_transcript_1	0	.	27165942	27166261	0	1	319	0
chr1	27166419	27167191	FPKM1_group_326_transcript_2	0	.	27166419	27167191	0	1	772	0
chr1	27279121	27282090	FPKM1_group_332_transcript_1	0	.	27279121	27282090	0	1	2969	0
chr1	27407551	27407868	FPKM1_group_334_transcript_1	0	.	27407551	27407868	0	1	317	0
chr1	27876407	27876673	FPKM1_group_336_transcript_1	0	.	27876407	27876673	0	1	266	0
chr1	28483234	28483468	FPKM1_group_340_transcript_1	0	.	28483234	28483468	0	1	234	0
chr1	28490562	28490832	FPKM1_group_341_transcript_1	0	.	28490562	28490832	0	1	270	0
chr1	28847945	28848645	FPKM1_group_346_transcript_1	0	.	28847945	28848645	0	1	700	0
chr1	28848770	28849382	FPKM1_group_346_transcript_2	0	+	28848770	28849382	0	1	612	0
chr1	28983360	28983561	FPKM1_group_347_transcript_1	0	.	28983360	28983561	0	1	201	0
chr1	29074727	29075211	FPKM1_group_349_transcript_1	0	.	29074727	29075211	0	1	484	0
chr1	29081739	29081954	FPKM1_group_350_transcript_1	0	.	29081739	29081954	0	1	215	0
chr1	29342542	29342753	FPKM1_group_351_transcript_1	0	.	29342542	29342753	0	1	211	0
chr1	29344578	29345865	FPKM1_group_351_transcript_2	0	+	29344578	29345865	0	1	1287	0
chr1	29342899	29343950	FPKM1_group_351_transcript_3	0	.	29342899	29343950	0	1	1051	0
chr1	30381110	30381380	FPKM1_group_355_transcript_1	0	.	30381110	30381380	0	1	270	0
chr1	30385695	30387041	FPKM1_group_356_transcript_1	0	+	30385695	30387041	0	2	79,483	0,863
chr1	30584394	30584600	FPKM1_group_357_transcript_1	0	.	30584394	30584600	0	1	206	0
chr1	31046729	31047114	FPKM1_group_364_transcript_1	0	.	31046729	31047114	0	1	385	0
chr1	31690004	31690880	FPKM1_group_367_transcript_3	0	.	31690004	31690880	0	1	876	0
chr1	31748365	31748726	FPKM1_group_368_transcript_1	0	+	31748365	31748726	0	1	361	0
chr1	31945877	31946255	FPKM1_group_371_transcript_1	0	.	31945877	31946255	0	1	378	0
chr1	32066620	32066925	FPKM1_group_373_transcript_1	0	.	32066620	32066925	0	1	305	0
chr1	32105718	32106126	FPKM1_group_375_transcript_1	0	.	32105718	32106126	0	1	408	0
chr1	32963576	32964016	FPKM1_group_379_transcript_1	0	.	32963576	32964016	0	1	440	0
chr1	33145335	33146582	FPKM1_group_382_transcript_1	0	.	33145335	33146582	0	1	1247	0
chr1	33151540	33153651	FPKM1_group_383_transcript_1	0	.	33151540	33153651	0	1	2111	0
chr1	33153766	33156242	FPKM1_group_383_transcript_2	0	.	33153766	33156242	0	1	2476	0
chr1	33544347	33544930	FPKM1_group_386_transcript_1	0	.	33544347	33544930	0	1	583	0
chr1	34853756	34854007	FPKM1_group_388_transcript_1	0	.	34853756	34854007	0	1	251	0
chr1	34891175	34891509	FPKM1_group_390_transcript_1	0	.	34891175	34891509	0	1	334	0
chr1	34948194	34949597	FPKM1_group_391_transcript_1	0	.	34948194	34949597	0	1	1403	0
chr1	35209606	35209883	FPKM1_group_393_transcript_2	0	.	35209606	35209883	0	1	277	0
chr1	35273635	35274015	FPKM1_group_395_transcript_1	0	.	35273635	35274015	0	1	380	0
chr1	35356877	35357160	FPKM1_group_396_transcript_1	0	.	35356877	35357160	0	1	283	0
chr1	35356393	35357007	FPKM1_group_396_transcript_2	0	.	35356393	35357007	0	1	614	0
chr1	35400285	35400759	FPKM1_group_399_transcript_1	0	.	35400285	35400759	0	1	474	0
chr1	35495966	35499027	FPKM1_group_403_transcript_1	0	-	35495966	35499027	0	2	293,89	0,2972
chr1	36460736	36461223	FPKM1_group_405_transcript_1	0	.	36460736	36461223	0	1	487	0
chr1	36566387	36566667	FPKM1_group_406_transcript_1	0	.	36566387	36566667	0	1	280	0
chr1	36567446	36568168	FPKM1_group_406_transcript_2	0	.	36567446	36568168	0	1	722	0
chr1	36693488	36693792	FPKM1_group_407_transcript_1	0	+	36693488	36693792	0	1	304	0
chr1	36691493	36692853	FPKM1_group_407_transcript_2	0	.	36691493	36692853	0	1	1360	0
chr1	36725178	36725492	FPKM1_group_408_transcript_1	0	.	36725178	36725492	0	1	314	0
chr1	37006231	37008429	FPKM1_group_409_transcript_1	0	.	37006231	37008429	0	2	568,339	0,1859
chr1	37390630	37390849	FPKM1_group_410_transcript_1	0	.	37390630	37390849	0	1	219	0
chr1	38538366	38549813	FPKM1_group_420_transcript_1	0	.	38538366	38549813	0	2	330,303	0,11144
chr1	38637123	38661751	FPKM1_group_421_transcript_1	0	.	38637123	38661751	0	3	51,92,93	0,12985,24535
chr1	38663741	38663950	FPKM1_group_422_transcript_2	0	.	38663741	38663950	0	1	209	0
chr1	38666441	38667457	FPKM1_group_423_transcript_1	0	.	38666441	38667457	0	1	1016	0
chr1	38667507	38667736	FPKM1_group_423_transcript_2	0	.	38667507	38667736	0	1	229	0
chr1	38667818	38668124	FPKM1_group_423_transcript_3	0	.	38667818	38668124	0	1	306	0
chr1	38680902	38681383	FPKM1_group_424_transcript_1	0	.	38680902	38681383	0	1	481	0
chr1	38961832	38962046	FPKM1_group_428_transcript_1	0	.	38961832	38962046	0	1	214	0
chr1	39202990	39203351	FPKM1_group_433_transcript_1	0	.	39202990	39203351	0	1	361	0
chr1	39215777	39216459	FPKM1_group_434_transcript_1	0	.	39215777	39216459	0	1	682	0
chr1	39295981	39296778	FPKM1_group_435_transcript_1	0	.	39295981	39296778	0	1	797	0
chr1	39306609	39308142	FPKM1_group_436_transcript_1	0	+	39306609	39308142	0	1	1533	0
chr1	39308415	39308696	FPKM1_group_436_transcript_2	0	+	39308415	39308696	0	1	281	0
chr1	39889496	39890092	FPKM1_group_438_transcript_1	0	.	39889496	39890092	0	1	596	0
chr1	40039655	40040157	FPKM1_group_440_transcript_1	0	.	40039655	40040157	0	1	502	0
chr1	40047229	40047831	FPKM1_group_441_transcript_1	0	+	40047229	40047831	0	1	602	0
chr1	40059711	40060085	FPKM1_group_443_transcript_1	0	+	40059711	40060085	0	1	374	0
chr1	40073126	40074110	FPKM1_group_445_transcript_1	0	.	40073126	40074110	0	1	984	0
chr1	40078265	40078879	FPKM1_group_446_transcript_1	0	+	40078265	40078879	0	1	614	0
chr1	40276932	40277284	FPKM1_group_452_transcript_1	0	.	40276932	40277284	0	1	352	0
chr1	40276005	40276537	FPKM1_group_452_transcript_2	0	.	40276005	40276537	0	1	532	0
chr1	40373665	40374513	FPKM1_group_453_transcript_1	0	.	40373665	40374513	0	1	848	0
chr1	40372968	40373555	FPKM1_group_453_transcript_2	0	.	40372968	40373555	0	1	587	0
chr1	40380281	40380732	FPKM1_group_454_transcript_1	0	.	40380281	40380732	0	1	451	0
chr1	40479468	40480138	FPKM1_group_457_transcript_1	0	-	40479468	40480138	0	1	670	0
chr1	40483888	40484148	FPKM1_group_458_transcript_1	0	.	40483888	40484148	0	1	260	0
chr1	40492385	40492712	FPKM1_group_459_transcript_1	0	.	40492385	40492712	0	1	327	0
chr1	40668742	40669093	FPKM1_group_460_transcript_1	0	.	40668742	40669093	0	1	351	0
chr1	40736611	40736930	FPKM1_group_463_transcript_1	0	.	40736611	40736930	0	1	319	0
chr1	40736987	40737868	FPKM1_group_463_transcript_2	0	.	40736987	40737868	0	1	881	0
chr1	40741298	40742587	FPKM1_group_464_transcript_1	0	.	40741298	40742587	0	1	1289	0
chr1	40765731	40766146	FPKM1_group_465_transcript_1	0	.	40765731	40766146	0	1	415	0
chr1	41141602	41155759	FPKM1_group_468_transcript_1	0	+	41141602	41155759	0	3	176,136,271	0,921,13886
chr1	41215182	41215544	FPKM1_group_472_transcript_1	0	.	41215182	41215544	0	1	362	0
chr1	41215771	41215999	FPKM1_group_472_transcript_2	0	.	41215771	41215999	0	1	228	0
chr1	41484105	41484358	FPKM1_group_473_transcript_1	0	-	41484105	41484358	0	1	253	0
chr1	41485667	41485871	FPKM1_group_473_transcript_2	0	-	41485667	41485871	0	1	204	0
chr1	41484799	41485494	FPKM1_group_473_transcript_4	0	.	41484799	41485494	0	1	695	0
chr1	41482967	41484158	FPKM1_group_473_transcript_5	0	.	41482967	41484158	0	1	1191	0
chr1	41486969	41487385	FPKM1_group_474_transcript_1	0	-	41486969	41487385	0	1	416	0
chr1	41499767	41500179	FPKM1_group_476_transcript_1	0	.	41499767	41500179	0	1	412	0
chr1	41497015	41497995	FPKM1_group_476_transcript_4	0	.	41497015	41497995	0	1	980	0
chr1	41498135	41499850	FPKM1_group_476_transcript_5	0	.	41498135	41499850	0	1	1715	0
chr1	41510885	41511224	FPKM1_group_477_transcript_1	0	.	41510885	41511224	0	1	339	0
chr1	41517390	41517613	FPKM1_group_478_transcript_1	0	.	41517390	41517613	0	1	223	0
chr1	41679405	41679833	FPKM1_group_481_transcript_1	0	.	41679405	41679833	0	1	428	0
chr1	41686964	41687394	FPKM1_group_482_transcript_1	0	.	41686964	41687394	0	1	430	0
chr1	42280539	42280930	FPKM1_group_484_transcript_1	0	+	42280539	42280930	0	1	391	0
chr1	42412117	42413270	FPKM1_group_488_transcript_1	0	.	42412117	42413270	0	1	1153	0
chr1	42576176	42576415	FPKM1_group_489_transcript_1	0	.	42576176	42576415	0	1	239	0
chr1	42575156	42575819	FPKM1_group_489_transcript_2	0	.	42575156	42575819	0	1	663	0
chr1	43040299	43040712	FPKM1_group_490_transcript_1	0	.	43040299	43040712	0	1	413	0
chr1	43043125	43043971	FPKM1_group_491_transcript_1	0	.	43043125	43043971	0	1	846	0
chr1	43095125	43096158	FPKM1_group_492_transcript_1	0	.	43095125	43096158	0	1	1033	0
chr1	43093953	43095411	FPKM1_group_492_transcript_2	0	.	43093953	43095411	0	1	1458	0
chr1	43200491	43200728	FPKM1_group_495_transcript_1	0	.	43200491	43200728	0	1	237	0
chr1	43201153	43202121	FPKM1_group_495_transcript_3	0	.	43201153	43202121	0	1	968	0
chr1	43208393	43208723	FPKM1_group_496_transcript_1	0	.	43208393	43208723	0	1	330	0
chr1	43206383	43207429	FPKM1_group_496_transcript_2	0	.	43206383	43207429	0	1	1046	0
chr1	43226151	43226607	FPKM1_group_497_transcript_2	0	.	43226151	43226607	0	1	456	0
chr1	43224212	43224695	FPKM1_group_497_transcript_3	0	.	43224212	43224695	0	1	483	0
chr1	43228497	43228940	FPKM1_group_498_transcript_1	0	.	43228497	43228940	0	1	443	0
chr1	43228788	43229307	FPKM1_group_498_transcript_2	0	.	43228788	43229307	0	1	519	0
chr1	43267135	43267483	FPKM1_group_501_transcript_1	0	.	43267135	43267483	0	1	348	0
chr1	43332518	43332987	FPKM1_group_504_transcript_1	0	.	43332518	43332987	0	1	469	0
chr1	43332881	43333116	FPKM1_group_504_transcript_2	0	.	43332881	43333116	0	1	235	0
chr1	43382132	43382370	FPKM1_group_507_transcript_1	0	.	43382132	43382370	0	1	238	0
chr1	43381507	43382055	FPKM1_group_507_transcript_2	0	.	43381507	43382055	0	1	548	0
chr1	43401188	43401614	FPKM1_group_508_transcript_1	0	+	43401188	43401614	0	1	426	0
chr1	43516637	43517039	FPKM1_group_509_transcript_1	0	.	43516637	43517039	0	1	402	0
chr1	43517304	43517788	FPKM1_group_509_transcript_2	0	.	43517304	43517788	0	1	484	0
chr1	43518216	43519086	FPKM1_group_509_transcript_3	0	.	43518216	43519086	0	1	870	0
chr1	43594030	43595879	FPKM1_group_511_transcript_1	0	.	43594030	43595879	0	1	1849	0
chr1	43613467	43613764	FPKM1_group_512_transcript_1	0	.	43613467	43613764	0	1	297	0
chr1	43864363	43864964	FPKM1_group_515_transcript_1	0	.	43864363	43864964	0	1	601	0
chr1	43865118	43865700	FPKM1_group_515_transcript_2	0	.	43865118	43865700	0	1	582	0
chr1	43880752	43881047	FPKM1_group_516_transcript_1	0	.	43880752	43881047	0	1	295	0
chr1	44178972	44179665	FPKM1_group_518_transcript_1	0	.	44178972	44179665	0	1	693	0
chr1	44177580	44178896	FPKM1_group_518_transcript_2	0	.	44177580	44178896	0	1	1316	0
chr1	44181913	44182247	FPKM1_group_519_transcript_1	0	.	44181913	44182247	0	1	334	0
chr1	44286387	44287083	FPKM1_group_521_transcript_1	0	.	44286387	44287083	0	1	696	0
chr1	44436420	44436778	FPKM1_group_525_transcript_1	0	.	44436420	44436778	0	1	358	0
chr1	44441452	44441952	FPKM1_group_526_transcript_1	0	.	44441452	44441952	0	1	500	0
chr1	45029992	45031570	FPKM1_group_528_transcript_1	0	.	45029992	45031570	0	1	1578	0
chr1	45031101	45032403	FPKM1_group_528_transcript_2	0	.	45031101	45032403	0	1	1302	0
chr1	45086063	45087353	FPKM1_group_530_transcript_1	0	.	45086063	45087353	0	1	1290	0
chr1	45083983	45084973	FPKM1_group_530_transcript_2	0	.	45083983	45084973	0	1	990	0
chr1	45084893	45085957	FPKM1_group_530_transcript_3	0	.	45084893	45085957	0	1	1064	0
chr1	45809636	45809985	FPKM1_group_532_transcript_1	0	.	45809636	45809985	0	1	349	0
chr1	45819222	45821046	FPKM1_group_533_transcript_1	0	.	45819222	45821046	0	1	1824	0
chr1	46276044	46276470	FPKM1_group_534_transcript_1	0	.	46276044	46276470	0	1	426	0
chr1	46276534	46276740	FPKM1_group_534_transcript_2	0	.	46276534	46276740	0	1	206	0
chr1	46276674	46277387	FPKM1_group_534_transcript_3	0	.	46276674	46277387	0	1	713	0
chr1	46465133	46466550	FPKM1_group_535_transcript_1	0	.	46465133	46466550	0	1	1417	0
chr1	46556937	46557453	FPKM1_group_538_transcript_2	0	.	46556937	46557453	0	1	516	0
chr1	46686871	46687072	FPKM1_group_542_transcript_1	0	.	46686871	46687072	0	1	201	0
chr1	46705221	46705591	FPKM1_group_544_transcript_1	0	.	46705221	46705591	0	1	370	0
chr1	46711070	46711456	FPKM1_group_545_transcript_1	0	.	46711070	46711456	0	1	386	0
chr1	46714158	46714430	FPKM1_group_546_transcript_1	0	.	46714158	46714430	0	1	272	0
chr1	46719759	46720748	FPKM1_group_547_transcript_1	0	.	46719759	46720748	0	1	989	0
chr1	47411102	47411413	FPKM1_group_550_transcript_1	0	.	47411102	47411413	0	1	311	0
chr1	47564429	47565337	FPKM1_group_551_transcript_6	0	.	47564429	47565337	0	1	908	0
chr1	47568402	47569152	FPKM1_group_551_transcript_7	0	+	47568402	47569152	0	1	750	0
chr1	47569252	47569847	FPKM1_group_551_transcript_8	0	.	47569252	47569847	0	1	595	0
chr1	47566474	47567904	FPKM1_group_551_transcript_9	0	.	47566474	47567904	0	1	1430	0
chr1	47668322	47669001	FPKM1_group_552_transcript_1	0	.	47668322	47669001	0	1	679	0
chr1	47687857	47689769	FPKM1_group_554_transcript_1	0	.	47687857	47689769	0	1	1912	0
chr1	47744517	47745902	FPKM1_group_555_transcript_1	0	.	47744517	47745902	0	2	308,49	0,1336
chr1	48244468	48244725	FPKM1_group_559_transcript_1	0	.	48244468	48244725	0	1	257	0
chr1	48448283	48451668	FPKM1_group_564_transcript_1	0	+	48448283	48451668	0	2	385,274	0,3111
chr1	48497575	48498266	FPKM1_group_566_transcript_1	0	.	48497575	48498266	0	1	691	0
chr1	51241516	51242188	FPKM1_group_568_transcript_2	0	.	51241516	51242188	0	1	672	0
chr1	51246739	51252651	FPKM1_group_570_transcript_3	0	+	51246739	51252651	0	4	618,3075,907,64	0,828,4082,5848
chr1	51395681	51395917	FPKM1_group_575_transcript_1	0	.	51395681	51395917	0	1	236	0
chr1	51589428	51591184	FPKM1_group_577_transcript_2	0	.	51589428	51591184	0	1	1756	0
chr1	51759225	51759951	FPKM1_group_578_transcript_1	0	.	51759225	51759951	0	1	726	0
chr1	51777040	51777809	FPKM1_group_579_transcript_1	0	.	51777040	51777809	0	1	769	0
chr1	51768431	51776429	FPKM1_group_579_transcript_2	0	+	51768431	51776429	0	1	7998	0
chr1	51783357	51786228	FPKM1_group_580_transcript_1	0	+	51783357	51786228	0	1	2871	0
chr1	52798133	52798629	FPKM1_group_582_transcript_1	0	.	52798133	52798629	0	1	496	0
chr1	52800108	52800446	FPKM1_group_583_transcript_1	0	.	52800108	52800446	0	1	338	0
chr1	52806822	52807024	FPKM1_group_584_transcript_1	0	.	52806822	52807024	0	1	202	0
chr1	52816687	52816998	FPKM1_group_586_transcript_1	0	.	52816687	52816998	0	1	311	0
chr1	52909641	52910289	FPKM1_group_587_transcript_1	0	.	52909641	52910289	0	1	648	0
chr1	52911099	52912011	FPKM1_group_587_transcript_2	0	.	52911099	52912011	0	1	912	0
chr1	53478124	53478637	FPKM1_group_590_transcript_1	0	.	53478124	53478637	0	1	513	0
chr1	53478750	53479750	FPKM1_group_590_transcript_2	0	.	53478750	53479750	0	1	1000	0
chr1	53602179	53603070	FPKM1_group_591_transcript_1	0	.	53602179	53603070	0	1	891	0
chr1	53723974	53724176	FPKM1_group_593_transcript_1	0	.	53723974	53724176	0	1	202	0
chr1	53741719	53742150	FPKM1_group_594_transcript_1	0	.	53741719	53742150	0	1	431	0
chr1	54151747	54152082	FPKM1_group_595_transcript_1	0	.	54151747	54152082	0	1	335	0
chr1	54150744	54151793	FPKM1_group_595_transcript_2	0	.	54150744	54151793	0	1	1049	0
chr1	54154738	54155140	FPKM1_group_596_transcript_1	0	.	54154738	54155140	0	1	402	0
chr1	54224175	54224545	FPKM1_group_598_transcript_1	0	.	54224175	54224545	0	1	370	0
chr1	54263802	54264167	FPKM1_group_599_transcript_1	0	.	54263802	54264167	0	1	365	0
chr1	54264888	54266760	FPKM1_group_599_transcript_2	0	+	54264888	54266760	0	1	1872	0
chr1	54265932	54268019	FPKM1_group_599_transcript_3	0	+	54265932	54268019	0	1	2087	0
chr1	54752480	54752719	FPKM1_group_602_transcript_1	0	.	54752480	54752719	0	1	239	0
chr1	54750521	54752182	FPKM1_group_602_transcript_2	0	.	54750521	54752182	0	1	1661	0
chr1	54876033	54876291	FPKM1_group_605_transcript_1	0	.	54876033	54876291	0	1	258	0
chr1	54876333	54877315	FPKM1_group_605_transcript_2	0	.	54876333	54877315	0	1	982	0
chr1	54878132	54878952	FPKM1_group_605_transcript_3	0	.	54878132	54878952	0	1	820	0
chr1	55006909	55007337	FPKM1_group_606_transcript_1	0	.	55006909	55007337	0	1	428	0
chr1	55164042	55164370	FPKM1_group_611_transcript_1	0	.	55164042	55164370	0	1	328	0
chr1	55501824	55502277	FPKM1_group_614_transcript_1	0	.	55501824	55502277	0	1	453	0
chr1	56062018	56106509	FPKM1_group_619_transcript_1	0	+	56062018	56106509	0	5	144,319,110,129,152	0,8502,23670,39173,44339
chr1	56331184	56331491	FPKM1_group_630_transcript_1	0	.	56331184	56331491	0	1	307	0
chr1	56410805	56411871	FPKM1_group_634_transcript_1	0	.	56410805	56411871	0	1	1066	0
chr1	56514414	56514643	FPKM1_group_639_transcript_1	0	.	56514414	56514643	0	1	229	0
chr1	56514812	56515069	FPKM1_group_639_transcript_2	0	.	56514812	56515069	0	1	257	0
chr1	56525236	56525484	FPKM1_group_641_transcript_1	0	.	56525236	56525484	0	1	248	0
chr1	56528283	56528749	FPKM1_group_642_transcript_1	0	.	56528283	56528749	0	1	466	0
chr1	56541242	56541649	FPKM1_group_643_transcript_2	0	.	56541242	56541649	0	1	407	0
chr1	56538984	56540609	FPKM1_group_643_transcript_3	0	.	56538984	56540609	0	1	1625	0
chr1	56556656	56556901	FPKM1_group_646_transcript_1	0	.	56556656	56556901	0	1	245	0
chr1	56561103	56561318	FPKM1_group_647_transcript_2	0	.	56561103	56561318	0	1	215	0
chr1	56568743	56569119	FPKM1_group_648_transcript_1	0	.	56568743	56569119	0	1	376	0
chr1	56570677	56571581	FPKM1_group_648_transcript_2	0	.	56570677	56571581	0	1	904	0
chr1	56570112	56571035	FPKM1_group_648_transcript_3	0	.	56570112	56571035	0	1	923	0
chr1	56589506	56590119	FPKM1_group_651_transcript_1	0	.	56589506	56590119	0	1	613	0
chr1	56598418	56598809	FPKM1_group_654_transcript_1	0	.	56598418	56598809	0	1	391	0
chr1	56603282	56609984	FPKM1_group_655_transcript_1	0	.	56603282	56609984	0	2	427,2432	0,4270
chr1	56709587	56710426	FPKM1_group_656_transcript_2	0	.	56709587	56710426	0	1	839	0
chr1	56711426	56712030	FPKM1_group_656_transcript_4	0	.	56711426	56712030	0	1	604	0
chr1	56706732	56708400	FPKM1_group_656_transcript_5	0	.	56706732	56708400	0	1	1668	0
chr1	56707959	56709296	FPKM1_group_656_transcript_6	0	.	56707959	56709296	0	1	1337	0
chr1	56713183	56714573	FPKM1_group_656_transcript_8	0	.	56713183	56714573	0	1	1390	0
chr1	57157609	57157825	FPKM1_group_657_transcript_1	0	.	57157609	57157825	0	1	216	0
chr1	57158643	57158865	FPKM1_group_657_transcript_2	0	.	57158643	57158865	0	1	222	0
chr1	57160802	57161010	FPKM1_group_658_transcript_1	0	.	57160802	57161010	0	1	208	0
chr1	57226573	57226777	FPKM1_group_659_transcript_1	0	.	57226573	57226777	0	1	204	0
chr1	57228075	57228458	FPKM1_group_660_transcript_1	0	.	57228075	57228458	0	1	383	0
chr1	57228902	57229223	FPKM1_group_660_transcript_2	0	.	57228902	57229223	0	1	321	0
chr1	57230049	57230372	FPKM1_group_660_transcript_3	0	.	57230049	57230372	0	1	323	0
chr1	57230509	57231010	FPKM1_group_660_transcript_4	0	.	57230509	57231010	0	1	501	0
chr1	57231250	57231488	FPKM1_group_660_transcript_5	0	.	57231250	57231488	0	1	238	0
chr1	57229492	57229996	FPKM1_group_660_transcript_6	0	.	57229492	57229996	0	1	504	0
chr1	58953091	58956384	FPKM1_group_663_transcript_2	0	+	58953091	58956384	0	2	937,368	0,2925
chr1	58988792	58990032	FPKM1_group_665_transcript_1	0	.	58988792	58990032	0	1	1240	0
chr1	58992455	58994382	FPKM1_group_666_transcript_1	0	.	58992455	58994382	0	1	1927	0
chr1	58994473	58994816	FPKM1_group_666_transcript_2	0	.	58994473	58994816	0	1	343	0
chr1	58998743	58999011	FPKM1_group_667_transcript_1	0	.	58998743	58999011	0	1	268	0
chr1	59004862	59006276	FPKM1_group_668_transcript_1	0	.	59004862	59006276	0	1	1414	0
chr1	59006053	59008965	FPKM1_group_668_transcript_2	0	.	59006053	59008965	0	1	2912	0
chr1	59017387	59017674	FPKM1_group_669_transcript_1	0	.	59017387	59017674	0	1	287	0
chr1	59014988	59016545	FPKM1_group_669_transcript_2	0	.	59014988	59016545	0	1	1557	0
chr1	59253371	59253681	FPKM1_group_670_transcript_1	0	.	59253371	59253681	0	1	310	0
chr1	59283118	59283771	FPKM1_group_671_transcript_1	0	.	59283118	59283771	0	1	653	0
chr1	59292656	59294309	FPKM1_group_672_transcript_1	0	-	59292656	59294309	0	2	134,37	0,1616
chr1	59293277	59293503	FPKM1_group_672_transcript_2	0	.	59293277	59293503	0	1	226	0
chr1	59293399	59293689	FPKM1_group_672_transcript_3	0	.	59293399	59293689	0	1	290	0
chr1	59312411	59312650	FPKM1_group_673_transcript_1	0	.	59312411	59312650	0	1	239	0
chr1	59324628	59324852	FPKM1_group_676_transcript_1	0	.	59324628	59324852	0	1	224	0
chr1	59408203	59408460	FPKM1_group_679_transcript_1	0	.	59408203	59408460	0	1	257	0
chr1	60011046	60012337	FPKM1_group_680_transcript_1	0	+	60011046	60012337	0	2	251,28	0,1263
chr1	60021281	60021637	FPKM1_group_683_transcript_1	0	.	60021281	60021637	0	1	356	0
chr1	60021707	60022254	FPKM1_group_683_transcript_2	0	.	60021707	60022254	0	1	547	0
chr1	60030384	60030987	FPKM1_group_685_transcript_1	0	.	60030384	60030987	0	1	603	0
chr1	60117055	60117853	FPKM1_group_687_transcript_1	0	.	60117055	60117853	0	1	798	0
chr1	60124544	60126930	FPKM1_group_688_transcript_1	0	.	60124544	60126930	0	2	226,56	0,2330
chr1	60337133	60337744	FPKM1_group_689_transcript_1	0	.	60337133	60337744	0	1	611	0
chr1	60338169	60338523	FPKM1_group_689_transcript_2	0	.	60338169	60338523	0	1	354	0
chr1	60571885	60573065	FPKM1_group_690_transcript_1	0	.	60571885	60573065	0	1	1180	0
chr1	60763503	60763917	FPKM1_group_692_transcript_1	0	.	60763503	60763917	0	1	414	0
chr1	60760997	60767751	FPKM1_group_692_transcript_3	0	+	60760997	60767751	0	3	2233,1215,573	0,3459,6181
chr1	60777601	60778873	FPKM1_group_694_transcript_1	0	.	60777601	60778873	0	1	1272	0
chr1	60798804	60799637	FPKM1_group_695_transcript_1	0	.	60798804	60799637	0	1	833	0
chr1	60801003	60801365	FPKM1_group_696_transcript_1	0	.	60801003	60801365	0	1	362	0
chr1	60817574	60818779	FPKM1_group_698_transcript_2	0	.	60817574	60818779	0	1	1205	0
chr1	60835617	60836146	FPKM1_group_699_transcript_1	0	.	60835617	60836146	0	1	529	0
chr1	60833702	60835055	FPKM1_group_699_transcript_2	0	.	60833702	60835055	0	1	1353	0
chr1	60840582	60841339	FPKM1_group_700_transcript_1	0	.	60840582	60841339	0	1	757	0
chr1	60838574	60840900	FPKM1_group_700_transcript_4	0	.	60838574	60840900	0	1	2326	0
chr1	60885342	60885970	FPKM1_group_702_transcript_1	0	.	60885342	60885970	0	1	628	0
chr1	61702607	61702817	FPKM1_group_704_transcript_1	0	.	61702607	61702817	0	1	210	0
chr1	61791639	61794158	FPKM1_group_705_transcript_1	0	-	61791639	61794158	0	2	201,137	0,2382
chr1	61902519	61902773	FPKM1_group_710_transcript_1	0	.	61902519	61902773	0	1	254	0
chr1	61917708	61918096	FPKM1_group_712_transcript_1	0	.	61917708	61918096	0	1	388	0
chr1	62451683	62451898	FPKM1_group_715_transcript_1	0	.	62451683	62451898	0	1	215	0
chr1	62452372	62453421	FPKM1_group_715_transcript_2	0	.	62452372	62453421	0	1	1049	0
chr1	62455726	62456119	FPKM1_group_715_transcript_3	0	.	62455726	62456119	0	1	393	0
chr1	62456227	62456753	FPKM1_group_715_transcript_4	0	.	62456227	62456753	0	1	526	0
chr1	62457999	62458248	FPKM1_group_715_transcript_5	0	.	62457999	62458248	0	1	249	0
chr1	62453174	62457947	FPKM1_group_715_transcript_6	0	.	62453174	62457947	0	2	1505,1101	0,3672
chr1	62460481	62461324	FPKM1_group_716_transcript_1	0	.	62460481	62461324	0	2	584,198	0,645
chr1	62463233	62463935	FPKM1_group_716_transcript_2	0	.	62463233	62463935	0	1	702	0
chr1	62461883	62462723	FPKM1_group_716_transcript_3	0	+	62461883	62462723	0	2	96,430	0,410
chr1	62472254	62472456	FPKM1_group_717_transcript_1	0	.	62472254	62472456	0	1	202	0
chr1	62470609	62471385	FPKM1_group_717_transcript_2	0	.	62470609	62471385	0	1	776	0
chr1	62471383	62471895	FPKM1_group_717_transcript_3	0	.	62471383	62471895	0	1	512	0
chr1	62670819	62671029	FPKM1_group_718_transcript_1	0	.	62670819	62671029	0	1	210	0
chr1	62956833	62957125	FPKM1_group_719_transcript_2	0	.	62956833	62957125	0	1	292	0
chr1	62957241	62957708	FPKM1_group_719_transcript_3	0	.	62957241	62957708	0	1	467	0
chr1	62962361	62962698	FPKM1_group_720_transcript_3	0	.	62962361	62962698	0	1	337	0
chr1	63214183	63217680	FPKM1_group_724_transcript_1	0	.	63214183	63217680	0	3	362,66,80	0,1719,3417
chr1	63495247	63495716	FPKM1_group_728_transcript_1	0	.	63495247	63495716	0	1	469	0
chr1	63919884	63920662	FPKM1_group_729_transcript_1	0	.	63919884	63920662	0	1	778	0
chr1	64589630	64589880	FPKM1_group_735_transcript_1	0	.	64589630	64589880	0	1	250	0
chr1	64588336	64593974	FPKM1_group_735_transcript_3	0	+	64588336	64593974	0	2	422,51	0,5587
chr1	65209959	65210835	FPKM1_group_737_transcript_1	0	.	65209959	65210835	0	1	876	0
chr1	65215984	65216288	FPKM1_group_738_transcript_1	0	.	65215984	65216288	0	1	304	0
chr1	65216407	65218841	FPKM1_group_738_transcript_2	0	.	65216407	65218841	0	1	2434	0
chr1	65225156	65226889	FPKM1_group_739_transcript_1	0	.	65225156	65226889	0	1	1733	0
chr1	65230641	65230897	FPKM1_group_740_transcript_1	0	.	65230641	65230897	0	1	256	0
chr1	65232185	65234817	FPKM1_group_741_transcript_1	0	.	65232185	65234817	0	1	2632	0
chr1	65234177	65237967	FPKM1_group_741_transcript_2	0	.	65234177	65237967	0	1	3790	0
chr1	65247208	65251234	FPKM1_group_742_transcript_1	0	.	65247208	65251234	0	1	4026	0
chr1	65255137	65255522	FPKM1_group_743_transcript_2	0	.	65255137	65255522	0	1	385	0
chr1	65265243	65268835	FPKM1_group_744_transcript_1	0	.	65265243	65268835	0	1	3592	0
chr1	66674817	66678370	FPKM1_group_747_transcript_1	0	+	66674817	66678370	0	2	157,660	0,2893
chr1	66984449	66985076	FPKM1_group_749_transcript_1	0	.	66984449	66985076	0	1	627	0
chr1	66985095	66986044	FPKM1_group_749_transcript_2	0	.	66985095	66986044	0	1	949	0
chr1	66985861	66987085	FPKM1_group_749_transcript_3	0	.	66985861	66987085	0	1	1224	0
chr1	66987368	66989394	FPKM1_group_749_transcript_4	0	.	66987368	66989394	0	1	2026	0
chr1	67293700	67293971	FPKM1_group_750_transcript_1	0	.	67293700	67293971	0	1	271	0
chr1	67710020	67710291	FPKM1_group_751_transcript_1	0	+	67710020	67710291	0	2	103,102	0,169
chr1	67744925	67745217	FPKM1_group_753_transcript_1	0	.	67744925	67745217	0	1	292	0
chr1	67752875	67754283	FPKM1_group_754_transcript_1	0	.	67752875	67754283	0	3	553,222,86	0,800,1322
chr1	67759005	67759625	FPKM1_group_755_transcript_1	0	-	67759005	67759625	0	2	70,218	0,402
chr1	67761129	67761538	FPKM1_group_756_transcript_1	0	.	67761129	67761538	0	1	409	0
chr1	67766133	67766418	FPKM1_group_757_transcript_1	0	.	67766133	67766418	0	1	285	0
chr1	67765335	67766060	FPKM1_group_757_transcript_2	0	.	67765335	67766060	0	2	436,253	0,472
chr1	67767890	67772905	FPKM1_group_758_transcript_1	0	+	67767890	67772905	0	4	130,322,678,77	0,527,2051,4938
chr1	67775430	67775662	FPKM1_group_759_transcript_1	0	.	67775430	67775662	0	1	232	0
chr1	67784510	67784815	FPKM1_group_760_transcript_1	0	.	67784510	67784815	0	1	305	0
chr1	67785241	67791349	FPKM1_group_760_transcript_2	0	.	67785241	67791349	0	3	92,95,75	0,2757,6033
chr1	67800341	67818153	FPKM1_group_761_transcript_1	0	+	67800341	67818153	0	3	89,128,59	0,13001,17753
chr1	67829705	67830259	FPKM1_group_762_transcript_1	0	.	67829705	67830259	0	1	554	0
chr1	67897766	67898121	FPKM1_group_763_transcript_1	0	.	67897766	67898121	0	1	355	0
chr1	68088919	68089271	FPKM1_group_766_transcript_1	0	.	68088919	68089271	0	1	352	0
chr1	68090806	68091156	FPKM1_group_767_transcript_1	0	.	68090806	68091156	0	1	350	0
chr1	68093743	68094192	FPKM1_group_768_transcript_1	0	.	68093743	68094192	0	1	449	0
chr1	68104737	68105070	FPKM1_group_769_transcript_1	0	.	68104737	68105070	0	1	333	0
chr1	68111965	68112204	FPKM1_group_770_transcript_1	0	.	68111965	68112204	0	1	239	0
chr1	68112303	68112607	FPKM1_group_770_transcript_2	0	.	68112303	68112607	0	1	304	0
chr1	68112725	68113691	FPKM1_group_770_transcript_3	0	.	68112725	68113691	0	1	966	0
chr1	68129905	68130278	FPKM1_group_771_transcript_1	0	.	68129905	68130278	0	1	373	0
chr1	68160483	68160844	FPKM1_group_773_transcript_1	0	.	68160483	68160844	0	1	361	0
chr1	68167067	68167359	FPKM1_group_774_transcript_1	0	.	68167067	68167359	0	1	292	0
chr1	68168333	68168808	FPKM1_group_774_transcript_2	0	+	68168333	68168808	0	2	55,244	0,231
chr1	68182844	68183365	FPKM1_group_775_transcript_1	0	.	68182844	68183365	0	1	521	0
chr1	68274307	68275028	FPKM1_group_777_transcript_1	0	.	68274307	68275028	0	2	77,313	0,408
chr1	68331925	68332641	FPKM1_group_780_transcript_1	0	.	68331925	68332641	0	1	716	0
chr1	68332549	68332773	FPKM1_group_780_transcript_2	0	.	68332549	68332773	0	1	224	0
chr1	68333081	68335296	FPKM1_group_780_transcript_3	0	.	68333081	68335296	0	1	2215	0
chr1	68775810	68776836	FPKM1_group_782_transcript_1	0	.	68775810	68776836	0	1	1026	0
chr1	68853974	68854193	FPKM1_group_783_transcript_1	0	.	68853974	68854193	0	1	219	0
chr1	69120543	69121026	FPKM1_group_784_transcript_1	0	.	69120543	69121026	0	1	483	0
chr1	69120045	69120729	FPKM1_group_784_transcript_2	0	.	69120045	69120729	0	1	684	0
chr1	69122144	69122366	FPKM1_group_785_transcript_1	0	.	69122144	69122366	0	1	222	0
chr1	69180819	69181708	FPKM1_group_786_transcript_1	0	.	69180819	69181708	0	1	889	0
chr1	69791868	69792206	FPKM1_group_801_transcript_1	0	.	69791868	69792206	0	1	338	0
chr1	69801798	69802040	FPKM1_group_802_transcript_1	0	.	69801798	69802040	0	1	242	0
chr1	70366993	70367390	FPKM1_group_804_transcript_1	0	.	70366993	70367390	0	1	397	0
chr1	70370238	70370612	FPKM1_group_805_transcript_1	0	.	70370238	70370612	0	1	374	0
chr1	70377578	70379834	FPKM1_group_807_transcript_1	0	.	70377578	70379834	0	1	2256	0
chr1	70380053	70380859	FPKM1_group_807_transcript_2	0	.	70380053	70380859	0	1	806	0
chr1	70684854	70685695	FPKM1_group_808_transcript_1	0	.	70684854	70685695	0	1	841	0
chr1	71333848	71334902	FPKM1_group_810_transcript_1	0	.	71333848	71334902	0	2	530,445	0,609
chr1	71338796	71339003	FPKM1_group_811_transcript_1	0	.	71338796	71339003	0	1	207	0
chr1	71363290	71363507	FPKM1_group_812_transcript_1	0	.	71363290	71363507	0	1	217	0
chr1	71366560	71367071	FPKM1_group_813_transcript_1	0	.	71366560	71367071	0	1	511	0
chr1	71368820	71369431	FPKM1_group_814_transcript_1	0	.	71368820	71369431	0	1	611	0
chr1	71407862	71408119	FPKM1_group_816_transcript_1	0	.	71407862	71408119	0	1	257	0
chr1	71431973	71476387	FPKM1_group_817_transcript_2	0	+	71431973	71476387	0	3	26,171,987	0,29241,43427
chr1	71478569	71479549	FPKM1_group_818_transcript_1	0	.	71478569	71479549	0	1	980	0
chr1	71535726	71536125	FPKM1_group_823_transcript_1	0	.	71535726	71536125	0	1	399	0
chr1	72743409	72745183	FPKM1_group_826_transcript_1	0	-	72743409	72745183	0	2	208,96	0,1678
chr1	72793479	72796156	FPKM1_group_827_transcript_1	0	+	72793479	72796156	0	2	190,26	0,2651
chr1	72839367	72839615	FPKM1_group_829_transcript_1	0	.	72839367	72839615	0	1	248	0
chr1	72895609	72896052	FPKM1_group_832_transcript_1	0	.	72895609	72896052	0	1	443	0
chr1	72896240	72896789	FPKM1_group_832_transcript_2	0	.	72896240	72896789	0	1	549	0
chr1	72897720	72897940	FPKM1_group_832_transcript_3	0	.	72897720	72897940	0	1	220	0
chr1	72919431	72919706	FPKM1_group_835_transcript_1	0	.	72919431	72919706	0	1	275	0
chr1	72925511	72925756	FPKM1_group_835_transcript_2	0	.	72925511	72925756	0	1	245	0
chr1	72949801	72950040	FPKM1_group_838_transcript_1	0	.	72949801	72950040	0	1	239	0
chr1	72961845	72962251	FPKM1_group_840_transcript_1	0	.	72961845	72962251	0	1	406	0
chr1	72984400	72984782	FPKM1_group_842_transcript_1	0	.	72984400	72984782	0	1	382	0
chr1	73082139	73082418	FPKM1_group_845_transcript_1	0	.	73082139	73082418	0	1	279	0
chr1	73114313	73114579	FPKM1_group_847_transcript_1	0	.	73114313	73114579	0	1	266	0
chr1	73157177	73157525	FPKM1_group_849_transcript_1	0	.	73157177	73157525	0	1	348	0
chr1	73220348	73223599	FPKM1_group_852_transcript_3	0	+	73220348	73223599	0	2	68,141	0,3110
chr1	74931605	74931942	FPKM1_group_854_transcript_2	0	.	74931605	74931942	0	1	337	0
chr1	74930534	74931431	FPKM1_group_854_transcript_3	0	.	74930534	74931431	0	1	897	0
chr1	74935958	74936168	FPKM1_group_855_transcript_1	0	.	74935958	74936168	0	1	210	0
chr1	74939168	74940010	FPKM1_group_855_transcript_2	0	.	74939168	74940010	0	1	842	0
chr1	74939881	74940805	FPKM1_group_855_transcript_4	0	.	74939881	74940805	0	1	924	0
chr1	74936816	74939069	FPKM1_group_855_transcript_5	0	.	74936816	74939069	0	1	2253	0
chr1	75338985	75339275	FPKM1_group_857_transcript_1	0	.	75338985	75339275	0	1	290	0
chr1	75362827	75363142	FPKM1_group_858_transcript_1	0	.	75362827	75363142	0	1	315	0
chr1	75857285	75858373	FPKM1_group_860_transcript_1	0	.	75857285	75858373	0	1	1088	0
chr1	75858735	75859623	FPKM1_group_860_transcript_2	0	.	75858735	75859623	0	1	888	0
chr1	75880575	75916051	FPKM1_group_862_transcript_1	0	-	75880575	75916051	0	2	190,49	0,35427
chr1	75916162	75916407	FPKM1_group_862_transcript_6	0	.	75916162	75916407	0	1	245	0
chr1	75960963	75961221	FPKM1_group_863_transcript_1	0	.	75960963	75961221	0	1	258	0
chr1	76279963	76304501	FPKM1_group_865_transcript_1	0	+	76279963	76304501	0	2	208,191	0,24347
chr1	76939017	76939272	FPKM1_group_866_transcript_1	0	.	76939017	76939272	0	1	255	0
chr1	77317739	77319393	FPKM1_group_867_transcript_1	0	.	77317739	77319393	0	1	1654	0
chr1	77325056	77326193	FPKM1_group_867_transcript_2	0	.	77325056	77326193	0	1	1137	0
chr1	77319528	77320602	FPKM1_group_867_transcript_3	0	.	77319528	77320602	0	1	1074	0
chr1	77320914	77324152	FPKM1_group_867_transcript_4	0	.	77320914	77324152	0	1	3238	0
chr1	77324047	77324718	FPKM1_group_867_transcript_5	0	.	77324047	77324718	0	1	671	0
chr1	77462998	77463235	FPKM1_group_868_transcript_1	0	-	77462998	77463235	0	1	237	0
chr1	77468353	77468936	FPKM1_group_869_transcript_1	0	.	77468353	77468936	0	1	583	0
chr1	77468867	77469571	FPKM1_group_869_transcript_2	0	.	77468867	77469571	0	1	704	0
chr1	77466923	77468345	FPKM1_group_869_transcript_3	0	.	77466923	77468345	0	1	1422	0
chr1	77469408	77470407	FPKM1_group_869_transcript_4	0	.	77469408	77470407	0	1	999	0
chr1	77470458	77471514	FPKM1_group_869_transcript_5	0	.	77470458	77471514	0	1	1056	0
chr1	77465039	77466810	FPKM1_group_869_transcript_6	0	+	77465039	77466810	0	1	1771	0
chr1	78389017	78391369	FPKM1_group_872_transcript_1	0	.	78389017	78391369	0	1	2352	0
chr1	78394259	78394825	FPKM1_group_873_transcript_1	0	.	78394259	78394825	0	1	566	0
chr1	78402367	78402859	FPKM1_group_874_transcript_1	0	.	78402367	78402859	0	1	492	0
chr1	78405328	78406001	FPKM1_group_875_transcript_1	0	.	78405328	78406001	0	1	673	0
chr1	78410753	78411101	FPKM1_group_876_transcript_2	0	.	78410753	78411101	0	1	348	0
chr1	78412534	78412852	FPKM1_group_877_transcript_2	0	.	78412534	78412852	0	1	318	0
chr1	78538233	78538605	FPKM1_group_878_transcript_1	0	.	78538233	78538605	0	1	372	0
chr1	78538927	78539182	FPKM1_group_878_transcript_2	0	.	78538927	78539182	0	1	255	0
chr1	78915544	78915821	FPKM1_group_879_transcript_1	0	.	78915544	78915821	0	1	277	0
chr1	79119156	79124269	FPKM1_group_880_transcript_1	0	-	79119156	79124269	0	2	182,40	0,5073
chr1	79123079	79123715	FPKM1_group_880_transcript_2	0	.	79123079	79123715	0	1	636	0
chr1	79126128	79126363	FPKM1_group_881_transcript_1	0	.	79126128	79126363	0	1	235	0
chr1	80774026	80892481	FPKM1_group_889_transcript_2	0	+	80774026	80892481	0	6	189,49,119,414,664,134	0,4834,105529,108200,110806,118321
chr1	81476821	81477038	FPKM1_group_891_transcript_1	0	.	81476821	81477038	0	1	217	0
chr1	81479722	81480186	FPKM1_group_892_transcript_1	0	.	81479722	81480186	0	1	464	0
chr1	81485416	81490007	FPKM1_group_893_transcript_1	0	+	81485416	81490007	0	3	33,66,361	0,3268,4230
chr1	82793415	82793668	FPKM1_group_897_transcript_1	0	.	82793415	82793668	0	1	253	0
chr1	83015609	83015827	FPKM1_group_908_transcript_1	0	.	83015609	83015827	0	1	218	0
chr1	83015742	83016299	FPKM1_group_908_transcript_2	0	.	83015742	83016299	0	1	557	0
chr1	83145831	83235832	FPKM1_group_911_transcript_3	0	+	83145831	83235832	0	4	22,167,63,90	0,45110,89153,89911
chr1	83254120	83259770	FPKM1_group_913_transcript_2	0	+	83254120	83259770	0	2	3472,2122	0,3528
chr1	83282263	83282507	FPKM1_group_914_transcript_1	0	.	83282263	83282507	0	1	244	0
chr1	83314950	83315205	FPKM1_group_917_transcript_1	0	.	83314950	83315205	0	1	255	0
chr1	83342922	83343153	FPKM1_group_920_transcript_1	0	.	83342922	83343153	0	1	231	0
chr1	83354551	83354818	FPKM1_group_921_transcript_1	0	.	83354551	83354818	0	1	267	0
chr1	83375097	83375377	FPKM1_group_923_transcript_1	0	.	83375097	83375377	0	1	280	0
chr1	83388619	83388879	FPKM1_group_924_transcript_1	0	.	83388619	83388879	0	1	260	0
chr1	83743415	83744305	FPKM1_group_925_transcript_1	0	.	83743415	83744305	0	1	890	0
chr1	83798727	83799068	FPKM1_group_926_transcript_1	0	.	83798727	83799068	0	1	341	0
chr1	83799471	83799760	FPKM1_group_926_transcript_2	0	.	83799471	83799760	0	1	289	0
chr1	83800079	83800378	FPKM1_group_926_transcript_3	0	.	83800079	83800378	0	1	299	0
chr1	83800439	83800740	FPKM1_group_926_transcript_4	0	.	83800439	83800740	0	1	301	0
chr1	83807371	83807610	FPKM1_group_926_transcript_6	0	.	83807371	83807610	0	1	239	0
chr1	83755031	83812570	FPKM1_group_926_transcript_7	0	+	83755031	83812570	0	3	87,83,481	0,23788,57058
chr1	83770328	83770621	FPKM1_group_926_transcript_8	0	.	83770328	83770621	0	1	293	0
chr1	83813783	83814082	FPKM1_group_927_transcript_1	0	.	83813783	83814082	0	1	299	0
chr1	83814500	83814733	FPKM1_group_927_transcript_2	0	.	83814500	83814733	0	1	233	0
chr1	83817863	83819114	FPKM1_group_927_transcript_3	0	.	83817863	83819114	0	1	1251	0
chr1	83815693	83817885	FPKM1_group_927_transcript_4	0	.	83815693	83817885	0	2	2061,76	0,2116
chr1	83829477	83830032	FPKM1_group_929_transcript_1	0	.	83829477	83830032	0	2	68,392	0,163
chr1	83833571	83833860	FPKM1_group_930_transcript_1	0	.	83833571	83833860	0	1	289	0
chr1	83879399	83885797	FPKM1_group_931_transcript_1	0	.	83879399	83885797	0	3	36,567,65	0,5346,6333
chr1	83893997	83894408	FPKM1_group_932_transcript_1	0	.	83893997	83894408	0	1	411	0
chr1	83895203	83895419	FPKM1_group_932_transcript_2	0	.	83895203	83895419	0	1	216	0
chr1	83889937	83892211	FPKM1_group_932_transcript_3	0	.	83889937	83892211	0	2	42,801	0,1473
chr1	83892302	83893907	FPKM1_group_932_transcript_4	0	.	83892302	83893907	0	2	1285,62	0,1543
chr1	83906985	83907592	FPKM1_group_934_transcript_1	0	.	83906985	83907592	0	1	607	0
chr1	83909375	83909773	FPKM1_group_935_transcript_1	0	.	83909375	83909773	0	1	398	0
chr1	83910928	83911232	FPKM1_group_936_transcript_1	0	.	83910928	83911232	0	1	304	0
chr1	83932277	83932778	FPKM1_group_937_transcript_1	0	.	83932277	83932778	0	1	501	0
chr1	83933732	83933947	FPKM1_group_937_transcript_2	0	.	83933732	83933947	0	1	215	0
chr1	83934812	83935297	FPKM1_group_937_transcript_3	0	-	83934812	83935297	0	2	115,100	0,385
chr1	83957891	83958223	FPKM1_group_938_transcript_1	0	.	83957891	83958223	0	1	332	0
chr1	83958963	83959847	FPKM1_group_938_transcript_2	0	.	83958963	83959847	0	1	884	0
chr1	83966068	83966386	FPKM1_group_939_transcript_1	0	.	83966068	83966386	0	1	318	0
chr1	84004720	84004974	FPKM1_group_941_transcript_1	0	.	84004720	84004974	0	1	254	0
chr1	84007390	84009937	FPKM1_group_942_transcript_1	0	.	84007390	84009937	0	3	69,94,265	0,1844,2282
chr1	84020539	84020852	FPKM1_group_943_transcript_1	0	.	84020539	84020852	0	1	313	0
chr1	84022339	84022638	FPKM1_group_943_transcript_2	0	.	84022339	84022638	0	1	299	0
chr1	84021514	84022178	FPKM1_group_943_transcript_3	0	.	84021514	84022178	0	1	664	0
chr1	84028578	84029051	FPKM1_group_944_transcript_2	0	.	84028578	84029051	0	1	473	0
chr1	84026976	84028117	FPKM1_group_944_transcript_3	0	.	84026976	84028117	0	1	1141	0
chr1	84031570	84031924	FPKM1_group_945_transcript_1	0	.	84031570	84031924	0	1	354	0
chr1	84034760	84036200	FPKM1_group_946_transcript_1	0	.	84034760	84036200	0	2	249,579	0,861
chr1	84036635	84037435	FPKM1_group_946_transcript_2	0	.	84036635	84037435	0	1	800	0
chr1	84039427	84042003	FPKM1_group_947_transcript_1	0	.	84039427	84042003	0	1	2576	0
chr1	84049372	84049591	FPKM1_group_948_transcript_1	0	.	84049372	84049591	0	1	219	0
chr1	84060434	84061202	FPKM1_group_949_transcript_1	0	.	84060434	84061202	0	1	768	0
chr1	84062204	84062543	FPKM1_group_950_transcript_1	0	.	84062204	84062543	0	1	339	0
chr1	84062595	84063025	FPKM1_group_950_transcript_2	0	.	84062595	84063025	0	1	430	0
chr1	84068651	84068940	FPKM1_group_951_transcript_1	0	.	84068651	84068940	0	1	289	0
chr1	84066146	84068305	FPKM1_group_951_transcript_2	0	.	84066146	84068305	0	1	2159	0
chr1	84082702	84084186	FPKM1_group_952_transcript_1	0	.	84082702	84084186	0	1	1484	0
chr1	84526674	84528234	FPKM1_group_956_transcript_1	0	.	84526674	84528234	0	1	1560	0
chr1	84528094	84529351	FPKM1_group_956_transcript_2	0	.	84528094	84529351	0	1	1257	0
chr1	84529619	84531381	FPKM1_group_956_transcript_3	0	.	84529619	84531381	0	1	1762	0
chr1	84711294	84711698	FPKM1_group_957_transcript_1	0	.	84711294	84711698	0	1	404	0
chr1	84813818	84814067	FPKM1_group_958_transcript_1	0	.	84813818	84814067	0	1	249	0
chr1	84817316	84817746	FPKM1_group_959_transcript_1	0	-	84817316	84817746	0	1	430	0
chr1	84819843	84820209	FPKM1_group_960_transcript_1	0	-	84819843	84820209	0	1	366	0
chr1	84822773	84823119	FPKM1_group_960_transcript_2	0	.	84822773	84823119	0	1	346	0
chr1	84852233	84857096	FPKM1_group_962_transcript_1	0	.	84852233	84857096	0	2	1161,94	0,4769
chr1	85034201	85034772	FPKM1_group_963_transcript_1	0	.	85034201	85034772	0	1	571	0
chr1	85381732	85382245	FPKM1_group_965_transcript_5	0	.	85381732	85382245	0	1	513	0
chr1	85527613	85528824	FPKM1_group_966_transcript_2	0	.	85527613	85528824	0	1	1211	0
chr1	85528795	85529463	FPKM1_group_966_transcript_3	0	.	85528795	85529463	0	1	668	0
chr1	86526991	86527398	FPKM1_group_973_transcript_1	0	.	86526991	86527398	0	1	407	0
chr1	86580309	86580888	FPKM1_group_974_transcript_1	0	.	86580309	86580888	0	1	579	0
chr1	86937578	86937782	FPKM1_group_975_transcript_1	0	.	86937578	86937782	0	1	204	0
chr1	87589801	87590020	FPKM1_group_976_transcript_1	0	.	87589801	87590020	0	1	219	0
chr1	87730418	87730643	FPKM1_group_978_transcript_1	0	.	87730418	87730643	0	1	225	0
chr1	87766746	87767188	FPKM1_group_979_transcript_1	0	.	87766746	87767188	0	1	442	0
chr1	88064591	88065058	FPKM1_group_981_transcript_1	0	.	88064591	88065058	0	1	467	0
chr1	88913289	88913529	FPKM1_group_986_transcript_2	0	.	88913289	88913529	0	1	240	0
chr1	89131441	89132190	FPKM1_group_988_transcript_2	0	.	89131441	89132190	0	1	749	0
chr1	89240906	89243187	FPKM1_group_989_transcript_1	0	+	89240906	89243187	0	1	2281	0
chr1	89663562	89663814	FPKM1_group_991_transcript_1	0	.	89663562	89663814	0	1	252	0
chr1	89664113	89664682	FPKM1_group_991_transcript_2	0	.	89664113	89664682	0	1	569	0
chr1	89664745	89665417	FPKM1_group_991_transcript_3	0	.	89664745	89665417	0	1	672	0
chr1	89842986	89843270	FPKM1_group_997_transcript_1	0	.	89842986	89843270	0	1	284	0
chr1	89845593	89846235	FPKM1_group_998_transcript_1	0	-	89845593	89846235	0	1	642	0
chr1	89849355	89850209	FPKM1_group_999_transcript_2	0	.	89849355	89850209	0	1	854	0
chr1	89857146	89857376	FPKM1_group_1000_transcript_1	0	.	89857146	89857376	0	1	230	0
chr1	89856237	89856977	FPKM1_group_1000_transcript_2	0	.	89856237	89856977	0	1	740	0
chr1	89858063	89858752	FPKM1_group_1000_transcript_3	0	.	89858063	89858752	0	1	689	0
chr1	89859812	89860495	FPKM1_group_1000_transcript_5	0	.	89859812	89860495	0	1	683	0
chr1	89854776	89856160	FPKM1_group_1000_transcript_7	0	.	89854776	89856160	0	1	1384	0
chr1	90185261	90185512	FPKM1_group_1002_transcript_2	0	.	90185261	90185512	0	1	251	0
chr1	90191434	90191780	FPKM1_group_1003_transcript_1	0	.	90191434	90191780	0	1	346	0
chr1	90196833	90197122	FPKM1_group_1003_transcript_3	0	.	90196833	90197122	0	1	289	0
chr1	90201193	90201625	FPKM1_group_1004_transcript_1	0	.	90201193	90201625	0	1	432	0
chr1	90221828	90222152	FPKM1_group_1006_transcript_1	0	.	90221828	90222152	0	1	324	0
chr1	90274173	90274383	FPKM1_group_1008_transcript_1	0	.	90274173	90274383	0	1	210	0
chr1	90274535	90275889	FPKM1_group_1008_transcript_3	0	.	90274535	90275889	0	1	1354	0
chr1	90486196	90486579	FPKM1_group_1009_transcript_1	0	.	90486196	90486579	0	1	383	0
chr1	90524485	90524745	FPKM1_group_1010_transcript_1	0	.	90524485	90524745	0	1	260	0
chr1	90520444	90522457	FPKM1_group_1010_transcript_2	0	+	90520444	90522457	0	2	49,506	0,1507
chr1	90525422	90525913	FPKM1_group_1010_transcript_3	0	.	90525422	90525913	0	1	491	0
chr1	90525981	90526756	FPKM1_group_1010_transcript_4	0	.	90525981	90526756	0	1	775	0
chr1	90522525	90523953	FPKM1_group_1010_transcript_5	0	.	90522525	90523953	0	1	1428	0
chr1	90638918	90639215	FPKM1_group_1011_transcript_1	0	.	90638918	90639215	0	1	297	0
chr1	91020792	91027680	FPKM1_group_1014_transcript_2	0	.	91020792	91027680	0	2	787,139	0,6749
chr1	91040739	91041006	FPKM1_group_1015_transcript_1	0	.	91040739	91041006	0	1	267	0
chr1	91044342	91046286	FPKM1_group_1015_transcript_3	0	.	91044342	91046286	0	1	1944	0
chr1	91050914	91051146	FPKM1_group_1016_transcript_2	0	.	91050914	91051146	0	1	232	0
chr1	91055534	91055756	FPKM1_group_1017_transcript_1	0	.	91055534	91055756	0	1	222	0
chr1	91061275	91062149	FPKM1_group_1018_transcript_1	0	.	91061275	91062149	0	1	874	0
chr1	91124714	91125807	FPKM1_group_1020_transcript_1	0	.	91124714	91125807	0	1	1093	0
chr1	91122357	91124638	FPKM1_group_1020_transcript_2	0	.	91122357	91124638	0	1	2281	0
chr1	91125773	91127060	FPKM1_group_1020_transcript_3	0	.	91125773	91127060	0	1	1287	0
chr1	91127237	91129358	FPKM1_group_1020_transcript_4	0	.	91127237	91129358	0	1	2121	0
chr1	91147227	91147920	FPKM1_group_1021_transcript_1	0	.	91147227	91147920	0	1	693	0
chr1	91148071	91150000	FPKM1_group_1021_transcript_2	0	.	91148071	91150000	0	1	1929	0
chr1	91150131	91152153	FPKM1_group_1021_transcript_3	0	.	91150131	91152153	0	1	2022	0
chr1	91269598	91304322	FPKM1_group_1022_transcript_1	0	.	91269598	91304322	0	5	69,129,74,8,65	0,18153,31700,32985,34659
chr1	92676208	92676515	FPKM1_group_1028_transcript_1	0	.	92676208	92676515	0	1	307	0
chr1	92705754	92706243	FPKM1_group_1030_transcript_1	0	+	92705754	92706243	0	1	489	0
chr1	93067759	93068806	FPKM1_group_1034_transcript_1	0	.	93067759	93068806	0	1	1047	0
chr1	93063758	93067642	FPKM1_group_1034_transcript_2	0	.	93063758	93067642	0	1	3884	0
chr1	93536624	93536878	FPKM1_group_1038_transcript_1	0	.	93536624	93536878	0	1	254	0
chr1	93543527	93543999	FPKM1_group_1039_transcript_1	0	.	93543527	93543999	0	1	472	0
chr1	93549067	93549379	FPKM1_group_1040_transcript_1	0	.	93549067	93549379	0	1	312	0
chr1	93549448	93550302	FPKM1_group_1040_transcript_2	0	.	93549448	93550302	0	1	854	0
chr1	93562972	93563689	FPKM1_group_1041_transcript_1	0	.	93562972	93563689	0	1	717	0
chr1	94086824	94087140	FPKM1_group_1042_transcript_1	0	.	94086824	94087140	0	1	316	0
chr1	94087220	94088054	FPKM1_group_1042_transcript_2	0	.	94087220	94088054	0	1	834	0
chr1	94154774	94155048	FPKM1_group_1043_transcript_1	0	.	94154774	94155048	0	1	274	0
chr1	94223747	94224113	FPKM1_group_1044_transcript_1	0	.	94223747	94224113	0	1	366	0
chr1	94387903	94388661	FPKM1_group_1046_transcript_1	0	.	94387903	94388661	0	1	758	0
chr1	94403967	94404583	FPKM1_group_1048_transcript_1	0	.	94403967	94404583	0	1	616	0
chr1	94548789	94549577	FPKM1_group_1050_transcript_1	0	.	94548789	94549577	0	1	788	0
chr1	94549398	94551138	FPKM1_group_1050_transcript_2	0	+	94549398	94551138	0	2	1236,285	0,1455
chr1	94551198	94551574	FPKM1_group_1050_transcript_3	0	.	94551198	94551574	0	1	376	0
chr1	94616392	94616636	FPKM1_group_1052_transcript_1	0	.	94616392	94616636	0	1	244	0
chr1	94898490	94899120	FPKM1_group_1053_transcript_1	0	.	94898490	94899120	0	1	630	0
chr1	94897220	94897645	FPKM1_group_1053_transcript_2	0	.	94897220	94897645	0	1	425	0
chr1	94901913	94903580	FPKM1_group_1054_transcript_1	0	.	94901913	94903580	0	1	1667	0
chr1	95218724	95219328	FPKM1_group_1055_transcript_2	0	.	95218724	95219328	0	1	604	0
chr1	95219189	95219575	FPKM1_group_1055_transcript_3	0	.	95219189	95219575	0	1	386	0
chr1	95486899	95488011	FPKM1_group_1056_transcript_1	0	.	95486899	95488011	0	1	1112	0
chr1	95491328	95492479	FPKM1_group_1056_transcript_6	0	.	95491328	95492479	0	1	1151	0
chr1	95489632	95491047	FPKM1_group_1056_transcript_7	0	.	95489632	95491047	0	1	1415	0
chr1	95499688	95499964	FPKM1_group_1057_transcript_1	0	.	95499688	95499964	0	1	276	0
chr1	95549070	95559755	FPKM1_group_1058_transcript_1	0	+	95549070	95559755	0	5	267,187,57,821,319	0,4861,5954,6667,10366
chr1	95865571	95865806	FPKM1_group_1061_transcript_1	0	.	95865571	95865806	0	1	235	0
chr1	95946864	95947125	FPKM1_group_1063_transcript_1	0	.	95946864	95947125	0	1	261	0
chr1	96116164	96116389	FPKM1_group_1069_transcript_1	0	.	96116164	96116389	0	1	225	0
chr1	96227949	96261025	FPKM1_group_1070_transcript_1	0	+	96227949	96261025	0	6	118,244,145,75,230,350	0,2189,2559,6314,16386,32726
chr1	96686503	96686770	FPKM1_group_1072_transcript_1	0	.	96686503	96686770	0	1	267	0
chr1	96752232	96762239	FPKM1_group_1073_transcript_1	0	+	96752232	96762239	0	3	46,347,77	0,6986,9930
chr1	97065290	97065805	FPKM1_group_1074_transcript_1	0	.	97065290	97065805	0	1	515	0
chr1	98205177	98205819	FPKM1_group_1077_transcript_1	0	.	98205177	98205819	0	1	642	0
chr1	98210251	98210625	FPKM1_group_1078_transcript_1	0	.	98210251	98210625	0	1	374	0
chr1	98250072	98250493	FPKM1_group_1079_transcript_2	0	+	98250072	98250493	0	1	421	0
chr1	98250842	98251126	FPKM1_group_1079_transcript_3	0	+	98250842	98251126	0	1	284	0
chr1	98281223	98281573	FPKM1_group_1080_transcript_1	0	.	98281223	98281573	0	1	350	0
chr1	98281896	98282580	FPKM1_group_1080_transcript_2	0	.	98281896	98282580	0	1	684	0
chr1	98325130	98370007	FPKM1_group_1081_transcript_1	0	+	98325130	98370007	0	3	604,97,450	0,43711,44427
chr1	98341985	98342228	FPKM1_group_1081_transcript_2	0	.	98341985	98342228	0	1	243	0
chr1	98346087	98346313	FPKM1_group_1081_transcript_3	0	.	98346087	98346313	0	1	226	0
chr1	98374435	98375109	FPKM1_group_1081_transcript_7	0	.	98374435	98375109	0	1	674	0
chr1	99004353	99004716	FPKM1_group_1082_transcript_1	0	.	99004353	99004716	0	1	363	0
chr1	99941362	99941680	FPKM1_group_1085_transcript_1	0	.	99941362	99941680	0	1	318	0
chr1	100086632	100087180	FPKM1_group_1087_transcript_1	0	.	100086632	100087180	0	1	548	0
chr1	100204184	100204523	FPKM1_group_1088_transcript_2	0	+	100204184	100204523	0	1	339	0
chr1	100502611	100502963	FPKM1_group_1089_transcript_1	0	.	100502611	100502963	0	1	352	0
chr1	100492046	100501971	FPKM1_group_1089_transcript_2	0	+	100492046	100501971	0	2	80,2795	0,7130
chr1	100531081	100534108	FPKM1_group_1090_transcript_1	0	-	100531081	100534108	0	2	214,54	0,2973
chr1	100575080	100575421	FPKM1_group_1091_transcript_1	0	.	100575080	100575421	0	1	341	0
chr1	100978927	100979309	FPKM1_group_1093_transcript_1	0	.	100978927	100979309	0	1	382	0
chr1	100980429	100981128	FPKM1_group_1094_transcript_1	0	.	100980429	100981128	0	1	699	0
chr1	101267656	101268774	FPKM1_group_1096_transcript_1	0	.	101267656	101268774	0	1	1118	0
chr1	101284008	101284930	FPKM1_group_1097_transcript_2	0	.	101284008	101284930	0	1	922	0
chr1	101293883	101294483	FPKM1_group_1099_transcript_3	0	+	101293883	101294483	0	1	600	0
chr1	101299501	101299783	FPKM1_group_1100_transcript_2	0	+	101299501	101299783	0	1	282	0
chr1	101300107	101300670	FPKM1_group_1100_transcript_3	0	.	101300107	101300670	0	1	563	0
chr1	101303680	101305390	FPKM1_group_1101_transcript_1	0	.	101303680	101305390	0	1	1710	0
chr1	101306545	101307888	FPKM1_group_1102_transcript_1	0	.	101306545	101307888	0	1	1343	0
chr1	101310473	101310898	FPKM1_group_1103_transcript_1	0	.	101310473	101310898	0	1	425	0
chr1	101312291	101312605	FPKM1_group_1103_transcript_2	0	.	101312291	101312605	0	1	314	0
chr1	101309457	101310449	FPKM1_group_1103_transcript_3	0	.	101309457	101310449	0	1	992	0
chr1	101311309	101312132	FPKM1_group_1103_transcript_4	0	.	101311309	101312132	0	1	823	0
chr1	101350530	101350756	FPKM1_group_1104_transcript_2	0	.	101350530	101350756	0	1	226	0
chr1	101413025	101413416	FPKM1_group_1105_transcript_1	0	.	101413025	101413416	0	1	391	0
chr1	101423334	101423545	FPKM1_group_1108_transcript_1	0	.	101423334	101423545	0	1	211	0
chr1	101466953	101467607	FPKM1_group_1110_transcript_1	0	.	101466953	101467607	0	1	654	0
chr1	101472284	101472518	FPKM1_group_1111_transcript_1	0	.	101472284	101472518	0	1	234	0
chr1	101473329	101473582	FPKM1_group_1111_transcript_2	0	.	101473329	101473582	0	1	253	0
chr1	101473486	101473731	FPKM1_group_1111_transcript_3	0	.	101473486	101473731	0	1	245	0
chr1	101473825	101474672	FPKM1_group_1111_transcript_4	0	.	101473825	101474672	0	2	200,205	0,642
chr1	102815971	102816257	FPKM1_group_1124_transcript_1	0	.	102815971	102816257	0	1	286	0
chr1	102896366	102896628	FPKM1_group_1125_transcript_2	0	.	102896366	102896628	0	1	262	0
chr1	102896946	102897600	FPKM1_group_1125_transcript_3	0	.	102896946	102897600	0	1	654	0
chr1	104469700	104474006	FPKM1_group_1126_transcript_1	0	+	104469700	104474006	0	2	364,41	0,4265
chr1	104725842	104726046	FPKM1_group_1127_transcript_1	0	.	104725842	104726046	0	1	204	0
chr1	104812019	104812553	FPKM1_group_1128_transcript_1	0	.	104812019	104812553	0	1	534	0
chr1	106040890	106042063	FPKM1_group_1131_transcript_1	0	.	106040890	106042063	0	1	1173	0
chr1	106544328	106545001	FPKM1_group_1134_transcript_1	0	.	106544328	106545001	0	1	673	0
chr1	106548906	106550176	FPKM1_group_1135_transcript_1	0	.	106548906	106550176	0	1	1270	0
chr1	106560445	106563948	FPKM1_group_1136_transcript_1	0	.	106560445	106563948	0	1	3503	0
chr1	106646849	106650138	FPKM1_group_1141_transcript_1	0	.	106646849	106650138	0	1	3289	0
chr1	106665189	106665747	FPKM1_group_1144_transcript_1	0	.	106665189	106665747	0	1	558	0
chr1	106674250	106677375	FPKM1_group_1145_transcript_1	0	-	106674250	106677375	0	2	147,72	0,3053
chr1	106679447	106681248	FPKM1_group_1146_transcript_2	0	.	106679447	106681248	0	1	1801	0
chr1	106681551	106681947	FPKM1_group_1146_transcript_3	0	.	106681551	106681947	0	1	396	0
chr1	106706885	106707830	FPKM1_group_1149_transcript_1	0	.	106706885	106707830	0	1	945	0
chr1	106875248	106875534	FPKM1_group_1151_transcript_1	0	.	106875248	106875534	0	1	286	0
chr1	106891356	106891688	FPKM1_group_1153_transcript_1	0	.	106891356	106891688	0	1	332	0
chr1	106953893	106954306	FPKM1_group_1157_transcript_1	0	.	106953893	106954306	0	1	413	0
chr1	107397435	107399219	FPKM1_group_1167_transcript_2	0	.	107397435	107399219	0	1	1784	0
chr1	108360961	108361205	FPKM1_group_1169_transcript_1	0	.	108360961	108361205	0	1	244	0
chr1	108394563	108396499	FPKM1_group_1171_transcript_1	0	+	108394563	108396499	0	2	317,45	0,1891
chr1	108396665	108396893	FPKM1_group_1171_transcript_2	0	.	108396665	108396893	0	1	228	0
chr1	108415626	108418664	FPKM1_group_1172_transcript_1	0	+	108415626	108418664	0	3	156,149,127	0,1067,2911
chr1	108878390	108879624	FPKM1_group_1175_transcript_1	0	.	108878390	108879624	0	1	1234	0
chr1	109050666	109052191	FPKM1_group_1179_transcript_1	0	.	109050666	109052191	0	1	1525	0
chr1	110064766	110069169	FPKM1_group_1184_transcript_1	0	.	110064766	110069169	0	1	4403	0
chr1	110114010	110114217	FPKM1_group_1185_transcript_1	0	.	110114010	110114217	0	1	207	0
chr1	110113221	110113671	FPKM1_group_1185_transcript_2	0	.	110113221	110113671	0	1	450	0
chr1	110122946	110123403	FPKM1_group_1186_transcript_1	0	.	110122946	110123403	0	1	457	0
chr1	110132729	110132958	FPKM1_group_1187_transcript_1	0	.	110132729	110132958	0	1	229	0
chr1	110134056	110134285	FPKM1_group_1188_transcript_1	0	.	110134056	110134285	0	1	229	0
chr1	110136238	110136623	FPKM1_group_1189_transcript_1	0	.	110136238	110136623	0	1	385	0
chr1	110552613	110552883	FPKM1_group_1203_transcript_2	0	.	110552613	110552883	0	1	270	0
chr1	110634808	110635149	FPKM1_group_1205_transcript_1	0	.	110634808	110635149	0	1	341	0
chr1	110636445	110637072	FPKM1_group_1206_transcript_1	0	.	110636445	110637072	0	1	627	0
chr1	110656570	110657019	FPKM1_group_1207_transcript_1	0	.	110656570	110657019	0	1	449	0
chr1	110756203	110762603	FPKM1_group_1208_transcript_4	0	+	110756203	110762603	0	4	1181,141,469,212	0,2032,3950,6188
chr1	110764548	110764908	FPKM1_group_1209_transcript_1	0	-	110764548	110764908	0	1	360	0
chr1	110914213	110914802	FPKM1_group_1211_transcript_1	0	.	110914213	110914802	0	1	589	0
chr1	110975960	110976691	FPKM1_group_1212_transcript_1	0	.	110975960	110976691	0	1	731	0
chr1	111021136	111021728	FPKM1_group_1214_transcript_1	0	.	111021136	111021728	0	1	592	0
chr1	111026262	111026977	FPKM1_group_1214_transcript_3	0	.	111026262	111026977	0	1	715	0
chr1	111066291	111066614	FPKM1_group_1216_transcript_1	0	+	111066291	111066614	0	3	69,106,35	0,128,288
chr1	111249829	111251634	FPKM1_group_1217_transcript_1	0	.	111249829	111251634	0	1	1805	0
chr1	111251552	111253743	FPKM1_group_1217_transcript_2	0	.	111251552	111253743	0	1	2191	0
chr1	111259643	111259943	FPKM1_group_1218_transcript_1	0	.	111259643	111259943	0	1	300	0
chr1	111262241	111262553	FPKM1_group_1219_transcript_1	0	.	111262241	111262553	0	1	312	0
chr1	111270899	111271898	FPKM1_group_1223_transcript_2	0	.	111270899	111271898	0	1	999	0
chr1	111449353	111450050	FPKM1_group_1226_transcript_2	0	.	111449353	111450050	0	1	697	0
chr1	111451634	111452273	FPKM1_group_1226_transcript_4	0	.	111451634	111452273	0	1	639	0
chr1	111454294	111454751	FPKM1_group_1227_transcript_1	0	.	111454294	111454751	0	1	457	0
chr1	111459619	111460238	FPKM1_group_1227_transcript_3	0	.	111459619	111460238	0	1	619	0
chr1	111824812	111825320	FPKM1_group_1228_transcript_1	0	.	111824812	111825320	0	1	508	0
chr1	112112906	112114374	FPKM1_group_1229_transcript_1	0	.	112112906	112114374	0	1	1468	0
chr1	112343443	112344553	FPKM1_group_1230_transcript_1	0	.	112343443	112344553	0	1	1110	0
chr1	112368285	112368854	FPKM1_group_1235_transcript_1	0	.	112368285	112368854	0	1	569	0
chr1	112488639	112488860	FPKM1_group_1237_transcript_1	0	.	112488639	112488860	0	1	221	0
chr1	112505116	112505390	FPKM1_group_1238_transcript_1	0	.	112505116	112505390	0	1	274	0
chr1	112696171	112696432	FPKM1_group_1239_transcript_1	0	.	112696171	112696432	0	1	261	0
chr1	112704503	112705088	FPKM1_group_1241_transcript_1	0	.	112704503	112705088	0	1	585	0
chr1	113059816	113061957	FPKM1_group_1244_transcript_1	0	+	113059816	113061957	0	1	2141	0
chr1	113161949	113162705	FPKM1_group_1248_transcript_1	0	.	113161949	113162705	0	1	756	0
chr1	113163083	113163871	FPKM1_group_1248_transcript_2	0	.	113163083	113163871	0	1	788	0
chr1	113164169	113165124	FPKM1_group_1248_transcript_3	0	+	113164169	113165124	0	1	955	0
chr1	113170115	113170369	FPKM1_group_1249_transcript_1	0	.	113170115	113170369	0	1	254	0
chr1	113168308	113169587	FPKM1_group_1249_transcript_2	0	.	113168308	113169587	0	1	1279	0
chr1	113167583	113170067	FPKM1_group_1249_transcript_3	0	.	113167583	113170067	0	2	427,414	0,2070
chr1	113171262	113171793	FPKM1_group_1249_transcript_4	0	.	113171262	113171793	0	1	531	0
chr1	113172898	113173238	FPKM1_group_1250_transcript_1	0	.	113172898	113173238	0	1	340	0
chr1	113183256	113183478	FPKM1_group_1251_transcript_1	0	.	113183256	113183478	0	1	222	0
chr1	113184697	113185791	FPKM1_group_1252_transcript_1	0	.	113184697	113185791	0	1	1094	0
chr1	113187037	113188157	FPKM1_group_1252_transcript_3	0	.	113187037	113188157	0	1	1120	0
chr1	113214098	113214610	FPKM1_group_1255_transcript_4	0	.	113214098	113214610	0	1	512	0
chr1	113302825	113303718	FPKM1_group_1257_transcript_1	0	.	113302825	113303718	0	1	893	0
chr1	113305750	113306492	FPKM1_group_1257_transcript_2	0	.	113305750	113306492	0	1	742	0
chr1	113303930	113305595	FPKM1_group_1257_transcript_3	0	.	113303930	113305595	0	1	1665	0
chr1	113320965	113321887	FPKM1_group_1258_transcript_1	0	.	113320965	113321887	0	1	922	0
chr1	113324902	113325620	FPKM1_group_1259_transcript_1	0	-	113324902	113325620	0	1	718	0
chr1	113326071	113326415	FPKM1_group_1259_transcript_2	0	.	113326071	113326415	0	1	344	0
chr1	113325359	113326009	FPKM1_group_1259_transcript_3	0	.	113325359	113326009	0	1	650	0
chr1	113324324	113325176	FPKM1_group_1259_transcript_4	0	.	113324324	113325176	0	1	852	0
chr1	113334303	113334751	FPKM1_group_1260_transcript_1	0	.	113334303	113334751	0	1	448	0
chr1	113334927	113336913	FPKM1_group_1260_transcript_4	0	.	113334927	113336913	0	1	1986	0
chr1	113342242	113343384	FPKM1_group_1261_transcript_1	0	.	113342242	113343384	0	1	1142	0
chr1	113343049	113343746	FPKM1_group_1261_transcript_2	0	.	113343049	113343746	0	1	697	0
chr1	113341542	113342520	FPKM1_group_1261_transcript_4	0	.	113341542	113342520	0	1	978	0
chr1	113349814	113350336	FPKM1_group_1262_transcript_1	0	.	113349814	113350336	0	1	522	0
chr1	113357856	113358636	FPKM1_group_1263_transcript_1	0	.	113357856	113358636	0	1	780	0
chr1	113372375	113373548	FPKM1_group_1264_transcript_2	0	.	113372375	113373548	0	1	1173	0
chr1	113382693	113382999	FPKM1_group_1265_transcript_1	0	.	113382693	113382999	0	1	306	0
chr1	113378965	113382105	FPKM1_group_1265_transcript_2	0	+	113378965	113382105	0	1	3140	0
chr1	113390196	113391197	FPKM1_group_1266_transcript_1	0	+	113390196	113391197	0	1	1001	0
chr1	113395141	113395483	FPKM1_group_1268_transcript_1	0	.	113395141	113395483	0	1	342	0
chr1	113408387	113408640	FPKM1_group_1269_transcript_1	0	.	113408387	113408640	0	1	253	0
chr1	113408545	113409160	FPKM1_group_1269_transcript_2	0	.	113408545	113409160	0	1	615	0
chr1	113411817	113412909	FPKM1_group_1270_transcript_2	0	.	113411817	113412909	0	1	1092	0
chr1	113537084	113537358	FPKM1_group_1271_transcript_1	0	.	113537084	113537358	0	1	274	0
chr1	114358947	114366275	FPKM1_group_1272_transcript_1	0	-	114358947	114366275	0	2	367,202	0,7126
chr1	114360437	114360868	FPKM1_group_1272_transcript_2	0	.	114360437	114360868	0	1	431	0
chr1	114360675	114361065	FPKM1_group_1272_transcript_3	0	.	114360675	114361065	0	1	390	0
chr1	114361556	114361815	FPKM1_group_1272_transcript_4	0	.	114361556	114361815	0	1	259	0
chr1	114362146	114362412	FPKM1_group_1272_transcript_5	0	.	114362146	114362412	0	1	266	0
chr1	114594679	114595696	FPKM1_group_1277_transcript_1	0	.	114594679	114595696	0	1	1017	0
chr1	114725493	114726283	FPKM1_group_1280_transcript_1	0	.	114725493	114726283	0	1	790	0
chr1	114731851	114732076	FPKM1_group_1281_transcript_1	0	.	114731851	114732076	0	1	225	0
chr1	115153344	115153692	FPKM1_group_1282_transcript_1	0	.	115153344	115153692	0	1	348	0
chr1	115443814	115446802	FPKM1_group_1283_transcript_2	0	+	115443814	115446802	0	2	451,412	0,2576
chr1	115483199	115483448	FPKM1_group_1284_transcript_1	0	.	115483199	115483448	0	1	249	0
chr1	116763099	116763476	FPKM1_group_1292_transcript_1	0	.	116763099	116763476	0	1	377	0
chr1	116774806	116775374	FPKM1_group_1293_transcript_3	0	.	116774806	116775374	0	1	568	0
chr1	116772180	116772655	FPKM1_group_1293_transcript_4	0	.	116772180	116772655	0	1	475	0
chr1	116804842	116805449	FPKM1_group_1297_transcript_1	0	.	116804842	116805449	0	1	607	0
chr1	116800628	116801072	FPKM1_group_1297_transcript_2	0	.	116800628	116801072	0	1	444	0
chr1	116800902	116801965	FPKM1_group_1297_transcript_3	0	.	116800902	116801965	0	1	1063	0
chr1	116812352	116813202	FPKM1_group_1297_transcript_4	0	.	116812352	116813202	0	1	850	0
chr1	116801936	116802849	FPKM1_group_1297_transcript_5	0	.	116801936	116802849	0	1	913	0
chr1	116802916	116803859	FPKM1_group_1297_transcript_6	0	.	116802916	116803859	0	1	943	0
chr1	116805812	116811826	FPKM1_group_1297_transcript_7	0	.	116805812	116811826	0	1	6014	0
chr1	116917119	116917467	FPKM1_group_1298_transcript_1	0	.	116917119	116917467	0	1	348	0
chr1	117117851	117118226	FPKM1_group_1300_transcript_2	0	.	117117851	117118226	0	1	375	0
chr1	117121220	117121687	FPKM1_group_1301_transcript_1	0	.	117121220	117121687	0	1	467	0
chr1	117137538	117138912	FPKM1_group_1302_transcript_1	0	.	117137538	117138912	0	1	1374	0
chr1	117213833	117214085	FPKM1_group_1305_transcript_1	0	.	117213833	117214085	0	1	252	0
chr1	117335898	117336213	FPKM1_group_1306_transcript_1	0	.	117335898	117336213	0	1	315	0
chr1	117339600	117340000	FPKM1_group_1306_transcript_3	0	.	117339600	117340000	0	1	400	0
chr1	117343552	117344237	FPKM1_group_1307_transcript_1	0	.	117343552	117344237	0	1	685	0
chr1	117389979	117390402	FPKM1_group_1308_transcript_3	0	.	117389979	117390402	0	1	423	0
chr1	117400660	117401001	FPKM1_group_1310_transcript_1	0	.	117400660	117401001	0	1	341	0
chr1	117485198	117485652	FPKM1_group_1311_transcript_1	0	.	117485198	117485652	0	1	454	0
chr1	117483752	117484703	FPKM1_group_1311_transcript_2	0	.	117483752	117484703	0	1	951	0
chr1	117874453	117874798	FPKM1_group_1313_transcript_1	0	.	117874453	117874798	0	1	345	0
chr1	117999824	118000447	FPKM1_group_1316_transcript_2	0	.	117999824	118000447	0	1	623	0
chr1	118000994	118001638	FPKM1_group_1316_transcript_3	0	.	118000994	118001638	0	1	644	0
chr1	118122827	118125255	FPKM1_group_1318_transcript_1	0	.	118122827	118125255	0	2	346,132	0,2296
chr1	118180271	118183700	FPKM1_group_1319_transcript_1	0	.	118180271	118183700	0	1	3429	0
chr1	118972307	118972691	FPKM1_group_1320_transcript_1	0	.	118972307	118972691	0	1	384	0
chr1	119214481	119215513	FPKM1_group_1324_transcript_1	0	.	119214481	119215513	0	1	1032	0
chr1	119495303	119495574	FPKM1_group_1327_transcript_1	0	.	119495303	119495574	0	1	271	0
chr1	119501439	119506058	FPKM1_group_1328_transcript_1	0	.	119501439	119506058	0	1	4619	0
chr1	119537906	119538931	FPKM1_group_1330_transcript_1	0	.	119537906	119538931	0	1	1025	0
chr1	119542656	119543051	FPKM1_group_1331_transcript_1	0	.	119542656	119543051	0	1	395	0
chr1	119544556	119545013	FPKM1_group_1332_transcript_1	0	.	119544556	119545013	0	1	457	0
chr1	119552326	119552611	FPKM1_group_1333_transcript_1	0	.	119552326	119552611	0	1	285	0
chr1	119553263	119553901	FPKM1_group_1333_transcript_2	0	.	119553263	119553901	0	1	638	0
chr1	119559169	119559420	FPKM1_group_1334_transcript_1	0	.	119559169	119559420	0	1	251	0
chr1	119586781	119587075	FPKM1_group_1336_transcript_1	0	.	119586781	119587075	0	1	294	0
chr1	119582266	119586168	FPKM1_group_1336_transcript_2	0	.	119582266	119586168	0	1	3902	0
chr1	119599925	119600333	FPKM1_group_1337_transcript_1	0	.	119599925	119600333	0	1	408	0
chr1	119603333	119603603	FPKM1_group_1337_transcript_2	0	+	119603333	119603603	0	1	270	0
chr1	119603634	119604297	FPKM1_group_1337_transcript_3	0	+	119603634	119604297	0	1	663	0
chr1	119600946	119601727	FPKM1_group_1337_transcript_4	0	+	119600946	119601727	0	1	781	0
chr1	119601830	119602395	FPKM1_group_1337_transcript_5	0	+	119601830	119602395	0	1	565	0
chr1	119605382	119605653	FPKM1_group_1338_transcript_1	0	+	119605382	119605653	0	1	271	0
chr1	119606087	119607229	FPKM1_group_1338_transcript_2	0	+	119606087	119607229	0	1	1142	0
chr1	119614065	119614285	FPKM1_group_1340_transcript_1	0	.	119614065	119614285	0	1	220	0
chr1	119616443	119616791	FPKM1_group_1340_transcript_2	0	.	119616443	119616791	0	1	348	0
chr1	119613227	119613716	FPKM1_group_1340_transcript_3	0	.	119613227	119613716	0	1	489	0
chr1	119622613	119622920	FPKM1_group_1340_transcript_6	0	.	119622613	119622920	0	1	307	0
chr1	119621476	119622393	FPKM1_group_1340_transcript_9	0	.	119621476	119622393	0	1	917	0
chr1	119627551	119627909	FPKM1_group_1341_transcript_1	0	.	119627551	119627909	0	1	358	0
chr1	119639038	119640024	FPKM1_group_1343_transcript_1	0	.	119639038	119640024	0	1	986	0
chr1	119643774	119644463	FPKM1_group_1344_transcript_1	0	.	119643774	119644463	0	1	689	0
chr1	119641457	119643539	FPKM1_group_1344_transcript_2	0	.	119641457	119643539	0	1	2082	0
chr1	119647149	119647829	FPKM1_group_1345_transcript_1	0	.	119647149	119647829	0	1	680	0
chr1	119648231	119648553	FPKM1_group_1345_transcript_2	0	.	119648231	119648553	0	1	322	0
chr1	119649314	119649558	FPKM1_group_1345_transcript_3	0	.	119649314	119649558	0	1	244	0
chr1	119660140	119660511	FPKM1_group_1346_transcript_1	0	.	119660140	119660511	0	1	371	0
chr1	119658451	119659874	FPKM1_group_1346_transcript_2	0	.	119658451	119659874	0	1	1423	0
chr1	119666334	119666961	FPKM1_group_1347_transcript_1	0	.	119666334	119666961	0	1	627	0
chr1	119664359	119665515	FPKM1_group_1347_transcript_2	0	.	119664359	119665515	0	1	1156	0
chr1	119669223	119669548	FPKM1_group_1348_transcript_1	0	.	119669223	119669548	0	1	325	0
chr1	119669602	119669934	FPKM1_group_1348_transcript_2	0	.	119669602	119669934	0	1	332	0
chr1	119668201	119669040	FPKM1_group_1348_transcript_3	0	.	119668201	119669040	0	1	839	0
chr1	119671132	119671439	FPKM1_group_1349_transcript_1	0	.	119671132	119671439	0	1	307	0
chr1	119675977	119676255	FPKM1_group_1349_transcript_2	0	.	119675977	119676255	0	1	278	0
chr1	119676306	119676621	FPKM1_group_1349_transcript_3	0	.	119676306	119676621	0	1	315	0
chr1	119672320	119675194	FPKM1_group_1349_transcript_4	0	+	119672320	119675194	0	3	113,47,709	0,568,2165
chr1	119679540	119679794	FPKM1_group_1350_transcript_1	0	.	119679540	119679794	0	1	254	0
chr1	119682196	119682644	FPKM1_group_1351_transcript_1	0	.	119682196	119682644	0	1	448	0
chr1	119682800	119683098	FPKM1_group_1351_transcript_2	0	.	119682800	119683098	0	1	298	0
chr1	119688088	119688637	FPKM1_group_1352_transcript_1	0	.	119688088	119688637	0	2	278,135	0,414
chr1	119686944	119687760	FPKM1_group_1352_transcript_2	0	.	119686944	119687760	0	1	816	0
chr1	119695768	119696153	FPKM1_group_1353_transcript_1	0	.	119695768	119696153	0	1	385	0
chr1	119696261	119696522	FPKM1_group_1353_transcript_2	0	.	119696261	119696522	0	1	261	0
chr1	119696575	119697456	FPKM1_group_1353_transcript_3	0	.	119696575	119697456	0	1	881	0
chr1	119697726	119698864	FPKM1_group_1353_transcript_4	0	+	119697726	119698864	0	2	395,174	0,964
chr1	119698142	119698483	FPKM1_group_1353_transcript_5	0	.	119698142	119698483	0	1	341	0
chr1	119699005	119699350	FPKM1_group_1353_transcript_6	0	.	119699005	119699350	0	1	345	0
chr1	119699662	119700904	FPKM1_group_1353_transcript_7	0	.	119699662	119700904	0	2	422,722	0,520
chr1	119705192	119705491	FPKM1_group_1354_transcript_3	0	.	119705192	119705491	0	1	299	0
chr1	119953945	119955062	FPKM1_group_1355_transcript_1	0	.	119953945	119955062	0	1	1117	0
chr1	119956821	119957584	FPKM1_group_1356_transcript_1	0	.	119956821	119957584	0	1	763	0
chr1	120160412	120161021	FPKM1_group_1357_transcript_1	0	.	120160412	120161021	0	1	609	0
chr1	120253393	120254427	FPKM1_group_1358_transcript_1	0	.	120253393	120254427	0	1	1034	0
chr1	120494610	120494811	FPKM1_group_1362_transcript_1	0	.	120494610	120494811	0	1	201	0
chr1	120493137	120493799	FPKM1_group_1362_transcript_4	0	.	120493137	120493799	0	1	662	0
chr1	120494300	120494559	FPKM1_group_1362_transcript_5	0	.	120494300	120494559	0	1	259	0
chr1	120494842	120498653	FPKM1_group_1362_transcript_6	0	+	120494842	120498653	0	2	2757,926	0,2885
chr1	120831805	120832354	FPKM1_group_1363_transcript_1	0	+	120831805	120832354	0	1	549	0
chr1	120833334	120833558	FPKM1_group_1363_transcript_2	0	.	120833334	120833558	0	1	224	0
chr1	120834973	120835862	FPKM1_group_1364_transcript_1	0	.	120834973	120835862	0	1	889	0
chr1	120934622	120934832	FPKM1_group_1365_transcript_1	0	.	120934622	120934832	0	1	210	0
chr1	120933154	120933386	FPKM1_group_1365_transcript_2	0	.	120933154	120933386	0	1	232	0
chr1	120933591	120933891	FPKM1_group_1365_transcript_3	0	.	120933591	120933891	0	1	300	0
chr1	120935616	120936464	FPKM1_group_1365_transcript_4	0	+	120935616	120936464	0	2	70,519	0,329
chr1	120937285	120937518	FPKM1_group_1365_transcript_5	0	.	120937285	120937518	0	1	233	0
chr1	120938739	120938940	FPKM1_group_1366_transcript_1	0	.	120938739	120938940	0	1	201	0
chr1	121018640	121019072	FPKM1_group_1367_transcript_2	0	.	121018640	121019072	0	1	432	0
chr1	121031647	121032482	FPKM1_group_1368_transcript_1	0	.	121031647	121032482	0	1	835	0
chr1	121051807	121052037	FPKM1_group_1369_transcript_1	0	.	121051807	121052037	0	1	230	0
chr1	121053723	121058750	FPKM1_group_1370_transcript_1	0	+	121053723	121058750	0	4	82,19,33,30	0,1782,3775,4997
chr1	141563299	141563844	FPKM1_group_1371_transcript_1	0	.	141563299	141563844	0	1	545	0
chr1	141560288	141566774	FPKM1_group_1371_transcript_2	0	+	141560288	141566774	0	7	268,220,88,565,237,155,194	0,594,864,2202,3723,5303,6292
chr1	141576334	141576784	FPKM1_group_1372_transcript_1	0	.	141576334	141576784	0	1	450	0
chr1	141579126	141579335	FPKM1_group_1373_transcript_1	0	.	141579126	141579335	0	1	209	0
chr1	141596890	141597392	FPKM1_group_1374_transcript_1	0	.	141596890	141597392	0	1	502	0
chr1	141595369	141595996	FPKM1_group_1374_transcript_2	0	.	141595369	141595996	0	1	627	0
chr1	141604240	141604523	FPKM1_group_1375_transcript_2	0	.	141604240	141604523	0	1	283	0
chr1	141630829	141631031	FPKM1_group_1378_transcript_1	0	.	141630829	141631031	0	1	202	0
chr1	141722559	141722820	FPKM1_group_1379_transcript_1	0	.	141722559	141722820	0	1	261	0
chr1	141723062	141724218	FPKM1_group_1379_transcript_2	0	.	141723062	141724218	0	2	324,348	0,808
chr1	141735154	141735368	FPKM1_group_1380_transcript_1	0	.	141735154	141735368	0	1	214	0
chr1	141736701	141738008	FPKM1_group_1381_transcript_1	0	.	141736701	141738008	0	1	1307	0
chr1	141743562	141744243	FPKM1_group_1382_transcript_1	0	.	141743562	141744243	0	1	681	0
chr1	141744636	141744989	FPKM1_group_1382_transcript_2	0	.	141744636	141744989	0	1	353	0
chr1	141772953	141773166	FPKM1_group_1384_transcript_1	0	.	141772953	141773166	0	1	213	0
chr1	141789625	141790305	FPKM1_group_1385_transcript_1	0	.	141789625	141790305	0	1	680	0
chr1	141790858	141791185	FPKM1_group_1385_transcript_2	0	.	141790858	141791185	0	1	327	0
chr1	141791343	141791968	FPKM1_group_1385_transcript_3	0	.	141791343	141791968	0	1	625	0
chr1	141793135	141793518	FPKM1_group_1386_transcript_1	0	.	141793135	141793518	0	1	383	0
chr1	141793769	141794007	FPKM1_group_1386_transcript_2	0	.	141793769	141794007	0	1	238	0
chr1	141794081	141794410	FPKM1_group_1386_transcript_3	0	.	141794081	141794410	0	1	329	0
chr1	141799042	141800100	FPKM1_group_1387_transcript_1	0	.	141799042	141800100	0	1	1058	0
chr1	141799998	141800274	FPKM1_group_1387_transcript_2	0	.	141799998	141800274	0	1	276	0
chr1	141800820	141801091	FPKM1_group_1387_transcript_3	0	.	141800820	141801091	0	1	271	0
chr1	141801212	141802395	FPKM1_group_1387_transcript_4	0	.	141801212	141802395	0	3	332,404,209	0,408,974
chr1	141807254	141808048	FPKM1_group_1389_transcript_1	0	.	141807254	141808048	0	1	794	0
chr1	141811907	141812220	FPKM1_group_1390_transcript_1	0	.	141811907	141812220	0	1	313	0
chr1	141813461	141814558	FPKM1_group_1391_transcript_1	0	.	141813461	141814558	0	1	1097	0
chr1	141816107	141816337	FPKM1_group_1392_transcript_1	0	.	141816107	141816337	0	1	230	0
chr1	141826087	141826390	FPKM1_group_1393_transcript_1	0	.	141826087	141826390	0	1	303	0
chr1	141825588	141828786	FPKM1_group_1393_transcript_2	0	+	141825588	141828786	0	2	206,391	0,2807
chr1	141826478	141827776	FPKM1_group_1393_transcript_3	0	.	141826478	141827776	0	1	1298	0
chr1	141833649	141833858	FPKM1_group_1394_transcript_1	0	.	141833649	141833858	0	1	209	0
chr1	141839106	141839330	FPKM1_group_1395_transcript_1	0	.	141839106	141839330	0	1	224	0
chr1	141847502	141850017	FPKM1_group_1396_transcript_1	0	-	141847502	141850017	0	2	41,200	0,2315
chr1	142008518	142008969	FPKM1_group_1397_transcript_1	0	.	142008518	142008969	0	1	451	0
chr1	142014267	142014551	FPKM1_group_1399_transcript_1	0	.	142014267	142014551	0	1	284	0
chr1	142015297	142015548	FPKM1_group_1399_transcript_3	0	.	142015297	142015548	0	1	251	0
chr1	142018671	142018894	FPKM1_group_1400_transcript_1	0	.	142018671	142018894	0	1	223	0
chr1	142020340	142020593	FPKM1_group_1401_transcript_1	0	.	142020340	142020593	0	1	253	0
chr1	142116377	142116594	FPKM1_group_1402_transcript_1	0	.	142116377	142116594	0	1	217	0
chr1	142261895	142264196	FPKM1_group_1403_transcript_1	0	-	142261895	142264196	0	2	288,177	0,2124
chr1	142286330	142286549	FPKM1_group_1404_transcript_1	0	.	142286330	142286549	0	1	219	0
chr1	142284946	142285377	FPKM1_group_1404_transcript_2	0	.	142284946	142285377	0	1	431	0
chr1	142291593	142293558	FPKM1_group_1405_transcript_1	0	-	142291593	142293558	0	2	41,343	0,1622
chr1	142292776	142292981	FPKM1_group_1405_transcript_2	0	.	142292776	142292981	0	1	205	0
chr1	142295133	142295601	FPKM1_group_1406_transcript_1	0	.	142295133	142295601	0	1	468	0
chr1	142295734	142295939	FPKM1_group_1406_transcript_2	0	.	142295734	142295939	0	1	205	0
chr1	142296098	142297073	FPKM1_group_1406_transcript_3	0	.	142296098	142297073	0	1	975	0
chr1	142298395	142298612	FPKM1_group_1407_transcript_1	0	.	142298395	142298612	0	1	217	0
chr1	142301636	142301885	FPKM1_group_1408_transcript_1	0	.	142301636	142301885	0	1	249	0
chr1	142303129	142303672	FPKM1_group_1409_transcript_1	0	.	142303129	142303672	0	1	543	0
chr1	142303905	142304154	FPKM1_group_1409_transcript_2	0	.	142303905	142304154	0	1	249	0
chr1	142306157	142309238	FPKM1_group_1410_transcript_2	0	.	142306157	142309238	0	2	804,352	0,2729
chr1	142535925	142536165	FPKM1_group_1412_transcript_1	0	.	142535925	142536165	0	1	240	0
chr1	143242158	143242467	FPKM1_group_1413_transcript_2	0	.	143242158	143242467	0	1	309	0
chr1	143244151	143244357	FPKM1_group_1414_transcript_1	0	.	143244151	143244357	0	1	206	0
chr1	143840035	143840293	FPKM1_group_1415_transcript_1	0	.	143840035	143840293	0	1	258	0
chr1	144095068	144095358	FPKM1_group_1416_transcript_1	0	.	144095068	144095358	0	1	290	0
chr1	144095766	144096216	FPKM1_group_1416_transcript_2	0	.	144095766	144096216	0	1	450	0
chr1	144107940	144108720	FPKM1_group_1418_transcript_1	0	.	144107940	144108720	0	1	780	0
chr1	144110089	144110463	FPKM1_group_1419_transcript_1	0	.	144110089	144110463	0	1	374	0
chr1	144110566	144111077	FPKM1_group_1419_transcript_2	0	.	144110566	144111077	0	1	511	0
chr1	144130058	144130327	FPKM1_group_1421_transcript_1	0	.	144130058	144130327	0	1	269	0
chr1	144155234	144155579	FPKM1_group_1422_transcript_1	0	.	144155234	144155579	0	1	345	0
chr1	144155775	144156244	FPKM1_group_1422_transcript_2	0	.	144155775	144156244	0	1	469	0
chr1	144158117	144158519	FPKM1_group_1423_transcript_1	0	-	144158117	144158519	0	1	402	0
chr1	144256272	144256650	FPKM1_group_1425_transcript_1	0	.	144256272	144256650	0	1	378	0
chr1	144932881	144933218	FPKM1_group_1427_transcript_1	0	.	144932881	144933218	0	1	337	0
chr1	144938060	144938609	FPKM1_group_1428_transcript_1	0	.	144938060	144938609	0	1	549	0
chr1	144938485	144938748	FPKM1_group_1428_transcript_2	0	.	144938485	144938748	0	1	263	0
chr1	145068448	145068819	FPKM1_group_1430_transcript_1	0	.	145068448	145068819	0	1	371	0
chr1	145068858	145075908	FPKM1_group_1430_transcript_2	0	.	145068858	145075908	0	3	49,441,55	0,603,6995
chr1	145092416	145092637	FPKM1_group_1431_transcript_1	0	+	145092416	145092637	0	1	221	0
chr1	145237119	145237694	FPKM1_group_1432_transcript_2	0	.	145237119	145237694	0	1	575	0
chr1	145320587	145322221	FPKM1_group_1435_transcript_1	0	.	145320587	145322221	0	1	1634	0
chr1	145439529	145439903	FPKM1_group_1436_transcript_1	0	.	145439529	145439903	0	1	374	0
chr1	145452604	145456323	FPKM1_group_1438_transcript_1	0	.	145452604	145456323	0	3	288,156,436	0,1363,3283
chr1	145565904	145566626	FPKM1_group_1439_transcript_1	0	.	145565904	145566626	0	1	722	0
chr1	145565645	145566143	FPKM1_group_1439_transcript_2	0	.	145565645	145566143	0	1	498	0
chr1	146273783	146274075	FPKM1_group_1442_transcript_1	0	.	146273783	146274075	0	1	292	0
chr1	146281243	146281604	FPKM1_group_1443_transcript_1	0	.	146281243	146281604	0	1	361	0
chr1	146282962	146283215	FPKM1_group_1444_transcript_1	0	.	146282962	146283215	0	1	253	0
chr1	146298185	146298472	FPKM1_group_1446_transcript_2	0	.	146298185	146298472	0	1	287	0
chr1	146294178	146298574	FPKM1_group_1446_transcript_3	0	+	146294178	146298574	0	4	537,2183,61,30	0,1294,3809,4366
chr1	146382503	146384095	FPKM1_group_1447_transcript_1	0	+	146382503	146384095	0	1	1592	0
chr1	146384048	146384283	FPKM1_group_1447_transcript_2	0	.	146384048	146384283	0	1	235	0
chr1	146608549	146608841	FPKM1_group_1448_transcript_1	0	.	146608549	146608841	0	1	292	0
chr1	146727128	146727564	FPKM1_group_1449_transcript_1	0	.	146727128	146727564	0	1	436	0
chr1	146818732	146819324	FPKM1_group_1451_transcript_1	0	.	146818732	146819324	0	1	592	0
chr1	147355550	147356096	FPKM1_group_1452_transcript_1	0	.	147355550	147356096	0	1	546	0
chr1	147481460	147481673	FPKM1_group_1454_transcript_1	0	+	147481460	147481673	0	1	213	0
chr1	147497161	147499207	FPKM1_group_1456_transcript_1	0	+	147497161	147499207	0	4	236,163,169,1045	0,248,743,1001
chr1	147503874	147504258	FPKM1_group_1457_transcript_1	0	.	147503874	147504258	0	1	384	0
chr1	147505960	147506263	FPKM1_group_1457_transcript_3	0	.	147505960	147506263	0	1	303	0
chr1	148253859	148255222	FPKM1_group_1458_transcript_2	0	+	148253859	148255222	0	2	78,1260	0,103
chr1	148258331	148258868	FPKM1_group_1459_transcript_1	0	.	148258331	148258868	0	1	537	0
chr1	148272899	148273271	FPKM1_group_1461_transcript_1	0	+	148272899	148273271	0	1	372	0
chr1	148280189	148280619	FPKM1_group_1462_transcript_3	0	.	148280189	148280619	0	1	430	0
chr1	148283913	148285265	FPKM1_group_1463_transcript_1	0	+	148283913	148285265	0	1	1352	0
chr1	148288934	148289551	FPKM1_group_1464_transcript_1	0	.	148288934	148289551	0	1	617	0
chr1	148290751	148291030	FPKM1_group_1465_transcript_2	0	.	148290751	148291030	0	1	279	0
chr1	148386677	148387124	FPKM1_group_1466_transcript_1	0	.	148386677	148387124	0	1	447	0
chr1	148450562	148450847	FPKM1_group_1467_transcript_1	0	.	148450562	148450847	0	1	285	0
chr1	148452515	148452722	FPKM1_group_1468_transcript_1	0	.	148452515	148452722	0	1	207	0
chr1	148491403	148491713	FPKM1_group_1469_transcript_3	0	.	148491403	148491713	0	1	310	0
chr1	148550887	148551487	FPKM1_group_1471_transcript_1	0	.	148550887	148551487	0	1	600	0
chr1	148553021	148553861	FPKM1_group_1472_transcript_1	0	.	148553021	148553861	0	1	840	0
chr1	148783861	148787421	FPKM1_group_1474_transcript_1	0	+	148783861	148787421	0	1	3560	0
chr1	148836994	148838097	FPKM1_group_1475_transcript_1	0	.	148836994	148838097	0	1	1103	0
chr1	149434914	149435193	FPKM1_group_1478_transcript_1	0	.	149434914	149435193	0	1	279	0
chr1	149569671	149576281	FPKM1_group_1479_transcript_1	0	+	149569671	149576281	0	3	32,59,2378	0,2848,4232
chr1	149974116	149974378	FPKM1_group_1482_transcript_1	0	.	149974116	149974378	0	1	262	0
chr1	149985596	149985840	FPKM1_group_1483_transcript_1	0	+	149985596	149985840	0	1	244	0
chr1	149991303	149992297	FPKM1_group_1485_transcript_1	0	.	149991303	149992297	0	1	994	0
chr1	150031046	150031357	FPKM1_group_1486_transcript_1	0	.	150031046	150031357	0	1	311	0
chr1	150430741	150430947	FPKM1_group_1487_transcript_1	0	.	150430741	150430947	0	1	206	0
chr1	150441979	150442421	FPKM1_group_1489_transcript_1	0	.	150441979	150442421	0	1	442	0
chr1	150444160	150446282	FPKM1_group_1489_transcript_3	0	+	150444160	150446282	0	2	1016,324	0,1798
chr1	150602965	150605074	FPKM1_group_1490_transcript_2	0	+	150602965	150605074	0	1	2109	0
chr1	150714857	150715138	FPKM1_group_1492_transcript_1	0	.	150714857	150715138	0	1	281	0
chr1	151483501	151483810	FPKM1_group_1494_transcript_1	0	+	151483501	151483810	0	1	309	0
chr1	151808208	151808604	FPKM1_group_1497_transcript_1	0	.	151808208	151808604	0	1	396	0
chr1	151808521	151809080	FPKM1_group_1497_transcript_2	0	.	151808521	151809080	0	1	559	0
chr1	151809643	151810349	FPKM1_group_1497_transcript_4	0	.	151809643	151810349	0	1	706	0
chr1	151934970	151935251	FPKM1_group_1501_transcript_1	0	.	151934970	151935251	0	1	281	0
chr1	152165075	152165885	FPKM1_group_1502_transcript_1	0	.	152165075	152165885	0	1	810	0
chr1	152437112	152437426	FPKM1_group_1503_transcript_2	0	.	152437112	152437426	0	1	314	0
chr1	152904278	152911226	FPKM1_group_1505_transcript_2	0	+	152904278	152911226	0	2	139,534	0,6414
chr1	152936568	152938225	FPKM1_group_1507_transcript_1	0	.	152936568	152938225	0	1	1657	0
chr1	154416538	154417945	FPKM1_group_1514_transcript_1	0	.	154416538	154417945	0	1	1407	0
chr1	154622675	154622898	FPKM1_group_1515_transcript_1	0	.	154622675	154622898	0	1	223	0
chr1	154843890	154844409	FPKM1_group_1519_transcript_1	0	.	154843890	154844409	0	1	519	0
chr1	154842731	154843681	FPKM1_group_1519_transcript_2	0	.	154842731	154843681	0	1	950	0
chr1	154848738	154849589	FPKM1_group_1521_transcript_1	0	.	154848738	154849589	0	1	851	0
chr1	154850816	154851985	FPKM1_group_1522_transcript_1	0	.	154850816	154851985	0	1	1169	0
chr1	154868433	154872780	FPKM1_group_1524_transcript_2	0	.	154868433	154872780	0	1	4347	0
chr1	155128764	155128981	FPKM1_group_1525_transcript_1	0	.	155128764	155128981	0	1	217	0
chr1	155421801	155423819	FPKM1_group_1528_transcript_1	0	+	155421801	155423819	0	2	26,445	0,1573
chr1	155655652	155655855	FPKM1_group_1532_transcript_1	0	.	155655652	155655855	0	1	203	0
chr1	156340798	156342309	FPKM1_group_1535_transcript_1	0	.	156340798	156342309	0	1	1511	0
chr1	156368432	156377067	FPKM1_group_1538_transcript_1	0	.	156368432	156377067	0	3	638,80,157	0,1095,8478
chr1	156443657	156463639	FPKM1_group_1543_transcript_1	0	.	156443657	156463639	0	3	62,96,48	0,13156,19934
chr1	157702527	157702766	FPKM1_group_1545_transcript_1	0	.	157702527	157702766	0	1	239	0
chr1	157706314	157706913	FPKM1_group_1546_transcript_1	0	.	157706314	157706913	0	1	599	0
chr1	157707673	157708260	FPKM1_group_1546_transcript_2	0	.	157707673	157708260	0	1	587	0
chr1	157709712	157710165	FPKM1_group_1547_transcript_1	0	.	157709712	157710165	0	1	453	0
chr1	157720263	157720478	FPKM1_group_1548_transcript_1	0	.	157720263	157720478	0	1	215	0
chr1	157722442	157722752	FPKM1_group_1548_transcript_2	0	.	157722442	157722752	0	1	310	0
chr1	157720905	157721220	FPKM1_group_1548_transcript_3	0	.	157720905	157721220	0	1	315	0
chr1	157721273	157721561	FPKM1_group_1548_transcript_4	0	.	157721273	157721561	0	1	288	0
chr1	157721614	157721858	FPKM1_group_1548_transcript_5	0	.	157721614	157721858	0	1	244	0
chr1	157726187	157726436	FPKM1_group_1549_transcript_1	0	.	157726187	157726436	0	1	249	0
chr1	157726832	157727320	FPKM1_group_1549_transcript_2	0	.	157726832	157727320	0	1	488	0
chr1	157727379	157727646	FPKM1_group_1549_transcript_3	0	.	157727379	157727646	0	1	267	0
chr1	157731868	157733656	FPKM1_group_1550_transcript_1	0	.	157731868	157733656	0	2	133,116	0,1672
chr1	157732582	157733049	FPKM1_group_1550_transcript_2	0	.	157732582	157733049	0	1	467	0
chr1	157734321	157734625	FPKM1_group_1550_transcript_3	0	.	157734321	157734625	0	1	304	0
chr1	157735914	157736277	FPKM1_group_1551_transcript_1	0	.	157735914	157736277	0	1	363	0
chr1	157736330	157736637	FPKM1_group_1551_transcript_2	0	.	157736330	157736637	0	1	307	0
chr1	157742360	157742802	FPKM1_group_1552_transcript_1	0	.	157742360	157742802	0	1	442	0
chr1	157742739	157743097	FPKM1_group_1552_transcript_2	0	.	157742739	157743097	0	1	358	0
chr1	157743222	157743922	FPKM1_group_1552_transcript_3	0	.	157743222	157743922	0	1	700	0
chr1	157749091	157749488	FPKM1_group_1553_transcript_1	0	.	157749091	157749488	0	1	397	0
chr1	157747881	157748086	FPKM1_group_1553_transcript_4	0	.	157747881	157748086	0	1	205	0
chr1	157748365	157748792	FPKM1_group_1553_transcript_5	0	.	157748365	157748792	0	1	427	0
chr1	157756939	157757422	FPKM1_group_1554_transcript_1	0	.	157756939	157757422	0	1	483	0
chr1	157756397	157756712	FPKM1_group_1554_transcript_2	0	.	157756397	157756712	0	1	315	0
chr1	157760658	157761397	FPKM1_group_1555_transcript_1	0	.	157760658	157761397	0	1	739	0
chr1	157759752	157760626	FPKM1_group_1555_transcript_2	0	.	157759752	157760626	0	1	874	0
chr1	157788192	157788421	FPKM1_group_1556_transcript_1	0	.	157788192	157788421	0	1	229	0
chr1	157791412	157791624	FPKM1_group_1557_transcript_1	0	.	157791412	157791624	0	1	212	0
chr1	157799602	157800177	FPKM1_group_1558_transcript_1	0	.	157799602	157800177	0	1	575	0
chr1	157800858	157801247	FPKM1_group_1558_transcript_2	0	.	157800858	157801247	0	1	389	0
chr1	157815306	157815531	FPKM1_group_1560_transcript_1	0	.	157815306	157815531	0	1	225	0
chr1	157817602	157817816	FPKM1_group_1561_transcript_1	0	.	157817602	157817816	0	1	214	0
chr1	157830117	157830505	FPKM1_group_1562_transcript_1	0	.	157830117	157830505	0	1	388	0
chr1	157830616	157830855	FPKM1_group_1562_transcript_2	0	.	157830616	157830855	0	1	239	0
chr1	157832827	157833275	FPKM1_group_1563_transcript_1	0	.	157832827	157833275	0	1	448	0
chr1	157847745	157858404	FPKM1_group_1564_transcript_1	0	+	157847745	157858404	0	2	212,53	0,10606
chr1	157848111	157848401	FPKM1_group_1564_transcript_2	0	.	157848111	157848401	0	1	290	0
chr1	157859326	157859570	FPKM1_group_1564_transcript_3	0	.	157859326	157859570	0	1	244	0
chr1	157976224	157976551	FPKM1_group_1565_transcript_1	0	.	157976224	157976551	0	1	327	0
chr1	157969003	157973900	FPKM1_group_1565_transcript_3	0	.	157969003	157973900	0	2	45,270	0,4627
chr1	157974732	157975056	FPKM1_group_1565_transcript_4	0	.	157974732	157975056	0	1	324	0
chr1	157975564	157975855	FPKM1_group_1565_transcript_5	0	.	157975564	157975855	0	1	291	0
chr1	157976643	157976899	FPKM1_group_1565_transcript_6	0	.	157976643	157976899	0	1	256	0
chr1	158197977	158198210	FPKM1_group_1567_transcript_1	0	.	158197977	158198210	0	1	233	0
chr1	158208337	158208743	FPKM1_group_1568_transcript_1	0	.	158208337	158208743	0	1	406	0
chr1	158892204	158893173	FPKM1_group_1573_transcript_1	0	.	158892204	158893173	0	1	969	0
chr1	158900461	158900886	FPKM1_group_1574_transcript_1	0	.	158900461	158900886	0	1	425	0
chr1	158905168	158905543	FPKM1_group_1575_transcript_1	0	.	158905168	158905543	0	1	375	0
chr1	158971968	158972528	FPKM1_group_1576_transcript_1	0	+	158971968	158972528	0	1	560	0
chr1	159218997	159219476	FPKM1_group_1578_transcript_1	0	.	159218997	159219476	0	1	479	0
chr1	159965586	159965864	FPKM1_group_1583_transcript_1	0	.	159965586	159965864	0	1	278	0
chr1	159998248	159999373	FPKM1_group_1584_transcript_2	0	.	159998248	159999373	0	1	1125	0
chr1	160212847	160213483	FPKM1_group_1585_transcript_1	0	.	160212847	160213483	0	1	636	0
chr1	160213416	160214002	FPKM1_group_1585_transcript_2	0	.	160213416	160214002	0	1	586	0
chr1	160215816	160216809	FPKM1_group_1586_transcript_1	0	.	160215816	160216809	0	1	993	0
chr1	160767488	160767793	FPKM1_group_1588_transcript_1	0	.	160767488	160767793	0	1	305	0
chr1	160837431	160837641	FPKM1_group_1591_transcript_1	0	.	160837431	160837641	0	1	210	0
chr1	160842058	160842547	FPKM1_group_1592_transcript_1	0	-	160842058	160842547	0	2	220,129	0,360
chr1	160849118	160849798	FPKM1_group_1592_transcript_2	0	+	160849118	160849798	0	1	680	0
chr1	160865302	160865793	FPKM1_group_1592_transcript_3	0	.	160865302	160865793	0	1	491	0
chr1	160840820	160841261	FPKM1_group_1592_transcript_4	0	.	160840820	160841261	0	1	441	0
chr1	160841490	160842116	FPKM1_group_1592_transcript_5	0	.	160841490	160842116	0	1	626	0
chr1	160842686	160843324	FPKM1_group_1592_transcript_6	0	.	160842686	160843324	0	1	638	0
chr1	160845735	160846371	FPKM1_group_1592_transcript_7	0	+	160845735	160846371	0	1	636	0
chr1	160847818	160848110	FPKM1_group_1592_transcript_8	0	.	160847818	160848110	0	1	292	0
chr1	160839286	160840549	FPKM1_group_1592_transcript_9	0	.	160839286	160840549	0	1	1263	0
chr1	160846436	160847545	FPKM1_group_1592_transcript_10	0	+	160846436	160847545	0	1	1109	0
chr1	160844176	160864801	FPKM1_group_1592_transcript_11	0	+	160844176	160864801	0	3	48,7591,6256	0,6687,14369
chr1	161593543	161594149	FPKM1_group_1593_transcript_1	0	.	161593543	161594149	0	1	606	0
chr1	163605016	163605368	FPKM1_group_1597_transcript_1	0	.	163605016	163605368	0	1	352	0
chr1	163712713	163712931	FPKM1_group_1599_transcript_1	0	.	163712713	163712931	0	1	218	0
chr1	163734872	163763519	FPKM1_group_1600_transcript_1	0	-	163734872	163763519	0	3	102,197,69	0,2419,28578
chr1	163761025	163764745	FPKM1_group_1600_transcript_2	0	-	163761025	163764745	0	3	160,25,102	0,865,3618
chr1	163937914	163938551	FPKM1_group_1602_transcript_2	0	.	163937914	163938551	0	1	637	0
chr1	163941440	163942137	FPKM1_group_1603_transcript_1	0	.	163941440	163942137	0	1	697	0
chr1	163946123	163946354	FPKM1_group_1604_transcript_1	0	.	163946123	163946354	0	1	231	0
chr1	163946602	163946935	FPKM1_group_1604_transcript_2	0	.	163946602	163946935	0	1	333	0
chr1	164020201	164020448	FPKM1_group_1605_transcript_1	0	.	164020201	164020448	0	1	247	0
chr1	164169272	164169751	FPKM1_group_1607_transcript_1	0	.	164169272	164169751	0	1	479	0
chr1	164527217	164527433	FPKM1_group_1609_transcript_1	0	.	164527217	164527433	0	1	216	0
chr1	164723774	164724161	FPKM1_group_1613_transcript_1	0	.	164723774	164724161	0	1	387	0
chr1	165132776	165133573	FPKM1_group_1615_transcript_1	0	.	165132776	165133573	0	1	797	0
chr1	165131612	165132363	FPKM1_group_1615_transcript_2	0	.	165131612	165132363	0	1	751	0
chr1	165368118	165368429	FPKM1_group_1619_transcript_1	0	.	165368118	165368429	0	1	311	0
chr1	165402848	165403085	FPKM1_group_1620_transcript_1	0	.	165402848	165403085	0	1	237	0
chr1	165406498	165406781	FPKM1_group_1621_transcript_1	0	.	165406498	165406781	0	1	283	0
chr1	165406833	165407750	FPKM1_group_1621_transcript_2	0	.	165406833	165407750	0	1	917	0
chr1	165454905	165455245	FPKM1_group_1623_transcript_1	0	.	165454905	165455245	0	1	340	0
chr1	165792635	165792866	FPKM1_group_1624_transcript_1	0	.	165792635	165792866	0	1	231	0
chr1	165808122	165808413	FPKM1_group_1626_transcript_1	0	.	165808122	165808413	0	1	291	0
chr1	166033560	166033882	FPKM1_group_1632_transcript_1	0	.	166033560	166033882	0	1	322	0
chr1	166579450	166579815	FPKM1_group_1634_transcript_1	0	.	166579450	166579815	0	1	365	0
chr1	166615468	166616255	FPKM1_group_1636_transcript_2	0	.	166615468	166616255	0	1	787	0
chr1	166614500	166615643	FPKM1_group_1636_transcript_3	0	.	166614500	166615643	0	1	1143	0
chr1	166617336	166617624	FPKM1_group_1637_transcript_1	0	.	166617336	166617624	0	1	288	0
chr1	166647744	166648071	FPKM1_group_1642_transcript_3	0	.	166647744	166648071	0	1	327	0
chr1	166680670	166681061	FPKM1_group_1644_transcript_1	0	.	166680670	166681061	0	1	391	0
chr1	166687847	166688065	FPKM1_group_1645_transcript_1	0	.	166687847	166688065	0	1	218	0
chr1	166688176	166688389	FPKM1_group_1645_transcript_2	0	.	166688176	166688389	0	1	213	0
chr1	166688903	166689128	FPKM1_group_1645_transcript_3	0	.	166688903	166689128	0	1	225	0
chr1	166689532	166689802	FPKM1_group_1645_transcript_4	0	.	166689532	166689802	0	1	270	0
chr1	166690092	166690576	FPKM1_group_1645_transcript_5	0	.	166690092	166690576	0	1	484	0
chr1	166690459	166690798	FPKM1_group_1645_transcript_6	0	.	166690459	166690798	0	1	339	0
chr1	166691127	166695844	FPKM1_group_1645_transcript_7	0	.	166691127	166695844	0	3	1723,115,73	0,2377,4644
chr1	166725116	166725441	FPKM1_group_1646_transcript_1	0	.	166725116	166725441	0	1	325	0
chr1	166708832	166713860	FPKM1_group_1646_transcript_3	0	.	166708832	166713860	0	2	56,236	0,4792
chr1	166724318	166724820	FPKM1_group_1646_transcript_4	0	.	166724318	166724820	0	1	502	0
chr1	166700074	166731506	FPKM1_group_1646_transcript_5	0	.	166700074	166731506	0	5	161,65,160,295,58	0,21029,21359,29653,31374
chr1	166759638	166759883	FPKM1_group_1647_transcript_1	0	.	166759638	166759883	0	1	245	0
chr1	166810661	166810994	FPKM1_group_1649_transcript_2	0	.	166810661	166810994	0	1	333	0
chr1	166805854	166810353	FPKM1_group_1649_transcript_3	0	.	166805854	166810353	0	1	4499	0
chr1	167726032	167726386	FPKM1_group_1651_transcript_1	0	.	167726032	167726386	0	1	354	0
chr1	167724010	167724923	FPKM1_group_1651_transcript_2	0	.	167724010	167724923	0	1	913	0
chr1	167725051	167726109	FPKM1_group_1651_transcript_3	0	+	167725051	167726109	0	1	1058	0
chr1	168876628	168877190	FPKM1_group_1658_transcript_1	0	.	168876628	168877190	0	1	562	0
chr1	168975678	168975943	FPKM1_group_1660_transcript_1	0	-	168975678	168975943	0	1	265	0
chr1	169581713	169582032	FPKM1_group_1662_transcript_1	0	-	169581713	169582032	0	1	319	0
chr1	169579490	169580834	FPKM1_group_1662_transcript_2	0	.	169579490	169580834	0	1	1344	0
chr1	169830404	169832161	FPKM1_group_1664_transcript_1	0	.	169830404	169832161	0	1	1757	0
chr1	169835831	169836253	FPKM1_group_1664_transcript_2	0	+	169835831	169836253	0	1	422	0
chr1	169839766	169840071	FPKM1_group_1665_transcript_1	0	.	169839766	169840071	0	1	305	0
chr1	170875364	170875621	FPKM1_group_1669_transcript_1	0	.	170875364	170875621	0	1	257	0
chr1	170905546	170905783	FPKM1_group_1670_transcript_2	0	.	170905546	170905783	0	1	237	0
chr1	171133570	171133800	FPKM1_group_1673_transcript_1	0	.	171133570	171133800	0	1	230	0
chr1	171149193	171149409	FPKM1_group_1674_transcript_1	0	.	171149193	171149409	0	1	216	0
chr1	171154881	171155103	FPKM1_group_1675_transcript_1	0	.	171154881	171155103	0	1	222	0
chr1	171482463	171482851	FPKM1_group_1683_transcript_1	0	.	171482463	171482851	0	1	388	0
chr1	171514768	171515291	FPKM1_group_1686_transcript_1	0	.	171514768	171515291	0	1	523	0
chr1	171515736	171516171	FPKM1_group_1686_transcript_2	0	.	171515736	171516171	0	1	435	0
chr1	171537193	171537722	FPKM1_group_1689_transcript_1	0	.	171537193	171537722	0	1	529	0
chr1	171543544	171544195	FPKM1_group_1691_transcript_1	0	.	171543544	171544195	0	1	651	0
chr1	171545205	171545664	FPKM1_group_1691_transcript_3	0	.	171545205	171545664	0	1	459	0
chr1	171565620	171566036	FPKM1_group_1694_transcript_1	0	.	171565620	171566036	0	1	416	0
chr1	171578302	171578921	FPKM1_group_1697_transcript_1	0	.	171578302	171578921	0	1	619	0
chr1	171580299	171580710	FPKM1_group_1698_transcript_1	0	.	171580299	171580710	0	1	411	0
chr1	171592919	171593391	FPKM1_group_1701_transcript_1	0	.	171592919	171593391	0	1	472	0
chr1	171602640	171603477	FPKM1_group_1703_transcript_1	0	.	171602640	171603477	0	1	837	0
chr1	171610177	171610835	FPKM1_group_1704_transcript_1	0	.	171610177	171610835	0	1	658	0
chr1	171616161	171616640	FPKM1_group_1705_transcript_1	0	.	171616161	171616640	0	1	479	0
chr1	171618332	171618958	FPKM1_group_1706_transcript_1	0	.	171618332	171618958	0	1	626	0
chr1	171618719	171620732	FPKM1_group_1706_transcript_2	0	.	171618719	171620732	0	1	2013	0
chr1	171620931	171621372	FPKM1_group_1706_transcript_3	0	.	171620931	171621372	0	1	441	0
chr1	171662622	171663472	FPKM1_group_1707_transcript_2	0	.	171662622	171663472	0	1	850	0
chr1	171691099	171691741	FPKM1_group_1708_transcript_1	0	.	171691099	171691741	0	1	642	0
chr1	171691819	171692703	FPKM1_group_1708_transcript_2	0	.	171691819	171692703	0	1	884	0
chr1	171675714	171676839	FPKM1_group_1708_transcript_4	0	.	171675714	171676839	0	1	1125	0
chr1	171683087	171684205	FPKM1_group_1708_transcript_6	0	.	171683087	171684205	0	1	1118	0
chr1	171677355	171682306	FPKM1_group_1708_transcript_8	0	.	171677355	171682306	0	2	1071,3813	0,1138
chr1	171694114	171694341	FPKM1_group_1709_transcript_1	0	.	171694114	171694341	0	1	227	0
chr1	171700266	171700530	FPKM1_group_1710_transcript_1	0	.	171700266	171700530	0	1	264	0
chr1	171702803	171703269	FPKM1_group_1711_transcript_1	0	.	171702803	171703269	0	1	466	0
chr1	171710906	171711215	FPKM1_group_1712_transcript_1	0	.	171710906	171711215	0	1	309	0
chr1	171711574	171712209	FPKM1_group_1712_transcript_4	0	+	171711574	171712209	0	2	424,161	0,474
chr1	171937704	171938996	FPKM1_group_1713_transcript_1	0	.	171937704	171938996	0	1	1292	0
chr1	171940251	171940751	FPKM1_group_1714_transcript_1	0	.	171940251	171940751	0	1	500	0
chr1	172154575	172155205	FPKM1_group_1715_transcript_1	0	.	172154575	172155205	0	1	630	0
chr1	172160690	172162469	FPKM1_group_1716_transcript_1	0	.	172160690	172162469	0	1	1779	0
chr1	174130619	174130987	FPKM1_group_1721_transcript_1	0	.	174130619	174130987	0	1	368	0
chr1	174166492	174166764	FPKM1_group_1723_transcript_1	0	.	174166492	174166764	0	1	272	0
chr1	174444152	174444590	FPKM1_group_1724_transcript_1	0	.	174444152	174444590	0	1	438	0
chr1	174447401	174447607	FPKM1_group_1725_transcript_1	0	.	174447401	174447607	0	1	206	0
chr1	174446687	174447107	FPKM1_group_1725_transcript_2	0	.	174446687	174447107	0	1	420	0
chr1	174641933	174642292	FPKM1_group_1728_transcript_1	0	.	174641933	174642292	0	1	359	0
chr1	175519331	175519765	FPKM1_group_1729_transcript_1	0	.	175519331	175519765	0	1	434	0
chr1	175587344	175602031	FPKM1_group_1730_transcript_1	0	+	175587344	175602031	0	4	65,219,103,104	0,5261,11853,14583
chr1	176160444	176160697	FPKM1_group_1731_transcript_1	0	.	176160444	176160697	0	1	253	0
chr1	176159069	176160342	FPKM1_group_1731_transcript_4	0	.	176159069	176160342	0	1	1273	0
chr1	176321978	176322616	FPKM1_group_1733_transcript_1	0	.	176321978	176322616	0	1	638	0
chr1	176790203	176790413	FPKM1_group_1734_transcript_1	0	.	176790203	176790413	0	1	210	0
chr1	176799714	176801096	FPKM1_group_1735_transcript_1	0	.	176799714	176801096	0	1	1382	0
chr1	176811080	176811282	FPKM1_group_1737_transcript_1	0	.	176811080	176811282	0	1	202	0
chr1	176814493	176814708	FPKM1_group_1737_transcript_5	0	.	176814493	176814708	0	1	215	0
chr1	176817760	176818027	FPKM1_group_1738_transcript_1	0	.	176817760	176818027	0	1	267	0
chr1	176819263	176819952	FPKM1_group_1739_transcript_1	0	.	176819263	176819952	0	1	689	0
chr1	176833168	176833507	FPKM1_group_1740_transcript_2	0	.	176833168	176833507	0	1	339	0
chr1	176835446	176837019	FPKM1_group_1741_transcript_2	0	.	176835446	176837019	0	1	1573	0
chr1	176845711	176845939	FPKM1_group_1742_transcript_1	0	.	176845711	176845939	0	1	228	0
chr1	176847097	176855238	FPKM1_group_1743_transcript_1	0	+	176847097	176855238	0	2	230,273	0,7868
chr1	176854739	176854984	FPKM1_group_1743_transcript_2	0	.	176854739	176854984	0	1	245	0
chr1	176860006	176860231	FPKM1_group_1744_transcript_2	0	.	176860006	176860231	0	1	225	0
chr1	176886406	176886683	FPKM1_group_1748_transcript_1	0	-	176886406	176886683	0	1	277	0
chr1	176897516	176897852	FPKM1_group_1748_transcript_4	0	.	176897516	176897852	0	1	336	0
chr1	177254551	177254843	FPKM1_group_1759_transcript_2	0	.	177254551	177254843	0	1	292	0
chr1	177313830	177314221	FPKM1_group_1760_transcript_1	0	.	177313830	177314221	0	1	391	0
chr1	177314488	177315318	FPKM1_group_1760_transcript_2	0	.	177314488	177315318	0	1	830	0
chr1	177315625	177316158	FPKM1_group_1760_transcript_3	0	.	177315625	177316158	0	1	533	0
chr1	177821998	177822305	FPKM1_group_1761_transcript_1	0	.	177821998	177822305	0	1	307	0
chr1	178162046	178162638	FPKM1_group_1762_transcript_1	0	-	178162046	178162638	0	2	379,87	0,505
chr1	179146428	179146799	FPKM1_group_1765_transcript_1	0	.	179146428	179146799	0	1	371	0
chr1	179144780	179146260	FPKM1_group_1765_transcript_2	0	+	179144780	179146260	0	1	1480	0
chr1	179327821	179328191	FPKM1_group_1768_transcript_1	0	-	179327821	179328191	0	1	370	0
chr1	179328253	179328676	FPKM1_group_1768_transcript_2	0	.	179328253	179328676	0	1	423	0
chr1	179550168	179550484	FPKM1_group_1776_transcript_1	0	.	179550168	179550484	0	1	316	0
chr1	179561629	179561903	FPKM1_group_1777_transcript_1	0	.	179561629	179561903	0	1	274	0
chr1	180040711	180042627	FPKM1_group_1782_transcript_1	0	+	180040711	180042627	0	1	1916	0
chr1	180266719	180267677	FPKM1_group_1786_transcript_1	0	.	180266719	180267677	0	1	958	0
chr1	180343031	180343271	FPKM1_group_1789_transcript_1	0	.	180343031	180343271	0	1	240	0
chr1	180344210	180344620	FPKM1_group_1789_transcript_2	0	.	180344210	180344620	0	1	410	0
chr1	180353906	180354128	FPKM1_group_1790_transcript_1	0	.	180353906	180354128	0	1	222	0
chr1	180378022	180378500	FPKM1_group_1792_transcript_2	0	.	180378022	180378500	0	1	478	0
chr1	180393950	180394274	FPKM1_group_1793_transcript_1	0	.	180393950	180394274	0	1	324	0
chr1	180397175	180397654	FPKM1_group_1794_transcript_1	0	.	180397175	180397654	0	1	479	0
chr1	180395412	180397096	FPKM1_group_1794_transcript_2	0	+	180395412	180397096	0	3	1006,39,97	0,1091,1587
chr1	180425877	180440534	FPKM1_group_1795_transcript_1	0	.	180425877	180440534	0	3	120,222,128	0,13764,14529
chr1	180448060	180448311	FPKM1_group_1796_transcript_1	0	.	180448060	180448311	0	1	251	0
chr1	180452234	180452618	FPKM1_group_1797_transcript_1	0	.	180452234	180452618	0	1	384	0
chr1	180467343	180468146	FPKM1_group_1798_transcript_1	0	.	180467343	180468146	0	1	803	0
chr1	180476186	180476457	FPKM1_group_1799_transcript_1	0	.	180476186	180476457	0	1	271	0
chr1	180479827	180480100	FPKM1_group_1800_transcript_1	0	.	180479827	180480100	0	1	273	0
chr1	180485716	180486058	FPKM1_group_1801_transcript_1	0	.	180485716	180486058	0	1	342	0
chr1	180504689	180504896	FPKM1_group_1803_transcript_1	0	.	180504689	180504896	0	1	207	0
chr1	180509092	180509440	FPKM1_group_1804_transcript_1	0	.	180509092	180509440	0	1	348	0
chr1	180510418	180510662	FPKM1_group_1804_transcript_2	0	.	180510418	180510662	0	1	244	0
chr1	180509523	180509830	FPKM1_group_1804_transcript_3	0	.	180509523	180509830	0	1	307	0
chr1	180507742	180516705	FPKM1_group_1804_transcript_4	0	+	180507742	180516705	0	2	1157,30	0,8933
chr1	180548589	180549473	FPKM1_group_1806_transcript_1	0	-	180548589	180549473	0	2	46,226	0,658
chr1	180565732	180566435	FPKM1_group_1807_transcript_1	0	.	180565732	180566435	0	1	703	0
chr1	180608550	180609020	FPKM1_group_1808_transcript_2	0	.	180608550	180609020	0	1	470	0
chr1	180615805	180616426	FPKM1_group_1809_transcript_1	0	.	180615805	180616426	0	1	621	0
chr1	180613222	180614138	FPKM1_group_1809_transcript_2	0	.	180613222	180614138	0	1	916	0
chr1	180614791	180615634	FPKM1_group_1809_transcript_3	0	.	180614791	180615634	0	1	843	0
chr1	180613925	180615180	FPKM1_group_1809_transcript_4	0	.	180613925	180615180	0	1	1255	0
chr1	181073753	181074372	FPKM1_group_1812_transcript_1	0	-	181073753	181074372	0	1	619	0
chr1	181124907	181125538	FPKM1_group_1813_transcript_1	0	+	181124907	181125538	0	1	631	0
chr1	181836778	181837033	FPKM1_group_1816_transcript_1	0	.	181836778	181837033	0	1	255	0
chr1	182347777	182348198	FPKM1_group_1819_transcript_1	0	.	182347777	182348198	0	1	421	0
chr1	182348333	182348703	FPKM1_group_1819_transcript_2	0	.	182348333	182348703	0	1	370	0
chr1	182358631	182359746	FPKM1_group_1820_transcript_3	0	.	182358631	182359746	0	1	1115	0
chr1	182874572	182875231	FPKM1_group_1822_transcript_1	0	.	182874572	182875231	0	1	659	0
chr1	182886254	182886915	FPKM1_group_1823_transcript_1	0	.	182886254	182886915	0	1	661	0
chr1	182889656	182889883	FPKM1_group_1824_transcript_1	0	.	182889656	182889883	0	1	227	0
chr1	182890651	182891379	FPKM1_group_1824_transcript_2	0	.	182890651	182891379	0	1	728	0
chr1	182888364	182889495	FPKM1_group_1824_transcript_3	0	.	182888364	182889495	0	1	1131	0
chr1	182925682	182925903	FPKM1_group_1826_transcript_1	0	+	182925682	182925903	0	1	221	0
chr1	182992820	182993091	FPKM1_group_1827_transcript_1	0	+	182992820	182993091	0	1	271	0
chr1	183011112	183013931	FPKM1_group_1830_transcript_2	0	.	183011112	183013931	0	1	2819	0
chr1	183016892	183022175	FPKM1_group_1831_transcript_1	0	.	183016892	183022175	0	1	5283	0
chr1	183024617	183025287	FPKM1_group_1832_transcript_1	0	.	183024617	183025287	0	1	670	0
chr1	183573063	183573460	FPKM1_group_1833_transcript_3	0	.	183573063	183573460	0	1	397	0
chr1	183557970	183558387	FPKM1_group_1833_transcript_4	0	.	183557970	183558387	0	1	417	0
chr1	184435564	184435943	FPKM1_group_1838_transcript_3	0	.	184435564	184435943	0	1	379	0
chr1	184436204	184439852	FPKM1_group_1838_transcript_4	0	.	184436204	184439852	0	1	3648	0
chr1	184917521	184918189	FPKM1_group_1839_transcript_1	0	.	184917521	184918189	0	1	668	0
chr1	184918032	184918786	FPKM1_group_1839_transcript_2	0	.	184918032	184918786	0	1	754	0
chr1	185224935	185263076	FPKM1_group_1841_transcript_1	0	-	185224935	185263076	0	2	677,29	0,38112
chr1	185307443	185309020	FPKM1_group_1843_transcript_1	0	+	185307443	185309020	0	1	1577	0
chr1	185344761	185345354	FPKM1_group_1845_transcript_2	0	.	185344761	185345354	0	1	593	0
chr1	185399725	185400641	FPKM1_group_1848_transcript_1	0	.	185399725	185400641	0	1	916	0
chr1	185472549	185472812	FPKM1_group_1852_transcript_1	0	.	185472549	185472812	0	1	263	0
chr1	185562495	185564834	FPKM1_group_1855_transcript_1	0	+	185562495	185564834	0	2	284,89	0,2250
chr1	185600109	185600431	FPKM1_group_1856_transcript_1	0	.	185600109	185600431	0	1	322	0
chr1	185609485	185610428	FPKM1_group_1858_transcript_2	0	.	185609485	185610428	0	1	943	0
chr1	185613917	185614594	FPKM1_group_1859_transcript_1	0	.	185613917	185614594	0	1	677	0
chr1	185612998	185613673	FPKM1_group_1859_transcript_2	0	.	185612998	185613673	0	1	675	0
chr1	185614907	185616232	FPKM1_group_1859_transcript_3	0	.	185614907	185616232	0	1	1325	0
chr1	185720796	185722086	FPKM1_group_1864_transcript_1	0	.	185720796	185722086	0	1	1290	0
chr1	185721532	185722655	FPKM1_group_1864_transcript_2	0	.	185721532	185722655	0	1	1123	0
chr1	185904598	185905739	FPKM1_group_1866_transcript_1	0	.	185904598	185905739	0	1	1141	0
chr1	185916477	185917022	FPKM1_group_1867_transcript_1	0	.	185916477	185917022	0	1	545	0
chr1	186002651	186002896	FPKM1_group_1868_transcript_1	0	.	186002651	186002896	0	1	245	0
chr1	186247841	186248346	FPKM1_group_1870_transcript_1	0	.	186247841	186248346	0	1	505	0
chr1	187386296	187543631	FPKM1_group_1872_transcript_1	0	+	187386296	187543631	0	2	245,149	0,157186
chr1	187944264	187944659	FPKM1_group_1873_transcript_1	0	.	187944264	187944659	0	1	395	0
chr1	191146777	191147263	FPKM1_group_1886_transcript_1	0	.	191146777	191147263	0	1	486	0
chr1	191157445	191157826	FPKM1_group_1888_transcript_2	0	.	191157445	191157826	0	1	381	0
chr1	191158312	191158522	FPKM1_group_1888_transcript_3	0	.	191158312	191158522	0	1	210	0
chr1	191169829	191170178	FPKM1_group_1890_transcript_1	0	.	191169829	191170178	0	1	349	0
chr1	191173374	191173661	FPKM1_group_1891_transcript_1	0	.	191173374	191173661	0	1	287	0
chr1	191171512	191172462	FPKM1_group_1891_transcript_2	0	.	191171512	191172462	0	1	950	0
chr1	191197007	191197323	FPKM1_group_1892_transcript_2	0	.	191197007	191197323	0	1	316	0
chr1	191205295	191205724	FPKM1_group_1893_transcript_1	0	.	191205295	191205724	0	1	429	0
chr1	191209744	191210121	FPKM1_group_1894_transcript_1	0	.	191209744	191210121	0	1	377	0
chr1	191211132	191211622	FPKM1_group_1894_transcript_3	0	.	191211132	191211622	0	1	490	0
chr1	191212295	191212604	FPKM1_group_1894_transcript_4	0	.	191212295	191212604	0	1	309	0
chr1	191214783	191215142	FPKM1_group_1894_transcript_5	0	.	191214783	191215142	0	1	359	0
chr1	191218360	191218980	FPKM1_group_1895_transcript_3	0	.	191218360	191218980	0	1	620	0
chr1	191224659	191225257	FPKM1_group_1897_transcript_1	0	.	191224659	191225257	0	1	598	0
chr1	191225311	191226934	FPKM1_group_1897_transcript_2	0	.	191225311	191226934	0	1	1623	0
chr1	191226552	191227436	FPKM1_group_1897_transcript_3	0	.	191226552	191227436	0	1	884	0
chr1	191231208	191231588	FPKM1_group_1898_transcript_1	0	.	191231208	191231588	0	1	380	0
chr1	191244715	191245964	FPKM1_group_1901_transcript_1	0	.	191244715	191245964	0	1	1249	0
chr1	191246110	191246599	FPKM1_group_1901_transcript_2	0	.	191246110	191246599	0	1	489	0
chr1	191348675	191348907	FPKM1_group_1902_transcript_1	0	.	191348675	191348907	0	1	232	0
chr1	191505175	191505436	FPKM1_group_1903_transcript_1	0	.	191505175	191505436	0	1	261	0
chr1	191504220	191505105	FPKM1_group_1903_transcript_3	0	.	191504220	191505105	0	1	885	0
chr1	191501249	191502612	FPKM1_group_1903_transcript_5	0	.	191501249	191502612	0	1	1363	0
chr1	191499086	191501056	FPKM1_group_1903_transcript_6	0	.	191499086	191501056	0	1	1970	0
chr1	191524749	191525386	FPKM1_group_1904_transcript_1	0	.	191524749	191525386	0	1	637	0
chr1	191524260	191524846	FPKM1_group_1904_transcript_2	0	.	191524260	191524846	0	1	586	0
chr1	191525863	191527155	FPKM1_group_1904_transcript_3	0	.	191525863	191527155	0	1	1292	0
chr1	191533931	191534369	FPKM1_group_1907_transcript_1	0	.	191533931	191534369	0	1	438	0
chr1	191602569	191603162	FPKM1_group_1908_transcript_1	0	.	191602569	191603162	0	1	593	0
chr1	191616833	191617145	FPKM1_group_1911_transcript_1	0	.	191616833	191617145	0	1	312	0
chr1	191631914	191632720	FPKM1_group_1912_transcript_1	0	.	191631914	191632720	0	1	806	0
chr1	191692985	191693248	FPKM1_group_1916_transcript_1	0	.	191692985	191693248	0	1	263	0
chr1	191693350	191701473	FPKM1_group_1916_transcript_3	0	+	191693350	191701473	0	2	490,4154	0,3969
chr1	191704058	191705778	FPKM1_group_1917_transcript_1	0	.	191704058	191705778	0	1	1720	0
chr1	191707158	191707901	FPKM1_group_1918_transcript_1	0	.	191707158	191707901	0	1	743	0
chr1	191715913	191716295	FPKM1_group_1919_transcript_1	0	.	191715913	191716295	0	1	382	0
chr1	191714771	191715702	FPKM1_group_1919_transcript_4	0	.	191714771	191715702	0	1	931	0
chr1	191723318	191723562	FPKM1_group_1920_transcript_1	0	.	191723318	191723562	0	1	244	0
chr1	191733816	191734022	FPKM1_group_1921_transcript_1	0	.	191733816	191734022	0	1	206	0
chr1	191738703	191739404	FPKM1_group_1922_transcript_1	0	.	191738703	191739404	0	1	701	0
chr1	191740140	191740585	FPKM1_group_1922_transcript_2	0	.	191740140	191740585	0	1	445	0
chr1	191740638	191740847	FPKM1_group_1922_transcript_3	0	.	191740638	191740847	0	1	209	0
chr1	191737396	191738177	FPKM1_group_1922_transcript_4	0	.	191737396	191738177	0	1	781	0
chr1	191740961	191741798	FPKM1_group_1922_transcript_5	0	+	191740961	191741798	0	2	510,315	0,522
chr1	191748908	191749294	FPKM1_group_1923_transcript_1	0	.	191748908	191749294	0	1	386	0
chr1	191768096	191768511	FPKM1_group_1925_transcript_1	0	.	191768096	191768511	0	1	415	0
chr1	191769350	191769624	FPKM1_group_1925_transcript_2	0	.	191769350	191769624	0	1	274	0
chr1	191765112	191765764	FPKM1_group_1925_transcript_3	0	.	191765112	191765764	0	1	652	0
chr1	191768505	191769152	FPKM1_group_1925_transcript_4	0	.	191768505	191769152	0	2	80,511	0,136
chr1	191765977	191767688	FPKM1_group_1925_transcript_5	0	.	191765977	191767688	0	2	305,1349	0,362
chr1	191792605	191792867	FPKM1_group_1928_transcript_1	0	.	191792605	191792867	0	1	262	0
chr1	191802845	191803162	FPKM1_group_1929_transcript_1	0	.	191802845	191803162	0	1	317	0
chr1	191813620	191813881	FPKM1_group_1930_transcript_1	0	.	191813620	191813881	0	1	261	0
chr1	191817919	191818139	FPKM1_group_1931_transcript_1	0	.	191817919	191818139	0	1	220	0
chr1	191818199	191818751	FPKM1_group_1931_transcript_2	0	.	191818199	191818751	0	1	552	0
chr1	191819757	191820816	FPKM1_group_1931_transcript_3	0	.	191819757	191820816	0	1	1059	0
chr1	191819562	191832187	FPKM1_group_1931_transcript_4	0	.	191819562	191832187	0	2	379,25	0,12600
chr1	191820954	191822394	FPKM1_group_1931_transcript_5	0	.	191820954	191822394	0	2	124,155	0,1285
chr1	191821383	191822103	FPKM1_group_1931_transcript_6	0	.	191821383	191822103	0	1	720	0
chr1	191822552	191823212	FPKM1_group_1931_transcript_7	0	.	191822552	191823212	0	1	660	0
chr1	191824075	191824838	FPKM1_group_1931_transcript_8	0	.	191824075	191824838	0	1	763	0
chr1	191836845	191837235	FPKM1_group_1933_transcript_1	0	.	191836845	191837235	0	1	390	0
chr1	191838583	191839122	FPKM1_group_1933_transcript_3	0	.	191838583	191839122	0	1	539	0
chr1	191840473	191840727	FPKM1_group_1933_transcript_4	0	.	191840473	191840727	0	1	254	0
chr1	191839196	191840379	FPKM1_group_1933_transcript_5	0	.	191839196	191840379	0	1	1183	0
chr1	191840821	191842230	FPKM1_group_1933_transcript_6	0	.	191840821	191842230	0	1	1409	0
chr1	191849290	191849558	FPKM1_group_1934_transcript_1	0	.	191849290	191849558	0	1	268	0
chr1	191850967	191851229	FPKM1_group_1935_transcript_1	0	.	191850967	191851229	0	1	262	0
chr1	191852617	191853282	FPKM1_group_1936_transcript_1	0	.	191852617	191853282	0	1	665	0
chr1	191864829	191865220	FPKM1_group_1937_transcript_2	0	.	191864829	191865220	0	1	391	0
chr1	191928478	191928926	FPKM1_group_1939_transcript_1	0	.	191928478	191928926	0	1	448	0
chr1	191935260	191935566	FPKM1_group_1941_transcript_2	0	.	191935260	191935566	0	1	306	0
chr1	191937903	191938118	FPKM1_group_1941_transcript_3	0	.	191937903	191938118	0	1	215	0
chr1	191936881	191937217	FPKM1_group_1941_transcript_4	0	.	191936881	191937217	0	1	336	0
chr1	191935623	191936802	FPKM1_group_1941_transcript_5	0	.	191935623	191936802	0	2	318,626	0,553
chr1	191953151	191953374	FPKM1_group_1944_transcript_1	0	.	191953151	191953374	0	1	223	0
chr1	191983339	191983705	FPKM1_group_1947_transcript_1	0	.	191983339	191983705	0	1	366	0
chr1	191990361	191990699	FPKM1_group_1949_transcript_1	0	.	191990361	191990699	0	1	338	0
chr1	191991321	191991788	FPKM1_group_1949_transcript_2	0	.	191991321	191991788	0	1	467	0
chr1	191994068	192001101	FPKM1_group_1950_transcript_2	0	.	191994068	192001101	0	2	354,73	0,6960
chr1	192023053	192023265	FPKM1_group_1951_transcript_1	0	.	192023053	192023265	0	1	212	0
chr1	192041689	192041927	FPKM1_group_1952_transcript_1	0	.	192041689	192041927	0	1	238	0
chr1	192043804	192044196	FPKM1_group_1953_transcript_1	0	.	192043804	192044196	0	1	392	0
chr1	192057591	192058286	FPKM1_group_1954_transcript_1	0	.	192057591	192058286	0	1	695	0
chr1	192062028	192062254	FPKM1_group_1955_transcript_1	0	.	192062028	192062254	0	1	226	0
chr1	192071782	192072129	FPKM1_group_1956_transcript_1	0	.	192071782	192072129	0	1	347	0
chr1	192103568	192103775	FPKM1_group_1957_transcript_1	0	.	192103568	192103775	0	1	207	0
chr1	192137698	192137996	FPKM1_group_1959_transcript_1	0	.	192137698	192137996	0	1	298	0
chr1	192141463	192141950	FPKM1_group_1960_transcript_1	0	.	192141463	192141950	0	1	487	0
chr1	192158177	192159027	FPKM1_group_1961_transcript_4	0	.	192158177	192159027	0	1	850	0
chr1	192159645	192159940	FPKM1_group_1961_transcript_5	0	.	192159645	192159940	0	1	295	0
chr1	192174956	192175612	FPKM1_group_1962_transcript_1	0	.	192174956	192175612	0	1	656	0
chr1	192175906	192176280	FPKM1_group_1962_transcript_2	0	.	192175906	192176280	0	1	374	0
chr1	192177721	192178278	FPKM1_group_1963_transcript_1	0	.	192177721	192178278	0	1	557	0
chr1	192181660	192182372	FPKM1_group_1964_transcript_1	0	.	192181660	192182372	0	1	712	0
chr1	192183862	192184112	FPKM1_group_1965_transcript_1	0	.	192183862	192184112	0	1	250	0
chr1	192185831	192197891	FPKM1_group_1966_transcript_1	0	-	192185831	192197891	0	2	72,234	0,11826
chr1	192195896	192196182	FPKM1_group_1966_transcript_2	0	.	192195896	192196182	0	1	286	0
chr1	192203074	192203313	FPKM1_group_1967_transcript_1	0	.	192203074	192203313	0	1	239	0
chr1	192214730	192215063	FPKM1_group_1968_transcript_1	0	.	192214730	192215063	0	1	333	0
chr1	192226274	192226612	FPKM1_group_1969_transcript_1	0	.	192226274	192226612	0	1	338	0
chr1	192227114	192227365	FPKM1_group_1969_transcript_3	0	.	192227114	192227365	0	1	251	0
chr1	192227444	192227713	FPKM1_group_1969_transcript_4	0	.	192227444	192227713	0	1	269	0
chr1	192227918	192228195	FPKM1_group_1969_transcript_5	0	.	192227918	192228195	0	1	277	0
chr1	192228800	192229010	FPKM1_group_1969_transcript_6	0	.	192228800	192229010	0	1	210	0
chr1	192223558	192224694	FPKM1_group_1969_transcript_7	0	.	192223558	192224694	0	1	1136	0
chr1	192224750	192226162	FPKM1_group_1969_transcript_8	0	.	192224750	192226162	0	1	1412	0
chr1	192229610	192230066	FPKM1_group_1969_transcript_9	0	.	192229610	192230066	0	1	456	0
chr1	192238758	192239030	FPKM1_group_1970_transcript_1	0	.	192238758	192239030	0	1	272	0
chr1	192249357	192249659	FPKM1_group_1971_transcript_1	0	.	192249357	192249659	0	1	302	0
chr1	192283711	192284017	FPKM1_group_1973_transcript_1	0	.	192283711	192284017	0	1	306	0
chr1	192282965	192284511	FPKM1_group_1973_transcript_2	0	.	192282965	192284511	0	2	375,421	0,1125
chr1	192286017	192286326	FPKM1_group_1974_transcript_1	0	.	192286017	192286326	0	1	309	0
chr1	192298357	192298694	FPKM1_group_1975_transcript_1	0	.	192298357	192298694	0	1	337	0
chr1	192318633	192318881	FPKM1_group_1976_transcript_1	0	.	192318633	192318881	0	1	248	0
chr1	192384611	192385606	FPKM1_group_1977_transcript_1	0	.	192384611	192385606	0	2	167,73	0,922
chr1	192393422	192393689	FPKM1_group_1978_transcript_2	0	.	192393422	192393689	0	1	267	0
chr1	192414060	192414406	FPKM1_group_1980_transcript_1	0	.	192414060	192414406	0	1	346	0
chr1	192415242	192415845	FPKM1_group_1980_transcript_3	0	.	192415242	192415845	0	1	603	0
chr1	192455286	192455548	FPKM1_group_1981_transcript_1	0	.	192455286	192455548	0	1	262	0
chr1	192457761	192458095	FPKM1_group_1981_transcript_2	0	.	192457761	192458095	0	1	334	0
chr1	192458645	192458920	FPKM1_group_1981_transcript_3	0	.	192458645	192458920	0	1	275	0
chr1	192439363	192455216	FPKM1_group_1981_transcript_4	0	.	192439363	192455216	0	2	51,585	0,15268
chr1	192456222	192456702	FPKM1_group_1981_transcript_5	0	.	192456222	192456702	0	1	480	0
chr1	192457108	192457676	FPKM1_group_1981_transcript_6	0	.	192457108	192457676	0	1	568	0
chr1	192459985	192460230	FPKM1_group_1982_transcript_1	0	.	192459985	192460230	0	1	245	0
chr1	192468844	192470098	FPKM1_group_1983_transcript_1	0	.	192468844	192470098	0	2	215,40	0,1214
chr1	192474261	192474681	FPKM1_group_1984_transcript_1	0	.	192474261	192474681	0	1	420	0
chr1	192525173	192525441	FPKM1_group_1988_transcript_1	0	.	192525173	192525441	0	1	268	0
chr1	192589447	192589856	FPKM1_group_1990_transcript_1	0	.	192589447	192589856	0	1	409	0
chr1	192592520	192593783	FPKM1_group_1991_transcript_1	0	+	192592520	192593783	0	2	218,359	0,904
chr1	193015529	193016996	FPKM1_group_1995_transcript_1	0	-	193015529	193016996	0	2	723,58	0,1409
chr1	193020180	193021069	FPKM1_group_1996_transcript_2	0	.	193020180	193021069	0	1	889	0
chr1	193050153	193050636	FPKM1_group_1997_transcript_1	0	.	193050153	193050636	0	1	483	0
chr1	193062198	193062753	FPKM1_group_1998_transcript_1	0	.	193062198	193062753	0	1	555	0
chr1	193075214	193075455	FPKM1_group_2000_transcript_1	0	.	193075214	193075455	0	1	241	0
chr1	193079172	193079481	FPKM1_group_2001_transcript_1	0	.	193079172	193079481	0	1	309	0
chr1	193080907	193081266	FPKM1_group_2002_transcript_1	0	.	193080907	193081266	0	1	359	0
chr1	193926347	193926659	FPKM1_group_2004_transcript_1	0	.	193926347	193926659	0	1	312	0
chr1	193991941	193992155	FPKM1_group_2007_transcript_1	0	.	193991941	193992155	0	1	214	0
chr1	194038637	194038973	FPKM1_group_2008_transcript_1	0	.	194038637	194038973	0	1	336	0
chr1	194046409	194050625	FPKM1_group_2009_transcript_1	0	-	194046409	194050625	0	2	176,93	0,4123
chr1	194078871	194079093	FPKM1_group_2011_transcript_2	0	.	194078871	194079093	0	1	222	0
chr1	194084305	194085118	FPKM1_group_2013_transcript_1	0	.	194084305	194085118	0	1	813	0
chr1	194102371	194102750	FPKM1_group_2015_transcript_2	0	.	194102371	194102750	0	1	379	0
chr1	195245737	195246694	FPKM1_group_2018_transcript_1	0	.	195245737	195246694	0	2	245,483	0,474
chr1	195247164	195247836	FPKM1_group_2018_transcript_2	0	.	195247164	195247836	0	1	672	0
chr1	195248885	195249472	FPKM1_group_2019_transcript_1	0	.	195248885	195249472	0	1	587	0
chr1	195263307	195264081	FPKM1_group_2020_transcript_1	0	.	195263307	195264081	0	1	774	0
chr1	195265699	195265931	FPKM1_group_2021_transcript_1	0	.	195265699	195265931	0	1	232	0
chr1	195272127	195272365	FPKM1_group_2022_transcript_1	0	.	195272127	195272365	0	1	238	0
chr1	195270406	195270793	FPKM1_group_2022_transcript_2	0	.	195270406	195270793	0	1	387	0
chr1	195270879	195271973	FPKM1_group_2022_transcript_3	0	.	195270879	195271973	0	2	59,474	0,620
chr1	195271071	195271462	FPKM1_group_2022_transcript_4	0	.	195271071	195271462	0	1	391	0
chr1	195272427	195272803	FPKM1_group_2022_transcript_5	0	.	195272427	195272803	0	1	376	0
chr1	195272863	195273444	FPKM1_group_2022_transcript_6	0	.	195272863	195273444	0	1	581	0
chr1	195438476	195438785	FPKM1_group_2023_transcript_1	0	.	195438476	195438785	0	1	309	0
chr1	195448166	195448629	FPKM1_group_2025_transcript_1	0	.	195448166	195448629	0	1	463	0
chr1	195454404	195454725	FPKM1_group_2026_transcript_1	0	.	195454404	195454725	0	1	321	0
chr1	195724989	195725235	FPKM1_group_2027_transcript_1	0	.	195724989	195725235	0	1	246	0
chr1	195732393	195732654	FPKM1_group_2028_transcript_1	0	.	195732393	195732654	0	1	261	0
chr1	196135439	196135786	FPKM1_group_2029_transcript_1	0	.	196135439	196135786	0	1	347	0
chr1	196226819	196228136	FPKM1_group_2032_transcript_2	0	.	196226819	196228136	0	1	1317	0
chr1	196228136	196229369	FPKM1_group_2032_transcript_3	0	.	196228136	196229369	0	1	1233	0
chr1	196225862	196231528	FPKM1_group_2032_transcript_4	0	.	196225862	196231528	0	2	43,1669	0,3997
chr1	196276745	196276997	FPKM1_group_2033_transcript_1	0	.	196276745	196276997	0	1	252	0
chr1	196277072	196278428	FPKM1_group_2033_transcript_2	0	.	196277072	196278428	0	1	1356	0
chr1	196278497	196279092	FPKM1_group_2033_transcript_3	0	.	196278497	196279092	0	1	595	0
chr1	196331932	196332571	FPKM1_group_2034_transcript_1	0	.	196331932	196332571	0	1	639	0
chr1	196332692	196333000	FPKM1_group_2034_transcript_2	0	.	196332692	196333000	0	1	308	0
chr1	196348053	196348727	FPKM1_group_2035_transcript_1	0	.	196348053	196348727	0	1	674	0
chr1	196367737	196368088	FPKM1_group_2036_transcript_1	0	.	196367737	196368088	0	1	351	0
chr1	196370608	196370966	FPKM1_group_2037_transcript_1	0	.	196370608	196370966	0	1	358	0
chr1	196390870	196391498	FPKM1_group_2038_transcript_1	0	+	196390870	196391498	0	1	628	0
chr1	196559953	196560820	FPKM1_group_2039_transcript_1	0	.	196559953	196560820	0	1	867	0
chr1	196560779	196561424	FPKM1_group_2039_transcript_2	0	.	196560779	196561424	0	1	645	0
chr1	196833310	196834897	FPKM1_group_2041_transcript_1	0	.	196833310	196834897	0	1	1587	0
chr1	196998307	196998759	FPKM1_group_2043_transcript_2	0	.	196998307	196998759	0	1	452	0
chr1	196999113	196999454	FPKM1_group_2043_transcript_3	0	.	196999113	196999454	0	1	341	0
chr1	196996118	196997630	FPKM1_group_2043_transcript_4	0	.	196996118	196997630	0	1	1512	0
chr1	197069907	197070478	FPKM1_group_2049_transcript_1	0	.	197069907	197070478	0	1	571	0
chr1	197079895	197080248	FPKM1_group_2049_transcript_4	0	.	197079895	197080248	0	1	353	0
chr1	197077035	197077532	FPKM1_group_2049_transcript_8	0	.	197077035	197077532	0	1	497	0
chr1	197081963	197084257	FPKM1_group_2049_transcript_12	0	.	197081963	197084257	0	1	2294	0
chr1	197088145	197088450	FPKM1_group_2050_transcript_1	0	.	197088145	197088450	0	1	305	0
chr1	197095098	197095321	FPKM1_group_2051_transcript_1	0	.	197095098	197095321	0	1	223	0
chr1	197091048	197092069	FPKM1_group_2051_transcript_5	0	.	197091048	197092069	0	1	1021	0
chr1	197093264	197094529	FPKM1_group_2051_transcript_7	0	.	197093264	197094529	0	1	1265	0
chr1	197096043	197096554	FPKM1_group_2051_transcript_8	0	.	197096043	197096554	0	1	511	0
chr1	197099247	197099576	FPKM1_group_2051_transcript_10	0	.	197099247	197099576	0	1	329	0
chr1	197112044	197113397	FPKM1_group_2053_transcript_1	0	.	197112044	197113397	0	1	1353	0
chr1	197124983	197125326	FPKM1_group_2054_transcript_1	0	.	197124983	197125326	0	1	343	0
chr1	197129440	197129799	FPKM1_group_2054_transcript_2	0	.	197129440	197129799	0	1	359	0
chr1	197120392	197120883	FPKM1_group_2054_transcript_5	0	.	197120392	197120883	0	1	491	0
chr1	197134019	197134845	FPKM1_group_2054_transcript_8	0	.	197134019	197134845	0	1	826	0
chr1	197119625	197120512	FPKM1_group_2054_transcript_10	0	.	197119625	197120512	0	1	887	0
chr1	197123109	197124920	FPKM1_group_2054_transcript_11	0	.	197123109	197124920	0	1	1811	0
chr1	197125389	197126710	FPKM1_group_2054_transcript_12	0	.	197125389	197126710	0	1	1321	0
chr1	197130527	197132784	FPKM1_group_2054_transcript_13	0	.	197130527	197132784	0	1	2257	0
chr1	197134481	197142317	FPKM1_group_2054_transcript_15	0	+	197134481	197142317	0	2	1881,25	0,7811
chr1	197147818	197148212	FPKM1_group_2055_transcript_1	0	.	197147818	197148212	0	1	394	0
chr1	197148044	197150204	FPKM1_group_2055_transcript_3	0	.	197148044	197150204	0	1	2160	0
chr1	197145218	197147750	FPKM1_group_2055_transcript_5	0	+	197145218	197147750	0	1	2532	0
chr1	197151481	197152052	FPKM1_group_2055_transcript_6	0	+	197151481	197152052	0	1	571	0
chr1	197157114	197158267	FPKM1_group_2056_transcript_2	0	.	197157114	197158267	0	1	1153	0
chr1	197159264	197160143	FPKM1_group_2056_transcript_3	0	.	197159264	197160143	0	1	879	0
chr1	197161457	197161833	FPKM1_group_2057_transcript_1	0	.	197161457	197161833	0	1	376	0
chr1	197163081	197163372	FPKM1_group_2058_transcript_1	0	.	197163081	197163372	0	1	291	0
chr1	197164824	197165994	FPKM1_group_2059_transcript_1	0	.	197164824	197165994	0	1	1170	0
chr1	197166050	197166408	FPKM1_group_2059_transcript_2	0	.	197166050	197166408	0	1	358	0
chr1	198471331	198471657	FPKM1_group_2063_transcript_1	0	.	198471331	198471657	0	1	326	0
chr1	198533228	198534573	FPKM1_group_2065_transcript_1	0	.	198533228	198534573	0	1	1345	0
chr1	198572807	198573025	FPKM1_group_2068_transcript_1	0	+	198572807	198573025	0	1	218	0
chr1	198573621	198573926	FPKM1_group_2068_transcript_2	0	+	198573621	198573926	0	1	305	0
chr1	198610119	198610508	FPKM1_group_2069_transcript_1	0	.	198610119	198610508	0	1	389	0
chr1	198610353	198613654	FPKM1_group_2069_transcript_2	0	.	198610353	198613654	0	1	3301	0
chr1	198651759	198652306	FPKM1_group_2070_transcript_1	0	.	198651759	198652306	0	1	547	0
chr1	198652225	198652490	FPKM1_group_2070_transcript_2	0	.	198652225	198652490	0	1	265	0
chr1	198674633	198676308	FPKM1_group_2071_transcript_1	0	.	198674633	198676308	0	1	1675	0
chr1	198688511	198692471	FPKM1_group_2072_transcript_1	0	+	198688511	198692471	0	2	3305,445	0,3515
chr1	199104282	199104548	FPKM1_group_2076_transcript_1	0	.	199104282	199104548	0	1	266	0
chr1	199104713	199105065	FPKM1_group_2076_transcript_2	0	.	199104713	199105065	0	1	352	0
chr1	199101976	199103987	FPKM1_group_2076_transcript_3	0	+	199101976	199103987	0	1	2011	0
chr1	199273304	199273567	FPKM1_group_2078_transcript_1	0	.	199273304	199273567	0	1	263	0
chr1	199352349	199352905	FPKM1_group_2079_transcript_1	0	.	199352349	199352905	0	1	556	0
chr1	199354235	199355564	FPKM1_group_2080_transcript_1	0	.	199354235	199355564	0	1	1329	0
chr1	199361236	199361471	FPKM1_group_2081_transcript_1	0	.	199361236	199361471	0	1	235	0
chr1	199692136	199693398	FPKM1_group_2090_transcript_2	0	.	199692136	199693398	0	1	1262	0
chr1	199695850	199696082	FPKM1_group_2091_transcript_1	0	.	199695850	199696082	0	1	232	0
chr1	199696017	199696322	FPKM1_group_2091_transcript_2	0	.	199696017	199696322	0	1	305	0
chr1	199706128	199706731	FPKM1_group_2092_transcript_1	0	.	199706128	199706731	0	1	603	0
chr1	199709708	199710556	FPKM1_group_2093_transcript_1	0	.	199709708	199710556	0	1	848	0
chr1	199710635	199712617	FPKM1_group_2093_transcript_2	0	.	199710635	199712617	0	1	1982	0
chr1	199756548	199756768	FPKM1_group_2094_transcript_1	0	.	199756548	199756768	0	1	220	0
chr1	199758979	199759271	FPKM1_group_2094_transcript_2	0	.	199758979	199759271	0	1	292	0
chr1	199757557	199758732	FPKM1_group_2094_transcript_3	0	.	199757557	199758732	0	1	1175	0
chr1	199762113	199762377	FPKM1_group_2095_transcript_1	0	.	199762113	199762377	0	1	264	0
chr1	199764391	199764959	FPKM1_group_2095_transcript_3	0	.	199764391	199764959	0	1	568	0
chr1	199762714	199763585	FPKM1_group_2095_transcript_4	0	.	199762714	199763585	0	1	871	0
chr1	199774033	199774507	FPKM1_group_2096_transcript_2	0	+	199774033	199774507	0	1	474	0
chr1	200960485	200961034	FPKM1_group_2097_transcript_1	0	.	200960485	200961034	0	1	549	0
chr1	200959240	200959990	FPKM1_group_2097_transcript_2	0	.	200959240	200959990	0	1	750	0
chr1	200960933	200962050	FPKM1_group_2097_transcript_3	0	.	200960933	200962050	0	1	1117	0
chr1	201087615	201087829	FPKM1_group_2099_transcript_1	0	.	201087615	201087829	0	1	214	0
chr1	201087764	201088276	FPKM1_group_2099_transcript_2	0	.	201087764	201088276	0	1	512	0
chr1	201088372	201088596	FPKM1_group_2099_transcript_3	0	.	201088372	201088596	0	1	224	0
chr1	201085144	201085938	FPKM1_group_2099_transcript_4	0	.	201085144	201085938	0	1	794	0
chr1	201085953	201087467	FPKM1_group_2099_transcript_5	0	.	201085953	201087467	0	1	1514	0
chr1	201095217	201096255	FPKM1_group_2100_transcript_1	0	.	201095217	201096255	0	1	1038	0
chr1	201261731	201261961	FPKM1_group_2101_transcript_1	0	.	201261731	201261961	0	1	230	0
chr1	201509919	201510234	FPKM1_group_2103_transcript_2	0	.	201509919	201510234	0	1	315	0
chr1	201534098	201535606	FPKM1_group_2105_transcript_1	0	.	201534098	201535606	0	1	1508	0
chr1	201551568	201551836	FPKM1_group_2106_transcript_1	0	.	201551568	201551836	0	1	268	0
chr1	201551721	201552218	FPKM1_group_2106_transcript_2	0	.	201551721	201552218	0	1	497	0
chr1	201550600	201551658	FPKM1_group_2106_transcript_3	0	.	201550600	201551658	0	1	1058	0
chr1	201548200	201549670	FPKM1_group_2106_transcript_4	0	.	201548200	201549670	0	1	1470	0
chr1	201554417	201554727	FPKM1_group_2107_transcript_1	0	.	201554417	201554727	0	1	310	0
chr1	201555830	201556619	FPKM1_group_2108_transcript_1	0	.	201555830	201556619	0	1	789	0
chr1	201606935	201607225	FPKM1_group_2111_transcript_1	0	.	201606935	201607225	0	1	290	0
chr1	201616616	201618373	FPKM1_group_2112_transcript_1	0	.	201616616	201618373	0	1	1757	0
chr1	201622197	201623093	FPKM1_group_2114_transcript_1	0	.	201622197	201623093	0	1	896	0
chr1	201623355	201625094	FPKM1_group_2114_transcript_2	0	.	201623355	201625094	0	1	1739	0
chr1	201625652	201628334	FPKM1_group_2114_transcript_3	0	.	201625652	201628334	0	1	2682	0
chr1	201631353	201635880	FPKM1_group_2115_transcript_1	0	+	201631353	201635880	0	2	2321,1656	0,2871
chr1	201645049	201647274	FPKM1_group_2116_transcript_1	0	.	201645049	201647274	0	1	2225	0
chr1	201696331	201696595	FPKM1_group_2118_transcript_1	0	.	201696331	201696595	0	1	264	0
chr1	202156223	202156495	FPKM1_group_2122_transcript_1	0	.	202156223	202156495	0	1	272	0
chr1	202191833	202192301	FPKM1_group_2123_transcript_1	0	.	202191833	202192301	0	1	468	0
chr1	202232801	202233442	FPKM1_group_2124_transcript_1	0	.	202232801	202233442	0	1	641	0
chr1	202243665	202244266	FPKM1_group_2126_transcript_1	0	.	202243665	202244266	0	1	601	0
chr1	202410916	202411664	FPKM1_group_2128_transcript_1	0	+	202410916	202411664	0	2	347,115	0,633
chr1	202416583	202417197	FPKM1_group_2129_transcript_1	0	.	202416583	202417197	0	1	614	0
chr1	202424223	202424554	FPKM1_group_2130_transcript_1	0	.	202424223	202424554	0	1	331	0
chr1	202620436	202620834	FPKM1_group_2132_transcript_1	0	.	202620436	202620834	0	1	398	0
chr1	202628743	202629050	FPKM1_group_2132_transcript_3	0	.	202628743	202629050	0	1	307	0
chr1	202620792	202623573	FPKM1_group_2132_transcript_4	0	.	202620792	202623573	0	1	2781	0
chr1	202622348	202625051	FPKM1_group_2132_transcript_5	0	.	202622348	202625051	0	1	2703	0
chr1	202625217	202626816	FPKM1_group_2132_transcript_6	0	.	202625217	202626816	0	1	1599	0
chr1	202741934	202742196	FPKM1_group_2133_transcript_1	0	.	202741934	202742196	0	1	262	0
chr1	202943668	202943881	FPKM1_group_2134_transcript_1	0	.	202943668	202943881	0	1	213	0
chr1	203360552	203361182	FPKM1_group_2135_transcript_2	0	.	203360552	203361182	0	1	630	0
chr1	203363597	203364274	FPKM1_group_2136_transcript_1	0	.	203363597	203364274	0	1	677	0
chr1	203516101	203516322	FPKM1_group_2137_transcript_1	0	.	203516101	203516322	0	1	221	0
chr1	203535537	203536394	FPKM1_group_2139_transcript_1	0	.	203535537	203536394	0	1	857	0
chr1	203569228	203569702	FPKM1_group_2141_transcript_2	0	.	203569228	203569702	0	1	474	0
chr1	204120328	204121358	FPKM1_group_2143_transcript_1	0	.	204120328	204121358	0	1	1030	0
chr1	204123754	204123957	FPKM1_group_2144_transcript_1	0	.	204123754	204123957	0	1	203	0
chr1	204124060	204124386	FPKM1_group_2144_transcript_2	0	.	204124060	204124386	0	1	326	0
chr1	204127700	204127959	FPKM1_group_2145_transcript_1	0	.	204127700	204127959	0	1	259	0
chr1	204127833	204128155	FPKM1_group_2145_transcript_2	0	.	204127833	204128155	0	1	322	0
chr1	204469426	204469800	FPKM1_group_2148_transcript_2	0	.	204469426	204469800	0	1	374	0
chr1	204471694	204471925	FPKM1_group_2148_transcript_5	0	.	204471694	204471925	0	1	231	0
chr1	204976138	204976603	FPKM1_group_2150_transcript_1	0	.	204976138	204976603	0	1	465	0
chr1	204976840	204977487	FPKM1_group_2150_transcript_2	0	.	204976840	204977487	0	1	647	0
chr1	204977345	204979387	FPKM1_group_2150_transcript_3	0	.	204977345	204979387	0	1	2042	0
chr1	204984162	204987662	FPKM1_group_2151_transcript_1	0	.	204984162	204987662	0	1	3500	0
chr1	205245056	205245289	FPKM1_group_2156_transcript_1	0	.	205245056	205245289	0	1	233	0
chr1	205245204	205245849	FPKM1_group_2156_transcript_2	0	.	205245204	205245849	0	1	645	0
chr1	205256889	205257091	FPKM1_group_2157_transcript_1	0	.	205256889	205257091	0	1	202	0
chr1	205254205	205256564	FPKM1_group_2157_transcript_2	0	.	205254205	205256564	0	1	2359	0
chr1	205469578	205470042	FPKM1_group_2162_transcript_1	0	.	205469578	205470042	0	1	464	0
chr1	205471231	205471933	FPKM1_group_2163_transcript_2	0	.	205471231	205471933	0	1	702	0
chr1	205486046	205486499	FPKM1_group_2165_transcript_1	0	.	205486046	205486499	0	1	453	0
chr1	205511486	205511969	FPKM1_group_2170_transcript_1	0	.	205511486	205511969	0	1	483	0
chr1	205551135	205551536	FPKM1_group_2178_transcript_1	0	.	205551135	205551536	0	1	401	0
chr1	205609236	205609463	FPKM1_group_2180_transcript_1	0	.	205609236	205609463	0	1	227	0
chr1	205610009	205610782	FPKM1_group_2180_transcript_2	0	.	205610009	205610782	0	1	773	0
chr1	205607964	205608696	FPKM1_group_2180_transcript_3	0	.	205607964	205608696	0	1	732	0
chr1	205602339	205605754	FPKM1_group_2180_transcript_4	0	.	205602339	205605754	0	1	3415	0
chr1	205605752	205607057	FPKM1_group_2180_transcript_5	0	.	205605752	205607057	0	1	1305	0
chr1	205613623	205614557	FPKM1_group_2181_transcript_1	0	.	205613623	205614557	0	1	934	0
chr1	205614659	205615450	FPKM1_group_2181_transcript_2	0	.	205614659	205615450	0	1	791	0
chr1	205612520	205613858	FPKM1_group_2181_transcript_3	0	.	205612520	205613858	0	1	1338	0
chr1	205617137	205618544	FPKM1_group_2182_transcript_1	0	.	205617137	205618544	0	1	1407	0
chr1	205618888	205619213	FPKM1_group_2182_transcript_2	0	.	205618888	205619213	0	1	325	0
chr1	206052875	206053475	FPKM1_group_2186_transcript_1	0	.	206052875	206053475	0	1	600	0
chr1	206121926	206122365	FPKM1_group_2187_transcript_1	0	.	206121926	206122365	0	1	439	0
chr1	206120830	206121423	FPKM1_group_2187_transcript_2	0	.	206120830	206121423	0	1	593	0
chr1	206123038	206123503	FPKM1_group_2187_transcript_3	0	.	206123038	206123503	0	1	465	0
chr1	206122518	206123011	FPKM1_group_2187_transcript_4	0	.	206122518	206123011	0	1	493	0
chr1	206918937	206919152	FPKM1_group_2196_transcript_2	0	.	206918937	206919152	0	1	215	0
chr1	207756099	207756493	FPKM1_group_2209_transcript_1	0	.	207756099	207756493	0	1	394	0
chr1	207756536	207757388	FPKM1_group_2209_transcript_2	0	.	207756536	207757388	0	1	852	0
chr1	207764881	207765453	FPKM1_group_2210_transcript_1	0	.	207764881	207765453	0	1	572	0
chr1	207768078	207768914	FPKM1_group_2210_transcript_4	0	.	207768078	207768914	0	1	836	0
chr1	207771191	207772119	FPKM1_group_2211_transcript_1	0	.	207771191	207772119	0	1	928	0
chr1	207776929	207777174	FPKM1_group_2212_transcript_1	0	.	207776929	207777174	0	1	245	0
chr1	207778015	207778248	FPKM1_group_2212_transcript_2	0	.	207778015	207778248	0	1	233	0
chr1	207780660	207781398	FPKM1_group_2213_transcript_1	0	-	207780660	207781398	0	2	96,123	0,615
chr1	207807514	207807765	FPKM1_group_2216_transcript_1	0	.	207807514	207807765	0	1	251	0
chr1	207902699	207904186	FPKM1_group_2217_transcript_1	0	.	207902699	207904186	0	1	1487	0
chr1	207908765	207909753	FPKM1_group_2218_transcript_1	0	.	207908765	207909753	0	1	988	0
chr1	208530137	208532373	FPKM1_group_2220_transcript_1	0	-	208530137	208532373	0	2	353,29	0,2207
chr1	209497303	209497528	FPKM1_group_2221_transcript_1	0	.	209497303	209497528	0	1	225	0
chr1	209557418	209557765	FPKM1_group_2222_transcript_2	0	-	209557418	209557765	0	1	347	0
chr1	209639737	209639974	FPKM1_group_2224_transcript_1	0	.	209639737	209639974	0	1	237	0
chr1	209638116	209638755	FPKM1_group_2224_transcript_2	0	.	209638116	209638755	0	1	639	0
chr1	209648434	209648705	FPKM1_group_2225_transcript_1	0	.	209648434	209648705	0	1	271	0
chr1	209664379	209664661	FPKM1_group_2227_transcript_1	0	-	209664379	209664661	0	1	282	0
chr1	209674860	209675407	FPKM1_group_2228_transcript_2	0	+	209674860	209675407	0	1	547	0
chr1	209810825	209811102	FPKM1_group_2233_transcript_1	0	.	209810825	209811102	0	1	277	0
chr1	209838448	209838677	FPKM1_group_2235_transcript_3	0	.	209838448	209838677	0	1	229	0
chr1	210177013	210177295	FPKM1_group_2242_transcript_1	0	.	210177013	210177295	0	1	282	0
chr1	210390609	210391387	FPKM1_group_2243_transcript_3	0	.	210390609	210391387	0	1	778	0
chr1	210385903	210387208	FPKM1_group_2243_transcript_5	0	.	210385903	210387208	0	1	1305	0
chr1	210388794	210389348	FPKM1_group_2243_transcript_7	0	.	210388794	210389348	0	1	554	0
chr1	210403194	210404603	FPKM1_group_2244_transcript_1	0	.	210403194	210404603	0	1	1409	0
chr1	210449197	210449513	FPKM1_group_2252_transcript_1	0	.	210449197	210449513	0	1	316	0
chr1	210464931	210478942	FPKM1_group_2253_transcript_1	0	.	210464931	210478942	0	7	677,36,104,554,47,437,72	0,1260,1468,4890,8360,9535,13939
chr1	210511318	210511600	FPKM1_group_2254_transcript_1	0	.	210511318	210511600	0	1	282	0
chr1	210661354	210661621	FPKM1_group_2258_transcript_1	0	.	210661354	210661621	0	1	267	0
chr1	210795801	210796041	FPKM1_group_2259_transcript_1	0	.	210795801	210796041	0	1	240	0
chr1	210953474	210953927	FPKM1_group_2264_transcript_1	0	.	210953474	210953927	0	1	453	0
chr1	210955531	210955907	FPKM1_group_2265_transcript_1	0	.	210955531	210955907	0	1	376	0
chr1	211065164	211065455	FPKM1_group_2268_transcript_1	0	+	211065164	211065455	0	1	291	0
chr1	211092099	211093119	FPKM1_group_2269_transcript_1	0	+	211092099	211093119	0	1	1020	0
chr1	211093484	211094015	FPKM1_group_2269_transcript_2	0	.	211093484	211094015	0	1	531	0
chr1	211523134	211523420	FPKM1_group_2271_transcript_1	0	.	211523134	211523420	0	1	286	0
chr1	211523592	211523800	FPKM1_group_2271_transcript_2	0	.	211523592	211523800	0	1	208	0
chr1	211529301	211529740	FPKM1_group_2273_transcript_2	0	.	211529301	211529740	0	1	439	0
chr1	211545930	211546990	FPKM1_group_2275_transcript_2	0	.	211545930	211546990	0	1	1060	0
chr1	211548489	211548699	FPKM1_group_2276_transcript_1	0	.	211548489	211548699	0	1	210	0
chr1	211549239	211549563	FPKM1_group_2276_transcript_2	0	.	211549239	211549563	0	1	324	0
chr1	211622366	211622630	FPKM1_group_2280_transcript_1	0	.	211622366	211622630	0	1	264	0
chr1	212003647	212004559	FPKM1_group_2282_transcript_1	0	.	212003647	212004559	0	1	912	0
chr1	212057675	212059548	FPKM1_group_2283_transcript_1	0	.	212057675	212059548	0	1	1873	0
chr1	212085676	212085987	FPKM1_group_2284_transcript_1	0	.	212085676	212085987	0	1	311	0
chr1	212092892	212093127	FPKM1_group_2285_transcript_3	0	.	212092892	212093127	0	1	235	0
chr1	212093221	212093538	FPKM1_group_2285_transcript_4	0	.	212093221	212093538	0	1	317	0
chr1	212093673	212093920	FPKM1_group_2285_transcript_5	0	.	212093673	212093920	0	1	247	0
chr1	212093988	212094489	FPKM1_group_2285_transcript_6	0	.	212093988	212094489	0	1	501	0
chr1	212089987	212092734	FPKM1_group_2285_transcript_7	0	+	212089987	212092734	0	2	2590,31	0,2716
chr1	212094548	212096144	FPKM1_group_2285_transcript_8	0	.	212094548	212096144	0	2	533,988	0,608
chr1	212159528	212159768	FPKM1_group_2289_transcript_1	0	.	212159528	212159768	0	1	240	0
chr1	212159880	212160245	FPKM1_group_2289_transcript_2	0	.	212159880	212160245	0	1	365	0
chr1	212160322	212160669	FPKM1_group_2289_transcript_3	0	.	212160322	212160669	0	1	347	0
chr1	212161818	212162215	FPKM1_group_2290_transcript_1	0	.	212161818	212162215	0	1	397	0
chr1	212162295	212163549	FPKM1_group_2290_transcript_3	0	.	212162295	212163549	0	2	139,234	0,1020
chr1	212162461	212162760	FPKM1_group_2290_transcript_4	0	.	212162461	212162760	0	1	299	0
chr1	212163772	212164402	FPKM1_group_2290_transcript_5	0	.	212163772	212164402	0	1	630	0
chr1	212164184	212164938	FPKM1_group_2290_transcript_6	0	.	212164184	212164938	0	1	754	0
chr1	212170283	212170516	FPKM1_group_2292_transcript_2	0	.	212170283	212170516	0	1	233	0
chr1	212172387	212172669	FPKM1_group_2293_transcript_1	0	.	212172387	212172669	0	1	282	0
chr1	212179215	212179442	FPKM1_group_2294_transcript_2	0	.	212179215	212179442	0	1	227	0
chr1	212176049	212176907	FPKM1_group_2294_transcript_3	0	.	212176049	212176907	0	1	858	0
chr1	212176525	212177459	FPKM1_group_2294_transcript_4	0	.	212176525	212177459	0	1	934	0
chr1	212177006	212178347	FPKM1_group_2294_transcript_5	0	.	212177006	212178347	0	1	1341	0
chr1	212181143	212181362	FPKM1_group_2295_transcript_1	0	.	212181143	212181362	0	1	219	0
chr1	212186475	212186774	FPKM1_group_2298_transcript_1	0	.	212186475	212186774	0	1	299	0
chr1	212187147	212187704	FPKM1_group_2298_transcript_2	0	.	212187147	212187704	0	1	557	0
chr1	212187756	212187999	FPKM1_group_2298_transcript_3	0	.	212187756	212187999	0	1	243	0
chr1	212189641	212189959	FPKM1_group_2298_transcript_4	0	.	212189641	212189959	0	1	318	0
chr1	212192277	212193065	FPKM1_group_2298_transcript_8	0	.	212192277	212193065	0	1	788	0
chr1	212188095	212188359	FPKM1_group_2298_transcript_9	0	.	212188095	212188359	0	1	264	0
chr1	212188430	212188980	FPKM1_group_2298_transcript_10	0	.	212188430	212188980	0	1	550	0
chr1	212193785	212194470	FPKM1_group_2298_transcript_11	0	.	212193785	212194470	0	1	685	0
chr1	212202981	212203375	FPKM1_group_2299_transcript_1	0	.	212202981	212203375	0	1	394	0
chr1	212205029	212205443	FPKM1_group_2300_transcript_1	0	.	212205029	212205443	0	1	414	0
chr1	212205947	212206240	FPKM1_group_2300_transcript_2	0	.	212205947	212206240	0	1	293	0
chr1	212218032	212218275	FPKM1_group_2301_transcript_1	0	.	212218032	212218275	0	1	243	0
chr1	212221884	212222210	FPKM1_group_2302_transcript_1	0	.	212221884	212222210	0	1	326	0
chr1	212222295	212222584	FPKM1_group_2302_transcript_2	0	.	212222295	212222584	0	1	289	0
chr1	212515975	212516266	FPKM1_group_2304_transcript_1	0	.	212515975	212516266	0	1	291	0
chr1	212516407	212516912	FPKM1_group_2304_transcript_2	0	.	212516407	212516912	0	1	505	0
chr1	212514392	212515257	FPKM1_group_2304_transcript_3	0	.	212514392	212515257	0	1	865	0
chr1	213651509	213655603	FPKM1_group_2308_transcript_2	0	+	213651509	213655603	0	3	219,81,61	0,1312,4033
chr1	213739575	213739801	FPKM1_group_2310_transcript_1	0	.	213739575	213739801	0	1	226	0
chr1	217454292	217454632	FPKM1_group_2322_transcript_1	0	.	217454292	217454632	0	1	340	0
chr1	217537505	217537749	FPKM1_group_2323_transcript_1	0	-	217537505	217537749	0	1	244	0
chr1	217537655	217538141	FPKM1_group_2323_transcript_2	0	.	217537655	217538141	0	1	486	0
chr1	217540773	217541409	FPKM1_group_2324_transcript_1	0	.	217540773	217541409	0	1	636	0
chr1	217544033	217546779	FPKM1_group_2325_transcript_2	0	.	217544033	217546779	0	1	2746	0
chr1	217551168	217551499	FPKM1_group_2326_transcript_1	0	.	217551168	217551499	0	1	331	0
chr1	217552005	217552251	FPKM1_group_2326_transcript_2	0	.	217552005	217552251	0	1	246	0
chr1	217570649	217571842	FPKM1_group_2328_transcript_1	0	.	217570649	217571842	0	1	1193	0
chr1	217571634	217572644	FPKM1_group_2328_transcript_2	0	.	217571634	217572644	0	1	1010	0
chr1	217594942	217595760	FPKM1_group_2330_transcript_2	0	.	217594942	217595760	0	1	818	0
chr1	217596380	217596694	FPKM1_group_2330_transcript_3	0	.	217596380	217596694	0	1	314	0
chr1	217612961	217613723	FPKM1_group_2331_transcript_1	0	.	217612961	217613723	0	1	762	0
chr1	217647630	217650272	FPKM1_group_2334_transcript_1	0	.	217647630	217650272	0	1	2642	0
chr1	218295861	218296439	FPKM1_group_2338_transcript_1	0	.	218295861	218296439	0	1	578	0
chr1	218559479	218559727	FPKM1_group_2339_transcript_1	0	.	218559479	218559727	0	1	248	0
chr1	219059968	219060453	FPKM1_group_2343_transcript_1	0	.	219059968	219060453	0	1	485	0
chr1	219061372	219061783	FPKM1_group_2343_transcript_3	0	.	219061372	219061783	0	1	411	0
chr1	219059307	219059858	FPKM1_group_2343_transcript_4	0	.	219059307	219059858	0	1	551	0
chr1	219061714	219063432	FPKM1_group_2343_transcript_5	0	.	219061714	219063432	0	1	1718	0
chr1	219064992	219065329	FPKM1_group_2344_transcript_1	0	.	219064992	219065329	0	1	337	0
chr1	219069908	219070756	FPKM1_group_2345_transcript_1	0	.	219069908	219070756	0	1	848	0
chr1	219112477	219112723	FPKM1_group_2346_transcript_1	0	.	219112477	219112723	0	1	246	0
chr1	219114365	219114685	FPKM1_group_2347_transcript_1	0	.	219114365	219114685	0	1	320	0
chr1	219307959	219308377	FPKM1_group_2349_transcript_1	0	.	219307959	219308377	0	1	418	0
chr1	219318609	219319079	FPKM1_group_2351_transcript_1	0	.	219318609	219319079	0	1	470	0
chr1	219780775	219781022	FPKM1_group_2352_transcript_1	0	.	219780775	219781022	0	1	247	0
chr1	219901195	219901693	FPKM1_group_2353_transcript_1	0	.	219901195	219901693	0	1	498	0
chr1	220010017	220010369	FPKM1_group_2356_transcript_1	0	.	220010017	220010369	0	1	352	0
chr1	220079288	220080696	FPKM1_group_2358_transcript_1	0	.	220079288	220080696	0	1	1408	0
chr1	220208725	220208985	FPKM1_group_2359_transcript_1	0	.	220208725	220208985	0	1	260	0
chr1	220210830	220211287	FPKM1_group_2360_transcript_1	0	.	220210830	220211287	0	1	457	0
chr1	220262060	220262439	FPKM1_group_2362_transcript_1	0	.	220262060	220262439	0	1	379	0
chr1	220262900	220263152	FPKM1_group_2362_transcript_2	0	.	220262900	220263152	0	1	252	0
chr1	220263239	220263679	FPKM1_group_2362_transcript_3	0	.	220263239	220263679	0	1	440	0
chr1	220281725	220282098	FPKM1_group_2364_transcript_1	0	.	220281725	220282098	0	1	373	0
chr1	220296920	220297876	FPKM1_group_2365_transcript_1	0	.	220296920	220297876	0	1	956	0
chr1	220298155	220298638	FPKM1_group_2365_transcript_2	0	.	220298155	220298638	0	1	483	0
chr1	220692703	220694670	FPKM1_group_2377_transcript_2	0	.	220692703	220694670	0	3	161,111,47	0,1299,1920
chr1	220833182	220833445	FPKM1_group_2381_transcript_2	0	.	220833182	220833445	0	1	263	0
chr1	220833861	220834305	FPKM1_group_2381_transcript_3	0	.	220833861	220834305	0	1	444	0
chr1	220832609	220833204	FPKM1_group_2381_transcript_4	0	.	220832609	220833204	0	1	595	0
chr1	221247193	221248115	FPKM1_group_2384_transcript_1	0	.	221247193	221248115	0	1	922	0
chr1	221280963	221281197	FPKM1_group_2386_transcript_1	0	.	221280963	221281197	0	1	234	0
chr1	221286886	221287322	FPKM1_group_2387_transcript_2	0	.	221286886	221287322	0	1	436	0
chr1	221296910	221297404	FPKM1_group_2388_transcript_1	0	.	221296910	221297404	0	1	494	0
chr1	221291999	221296014	FPKM1_group_2388_transcript_2	0	.	221291999	221296014	0	1	4015	0
chr1	221303571	221304387	FPKM1_group_2389_transcript_1	0	.	221303571	221304387	0	1	816	0
chr1	221299960	221303511	FPKM1_group_2389_transcript_2	0	+	221299960	221303511	0	2	608,569	0,2982
chr1	221320882	221321656	FPKM1_group_2391_transcript_1	0	.	221320882	221321656	0	1	774	0
chr1	221331919	221332668	FPKM1_group_2393_transcript_1	0	.	221331919	221332668	0	1	749	0
chr1	221387762	221389122	FPKM1_group_2394_transcript_1	0	.	221387762	221389122	0	1	1360	0
chr1	221444178	221445866	FPKM1_group_2395_transcript_1	0	.	221444178	221445866	0	1	1688	0
chr1	221459354	221459747	FPKM1_group_2396_transcript_2	0	.	221459354	221459747	0	1	393	0
chr1	221455067	221457619	FPKM1_group_2396_transcript_4	0	.	221455067	221457619	0	1	2552	0
chr1	221719743	221720132	FPKM1_group_2397_transcript_1	0	.	221719743	221720132	0	1	389	0
chr1	222130555	222130834	FPKM1_group_2404_transcript_1	0	.	222130555	222130834	0	1	279	0
chr1	222131859	222133093	FPKM1_group_2405_transcript_1	0	.	222131859	222133093	0	1	1234	0
chr1	222215518	222216655	FPKM1_group_2406_transcript_1	0	.	222215518	222216655	0	2	39,254	0,883
chr1	222258615	222258854	FPKM1_group_2407_transcript_1	0	.	222258615	222258854	0	1	239	0
chr1	222260262	222260681	FPKM1_group_2407_transcript_2	0	.	222260262	222260681	0	1	419	0
chr1	222263798	222264009	FPKM1_group_2407_transcript_3	0	.	222263798	222264009	0	1	211	0
chr1	222264787	222265021	FPKM1_group_2407_transcript_4	0	.	222264787	222265021	0	1	234	0
chr1	222265571	222265774	FPKM1_group_2407_transcript_5	0	.	222265571	222265774	0	1	203	0
chr1	222258285	222258521	FPKM1_group_2407_transcript_6	0	.	222258285	222258521	0	1	236	0
chr1	222259991	222260464	FPKM1_group_2407_transcript_7	0	.	222259991	222260464	0	1	473	0
chr1	222258937	222260877	FPKM1_group_2407_transcript_8	0	.	222258937	222260877	0	2	660,119	0,1821
chr1	222261328	222262876	FPKM1_group_2407_transcript_9	0	.	222261328	222262876	0	1	1548	0
chr1	222270789	222271052	FPKM1_group_2408_transcript_1	0	.	222270789	222271052	0	1	263	0
chr1	222277037	222277555	FPKM1_group_2409_transcript_1	0	.	222277037	222277555	0	1	518	0
chr1	222996192	222997013	FPKM1_group_2410_transcript_1	0	.	222996192	222997013	0	1	821	0
chr1	222996627	222998812	FPKM1_group_2410_transcript_2	0	.	222996627	222998812	0	1	2185	0
chr1	222998853	222999975	FPKM1_group_2410_transcript_3	0	.	222998853	222999975	0	1	1122	0
chr1	223010403	223010966	FPKM1_group_2413_transcript_2	0	.	223010403	223010966	0	1	563	0
chr1	223021262	223021474	FPKM1_group_2414_transcript_1	0	.	223021262	223021474	0	1	212	0
chr1	223018130	223019137	FPKM1_group_2414_transcript_6	0	.	223018130	223019137	0	1	1007	0
chr1	223025597	223028271	FPKM1_group_2415_transcript_2	0	.	223025597	223028271	0	1	2674	0
chr1	223046180	223046678	FPKM1_group_2416_transcript_1	0	.	223046180	223046678	0	1	498	0
chr1	224302271	224302559	FPKM1_group_2424_transcript_1	0	.	224302271	224302559	0	1	288	0
chr1	224305617	224306163	FPKM1_group_2424_transcript_2	0	.	224305617	224306163	0	1	546	0
chr1	224302957	224305495	FPKM1_group_2424_transcript_3	0	.	224302957	224305495	0	1	2538	0
chr1	224311913	224312525	FPKM1_group_2425_transcript_1	0	.	224311913	224312525	0	1	612	0
chr1	224311571	224311839	FPKM1_group_2425_transcript_2	0	.	224311571	224311839	0	1	268	0
chr1	224309949	224311357	FPKM1_group_2425_transcript_3	0	.	224309949	224311357	0	2	1226,102	0,1306
chr1	224387392	224388464	FPKM1_group_2426_transcript_1	0	.	224387392	224388464	0	1	1072	0
chr1	224451397	224451609	FPKM1_group_2428_transcript_1	0	.	224451397	224451609	0	1	212	0
chr1	225032966	225033427	FPKM1_group_2434_transcript_1	0	.	225032966	225033427	0	1	461	0
chr1	225049506	225049883	FPKM1_group_2435_transcript_1	0	.	225049506	225049883	0	1	377	0
chr1	225688095	225688327	FPKM1_group_2443_transcript_1	0	.	225688095	225688327	0	1	232	0
chr1	225774034	225774312	FPKM1_group_2445_transcript_2	0	.	225774034	225774312	0	1	278	0
chr1	225919107	225919970	FPKM1_group_2447_transcript_1	0	.	225919107	225919970	0	1	863	0
chr1	225920002	225921065	FPKM1_group_2447_transcript_2	0	.	225920002	225921065	0	1	1063	0
chr1	225928315	225928850	FPKM1_group_2448_transcript_1	0	.	225928315	225928850	0	1	535	0
chr1	225929183	225929846	FPKM1_group_2448_transcript_2	0	.	225929183	225929846	0	1	663	0
chr1	225937298	225937506	FPKM1_group_2449_transcript_1	0	.	225937298	225937506	0	1	208	0
chr1	225941366	225941632	FPKM1_group_2450_transcript_1	0	.	225941366	225941632	0	1	266	0
chr1	226037458	226037927	FPKM1_group_2453_transcript_1	0	.	226037458	226037927	0	1	469	0
chr1	226037997	226038858	FPKM1_group_2453_transcript_2	0	.	226037997	226038858	0	1	861	0
chr1	226112907	226113357	FPKM1_group_2454_transcript_1	0	.	226112907	226113357	0	1	450	0
chr1	226157028	226157235	FPKM1_group_2457_transcript_1	0	.	226157028	226157235	0	1	207	0
chr1	226160329	226160618	FPKM1_group_2459_transcript_1	0	.	226160329	226160618	0	1	289	0
chr1	226170401	226170750	FPKM1_group_2460_transcript_1	0	.	226170401	226170750	0	1	349	0
chr1	226259781	226260367	FPKM1_group_2462_transcript_2	0	.	226259781	226260367	0	1	586	0
chr1	226335495	226335914	FPKM1_group_2463_transcript_1	0	.	226335495	226335914	0	1	419	0
chr1	226385888	226386359	FPKM1_group_2466_transcript_1	0	.	226385888	226386359	0	1	471	0
chr1	226415432	226415981	FPKM1_group_2468_transcript_1	0	+	226415432	226415981	0	1	549	0
chr1	226455355	226456265	FPKM1_group_2470_transcript_1	0	.	226455355	226456265	0	1	910	0
chr1	226643875	226644179	FPKM1_group_2471_transcript_1	0	.	226643875	226644179	0	1	304	0
chr1	226644237	226644443	FPKM1_group_2471_transcript_2	0	.	226644237	226644443	0	1	206	0
chr1	226673117	226673522	FPKM1_group_2472_transcript_1	0	.	226673117	226673522	0	1	405	0
chr1	226672331	226672970	FPKM1_group_2472_transcript_2	0	.	226672331	226672970	0	1	639	0
chr1	226675882	226677536	FPKM1_group_2473_transcript_1	0	.	226675882	226677536	0	1	1654	0
chr1	226859635	226860199	FPKM1_group_2477_transcript_1	0	.	226859635	226860199	0	1	564	0
chr1	226864973	226865407	FPKM1_group_2478_transcript_1	0	.	226864973	226865407	0	1	434	0
[truncated: 24,455 more rows]
