# Supplementary material for: Pervasive Transcription of the Human Genome Produces Thousands of Previously Unidentified Long Intergenic Noncoding RNAs
Source: PLoS Genet. 2013 Jun 20;9(6):e1003569. doi: 10.1371/journal.pgen.1003569 (PMC3688513; doi:10.1371/journal.pgen.1003569)
Supplement: Dataset S6 — Catalog of lincRNAs in Dataset S2 (FPKM>1) that are statistically significantly (p<0.1) expressed above a random sample of other size-matched intergenic regions in at least one RNA-seq dataset (5,267 transcripts) (BED format, hg18). (TXT) [file pgen.1003569.s006.txt]

chr1	778159	778478	FPKM1_group_8_transcript_1	0	.	778159	778478	0	1	319	0
chr1	779070	779301	FPKM1_group_8_transcript_2	0	.	779070	779301	0	1	231	0
chr1	990747	991627	FPKM1_group_10_transcript_1	0	.	990747	991627	0	1	880	0
chr1	995864	996239	FPKM1_group_11_transcript_1	0	.	995864	996239	0	1	375	0
chr1	996277	996538	FPKM1_group_11_transcript_2	0	.	996277	996538	0	1	261	0
chr1	1291079	1293029	FPKM1_group_15_transcript_1	0	.	1291079	1293029	0	1	1950	0
chr1	5830546	5833116	FPKM1_group_45_transcript_1	0	+	5830546	5833116	0	2	76,235	0,2335
chr1	8260154	8263633	FPKM1_group_64_transcript_2	0	.	8260154	8263633	0	2	206,63	0,3416
chr1	8887885	8888132	FPKM1_group_76_transcript_2	0	.	8887885	8888132	0	1	247	0
chr1	9428204	9428568	FPKM1_group_87_transcript_3	0	.	9428204	9428568	0	1	364	0
chr1	9430974	9431866	FPKM1_group_87_transcript_5	0	.	9430974	9431866	0	1	892	0
chr1	9431619	9432171	FPKM1_group_87_transcript_6	0	.	9431619	9432171	0	1	552	0
chr1	9433618	9433930	FPKM1_group_88_transcript_1	0	.	9433618	9433930	0	1	312	0
chr1	11890915	11891823	FPKM1_group_120_transcript_1	0	.	11890915	11891823	0	1	908	0
chr1	12602848	12603098	FPKM1_group_129_transcript_1	0	.	12602848	12603098	0	1	250	0
chr1	14394274	14397402	FPKM1_group_146_transcript_1	0	+	14394274	14397402	0	2	2274,674	0,2454
chr1	14412291	14412720	FPKM1_group_148_transcript_1	0	.	14412291	14412720	0	1	429	0
chr1	14422944	14423682	FPKM1_group_149_transcript_4	0	.	14422944	14423682	0	1	738	0
chr1	14443680	14443995	FPKM1_group_150_transcript_1	0	.	14443680	14443995	0	1	315	0
chr1	14447281	14447582	FPKM1_group_151_transcript_1	0	.	14447281	14447582	0	1	301	0
chr1	14457074	14457365	FPKM1_group_152_transcript_2	0	.	14457074	14457365	0	1	291	0
chr1	14499603	14499830	FPKM1_group_156_transcript_5	0	.	14499603	14499830	0	1	227	0
chr1	14483429	14483862	FPKM1_group_156_transcript_6	0	.	14483429	14483862	0	1	433	0
chr1	14494460	14495278	FPKM1_group_156_transcript_7	0	.	14494460	14495278	0	1	818	0
chr1	14530132	14530388	FPKM1_group_157_transcript_1	0	.	14530132	14530388	0	1	256	0
chr1	14534900	14535259	FPKM1_group_158_transcript_1	0	.	14534900	14535259	0	1	359	0
chr1	14538389	14538835	FPKM1_group_158_transcript_3	0	.	14538389	14538835	0	1	446	0
chr1	14533461	14534291	FPKM1_group_158_transcript_4	0	.	14533461	14534291	0	1	830	0
chr1	14532506	14538233	FPKM1_group_158_transcript_5	0	+	14532506	14538233	0	2	630,632	0,5095
chr1	14548582	14548925	FPKM1_group_162_transcript_1	0	.	14548582	14548925	0	1	343	0
chr1	14637490	14637731	FPKM1_group_169_transcript_2	0	.	14637490	14637731	0	1	241	0
chr1	16761425	16761630	FPKM1_group_200_transcript_1	0	.	16761425	16761630	0	1	205	0
chr1	16761546	16761948	FPKM1_group_200_transcript_2	0	.	16761546	16761948	0	1	402	0
chr1	16843168	16843429	FPKM1_group_203_transcript_1	0	.	16843168	16843429	0	1	261	0
chr1	16843379	16843789	FPKM1_group_203_transcript_2	0	.	16843379	16843789	0	1	410	0
chr1	16850549	16850960	FPKM1_group_204_transcript_1	0	.	16850549	16850960	0	1	411	0
chr1	16883955	16884317	FPKM1_group_205_transcript_1	0	.	16883955	16884317	0	1	362	0
chr1	19251769	19252141	FPKM1_group_221_transcript_1	0	.	19251769	19252141	0	1	372	0
chr1	19686885	19687450	FPKM1_group_223_transcript_1	0	.	19686885	19687450	0	1	565	0
chr1	19685663	19686321	FPKM1_group_223_transcript_2	0	.	19685663	19686321	0	1	658	0
chr1	19734250	19734519	FPKM1_group_229_transcript_1	0	.	19734250	19734519	0	1	269	0
chr1	19753217	19753437	FPKM1_group_231_transcript_1	0	.	19753217	19753437	0	1	220	0
chr1	21553711	21553917	FPKM1_group_243_transcript_1	0	.	21553711	21553917	0	1	206	0
chr1	22228901	22229189	FPKM1_group_248_transcript_2	0	.	22228901	22229189	0	1	288	0
chr1	23501548	23502036	FPKM1_group_270_transcript_1	0	.	23501548	23502036	0	1	488	0
chr1	23501874	23502396	FPKM1_group_270_transcript_2	0	.	23501874	23502396	0	1	522	0
chr1	23755255	23755703	FPKM1_group_272_transcript_1	0	.	23755255	23755703	0	1	448	0
chr1	23907538	23908005	FPKM1_group_278_transcript_1	0	.	23907538	23908005	0	2	147,234	0,233
chr1	23962146	23962712	FPKM1_group_282_transcript_1	0	.	23962146	23962712	0	1	566	0
chr1	24147742	24148020	FPKM1_group_288_transcript_2	0	.	24147742	24148020	0	1	278	0
chr1	24350563	24351178	FPKM1_group_292_transcript_1	0	.	24350563	24351178	0	1	615	0
chr1	26202087	26203625	FPKM1_group_304_transcript_3	0	.	26202087	26203625	0	1	1538	0
chr1	26426994	26427196	FPKM1_group_311_transcript_3	0	.	26426994	26427196	0	1	202	0
chr1	27407551	27407868	FPKM1_group_334_transcript_1	0	.	27407551	27407868	0	1	317	0
chr1	28483234	28483468	FPKM1_group_340_transcript_1	0	.	28483234	28483468	0	1	234	0
chr1	28490562	28490832	FPKM1_group_341_transcript_1	0	.	28490562	28490832	0	1	270	0
chr1	28847945	28848645	FPKM1_group_346_transcript_1	0	.	28847945	28848645	0	1	700	0
chr1	34891175	34891509	FPKM1_group_390_transcript_1	0	.	34891175	34891509	0	1	334	0
chr1	36566387	36566667	FPKM1_group_406_transcript_1	0	.	36566387	36566667	0	1	280	0
chr1	36567446	36568168	FPKM1_group_406_transcript_2	0	.	36567446	36568168	0	1	722	0
chr1	36693488	36693792	FPKM1_group_407_transcript_1	0	+	36693488	36693792	0	1	304	0
chr1	37390630	37390849	FPKM1_group_410_transcript_1	0	.	37390630	37390849	0	1	219	0
chr1	38667818	38668124	FPKM1_group_423_transcript_3	0	.	38667818	38668124	0	1	306	0
chr1	38961832	38962046	FPKM1_group_428_transcript_1	0	.	38961832	38962046	0	1	214	0
chr1	39889496	39890092	FPKM1_group_438_transcript_1	0	.	39889496	39890092	0	1	596	0
chr1	40078265	40078879	FPKM1_group_446_transcript_1	0	+	40078265	40078879	0	1	614	0
chr1	40239131	40254294	FPKM1_group_451_transcript_1	0	+	40239131	40254294	0	2	83,3827	0,11336
chr1	40372968	40373555	FPKM1_group_453_transcript_2	0	.	40372968	40373555	0	1	587	0
chr1	41156218	41156446	FPKM1_group_468_transcript_2	0	.	41156218	41156446	0	1	228	0
chr1	41517390	41517613	FPKM1_group_478_transcript_1	0	.	41517390	41517613	0	1	223	0
chr1	42575156	42575819	FPKM1_group_489_transcript_2	0	.	42575156	42575819	0	1	663	0
chr1	43518216	43519086	FPKM1_group_509_transcript_3	0	.	43518216	43519086	0	1	870	0
chr1	43865118	43865700	FPKM1_group_515_transcript_2	0	.	43865118	43865700	0	1	582	0
chr1	45036558	45036806	FPKM1_group_529_transcript_1	0	.	45036558	45036806	0	1	248	0
chr1	46276044	46276470	FPKM1_group_534_transcript_1	0	.	46276044	46276470	0	1	426	0
chr1	46276534	46276740	FPKM1_group_534_transcript_2	0	.	46276534	46276740	0	1	206	0
chr1	46276674	46277387	FPKM1_group_534_transcript_3	0	.	46276674	46277387	0	1	713	0
chr1	46465133	46466550	FPKM1_group_535_transcript_1	0	.	46465133	46466550	0	1	1417	0
chr1	47685004	47686064	FPKM1_group_553_transcript_1	0	.	47685004	47686064	0	1	1060	0
chr1	51395681	51395917	FPKM1_group_575_transcript_1	0	.	51395681	51395917	0	1	236	0
chr1	51759225	51759951	FPKM1_group_578_transcript_1	0	.	51759225	51759951	0	1	726	0
chr1	51768431	51776429	FPKM1_group_579_transcript_2	0	+	51768431	51776429	0	1	7998	0
chr1	52911099	52912011	FPKM1_group_587_transcript_2	0	.	52911099	52912011	0	1	912	0
chr1	54264888	54266760	FPKM1_group_599_transcript_2	0	+	54264888	54266760	0	1	1872	0
chr1	54265932	54268019	FPKM1_group_599_transcript_3	0	+	54265932	54268019	0	1	2087	0
chr1	54876033	54876291	FPKM1_group_605_transcript_1	0	.	54876033	54876291	0	1	258	0
chr1	54878132	54878952	FPKM1_group_605_transcript_3	0	.	54878132	54878952	0	1	820	0
chr1	55254449	55254717	FPKM1_group_613_transcript_2	0	.	55254449	55254717	0	1	268	0
chr1	56541242	56541649	FPKM1_group_643_transcript_2	0	.	56541242	56541649	0	1	407	0
chr1	57157609	57157825	FPKM1_group_657_transcript_1	0	.	57157609	57157825	0	1	216	0
chr1	59006053	59008965	FPKM1_group_668_transcript_2	0	.	59006053	59008965	0	1	2912	0
chr1	59014988	59016545	FPKM1_group_669_transcript_2	0	.	59014988	59016545	0	1	1557	0
chr1	59293277	59293503	FPKM1_group_672_transcript_2	0	.	59293277	59293503	0	1	226	0
chr1	59408203	59408460	FPKM1_group_679_transcript_1	0	.	59408203	59408460	0	1	257	0
chr1	60021707	60022254	FPKM1_group_683_transcript_2	0	.	60021707	60022254	0	1	547	0
chr1	60030384	60030987	FPKM1_group_685_transcript_1	0	.	60030384	60030987	0	1	603	0
chr1	61702607	61702817	FPKM1_group_704_transcript_1	0	.	61702607	61702817	0	1	210	0
chr1	62451683	62451898	FPKM1_group_715_transcript_1	0	.	62451683	62451898	0	1	215	0
chr1	62456227	62456753	FPKM1_group_715_transcript_4	0	.	62456227	62456753	0	1	526	0
chr1	62472254	62472456	FPKM1_group_717_transcript_1	0	.	62472254	62472456	0	1	202	0
chr1	62470609	62471385	FPKM1_group_717_transcript_2	0	.	62470609	62471385	0	1	776	0
chr1	62471383	62471895	FPKM1_group_717_transcript_3	0	.	62471383	62471895	0	1	512	0
chr1	63214183	63217680	FPKM1_group_724_transcript_1	0	.	63214183	63217680	0	3	362,66,80	0,1719,3417
chr1	64588336	64593974	FPKM1_group_735_transcript_3	0	+	64588336	64593974	0	2	422,51	0,5587
chr1	65215984	65216288	FPKM1_group_738_transcript_1	0	.	65215984	65216288	0	1	304	0
chr1	65225156	65226889	FPKM1_group_739_transcript_1	0	.	65225156	65226889	0	1	1733	0
chr1	65232185	65234817	FPKM1_group_741_transcript_1	0	.	65232185	65234817	0	1	2632	0
chr1	65234177	65237967	FPKM1_group_741_transcript_2	0	.	65234177	65237967	0	1	3790	0
chr1	65247208	65251234	FPKM1_group_742_transcript_1	0	.	65247208	65251234	0	1	4026	0
chr1	65265243	65268835	FPKM1_group_744_transcript_1	0	.	65265243	65268835	0	1	3592	0
chr1	67767890	67772905	FPKM1_group_758_transcript_1	0	+	67767890	67772905	0	4	130,322,678,77	0,527,2051,4938
chr1	68090806	68091156	FPKM1_group_767_transcript_1	0	.	68090806	68091156	0	1	350	0
chr1	69801798	69802040	FPKM1_group_802_transcript_1	0	.	69801798	69802040	0	1	242	0
chr1	72793479	72796156	FPKM1_group_827_transcript_1	0	+	72793479	72796156	0	2	190,26	0,2651
chr1	72882085	72882601	FPKM1_group_831_transcript_1	0	.	72882085	72882601	0	1	516	0
chr1	72896240	72896789	FPKM1_group_832_transcript_2	0	.	72896240	72896789	0	1	549	0
chr1	72943630	72943840	FPKM1_group_836_transcript_1	0	.	72943630	72943840	0	1	210	0
chr1	72949801	72950040	FPKM1_group_838_transcript_1	0	.	72949801	72950040	0	1	239	0
chr1	72984400	72984782	FPKM1_group_842_transcript_1	0	.	72984400	72984782	0	1	382	0
chr1	72986687	72986966	FPKM1_group_843_transcript_1	0	.	72986687	72986966	0	1	279	0
chr1	73120357	73120563	FPKM1_group_848_transcript_1	0	.	73120357	73120563	0	1	206	0
chr1	73217865	73226536	FPKM1_group_852_transcript_2	0	-	73217865	73226536	0	3	80,46,67	0,7204,8604
chr1	73227408	73231334	FPKM1_group_852_transcript_4	0	-	73227408	73231334	0	2	194,11	0,3915
chr1	74931605	74931942	FPKM1_group_854_transcript_2	0	.	74931605	74931942	0	1	337	0
chr1	74939881	74940805	FPKM1_group_855_transcript_4	0	.	74939881	74940805	0	1	924	0
chr1	76939017	76939272	FPKM1_group_866_transcript_1	0	.	76939017	76939272	0	1	255	0
chr1	78394259	78394825	FPKM1_group_873_transcript_1	0	.	78394259	78394825	0	1	566	0
chr1	78405328	78406001	FPKM1_group_875_transcript_1	0	.	78405328	78406001	0	1	673	0
chr1	78538233	78538605	FPKM1_group_878_transcript_1	0	.	78538233	78538605	0	1	372	0
chr1	79126128	79126363	FPKM1_group_881_transcript_1	0	.	79126128	79126363	0	1	235	0
chr1	80791129	80791734	FPKM1_group_889_transcript_1	0	.	80791129	80791734	0	1	605	0
chr1	80774026	80892481	FPKM1_group_889_transcript_2	0	+	80774026	80892481	0	6	189,49,119,414,664,134	0,4834,105529,108200,110806,118321
chr1	81476821	81477038	FPKM1_group_891_transcript_1	0	.	81476821	81477038	0	1	217	0
chr1	82793415	82793668	FPKM1_group_897_transcript_1	0	.	82793415	82793668	0	1	253	0
chr1	82987977	82988238	FPKM1_group_903_transcript_1	0	.	82987977	82988238	0	1	261	0
chr1	83015609	83015827	FPKM1_group_908_transcript_1	0	.	83015609	83015827	0	1	218	0
chr1	83145831	83235832	FPKM1_group_911_transcript_3	0	+	83145831	83235832	0	4	22,167,63,90	0,45110,89153,89911
chr1	84028578	84029051	FPKM1_group_944_transcript_2	0	.	84028578	84029051	0	1	473	0
chr1	90525981	90526756	FPKM1_group_1010_transcript_4	0	.	90525981	90526756	0	1	775	0
chr1	91020792	91027680	FPKM1_group_1014_transcript_2	0	.	91020792	91027680	0	2	787,139	0,6749
chr1	91269598	91304322	FPKM1_group_1022_transcript_1	0	.	91269598	91304322	0	5	69,129,74,8,65	0,18153,31700,32985,34659
chr1	93536624	93536878	FPKM1_group_1038_transcript_1	0	.	93536624	93536878	0	1	254	0
chr1	93543527	93543999	FPKM1_group_1039_transcript_1	0	.	93543527	93543999	0	1	472	0
chr1	94545257	94545479	FPKM1_group_1049_transcript_1	0	.	94545257	94545479	0	1	222	0
chr1	94549398	94551138	FPKM1_group_1050_transcript_2	0	+	94549398	94551138	0	2	1236,285	0,1455
chr1	94551198	94551574	FPKM1_group_1050_transcript_3	0	.	94551198	94551574	0	1	376	0
chr1	95865571	95865806	FPKM1_group_1061_transcript_1	0	.	95865571	95865806	0	1	235	0
chr1	95865974	95866236	FPKM1_group_1061_transcript_2	0	.	95865974	95866236	0	1	262	0
chr1	95872337	95872578	FPKM1_group_1062_transcript_1	0	.	95872337	95872578	0	1	241	0
chr1	95946864	95947125	FPKM1_group_1063_transcript_1	0	.	95946864	95947125	0	1	261	0
chr1	95948866	95949242	FPKM1_group_1064_transcript_1	0	.	95948866	95949242	0	1	376	0
chr1	95971427	95971777	FPKM1_group_1065_transcript_1	0	.	95971427	95971777	0	1	350	0
chr1	96116164	96116389	FPKM1_group_1069_transcript_1	0	.	96116164	96116389	0	1	225	0
chr1	96686503	96686770	FPKM1_group_1072_transcript_1	0	.	96686503	96686770	0	1	267	0
chr1	98249449	98249684	FPKM1_group_1079_transcript_1	0	+	98249449	98249684	0	1	235	0
chr1	98250072	98250493	FPKM1_group_1079_transcript_2	0	+	98250072	98250493	0	1	421	0
chr1	98250842	98251126	FPKM1_group_1079_transcript_3	0	+	98250842	98251126	0	1	284	0
chr1	98281223	98281573	FPKM1_group_1080_transcript_1	0	.	98281223	98281573	0	1	350	0
chr1	98281896	98282580	FPKM1_group_1080_transcript_2	0	.	98281896	98282580	0	1	684	0
chr1	99004353	99004716	FPKM1_group_1082_transcript_1	0	.	99004353	99004716	0	1	363	0
chr1	100894383	100894628	FPKM1_group_1092_transcript_1	0	.	100894383	100894628	0	1	245	0
chr1	100894681	100894987	FPKM1_group_1092_transcript_2	0	.	100894681	100894987	0	1	306	0
chr1	100978927	100979309	FPKM1_group_1093_transcript_1	0	.	100978927	100979309	0	1	382	0
chr1	100980429	100981128	FPKM1_group_1094_transcript_1	0	.	100980429	100981128	0	1	699	0
chr1	101284008	101284930	FPKM1_group_1097_transcript_2	0	.	101284008	101284930	0	1	922	0
chr1	101473329	101473582	FPKM1_group_1111_transcript_2	0	.	101473329	101473582	0	1	253	0
chr1	101473486	101473731	FPKM1_group_1111_transcript_3	0	.	101473486	101473731	0	1	245	0
chr1	101473825	101474672	FPKM1_group_1111_transcript_4	0	.	101473825	101474672	0	2	200,205	0,642
chr1	106560445	106563948	FPKM1_group_1136_transcript_1	0	.	106560445	106563948	0	1	3503	0
chr1	106882602	106883233	FPKM1_group_1152_transcript_2	0	.	106882602	106883233	0	1	631	0
chr1	106908523	106912204	FPKM1_group_1155_transcript_2	0	-	106908523	106912204	0	2	154,106	0,3575
chr1	106980971	106981991	FPKM1_group_1158_transcript_2	0	.	106980971	106981991	0	1	1020	0
chr1	106985294	106985532	FPKM1_group_1159_transcript_2	0	.	106985294	106985532	0	1	238	0
chr1	107009225	107009450	FPKM1_group_1160_transcript_1	0	.	107009225	107009450	0	1	225	0
chr1	108360961	108361205	FPKM1_group_1169_transcript_1	0	.	108360961	108361205	0	1	244	0
chr1	108396665	108396893	FPKM1_group_1171_transcript_2	0	.	108396665	108396893	0	1	228	0
chr1	110064766	110069169	FPKM1_group_1184_transcript_1	0	.	110064766	110069169	0	1	4403	0
chr1	110114010	110114217	FPKM1_group_1185_transcript_1	0	.	110114010	110114217	0	1	207	0
chr1	110818035	110818237	FPKM1_group_1210_transcript_1	0	.	110818035	110818237	0	1	202	0
chr1	111021136	111021728	FPKM1_group_1214_transcript_1	0	.	111021136	111021728	0	1	592	0
chr1	111020355	111020998	FPKM1_group_1214_transcript_2	0	.	111020355	111020998	0	1	643	0
chr1	111066291	111066614	FPKM1_group_1216_transcript_1	0	+	111066291	111066614	0	3	69,106,35	0,128,288
chr1	112488639	112488860	FPKM1_group_1237_transcript_1	0	.	112488639	112488860	0	1	221	0
chr1	112505116	112505390	FPKM1_group_1238_transcript_1	0	.	112505116	112505390	0	1	274	0
chr1	112696171	112696432	FPKM1_group_1239_transcript_1	0	.	112696171	112696432	0	1	261	0
chr1	113164169	113165124	FPKM1_group_1248_transcript_3	0	+	113164169	113165124	0	1	955	0
chr1	113167583	113170067	FPKM1_group_1249_transcript_3	0	.	113167583	113170067	0	2	427,414	0,2070
chr1	113349814	113350336	FPKM1_group_1262_transcript_1	0	.	113349814	113350336	0	1	522	0
chr1	113537084	113537358	FPKM1_group_1271_transcript_1	0	.	113537084	113537358	0	1	274	0
chr1	114566633	114566892	FPKM1_group_1276_transcript_1	0	.	114566633	114566892	0	1	259	0
chr1	114605902	114606194	FPKM1_group_1278_transcript_1	0	.	114605902	114606194	0	1	292	0
chr1	115443139	115443530	FPKM1_group_1283_transcript_1	0	.	115443139	115443530	0	1	391	0
chr1	115443814	115446802	FPKM1_group_1283_transcript_2	0	+	115443814	115446802	0	2	451,412	0,2576
chr1	116791854	116793157	FPKM1_group_1295_transcript_2	0	.	116791854	116793157	0	1	1303	0
chr1	116804842	116805449	FPKM1_group_1297_transcript_1	0	.	116804842	116805449	0	1	607	0
chr1	116812352	116813202	FPKM1_group_1297_transcript_4	0	.	116812352	116813202	0	1	850	0
chr1	116805812	116811826	FPKM1_group_1297_transcript_7	0	.	116805812	116811826	0	1	6014	0
chr1	118122827	118125255	FPKM1_group_1318_transcript_1	0	.	118122827	118125255	0	2	346,132	0,2296
chr1	118972307	118972691	FPKM1_group_1320_transcript_1	0	.	118972307	118972691	0	1	384	0
chr1	119214481	119215513	FPKM1_group_1324_transcript_1	0	.	119214481	119215513	0	1	1032	0
chr1	119544556	119545013	FPKM1_group_1332_transcript_1	0	.	119544556	119545013	0	1	457	0
chr1	119553263	119553901	FPKM1_group_1333_transcript_2	0	.	119553263	119553901	0	1	638	0
chr1	119616443	119616791	FPKM1_group_1340_transcript_2	0	.	119616443	119616791	0	1	348	0
chr1	119639038	119640024	FPKM1_group_1343_transcript_1	0	.	119639038	119640024	0	1	986	0
chr1	119641457	119643539	FPKM1_group_1344_transcript_2	0	.	119641457	119643539	0	1	2082	0
chr1	119664359	119665515	FPKM1_group_1347_transcript_2	0	.	119664359	119665515	0	1	1156	0
chr1	119671132	119671439	FPKM1_group_1349_transcript_1	0	.	119671132	119671439	0	1	307	0
chr1	119672320	119675194	FPKM1_group_1349_transcript_4	0	+	119672320	119675194	0	3	113,47,709	0,568,2165
chr1	119686944	119687760	FPKM1_group_1352_transcript_2	0	.	119686944	119687760	0	1	816	0
chr1	119696575	119697456	FPKM1_group_1353_transcript_3	0	.	119696575	119697456	0	1	881	0
chr1	119953945	119955062	FPKM1_group_1355_transcript_1	0	.	119953945	119955062	0	1	1117	0
chr1	119956821	119957584	FPKM1_group_1356_transcript_1	0	.	119956821	119957584	0	1	763	0
chr1	120834973	120835862	FPKM1_group_1364_transcript_1	0	.	120834973	120835862	0	1	889	0
chr1	121053723	121058750	FPKM1_group_1370_transcript_1	0	+	121053723	121058750	0	4	82,19,33,30	0,1782,3775,4997
chr1	142291593	142293558	FPKM1_group_1405_transcript_1	0	-	142291593	142293558	0	2	41,343	0,1622
chr1	142303905	142304154	FPKM1_group_1409_transcript_2	0	.	142303905	142304154	0	1	249	0
chr1	143244151	143244357	FPKM1_group_1414_transcript_1	0	.	143244151	143244357	0	1	206	0
chr1	144110089	144110463	FPKM1_group_1419_transcript_1	0	.	144110089	144110463	0	1	374	0
chr1	144155234	144155579	FPKM1_group_1422_transcript_1	0	.	144155234	144155579	0	1	345	0
chr1	144155775	144156244	FPKM1_group_1422_transcript_2	0	.	144155775	144156244	0	1	469	0
chr1	144158117	144158519	FPKM1_group_1423_transcript_1	0	-	144158117	144158519	0	1	402	0
chr1	145092416	145092637	FPKM1_group_1431_transcript_1	0	+	145092416	145092637	0	1	221	0
chr1	145320587	145322221	FPKM1_group_1435_transcript_1	0	.	145320587	145322221	0	1	1634	0
chr1	145445939	145446177	FPKM1_group_1437_transcript_1	0	.	145445939	145446177	0	1	238	0
chr1	145452604	145456323	FPKM1_group_1438_transcript_1	0	.	145452604	145456323	0	3	288,156,436	0,1363,3283
chr1	146384048	146384283	FPKM1_group_1447_transcript_2	0	.	146384048	146384283	0	1	235	0
chr1	146608549	146608841	FPKM1_group_1448_transcript_1	0	.	146608549	146608841	0	1	292	0
chr1	147355550	147356096	FPKM1_group_1452_transcript_1	0	.	147355550	147356096	0	1	546	0
chr1	147421497	147421744	FPKM1_group_1453_transcript_1	0	.	147421497	147421744	0	1	247	0
chr1	147481460	147481673	FPKM1_group_1454_transcript_1	0	+	147481460	147481673	0	1	213	0
chr1	148450562	148450847	FPKM1_group_1467_transcript_1	0	.	148450562	148450847	0	1	285	0
chr1	150430741	150430947	FPKM1_group_1487_transcript_1	0	.	150430741	150430947	0	1	206	0
chr1	157726832	157727320	FPKM1_group_1549_transcript_2	0	.	157726832	157727320	0	1	488	0
chr1	157727379	157727646	FPKM1_group_1549_transcript_3	0	.	157727379	157727646	0	1	267	0
chr1	157735914	157736277	FPKM1_group_1551_transcript_1	0	.	157735914	157736277	0	1	363	0
chr1	157746673	157747062	FPKM1_group_1553_transcript_3	0	.	157746673	157747062	0	1	389	0
chr1	157817602	157817816	FPKM1_group_1561_transcript_1	0	.	157817602	157817816	0	1	214	0
chr1	157830117	157830505	FPKM1_group_1562_transcript_1	0	.	157830117	157830505	0	1	388	0
chr1	157830616	157830855	FPKM1_group_1562_transcript_2	0	.	157830616	157830855	0	1	239	0
chr1	157832827	157833275	FPKM1_group_1563_transcript_1	0	.	157832827	157833275	0	1	448	0
chr1	157847745	157858404	FPKM1_group_1564_transcript_1	0	+	157847745	157858404	0	2	212,53	0,10606
chr1	157848111	157848401	FPKM1_group_1564_transcript_2	0	.	157848111	157848401	0	1	290	0
chr1	157977397	157977846	FPKM1_group_1565_transcript_2	0	.	157977397	157977846	0	1	449	0
chr1	157974732	157975056	FPKM1_group_1565_transcript_4	0	.	157974732	157975056	0	1	324	0
chr1	158197977	158198210	FPKM1_group_1567_transcript_1	0	.	158197977	158198210	0	1	233	0
chr1	159965586	159965864	FPKM1_group_1583_transcript_1	0	.	159965586	159965864	0	1	278	0
chr1	160842058	160842547	FPKM1_group_1592_transcript_1	0	-	160842058	160842547	0	2	220,129	0,360
chr1	160840820	160841261	FPKM1_group_1592_transcript_4	0	.	160840820	160841261	0	1	441	0
chr1	160839286	160840549	FPKM1_group_1592_transcript_9	0	.	160839286	160840549	0	1	1263	0
chr1	165271503	165271776	FPKM1_group_1618_transcript_1	0	.	165271503	165271776	0	1	273	0
chr1	165368118	165368429	FPKM1_group_1619_transcript_1	0	.	165368118	165368429	0	1	311	0
chr1	165406833	165407750	FPKM1_group_1621_transcript_2	0	.	165406833	165407750	0	1	917	0
chr1	166687847	166688065	FPKM1_group_1645_transcript_1	0	.	166687847	166688065	0	1	218	0
chr1	167339984	167340769	FPKM1_group_1650_transcript_1	0	+	167339984	167340769	0	2	371,199	0,586
chr1	167724010	167724923	FPKM1_group_1651_transcript_2	0	.	167724010	167724923	0	1	913	0
chr1	168975678	168975943	FPKM1_group_1660_transcript_1	0	-	168975678	168975943	0	1	265	0
chr1	171101504	171101725	FPKM1_group_1672_transcript_1	0	.	171101504	171101725	0	1	221	0
chr1	171133570	171133800	FPKM1_group_1673_transcript_1	0	.	171133570	171133800	0	1	230	0
chr1	171149193	171149409	FPKM1_group_1674_transcript_1	0	.	171149193	171149409	0	1	216	0
chr1	171154881	171155103	FPKM1_group_1675_transcript_1	0	.	171154881	171155103	0	1	222	0
chr1	171155319	171155776	FPKM1_group_1675_transcript_2	0	.	171155319	171155776	0	1	457	0
chr1	171515736	171516171	FPKM1_group_1686_transcript_2	0	.	171515736	171516171	0	1	435	0
chr1	171675714	171676839	FPKM1_group_1708_transcript_4	0	.	171675714	171676839	0	1	1125	0
chr1	171700266	171700530	FPKM1_group_1710_transcript_1	0	.	171700266	171700530	0	1	264	0
chr1	171711574	171712209	FPKM1_group_1712_transcript_4	0	+	171711574	171712209	0	2	424,161	0,474
chr1	176817760	176818027	FPKM1_group_1738_transcript_1	0	.	176817760	176818027	0	1	267	0
chr1	177254551	177254843	FPKM1_group_1759_transcript_2	0	.	177254551	177254843	0	1	292	0
chr1	177313830	177314221	FPKM1_group_1760_transcript_1	0	.	177313830	177314221	0	1	391	0
chr1	177314488	177315318	FPKM1_group_1760_transcript_2	0	.	177314488	177315318	0	1	830	0
chr1	179328253	179328676	FPKM1_group_1768_transcript_2	0	.	179328253	179328676	0	1	423	0
chr1	179550168	179550484	FPKM1_group_1776_transcript_1	0	.	179550168	179550484	0	1	316	0
chr1	179561629	179561903	FPKM1_group_1777_transcript_1	0	.	179561629	179561903	0	1	274	0
chr1	179578870	179579076	FPKM1_group_1778_transcript_1	0	.	179578870	179579076	0	1	206	0
chr1	179594161	179594412	FPKM1_group_1779_transcript_1	0	.	179594161	179594412	0	1	251	0
chr1	180040711	180042627	FPKM1_group_1782_transcript_1	0	+	180040711	180042627	0	1	1916	0
chr1	180448060	180448311	FPKM1_group_1796_transcript_1	0	.	180448060	180448311	0	1	251	0
chr1	180614791	180615634	FPKM1_group_1809_transcript_3	0	.	180614791	180615634	0	1	843	0
chr1	182889656	182889883	FPKM1_group_1824_transcript_1	0	.	182889656	182889883	0	1	227	0
chr1	182925682	182925903	FPKM1_group_1826_transcript_1	0	+	182925682	182925903	0	1	221	0
chr1	190815990	190817588	FPKM1_group_1883_transcript_1	0	-	190815990	190817588	0	2	667,216	0,1382
chr1	191158312	191158522	FPKM1_group_1888_transcript_3	0	.	191158312	191158522	0	1	210	0
chr1	191169829	191170178	FPKM1_group_1890_transcript_1	0	.	191169829	191170178	0	1	349	0
chr1	191224659	191225257	FPKM1_group_1897_transcript_1	0	.	191224659	191225257	0	1	598	0
chr1	191737396	191738177	FPKM1_group_1922_transcript_4	0	.	191737396	191738177	0	1	781	0
chr1	191765977	191767688	FPKM1_group_1925_transcript_5	0	.	191765977	191767688	0	2	305,1349	0,362
chr1	191790013	191790321	FPKM1_group_1927_transcript_1	0	.	191790013	191790321	0	1	308	0
chr1	191818199	191818751	FPKM1_group_1931_transcript_2	0	.	191818199	191818751	0	1	552	0
chr1	191849290	191849558	FPKM1_group_1934_transcript_1	0	.	191849290	191849558	0	1	268	0
chr1	191865874	191866626	FPKM1_group_1937_transcript_1	0	.	191865874	191866626	0	1	752	0
chr1	191864829	191865220	FPKM1_group_1937_transcript_2	0	.	191864829	191865220	0	1	391	0
chr1	191928478	191928926	FPKM1_group_1939_transcript_1	0	.	191928478	191928926	0	1	448	0
chr1	191965219	191965532	FPKM1_group_1945_transcript_1	0	.	191965219	191965532	0	1	313	0
chr1	191976277	191976627	FPKM1_group_1946_transcript_1	0	.	191976277	191976627	0	1	350	0
chr1	191983339	191983705	FPKM1_group_1947_transcript_1	0	.	191983339	191983705	0	1	366	0
chr1	191991321	191991788	FPKM1_group_1949_transcript_2	0	.	191991321	191991788	0	1	467	0
chr1	192041689	192041927	FPKM1_group_1952_transcript_1	0	.	192041689	192041927	0	1	238	0
chr1	192122076	192135386	FPKM1_group_1958_transcript_1	0	+	192122076	192135386	0	2	94,347	0,12963
chr1	192137698	192137996	FPKM1_group_1959_transcript_1	0	.	192137698	192137996	0	1	298	0
chr1	192175906	192176280	FPKM1_group_1962_transcript_2	0	.	192175906	192176280	0	1	374	0
chr1	192203074	192203313	FPKM1_group_1967_transcript_1	0	.	192203074	192203313	0	1	239	0
chr1	192214730	192215063	FPKM1_group_1968_transcript_1	0	.	192214730	192215063	0	1	333	0
chr1	192229610	192230066	FPKM1_group_1969_transcript_9	0	.	192229610	192230066	0	1	456	0
chr1	192283711	192284017	FPKM1_group_1973_transcript_1	0	.	192283711	192284017	0	1	306	0
chr1	192282965	192284511	FPKM1_group_1973_transcript_2	0	.	192282965	192284511	0	2	375,421	0,1125
chr1	192286017	192286326	FPKM1_group_1974_transcript_1	0	.	192286017	192286326	0	1	309	0
chr1	192318633	192318881	FPKM1_group_1976_transcript_1	0	.	192318633	192318881	0	1	248	0
chr1	192414060	192414406	FPKM1_group_1980_transcript_1	0	.	192414060	192414406	0	1	346	0
chr1	192414473	192414920	FPKM1_group_1980_transcript_2	0	.	192414473	192414920	0	1	447	0
chr1	192525173	192525441	FPKM1_group_1988_transcript_1	0	.	192525173	192525441	0	1	268	0
chr1	193926347	193926659	FPKM1_group_2004_transcript_1	0	.	193926347	193926659	0	1	312	0
chr1	194084305	194085118	FPKM1_group_2013_transcript_1	0	.	194084305	194085118	0	1	813	0
chr1	194102371	194102750	FPKM1_group_2015_transcript_2	0	.	194102371	194102750	0	1	379	0
chr1	195248885	195249472	FPKM1_group_2019_transcript_1	0	.	195248885	195249472	0	1	587	0
chr1	195454404	195454725	FPKM1_group_2026_transcript_1	0	.	195454404	195454725	0	1	321	0
chr1	195724989	195725235	FPKM1_group_2027_transcript_1	0	.	195724989	195725235	0	1	246	0
chr1	196755498	196755700	FPKM1_group_2040_transcript_1	0	.	196755498	196755700	0	1	202	0
chr1	197088145	197088450	FPKM1_group_2050_transcript_1	0	.	197088145	197088450	0	1	305	0
chr1	197096043	197096554	FPKM1_group_2051_transcript_8	0	.	197096043	197096554	0	1	511	0
chr1	197120392	197120883	FPKM1_group_2054_transcript_5	0	.	197120392	197120883	0	1	491	0
chr1	197123109	197124920	FPKM1_group_2054_transcript_11	0	.	197123109	197124920	0	1	1811	0
chr1	197134481	197142317	FPKM1_group_2054_transcript_15	0	+	197134481	197142317	0	2	1881,25	0,7811
chr1	197147818	197148212	FPKM1_group_2055_transcript_1	0	.	197147818	197148212	0	1	394	0
chr1	197145218	197147750	FPKM1_group_2055_transcript_5	0	+	197145218	197147750	0	1	2532	0
chr1	197151481	197152052	FPKM1_group_2055_transcript_6	0	+	197151481	197152052	0	1	571	0
chr1	197159264	197160143	FPKM1_group_2056_transcript_3	0	.	197159264	197160143	0	1	879	0
chr1	197163081	197163372	FPKM1_group_2058_transcript_1	0	.	197163081	197163372	0	1	291	0
chr1	197166050	197166408	FPKM1_group_2059_transcript_2	0	.	197166050	197166408	0	1	358	0
chr1	199273304	199273567	FPKM1_group_2078_transcript_1	0	.	199273304	199273567	0	1	263	0
chr1	199757557	199758732	FPKM1_group_2094_transcript_3	0	.	199757557	199758732	0	1	1175	0
chr1	199762714	199763585	FPKM1_group_2095_transcript_4	0	.	199762714	199763585	0	1	871	0
chr1	201087615	201087829	FPKM1_group_2099_transcript_1	0	.	201087615	201087829	0	1	214	0
chr1	201087764	201088276	FPKM1_group_2099_transcript_2	0	.	201087764	201088276	0	1	512	0
chr1	201088372	201088596	FPKM1_group_2099_transcript_3	0	.	201088372	201088596	0	1	224	0
chr1	201261731	201261961	FPKM1_group_2101_transcript_1	0	.	201261731	201261961	0	1	230	0
chr1	201616616	201618373	FPKM1_group_2112_transcript_1	0	.	201616616	201618373	0	1	1757	0
chr1	201622197	201623093	FPKM1_group_2114_transcript_1	0	.	201622197	201623093	0	1	896	0
chr1	201625652	201628334	FPKM1_group_2114_transcript_3	0	.	201625652	201628334	0	1	2682	0
chr1	204123754	204123957	FPKM1_group_2144_transcript_1	0	.	204123754	204123957	0	1	203	0
chr1	205166553	205166939	FPKM1_group_2153_transcript_1	0	-	205166553	205166939	0	1	386	0
chr1	205469578	205470042	FPKM1_group_2162_transcript_1	0	.	205469578	205470042	0	1	464	0
chr1	205486046	205486499	FPKM1_group_2165_transcript_1	0	.	205486046	205486499	0	1	453	0
chr1	205544467	205546169	FPKM1_group_2176_transcript_1	0	.	205544467	205546169	0	1	1702	0
chr1	205551135	205551536	FPKM1_group_2178_transcript_1	0	.	205551135	205551536	0	1	401	0
chr1	205602339	205605754	FPKM1_group_2180_transcript_4	0	.	205602339	205605754	0	1	3415	0
chr1	205605752	205607057	FPKM1_group_2180_transcript_5	0	.	205605752	205607057	0	1	1305	0
chr1	206052875	206053475	FPKM1_group_2186_transcript_1	0	.	206052875	206053475	0	1	600	0
chr1	206121926	206122365	FPKM1_group_2187_transcript_1	0	.	206121926	206122365	0	1	439	0
chr1	206120830	206121423	FPKM1_group_2187_transcript_2	0	.	206120830	206121423	0	1	593	0
chr1	206123038	206123503	FPKM1_group_2187_transcript_3	0	.	206123038	206123503	0	1	465	0
chr1	206122518	206123011	FPKM1_group_2187_transcript_4	0	.	206122518	206123011	0	1	493	0
chr1	207691577	207691924	FPKM1_group_2207_transcript_1	0	.	207691577	207691924	0	1	347	0
chr1	207780660	207781398	FPKM1_group_2213_transcript_1	0	-	207780660	207781398	0	2	96,123	0,615
chr1	207902699	207904186	FPKM1_group_2217_transcript_1	0	.	207902699	207904186	0	1	1487	0
chr1	209557418	209557765	FPKM1_group_2222_transcript_2	0	-	209557418	209557765	0	1	347	0
chr1	209810825	209811102	FPKM1_group_2233_transcript_1	0	.	209810825	209811102	0	1	277	0
chr1	210511318	210511600	FPKM1_group_2254_transcript_1	0	.	210511318	210511600	0	1	282	0
chr1	210661354	210661621	FPKM1_group_2258_transcript_1	0	.	210661354	210661621	0	1	267	0
chr1	210795801	210796041	FPKM1_group_2259_transcript_1	0	.	210795801	210796041	0	1	240	0
chr1	211523592	211523800	FPKM1_group_2271_transcript_2	0	.	211523592	211523800	0	1	208	0
chr1	212179215	212179442	FPKM1_group_2294_transcript_2	0	.	212179215	212179442	0	1	227	0
chr1	212205947	212206240	FPKM1_group_2300_transcript_2	0	.	212205947	212206240	0	1	293	0
chr1	216908789	216910089	FPKM1_group_2313_transcript_1	0	.	216908789	216910089	0	1	1300	0
chr1	217537505	217537749	FPKM1_group_2323_transcript_1	0	-	217537505	217537749	0	1	244	0
chr1	217596380	217596694	FPKM1_group_2330_transcript_3	0	.	217596380	217596694	0	1	314	0
chr1	219059307	219059858	FPKM1_group_2343_transcript_4	0	.	219059307	219059858	0	1	551	0
chr1	220079288	220080696	FPKM1_group_2358_transcript_1	0	.	220079288	220080696	0	1	1408	0
chr1	220249037	220252615	FPKM1_group_2361_transcript_1	0	.	220249037	220252615	0	1	3578	0
chr1	220262060	220262439	FPKM1_group_2362_transcript_1	0	.	220262060	220262439	0	1	379	0
chr1	220262900	220263152	FPKM1_group_2362_transcript_2	0	.	220262900	220263152	0	1	252	0
chr1	220263239	220263679	FPKM1_group_2362_transcript_3	0	.	220263239	220263679	0	1	440	0
chr1	220281725	220282098	FPKM1_group_2364_transcript_1	0	.	220281725	220282098	0	1	373	0
chr1	220349186	220351019	FPKM1_group_2370_transcript_1	0	.	220349186	220351019	0	1	1833	0
chr1	220354052	220356155	FPKM1_group_2371_transcript_1	0	.	220354052	220356155	0	1	2103	0
chr1	222265571	222265774	FPKM1_group_2407_transcript_5	0	.	222265571	222265774	0	1	203	0
chr1	224311913	224312525	FPKM1_group_2425_transcript_1	0	.	224311913	224312525	0	1	612	0
chr1	226335495	226335914	FPKM1_group_2463_transcript_1	0	.	226335495	226335914	0	1	419	0
chr1	226885430	226885773	FPKM1_group_2479_transcript_1	0	.	226885430	226885773	0	1	343	0
chr1	227009451	227009691	FPKM1_group_2483_transcript_1	0	.	227009451	227009691	0	1	240	0
chr1	227613242	227613665	FPKM1_group_2503_transcript_1	0	.	227613242	227613665	0	1	423	0
chr1	227614025	227614821	FPKM1_group_2503_transcript_2	0	.	227614025	227614821	0	1	796	0
chr1	227767764	227768487	FPKM1_group_2504_transcript_1	0	.	227767764	227768487	0	1	723	0
chr1	228922072	228922909	FPKM1_group_2523_transcript_3	0	.	228922072	228922909	0	1	837	0
chr1	228927167	228927387	FPKM1_group_2523_transcript_4	0	.	228927167	228927387	0	1	220	0
chr1	228942694	228943037	FPKM1_group_2524_transcript_2	0	.	228942694	228943037	0	1	343	0
chr1	229722266	229730705	FPKM1_group_2536_transcript_4	0	.	229722266	229730705	0	4	3703,550,28,216	0,7015,7867,8223
chr1	229773851	229775016	FPKM1_group_2537_transcript_2	0	.	229773851	229775016	0	1	1165	0
chr1	230325172	230325414	FPKM1_group_2550_transcript_1	0	.	230325172	230325414	0	1	242	0
chr1	230341448	230342117	FPKM1_group_2551_transcript_1	0	.	230341448	230342117	0	1	669	0
chr1	230349583	230349925	FPKM1_group_2553_transcript_1	0	.	230349583	230349925	0	1	342	0
chr1	230358641	230358867	FPKM1_group_2557_transcript_1	0	.	230358641	230358867	0	1	226	0
chr1	230362720	230362974	FPKM1_group_2558_transcript_1	0	.	230362720	230362974	0	1	254	0
chr1	230927609	230927829	FPKM1_group_2579_transcript_1	0	.	230927609	230927829	0	1	220	0
chr1	234125954	234126438	FPKM1_group_2626_transcript_3	0	.	234125954	234126438	0	1	484	0
chr1	234126302	234127289	FPKM1_group_2626_transcript_4	0	.	234126302	234127289	0	2	307,564	0,423
chr1	234141709	234142081	FPKM1_group_2628_transcript_1	0	.	234141709	234142081	0	1	372	0
chr1	234146085	234146605	FPKM1_group_2629_transcript_2	0	.	234146085	234146605	0	1	520	0
chr1	234183920	234184446	FPKM1_group_2634_transcript_2	0	.	234183920	234184446	0	1	526	0
chr1	234329008	234329247	FPKM1_group_2636_transcript_1	0	.	234329008	234329247	0	1	239	0
chr1	235231284	235231490	FPKM1_group_2644_transcript_1	0	.	235231284	235231490	0	1	206	0
chr1	235231810	235232018	FPKM1_group_2644_transcript_2	0	.	235231810	235232018	0	1	208	0
chr1	235234772	235234992	FPKM1_group_2645_transcript_1	0	.	235234772	235234992	0	1	220	0
chr1	236175648	236175902	FPKM1_group_2647_transcript_1	0	.	236175648	236175902	0	1	254	0
chr1	236174391	236175039	FPKM1_group_2647_transcript_2	0	+	236174391	236175039	0	4	32,82,9,217	0,229,346,431
chr1	236698583	236698784	FPKM1_group_2662_transcript_1	0	.	236698583	236698784	0	1	201	0
chr1	236710656	236710954	FPKM1_group_2664_transcript_1	0	.	236710656	236710954	0	1	298	0
chr1	237329339	237331231	FPKM1_group_2668_transcript_1	0	.	237329339	237331231	0	1	1892	0
chr1	237331296	237331666	FPKM1_group_2668_transcript_2	0	.	237331296	237331666	0	1	370	0
chr1	245416436	245419015	FPKM1_group_2729_transcript_2	0	.	245416436	245419015	0	1	2579	0
chr1	245418455	245419720	FPKM1_group_2729_transcript_3	0	.	245418455	245419720	0	1	1265	0
chr1	246951195	246951909	FPKM1_group_2736_transcript_2	0	.	246951195	246951909	0	1	714	0
chr1	247070915	247071164	FPKM1_group_2742_transcript_1	0	+	247070915	247071164	0	1	249	0
chr1	247133590	247135444	FPKM1_group_2743_transcript_1	0	.	247133590	247135444	0	2	1366,395	0,1459
chr10	1169277	1170645	FPKM1_group_2760_transcript_1	0	.	1169277	1170645	0	1	1368	0
chr10	1989743	1991684	FPKM1_group_2768_transcript_2	0	.	1989743	1991684	0	1	1941	0
chr10	3443331	3443572	FPKM1_group_2789_transcript_1	0	.	3443331	3443572	0	1	241	0
chr10	3464757	3467922	FPKM1_group_2791_transcript_1	0	+	3464757	3467922	0	3	1802,221,58	0,2238,3107
chr10	3807684	3807972	FPKM1_group_2806_transcript_1	0	+	3807684	3807972	0	1	288	0
chr10	3818599	3819283	FPKM1_group_2807_transcript_1	0	.	3818599	3819283	0	1	684	0
chr10	4285996	4287577	FPKM1_group_2816_transcript_1	0	.	4285996	4287577	0	1	1581	0
chr10	4287751	4288977	FPKM1_group_2816_transcript_2	0	.	4287751	4288977	0	1	1226	0
chr10	4294330	4295762	FPKM1_group_2818_transcript_1	0	.	4294330	4295762	0	1	1432	0
chr10	4778752	4778977	FPKM1_group_2831_transcript_2	0	+	4778752	4778977	0	1	225	0
chr10	4789214	4791093	FPKM1_group_2833_transcript_1	0	.	4789214	4791093	0	1	1879	0
chr10	4798359	4799020	FPKM1_group_2834_transcript_1	0	.	4798359	4799020	0	1	661	0
chr10	5322249	5322617	FPKM1_group_2835_transcript_1	0	.	5322249	5322617	0	1	368	0
chr10	5323976	5324635	FPKM1_group_2835_transcript_3	0	.	5323976	5324635	0	1	659	0
chr10	6324959	6325883	FPKM1_group_2848_transcript_1	0	.	6324959	6325883	0	1	924	0
chr10	6326657	6327052	FPKM1_group_2848_transcript_2	0	.	6326657	6327052	0	1	395	0
chr10	6323136	6324590	FPKM1_group_2848_transcript_3	0	.	6323136	6324590	0	1	1454	0
chr10	6332543	6333834	FPKM1_group_2850_transcript_2	0	.	6332543	6333834	0	1	1291	0
chr10	6349923	6351967	FPKM1_group_2852_transcript_2	0	.	6349923	6351967	0	1	2044	0
chr10	6437137	6437791	FPKM1_group_2856_transcript_1	0	.	6437137	6437791	0	1	654	0
chr10	6447809	6448026	FPKM1_group_2857_transcript_1	0	.	6447809	6448026	0	1	217	0
chr10	6448701	6449243	FPKM1_group_2857_transcript_2	0	.	6448701	6449243	0	1	542	0
chr10	6471528	6472316	FPKM1_group_2859_transcript_1	0	.	6471528	6472316	0	1	788	0
chr10	6667476	6667834	FPKM1_group_2861_transcript_1	0	.	6667476	6667834	0	1	358	0
chr10	6666711	6667391	FPKM1_group_2861_transcript_3	0	.	6666711	6667391	0	1	680	0
chr10	6668138	6669018	FPKM1_group_2861_transcript_4	0	+	6668138	6669018	0	1	880	0
chr10	6699232	6700418	FPKM1_group_2866_transcript_5	0	.	6699232	6700418	0	1	1186	0
chr10	6697195	6698748	FPKM1_group_2866_transcript_7	0	+	6697195	6698748	0	2	454,1050	0,503
chr10	6868675	6883833	FPKM1_group_2870_transcript_3	0	+	6868675	6883833	0	3	5420,790,436	0,5748,14722
chr10	8639514	8639735	FPKM1_group_2879_transcript_1	0	.	8639514	8639735	0	1	221	0
chr10	8950146	8950460	FPKM1_group_2888_transcript_3	0	.	8950146	8950460	0	1	314	0
chr10	8943037	8965434	FPKM1_group_2888_transcript_11	0	+	8943037	8965434	0	3	2005,60,348	0,7997,22049
chr10	8951856	8972087	FPKM1_group_2888_transcript_12	0	.	8951856	8972087	0	2	439,4830	0,15401
chr10	9052092	9056322	FPKM1_group_2892_transcript_10	0	+	9052092	9056322	0	2	149,1645	0,2585
chr10	9122928	9123637	FPKM1_group_2897_transcript_10	0	.	9122928	9123637	0	1	709	0
chr10	9140342	9141003	FPKM1_group_2897_transcript_16	0	.	9140342	9141003	0	1	661	0
chr10	9142942	9144974	FPKM1_group_2897_transcript_18	0	.	9142942	9144974	0	1	2032	0
chr10	9237419	9237639	FPKM1_group_2897_transcript_21	0	.	9237419	9237639	0	1	220	0
chr10	9134655	9138943	FPKM1_group_2897_transcript_25	0	+	9134655	9138943	0	2	272,221	0,4067
chr10	9280319	9280964	FPKM1_group_2897_transcript_26	0	.	9280319	9280964	0	1	645	0
chr10	9076877	9278738	FPKM1_group_2897_transcript_27	0	.	9076877	9278738	0	5	866,77,31,150,130	0,70454,155708,181162,201731
chr10	11761248	11761505	FPKM1_group_2909_transcript_1	0	-	11761248	11761505	0	1	257	0
chr10	12933908	12934152	FPKM1_group_2928_transcript_1	0	.	12933908	12934152	0	1	244	0
chr10	13240979	13241464	FPKM1_group_2930_transcript_1	0	.	13240979	13241464	0	1	485	0
chr10	17214373	17214973	FPKM1_group_2966_transcript_3	0	.	17214373	17214973	0	1	600	0
chr10	17816534	17816871	FPKM1_group_2990_transcript_1	0	.	17816534	17816871	0	1	337	0
chr10	20734441	20734805	FPKM1_group_2992_transcript_1	0	.	20734441	20734805	0	1	364	0
chr10	23420529	23424134	FPKM1_group_3020_transcript_1	0	-	23420529	23424134	0	2	21,381	0,3224
chr10	23468119	23468329	FPKM1_group_3021_transcript_2	0	.	23468119	23468329	0	1	210	0
chr10	24878113	24879487	FPKM1_group_3023_transcript_1	0	.	24878113	24879487	0	1	1374	0
chr10	26099172	26099410	FPKM1_group_3032_transcript_2	0	.	26099172	26099410	0	1	238	0
chr10	26897992	26898930	FPKM1_group_3038_transcript_1	0	.	26897992	26898930	0	1	938	0
chr10	26902618	26903398	FPKM1_group_3039_transcript_1	0	.	26902618	26903398	0	1	780	0
chr10	27585675	27585933	FPKM1_group_3047_transcript_1	0	.	27585675	27585933	0	1	258	0
chr10	27796807	27797175	FPKM1_group_3051_transcript_1	0	.	27796807	27797175	0	1	368	0
chr10	28663764	28664196	FPKM1_group_3058_transcript_1	0	.	28663764	28664196	0	1	432	0
chr10	28841604	28841875	FPKM1_group_3069_transcript_4	0	.	28841604	28841875	0	1	271	0
chr10	29257763	29263441	FPKM1_group_3080_transcript_1	0	+	29257763	29263441	0	4	187,97,154,59	0,4073,4807,5619
chr10	30289067	30289602	FPKM1_group_3100_transcript_1	0	.	30289067	30289602	0	1	535	0
chr10	30288098	30289161	FPKM1_group_3100_transcript_2	0	+	30288098	30289161	0	2	193,613	0,450
chr10	31956243	31957301	FPKM1_group_3140_transcript_1	0	+	31956243	31957301	0	3	46,31,77	0,244,981
chr10	33410217	33411004	FPKM1_group_3157_transcript_4	0	.	33410217	33411004	0	1	787	0
chr10	35978997	35980375	FPKM1_group_3173_transcript_3	0	.	35978997	35980375	0	1	1378	0
chr10	37564984	37566964	FPKM1_group_3191_transcript_1	0	.	37564984	37566964	0	1	1980	0
chr10	37567379	37569282	FPKM1_group_3191_transcript_2	0	.	37567379	37569282	0	1	1903	0
chr10	37569155	37570983	FPKM1_group_3191_transcript_3	0	+	37569155	37570983	0	3	795,103,102	0,949,1726
chr10	37574479	37575086	FPKM1_group_3192_transcript_1	0	.	37574479	37575086	0	1	607	0
chr10	37671057	37675939	FPKM1_group_3197_transcript_2	0	+	37671057	37675939	0	2	290,239	0,4643
chr10	37724010	37725375	FPKM1_group_3203_transcript_3	0	.	37724010	37725375	0	1	1365	0
chr10	37781152	37782588	FPKM1_group_3205_transcript_4	0	.	37781152	37782588	0	1	1436	0
chr10	37787477	37788230	FPKM1_group_3206_transcript_1	0	.	37787477	37788230	0	1	753	0
chr10	37795965	37796655	FPKM1_group_3207_transcript_1	0	.	37795965	37796655	0	1	690	0
chr10	38912132	38913840	FPKM1_group_3220_transcript_1	0	+	38912132	38913840	0	2	77,135	0,1573
chr10	41677240	41677654	FPKM1_group_3223_transcript_1	0	.	41677240	41677654	0	1	414	0
chr10	41678640	41678874	FPKM1_group_3223_transcript_2	0	.	41678640	41678874	0	1	234	0
chr10	41689099	41689483	FPKM1_group_3224_transcript_1	0	.	41689099	41689483	0	1	384	0
chr10	41701505	41702172	FPKM1_group_3226_transcript_1	0	.	41701505	41702172	0	1	667	0
chr10	41704476	41704773	FPKM1_group_3227_transcript_1	0	.	41704476	41704773	0	1	297	0
chr10	41716636	41716918	FPKM1_group_3227_transcript_2	0	.	41716636	41716918	0	1	282	0
chr10	41705006	41705288	FPKM1_group_3227_transcript_5	0	+	41705006	41705288	0	1	282	0
chr10	41708481	41716480	FPKM1_group_3227_transcript_6	0	.	41708481	41716480	0	4	82,575,419,134	0,4092,5767,7865
chr10	41703755	41743557	FPKM1_group_3227_transcript_7	0	+	41703755	41743557	0	12	50,273,93,11,88,36,636,64,92,496,31,71	0,3453,6101,7445,14134,14389,14552,15380,15684,16451,23166,39731
chr10	41849288	41850063	FPKM1_group_3228_transcript_1	0	+	41849288	41850063	0	2	550,60	0,715
chr10	41916702	41918807	FPKM1_group_3230_transcript_1	0	-	41916702	41918807	0	2	209,51	0,2054
chr10	41916913	41917206	FPKM1_group_3230_transcript_2	0	.	41916913	41917206	0	1	293	0
chr10	42111083	42111328	FPKM1_group_3231_transcript_1	0	+	42111083	42111328	0	1	245	0
chr10	42370975	42371179	FPKM1_group_3234_transcript_1	0	.	42370975	42371179	0	1	204	0
chr10	42486888	42489980	FPKM1_group_3239_transcript_1	0	.	42486888	42489980	0	1	3092	0
chr10	42506971	42507197	FPKM1_group_3240_transcript_1	0	.	42506971	42507197	0	1	226	0
chr10	45162102	45163996	FPKM1_group_3290_transcript_1	0	-	45162102	45163996	0	2	88,130	0,1764
chr10	48132169	48133259	FPKM1_group_3305_transcript_1	0	.	48132169	48133259	0	1	1090	0
chr10	48133108	48151999	FPKM1_group_3305_transcript_2	0	.	48133108	48151999	0	5	1524,518,45,81,233	0,1930,4148,15267,18658
chr10	49319160	49319532	FPKM1_group_3311_transcript_1	0	.	49319160	49319532	0	1	372	0
chr10	50173969	50174276	FPKM1_group_3316_transcript_2	0	.	50173969	50174276	0	1	307	0
chr10	50174161	50177069	FPKM1_group_3316_transcript_3	0	.	50174161	50177069	0	2	663,330	0,2578
chr10	50297276	50297555	FPKM1_group_3319_transcript_1	0	.	50297276	50297555	0	1	279	0
chr10	51204264	51204750	FPKM1_group_3322_transcript_1	0	.	51204264	51204750	0	1	486	0
chr10	51206369	51206640	FPKM1_group_3323_transcript_1	0	.	51206369	51206640	0	1	271	0
chr10	51207156	51207439	FPKM1_group_3323_transcript_2	0	.	51207156	51207439	0	1	283	0
chr10	53874769	53879421	FPKM1_group_3334_transcript_2	0	.	53874769	53879421	0	2	1843,2434	0,2218
chr10	53880134	53900299	FPKM1_group_3334_transcript_3	0	.	53880134	53900299	0	5	1153,299,804,66,138	0,4082,4392,12898,20027
chr10	54191717	54193821	FPKM1_group_3338_transcript_1	0	.	54191717	54193821	0	1	2104	0
chr10	54912757	54915253	FPKM1_group_3340_transcript_2	0	.	54912757	54915253	0	1	2496	0
chr10	57326433	57326676	FPKM1_group_3343_transcript_1	0	.	57326433	57326676	0	1	243	0
chr10	60429307	60429560	FPKM1_group_3354_transcript_1	0	.	60429307	60429560	0	1	253	0
chr10	60430713	60431236	FPKM1_group_3355_transcript_1	0	.	60430713	60431236	0	1	523	0
chr10	60443448	60495625	FPKM1_group_3356_transcript_2	0	+	60443448	60495625	0	5	89,130,192,54,960	0,8885,12908,46988,51217
chr10	61166566	61168621	FPKM1_group_3359_transcript_1	0	.	61166566	61168621	0	1	2055	0
chr10	61183034	61184536	FPKM1_group_3360_transcript_1	0	.	61183034	61184536	0	1	1502	0
chr10	65329910	65330131	FPKM1_group_3394_transcript_1	0	.	65329910	65330131	0	1	221	0
chr10	67126538	67127034	FPKM1_group_3407_transcript_1	0	.	67126538	67127034	0	1	496	0
chr10	69194308	69196199	FPKM1_group_3430_transcript_1	0	-	69194308	69196199	0	2	82,139	0,1752
chr10	69195097	69195370	FPKM1_group_3430_transcript_2	0	.	69195097	69195370	0	1	273	0
chr10	69284954	69285427	FPKM1_group_3433_transcript_1	0	.	69284954	69285427	0	1	473	0
chr10	69648732	69649383	FPKM1_group_3435_transcript_1	0	.	69648732	69649383	0	1	651	0
chr10	69671262	69671505	FPKM1_group_3438_transcript_2	0	.	69671262	69671505	0	1	243	0
chr10	69973734	69973942	FPKM1_group_3445_transcript_1	0	.	69973734	69973942	0	1	208	0
chr10	70223734	70224088	FPKM1_group_3446_transcript_1	0	.	70223734	70224088	0	1	354	0
chr10	70232057	70232405	FPKM1_group_3447_transcript_3	0	.	70232057	70232405	0	1	348	0
chr10	70473740	70474499	FPKM1_group_3450_transcript_1	0	.	70473740	70474499	0	1	759	0
chr10	70643314	70643574	FPKM1_group_3460_transcript_1	0	.	70643314	70643574	0	1	260	0
chr10	71677103	71678236	FPKM1_group_3480_transcript_1	0	.	71677103	71678236	0	1	1133	0
chr10	71678506	71678924	FPKM1_group_3480_transcript_2	0	.	71678506	71678924	0	1	418	0
chr10	73671817	73672208	FPKM1_group_3510_transcript_1	0	.	73671817	73672208	0	1	391	0
chr10	74846108	74847631	FPKM1_group_3516_transcript_2	0	+	74846108	74847631	0	1	1523	0
chr10	76464319	76465039	FPKM1_group_3528_transcript_2	0	.	76464319	76465039	0	1	720	0
chr10	76465831	76466141	FPKM1_group_3528_transcript_3	0	.	76465831	76466141	0	1	310	0
chr10	79719834	79720175	FPKM1_group_3557_transcript_1	0	.	79719834	79720175	0	1	341	0
chr10	81996585	81996791	FPKM1_group_3586_transcript_1	0	.	81996585	81996791	0	1	206	0
chr10	88791185	88791905	FPKM1_group_3624_transcript_2	0	+	88791185	88791905	0	1	720	0
chr10	89881710	89883039	FPKM1_group_3643_transcript_1	0	.	89881710	89883039	0	1	1329	0
chr10	89884952	89887471	FPKM1_group_3644_transcript_1	0	.	89884952	89887471	0	1	2519	0
chr10	89887524	89887944	FPKM1_group_3644_transcript_2	0	.	89887524	89887944	0	1	420	0
chr10	89895114	89895513	FPKM1_group_3646_transcript_1	0	.	89895114	89895513	0	1	399	0
chr10	89895412	89895755	FPKM1_group_3646_transcript_2	0	.	89895412	89895755	0	1	343	0
chr10	89896836	89897054	FPKM1_group_3647_transcript_1	0	.	89896836	89897054	0	1	218	0
chr10	89903036	89903299	FPKM1_group_3648_transcript_2	0	.	89903036	89903299	0	1	263	0
chr10	89904236	89904872	FPKM1_group_3648_transcript_3	0	.	89904236	89904872	0	1	636	0
chr10	89899174	89909200	FPKM1_group_3648_transcript_4	0	+	89899174	89909200	0	2	683,1636	0,8390
chr10	89912178	89913732	FPKM1_group_3649_transcript_1	0	.	89912178	89913732	0	2	1065,409	0,1145
chr10	89916983	89917521	FPKM1_group_3650_transcript_1	0	.	89916983	89917521	0	1	538	0
chr10	89919287	89919615	FPKM1_group_3650_transcript_2	0	.	89919287	89919615	0	1	328	0
chr10	89920556	89921273	FPKM1_group_3650_transcript_4	0	.	89920556	89921273	0	1	717	0
chr10	89918375	89919032	FPKM1_group_3650_transcript_7	0	+	89918375	89919032	0	1	657	0
chr10	89933551	89933958	FPKM1_group_3651_transcript_1	0	.	89933551	89933958	0	1	407	0
chr10	89932155	89932944	FPKM1_group_3651_transcript_2	0	.	89932155	89932944	0	1	789	0
chr10	89939844	89940253	FPKM1_group_3653_transcript_2	0	.	89939844	89940253	0	1	409	0
chr10	89941607	89941866	FPKM1_group_3654_transcript_1	0	.	89941607	89941866	0	1	259	0
chr10	89946771	89947002	FPKM1_group_3655_transcript_1	0	.	89946771	89947002	0	1	231	0
chr10	89955309	89955511	FPKM1_group_3656_transcript_2	0	.	89955309	89955511	0	1	202	0
chr10	89958884	89959213	FPKM1_group_3657_transcript_1	0	.	89958884	89959213	0	1	329	0
chr10	89959080	89959423	FPKM1_group_3657_transcript_2	0	.	89959080	89959423	0	1	343	0
chr10	89970331	89970981	FPKM1_group_3658_transcript_1	0	.	89970331	89970981	0	1	650	0
chr10	89960925	89961863	FPKM1_group_3658_transcript_2	0	.	89960925	89961863	0	1	938	0
chr10	89964916	89965498	FPKM1_group_3658_transcript_5	0	+	89964916	89965498	0	1	582	0
chr10	89972398	89972709	FPKM1_group_3659_transcript_1	0	.	89972398	89972709	0	1	311	0
chr10	89973004	89974300	FPKM1_group_3659_transcript_2	0	.	89973004	89974300	0	1	1296	0
chr10	89976002	89976361	FPKM1_group_3660_transcript_1	0	.	89976002	89976361	0	1	359	0
chr10	89983660	89984748	FPKM1_group_3662_transcript_1	0	.	89983660	89984748	0	1	1088	0
chr10	89994625	89995424	FPKM1_group_3664_transcript_2	0	.	89994625	89995424	0	1	799	0
chr10	89994241	89994926	FPKM1_group_3664_transcript_3	0	.	89994241	89994926	0	1	685	0
chr10	90005156	90005357	FPKM1_group_3666_transcript_1	0	.	90005156	90005357	0	1	201	0
chr10	90005749	90006176	FPKM1_group_3666_transcript_2	0	.	90005749	90006176	0	1	427	0
chr10	90007059	90007404	FPKM1_group_3666_transcript_3	0	.	90007059	90007404	0	1	345	0
chr10	90007336	90007623	FPKM1_group_3666_transcript_4	0	.	90007336	90007623	0	1	287	0
chr10	90011321	90011677	FPKM1_group_3667_transcript_1	0	.	90011321	90011677	0	1	356	0
chr10	90011518	90012091	FPKM1_group_3667_transcript_2	0	.	90011518	90012091	0	1	573	0
chr10	90015350	90016119	FPKM1_group_3669_transcript_3	0	.	90015350	90016119	0	1	769	0
chr10	91729418	91729717	FPKM1_group_3694_transcript_1	0	.	91729418	91729717	0	1	299	0
chr10	91785815	91786177	FPKM1_group_3699_transcript_1	0	.	91785815	91786177	0	1	362	0
chr10	92717375	92717948	FPKM1_group_3718_transcript_1	0	.	92717375	92717948	0	1	573	0
chr10	92723127	92723639	FPKM1_group_3720_transcript_1	0	.	92723127	92723639	0	1	512	0
chr10	92726921	92727345	FPKM1_group_3721_transcript_1	0	.	92726921	92727345	0	1	424	0
chr10	92725763	92726109	FPKM1_group_3721_transcript_2	0	.	92725763	92726109	0	1	346	0
chr10	93057029	93057769	FPKM1_group_3729_transcript_2	0	.	93057029	93057769	0	1	740	0
chr10	93340781	93341388	FPKM1_group_3736_transcript_2	0	.	93340781	93341388	0	1	607	0
chr10	93359007	93359237	FPKM1_group_3738_transcript_1	0	.	93359007	93359237	0	1	230	0
chr10	96784158	96784570	FPKM1_group_3759_transcript_1	0	.	96784158	96784570	0	1	412	0
chr10	97835889	97836218	FPKM1_group_3773_transcript_3	0	+	97835889	97836218	0	1	329	0
chr10	98551298	98552254	FPKM1_group_3784_transcript_1	0	+	98551298	98552254	0	1	956	0
chr10	99794082	99794381	FPKM1_group_3795_transcript_1	0	.	99794082	99794381	0	1	299	0
chr10	101188798	101189663	FPKM1_group_3800_transcript_1	0	.	101188798	101189663	0	1	865	0
chr10	101770118	101784520	FPKM1_group_3814_transcript_1	0	+	101770118	101784520	0	2	70,133	0,14269
chr10	101777590	101779346	FPKM1_group_3814_transcript_7	0	.	101777590	101779346	0	1	1756	0
chr10	104186336	104187499	FPKM1_group_3842_transcript_1	0	.	104186336	104187499	0	1	1163	0
chr10	104191197	104193091	FPKM1_group_3843_transcript_4	0	.	104191197	104193091	0	1	1894	0
chr10	104197517	104197745	FPKM1_group_3844_transcript_1	0	.	104197517	104197745	0	1	228	0
chr10	107761221	107764205	FPKM1_group_3860_transcript_1	0	+	107761221	107764205	0	2	181,922	0,2062
chr10	107792298	107792563	FPKM1_group_3866_transcript_10	0	.	107792298	107792563	0	1	265	0
chr10	107841194	107842250	FPKM1_group_3872_transcript_3	0	.	107841194	107842250	0	2	13,656	0,400
chr10	108917848	108918077	FPKM1_group_3883_transcript_1	0	.	108917848	108918077	0	1	229	0
chr10	111411459	111411738	FPKM1_group_3899_transcript_1	0	.	111411459	111411738	0	1	279	0
chr10	111430191	111430741	FPKM1_group_3900_transcript_1	0	.	111430191	111430741	0	1	550	0
chr10	112773231	112774697	FPKM1_group_3921_transcript_1	0	.	112773231	112774697	0	1	1466	0
chr10	112772766	112773675	FPKM1_group_3921_transcript_2	0	.	112772766	112773675	0	1	909	0
chr10	112767199	112768917	FPKM1_group_3921_transcript_3	0	.	112767199	112768917	0	1	1718	0
chr10	112776080	112776394	FPKM1_group_3922_transcript_1	0	.	112776080	112776394	0	1	314	0
chr10	113528929	113529149	FPKM1_group_3925_transcript_1	0	.	113528929	113529149	0	1	220	0
chr10	113605354	113605567	FPKM1_group_3926_transcript_1	0	.	113605354	113605567	0	1	213	0
chr10	113615548	113615788	FPKM1_group_3927_transcript_1	0	.	113615548	113615788	0	1	240	0
chr10	113712149	113712571	FPKM1_group_3928_transcript_1	0	.	113712149	113712571	0	1	422	0
chr10	113757607	113757880	FPKM1_group_3930_transcript_1	0	.	113757607	113757880	0	1	273	0
chr10	113799492	113799982	FPKM1_group_3931_transcript_1	0	.	113799492	113799982	0	1	490	0
chr10	113832279	113832612	FPKM1_group_3932_transcript_2	0	.	113832279	113832612	0	1	333	0
chr10	113837662	113837884	FPKM1_group_3933_transcript_1	0	.	113837662	113837884	0	1	222	0
chr10	113884596	113885927	FPKM1_group_3934_transcript_2	0	.	113884596	113885927	0	1	1331	0
chr10	113897704	113898019	FPKM1_group_3935_transcript_1	0	.	113897704	113898019	0	1	315	0
chr10	116180168	116180418	FPKM1_group_3955_transcript_4	0	+	116180168	116180418	0	1	250	0
chr10	116538496	116538731	FPKM1_group_3957_transcript_1	0	.	116538496	116538731	0	1	235	0
chr10	116538984	116539330	FPKM1_group_3957_transcript_2	0	.	116538984	116539330	0	1	346	0
chr10	116548854	116549174	FPKM1_group_3959_transcript_5	0	.	116548854	116549174	0	1	320	0
chr10	116549098	116549349	FPKM1_group_3959_transcript_6	0	.	116549098	116549349	0	1	251	0
chr10	116566892	116567117	FPKM1_group_3961_transcript_2	0	.	116566892	116567117	0	1	225	0
chr10	119623032	119623249	FPKM1_group_3977_transcript_1	0	.	119623032	119623249	0	1	217	0
chr10	119840153	119840381	FPKM1_group_3983_transcript_1	0	.	119840153	119840381	0	1	228	0
chr10	119840524	119840787	FPKM1_group_3983_transcript_2	0	.	119840524	119840787	0	1	263	0
chr10	123702420	123703294	FPKM1_group_4051_transcript_1	0	.	123702420	123703294	0	1	874	0
chr10	123700728	123704192	FPKM1_group_4051_transcript_3	0	.	123700728	123704192	0	2	1653,406	0,3058
chr10	124019186	124019520	FPKM1_group_4054_transcript_1	0	.	124019186	124019520	0	1	334	0
chr10	124924582	124924817	FPKM1_group_4061_transcript_3	0	.	124924582	124924817	0	1	235	0
chr10	127252954	127254542	FPKM1_group_4096_transcript_1	0	+	127252954	127254542	0	2	154,104	0,1484
chr10	129209774	129213159	FPKM1_group_4104_transcript_2	0	+	129209774	129213159	0	2	148,493	0,2892
chr10	131767804	131768114	FPKM1_group_4117_transcript_1	0	-	131767804	131768114	0	2	78,124	0,186
chr10	131812898	131813261	FPKM1_group_4119_transcript_1	0	.	131812898	131813261	0	1	363	0
chr10	131873983	131874372	FPKM1_group_4121_transcript_1	0	.	131873983	131874372	0	1	389	0
chr10	133308616	133308829	FPKM1_group_4128_transcript_1	0	.	133308616	133308829	0	1	213	0
chr11	1329504	1329798	FPKM1_group_4163_transcript_1	0	.	1329504	1329798	0	1	294	0
chr11	1780348	1780614	FPKM1_group_4170_transcript_1	0	.	1780348	1780614	0	1	266	0
chr11	1892441	1892652	FPKM1_group_4172_transcript_1	0	.	1892441	1892652	0	1	211	0
chr11	1892999	1893243	FPKM1_group_4172_transcript_2	0	.	1892999	1893243	0	1	244	0
chr11	6673895	6674926	FPKM1_group_4207_transcript_2	0	.	6673895	6674926	0	1	1031	0
chr11	6685754	6687251	FPKM1_group_4208_transcript_2	0	.	6685754	6687251	0	1	1497	0
chr11	6699703	6701034	FPKM1_group_4210_transcript_1	0	.	6699703	6701034	0	1	1331	0
chr11	7458287	7458489	FPKM1_group_4216_transcript_1	0	.	7458287	7458489	0	1	202	0
chr11	8363283	8363610	FPKM1_group_4226_transcript_2	0	.	8363283	8363610	0	1	327	0
chr11	9631062	9631621	FPKM1_group_4232_transcript_1	0	.	9631062	9631621	0	1	559	0
chr11	9633388	9633619	FPKM1_group_4232_transcript_3	0	.	9633388	9633619	0	1	231	0
chr11	10772798	10773626	FPKM1_group_4237_transcript_1	0	.	10772798	10773626	0	1	828	0
chr11	11151735	11152283	FPKM1_group_4242_transcript_1	0	.	11151735	11152283	0	1	548	0
chr11	13711474	13712038	FPKM1_group_4268_transcript_1	0	.	13711474	13712038	0	1	564	0
chr11	15585123	15585359	FPKM1_group_4276_transcript_1	0	.	15585123	15585359	0	1	236	0
chr11	17042274	17042837	FPKM1_group_4288_transcript_1	0	.	17042274	17042837	0	1	563	0
chr11	17701728	17702234	FPKM1_group_4291_transcript_1	0	.	17701728	17702234	0	1	506	0
chr11	18234800	18235697	FPKM1_group_4295_transcript_1	0	.	18234800	18235697	0	1	897	0
chr11	18237321	18239459	FPKM1_group_4296_transcript_1	0	.	18237321	18239459	0	1	2138	0
chr11	20574875	20575089	FPKM1_group_4315_transcript_1	0	.	20574875	20575089	0	1	214	0
chr11	22954944	22955232	FPKM1_group_4333_transcript_1	0	.	22954944	22955232	0	1	288	0
chr11	23710241	23710467	FPKM1_group_4353_transcript_1	0	.	23710241	23710467	0	1	226	0
chr11	23712869	23713107	FPKM1_group_4353_transcript_2	0	.	23712869	23713107	0	1	238	0
chr11	23708430	23717102	FPKM1_group_4353_transcript_3	0	+	23708430	23717102	0	4	578,79,205,1581	0,1291,4963,7091
chr11	25564666	25565118	FPKM1_group_4373_transcript_1	0	.	25564666	25565118	0	1	452	0
chr11	25627958	25628279	FPKM1_group_4381_transcript_1	0	.	25627958	25628279	0	1	321	0
chr11	25977540	25979276	FPKM1_group_4411_transcript_1	0	.	25977540	25979276	0	1	1736	0
chr11	26033306	26034646	FPKM1_group_4419_transcript_4	0	.	26033306	26034646	0	1	1340	0
chr11	27197133	27197423	FPKM1_group_4435_transcript_2	0	.	27197133	27197423	0	1	290	0
chr11	27541620	27542226	FPKM1_group_4448_transcript_1	0	.	27541620	27542226	0	1	606	0
chr11	27580048	27580429	FPKM1_group_4450_transcript_1	0	.	27580048	27580429	0	1	381	0
chr11	28876434	28876898	FPKM1_group_4472_transcript_1	0	.	28876434	28876898	0	1	464	0
chr11	29278846	29279196	FPKM1_group_4475_transcript_1	0	+	29278846	29279196	0	1	350	0
chr11	32420844	32421078	FPKM1_group_4490_transcript_1	0	.	32420844	32421078	0	1	234	0
chr11	32422304	32422522	FPKM1_group_4491_transcript_1	0	.	32422304	32422522	0	1	218	0
chr11	32423052	32423533	FPKM1_group_4491_transcript_2	0	.	32423052	32423533	0	1	481	0
chr11	32429822	32430258	FPKM1_group_4492_transcript_1	0	.	32429822	32430258	0	1	436	0
chr11	35018399	35019506	FPKM1_group_4535_transcript_1	0	.	35018399	35019506	0	1	1107	0
chr11	35023527	35024376	FPKM1_group_4536_transcript_1	0	.	35023527	35024376	0	1	849	0
chr11	35210746	35212979	FPKM1_group_4542_transcript_1	0	-	35210746	35212979	0	2	704,1502	0,731
chr11	36640402	36640695	FPKM1_group_4554_transcript_1	0	.	36640402	36640695	0	1	293	0
chr11	37801932	37820854	FPKM1_group_4558_transcript_1	0	-	37801932	37820854	0	3	57,331,33	0,15735,18889
chr11	37815925	37816463	FPKM1_group_4558_transcript_2	0	.	37815925	37816463	0	1	538	0
chr11	37818991	37819304	FPKM1_group_4558_transcript_3	0	.	37818991	37819304	0	1	313	0
chr11	37820223	37820540	FPKM1_group_4558_transcript_4	0	.	37820223	37820540	0	1	317	0
chr11	37816523	37817707	FPKM1_group_4558_transcript_5	0	.	37816523	37817707	0	1	1184	0
chr11	37821692	37822161	FPKM1_group_4558_transcript_6	0	.	37821692	37822161	0	1	469	0
chr11	45694204	45694412	FPKM1_group_4606_transcript_1	0	.	45694204	45694412	0	1	208	0
chr11	45711884	45712102	FPKM1_group_4608_transcript_2	0	.	45711884	45712102	0	1	218	0
chr11	45714547	45715656	FPKM1_group_4608_transcript_3	0	.	45714547	45715656	0	1	1109	0
chr11	45717197	45719254	FPKM1_group_4608_transcript_5	0	-	45717197	45719254	0	3	193,113,31	0,1752,2026
chr11	45700433	45724086	FPKM1_group_4608_transcript_9	0	+	45700433	45724086	0	7	150,353,468,806,63,134,1932	0,1001,1836,11687,13397,17102,21721
chr11	47910209	47910542	FPKM1_group_4627_transcript_1	0	.	47910209	47910542	0	1	333	0
chr11	49116443	49116729	FPKM1_group_4633_transcript_1	0	.	49116443	49116729	0	1	286	0
chr11	49116871	49117075	FPKM1_group_4633_transcript_2	0	.	49116871	49117075	0	1	204	0
chr11	50231160	50231344	FPKM1_group_4636_transcript_1	0	+	50231160	50231344	0	1	184	0
chr11	50236563	50236796	FPKM1_group_4636_transcript_2	0	.	50236563	50236796	0	1	233	0
chr11	51416740	51432285	FPKM1_group_4637_transcript_1	0	+	51416740	51432285	0	5	9,476,11,33,48	0,9502,10849,13243,15497
chr11	56560472	56561213	FPKM1_group_4639_transcript_1	0	.	56560472	56561213	0	1	741	0
chr11	56615732	56615946	FPKM1_group_4641_transcript_1	0	.	56615732	56615946	0	1	214	0
chr11	57146264	57146498	FPKM1_group_4651_transcript_1	0	.	57146264	57146498	0	1	234	0
chr11	57140312	57140959	FPKM1_group_4651_transcript_2	0	.	57140312	57140959	0	1	647	0
chr11	57141251	57145275	FPKM1_group_4651_transcript_3	0	.	57141251	57145275	0	3	26,642,334	0,1335,3690
chr11	57149470	57149917	FPKM1_group_4652_transcript_1	0	.	57149470	57149917	0	1	447	0
chr11	57152781	57154764	FPKM1_group_4653_transcript_2	0	.	57152781	57154764	0	1	1983	0
chr11	58224976	58226653	FPKM1_group_4662_transcript_1	0	.	58224976	58226653	0	3	235,686,227	0,695,1450
chr11	58428918	58429285	FPKM1_group_4664_transcript_1	0	+	58428918	58429285	0	1	367	0
chr11	58577161	58577777	FPKM1_group_4665_transcript_2	0	.	58577161	58577777	0	1	616	0
chr11	59079523	59080590	FPKM1_group_4678_transcript_8	0	.	59079523	59080590	0	1	1067	0
chr11	59074066	59075689	FPKM1_group_4678_transcript_9	0	+	59074066	59075689	0	1	1623	0
chr11	59082394	59082722	FPKM1_group_4679_transcript_1	0	.	59082394	59082722	0	1	328	0
chr11	60177766	60211198	FPKM1_group_4689_transcript_1	0	+	60177766	60211198	0	5	66,54,110,128,242	0,7004,21421,26178,33190
chr11	61130623	61131182	FPKM1_group_4712_transcript_1	0	.	61130623	61131182	0	1	559	0
chr11	61166398	61167203	FPKM1_group_4715_transcript_2	0	.	61166398	61167203	0	1	805	0
chr11	61163500	61164574	FPKM1_group_4715_transcript_3	0	.	61163500	61164574	0	1	1074	0
chr11	61164550	61165087	FPKM1_group_4715_transcript_4	0	.	61164550	61165087	0	1	537	0
chr11	61534722	61535555	FPKM1_group_4723_transcript_1	0	.	61534722	61535555	0	1	833	0
chr11	61548975	61549673	FPKM1_group_4725_transcript_2	0	.	61548975	61549673	0	1	698	0
chr11	61549764	61550261	FPKM1_group_4725_transcript_3	0	.	61549764	61550261	0	1	497	0
chr11	61570813	61571234	FPKM1_group_4727_transcript_1	0	.	61570813	61571234	0	1	421	0
chr11	62556437	62556722	FPKM1_group_4736_transcript_1	0	.	62556437	62556722	0	1	285	0
chr11	63071665	63072166	FPKM1_group_4738_transcript_1	0	.	63071665	63072166	0	1	501	0
chr11	63072025	63072748	FPKM1_group_4738_transcript_4	0	.	63072025	63072748	0	1	723	0
chr11	63975250	63975706	FPKM1_group_4752_transcript_2	0	.	63975250	63975706	0	1	456	0
chr11	64286251	64287222	FPKM1_group_4759_transcript_1	0	+	64286251	64287222	0	1	971	0
chr11	64309745	64311149	FPKM1_group_4760_transcript_1	0	.	64309745	64311149	0	1	1404	0
chr11	64415566	64415828	FPKM1_group_4761_transcript_1	0	.	64415566	64415828	0	1	262	0
chr11	64989752	64990174	FPKM1_group_4769_transcript_1	0	.	64989752	64990174	0	1	422	0
chr11	65007936	65008358	FPKM1_group_4771_transcript_1	0	.	65007936	65008358	0	1	422	0
chr11	66626679	66627150	FPKM1_group_4807_transcript_1	0	+	66626679	66627150	0	1	471	0
chr11	66635358	66635623	FPKM1_group_4810_transcript_1	0	.	66635358	66635623	0	1	265	0
chr11	67529206	67529481	FPKM1_group_4824_transcript_1	0	.	67529206	67529481	0	1	275	0
chr11	68140550	68140993	FPKM1_group_4835_transcript_1	0	.	68140550	68140993	0	1	443	0
chr11	68526544	68527080	FPKM1_group_4850_transcript_2	0	.	68526544	68527080	0	1	536	0
chr11	68813390	68814282	FPKM1_group_4858_transcript_1	0	.	68813390	68814282	0	1	892	0
chr11	69570628	69571800	FPKM1_group_4897_transcript_6	0	.	69570628	69571800	0	1	1172	0
chr11	71639722	71639944	FPKM1_group_4923_transcript_1	0	.	71639722	71639944	0	1	222	0
chr11	71654329	71655806	FPKM1_group_4924_transcript_1	0	.	71654329	71655806	0	1	1477	0
chr11	73335147	73335348	FPKM1_group_4944_transcript_1	0	.	73335147	73335348	0	1	201	0
chr11	77027795	77028354	FPKM1_group_4976_transcript_1	0	.	77027795	77028354	0	1	559	0
chr11	77028466	77030006	FPKM1_group_4976_transcript_2	0	+	77028466	77030006	0	2	742,93	0,1447
chr11	77530841	77531177	FPKM1_group_4981_transcript_1	0	.	77530841	77531177	0	1	336	0
chr11	79414053	79414263	FPKM1_group_4992_transcript_1	0	.	79414053	79414263	0	1	210	0
chr11	79490762	79505945	FPKM1_group_4994_transcript_1	0	.	79490762	79505945	0	2	31,342	0,14841
chr11	85500808	85503973	FPKM1_group_5017_transcript_1	0	.	85500808	85503973	0	1	3165	0
chr11	86719074	86720605	FPKM1_group_5033_transcript_1	0	+	86719074	86720605	0	1	1531	0
chr11	87102570	87102850	FPKM1_group_5047_transcript_1	0	.	87102570	87102850	0	1	280	0
chr11	87606603	87607135	FPKM1_group_5079_transcript_1	0	.	87606603	87607135	0	1	532	0
chr11	87789857	87790844	FPKM1_group_5096_transcript_2	0	.	87789857	87790844	0	1	987	0
chr11	87797194	87798009	FPKM1_group_5098_transcript_1	0	.	87797194	87798009	0	1	815	0
chr11	89919569	89919827	FPKM1_group_5106_transcript_1	0	.	89919569	89919827	0	1	258	0
chr11	90009411	90009689	FPKM1_group_5114_transcript_1	0	.	90009411	90009689	0	1	278	0
chr11	90287684	90288286	FPKM1_group_5122_transcript_1	0	.	90287684	90288286	0	1	602	0
chr11	92659760	92660096	FPKM1_group_5140_transcript_1	0	.	92659760	92660096	0	1	336	0
chr11	92662345	92662567	FPKM1_group_5141_transcript_1	0	.	92662345	92662567	0	1	222	0
chr11	93371442	93371749	FPKM1_group_5146_transcript_1	0	.	93371442	93371749	0	1	307	0
chr11	93721941	93722215	FPKM1_group_5160_transcript_1	0	.	93721941	93722215	0	1	274	0
chr11	94078967	94079416	FPKM1_group_5168_transcript_1	0	.	94078967	94079416	0	1	449	0
chr11	94286453	94286681	FPKM1_group_5174_transcript_1	0	.	94286453	94286681	0	1	228	0
chr11	96035799	96037111	FPKM1_group_5200_transcript_1	0	+	96035799	96037111	0	2	120,152	0,1160
chr11	96754560	96754767	FPKM1_group_5201_transcript_1	0	.	96754560	96754767	0	1	207	0
chr11	100403517	100404408	FPKM1_group_5208_transcript_2	0	.	100403517	100404408	0	1	891	0
chr11	100554500	100554726	FPKM1_group_5210_transcript_3	0	.	100554500	100554726	0	1	226	0
chr11	100557955	100558448	FPKM1_group_5210_transcript_4	0	.	100557955	100558448	0	1	493	0
chr11	100560986	100561214	FPKM1_group_5210_transcript_5	0	.	100560986	100561214	0	1	228	0
chr11	100561815	100568673	FPKM1_group_5210_transcript_6	0	+	100561815	100568673	0	2	85,128	0,6730
chr11	100568956	100569235	FPKM1_group_5210_transcript_7	0	.	100568956	100569235	0	1	279	0
chr11	100569591	100569854	FPKM1_group_5210_transcript_8	0	.	100569591	100569854	0	1	263	0
chr11	100572043	100572331	FPKM1_group_5210_transcript_9	0	.	100572043	100572331	0	1	288	0
chr11	100545357	100545840	FPKM1_group_5210_transcript_11	0	.	100545357	100545840	0	1	483	0
chr11	100603298	100603511	FPKM1_group_5212_transcript_1	0	.	100603298	100603511	0	1	213	0
chr11	100646225	100646537	FPKM1_group_5215_transcript_1	0	.	100646225	100646537	0	1	312	0
chr11	100684698	100684915	FPKM1_group_5216_transcript_1	0	.	100684698	100684915	0	1	217	0
chr11	100722801	100758941	FPKM1_group_5221_transcript_1	0	+	100722801	100758941	0	2	159,229	0,35911
chr11	102424457	102424673	FPKM1_group_5226_transcript_1	0	.	102424457	102424673	0	1	216	0
chr11	103186283	103186524	FPKM1_group_5230_transcript_1	0	.	103186283	103186524	0	1	241	0
chr11	103274041	103274365	FPKM1_group_5232_transcript_1	0	.	103274041	103274365	0	1	324	0
chr11	105552934	105610973	FPKM1_group_5248_transcript_1	0	+	105552934	105610973	0	2	605,77	0,57962
chr11	105675927	105676177	FPKM1_group_5252_transcript_3	0	.	105675927	105676177	0	1	250	0
chr11	105703856	105704061	FPKM1_group_5254_transcript_3	0	.	105703856	105704061	0	1	205	0
chr11	105703970	105704360	FPKM1_group_5254_transcript_4	0	.	105703970	105704360	0	1	390	0
chr11	106055253	106056435	FPKM1_group_5262_transcript_1	0	.	106055253	106056435	0	1	1182	0
chr11	106049939	106055500	FPKM1_group_5262_transcript_2	0	.	106049939	106055500	0	1	5561	0
chr11	108749062	108749645	FPKM1_group_5280_transcript_1	0	.	108749062	108749645	0	1	583	0
chr11	109731131	109742696	FPKM1_group_5325_transcript_5	0	+	109731131	109742696	0	2	432,401	0,11164
chr11	109775516	109775950	FPKM1_group_5331_transcript_1	0	.	109775516	109775950	0	1	434	0
chr11	109776313	109776575	FPKM1_group_5331_transcript_2	0	.	109776313	109776575	0	1	262	0
chr11	109782197	109782454	FPKM1_group_5333_transcript_1	0	.	109782197	109782454	0	1	257	0
chr11	110297712	110299874	FPKM1_group_5341_transcript_1	0	.	110297712	110299874	0	2	440,311	0,1851
chr11	110666180	110668259	FPKM1_group_5350_transcript_1	0	.	110666180	110668259	0	1	2079	0
chr11	110695289	110695722	FPKM1_group_5352_transcript_1	0	.	110695289	110695722	0	1	433	0
chr11	113095293	113096411	FPKM1_group_5372_transcript_2	0	.	113095293	113096411	0	1	1118	0
chr11	113689477	113690366	FPKM1_group_5379_transcript_1	0	.	113689477	113690366	0	1	889	0
chr11	113690195	113692028	FPKM1_group_5379_transcript_2	0	.	113690195	113692028	0	1	1833	0
chr11	113694896	113695154	FPKM1_group_5380_transcript_1	0	.	113694896	113695154	0	1	258	0
chr11	113695333	113696528	FPKM1_group_5380_transcript_2	0	.	113695333	113696528	0	1	1195	0
chr11	113700301	113700973	FPKM1_group_5381_transcript_1	0	.	113700301	113700973	0	1	672	0
chr11	113705902	113707638	FPKM1_group_5382_transcript_1	0	.	113705902	113707638	0	1	1736	0
chr11	113894780	113895920	FPKM1_group_5391_transcript_1	0	.	113894780	113895920	0	1	1140	0
chr11	114915257	114915483	FPKM1_group_5397_transcript_1	0	.	114915257	114915483	0	1	226	0
chr11	115373549	115373804	FPKM1_group_5407_transcript_1	0	.	115373549	115373804	0	1	255	0
chr11	115615159	115615524	FPKM1_group_5428_transcript_1	0	.	115615159	115615524	0	1	365	0
chr11	115634526	115634750	FPKM1_group_5430_transcript_1	0	.	115634526	115634750	0	1	224	0
chr11	116210123	116210413	FPKM1_group_5450_transcript_1	0	.	116210123	116210413	0	1	290	0
chr11	117360500	117360769	FPKM1_group_5458_transcript_1	0	.	117360500	117360769	0	1	269	0
chr11	119281266	119289327	FPKM1_group_5480_transcript_1	0	+	119281266	119289327	0	2	375,115	0,7946
chr11	121011636	121012089	FPKM1_group_5506_transcript_2	0	.	121011636	121012089	0	1	453	0
chr11	121057535	121057770	FPKM1_group_5508_transcript_1	0	.	121057535	121057770	0	1	235	0
chr11	121058791	121059000	FPKM1_group_5509_transcript_1	0	.	121058791	121059000	0	1	209	0
chr11	121561048	121561276	FPKM1_group_5516_transcript_3	0	.	121561048	121561276	0	1	228	0
chr11	121573501	121573719	FPKM1_group_5516_transcript_4	0	+	121573501	121573719	0	1	218	0
chr11	121573960	121574169	FPKM1_group_5516_transcript_5	0	.	121573960	121574169	0	1	209	0
chr11	121578355	121579368	FPKM1_group_5516_transcript_10	0	+	121578355	121579368	0	1	1013	0
chr11	121598682	121598957	FPKM1_group_5519_transcript_4	0	.	121598682	121598957	0	1	275	0
chr11	121607484	121608418	FPKM1_group_5521_transcript_2	0	.	121607484	121608418	0	2	363,513	0,421
chr11	121614690	121615408	FPKM1_group_5522_transcript_1	0	.	121614690	121615408	0	1	718	0
chr11	121629231	121629476	FPKM1_group_5524_transcript_1	0	.	121629231	121629476	0	1	245	0
chr11	121643733	121644051	FPKM1_group_5525_transcript_1	0	.	121643733	121644051	0	1	318	0
chr11	121651562	121651776	FPKM1_group_5527_transcript_2	0	.	121651562	121651776	0	1	214	0
chr11	121659727	121659935	FPKM1_group_5529_transcript_1	0	.	121659727	121659935	0	1	208	0
chr11	121661411	121661622	FPKM1_group_5530_transcript_1	0	.	121661411	121661622	0	1	211	0
chr11	121664846	121665081	FPKM1_group_5531_transcript_1	0	.	121664846	121665081	0	1	235	0
chr11	121695018	121695236	FPKM1_group_5536_transcript_1	0	.	121695018	121695236	0	1	218	0
chr11	121706172	121706487	FPKM1_group_5538_transcript_1	0	.	121706172	121706487	0	1	315	0
chr11	121736300	121736612	FPKM1_group_5539_transcript_1	0	.	121736300	121736612	0	1	312	0
chr11	121741891	121742152	FPKM1_group_5541_transcript_1	0	.	121741891	121742152	0	1	261	0
chr11	121742904	121743673	FPKM1_group_5541_transcript_2	0	.	121742904	121743673	0	1	769	0
chr11	121761365	121761579	FPKM1_group_5543_transcript_1	0	.	121761365	121761579	0	1	214	0
chr11	122571490	122571708	FPKM1_group_5547_transcript_1	0	+	122571490	122571708	0	1	218	0
chr11	125256349	125257569	FPKM1_group_5567_transcript_3	0	.	125256349	125257569	0	1	1220	0
chr11	128209345	128209692	FPKM1_group_5577_transcript_2	0	.	128209345	128209692	0	1	347	0
chr11	128209760	128209975	FPKM1_group_5577_transcript_3	0	.	128209760	128209975	0	1	215	0
chr11	128260874	128261100	FPKM1_group_5579_transcript_1	0	.	128260874	128261100	0	1	226	0
chr11	129189584	129189806	FPKM1_group_5589_transcript_2	0	.	129189584	129189806	0	1	222	0
chr11	130117149	130117390	FPKM1_group_5600_transcript_2	0	.	130117149	130117390	0	1	241	0
chr11	133921367	133921580	FPKM1_group_5615_transcript_1	0	.	133921367	133921580	0	1	213	0
chr11	134368761	134368975	FPKM1_group_5622_transcript_1	0	.	134368761	134368975	0	1	214	0
chr11	134369319	134369674	FPKM1_group_5622_transcript_2	0	.	134369319	134369674	0	1	355	0
chr12	3267412	3268647	FPKM1_group_5638_transcript_1	0	.	3267412	3268647	0	1	1235	0
chr12	3271828	3272171	FPKM1_group_5639_transcript_1	0	.	3271828	3272171	0	1	343	0
chr12	3925653	3926069	FPKM1_group_5653_transcript_3	0	.	3925653	3926069	0	1	416	0
chr12	3932770	3933386	FPKM1_group_5654_transcript_6	0	.	3932770	3933386	0	1	616	0
chr12	3936066	3936460	FPKM1_group_5654_transcript_7	0	.	3936066	3936460	0	1	394	0
chr12	3936760	3937343	FPKM1_group_5654_transcript_8	0	.	3936760	3937343	0	1	583	0
chr12	4247756	4248039	FPKM1_group_5671_transcript_1	0	.	4247756	4248039	0	1	283	0
chr12	4754223	4755282	FPKM1_group_5675_transcript_3	0	.	4754223	4755282	0	1	1059	0
chr12	5114183	5114433	FPKM1_group_5678_transcript_1	0	.	5114183	5114433	0	1	250	0
chr12	5168622	5169327	FPKM1_group_5680_transcript_1	0	.	5168622	5169327	0	1	705	0
chr12	5170955	5171248	FPKM1_group_5681_transcript_1	0	.	5170955	5171248	0	1	293	0
chr12	5171820	5172023	FPKM1_group_5681_transcript_2	0	.	5171820	5172023	0	1	203	0
chr12	5264092	5264313	FPKM1_group_5693_transcript_1	0	.	5264092	5264313	0	1	221	0
chr12	6372066	6372369	FPKM1_group_5719_transcript_1	0	.	6372066	6372369	0	1	303	0
chr12	6372384	6372819	FPKM1_group_5719_transcript_2	0	.	6372384	6372819	0	1	435	0
chr12	6374850	6376070	FPKM1_group_5719_transcript_3	0	.	6374850	6376070	0	1	1220	0
chr12	6372907	6374712	FPKM1_group_5719_transcript_4	0	+	6372907	6374712	0	1	1805	0
chr12	8608599	8610056	FPKM1_group_5731_transcript_1	0	+	8608599	8610056	0	2	280,672	0,785
chr12	8678062	8678580	FPKM1_group_5732_transcript_1	0	.	8678062	8678580	0	1	518	0
chr12	8834253	8834584	FPKM1_group_5734_transcript_1	0	.	8834253	8834584	0	1	331	0
chr12	8835200	8835499	FPKM1_group_5734_transcript_2	0	.	8835200	8835499	0	1	299	0
chr12	8834708	8835041	FPKM1_group_5734_transcript_4	0	.	8834708	8835041	0	1	333	0
chr12	8837149	8837464	FPKM1_group_5735_transcript_1	0	.	8837149	8837464	0	1	315	0
chr12	8837371	8837810	FPKM1_group_5735_transcript_2	0	.	8837371	8837810	0	1	439	0
chr12	8931281	8931684	FPKM1_group_5738_transcript_1	0	.	8931281	8931684	0	1	403	0
chr12	8956923	8957408	FPKM1_group_5741_transcript_2	0	.	8956923	8957408	0	1	485	0
chr12	9366447	9366742	FPKM1_group_5744_transcript_2	0	.	9366447	9366742	0	1	295	0
chr12	9385889	9386279	FPKM1_group_5746_transcript_2	0	.	9385889	9386279	0	1	390	0
chr12	9440672	9441185	FPKM1_group_5751_transcript_2	0	.	9440672	9441185	0	1	513	0
chr12	11507197	11507497	FPKM1_group_5778_transcript_2	0	.	11507197	11507497	0	1	300	0
chr12	11530255	11530879	FPKM1_group_5781_transcript_1	0	-	11530255	11530879	0	2	97,116	0,508
chr12	12914353	12914600	FPKM1_group_5806_transcript_1	0	.	12914353	12914600	0	1	247	0
chr12	12911555	12913691	FPKM1_group_5806_transcript_2	0	.	12911555	12913691	0	1	2136	0
chr12	16411520	16413121	FPKM1_group_5828_transcript_4	0	.	16411520	16413121	0	1	1601	0
chr12	16420107	16420757	FPKM1_group_5829_transcript_1	0	.	16420107	16420757	0	1	650	0
chr12	16708860	16709141	FPKM1_group_5837_transcript_2	0	.	16708860	16709141	0	1	281	0
chr12	16709007	16709543	FPKM1_group_5837_transcript_3	0	.	16709007	16709543	0	1	536	0
chr12	19610699	19610917	FPKM1_group_5866_transcript_1	0	.	19610699	19610917	0	1	218	0
chr12	20148603	20154087	FPKM1_group_5886_transcript_1	0	.	20148603	20154087	0	3	385,176,114	0,1263,5370
chr12	20405653	20406060	FPKM1_group_5889_transcript_3	0	.	20405653	20406060	0	1	407	0
chr12	21706501	21706976	FPKM1_group_5891_transcript_1	0	.	21706501	21706976	0	1	475	0
chr12	23552306	23552608	FPKM1_group_5932_transcript_2	0	.	23552306	23552608	0	1	302	0
chr12	25430853	25431379	FPKM1_group_5945_transcript_1	0	.	25430853	25431379	0	1	526	0
chr12	28777684	28778204	FPKM1_group_5990_transcript_1	0	.	28777684	28778204	0	1	520	0
chr12	28827968	28828772	FPKM1_group_5992_transcript_2	0	.	28827968	28828772	0	1	804	0
chr12	28831835	28832388	FPKM1_group_5993_transcript_1	0	.	28831835	28832388	0	1	553	0
chr12	30841189	30841649	FPKM1_group_6007_transcript_2	0	.	30841189	30841649	0	1	460	0
chr12	30842343	30844941	FPKM1_group_6007_transcript_3	0	+	30842343	30844941	0	3	173,402,354	0,1767,2244
chr12	31043282	31043549	FPKM1_group_6009_transcript_1	0	.	31043282	31043549	0	1	267	0
chr12	31045112	31045394	FPKM1_group_6010_transcript_1	0	.	31045112	31045394	0	1	282	0
chr12	31295180	31295646	FPKM1_group_6015_transcript_1	0	.	31295180	31295646	0	1	466	0
chr12	31801071	31801355	FPKM1_group_6023_transcript_1	0	.	31801071	31801355	0	1	284	0
chr12	31847998	31848985	FPKM1_group_6027_transcript_1	0	.	31847998	31848985	0	1	987	0
chr12	31855522	31855790	FPKM1_group_6028_transcript_1	0	.	31855522	31855790	0	1	268	0
chr12	31921660	31940454	FPKM1_group_6035_transcript_5	0	.	31921660	31940454	0	2	954,87	0,18707
chr12	31922973	31923440	FPKM1_group_6035_transcript_6	0	.	31922973	31923440	0	1	467	0
chr12	32053698	32053947	FPKM1_group_6040_transcript_1	0	.	32053698	32053947	0	1	249	0
chr12	34258388	34258695	FPKM1_group_6057_transcript_1	0	.	34258388	34258695	0	1	307	0
chr12	34293557	34294161	FPKM1_group_6059_transcript_1	0	.	34293557	34294161	0	1	604	0
chr12	36315334	36322622	FPKM1_group_6068_transcript_1	0	-	36315334	36322622	0	3	77,12,52	0,6724,7236
chr12	36758681	36758896	FPKM1_group_6070_transcript_1	0	.	36758681	36758896	0	1	215	0
chr12	36820292	36820707	FPKM1_group_6072_transcript_2	0	.	36820292	36820707	0	1	415	0
chr12	38146702	38146975	FPKM1_group_6080_transcript_1	0	.	38146702	38146975	0	1	273	0
chr12	38823886	38838592	FPKM1_group_6086_transcript_1	0	.	38823886	38838592	0	4	521,116,203,89	0,8210,14035,14617
chr12	40528803	40529054	FPKM1_group_6096_transcript_1	0	.	40528803	40529054	0	1	251	0
chr12	40529483	40529684	FPKM1_group_6096_transcript_2	0	.	40529483	40529684	0	1	201	0
chr12	40569763	40570069	FPKM1_group_6097_transcript_1	0	.	40569763	40570069	0	1	306	0
chr12	45037505	45037920	FPKM1_group_6119_transcript_1	0	+	45037505	45037920	0	1	415	0
chr12	45553595	45553931	FPKM1_group_6140_transcript_1	0	.	45553595	45553931	0	1	336	0
chr12	45559054	45559381	FPKM1_group_6142_transcript_1	0	.	45559054	45559381	0	1	327	0
chr12	46272922	46273657	FPKM1_group_6170_transcript_1	0	.	46272922	46273657	0	1	735	0
chr12	47313461	47313694	FPKM1_group_6195_transcript_1	0	.	47313461	47313694	0	1	233	0
chr12	48039846	48040112	FPKM1_group_6206_transcript_1	0	.	48039846	48040112	0	1	266	0
chr12	48040268	48041241	FPKM1_group_6206_transcript_2	0	.	48040268	48041241	0	2	33,412	0,561
chr12	51889350	51889608	FPKM1_group_6236_transcript_3	0	.	51889350	51889608	0	1	258	0
chr12	53110413	53110697	FPKM1_group_6267_transcript_1	0	.	53110413	53110697	0	1	284	0
chr12	53129837	53130357	FPKM1_group_6271_transcript_1	0	.	53129837	53130357	0	1	520	0
chr12	53228022	53228248	FPKM1_group_6273_transcript_1	0	.	53228022	53228248	0	1	226	0
chr12	54411630	54411872	FPKM1_group_6277_transcript_1	0	.	54411630	54411872	0	1	242	0
chr12	54982169	54982787	FPKM1_group_6288_transcript_1	0	.	54982169	54982787	0	1	618	0
chr12	54987693	54989366	FPKM1_group_6289_transcript_1	0	+	54987693	54989366	0	1	1673	0
chr12	55190794	55191113	FPKM1_group_6292_transcript_1	0	.	55190794	55191113	0	1	319	0
chr12	55193044	55193396	FPKM1_group_6293_transcript_1	0	.	55193044	55193396	0	1	352	0
chr12	55508076	55508279	FPKM1_group_6297_transcript_1	0	.	55508076	55508279	0	1	203	0
chr12	56583699	56583910	FPKM1_group_6313_transcript_1	0	.	56583699	56583910	0	1	211	0
chr12	57246025	57246425	FPKM1_group_6322_transcript_1	0	.	57246025	57246425	0	1	400	0
chr12	57344106	57344365	FPKM1_group_6324_transcript_1	0	.	57344106	57344365	0	1	259	0
chr12	57353899	57354300	FPKM1_group_6326_transcript_1	0	.	57353899	57354300	0	1	401	0
chr12	57355342	57355609	FPKM1_group_6327_transcript_1	0	.	57355342	57355609	0	1	267	0
chr12	57361211	57361438	FPKM1_group_6328_transcript_1	0	.	57361211	57361438	0	1	227	0
chr12	57366584	57366892	FPKM1_group_6329_transcript_1	0	.	57366584	57366892	0	1	308	0
chr12	57383691	57384237	FPKM1_group_6330_transcript_1	0	.	57383691	57384237	0	1	546	0
chr12	57412822	57413066	FPKM1_group_6332_transcript_1	0	.	57412822	57413066	0	1	244	0
chr12	57429587	57429976	FPKM1_group_6333_transcript_1	0	.	57429587	57429976	0	1	389	0
chr12	58003586	58003983	FPKM1_group_6342_transcript_1	0	.	58003586	58003983	0	1	397	0
chr12	58004109	58004357	FPKM1_group_6342_transcript_2	0	.	58004109	58004357	0	1	248	0
chr12	57999228	58003522	FPKM1_group_6342_transcript_3	0	+	57999228	58003522	0	2	1591,2568	0,1726
chr12	58006894	58007232	FPKM1_group_6343_transcript_1	0	.	58006894	58007232	0	1	338	0
chr12	58006435	58006809	FPKM1_group_6343_transcript_2	0	.	58006435	58006809	0	1	374	0
chr12	62831898	62833628	FPKM1_group_6362_transcript_1	0	.	62831898	62833628	0	1	1730	0
chr12	62833520	62834696	FPKM1_group_6362_transcript_2	0	.	62833520	62834696	0	1	1176	0
chr12	64798257	64798528	FPKM1_group_6407_transcript_1	0	.	64798257	64798528	0	1	271	0
chr12	66102107	66102338	FPKM1_group_6429_transcript_1	0	.	66102107	66102338	0	1	231	0
chr12	66568924	66569254	FPKM1_group_6437_transcript_1	0	.	66568924	66569254	0	1	330	0
chr12	66669428	66676920	FPKM1_group_6441_transcript_1	0	+	66669428	66676920	0	2	198,933	0,6559
chr12	66721291	66722018	FPKM1_group_6445_transcript_1	0	.	66721291	66722018	0	1	727	0
chr12	66728943	66729661	FPKM1_group_6446_transcript_2	0	.	66728943	66729661	0	1	718	0
chr12	68006648	68007047	FPKM1_group_6484_transcript_1	0	.	68006648	68007047	0	1	399	0
chr12	68765672	68766632	FPKM1_group_6494_transcript_1	0	-	68765672	68766632	0	2	190,97	0,863
chr12	68875861	68876154	FPKM1_group_6499_transcript_1	0	.	68875861	68876154	0	1	293	0
chr12	69038171	69038411	FPKM1_group_6506_transcript_4	0	.	69038171	69038411	0	1	240	0
chr12	69795547	69796002	FPKM1_group_6508_transcript_2	0	.	69795547	69796002	0	1	455	0
chr12	70390776	70391163	FPKM1_group_6512_transcript_1	0	.	70390776	70391163	0	1	387	0
chr12	70808681	70808894	FPKM1_group_6517_transcript_1	0	.	70808681	70808894	0	1	213	0
chr12	70812928	70813144	FPKM1_group_6518_transcript_1	0	.	70812928	70813144	0	1	216	0
chr12	70830147	70830438	FPKM1_group_6519_transcript_1	0	.	70830147	70830438	0	1	291	0
chr12	70837273	70837503	FPKM1_group_6520_transcript_1	0	.	70837273	70837503	0	1	230	0
chr12	70837809	70844223	FPKM1_group_6520_transcript_2	0	-	70837809	70844223	0	2	216,60	0,6354
chr12	70940141	70940706	FPKM1_group_6521_transcript_1	0	.	70940141	70940706	0	1	565	0
chr12	70938345	70940395	FPKM1_group_6521_transcript_2	0	+	70938345	70940395	0	1	2050	0
chr12	70942019	70942285	FPKM1_group_6522_transcript_1	0	.	70942019	70942285	0	1	266	0
chr12	71347364	71347638	FPKM1_group_6523_transcript_1	0	-	71347364	71347638	0	1	274	0
chr12	73053966	73057674	FPKM1_group_6539_transcript_1	0	-	73053966	73057674	0	2	137,65	0,3643
chr12	73069316	73069715	FPKM1_group_6541_transcript_2	0	.	73069316	73069715	0	1	399	0
chr12	73128703	73129190	FPKM1_group_6547_transcript_1	0	.	73128703	73129190	0	1	487	0
chr12	74151900	74152316	FPKM1_group_6567_transcript_1	0	.	74151900	74152316	0	1	416	0
chr12	74366799	74368413	FPKM1_group_6577_transcript_1	0	.	74366799	74368413	0	1	1614	0
chr12	74369629	74370911	FPKM1_group_6578_transcript_1	0	.	74369629	74370911	0	2	25,582	0,700
chr12	74452186	74452424	FPKM1_group_6588_transcript_1	0	.	74452186	74452424	0	1	238	0
chr12	75222544	75222755	FPKM1_group_6610_transcript_1	0	-	75222544	75222755	0	1	211	0
chr12	75223807	75224080	FPKM1_group_6611_transcript_1	0	-	75223807	75224080	0	1	273	0
chr12	75901410	75901866	FPKM1_group_6631_transcript_1	0	.	75901410	75901866	0	1	456	0
chr12	76257600	76257933	FPKM1_group_6637_transcript_1	0	.	76257600	76257933	0	1	333	0
chr12	76271577	76272125	FPKM1_group_6638_transcript_1	0	.	76271577	76272125	0	1	548	0
chr12	76368824	76369366	FPKM1_group_6639_transcript_1	0	.	76368824	76369366	0	1	542	0
chr12	76403848	76404135	FPKM1_group_6644_transcript_1	0	.	76403848	76404135	0	1	287	0
chr12	76413713	76413948	FPKM1_group_6646_transcript_1	0	.	76413713	76413948	0	1	235	0
chr12	76433729	76434053	FPKM1_group_6647_transcript_1	0	.	76433729	76434053	0	1	324	0
chr12	76490751	76491030	FPKM1_group_6648_transcript_1	0	.	76490751	76491030	0	1	279	0
chr12	76510019	76510231	FPKM1_group_6651_transcript_1	0	.	76510019	76510231	0	1	212	0
chr12	76518358	76518710	FPKM1_group_6653_transcript_1	0	.	76518358	76518710	0	1	352	0
chr12	76519413	76519651	FPKM1_group_6653_transcript_2	0	.	76519413	76519651	0	1	238	0
chr12	76519727	76519930	FPKM1_group_6653_transcript_3	0	.	76519727	76519930	0	1	203	0
chr12	76522157	76522405	FPKM1_group_6654_transcript_1	0	.	76522157	76522405	0	1	248	0
chr12	76541832	76543946	FPKM1_group_6656_transcript_1	0	.	76541832	76543946	0	1	2114	0
chr12	76592769	76593051	FPKM1_group_6660_transcript_1	0	.	76592769	76593051	0	1	282	0
chr12	76597794	76598159	FPKM1_group_6661_transcript_1	0	.	76597794	76598159	0	1	365	0
chr12	76615780	76616067	FPKM1_group_6663_transcript_1	0	.	76615780	76616067	0	1	287	0
chr12	76616419	76616642	FPKM1_group_6663_transcript_2	0	.	76616419	76616642	0	1	223	0
chr12	76633693	76633903	FPKM1_group_6665_transcript_1	0	.	76633693	76633903	0	1	210	0
chr12	76644264	76645298	FPKM1_group_6666_transcript_2	0	.	76644264	76645298	0	1	1034	0
chr12	76647255	76647561	FPKM1_group_6667_transcript_1	0	.	76647255	76647561	0	1	306	0
chr12	76650124	76650842	FPKM1_group_6668_transcript_1	0	.	76650124	76650842	0	1	718	0
chr12	76651141	76652023	FPKM1_group_6668_transcript_2	0	.	76651141	76652023	0	1	882	0
chr12	76649690	76650003	FPKM1_group_6668_transcript_3	0	.	76649690	76650003	0	1	313	0
chr12	76650979	76651257	FPKM1_group_6668_transcript_4	0	.	76650979	76651257	0	1	278	0
chr12	76662278	76662493	FPKM1_group_6669_transcript_2	0	.	76662278	76662493	0	1	215	0
chr12	76664992	76665229	FPKM1_group_6669_transcript_3	0	.	76664992	76665229	0	1	237	0
chr12	76657828	76659504	FPKM1_group_6669_transcript_4	0	.	76657828	76659504	0	1	1676	0
chr12	76662526	76664699	FPKM1_group_6669_transcript_5	0	.	76662526	76664699	0	1	2173	0
chr12	76666524	76666823	FPKM1_group_6670_transcript_1	0	.	76666524	76666823	0	1	299	0
chr12	76678579	76679041	FPKM1_group_6671_transcript_2	0	.	76678579	76679041	0	1	462	0
chr12	76683231	76684137	FPKM1_group_6672_transcript_1	0	.	76683231	76684137	0	1	906	0
chr12	76699697	76699926	FPKM1_group_6673_transcript_1	0	.	76699697	76699926	0	1	229	0
chr12	76693693	76701865	FPKM1_group_6673_transcript_2	0	+	76693693	76701865	0	3	62,35,693	0,1694,7479
chr12	76733168	76733405	FPKM1_group_6676_transcript_1	0	.	76733168	76733405	0	1	237	0
chr12	76740965	76741430	FPKM1_group_6677_transcript_1	0	.	76740965	76741430	0	1	465	0
chr12	78441758	78442646	FPKM1_group_6682_transcript_1	0	.	78441758	78442646	0	1	888	0
chr12	78447203	78447520	FPKM1_group_6683_transcript_1	0	.	78447203	78447520	0	1	317	0
chr12	78445001	78446285	FPKM1_group_6683_transcript_2	0	.	78445001	78446285	0	1	1284	0
chr12	78463505	78465195	FPKM1_group_6685_transcript_1	0	.	78463505	78465195	0	1	1690	0
chr12	79620916	79621296	FPKM1_group_6700_transcript_1	0	.	79620916	79621296	0	1	380	0
chr12	83596881	83597148	FPKM1_group_6718_transcript_1	0	.	83596881	83597148	0	1	267	0
chr12	84262201	84262951	FPKM1_group_6722_transcript_1	0	.	84262201	84262951	0	1	750	0
chr12	86699889	86700222	FPKM1_group_6741_transcript_2	0	.	86699889	86700222	0	1	333	0
chr12	87303021	87337215	FPKM1_group_6745_transcript_2	0	.	87303021	87337215	0	3	41,24,263	0,33023,33931
chr12	88089584	88089850	FPKM1_group_6749_transcript_1	0	.	88089584	88089850	0	1	266	0
chr12	88890060	88985024	FPKM1_group_6772_transcript_1	0	+	88890060	88985024	0	3	54,67,122	0,17070,94842
chr12	90058303	90060702	FPKM1_group_6779_transcript_2	0	.	90058303	90060702	0	1	2399	0
chr12	90552715	90554983	FPKM1_group_6803_transcript_1	0	.	90552715	90554983	0	1	2268	0
chr12	90597927	90599029	FPKM1_group_6804_transcript_1	0	+	90597927	90599029	0	2	595,332	0,770
chr12	90611796	90612093	FPKM1_group_6805_transcript_1	0	.	90611796	90612093	0	1	297	0
chr12	90792246	90792764	FPKM1_group_6836_transcript_2	0	.	90792246	90792764	0	1	518	0
chr12	90797480	90798505	FPKM1_group_6838_transcript_1	0	.	90797480	90798505	0	1	1025	0
chr12	91102608	91102847	FPKM1_group_6842_transcript_1	0	.	91102608	91102847	0	1	239	0
chr12	91982258	91982514	FPKM1_group_6865_transcript_1	0	.	91982258	91982514	0	1	256	0
chr12	92008948	92009903	FPKM1_group_6867_transcript_1	0	.	92008948	92009903	0	2	151,144	0,811
chr12	92286738	92286952	FPKM1_group_6889_transcript_2	0	.	92286738	92286952	0	1	214	0
chr12	92286861	92287148	FPKM1_group_6889_transcript_6	0	+	92286861	92287148	0	1	287	0
chr12	92293907	92294580	FPKM1_group_6891_transcript_1	0	.	92293907	92294580	0	1	673	0
chr12	92363084	92363339	FPKM1_group_6892_transcript_1	0	.	92363084	92363339	0	1	255	0
chr12	92485195	92485859	FPKM1_group_6901_transcript_3	0	.	92485195	92485859	0	1	664	0
chr12	92485919	92486394	FPKM1_group_6901_transcript_4	0	.	92485919	92486394	0	1	475	0
chr12	92483388	92485214	FPKM1_group_6901_transcript_6	0	.	92483388	92485214	0	3	945,524,244	0,1012,1582
chr12	93676975	93677244	FPKM1_group_6920_transcript_1	0	.	93676975	93677244	0	1	269	0
chr12	94226421	94228544	FPKM1_group_6928_transcript_1	0	+	94226421	94228544	0	1	2123	0
chr12	94915790	94916350	FPKM1_group_6947_transcript_1	0	.	94915790	94916350	0	1	560	0
chr12	96308854	96309062	FPKM1_group_6956_transcript_1	0	.	96308854	96309062	0	1	208	0
chr12	96309815	96310039	FPKM1_group_6956_transcript_2	0	.	96309815	96310039	0	1	224	0
chr12	96359118	96359394	FPKM1_group_6957_transcript_1	0	.	96359118	96359394	0	1	276	0
chr12	96385422	96386236	FPKM1_group_6959_transcript_1	0	.	96385422	96386236	0	1	814	0
chr12	96382523	96383676	FPKM1_group_6959_transcript_3	0	.	96382523	96383676	0	1	1153	0
chr12	96388962	96389898	FPKM1_group_6960_transcript_1	0	.	96388962	96389898	0	1	936	0
chr12	96387338	96388480	FPKM1_group_6960_transcript_2	0	.	96387338	96388480	0	1	1142	0
chr12	96392617	96394082	FPKM1_group_6961_transcript_1	0	.	96392617	96394082	0	1	1465	0
chr12	96393778	96394804	FPKM1_group_6961_transcript_2	0	.	96393778	96394804	0	1	1026	0
chr12	96394409	96395421	FPKM1_group_6961_transcript_3	0	.	96394409	96395421	0	1	1012	0
chr12	96401680	96402773	FPKM1_group_6962_transcript_1	0	.	96401680	96402773	0	1	1093	0
chr12	96402850	96403194	FPKM1_group_6962_transcript_2	0	.	96402850	96403194	0	1	344	0
chr12	96403602	96404188	FPKM1_group_6962_transcript_4	0	.	96403602	96404188	0	1	586	0
chr12	96398207	96400462	FPKM1_group_6962_transcript_5	0	.	96398207	96400462	0	1	2255	0
chr12	96407972	96408703	FPKM1_group_6963_transcript_2	0	.	96407972	96408703	0	1	731	0
chr12	96408773	96409606	FPKM1_group_6963_transcript_3	0	.	96408773	96409606	0	1	833	0
chr12	96413119	96413390	FPKM1_group_6963_transcript_4	0	.	96413119	96413390	0	1	271	0
chr12	96406211	96407089	FPKM1_group_6963_transcript_5	0	.	96406211	96407089	0	1	878	0
chr12	96410361	96412792	FPKM1_group_6963_transcript_6	0	+	96410361	96412792	0	4	269,208,128,189	0,680,1422,2242
chr12	96416574	96417082	FPKM1_group_6964_transcript_1	0	.	96416574	96417082	0	1	508	0
chr12	96417619	96417961	FPKM1_group_6964_transcript_2	0	.	96417619	96417961	0	1	342	0
chr12	96420798	96421045	FPKM1_group_6964_transcript_3	0	.	96420798	96421045	0	1	247	0
chr12	96421623	96422090	FPKM1_group_6964_transcript_4	0	.	96421623	96422090	0	1	467	0
chr12	96418782	96420517	FPKM1_group_6964_transcript_6	0	.	96418782	96420517	0	1	1735	0
chr12	96424866	96425163	FPKM1_group_6964_transcript_9	0	.	96424866	96425163	0	1	297	0
chr12	96417841	96419078	FPKM1_group_6964_transcript_10	0	.	96417841	96419078	0	1	1237	0
chr12	96431429	96432258	FPKM1_group_6966_transcript_1	0	.	96431429	96432258	0	1	829	0
chr12	96433261	96433508	FPKM1_group_6967_transcript_1	0	.	96433261	96433508	0	1	247	0
chr12	96444069	96444521	FPKM1_group_6968_transcript_1	0	.	96444069	96444521	0	1	452	0
chr12	96441871	96445642	FPKM1_group_6968_transcript_2	0	+	96441871	96445642	0	2	2118,1040	0,2731
chr12	96459136	96459346	FPKM1_group_6970_transcript_1	0	.	96459136	96459346	0	1	210	0
chr12	96478437	96479478	FPKM1_group_6973_transcript_1	0	+	96478437	96479478	0	2	170,773	0,268
chr12	96479514	96480784	FPKM1_group_6973_transcript_2	0	.	96479514	96480784	0	1	1270	0
chr12	96480769	96481710	FPKM1_group_6973_transcript_3	0	.	96480769	96481710	0	1	941	0
chr12	96496146	96496388	FPKM1_group_6975_transcript_1	0	.	96496146	96496388	0	1	242	0
chr12	97521110	97521861	FPKM1_group_6988_transcript_1	0	.	97521110	97521861	0	1	751	0
chr12	98938115	98938935	FPKM1_group_6990_transcript_4	0	.	98938115	98938935	0	1	820	0
chr12	100057117	100057330	FPKM1_group_6995_transcript_1	0	.	100057117	100057330	0	1	213	0
chr12	100148029	100148328	FPKM1_group_6996_transcript_1	0	.	100148029	100148328	0	1	299	0
chr12	100850883	100851810	FPKM1_group_7000_transcript_3	0	.	100850883	100851810	0	1	927	0
chr12	102876250	102876810	FPKM1_group_7041_transcript_3	0	.	102876250	102876810	0	1	560	0
chr12	104088292	104088582	FPKM1_group_7051_transcript_1	0	.	104088292	104088582	0	1	290	0
chr12	104290304	104290591	FPKM1_group_7059_transcript_1	0	-	104290304	104290591	0	1	287	0
chr12	106635632	106636248	FPKM1_group_7087_transcript_1	0	.	106635632	106636248	0	1	616	0
chr12	109859726	109859968	FPKM1_group_7128_transcript_1	0	.	109859726	109859968	0	1	242	0
chr12	110733528	110733733	FPKM1_group_7139_transcript_1	0	.	110733528	110733733	0	1	205	0
chr12	110733818	110734118	FPKM1_group_7139_transcript_2	0	.	110733818	110734118	0	1	300	0
chr12	110734235	110736579	FPKM1_group_7139_transcript_3	0	.	110734235	110736579	0	2	2080,31	0,2313
chr12	112332073	112336232	FPKM1_group_7152_transcript_1	0	+	112332073	112336232	0	2	223,422	0,3737
chr12	112340734	112340995	FPKM1_group_7153_transcript_1	0	.	112340734	112340995	0	1	261	0
chr12	112944232	112944528	FPKM1_group_7166_transcript_1	0	.	112944232	112944528	0	1	296	0
chr12	113332543	113335020	FPKM1_group_7169_transcript_1	0	.	113332543	113335020	0	1	2477	0
chr12	113619220	113619685	FPKM1_group_7171_transcript_2	0	-	113619220	113619685	0	2	316,25	0,440
chr12	114879120	114879672	FPKM1_group_7212_transcript_1	0	.	114879120	114879672	0	1	552	0
chr12	114877829	114878200	FPKM1_group_7212_transcript_2	0	.	114877829	114878200	0	1	371	0
chr12	114878326	114879363	FPKM1_group_7212_transcript_3	0	.	114878326	114879363	0	1	1037	0
chr12	115457492	115457887	FPKM1_group_7232_transcript_1	0	.	115457492	115457887	0	1	395	0
chr12	115458207	115458911	FPKM1_group_7232_transcript_2	0	+	115458207	115458911	0	1	704	0
chr12	118564818	118565251	FPKM1_group_7254_transcript_1	0	.	118564818	118565251	0	1	433	0
chr12	119213578	119213896	FPKM1_group_7260_transcript_1	0	.	119213578	119213896	0	1	318	0
chr12	119210155	119211038	FPKM1_group_7260_transcript_2	0	.	119210155	119211038	0	1	883	0
chr12	119212936	119213313	FPKM1_group_7260_transcript_3	0	.	119212936	119213313	0	1	377	0
chr12	119214299	119215039	FPKM1_group_7260_transcript_4	0	.	119214299	119215039	0	1	740	0
chr12	120011112	120011327	FPKM1_group_7265_transcript_1	0	.	120011112	120011327	0	1	215	0
chr12	120029417	120032264	FPKM1_group_7267_transcript_1	0	.	120029417	120032264	0	2	365,83	0,2764
chr12	120526743	120527102	FPKM1_group_7273_transcript_1	0	.	120526743	120527102	0	1	359	0
chr12	121914593	121914813	FPKM1_group_7289_transcript_2	0	.	121914593	121914813	0	1	220	0
chr12	123943003	123943542	FPKM1_group_7332_transcript_1	0	.	123943003	123943542	0	1	539	0
chr12	127076484	127077630	FPKM1_group_7379_transcript_1	0	-	127076484	127077630	0	2	213,143	0,1003
chr12	127241728	127241996	FPKM1_group_7380_transcript_1	0	.	127241728	127241996	0	1	268	0
chr13	21641666	21641890	FPKM1_group_7491_transcript_1	0	.	21641666	21641890	0	1	224	0
chr13	22384418	22384906	FPKM1_group_7507_transcript_1	0	.	22384418	22384906	0	1	488	0
chr13	22383022	22384226	FPKM1_group_7507_transcript_2	0	.	22383022	22384226	0	1	1204	0
chr13	22408241	22408734	FPKM1_group_7510_transcript_2	0	.	22408241	22408734	0	1	493	0
chr13	23156096	23156823	FPKM1_group_7521_transcript_1	0	.	23156096	23156823	0	1	727	0
chr13	23418940	23419342	FPKM1_group_7528_transcript_1	0	.	23418940	23419342	0	1	402	0
chr13	23419542	23419754	FPKM1_group_7528_transcript_2	0	.	23419542	23419754	0	1	212	0
chr13	23426582	23443864	FPKM1_group_7529_transcript_2	0	+	23426582	23443864	0	3	246,85,3153	0,9958,14129
chr13	23495533	23496818	FPKM1_group_7532_transcript_1	0	.	23495533	23496818	0	1	1285	0
chr13	26707794	26709587	FPKM1_group_7557_transcript_1	0	.	26707794	26709587	0	1	1793	0
chr13	26931710	26932073	FPKM1_group_7561_transcript_1	0	+	26931710	26932073	0	1	363	0
chr13	30246085	30246303	FPKM1_group_7591_transcript_1	0	.	30246085	30246303	0	1	218	0
chr13	32485121	32486089	FPKM1_group_7610_transcript_1	0	.	32485121	32486089	0	1	968	0
chr13	33151027	33159345	FPKM1_group_7612_transcript_1	0	+	33151027	33159345	0	3	28,220,405	0,496,7913
chr13	36589440	36589641	FPKM1_group_7641_transcript_1	0	.	36589440	36589641	0	1	201	0
chr13	36658488	36658781	FPKM1_group_7646_transcript_1	0	.	36658488	36658781	0	1	293	0
chr13	37389766	37390602	FPKM1_group_7651_transcript_1	0	.	37389766	37390602	0	1	836	0
chr13	37388017	37389282	FPKM1_group_7651_transcript_2	0	.	37388017	37389282	0	1	1265	0
chr13	37390226	37391291	FPKM1_group_7651_transcript_3	0	.	37390226	37391291	0	1	1065	0
chr13	37412032	37412265	FPKM1_group_7652_transcript_2	0	.	37412032	37412265	0	1	233	0
chr13	37413225	37413451	FPKM1_group_7652_transcript_3	0	.	37413225	37413451	0	1	226	0
chr13	37544903	37545118	FPKM1_group_7664_transcript_1	0	.	37544903	37545118	0	1	215	0
chr13	39599032	39599417	FPKM1_group_7691_transcript_4	0	.	39599032	39599417	0	1	385	0
chr13	39608310	39608557	FPKM1_group_7692_transcript_1	0	.	39608310	39608557	0	1	247	0
chr13	39643664	39644131	FPKM1_group_7694_transcript_1	0	.	39643664	39644131	0	1	467	0
chr13	39651306	39651551	FPKM1_group_7695_transcript_2	0	.	39651306	39651551	0	1	245	0
chr13	39666144	39666446	FPKM1_group_7696_transcript_1	0	.	39666144	39666446	0	1	302	0
chr13	39696758	39697052	FPKM1_group_7697_transcript_1	0	.	39696758	39697052	0	1	294	0
chr13	39712810	39713054	FPKM1_group_7699_transcript_1	0	.	39712810	39713054	0	1	244	0
chr13	39749177	39749976	FPKM1_group_7700_transcript_1	0	.	39749177	39749976	0	1	799	0
chr13	39780154	39780775	FPKM1_group_7707_transcript_1	0	.	39780154	39780775	0	1	621	0
chr13	39785929	39786192	FPKM1_group_7708_transcript_3	0	.	39785929	39786192	0	1	263	0
chr13	39789574	39791511	FPKM1_group_7709_transcript_1	0	.	39789574	39791511	0	1	1937	0
chr13	39795284	39795773	FPKM1_group_7710_transcript_1	0	.	39795284	39795773	0	1	489	0
chr13	39798319	39798749	FPKM1_group_7711_transcript_2	0	.	39798319	39798749	0	1	430	0
chr13	39800975	39802730	FPKM1_group_7711_transcript_5	0	.	39800975	39802730	0	1	1755	0
chr13	39808076	39809847	FPKM1_group_7712_transcript_1	0	.	39808076	39809847	0	1	1771	0
chr13	39812305	39813900	FPKM1_group_7712_transcript_3	0	.	39812305	39813900	0	1	1595	0
chr13	39820109	39821566	FPKM1_group_7713_transcript_2	0	.	39820109	39821566	0	1	1457	0
chr13	42313876	42315143	FPKM1_group_7761_transcript_2	0	.	42313876	42315143	0	3	359,139,210	0,672,1057
chr13	42319784	42320065	FPKM1_group_7763_transcript_3	0	.	42319784	42320065	0	1	281	0
chr13	42343160	42343390	FPKM1_group_7764_transcript_1	0	.	42343160	42343390	0	1	230	0
chr13	42344268	42344544	FPKM1_group_7764_transcript_2	0	.	42344268	42344544	0	1	276	0
chr13	42342607	42342999	FPKM1_group_7764_transcript_3	0	.	42342607	42342999	0	1	392	0
chr13	43598711	43598930	FPKM1_group_7772_transcript_1	0	.	43598711	43598930	0	1	219	0
chr13	43710960	43712162	FPKM1_group_7776_transcript_1	0	.	43710960	43712162	0	1	1202	0
chr13	44301805	44302039	FPKM1_group_7788_transcript_1	0	.	44301805	44302039	0	1	234	0
chr13	44389678	44390103	FPKM1_group_7790_transcript_2	0	.	44389678	44390103	0	1	425	0
chr13	44819546	44819768	FPKM1_group_7798_transcript_1	0	.	44819546	44819768	0	1	222	0
chr13	45938338	45940413	FPKM1_group_7819_transcript_2	0	+	45938338	45940413	0	2	688,716	0,1359
chr13	46374071	46374638	FPKM1_group_7822_transcript_1	0	.	46374071	46374638	0	1	567	0
chr13	46422042	46422343	FPKM1_group_7824_transcript_1	0	.	46422042	46422343	0	1	301	0
chr13	48255002	48255424	FPKM1_group_7855_transcript_1	0	.	48255002	48255424	0	1	422	0
chr13	49423077	49423310	FPKM1_group_7862_transcript_1	0	.	49423077	49423310	0	1	233	0
chr13	49464233	49465649	FPKM1_group_7864_transcript_1	0	.	49464233	49465649	0	1	1416	0
chr13	49465760	49466336	FPKM1_group_7864_transcript_3	0	.	49465760	49466336	0	1	576	0
chr13	49496524	49502265	FPKM1_group_7865_transcript_3	0	+	49496524	49502265	0	2	3606,1824	0,3917
chr13	49537582	49539526	FPKM1_group_7868_transcript_2	0	+	49537582	49539526	0	1	1944	0
chr13	49543106	49553643	FPKM1_group_7869_transcript_1	0	+	49543106	49553643	0	1	10537	0
chr13	50657885	50659971	FPKM1_group_7886_transcript_4	0	.	50657885	50659971	0	1	2086	0
chr13	50939011	50939408	FPKM1_group_7890_transcript_2	0	.	50939011	50939408	0	1	397	0
chr13	50942933	50943307	FPKM1_group_7891_transcript_1	0	.	50942933	50943307	0	1	374	0
chr13	53574722	53574954	FPKM1_group_7907_transcript_3	0	.	53574722	53574954	0	1	232	0
chr13	53581177	53581867	FPKM1_group_7908_transcript_1	0	.	53581177	53581867	0	1	690	0
chr13	53581943	53582475	FPKM1_group_7908_transcript_2	0	.	53581943	53582475	0	1	532	0
chr13	53729209	53729583	FPKM1_group_7915_transcript_1	0	.	53729209	53729583	0	1	374	0
chr13	53730308	53730553	FPKM1_group_7915_transcript_3	0	.	53730308	53730553	0	1	245	0
chr13	53732156	53732370	FPKM1_group_7916_transcript_1	0	.	53732156	53732370	0	1	214	0
chr13	53735517	53735760	FPKM1_group_7917_transcript_3	0	.	53735517	53735760	0	1	243	0
chr13	53740481	53740839	FPKM1_group_7918_transcript_2	0	.	53740481	53740839	0	1	358	0
chr13	53743722	53744409	FPKM1_group_7919_transcript_1	0	.	53743722	53744409	0	1	687	0
chr13	53746901	53747991	FPKM1_group_7920_transcript_2	0	.	53746901	53747991	0	1	1090	0
chr13	53750179	53750533	FPKM1_group_7921_transcript_1	0	.	53750179	53750533	0	1	354	0
chr13	53788318	53789328	FPKM1_group_7925_transcript_1	0	.	53788318	53789328	0	1	1010	0
chr13	53819173	53819400	FPKM1_group_7929_transcript_1	0	.	53819173	53819400	0	1	227	0
chr13	54104423	54104652	FPKM1_group_7935_transcript_1	0	.	54104423	54104652	0	1	229	0
chr13	54892059	54892385	FPKM1_group_7966_transcript_1	0	.	54892059	54892385	0	1	326	0
chr13	55005549	55006031	FPKM1_group_7968_transcript_2	0	.	55005549	55006031	0	1	482	0
chr13	55006075	55006741	FPKM1_group_7968_transcript_5	0	.	55006075	55006741	0	1	666	0
chr13	55038999	55039298	FPKM1_group_7975_transcript_1	0	.	55038999	55039298	0	1	299	0
chr13	55050680	55050936	FPKM1_group_7976_transcript_2	0	.	55050680	55050936	0	1	256	0
chr13	55053744	55054014	FPKM1_group_7976_transcript_3	0	.	55053744	55054014	0	1	270	0
chr13	55052716	55053129	FPKM1_group_7976_transcript_4	0	.	55052716	55053129	0	1	413	0
chr13	55042163	55051975	FPKM1_group_7976_transcript_5	0	+	55042163	55051975	0	3	8269,55,32	0,8902,9780
chr13	55136814	55137018	FPKM1_group_7983_transcript_5	0	.	55136814	55137018	0	1	204	0
chr13	55136989	55137286	FPKM1_group_7983_transcript_6	0	.	55136989	55137286	0	1	297	0
chr13	55203779	55204027	FPKM1_group_7987_transcript_2	0	.	55203779	55204027	0	1	248	0
chr13	55249437	55250013	FPKM1_group_7990_transcript_1	0	.	55249437	55250013	0	1	576	0
chr13	55443614	55449648	FPKM1_group_7994_transcript_1	0	+	55443614	55449648	0	2	227,91	0,5943
chr13	56607949	56610551	FPKM1_group_8005_transcript_1	0	.	56607949	56610551	0	4	42,253,74,66	0,1113,1855,2536
chr13	56864045	56864382	FPKM1_group_8008_transcript_1	0	.	56864045	56864382	0	1	337	0
chr13	60327641	60327942	FPKM1_group_8024_transcript_1	0	.	60327641	60327942	0	1	301	0
chr13	60362273	60362483	FPKM1_group_8025_transcript_1	0	.	60362273	60362483	0	1	210	0
chr13	60362902	60363199	FPKM1_group_8025_transcript_2	0	.	60362902	60363199	0	1	297	0
chr13	60468079	60468303	FPKM1_group_8026_transcript_1	0	.	60468079	60468303	0	1	224	0
chr13	60484441	60484646	FPKM1_group_8027_transcript_1	0	.	60484441	60484646	0	1	205	0
chr13	60518822	60519115	FPKM1_group_8028_transcript_1	0	.	60518822	60519115	0	1	293	0
chr13	60524058	60524264	FPKM1_group_8029_transcript_1	0	.	60524058	60524264	0	1	206	0
chr13	62784241	62800271	FPKM1_group_8035_transcript_1	0	.	62784241	62800271	0	3	23,113,85	0,15135,15945
chr13	67303700	67303967	FPKM1_group_8063_transcript_1	0	.	67303700	67303967	0	1	267	0
chr13	73619490	73620981	FPKM1_group_8093_transcript_2	0	+	73619490	73620981	0	2	615,654	0,837
chr13	73639689	73639938	FPKM1_group_8097_transcript_2	0	.	73639689	73639938	0	1	249	0
chr13	73751922	73752271	FPKM1_group_8100_transcript_2	0	.	73751922	73752271	0	1	349	0
chr13	75078497	75078781	FPKM1_group_8114_transcript_1	0	-	75078497	75078781	0	1	284	0
chr13	75332594	75333512	FPKM1_group_8118_transcript_1	0	-	75332594	75333512	0	1	918	0
chr13	76064629	76064862	FPKM1_group_8121_transcript_1	0	.	76064629	76064862	0	1	233	0
chr13	78879267	78879655	FPKM1_group_8144_transcript_1	0	.	78879267	78879655	0	1	388	0
chr13	79229960	79230246	FPKM1_group_8147_transcript_1	0	.	79229960	79230246	0	1	286	0
chr13	79548105	79548365	FPKM1_group_8154_transcript_4	0	.	79548105	79548365	0	1	260	0
chr13	79549411	79549958	FPKM1_group_8154_transcript_5	0	.	79549411	79549958	0	1	547	0
chr13	80312770	80313166	FPKM1_group_8169_transcript_1	0	.	80312770	80313166	0	1	396	0
chr13	81162644	81163221	FPKM1_group_8184_transcript_1	0	.	81162644	81163221	0	1	577	0
chr13	82443658	82444283	FPKM1_group_8192_transcript_1	0	.	82443658	82444283	0	1	625	0
chr13	82491521	82491967	FPKM1_group_8199_transcript_1	0	.	82491521	82491967	0	1	446	0
chr13	82490172	82491197	FPKM1_group_8199_transcript_5	0	.	82490172	82491197	0	1	1025	0
chr13	82492053	82492747	FPKM1_group_8199_transcript_6	0	.	82492053	82492747	0	1	694	0
chr13	82497032	82498068	FPKM1_group_8200_transcript_1	0	.	82497032	82498068	0	1	1036	0
chr13	82501440	82502179	FPKM1_group_8201_transcript_1	0	.	82501440	82502179	0	1	739	0
chr13	82507766	82508217	FPKM1_group_8202_transcript_1	0	.	82507766	82508217	0	1	451	0
chr13	82511065	82511514	FPKM1_group_8203_transcript_2	0	.	82511065	82511514	0	1	449	0
chr13	82517830	82518140	FPKM1_group_8204_transcript_5	0	.	82517830	82518140	0	1	310	0
chr13	82532115	82532582	FPKM1_group_8208_transcript_1	0	.	82532115	82532582	0	1	467	0
chr13	82534056	82534755	FPKM1_group_8209_transcript_1	0	.	82534056	82534755	0	1	699	0
chr13	82617738	82618094	FPKM1_group_8210_transcript_1	0	.	82617738	82618094	0	1	356	0
chr13	82968867	82988933	FPKM1_group_8211_transcript_3	0	+	82968867	82988933	0	6	73,197,151,115,90,2036	0,564,1945,4295,12728,18030
chr13	87158663	87159028	FPKM1_group_8243_transcript_1	0	.	87158663	87159028	0	1	365	0
chr13	87167446	87167935	FPKM1_group_8245_transcript_2	0	.	87167446	87167935	0	1	489	0
chr13	87168649	87169088	FPKM1_group_8245_transcript_3	0	.	87168649	87169088	0	1	439	0
chr13	87168044	87168801	FPKM1_group_8245_transcript_5	0	.	87168044	87168801	0	1	757	0
chr13	87177228	87178153	FPKM1_group_8246_transcript_1	0	.	87177228	87178153	0	1	925	0
chr13	87179536	87180080	FPKM1_group_8246_transcript_2	0	.	87179536	87180080	0	1	544	0
chr13	87171754	87173742	FPKM1_group_8246_transcript_3	0	.	87171754	87173742	0	1	1988	0
chr13	87174463	87175228	FPKM1_group_8246_transcript_4	0	.	87174463	87175228	0	1	765	0
chr13	87176173	87177096	FPKM1_group_8246_transcript_6	0	.	87176173	87177096	0	1	923	0
chr13	87178204	87179395	FPKM1_group_8246_transcript_7	0	.	87178204	87179395	0	1	1191	0
chr13	87185044	87186117	FPKM1_group_8247_transcript_3	0	.	87185044	87186117	0	1	1073	0
chr13	87204285	87204909	FPKM1_group_8250_transcript_1	0	.	87204285	87204909	0	1	624	0
chr13	87235980	87236596	FPKM1_group_8256_transcript_1	0	.	87235980	87236596	0	1	616	0
chr13	87237642	87239042	FPKM1_group_8257_transcript_2	0	.	87237642	87239042	0	1	1400	0
chr13	87241404	87241803	FPKM1_group_8258_transcript_1	0	.	87241404	87241803	0	1	399	0
chr13	87242438	87242787	FPKM1_group_8258_transcript_2	0	.	87242438	87242787	0	1	349	0
chr13	87243137	87244268	FPKM1_group_8258_transcript_3	0	.	87243137	87244268	0	1	1131	0
chr13	87245639	87246971	FPKM1_group_8259_transcript_1	0	.	87245639	87246971	0	1	1332	0
chr13	87247030	87247484	FPKM1_group_8259_transcript_2	0	.	87247030	87247484	0	1	454	0
chr13	87254104	87254805	FPKM1_group_8260_transcript_2	0	.	87254104	87254805	0	1	701	0
chr13	87249237	87250026	FPKM1_group_8260_transcript_3	0	.	87249237	87250026	0	1	789	0
chr13	87255929	87257441	FPKM1_group_8261_transcript_1	0	.	87255929	87257441	0	1	1512	0
chr13	88467582	88469041	FPKM1_group_8266_transcript_2	0	.	88467582	88469041	0	1	1459	0
chr13	88469320	88470259	FPKM1_group_8266_transcript_3	0	.	88469320	88470259	0	1	939	0
chr13	88475340	88475617	FPKM1_group_8267_transcript_1	0	.	88475340	88475617	0	1	277	0
chr13	88609759	88613435	FPKM1_group_8268_transcript_1	0	-	88609759	88613435	0	2	144,75	0,3601
chr13	88960626	88960877	FPKM1_group_8276_transcript_1	0	.	88960626	88960877	0	1	251	0
chr13	90287723	90288147	FPKM1_group_8288_transcript_2	0	.	90287723	90288147	0	1	424	0
chr13	90287969	90288409	FPKM1_group_8288_transcript_3	0	.	90287969	90288409	0	1	440	0
chr13	90292457	90292762	FPKM1_group_8290_transcript_2	0	.	90292457	90292762	0	1	305	0
chr13	90293409	90293833	FPKM1_group_8290_transcript_3	0	.	90293409	90293833	0	1	424	0
chr13	90295336	90298849	FPKM1_group_8291_transcript_1	0	.	90295336	90298849	0	1	3513	0
chr13	90312074	90313599	FPKM1_group_8293_transcript_3	0	.	90312074	90313599	0	1	1525	0
chr13	90304215	90310890	FPKM1_group_8293_transcript_6	0	.	90304215	90310890	0	1	6675	0
chr13	90574049	90574406	FPKM1_group_8295_transcript_1	0	.	90574049	90574406	0	1	357	0
chr13	93859395	93859776	FPKM1_group_8301_transcript_1	0	.	93859395	93859776	0	1	381	0
chr13	94757566	94758166	FPKM1_group_8314_transcript_1	0	.	94757566	94758166	0	1	600	0
chr13	94754422	94755400	FPKM1_group_8314_transcript_2	0	.	94754422	94755400	0	1	978	0
chr13	94755471	94756655	FPKM1_group_8314_transcript_3	0	+	94755471	94756655	0	1	1184	0
chr13	94759262	94760661	FPKM1_group_8315_transcript_2	0	.	94759262	94760661	0	1	1399	0
chr13	98853566	98856825	FPKM1_group_8339_transcript_1	0	.	98853566	98856825	0	1	3259	0
chr13	98856890	98857812	FPKM1_group_8339_transcript_2	0	+	98856890	98857812	0	1	922	0
chr13	99518931	99521998	FPKM1_group_8356_transcript_2	0	+	99518931	99521998	0	1	3067	0
chr13	99535845	99537357	FPKM1_group_8360_transcript_2	0	+	99535845	99537357	0	2	1142,70	0,1442
chr13	107694667	107697343	FPKM1_group_8405_transcript_4	0	.	107694667	107697343	0	1	2676	0
chr13	107760716	107760952	FPKM1_group_8406_transcript_1	0	.	107760716	107760952	0	1	236	0
chr13	107763548	107763762	FPKM1_group_8407_transcript_1	0	.	107763548	107763762	0	1	214	0
chr13	108719679	108720782	FPKM1_group_8412_transcript_1	0	.	108719679	108720782	0	1	1103	0
chr13	108858005	108881333	FPKM1_group_8419_transcript_1	0	+	108858005	108881333	0	3	59,290,44	0,16446,23284
chr13	108963477	108963789	FPKM1_group_8421_transcript_1	0	.	108963477	108963789	0	1	312	0
chr13	110024412	110024837	FPKM1_group_8435_transcript_1	0	.	110024412	110024837	0	1	425	0
chr13	111915416	111915944	FPKM1_group_8461_transcript_1	0	.	111915416	111915944	0	1	528	0
chr14	18079616	18099517	FPKM1_group_8484_transcript_1	0	+	18079616	18099517	0	3	64,32,45	0,9451,19856
chr14	18528357	18529267	FPKM1_group_8486_transcript_1	0	-	18528357	18529267	0	2	356,68	0,842
chr14	18539791	18540096	FPKM1_group_8487_transcript_1	0	.	18539791	18540096	0	1	305	0
chr14	18665932	18673689	FPKM1_group_8490_transcript_1	0	+	18665932	18673689	0	5	91,104,115,76,32	0,1352,6895,7271,7725
chr14	18689814	18690088	FPKM1_group_8492_transcript_1	0	.	18689814	18690088	0	1	274	0
chr14	18696360	18716644	FPKM1_group_8493_transcript_1	0	+	18696360	18716644	0	3	91,143,73	0,16813,20211
chr14	18957005	18957239	FPKM1_group_8498_transcript_2	0	.	18957005	18957239	0	1	234	0
chr14	18960521	18960773	FPKM1_group_8499_transcript_1	0	.	18960521	18960773	0	1	252	0
chr14	20148086	20148326	FPKM1_group_8505_transcript_1	0	.	20148086	20148326	0	1	240	0
chr14	20168308	20169199	FPKM1_group_8506_transcript_1	0	.	20168308	20169199	0	1	891	0
chr14	20170985	20171615	FPKM1_group_8507_transcript_1	0	.	20170985	20171615	0	1	630	0
chr14	20323574	20323987	FPKM1_group_8513_transcript_2	0	.	20323574	20323987	0	1	413	0
chr14	21251692	21252385	FPKM1_group_8524_transcript_3	0	.	21251692	21252385	0	1	693	0
chr14	21385247	21386938	FPKM1_group_8526_transcript_1	0	.	21385247	21386938	0	1	1691	0
chr14	21392011	21392292	FPKM1_group_8527_transcript_1	0	.	21392011	21392292	0	1	281	0
chr14	21399122	21400352	FPKM1_group_8528_transcript_1	0	.	21399122	21400352	0	1	1230	0
chr14	23122091	23142515	FPKM1_group_8558_transcript_5	0	+	23122091	23142515	0	2	1261,9	0,20415
chr14	23445128	23445575	FPKM1_group_8570_transcript_1	0	.	23445128	23445575	0	1	447	0
chr14	24185666	24186062	FPKM1_group_8577_transcript_1	0	.	24185666	24186062	0	1	396	0
chr14	24196572	24196893	FPKM1_group_8578_transcript_1	0	.	24196572	24196893	0	1	321	0
chr14	26387493	26387704	FPKM1_group_8592_transcript_1	0	.	26387493	26387704	0	1	211	0
chr14	26400012	26400253	FPKM1_group_8596_transcript_1	0	.	26400012	26400253	0	1	241	0
chr14	26471779	26471996	FPKM1_group_8600_transcript_1	0	.	26471779	26471996	0	1	217	0
chr14	26495922	26496149	FPKM1_group_8601_transcript_1	0	.	26495922	26496149	0	1	227	0
chr14	26503859	26504202	FPKM1_group_8602_transcript_1	0	.	26503859	26504202	0	1	343	0
chr14	27584597	27584881	FPKM1_group_8614_transcript_1	0	.	27584597	27584881	0	1	284	0
chr14	27696335	27696689	FPKM1_group_8619_transcript_1	0	.	27696335	27696689	0	1	354	0
chr14	27697084	27697765	FPKM1_group_8619_transcript_2	0	.	27697084	27697765	0	1	681	0
chr14	27727032	27727458	FPKM1_group_8620_transcript_1	0	.	27727032	27727458	0	1	426	0
chr14	29945172	29945512	FPKM1_group_8647_transcript_2	0	.	29945172	29945512	0	1	340	0
chr14	30081013	30081216	FPKM1_group_8649_transcript_1	0	.	30081013	30081216	0	1	203	0
chr14	37116548	37116845	FPKM1_group_8700_transcript_1	0	.	37116548	37116845	0	1	297	0
chr14	37118476	37119260	FPKM1_group_8700_transcript_2	0	.	37118476	37119260	0	1	784	0
chr14	37116945	37118053	FPKM1_group_8700_transcript_3	0	.	37116945	37118053	0	1	1108	0
chr14	37117964	37118585	FPKM1_group_8700_transcript_4	0	.	37117964	37118585	0	1	621	0
chr14	37259619	37259978	FPKM1_group_8705_transcript_1	0	.	37259619	37259978	0	1	359	0
chr14	37258455	37259306	FPKM1_group_8705_transcript_3	0	.	37258455	37259306	0	1	851	0
chr14	37253018	37255575	FPKM1_group_8705_transcript_7	0	.	37253018	37255575	0	1	2557	0
chr14	37734414	37735015	FPKM1_group_8723_transcript_2	0	.	37734414	37735015	0	1	601	0
chr14	37739258	37742038	FPKM1_group_8724_transcript_3	0	.	37739258	37742038	0	1	2780	0
chr14	38910184	38911794	FPKM1_group_8735_transcript_6	0	.	38910184	38911794	0	1	1610	0
chr14	39414332	39414563	FPKM1_group_8764_transcript_1	0	.	39414332	39414563	0	1	231	0
chr14	41121478	41124436	FPKM1_group_8783_transcript_6	0	+	41121478	41124436	0	2	51,546	0,2412
chr14	41492305	41492561	FPKM1_group_8789_transcript_1	0	.	41492305	41492561	0	1	256	0
chr14	44404670	44405152	FPKM1_group_8808_transcript_1	0	.	44404670	44405152	0	1	482	0
chr14	45041797	45042004	FPKM1_group_8814_transcript_1	0	.	45041797	45042004	0	1	207	0
chr14	45243201	45250976	FPKM1_group_8815_transcript_3	0	.	45243201	45250976	0	2	2278,126	0,7649
chr14	45254306	45254850	FPKM1_group_8816_transcript_1	0	.	45254306	45254850	0	1	544	0
chr14	45282915	45311409	FPKM1_group_8817_transcript_2	0	+	45282915	45311409	0	4	205,327,87,48	0,4373,28172,28446
chr14	45342587	45342792	FPKM1_group_8820_transcript_1	0	.	45342587	45342792	0	1	205	0
chr14	45382426	45382649	FPKM1_group_8822_transcript_1	0	.	45382426	45382649	0	1	223	0
chr14	45390409	45390635	FPKM1_group_8823_transcript_1	0	.	45390409	45390635	0	1	226	0
chr14	45429141	45446622	FPKM1_group_8826_transcript_1	0	+	45429141	45446622	0	2	186,48	0,17433
chr14	47794619	47794952	FPKM1_group_8848_transcript_1	0	.	47794619	47794952	0	1	333	0
chr14	47790922	47794361	FPKM1_group_8848_transcript_2	0	.	47790922	47794361	0	1	3439	0
chr14	47795006	47795858	FPKM1_group_8848_transcript_3	0	.	47795006	47795858	0	1	852	0
chr14	47797015	47797324	FPKM1_group_8849_transcript_1	0	.	47797015	47797324	0	1	309	0
chr14	47800943	47801581	FPKM1_group_8850_transcript_2	0	.	47800943	47801581	0	1	638	0
chr14	49081274	49081482	FPKM1_group_8855_transcript_1	0	.	49081274	49081482	0	1	208	0
chr14	49505815	49510636	FPKM1_group_8870_transcript_4	0	+	49505815	49510636	0	3	74,1570,371	0,2795,4450
chr14	51653971	51654560	FPKM1_group_8903_transcript_1	0	.	51653971	51654560	0	1	589	0
chr14	52771142	52771490	FPKM1_group_8926_transcript_1	0	.	52771142	52771490	0	1	348	0
chr14	52808743	52808993	FPKM1_group_8929_transcript_1	0	.	52808743	52808993	0	1	250	0
chr14	52873495	52874162	FPKM1_group_8934_transcript_3	0	.	52873495	52874162	0	1	667	0
chr14	52916563	52916885	FPKM1_group_8942_transcript_1	0	.	52916563	52916885	0	1	322	0
chr14	52916961	52917281	FPKM1_group_8942_transcript_2	0	.	52916961	52917281	0	1	320	0
chr14	52918261	52918644	FPKM1_group_8942_transcript_3	0	.	52918261	52918644	0	1	383	0
chr14	52944345	52944951	FPKM1_group_8947_transcript_1	0	.	52944345	52944951	0	1	606	0
chr14	52951995	52952264	FPKM1_group_8949_transcript_1	0	.	52951995	52952264	0	1	269	0
chr14	52977712	52978585	FPKM1_group_8953_transcript_1	0	.	52977712	52978585	0	1	873	0
chr14	52985814	52986787	FPKM1_group_8954_transcript_3	0	.	52985814	52986787	0	1	973	0
chr14	53047207	53047532	FPKM1_group_8956_transcript_1	0	.	53047207	53047532	0	1	325	0
chr14	53050106	53050450	FPKM1_group_8957_transcript_1	0	.	53050106	53050450	0	1	344	0
chr14	53048789	53049435	FPKM1_group_8957_transcript_2	0	.	53048789	53049435	0	1	646	0
chr14	53052604	53052809	FPKM1_group_8958_transcript_1	0	.	53052604	53052809	0	1	205	0
chr14	53063705	53064034	FPKM1_group_8959_transcript_1	0	.	53063705	53064034	0	1	329	0
chr14	53123369	53123885	FPKM1_group_8971_transcript_1	0	.	53123369	53123885	0	1	516	0
chr14	53123706	53124343	FPKM1_group_8971_transcript_2	0	.	53123706	53124343	0	1	637	0
chr14	53170285	53170553	FPKM1_group_8974_transcript_1	0	.	53170285	53170553	0	1	268	0
chr14	55104067	55105962	FPKM1_group_9020_transcript_4	0	.	55104067	55105962	0	1	1895	0
chr14	55382822	55383058	FPKM1_group_9028_transcript_1	0	.	55382822	55383058	0	1	236	0
chr14	55480145	55480829	FPKM1_group_9030_transcript_1	0	.	55480145	55480829	0	1	684	0
chr14	55498402	55499415	FPKM1_group_9034_transcript_1	0	.	55498402	55499415	0	1	1013	0
chr14	57057080	57067971	FPKM1_group_9065_transcript_1	0	-	57057080	57067971	0	2	173,169	0,10722
chr14	57530002	57537077	FPKM1_group_9068_transcript_1	0	+	57530002	57537077	0	1	7075	0
chr14	58615450	58660717	FPKM1_group_9074_transcript_2	0	+	58615450	58660717	0	4	1040,225,87,124	0,2623,15574,45143
chr14	58934913	58935869	FPKM1_group_9078_transcript_7	0	.	58934913	58935869	0	1	956	0
chr14	58962735	58964054	FPKM1_group_9084_transcript_3	0	.	58962735	58964054	0	1	1319	0
chr14	59452757	59453093	FPKM1_group_9086_transcript_1	0	.	59452757	59453093	0	1	336	0
chr14	60025921	60026800	FPKM1_group_9096_transcript_1	0	.	60025921	60026800	0	1	879	0
chr14	60090418	60091231	FPKM1_group_9101_transcript_1	0	.	60090418	60091231	0	1	813	0
chr14	60152394	60152903	FPKM1_group_9104_transcript_1	0	.	60152394	60152903	0	1	509	0
chr14	60167644	60168506	FPKM1_group_9105_transcript_1	0	.	60167644	60168506	0	1	862	0
chr14	60177124	60177980	FPKM1_group_9106_transcript_1	0	.	60177124	60177980	0	1	856	0
chr14	60179545	60179782	FPKM1_group_9107_transcript_1	0	+	60179545	60179782	0	1	237	0
chr14	61106866	61107555	FPKM1_group_9122_transcript_5	0	.	61106866	61107555	0	1	689	0
chr14	65416031	65416253	FPKM1_group_9184_transcript_1	0	.	65416031	65416253	0	1	222	0
chr14	65417160	65417556	FPKM1_group_9184_transcript_2	0	.	65417160	65417556	0	1	396	0
chr14	65437240	65437935	FPKM1_group_9185_transcript_2	0	.	65437240	65437935	0	1	695	0
chr14	65909631	65909945	FPKM1_group_9205_transcript_1	0	.	65909631	65909945	0	1	314	0
chr14	65946867	65947135	FPKM1_group_9211_transcript_2	0	.	65946867	65947135	0	1	268	0
chr14	65950771	65951104	FPKM1_group_9212_transcript_2	0	.	65950771	65951104	0	1	333	0
chr14	65977368	65977690	FPKM1_group_9215_transcript_2	0	.	65977368	65977690	0	1	322	0
chr14	66008401	66008719	FPKM1_group_9223_transcript_1	0	.	66008401	66008719	0	1	318	0
chr14	69759988	69760672	FPKM1_group_9258_transcript_1	0	-	69759988	69760672	0	1	684	0
chr14	70089840	70090076	FPKM1_group_9260_transcript_1	0	.	70089840	70090076	0	1	236	0
chr14	70090843	70091278	FPKM1_group_9260_transcript_3	0	.	70090843	70091278	0	1	435	0
chr14	70717430	70718575	FPKM1_group_9272_transcript_1	0	+	70717430	70718575	0	2	242,754	0,391
chr14	72659136	72660361	FPKM1_group_9277_transcript_3	0	.	72659136	72660361	0	1	1225	0
chr14	73358986	73366591	FPKM1_group_9287_transcript_2	0	.	73358986	73366591	0	2	962,334	0,7271
chr14	73988342	73989624	FPKM1_group_9294_transcript_2	0	.	73988342	73989624	0	1	1282	0
chr14	76503902	76504316	FPKM1_group_9324_transcript_1	0	.	76503902	76504316	0	1	414	0
chr14	76505903	76506122	FPKM1_group_9325_transcript_1	0	.	76505903	76506122	0	1	219	0
chr14	76605835	76606441	FPKM1_group_9335_transcript_1	0	.	76605835	76606441	0	1	606	0
chr14	80699455	80699830	FPKM1_group_9361_transcript_1	0	.	80699455	80699830	0	1	375	0
chr14	80700432	80700678	FPKM1_group_9361_transcript_2	0	.	80700432	80700678	0	1	246	0
chr14	81198732	81199041	FPKM1_group_9368_transcript_1	0	.	81198732	81199041	0	1	309	0
chr14	81346720	81347260	FPKM1_group_9369_transcript_1	0	.	81346720	81347260	0	1	540	0
chr14	83124339	83125125	FPKM1_group_9378_transcript_1	0	.	83124339	83125125	0	2	461,220	0,566
chr14	83341527	83342279	FPKM1_group_9380_transcript_2	0	.	83341527	83342279	0	1	752	0
chr14	83737168	83757800	FPKM1_group_9383_transcript_1	0	-	83737168	83757800	0	2	197,178	0,20454
chr14	83804554	83804942	FPKM1_group_9384_transcript_1	0	.	83804554	83804942	0	1	388	0
chr14	84061449	84062281	FPKM1_group_9386_transcript_1	0	.	84061449	84062281	0	1	832	0
chr14	85347477	85347700	FPKM1_group_9393_transcript_1	0	.	85347477	85347700	0	1	223	0
chr14	85567194	85567395	FPKM1_group_9405_transcript_1	0	.	85567194	85567395	0	1	201	0
chr14	85831419	85831624	FPKM1_group_9414_transcript_1	0	.	85831419	85831624	0	1	205	0
chr14	86978451	86978696	FPKM1_group_9419_transcript_1	0	.	86978451	86978696	0	1	245	0
chr14	87109611	87262077	FPKM1_group_9421_transcript_1	0	-	87109611	87262077	0	2	344,27	0,152439
chr14	91830880	91833575	FPKM1_group_9462_transcript_1	0	+	91830880	91833575	0	2	112,1064	0,1631
chr14	91833851	91834401	FPKM1_group_9462_transcript_2	0	.	91833851	91834401	0	1	550	0
chr14	92445906	92446127	FPKM1_group_9473_transcript_1	0	.	92445906	92446127	0	1	221	0
chr14	92674224	92689777	FPKM1_group_9477_transcript_1	0	.	92674224	92689777	0	2	337,50	0,15503
chr14	93438211	93438438	FPKM1_group_9482_transcript_1	0	.	93438211	93438438	0	1	227	0
chr14	93976696	93976943	FPKM1_group_9488_transcript_1	0	.	93976696	93976943	0	1	247	0
chr14	94095603	94096031	FPKM1_group_9494_transcript_1	0	.	94095603	94096031	0	1	428	0
chr14	95285219	95285435	FPKM1_group_9507_transcript_1	0	.	95285219	95285435	0	1	216	0
chr14	95412352	95412681	FPKM1_group_9509_transcript_1	0	.	95412352	95412681	0	1	329	0
chr14	95460984	95461655	FPKM1_group_9510_transcript_1	0	.	95460984	95461655	0	1	671	0
chr14	95802535	95802788	FPKM1_group_9516_transcript_1	0	-	95802535	95802788	0	1	253	0
chr14	95805640	95805865	FPKM1_group_9517_transcript_1	0	-	95805640	95805865	0	1	225	0
chr14	98500298	98500585	FPKM1_group_9547_transcript_1	0	.	98500298	98500585	0	1	287	0
chr14	99141723	99142164	FPKM1_group_9557_transcript_1	0	.	99141723	99142164	0	1	441	0
chr14	99149504	99149733	FPKM1_group_9559_transcript_1	0	+	99149504	99149733	0	1	229	0
chr14	99150025	99151733	FPKM1_group_9559_transcript_5	0	+	99150025	99151733	0	1	1708	0
chr14	100386055	100386342	FPKM1_group_9579_transcript_1	0	.	100386055	100386342	0	1	287	0
chr14	100386589	100387021	FPKM1_group_9579_transcript_2	0	-	100386589	100387021	0	1	432	0
chr14	100386963	100387217	FPKM1_group_9579_transcript_3	0	.	100386963	100387217	0	1	254	0
chr14	100385479	100386066	FPKM1_group_9579_transcript_4	0	.	100385479	100386066	0	1	587	0
chr14	100383601	100384991	FPKM1_group_9579_transcript_5	0	.	100383601	100384991	0	1	1390	0
chr14	100388721	100388968	FPKM1_group_9580_transcript_1	0	.	100388721	100388968	0	1	247	0
chr14	100398320	100398820	FPKM1_group_9581_transcript_2	0	.	100398320	100398820	0	1	500	0
chr14	100401324	100401645	FPKM1_group_9582_transcript_1	0	.	100401324	100401645	0	1	321	0
chr14	100435297	100435544	FPKM1_group_9585_transcript_1	0	-	100435297	100435544	0	1	247	0
chr14	100442702	100444073	FPKM1_group_9587_transcript_1	0	.	100442702	100444073	0	1	1371	0
chr14	100447690	100447947	FPKM1_group_9588_transcript_1	0	.	100447690	100447947	0	1	257	0
chr14	100449550	100449812	FPKM1_group_9588_transcript_2	0	-	100449550	100449812	0	1	262	0
chr14	100450179	100450986	FPKM1_group_9588_transcript_3	0	.	100450179	100450986	0	1	807	0
chr14	100451068	100451894	FPKM1_group_9588_transcript_4	0	.	100451068	100451894	0	1	826	0
chr14	100447827	100449294	FPKM1_group_9588_transcript_7	0	.	100447827	100449294	0	1	1467	0
chr14	100460446	100460722	FPKM1_group_9589_transcript_1	0	-	100460446	100460722	0	1	276	0
chr14	100459205	100460368	FPKM1_group_9589_transcript_2	0	.	100459205	100460368	0	1	1163	0
chr14	100465289	100465826	FPKM1_group_9590_transcript_1	0	.	100465289	100465826	0	1	537	0
chr14	100466226	100467009	FPKM1_group_9590_transcript_2	0	.	100466226	100467009	0	1	783	0
chr14	100471826	100472569	FPKM1_group_9592_transcript_1	0	.	100471826	100472569	0	2	145,390	0,353
chr14	100483477	100483707	FPKM1_group_9593_transcript_2	0	.	100483477	100483707	0	1	230	0
chr14	100494351	100496263	FPKM1_group_9595_transcript_1	0	+	100494351	100496263	0	2	82,372	0,1540
chr14	100495547	100496024	FPKM1_group_9595_transcript_3	0	.	100495547	100496024	0	1	477	0
chr14	100496701	100497047	FPKM1_group_9595_transcript_4	0	.	100496701	100497047	0	1	346	0
chr14	100589445	100589871	FPKM1_group_9602_transcript_1	0	-	100589445	100589871	0	1	426	0
chr14	100597711	100598127	FPKM1_group_9603_transcript_1	0	.	100597711	100598127	0	1	416	0
chr14	100598340	100599488	FPKM1_group_9603_transcript_2	0	.	100598340	100599488	0	1	1148	0
chr14	100600902	100601304	FPKM1_group_9604_transcript_2	0	-	100600902	100601304	0	1	402	0
chr14	102092254	102092468	FPKM1_group_9628_transcript_1	0	.	102092254	102092468	0	1	214	0
chr14	102594549	102594783	FPKM1_group_9634_transcript_1	0	.	102594549	102594783	0	1	234	0
chr14	102882366	102882815	FPKM1_group_9646_transcript_2	0	.	102882366	102882815	0	1	449	0
chr14	102884788	102885361	FPKM1_group_9646_transcript_3	0	.	102884788	102885361	0	1	573	0
chr14	102884230	102884687	FPKM1_group_9646_transcript_4	0	.	102884230	102884687	0	1	457	0
chr14	102882913	102884012	FPKM1_group_9646_transcript_5	0	.	102882913	102884012	0	1	1099	0
chr14	103778348	103778728	FPKM1_group_9657_transcript_2	0	.	103778348	103778728	0	1	380	0
chr14	104287044	104288389	FPKM1_group_9673_transcript_1	0	.	104287044	104288389	0	1	1345	0
chr14	104298774	104299051	FPKM1_group_9674_transcript_1	0	.	104298774	104299051	0	1	277	0
chr14	104385430	104386002	FPKM1_group_9678_transcript_2	0	.	104385430	104386002	0	1	572	0
chr14	105048191	105048602	FPKM1_group_9690_transcript_1	0	.	105048191	105048602	0	1	411	0
chr14	105126493	105127502	FPKM1_group_9694_transcript_3	0	.	105126493	105127502	0	1	1009	0
chr14	105143118	105143412	FPKM1_group_9696_transcript_1	0	.	105143118	105143412	0	1	294	0
chr15	18847270	18848573	FPKM1_group_9719_transcript_1	0	.	18847270	18848573	0	1	1303	0
chr15	19108011	19113183	FPKM1_group_9726_transcript_2	0	.	19108011	19113183	0	1	5172	0
chr15	19132932	19146491	FPKM1_group_9729_transcript_1	0	.	19132932	19146491	0	5	60,428,98,159,39	0,1624,2383,3523,13520
chr15	19848046	19849208	FPKM1_group_9741_transcript_1	0	+	19848046	19849208	0	3	85,89,262	0,589,900
chr15	19932227	19932691	FPKM1_group_9746_transcript_3	0	.	19932227	19932691	0	1	464	0
chr15	19984064	19984831	FPKM1_group_9752_transcript_2	0	.	19984064	19984831	0	1	767	0
chr15	20647463	20647698	FPKM1_group_9767_transcript_3	0	.	20647463	20647698	0	1	235	0
chr15	21200462	21203925	FPKM1_group_9768_transcript_1	0	+	21200462	21203925	0	2	234,379	0,3084
chr15	22246756	22247157	FPKM1_group_9781_transcript_1	0	.	22246756	22247157	0	1	401	0
chr15	22466452	22467252	FPKM1_group_9790_transcript_1	0	.	22466452	22467252	0	1	800	0
chr15	22854296	22854788	FPKM1_group_9792_transcript_1	0	.	22854296	22854788	0	1	492	0
chr15	22855405	22855625	FPKM1_group_9792_transcript_3	0	.	22855405	22855625	0	1	220	0
chr15	22856364	22856606	FPKM1_group_9792_transcript_4	0	.	22856364	22856606	0	1	242	0
chr15	22857050	22857482	FPKM1_group_9792_transcript_5	0	.	22857050	22857482	0	1	432	0
chr15	22857395	22857656	FPKM1_group_9792_transcript_6	0	.	22857395	22857656	0	1	261	0
chr15	22857697	22858162	FPKM1_group_9792_transcript_7	0	.	22857697	22858162	0	1	465	0
chr15	22864167	22864749	FPKM1_group_9793_transcript_1	0	.	22864167	22864749	0	1	582	0
chr15	22862895	22863830	FPKM1_group_9793_transcript_2	0	.	22862895	22863830	0	1	935	0
chr15	22869950	22870296	FPKM1_group_9794_transcript_1	0	.	22869950	22870296	0	1	346	0
chr15	22870468	22871137	FPKM1_group_9794_transcript_2	0	.	22870468	22871137	0	1	669	0
chr15	22871886	22872101	FPKM1_group_9794_transcript_3	0	-	22871886	22872101	0	1	215	0
chr15	22881938	22882690	FPKM1_group_9795_transcript_1	0	.	22881938	22882690	0	1	752	0
chr15	22882950	22883532	FPKM1_group_9795_transcript_2	0	.	22882950	22883532	0	1	582	0
chr15	22885709	22886151	FPKM1_group_9796_transcript_1	0	.	22885709	22886151	0	1	442	0
chr15	22887680	22887964	FPKM1_group_9797_transcript_1	0	.	22887680	22887964	0	1	284	0
chr15	22890004	22890221	FPKM1_group_9798_transcript_1	0	.	22890004	22890221	0	1	217	0
chr15	22892319	22892550	FPKM1_group_9798_transcript_2	0	.	22892319	22892550	0	1	231	0
chr15	22893005	22893399	FPKM1_group_9798_transcript_3	0	.	22893005	22893399	0	1	394	0
chr15	22890421	22892234	FPKM1_group_9798_transcript_4	0	.	22890421	22892234	0	1	1813	0
chr15	22894963	22895497	FPKM1_group_9799_transcript_1	0	+	22894963	22895497	0	2	105,113	0,421
chr15	22896953	22897196	FPKM1_group_9800_transcript_1	0	.	22896953	22897196	0	1	243	0
chr15	22897977	22898180	FPKM1_group_9800_transcript_2	0	.	22897977	22898180	0	1	203	0
chr15	22900064	22900337	FPKM1_group_9801_transcript_2	0	.	22900064	22900337	0	1	273	0
chr15	22901357	22902073	FPKM1_group_9802_transcript_1	0	.	22901357	22902073	0	1	716	0
chr15	22902273	22902543	FPKM1_group_9802_transcript_2	0	.	22902273	22902543	0	1	270	0
chr15	22902919	22903141	FPKM1_group_9802_transcript_3	0	.	22902919	22903141	0	1	222	0
chr15	22904663	22904955	FPKM1_group_9803_transcript_1	0	.	22904663	22904955	0	1	292	0
chr15	22905226	22905644	FPKM1_group_9803_transcript_2	0	+	22905226	22905644	0	1	418	0
chr15	22931538	22931859	FPKM1_group_9804_transcript_1	0	.	22931538	22931859	0	1	321	0
chr15	22935071	22935272	FPKM1_group_9805_transcript_2	0	.	22935071	22935272	0	1	201	0
chr15	22950416	22950898	FPKM1_group_9807_transcript_2	0	.	22950416	22950898	0	1	482	0
chr15	23041378	23041660	FPKM1_group_9812_transcript_1	0	.	23041378	23041660	0	1	282	0
chr15	23051818	23053267	FPKM1_group_9813_transcript_2	0	+	23051818	23053267	0	1	1449	0
chr15	24205944	24206416	FPKM1_group_9838_transcript_1	0	.	24205944	24206416	0	1	472	0
chr15	26876497	26883187	FPKM1_group_9853_transcript_1	0	+	26876497	26883187	0	3	227,103,319	0,965,6371
chr15	28405707	28405950	FPKM1_group_9859_transcript_1	0	.	28405707	28405950	0	1	243	0
chr15	28939627	28940311	FPKM1_group_9874_transcript_1	0	.	28939627	28940311	0	1	684	0
chr15	29308838	29309138	FPKM1_group_9880_transcript_1	0	.	29308838	29309138	0	1	300	0
chr15	29485001	29485731	FPKM1_group_9894_transcript_1	0	.	29485001	29485731	0	1	730	0
chr15	30822324	30822617	FPKM1_group_9900_transcript_1	0	-	30822324	30822617	0	1	293	0
chr15	30815657	30816971	FPKM1_group_9900_transcript_3	0	.	30815657	30816971	0	1	1314	0
chr15	30826138	30826417	FPKM1_group_9901_transcript_1	0	-	30826138	30826417	0	1	279	0
chr15	30828739	30828999	FPKM1_group_9902_transcript_1	0	.	30828739	30828999	0	1	260	0
chr15	32568148	32568437	FPKM1_group_9913_transcript_1	0	.	32568148	32568437	0	1	289	0
chr15	32582357	32582666	FPKM1_group_9915_transcript_1	0	.	32582357	32582666	0	1	309	0
chr15	32735110	32750192	FPKM1_group_9923_transcript_1	0	.	32735110	32750192	0	4	160,428,116,600	0,1953,11761,14482
chr15	32928719	32929160	FPKM1_group_9931_transcript_2	0	+	32928719	32929160	0	1	441	0
chr15	33098706	33099096	FPKM1_group_9934_transcript_1	0	.	33098706	33099096	0	1	390	0
chr15	33155446	33155651	FPKM1_group_9939_transcript_1	0	.	33155446	33155651	0	1	205	0
chr15	33220708	33221648	FPKM1_group_9948_transcript_3	0	.	33220708	33221648	0	1	940	0
chr15	33234673	33234880	FPKM1_group_9948_transcript_4	0	.	33234673	33234880	0	1	207	0
chr15	33647907	33648567	FPKM1_group_9967_transcript_1	0	.	33647907	33648567	0	1	660	0
chr15	33646568	33647159	FPKM1_group_9967_transcript_2	0	.	33646568	33647159	0	1	591	0
chr15	33672375	33672740	FPKM1_group_9969_transcript_1	0	.	33672375	33672740	0	1	365	0
chr15	33683712	33683916	FPKM1_group_9970_transcript_1	0	.	33683712	33683916	0	1	204	0
chr15	33707459	33707719	FPKM1_group_9971_transcript_3	0	.	33707459	33707719	0	1	260	0
chr15	33717853	33718075	FPKM1_group_9972_transcript_1	0	.	33717853	33718075	0	1	222	0
chr15	33743491	33743707	FPKM1_group_9974_transcript_1	0	.	33743491	33743707	0	1	216	0
chr15	34393436	34406677	FPKM1_group_9978_transcript_1	0	-	34393436	34406677	0	2	521,52	0,13189
chr15	35333349	35333601	FPKM1_group_9984_transcript_1	0	.	35333349	35333601	0	1	252	0
chr15	37417121	37417331	FPKM1_group_10028_transcript_1	0	.	37417121	37417331	0	1	210	0
chr15	37677842	37678377	FPKM1_group_10036_transcript_1	0	.	37677842	37678377	0	1	535	0
chr15	38144409	38144654	FPKM1_group_10041_transcript_1	0	.	38144409	38144654	0	1	245	0
chr15	38144668	38144968	FPKM1_group_10041_transcript_2	0	.	38144668	38144968	0	1	300	0
chr15	38454384	38455441	FPKM1_group_10042_transcript_1	0	.	38454384	38455441	0	1	1057	0
chr15	38456757	38458113	FPKM1_group_10043_transcript_1	0	.	38456757	38458113	0	1	1356	0
chr15	38772667	38772895	FPKM1_group_10048_transcript_1	0	.	38772667	38772895	0	1	228	0
chr15	38915489	38918797	FPKM1_group_10049_transcript_3	0	.	38915489	38918797	0	2	283,894	0,2414
chr15	38939599	38940295	FPKM1_group_10050_transcript_1	0	.	38939599	38940295	0	1	696	0
chr15	39031273	39031478	FPKM1_group_10052_transcript_1	0	-	39031273	39031478	0	1	205	0
chr15	39036524	39036871	FPKM1_group_10053_transcript_1	0	-	39036524	39036871	0	1	347	0
chr15	40207720	40207998	FPKM1_group_10063_transcript_1	0	.	40207720	40207998	0	1	278	0
chr15	40208128	40208661	FPKM1_group_10063_transcript_2	0	.	40208128	40208661	0	1	533	0
chr15	42798666	42799439	FPKM1_group_10070_transcript_1	0	.	42798666	42799439	0	1	773	0
chr15	43358927	43359201	FPKM1_group_10080_transcript_3	0	.	43358927	43359201	0	1	274	0
chr15	43641778	43642152	FPKM1_group_10092_transcript_1	0	.	43641778	43642152	0	1	374	0
chr15	43774067	43774281	FPKM1_group_10098_transcript_1	0	.	43774067	43774281	0	1	214	0
chr15	43949768	43951695	FPKM1_group_10100_transcript_1	0	.	43949768	43951695	0	1	1927	0
chr15	44453903	44454127	FPKM1_group_10104_transcript_1	0	.	44453903	44454127	0	1	224	0
chr15	45017418	45017803	FPKM1_group_10135_transcript_1	0	.	45017418	45017803	0	1	385	0
chr15	45214856	45215302	FPKM1_group_10141_transcript_1	0	.	45214856	45215302	0	1	446	0
chr15	45213822	45214555	FPKM1_group_10141_transcript_3	0	.	45213822	45214555	0	1	733	0
chr15	48859449	48859663	FPKM1_group_10165_transcript_1	0	.	48859449	48859663	0	1	214	0
chr15	49117498	49118808	FPKM1_group_10177_transcript_3	0	.	49117498	49118808	0	1	1310	0
chr15	51540631	51541097	FPKM1_group_10214_transcript_2	0	.	51540631	51541097	0	1	466	0
chr15	53826118	53826414	FPKM1_group_10222_transcript_1	0	.	53826118	53826414	0	1	296	0
chr15	54116003	54116536	FPKM1_group_10228_transcript_1	0	.	54116003	54116536	0	1	533	0
chr15	54698809	54699878	FPKM1_group_10236_transcript_2	0	.	54698809	54699878	0	1	1069	0
chr15	54938904	54939144	FPKM1_group_10247_transcript_1	0	+	54938904	54939144	0	1	240	0
chr15	56359005	56359441	FPKM1_group_10257_transcript_1	0	.	56359005	56359441	0	1	436	0
chr15	56359365	56361310	FPKM1_group_10257_transcript_2	0	.	56359365	56361310	0	1	1945	0
chr15	56361533	56362230	FPKM1_group_10257_transcript_3	0	.	56361533	56362230	0	1	697	0
chr15	56369999	56370275	FPKM1_group_10259_transcript_1	0	.	56369999	56370275	0	1	276	0
chr15	56374082	56374332	FPKM1_group_10261_transcript_1	0	.	56374082	56374332	0	1	250	0
chr15	56400225	56403336	FPKM1_group_10263_transcript_3	0	.	56400225	56403336	0	1	3111	0
chr15	57704643	57705558	FPKM1_group_10277_transcript_1	0	.	57704643	57705558	0	1	915	0
chr15	60304587	60304813	FPKM1_group_10299_transcript_2	0	.	60304587	60304813	0	1	226	0
chr15	60306973	60307237	FPKM1_group_10300_transcript_1	0	.	60306973	60307237	0	1	264	0
chr15	60308083	60308405	FPKM1_group_10300_transcript_2	0	.	60308083	60308405	0	1	322	0
chr15	60313757	60314307	FPKM1_group_10300_transcript_3	0	.	60313757	60314307	0	1	550	0
chr15	60308424	60313447	FPKM1_group_10300_transcript_4	0	.	60308424	60313447	0	1	5023	0
chr15	60318780	60319044	FPKM1_group_10301_transcript_1	0	.	60318780	60319044	0	1	264	0
chr15	60321275	60321860	FPKM1_group_10302_transcript_1	0	.	60321275	60321860	0	1	585	0
chr15	60324118	60324785	FPKM1_group_10303_transcript_1	0	.	60324118	60324785	0	1	667	0
chr15	60331448	60331865	FPKM1_group_10304_transcript_1	0	.	60331448	60331865	0	1	417	0
chr15	60350744	60351673	FPKM1_group_10309_transcript_3	0	.	60350744	60351673	0	1	929	0
chr15	60977793	60978864	FPKM1_group_10313_transcript_1	0	.	60977793	60978864	0	1	1071	0
chr15	61014547	61014825	FPKM1_group_10317_transcript_1	0	.	61014547	61014825	0	1	278	0
chr15	61576678	61578061	FPKM1_group_10335_transcript_5	0	.	61576678	61578061	0	1	1383	0
chr15	63375577	63376066	FPKM1_group_10351_transcript_1	0	.	63375577	63376066	0	1	489	0
chr15	63376269	63376578	FPKM1_group_10351_transcript_2	0	.	63376269	63376578	0	1	309	0
chr15	63384285	63384973	FPKM1_group_10352_transcript_2	0	.	63384285	63384973	0	1	688	0
chr15	64963736	64965279	FPKM1_group_10366_transcript_2	0	.	64963736	64965279	0	1	1543	0
chr15	64975535	64976412	FPKM1_group_10367_transcript_3	0	.	64975535	64976412	0	1	877	0
chr15	65072122	65072608	FPKM1_group_10372_transcript_1	0	.	65072122	65072608	0	2	276,153	0,333
chr15	65080885	65081126	FPKM1_group_10373_transcript_2	0	.	65080885	65081126	0	1	241	0
chr15	65096087	65097408	FPKM1_group_10376_transcript_1	0	-	65096087	65097408	0	2	96,137	0,1184
chr15	65111050	65111659	FPKM1_group_10380_transcript_1	0	.	65111050	65111659	0	1	609	0
chr15	65122871	65123165	FPKM1_group_10381_transcript_1	0	.	65122871	65123165	0	1	294	0
chr15	65126287	65127080	FPKM1_group_10382_transcript_2	0	.	65126287	65127080	0	1	793	0
chr15	65131729	65134914	FPKM1_group_10383_transcript_2	0	.	65131729	65134914	0	2	519,970	0,2215
chr15	65135381	65136130	FPKM1_group_10383_transcript_3	0	.	65135381	65136130	0	1	749	0
chr15	65136389	65137961	FPKM1_group_10383_transcript_5	0	.	65136389	65137961	0	3	488,267,88	0,556,1484
chr15	67365452	67367959	FPKM1_group_10420_transcript_1	0	-	67365452	67367959	0	2	227,146	0,2361
chr15	68375417	68377298	FPKM1_group_10464_transcript_1	0	.	68375417	68377298	0	3	299,43,109	0,1119,1772
chr15	71394360	71394999	FPKM1_group_10509_transcript_2	0	.	71394360	71394999	0	1	639	0
chr15	71996578	71998839	FPKM1_group_10516_transcript_2	0	+	71996578	71998839	0	1	2261	0
chr15	72559008	72559215	FPKM1_group_10530_transcript_1	0	.	72559008	72559215	0	1	207	0
chr15	72677921	72678145	FPKM1_group_10533_transcript_1	0	-	72677921	72678145	0	1	224	0
chr15	72679244	72679627	FPKM1_group_10534_transcript_1	0	.	72679244	72679627	0	1	383	0
chr15	79844155	79844382	FPKM1_group_10646_transcript_2	0	.	79844155	79844382	0	1	227	0
chr15	80115890	80116121	FPKM1_group_10654_transcript_1	0	.	80115890	80116121	0	1	231	0
chr15	81220341	81220825	FPKM1_group_10666_transcript_2	0	.	81220341	81220825	0	1	484	0
chr15	82871108	82871424	FPKM1_group_10688_transcript_2	0	.	82871108	82871424	0	1	316	0
chr15	83066603	83066812	FPKM1_group_10694_transcript_2	0	.	83066603	83066812	0	1	209	0
chr15	83086525	83087469	FPKM1_group_10698_transcript_1	0	.	83086525	83087469	0	1	944	0
chr15	83084696	83086250	FPKM1_group_10698_transcript_2	0	+	83084696	83086250	0	1	1554	0
chr15	83219094	83220157	FPKM1_group_10700_transcript_1	0	.	83219094	83220157	0	1	1063	0
chr15	83221257	83222395	FPKM1_group_10701_transcript_1	0	.	83221257	83222395	0	1	1138	0
chr15	83658924	83659246	FPKM1_group_10710_transcript_2	0	.	83658924	83659246	0	1	322	0
chr15	84484087	84484415	FPKM1_group_10721_transcript_1	0	.	84484087	84484415	0	1	328	0
chr15	85662650	85663430	FPKM1_group_10737_transcript_1	0	.	85662650	85663430	0	1	780	0
chr15	85705072	85705329	FPKM1_group_10741_transcript_1	0	.	85705072	85705329	0	1	257	0
chr15	85921155	85922022	FPKM1_group_10749_transcript_1	0	+	85921155	85922022	0	2	127,78	0,789
chr15	85924747	85925582	FPKM1_group_10750_transcript_1	0	.	85924747	85925582	0	1	835	0
chr15	85936676	85937614	FPKM1_group_10752_transcript_1	0	.	85936676	85937614	0	1	938	0
chr15	85946476	85947227	FPKM1_group_10754_transcript_1	0	.	85946476	85947227	0	1	751	0
chr15	85947014	85948091	FPKM1_group_10754_transcript_2	0	.	85947014	85948091	0	1	1077	0
chr15	85948645	85949441	FPKM1_group_10754_transcript_3	0	.	85948645	85949441	0	1	796	0
chr15	85970740	85970965	FPKM1_group_10758_transcript_4	0	.	85970740	85970965	0	1	225	0
chr15	87240852	87241662	FPKM1_group_10788_transcript_1	0	+	87240852	87241662	0	1	810	0
chr15	88474688	88474929	FPKM1_group_10812_transcript_2	0	.	88474688	88474929	0	1	241	0
chr15	91116826	91117263	FPKM1_group_10852_transcript_1	0	.	91116826	91117263	0	1	437	0
chr15	91519822	91520042	FPKM1_group_10862_transcript_1	0	.	91519822	91520042	0	1	220	0
chr15	92239913	92240704	FPKM1_group_10881_transcript_1	0	.	92239913	92240704	0	1	791	0
chr15	92239108	92239685	FPKM1_group_10881_transcript_2	0	.	92239108	92239685	0	1	577	0
chr15	92408688	92415120	FPKM1_group_10882_transcript_1	0	.	92408688	92415120	0	3	837,160,364	0,2313,6068
chr15	93328694	93329936	FPKM1_group_10896_transcript_1	0	.	93328694	93329936	0	1	1242	0
chr15	93360627	93360833	FPKM1_group_10898_transcript_1	0	.	93360627	93360833	0	1	206	0
chr15	93365280	93369303	FPKM1_group_10899_transcript_1	0	+	93365280	93369303	0	2	172,86	0,3937
chr15	93598232	93598439	FPKM1_group_10910_transcript_5	0	.	93598232	93598439	0	1	207	0
chr15	93599231	93599487	FPKM1_group_10910_transcript_6	0	.	93599231	93599487	0	1	256	0
chr15	93553087	93604765	FPKM1_group_10910_transcript_10	0	+	93553087	93604765	0	3	1794,104,63	0,47818,51615
chr15	93617432	93617714	FPKM1_group_10911_transcript_1	0	.	93617432	93617714	0	1	282	0
chr15	93616097	93616298	FPKM1_group_10911_transcript_2	0	.	93616097	93616298	0	1	201	0
chr15	93616258	93616604	FPKM1_group_10911_transcript_3	0	.	93616258	93616604	0	1	346	0
chr15	93673487	93673688	FPKM1_group_10913_transcript_1	0	.	93673487	93673688	0	1	201	0
chr15	93682805	93683102	FPKM1_group_10914_transcript_1	0	.	93682805	93683102	0	1	297	0
chr15	93684740	93685048	FPKM1_group_10915_transcript_1	0	.	93684740	93685048	0	1	308	0
chr15	93701836	93702111	FPKM1_group_10916_transcript_1	0	.	93701836	93702111	0	1	275	0
chr15	93709832	93710186	FPKM1_group_10917_transcript_1	0	.	93709832	93710186	0	1	354	0
chr15	93710482	93719738	FPKM1_group_10917_transcript_2	0	+	93710482	93719738	0	2	143,241	0,9015
chr15	93714384	93714619	FPKM1_group_10917_transcript_3	0	.	93714384	93714619	0	1	235	0
chr15	93720550	93720833	FPKM1_group_10917_transcript_4	0	.	93720550	93720833	0	1	283	0
chr15	93733571	93733812	FPKM1_group_10918_transcript_1	0	.	93733571	93733812	0	1	241	0
chr15	93738752	93738991	FPKM1_group_10919_transcript_1	0	.	93738752	93738991	0	1	239	0
chr15	93740631	93740868	FPKM1_group_10920_transcript_1	0	.	93740631	93740868	0	1	237	0
chr15	93741716	93741947	FPKM1_group_10920_transcript_2	0	.	93741716	93741947	0	1	231	0
chr15	93743331	93743647	FPKM1_group_10921_transcript_1	0	.	93743331	93743647	0	1	316	0
chr15	93755469	93755811	FPKM1_group_10923_transcript_1	0	.	93755469	93755811	0	1	342	0
chr15	93756384	93756815	FPKM1_group_10923_transcript_2	0	.	93756384	93756815	0	1	431	0
chr15	93762124	93762330	FPKM1_group_10924_transcript_1	0	.	93762124	93762330	0	1	206	0
chr15	93764248	93764459	FPKM1_group_10925_transcript_1	0	.	93764248	93764459	0	1	211	0
chr15	93827767	93827972	FPKM1_group_10926_transcript_1	0	.	93827767	93827972	0	1	205	0
chr15	93777324	93852330	FPKM1_group_10926_transcript_3	0	+	93777324	93852330	0	9	88,230,111,399,321,87,145,1797,62	0,18615,20671,44494,64588,65301,68415,72961,74944
chr15	94169422	94171218	FPKM1_group_10940_transcript_1	0	.	94169422	94171218	0	2	1342,27	0,1769
chr15	94440759	94441504	FPKM1_group_10964_transcript_4	0	.	94440759	94441504	0	1	745	0
chr15	94438225	94439041	FPKM1_group_10964_transcript_5	0	.	94438225	94439041	0	1	816	0
chr15	94447039	94447298	FPKM1_group_10965_transcript_2	0	.	94447039	94447298	0	1	259	0
chr15	94479390	94479693	FPKM1_group_10968_transcript_2	0	.	94479390	94479693	0	1	303	0
chr15	94478657	94479535	FPKM1_group_10968_transcript_4	0	.	94478657	94479535	0	1	878	0
chr15	94479662	94480318	FPKM1_group_10968_transcript_5	0	.	94479662	94480318	0	1	656	0
chr15	94483065	94484809	FPKM1_group_10968_transcript_11	0	.	94483065	94484809	0	1	1744	0
chr15	94489697	94490006	FPKM1_group_10969_transcript_1	0	.	94489697	94490006	0	1	309	0
chr15	94489939	94496050	FPKM1_group_10969_transcript_4	0	.	94489939	94496050	0	2	3021,2913	0,3198
chr15	94504085	94504380	FPKM1_group_10970_transcript_2	0	.	94504085	94504380	0	1	295	0
chr15	94504448	94505471	FPKM1_group_10970_transcript_3	0	.	94504448	94505471	0	1	1023	0
chr15	94501149	94502074	FPKM1_group_10970_transcript_4	0	.	94501149	94502074	0	1	925	0
chr15	94498791	94500773	FPKM1_group_10970_transcript_5	0	.	94498791	94500773	0	1	1982	0
chr15	94509316	94509529	FPKM1_group_10971_transcript_1	0	.	94509316	94509529	0	1	213	0
chr15	94510753	94511141	FPKM1_group_10972_transcript_1	0	.	94510753	94511141	0	1	388	0
chr15	94515066	94515979	FPKM1_group_10974_transcript_1	0	.	94515066	94515979	0	1	913	0
chr15	94516042	94517021	FPKM1_group_10974_transcript_2	0	.	94516042	94517021	0	1	979	0
chr15	94542080	94542804	FPKM1_group_10976_transcript_2	0	.	94542080	94542804	0	1	724	0
chr15	94552098	94552325	FPKM1_group_10978_transcript_1	0	.	94552098	94552325	0	1	227	0
chr15	94557350	94557781	FPKM1_group_10980_transcript_1	0	.	94557350	94557781	0	1	431	0
chr15	94564896	94565120	FPKM1_group_10982_transcript_2	0	.	94564896	94565120	0	1	224	0
chr15	94565279	94565655	FPKM1_group_10982_transcript_3	0	.	94565279	94565655	0	1	376	0
chr15	94570951	94571185	FPKM1_group_10983_transcript_2	0	.	94570951	94571185	0	1	234	0
chr15	94571481	94571739	FPKM1_group_10983_transcript_3	0	.	94571481	94571739	0	1	258	0
chr15	94574110	94576521	FPKM1_group_10984_transcript_1	0	-	94574110	94576521	0	2	52,212	0,2199
chr15	94575781	94576268	FPKM1_group_10984_transcript_2	0	.	94575781	94576268	0	1	487	0
chr15	94574577	94575477	FPKM1_group_10984_transcript_3	0	.	94574577	94575477	0	1	900	0
chr15	94591427	94594957	FPKM1_group_10986_transcript_1	0	.	94591427	94594957	0	1	3530	0
chr15	94600953	94601324	FPKM1_group_10986_transcript_2	0	.	94600953	94601324	0	1	371	0
chr15	94595116	94600766	FPKM1_group_10986_transcript_3	0	+	94595116	94600766	0	1	5650	0
chr15	94625142	94625604	FPKM1_group_10990_transcript_1	0	.	94625142	94625604	0	1	462	0
chr15	94625753	94626578	FPKM1_group_10990_transcript_2	0	.	94625753	94626578	0	1	825	0
chr15	94627075	94629486	FPKM1_group_10990_transcript_3	0	+	94627075	94629486	0	3	428,43,139	0,1280,2272
chr15	94643031	94643277	FPKM1_group_10991_transcript_1	0	.	94643031	94643277	0	1	246	0
chr15	94646570	94646840	FPKM1_group_10992_transcript_3	0	.	94646570	94646840	0	1	270	0
chr15	94650122	94653144	FPKM1_group_10992_transcript_6	0	.	94650122	94653144	0	1	3022	0
chr15	94652559	94654654	FPKM1_group_10992_transcript_7	0	.	94652559	94654654	0	1	2095	0
chr15	94895536	94895839	FPKM1_group_10994_transcript_1	0	.	94895536	94895839	0	1	303	0
chr15	95116907	95117445	FPKM1_group_10998_transcript_1	0	.	95116907	95117445	0	1	538	0
chr15	95121935	95122175	FPKM1_group_10999_transcript_1	0	.	95121935	95122175	0	1	240	0
chr15	95208923	95233014	FPKM1_group_11001_transcript_6	0	+	95208923	95233014	0	3	43,86,346	0,10574,23745
chr15	95676209	95676437	FPKM1_group_11009_transcript_1	0	.	95676209	95676437	0	1	228	0
chr15	95767657	95767875	FPKM1_group_11014_transcript_3	0	.	95767657	95767875	0	1	218	0
chr15	95992186	95992620	FPKM1_group_11019_transcript_1	0	.	95992186	95992620	0	1	434	0
chr15	98212724	98213155	FPKM1_group_11071_transcript_1	0	.	98212724	98213155	0	1	431	0
chr15	98221355	98222041	FPKM1_group_11075_transcript_1	0	.	98221355	98222041	0	1	686	0
chr15	98235301	98235700	FPKM1_group_11078_transcript_2	0	.	98235301	98235700	0	1	399	0
chr15	98234528	98234982	FPKM1_group_11078_transcript_3	0	.	98234528	98234982	0	1	454	0
chr15	98243734	98243942	FPKM1_group_11080_transcript_1	0	.	98243734	98243942	0	1	208	0
chr15	98709408	98709819	FPKM1_group_11087_transcript_1	0	.	98709408	98709819	0	1	411	0
chr15	99075985	99076457	FPKM1_group_11094_transcript_2	0	.	99075985	99076457	0	1	472	0
chr15	99076357	99076804	FPKM1_group_11094_transcript_3	0	.	99076357	99076804	0	1	447	0
chr15	99094993	99095652	FPKM1_group_11099_transcript_1	0	.	99094993	99095652	0	1	659	0
chr15	100133472	100133711	FPKM1_group_11119_transcript_1	0	.	100133472	100133711	0	1	239	0
chr16	201	434	FPKM1_group_11120_transcript_1	0	.	201	434	0	1	233	0
chr16	1054689	1055103	FPKM1_group_11135_transcript_1	0	.	1054689	1055103	0	1	414	0
chr16	1926322	1926747	FPKM1_group_11142_transcript_1	0	.	1926322	1926747	0	1	425	0
chr16	1999915	2000975	FPKM1_group_11143_transcript_1	0	+	1999915	2000975	0	2	189,666	0,394
chr16	2002795	2004189	FPKM1_group_11144_transcript_1	0	.	2002795	2004189	0	1	1394	0
chr16	2263913	2264608	FPKM1_group_11149_transcript_1	0	.	2263913	2264608	0	1	695	0
chr16	2263127	2263455	FPKM1_group_11149_transcript_2	0	.	2263127	2263455	0	1	328	0
chr16	3613593	3613834	FPKM1_group_11160_transcript_1	0	.	3613593	3613834	0	1	241	0
chr16	3628807	3629079	FPKM1_group_11162_transcript_1	0	.	3628807	3629079	0	1	272	0
chr16	7842718	7843395	FPKM1_group_11201_transcript_1	0	.	7842718	7843395	0	1	677	0
chr16	7861548	7884376	FPKM1_group_11207_transcript_1	0	-	7861548	7884376	0	4	39,55,233,121	0,4534,7993,22707
chr16	7869020	7869343	FPKM1_group_11207_transcript_4	0	.	7869020	7869343	0	1	323	0
chr16	7949317	7949561	FPKM1_group_11218_transcript_2	0	.	7949317	7949561	0	1	244	0
chr16	8102421	8102716	FPKM1_group_11242_transcript_3	0	.	8102421	8102716	0	1	295	0
chr16	8494291	8498585	FPKM1_group_11243_transcript_1	0	.	8494291	8498585	0	3	153,47,242	0,2543,4052
chr16	9198196	9198452	FPKM1_group_11261_transcript_1	0	.	9198196	9198452	0	1	256	0
chr16	9565984	9566276	FPKM1_group_11269_transcript_1	0	.	9565984	9566276	0	1	292	0
chr16	9570230	9570537	FPKM1_group_11269_transcript_4	0	.	9570230	9570537	0	1	307	0
chr16	9580985	9581614	FPKM1_group_11271_transcript_1	0	.	9580985	9581614	0	1	629	0
chr16	9581668	9582049	FPKM1_group_11271_transcript_2	0	.	9581668	9582049	0	1	381	0
chr16	9582245	9596065	FPKM1_group_11271_transcript_3	0	.	9582245	9596065	0	2	2122,79	0,13741
chr16	9584428	9592168	FPKM1_group_11271_transcript_4	0	+	9584428	9592168	0	2	1425,147	0,7593
chr16	9607155	9608448	FPKM1_group_11274_transcript_3	0	+	9607155	9608448	0	3	119,203,49	0,679,1244
chr16	9608559	9609157	FPKM1_group_11274_transcript_4	0	.	9608559	9609157	0	1	598	0
chr16	9652459	9653066	FPKM1_group_11280_transcript_1	0	.	9652459	9653066	0	1	607	0
chr16	9681708	9684783	FPKM1_group_11283_transcript_2	0	+	9681708	9684783	0	2	1886,778	0,2297
chr16	9724380	9724900	FPKM1_group_11287_transcript_1	0	.	9724380	9724900	0	1	520	0
chr16	10207184	10223369	FPKM1_group_11290_transcript_1	0	+	10207184	10223369	0	2	8,222	0,15963
chr16	10495938	10496937	FPKM1_group_11295_transcript_1	0	+	10495938	10496937	0	2	263,378	0,621
chr16	10742613	10743770	FPKM1_group_11303_transcript_1	0	.	10742613	10743770	0	1	1157	0
chr16	16633957	16635812	FPKM1_group_11384_transcript_3	0	.	16633957	16635812	0	1	1855	0
chr16	19257934	19258315	FPKM1_group_11437_transcript_1	0	.	19257934	19258315	0	1	381	0
chr16	19271484	19272054	FPKM1_group_11439_transcript_4	0	.	19271484	19272054	0	1	570	0
chr16	19295537	19296079	FPKM1_group_11444_transcript_2	0	.	19295537	19296079	0	1	542	0
chr16	20222201	20222889	FPKM1_group_11452_transcript_1	0	.	20222201	20222889	0	1	688	0
chr16	20223757	20224830	FPKM1_group_11452_transcript_2	0	.	20223757	20224830	0	1	1073	0
chr16	20247478	20247955	FPKM1_group_11453_transcript_1	0	.	20247478	20247955	0	1	477	0
chr16	20248710	20248967	FPKM1_group_11453_transcript_2	0	.	20248710	20248967	0	1	257	0
chr16	21738001	21738556	FPKM1_group_11470_transcript_1	0	.	21738001	21738556	0	1	555	0
chr16	21869456	21870894	FPKM1_group_11473_transcript_1	0	.	21869456	21870894	0	1	1438	0
chr16	22109318	22111156	FPKM1_group_11475_transcript_1	0	+	22109318	22111156	0	1	1838	0
chr16	22114285	22114725	FPKM1_group_11476_transcript_2	0	.	22114285	22114725	0	1	440	0
chr16	26648643	26648977	FPKM1_group_11509_transcript_1	0	.	26648643	26648977	0	1	334	0
chr16	27306884	27307155	FPKM1_group_11519_transcript_1	0	.	27306884	27307155	0	1	271	0
chr16	28431086	28431303	FPKM1_group_11521_transcript_1	0	.	28431086	28431303	0	1	217	0
chr16	28441700	28442348	FPKM1_group_11522_transcript_2	0	.	28441700	28442348	0	1	648	0
chr16	28441206	28441429	FPKM1_group_11522_transcript_4	0	.	28441206	28441429	0	1	223	0
chr16	28447834	28448771	FPKM1_group_11523_transcript_1	0	.	28447834	28448771	0	1	937	0
chr16	28739642	28740308	FPKM1_group_11526_transcript_1	0	.	28739642	28740308	0	1	666	0
chr16	31075358	31080902	FPKM1_group_11542_transcript_1	0	.	31075358	31080902	0	2	59,359	0,5185
chr16	32251065	32253422	FPKM1_group_11551_transcript_1	0	-	32251065	32253422	0	4	25,19,14,126	0,741,1435,2231
chr16	33866202	33866411	FPKM1_group_11559_transcript_1	0	.	33866202	33866411	0	1	209	0
chr16	33866746	33867025	FPKM1_group_11559_transcript_2	0	.	33866746	33867025	0	1	279	0
chr16	33865919	33866172	FPKM1_group_11559_transcript_3	0	.	33865919	33866172	0	1	253	0
chr16	33868248	33868484	FPKM1_group_11560_transcript_1	0	.	33868248	33868484	0	1	236	0
chr16	33868724	33869024	FPKM1_group_11560_transcript_2	0	.	33868724	33869024	0	1	300	0
chr16	33873501	33873755	FPKM1_group_11561_transcript_1	0	.	33873501	33873755	0	1	254	0
chr16	34044812	34052579	FPKM1_group_11562_transcript_1	0	.	34044812	34052579	0	9	8,8,30,56,29,158,28,37,68	0,78,118,236,1320,4608,5249,6999,7699
chr16	34070811	34071059	FPKM1_group_11563_transcript_1	0	.	34070811	34071059	0	1	248	0
chr16	34345187	34345554	FPKM1_group_11569_transcript_5	0	.	34345187	34345554	0	1	367	0
chr16	34566587	34568442	FPKM1_group_11571_transcript_1	0	.	34566587	34568442	0	1	1855	0
chr16	34687673	34687938	FPKM1_group_11576_transcript_1	0	.	34687673	34687938	0	1	265	0
chr16	44961154	44961386	FPKM1_group_11581_transcript_1	0	.	44961154	44961386	0	1	232	0
chr16	44974606	44974837	FPKM1_group_11582_transcript_1	0	.	44974606	44974837	0	1	231	0
chr16	44984811	44985513	FPKM1_group_11583_transcript_1	0	.	44984811	44985513	0	2	469,159	0,543
chr16	45162907	45163172	FPKM1_group_11584_transcript_1	0	.	45162907	45163172	0	1	265	0
chr16	45291392	45291652	FPKM1_group_11588_transcript_1	0	.	45291392	45291652	0	1	260	0
chr16	45291605	45291996	FPKM1_group_11588_transcript_2	0	.	45291605	45291996	0	1	391	0
chr16	45570836	45571136	FPKM1_group_11591_transcript_4	0	.	45570836	45571136	0	1	300	0
chr16	48637902	48649468	FPKM1_group_11622_transcript_1	0	.	48637902	48649468	0	3	386,72,233	0,7386,11333
chr16	50674426	50677261	FPKM1_group_11644_transcript_3	0	.	50674426	50677261	0	4	1557,113,83,27	0,1698,2051,2808
chr16	51143514	51154279	FPKM1_group_11648_transcript_1	0	-	51143514	51154279	0	2	333,53	0,10712
chr16	51172679	51182399	FPKM1_group_11649_transcript_1	0	+	51172679	51182399	0	3	75,100,45	0,6174,9675
chr16	53443078	53445011	FPKM1_group_11660_transcript_2	0	.	53443078	53445011	0	1	1933	0
chr16	55891952	55892363	FPKM1_group_11673_transcript_1	0	.	55891952	55892363	0	1	411	0
chr16	56183236	56183507	FPKM1_group_11681_transcript_1	0	.	56183236	56183507	0	1	271	0
chr16	56190501	56190835	FPKM1_group_11683_transcript_1	0	.	56190501	56190835	0	1	334	0
chr16	58616416	58616632	FPKM1_group_11710_transcript_1	0	.	58616416	58616632	0	1	216	0
chr16	58615950	58616259	FPKM1_group_11710_transcript_2	0	.	58615950	58616259	0	1	309	0
chr16	61610542	61610758	FPKM1_group_11716_transcript_1	0	.	61610542	61610758	0	1	216	0
chr16	61751298	61751503	FPKM1_group_11719_transcript_1	0	.	61751298	61751503	0	1	205	0
chr16	61771930	61772137	FPKM1_group_11720_transcript_1	0	.	61771930	61772137	0	1	207	0
chr16	61774316	61774539	FPKM1_group_11721_transcript_1	0	.	61774316	61774539	0	1	223	0
chr16	61884736	61885008	FPKM1_group_11728_transcript_1	0	.	61884736	61885008	0	1	272	0
chr16	61892785	61893077	FPKM1_group_11729_transcript_1	0	.	61892785	61893077	0	1	292	0
chr16	62070949	62071151	FPKM1_group_11732_transcript_1	0	.	62070949	62071151	0	1	202	0
chr16	62113657	62113872	FPKM1_group_11733_transcript_1	0	.	62113657	62113872	0	1	215	0
chr16	63716027	63716732	FPKM1_group_11738_transcript_1	0	.	63716027	63716732	0	1	705	0
chr16	63718301	63718512	FPKM1_group_11738_transcript_2	0	.	63718301	63718512	0	1	211	0
chr16	63815943	63816323	FPKM1_group_11743_transcript_1	0	.	63815943	63816323	0	1	380	0
chr16	63819164	63819454	FPKM1_group_11745_transcript_1	0	.	63819164	63819454	0	1	290	0
chr16	63820163	63821158	FPKM1_group_11745_transcript_2	0	.	63820163	63821158	0	1	995	0
chr16	64535759	64536039	FPKM1_group_11755_transcript_1	0	.	64535759	64536039	0	1	280	0
chr16	64592297	64592635	FPKM1_group_11758_transcript_1	0	.	64592297	64592635	0	1	338	0
chr16	64612895	64613134	FPKM1_group_11761_transcript_1	0	.	64612895	64613134	0	1	239	0
chr16	64650538	64650762	FPKM1_group_11762_transcript_1	0	.	64650538	64650762	0	1	224	0
chr16	64717305	64717510	FPKM1_group_11763_transcript_1	0	.	64717305	64717510	0	1	205	0
chr16	64661720	64725448	FPKM1_group_11763_transcript_2	0	.	64661720	64725448	0	5	29,127,358,56,436	0,60670,61357,63224,63292
chr16	66020414	66020687	FPKM1_group_11778_transcript_1	0	.	66020414	66020687	0	1	273	0
chr16	66084032	66084958	FPKM1_group_11781_transcript_1	0	.	66084032	66084958	0	1	926	0
chr16	66110670	66111230	FPKM1_group_11785_transcript_2	0	.	66110670	66111230	0	1	560	0
chr16	66151524	66152007	FPKM1_group_11787_transcript_1	0	.	66151524	66152007	0	1	483	0
chr16	68839953	68840172	FPKM1_group_11814_transcript_2	0	.	68839953	68840172	0	1	219	0
chr16	68839625	68839866	FPKM1_group_11814_transcript_3	0	.	68839625	68839866	0	1	241	0
chr16	70105231	70109251	FPKM1_group_11825_transcript_1	0	+	70105231	70109251	0	4	108,123,53,244	0,871,1426,3776
chr16	70173606	70173978	FPKM1_group_11827_transcript_1	0	.	70173606	70173978	0	1	372	0
chr16	70402579	70403101	FPKM1_group_11829_transcript_2	0	.	70402579	70403101	0	1	522	0
chr16	71146436	71146731	FPKM1_group_11865_transcript_1	0	.	71146436	71146731	0	1	295	0
chr16	71232977	71233371	FPKM1_group_11868_transcript_4	0	.	71232977	71233371	0	1	394	0
chr16	71690023	71690739	FPKM1_group_11884_transcript_2	0	.	71690023	71690739	0	1	716	0
chr16	71692392	71692596	FPKM1_group_11885_transcript_1	0	.	71692392	71692596	0	1	204	0
chr16	71739252	71739564	FPKM1_group_11886_transcript_1	0	.	71739252	71739564	0	1	312	0
chr16	72681302	72681539	FPKM1_group_11897_transcript_1	0	.	72681302	72681539	0	1	237	0
chr16	72838581	72838943	FPKM1_group_11900_transcript_1	0	.	72838581	72838943	0	1	362	0
chr16	72904880	72905184	FPKM1_group_11908_transcript_1	0	.	72904880	72905184	0	1	304	0
chr16	73375590	73377164	FPKM1_group_11915_transcript_3	0	.	73375590	73377164	0	1	1574	0
chr16	74280531	74280734	FPKM1_group_11933_transcript_3	0	+	74280531	74280734	0	1	203	0
chr16	76659029	76659282	FPKM1_group_11970_transcript_1	0	.	76659029	76659282	0	1	253	0
chr16	78300800	78301087	FPKM1_group_11975_transcript_1	0	.	78300800	78301087	0	1	287	0
chr16	79412367	79412871	FPKM1_group_11995_transcript_3	0	.	79412367	79412871	0	1	504	0
chr16	79415380	79415839	FPKM1_group_11995_transcript_5	0	.	79415380	79415839	0	1	459	0
chr16	79408809	79409328	FPKM1_group_11995_transcript_7	0	.	79408809	79409328	0	1	519	0
chr16	79411171	79411750	FPKM1_group_11995_transcript_9	0	.	79411171	79411750	0	1	579	0
chr16	79564692	79565645	FPKM1_group_12001_transcript_1	0	.	79564692	79565645	0	1	953	0
chr16	79565457	79566035	FPKM1_group_12001_transcript_2	0	.	79565457	79566035	0	1	578	0
chr16	84410360	84411034	FPKM1_group_12037_transcript_1	0	.	84410360	84411034	0	1	674	0
chr16	84435582	84436828	FPKM1_group_12039_transcript_1	0	.	84435582	84436828	0	1	1246	0
chr16	86109229	86109592	FPKM1_group_12095_transcript_1	0	.	86109229	86109592	0	1	363	0
chr16	86535927	86536774	FPKM1_group_12107_transcript_1	0	+	86535927	86536774	0	1	847	0
chr16	88677806	88678087	FPKM1_group_12132_transcript_1	0	.	88677806	88678087	0	1	281	0
chr16	88676813	88677765	FPKM1_group_12132_transcript_3	0	.	88676813	88677765	0	1	952	0
chr16	88765540	88765956	FPKM1_group_12133_transcript_1	0	.	88765540	88765956	0	1	416	0
chr17	1079091	1079371	FPKM1_group_12143_transcript_1	0	.	1079091	1079371	0	1	280	0
chr17	2380681	2380896	FPKM1_group_12160_transcript_1	0	.	2380681	2380896	0	1	215	0
chr17	4459776	4460034	FPKM1_group_12188_transcript_1	0	.	4459776	4460034	0	1	258	0
chr17	4460124	4460409	FPKM1_group_12188_transcript_2	0	.	4460124	4460409	0	1	285	0
chr17	4898733	4899265	FPKM1_group_12199_transcript_8	0	.	4898733	4899265	0	1	532	0
chr17	6166454	6166726	FPKM1_group_12222_transcript_1	0	.	6166454	6166726	0	1	272	0
chr17	6959932	6960427	FPKM1_group_12252_transcript_1	0	.	6959932	6960427	0	1	495	0
chr17	7868417	7868621	FPKM1_group_12271_transcript_1	0	.	7868417	7868621	0	1	204	0
chr17	8232181	8232558	FPKM1_group_12278_transcript_2	0	.	8232181	8232558	0	1	377	0
chr17	8230725	8231427	FPKM1_group_12278_transcript_4	0	.	8230725	8231427	0	1	702	0
chr17	8231706	8232109	FPKM1_group_12278_transcript_5	0	.	8231706	8232109	0	1	403	0
chr17	10640154	10640962	FPKM1_group_12310_transcript_1	0	.	10640154	10640962	0	1	808	0
chr17	10638951	10642365	FPKM1_group_12310_transcript_2	0	.	10638951	10642365	0	3	1254,18,162	0,2896,3252
chr17	11436715	11436916	FPKM1_group_12318_transcript_1	0	.	11436715	11436916	0	1	201	0
chr17	12111501	12111718	FPKM1_group_12323_transcript_1	0	.	12111501	12111718	0	1	217	0
chr17	12502090	12502307	FPKM1_group_12329_transcript_1	0	.	12502090	12502307	0	1	217	0
chr17	14764486	14764782	FPKM1_group_12392_transcript_1	0	.	14764486	14764782	0	1	296	0
chr17	14801555	14801756	FPKM1_group_12393_transcript_1	0	.	14801555	14801756	0	1	201	0
chr17	16769556	16769843	FPKM1_group_12421_transcript_1	0	.	16769556	16769843	0	1	287	0
chr17	17443874	17444229	FPKM1_group_12446_transcript_1	0	.	17443874	17444229	0	1	355	0
chr17	18907467	18907725	FPKM1_group_12469_transcript_1	0	.	18907467	18907725	0	1	258	0
chr17	19272772	19273331	FPKM1_group_12471_transcript_4	0	.	19272772	19273331	0	1	559	0
chr17	19307911	19308363	FPKM1_group_12474_transcript_1	0	.	19307911	19308363	0	1	452	0
chr17	19371216	19371473	FPKM1_group_12478_transcript_2	0	.	19371216	19371473	0	1	257	0
chr17	19740574	19740878	FPKM1_group_12491_transcript_2	0	.	19740574	19740878	0	1	304	0
chr17	21070898	21071473	FPKM1_group_12509_transcript_1	0	.	21070898	21071473	0	1	575	0
chr17	21456751	21457205	FPKM1_group_12520_transcript_1	0	.	21456751	21457205	0	1	454	0
chr17	21485808	21486141	FPKM1_group_12523_transcript_1	0	.	21485808	21486141	0	1	333	0
chr17	21609042	21634035	FPKM1_group_12526_transcript_2	0	+	21609042	21634035	0	3	110,67,196	0,23229,24797
chr17	21942685	21942921	FPKM1_group_12531_transcript_1	0	.	21942685	21942921	0	1	236	0
chr17	22039386	22039597	FPKM1_group_12532_transcript_1	0	.	22039386	22039597	0	1	211	0
chr17	22128663	22128880	FPKM1_group_12533_transcript_1	0	.	22128663	22128880	0	1	217	0
chr17	22419939	22420317	FPKM1_group_12537_transcript_3	0	.	22419939	22420317	0	1	378	0
chr17	22421859	22422259	FPKM1_group_12537_transcript_4	0	.	22421859	22422259	0	1	400	0
chr17	22424253	22424545	FPKM1_group_12537_transcript_5	0	.	22424253	22424545	0	1	292	0
chr17	22429717	22431235	FPKM1_group_12537_transcript_7	0	.	22429717	22431235	0	1	1518	0
chr17	22419012	22429343	FPKM1_group_12537_transcript_8	0	.	22419012	22429343	0	5	1025,226,583,42,35	0,4062,4385,8747,10296
chr17	22432292	22432672	FPKM1_group_12538_transcript_1	0	.	22432292	22432672	0	1	380	0
chr17	22432496	22433090	FPKM1_group_12538_transcript_2	0	.	22432496	22433090	0	1	594	0
chr17	22433236	22433565	FPKM1_group_12538_transcript_3	0	.	22433236	22433565	0	1	329	0
chr17	22433625	22433837	FPKM1_group_12538_transcript_4	0	.	22433625	22433837	0	1	212	0
chr17	22436832	22437049	FPKM1_group_12539_transcript_1	0	.	22436832	22437049	0	1	217	0
chr17	22437828	22438270	FPKM1_group_12539_transcript_2	0	.	22437828	22438270	0	1	442	0
chr17	22435436	22435989	FPKM1_group_12539_transcript_3	0	.	22435436	22435989	0	1	553	0
chr17	22665932	22667234	FPKM1_group_12547_transcript_1	0	.	22665932	22667234	0	1	1302	0
chr17	23812232	23812455	FPKM1_group_12563_transcript_1	0	.	23812232	23812455	0	1	223	0
chr17	25922815	25923023	FPKM1_group_12577_transcript_1	0	.	25922815	25923023	0	1	208	0
chr17	26403950	26404280	FPKM1_group_12578_transcript_2	0	.	26403950	26404280	0	1	330	0
chr17	26915702	26916166	FPKM1_group_12585_transcript_1	0	.	26915702	26916166	0	1	464	0
chr17	26917433	26918727	FPKM1_group_12585_transcript_4	0	.	26917433	26918727	0	1	1294	0
chr17	26920574	26921411	FPKM1_group_12586_transcript_1	0	.	26920574	26921411	0	1	837	0
chr17	30171258	30171476	FPKM1_group_12623_transcript_1	0	.	30171258	30171476	0	1	218	0
chr17	30626143	30633046	FPKM1_group_12631_transcript_1	0	-	30626143	30633046	0	2	78,166	0,6737
chr17	34257102	34257480	FPKM1_group_12689_transcript_1	0	.	34257102	34257480	0	1	378	0
chr17	34334271	34334601	FPKM1_group_12690_transcript_1	0	.	34334271	34334601	0	1	330	0
chr17	34656957	34658481	FPKM1_group_12707_transcript_1	0	+	34656957	34658481	0	1	1524	0
chr17	34660345	34660633	FPKM1_group_12708_transcript_1	0	.	34660345	34660633	0	1	288	0
chr17	35960418	35960726	FPKM1_group_12725_transcript_1	0	.	35960418	35960726	0	1	308	0
chr17	35960840	35961677	FPKM1_group_12725_transcript_2	0	.	35960840	35961677	0	1	837	0
chr17	37841811	37842341	FPKM1_group_12743_transcript_1	0	.	37841811	37842341	0	1	530	0
chr17	38279983	38280318	FPKM1_group_12750_transcript_1	0	.	38279983	38280318	0	1	335	0
chr17	38280593	38281633	FPKM1_group_12750_transcript_2	0	.	38280593	38281633	0	2	133,759	0,281
chr17	38284135	38284642	FPKM1_group_12751_transcript_2	0	.	38284135	38284642	0	1	507	0
chr17	38282736	38283091	FPKM1_group_12751_transcript_4	0	.	38282736	38283091	0	1	355	0
chr17	38291782	38292290	FPKM1_group_12752_transcript_1	0	.	38291782	38292290	0	1	508	0
chr17	38295051	38295281	FPKM1_group_12753_transcript_1	0	.	38295051	38295281	0	1	230	0
chr17	38320065	38320878	FPKM1_group_12754_transcript_1	0	+	38320065	38320878	0	2	101,188	0,625
chr17	38320419	38320661	FPKM1_group_12754_transcript_2	0	.	38320419	38320661	0	1	242	0
chr17	38322090	38322504	FPKM1_group_12755_transcript_1	0	.	38322090	38322504	0	1	414	0
chr17	38322775	38323389	FPKM1_group_12755_transcript_4	0	.	38322775	38323389	0	1	614	0
chr17	38898557	38898809	FPKM1_group_12772_transcript_1	0	.	38898557	38898809	0	1	252	0
chr17	39018660	39019155	FPKM1_group_12773_transcript_1	0	.	39018660	39019155	0	1	495	0
chr17	39723747	39723971	FPKM1_group_12784_transcript_1	0	.	39723747	39723971	0	1	224	0
chr17	39759745	39760301	FPKM1_group_12788_transcript_1	0	.	39759745	39760301	0	1	556	0
chr17	41006505	41009883	FPKM1_group_12826_transcript_1	0	.	41006505	41009883	0	1	3378	0
chr17	41693982	41694551	FPKM1_group_12835_transcript_1	0	.	41693982	41694551	0	1	569	0
chr17	44121492	44122017	FPKM1_group_12856_transcript_1	0	.	44121492	44122017	0	1	525	0
chr17	44136205	44138040	FPKM1_group_12860_transcript_1	0	.	44136205	44138040	0	1	1835	0
chr17	44165844	44166778	FPKM1_group_12863_transcript_1	0	.	44165844	44166778	0	1	934	0
chr17	44172849	44173327	FPKM1_group_12864_transcript_2	0	.	44172849	44173327	0	1	478	0
chr17	44174753	44175009	FPKM1_group_12865_transcript_1	0	.	44174753	44175009	0	1	256	0
chr17	44180951	44181596	FPKM1_group_12867_transcript_1	0	.	44180951	44181596	0	1	645	0
chr17	44687402	44687643	FPKM1_group_12883_transcript_1	0	+	44687402	44687643	0	1	241	0
chr17	44948422	44948892	FPKM1_group_12899_transcript_1	0	.	44948422	44948892	0	1	470	0
chr17	46199025	46199269	FPKM1_group_12938_transcript_2	0	.	46199025	46199269	0	1	244	0
chr17	48148482	48148740	FPKM1_group_12967_transcript_1	0	.	48148482	48148740	0	1	258	0
chr17	48350285	48359253	FPKM1_group_12970_transcript_1	0	+	48350285	48359253	0	3	12,152,91	0,7105,8877
chr17	48533348	48539333	FPKM1_group_12977_transcript_1	0	+	48533348	48539333	0	2	42,1268	0,4717
chr17	50925190	50925495	FPKM1_group_12999_transcript_1	0	.	50925190	50925495	0	1	305	0
chr17	50983381	50983925	FPKM1_group_13001_transcript_1	0	.	50983381	50983925	0	1	544	0
chr17	53204155	53204722	FPKM1_group_13041_transcript_2	0	.	53204155	53204722	0	1	567	0
chr17	53265000	53268486	FPKM1_group_13048_transcript_1	0	+	53265000	53268486	0	2	108,2109	0,1377
chr17	58271825	58272213	FPKM1_group_13105_transcript_1	0	.	58271825	58272213	0	1	388	0
chr17	58276263	58276613	FPKM1_group_13107_transcript_1	0	.	58276263	58276613	0	1	350	0
chr17	62461590	62461834	FPKM1_group_13174_transcript_1	0	.	62461590	62461834	0	1	244	0
chr17	62462130	62462638	FPKM1_group_13174_transcript_2	0	.	62462130	62462638	0	1	508	0
chr17	62462792	62463482	FPKM1_group_13174_transcript_3	0	.	62462792	62463482	0	1	690	0
chr17	62464944	62465272	FPKM1_group_13175_transcript_1	0	.	62464944	62465272	0	1	328	0
chr17	62469780	62470920	FPKM1_group_13176_transcript_3	0	-	62469780	62470920	0	2	267,50	0,1090
chr17	63203205	63203433	FPKM1_group_13197_transcript_1	0	.	63203205	63203433	0	1	228	0
chr17	64156951	64157365	FPKM1_group_13217_transcript_3	0	.	64156951	64157365	0	1	414	0
chr17	64155757	64156053	FPKM1_group_13217_transcript_6	0	.	64155757	64156053	0	1	296	0
chr17	64176850	64177058	FPKM1_group_13218_transcript_1	0	.	64176850	64177058	0	1	208	0
chr17	64331158	64332580	FPKM1_group_13224_transcript_3	0	+	64331158	64332580	0	2	975,43	0,1379
chr17	65214822	65215051	FPKM1_group_13228_transcript_2	0	.	65214822	65215051	0	1	229	0
chr17	65673712	65676121	FPKM1_group_13240_transcript_2	0	.	65673712	65676121	0	1	2409	0
chr17	66284214	66286971	FPKM1_group_13247_transcript_1	0	+	66284214	66286971	0	2	107,617	0,2140
chr17	66430904	66431792	FPKM1_group_13259_transcript_4	0	.	66430904	66431792	0	1	888	0
chr17	66431948	66433345	FPKM1_group_13259_transcript_5	0	.	66431948	66433345	0	1	1397	0
chr17	66589001	66601674	FPKM1_group_13263_transcript_1	0	+	66589001	66601674	0	2	462,123	0,12550
chr17	67546232	67546498	FPKM1_group_13277_transcript_1	0	.	67546232	67546498	0	1	266	0
chr17	67830928	67831488	FPKM1_group_13288_transcript_1	0	.	67830928	67831488	0	1	560	0
chr17	67873272	67875882	FPKM1_group_13291_transcript_1	0	.	67873272	67875882	0	1	2610	0
chr17	67876044	67876489	FPKM1_group_13291_transcript_2	0	.	67876044	67876489	0	1	445	0
chr17	67877722	67878039	FPKM1_group_13291_transcript_3	0	.	67877722	67878039	0	1	317	0
chr17	67876759	67877559	FPKM1_group_13291_transcript_4	0	.	67876759	67877559	0	1	800	0
chr17	68789354	68790133	FPKM1_group_13300_transcript_1	0	+	68789354	68790133	0	1	779	0
chr17	69771968	69772177	FPKM1_group_13325_transcript_1	0	.	69771968	69772177	0	1	209	0
chr17	72116336	72116601	FPKM1_group_13359_transcript_3	0	.	72116336	72116601	0	1	265	0
chr17	72118011	72118224	FPKM1_group_13359_transcript_4	0	.	72118011	72118224	0	1	213	0
chr17	72114537	72118873	FPKM1_group_13359_transcript_5	0	.	72114537	72118873	0	2	213,491	0,3845
chr17	72459080	72459495	FPKM1_group_13365_transcript_1	0	.	72459080	72459495	0	1	415	0
chr17	75047666	75047902	FPKM1_group_13427_transcript_1	0	.	75047666	75047902	0	1	236	0
chr17	75463837	75464533	FPKM1_group_13441_transcript_1	0	.	75463837	75464533	0	1	696	0
chr17	75461878	75463695	FPKM1_group_13441_transcript_2	0	.	75461878	75463695	0	1	1817	0
chr17	77438371	77438605	FPKM1_group_13482_transcript_1	0	+	77438371	77438605	0	1	234	0
chr18	53174	54115	FPKM1_group_13497_transcript_1	0	.	53174	54115	0	1	941	0
chr18	98701	98931	FPKM1_group_13499_transcript_1	0	.	98701	98931	0	1	230	0
chr18	96600	98495	FPKM1_group_13499_transcript_2	0	.	96600	98495	0	2	20,468	0,1427
chr18	1175505	1175744	FPKM1_group_13507_transcript_1	0	.	1175505	1175744	0	1	239	0
chr18	1351671	1353343	FPKM1_group_13517_transcript_3	0	.	1351671	1353343	0	1	1672	0
chr18	1656309	1656518	FPKM1_group_13521_transcript_2	0	.	1656309	1656518	0	1	209	0
chr18	5229129	5229439	FPKM1_group_13562_transcript_1	0	.	5229129	5229439	0	1	310	0
chr18	5228461	5229242	FPKM1_group_13562_transcript_3	0	.	5228461	5229242	0	1	781	0
chr18	5229979	5232413	FPKM1_group_13562_transcript_4	0	+	5229979	5232413	0	1	2434	0
chr18	5236544	5236755	FPKM1_group_13563_transcript_1	0	.	5236544	5236755	0	1	211	0
chr18	7223446	7223732	FPKM1_group_13578_transcript_1	0	.	7223446	7223732	0	1	286	0
chr18	7223861	7224537	FPKM1_group_13578_transcript_2	0	.	7223861	7224537	0	1	676	0
chr18	7225199	7225416	FPKM1_group_13578_transcript_3	0	.	7225199	7225416	0	1	217	0
chr18	7225528	7225750	FPKM1_group_13578_transcript_4	0	.	7225528	7225750	0	1	222	0
chr18	7232620	7232824	FPKM1_group_13579_transcript_1	0	.	7232620	7232824	0	1	204	0
chr18	8964491	8972663	FPKM1_group_13589_transcript_1	0	+	8964491	8972663	0	4	317,97,113,36	0,4740,6123,8136
chr18	8981161	8981872	FPKM1_group_13590_transcript_1	0	.	8981161	8981872	0	1	711	0
chr18	10134150	10134436	FPKM1_group_13606_transcript_1	0	.	10134150	10134436	0	1	286	0
chr18	10266255	10266558	FPKM1_group_13609_transcript_4	0	.	10266255	10266558	0	1	303	0
chr18	10479702	10479961	FPKM1_group_13612_transcript_1	0	.	10479702	10479961	0	1	259	0
chr18	11205404	11205625	FPKM1_group_13618_transcript_1	0	.	11205404	11205625	0	1	221	0
chr18	11237450	11238039	FPKM1_group_13619_transcript_1	0	-	11237450	11238039	0	3	187,103,39	0,380,550
chr18	11257495	11257710	FPKM1_group_13620_transcript_1	0	.	11257495	11257710	0	1	215	0
chr18	11444054	11456469	FPKM1_group_13624_transcript_1	0	+	11444054	11456469	0	4	478,87,234,601	0,696,11221,11814
chr18	11647916	11648378	FPKM1_group_13628_transcript_1	0	.	11647916	11648378	0	1	462	0
chr18	11664689	11664891	FPKM1_group_13629_transcript_1	0	.	11664689	11664891	0	1	202	0
chr18	11936533	11936915	FPKM1_group_13634_transcript_1	0	.	11936533	11936915	0	1	382	0
[truncated: 3,267 more rows]
