# Supplementary material for: Pervasive Transcription of the Human Genome Produces Thousands of Previously Unidentified Long Intergenic Noncoding RNAs
Source: PLoS Genet. 2013 Jun 20;9(6):e1003569. doi: 10.1371/journal.pgen.1003569 (PMC3688513; doi:10.1371/journal.pgen.1003569)
Supplement: Dataset S7 — RNA-seq dataset names, P values and FPKMs corresponding to each significantly expressed lincRNA in Dataset S6. (TXT) [file pgen.1003569.s007.txt]

ID	Dataset	FPKM	Pval	adjPval
FPKM1_group_10028_transcript_1	kidney_Raymond	3.86635429076	0.000602	0.076454
FPKM1_group_10036_transcript_1	adipose_Burge	6.39893280675	0.000697	0.088519
FPKM1_group_10036_transcript_1	adipose_Raymond	8.7332307883	0.0002	0.0254
FPKM1_group_10036_transcript_1	BreastStem_RM080_UCSF-UBC-REMC	115.866218741	3.7e-05	0.00469899999999
FPKM1_group_10036_transcript_1	BT20_Thompson	11.009698584	0.000612	0.077724
FPKM1_group_10036_transcript_1	heart_Burge	5.88393173052	0.000636	0.080772
FPKM1_group_10036_transcript_1	heart_Raymond	54.8118881577	3.1e-05	0.003937
FPKM1_group_10036_transcript_1	kidney_Raymond	11.288287815	0.000175	0.022225
FPKM1_group_10036_transcript_1	liver_female_Rep1_Gilad2	5.05541180711	0.000679	0.086233
FPKM1_group_10036_transcript_1	liver_male_Rep2_Gilad2	10.6384989264	0.000362	0.045974
FPKM1_group_10036_transcript_1	liver_Raymond	5.19133496759	0.000323	0.041021
FPKM1_group_10036_transcript_1	LuminalBreast_RM035_UCSF-UBC-REMC	15.7829527988	0.000263	0.033401
FPKM1_group_10036_transcript_1	LuminalBreast_RM080_UCSF-UBC-REMC	11.4571924377	0.000413	0.052451
FPKM1_group_10036_transcript_1	lung_Raymond	23.4347951795	6.8e-05	0.00863599999999
FPKM1_group_10036_transcript_1	MCF10A_Thompson	39.4965310688	0.000127	0.016129
FPKM1_group_10036_transcript_1	MCF7_Thompson	11.7805348942	0.000582	0.073914
FPKM1_group_10036_transcript_1	MyoepithelialBreast_RM035_UCSF-UBC-REMC	32.9638242833	7.5e-05	0.00952500000001
FPKM1_group_10036_transcript_1	MyoepithelialBreast_RM080_UCSF-UBC-REMC	84.5459653073	5.4e-05	0.006858
FPKM1_group_10036_transcript_1	ovary_Raymond	14.3721156264	0.000122	0.015494
FPKM1_group_10036_transcript_1	prostate_carcinoma_C03_Yen	10.3613634827	0.000512	0.065024
FPKM1_group_10036_transcript_1	prostate_carcinoma_C08_Yen	10.765413006	0.000496	0.062992
FPKM1_group_10036_transcript_1	prostate_normal_N02_Yen	7.72664418584	0.00066	0.08382
FPKM1_group_10036_transcript_1	prostate_normal_N03_Yen	9.28125913359	0.000563	0.071501
FPKM1_group_10036_transcript_1	prostate_normal_N08_Yen	15.3023710928	0.000364	0.046228
FPKM1_group_10036_transcript_1	prostate_normal_N13_Yen	12.0854065928	0.000475	0.060325
FPKM1_group_10036_transcript_1	spleen_Raymond	27.2631085648	5.9e-05	0.007493
FPKM1_group_10041_transcript_1	prostate_normal_N06_Yen	10.4086014875	0.00077	0.09779
FPKM1_group_10041_transcript_2	adipose_Raymond	3.51163668607	0.000524	0.066548
FPKM1_group_10041_transcript_2	heart_Raymond	9.22636434106	0.000165	0.020955
FPKM1_group_10041_transcript_2	liver_Raymond	3.99756565341	0.000404	0.051308
FPKM1_group_10041_transcript_2	MeI_Garraway	9.92330835638	0.00069	0.08763
FPKM1_group_10041_transcript_2	melanoma_M000921_Garraway	7.46302094887	0.000741	0.094107
FPKM1_group_10041_transcript_2	prostate_carcinoma_C13_Yen	9.63141165482	0.000588	0.074676
FPKM1_group_10041_transcript_2	prostate_carcinoma_C16_Yen	7.47073630912	0.000754	0.095758
FPKM1_group_10041_transcript_2	prostate_carcinoma_C19_Yen	11.2940920759	0.000623	0.079121
FPKM1_group_10041_transcript_2	prostate_carcinoma_C40_Yen	10.0946769658	0.000766	0.097282
FPKM1_group_10041_transcript_2	prostate_normal_N06_Yen	12.1524250874	0.000669	0.084963
FPKM1_group_10041_transcript_2	prostate_normal_N08_Yen	9.73193035801	0.000606	0.076962
FPKM1_group_10041_transcript_2	prostate_normal_N09_Yen	10.3072357114	0.000546	0.069342
FPKM1_group_10041_transcript_2	prostate_normal_N11_Yen	9.05214040238	0.000775	0.098425
FPKM1_group_10041_transcript_2	prostate_normal_N15_Yen	8.63001909433	0.000654	0.083058
FPKM1_group_10041_transcript_2	prostate_normal_N23_Yen	11.8071552851	0.000483	0.061341
FPKM1_group_10041_transcript_2	skeletal_muscle_Burge	6.55843606637	0.000571	0.072517
FPKM1_group_10041_transcript_2	skeletal_muscle_Raymond	5.2917147646	0.00025	0.03175
FPKM1_group_10041_transcript_2	testes_Raymond	5.498123048	0.000562	0.071374
FPKM1_group_10042_transcript_1	brain_Burge	14.9437476244	0.000374	0.047498
FPKM1_group_10042_transcript_1	brain_Hughes	8.23287639764	0.000734	0.093218
FPKM1_group_10043_transcript_1	brain_Burge	22.8860057444	0.00025	0.03175
FPKM1_group_10043_transcript_1	brain_Hughes	13.0307537732	0.000484	0.061468
FPKM1_group_10043_transcript_1	brain_Wong	12.5700864442	0.0005	0.0635
FPKM1_group_10048_transcript_1	brain_Burge	13.1507465058	0.000432	0.054864
FPKM1_group_10048_transcript_1	BT474_Burge	10.6492463928	0.000563	0.071501
FPKM1_group_10048_transcript_1	heart_Burge	5.29692208189	0.000696	0.088392
FPKM1_group_10048_transcript_1	HME_Burge	6.13528071637	0.000766	0.097282
FPKM1_group_10048_transcript_1	lymph_node_Burge	6.41847276856	0.000776	0.098552
FPKM1_group_10048_transcript_1	MCF7_Burge	16.2687636032	0.00034	0.04318
FPKM1_group_10048_transcript_1	T47D_Burge	7.4638537505	0.000723	0.091821
FPKM1_group_10049_transcript_3	BT20_Thompson	10.6616834349	0.000624	0.079248
FPKM1_group_10049_transcript_3	MCF7_Burge	9.82113347429	0.000576	0.073152
FPKM1_group_10049_transcript_3	MDAMB468_Thompson	8.20757265189	0.000783	0.099441
FPKM1_group_10049_transcript_3	prostate_carcinoma_C02_Yen	11.1044570737	0.000522	0.066294
FPKM1_group_10049_transcript_3	prostate_carcinoma_C03_Yen	7.62225303499	0.000712	0.090424
FPKM1_group_10049_transcript_3	prostate_carcinoma_C05_Yen	12.2554754252	0.000751	0.095377
FPKM1_group_10049_transcript_3	prostate_carcinoma_C06_Yen	11.0180149707	0.000706	0.089662
FPKM1_group_10049_transcript_3	prostate_carcinoma_C07_Yen	11.9218439637	0.000737	0.093599
FPKM1_group_10049_transcript_3	prostate_carcinoma_C08_Yen	12.1838289088	0.000433	0.054991
FPKM1_group_10049_transcript_3	prostate_carcinoma_C11_Yen	12.0295131924	0.000786	0.099822
FPKM1_group_10049_transcript_3	prostate_carcinoma_C13_Yen	14.2830689447	0.000381	0.048387
FPKM1_group_10049_transcript_3	prostate_carcinoma_C15_Yen	14.0839038378	0.000622	0.078994
FPKM1_group_10049_transcript_3	prostate_carcinoma_C16_Yen	12.9293924877	0.000396	0.050292
FPKM1_group_10049_transcript_3	prostate_carcinoma_C18_Yen	15.7684029363	0.000447	0.056769
FPKM1_group_10049_transcript_3	prostate_carcinoma_C19_Yen	12.0280740003	0.00058	0.07366
FPKM1_group_10049_transcript_3	prostate_carcinoma_C23_Yen	16.1747794249	0.000607	0.077089
FPKM1_group_10049_transcript_3	prostate_carcinoma_C33_Yen	11.3361997455	0.000763	0.096901
FPKM1_group_10049_transcript_3	prostate_carcinoma_C40_Yen	21.8524230253	0.000356	0.045212
FPKM1_group_10049_transcript_3	prostate_normal_N02_Yen	7.5787241958	0.00068	0.08636
FPKM1_group_10049_transcript_3	prostate_normal_N03_Yen	11.4044815416	0.000443	0.056261
FPKM1_group_10049_transcript_3	prostate_normal_N06_Yen	10.195104594	0.000783	0.099441
FPKM1_group_10049_transcript_3	prostate_normal_N08_Yen	12.8652173956	0.000445	0.056515
FPKM1_group_10049_transcript_3	prostate_normal_N11_Yen	10.8714793154	0.000644	0.081788
FPKM1_group_10049_transcript_3	prostate_normal_N13_Yen	13.0974727878	0.000443	0.056261
FPKM1_group_10049_transcript_3	prostate_normal_N15_Yen	14.3825552831	0.000404	0.051308
FPKM1_group_10049_transcript_3	prostate_normal_N19_Yen	7.35891575031	0.000742	0.094234
FPKM1_group_10049_transcript_3	prostate_normal_N23_Yen	13.8233887056	0.000401	0.050927
FPKM1_group_10049_transcript_3	T47D_Burge	12.607440803	0.000449	0.057023
FPKM1_group_10049_transcript_3	ZR751_Thompson	10.9324629682	0.000575	0.073025
FPKM1_group_10050_transcript_1	colon_Raymond	3.89262204133	0.000534	0.067818
FPKM1_group_10050_transcript_1	LuminalBreast_RM035_UCSF-UBC-REMC	6.82434012249	0.000693	0.088011
FPKM1_group_10050_transcript_1	LuminalBreast_RM080_UCSF-UBC-REMC	9.00105059395	0.000512	0.065024
FPKM1_group_10050_transcript_1	MCF10A_Thompson	7.63620730534	0.000749	0.095123
FPKM1_group_10050_transcript_1	prostate_carcinoma_C03_Yen	7.9679925778	0.000677	0.085979
FPKM1_group_10050_transcript_1	prostate_normal_N08_Yen	9.24603196998	0.000647	0.082169
FPKM1_group_10052_transcript_1	IMR90_REMC-UCSD	7.99237966028	0.000403	0.051181
FPKM1_group_10053_transcript_1	H9_polyA-_Chen	2.24584620862	0.000592	0.075184
FPKM1_group_10053_transcript_1	IMR90_REMC-UCSD	13.0105835562	0.000276	0.035052
FPKM1_group_10053_transcript_1	MeI_Garraway	12.261559176	0.000551	0.069977
FPKM1_group_10053_transcript_1	melanoma_M000216_Garraway	8.61501471003	0.000594	0.075438
FPKM1_group_10063_transcript_1	prostate_carcinoma_C03_Yen	21.1498082559	0.000208	0.026416
FPKM1_group_10063_transcript_1	prostate_normal_N03_Yen	16.5570439434	0.000289	0.036703
FPKM1_group_10063_transcript_2	prostate_carcinoma_C03_Yen	14.9502445008	0.000315	0.040005
FPKM1_group_10063_transcript_2	prostate_normal_N03_Yen	15.9703206921	0.000302	0.038354
FPKM1_group_10070_transcript_1	CD4_Snyder	2.76173427202	0.000652	0.082804
FPKM1_group_10070_transcript_1	lung_Raymond	2.88273796271	0.0007	0.0889
FPKM1_group_10080_transcript_3	H1_UCSD-REMC	6.5538962447	0.000764	0.097028
FPKM1_group_10092_transcript_1	prostate_normal_N09_Yen	8.27327453103	0.0007	0.0889
FPKM1_group_10098_transcript_1	skeletal_muscle_Raymond	2.46946689014	0.00059	0.07493
FPKM1_group_10100_transcript_1	K562_CSHL-ENCODE	24.1275226928	0.000381	0.048387
FPKM1_group_10104_transcript_1	MeI_Garraway	8.53404518649	0.00078	0.09906
FPKM1_group_1010_transcript_4	kidney_Raymond	3.32908383841	0.000738	0.093726
FPKM1_group_10135_transcript_1	melanoma_M990802_Garraway	6.74272079631	0.000768	0.097536
FPKM1_group_10141_transcript_1	liver_Raymond	2.01890480147	0.000735	0.093345
FPKM1_group_10141_transcript_3	liver_Raymond	2.04916086798	0.000726	0.092202
FPKM1_group_1014_transcript_2	brain_Burge	13.6741068769	0.000415	0.052705
FPKM1_group_1014_transcript_2	heart_Raymond	3.35742334869	0.000447	0.056769
FPKM1_group_1014_transcript_2	liver_Blencowe	8.35181590192	0.000465	0.059055
FPKM1_group_1014_transcript_2	liver_Burge	8.34553116168	0.000465	0.059055
FPKM1_group_1014_transcript_2	liver_female_Rep2_Gilad2	4.66894948286	0.000682	0.086614
FPKM1_group_1014_transcript_2	liver_male_Rep1_Gilad2	4.36508224396	0.000739	0.093853
FPKM1_group_1014_transcript_2	liver_male_Rep3_Gilad2	4.50985103448	0.000784	0.099568
FPKM1_group_1014_transcript_2	liver_Raymond	3.85662583871	0.000416	0.052832
FPKM1_group_1014_transcript_2	ovary_Raymond	3.55325367886	0.000781	0.099187
FPKM1_group_10165_transcript_1	heart_Raymond	4.07902423499	0.000375	0.047625
FPKM1_group_10165_transcript_1	skeletal_muscle_Raymond	42.598303855	2.50000000001e-05	0.00317500000001
FPKM1_group_10177_transcript_3	H9_polyA-_Chen	2.31836654132	0.000575	0.073025
FPKM1_group_10214_transcript_2	liver_Raymond	1.93244206907	0.000772	0.098044
FPKM1_group_10222_transcript_1	A549_Rep2_Myers	8.93532128319	0.000533	0.067691
FPKM1_group_10222_transcript_1	HeLa_miR-1_32hr_Bartel	8.96358694066	0.000552	0.070104
FPKM1_group_10228_transcript_1	HeLa_polyA-_Chen	2.1772480498	0.000742	0.094234
FPKM1_group_1022_transcript_1	B_cells_Cheung	18.7284341906	0.000299	0.037973
FPKM1_group_1022_transcript_1	B_cells_Pritchard	14.7820030575	0.00041	0.05207
FPKM1_group_1022_transcript_1	BreastStem_RM080_UCSF-UBC-REMC	24.6567526918	0.000226	0.028702
FPKM1_group_1022_transcript_1	BT474_Thompson	12.113140153	0.000521	0.066167
FPKM1_group_1022_transcript_1	CD4_activated_Ind1_Plagnol	20.7762169607	0.000366	0.046482
FPKM1_group_1022_transcript_1	CD4_activated_Ind2_Plagnol	36.3944509256	0.000184	0.023368
FPKM1_group_1022_transcript_1	CD4_activated_Ind3_Plagnol	18.5400694874	0.000323	0.041021
FPKM1_group_1022_transcript_1	CD4_activated_Ind4_Plagnol	22.3989361569	0.000305	0.038735
FPKM1_group_1022_transcript_1	CD4_resting_Ind1_Plagnol	18.3091408796	0.000319	0.040513
FPKM1_group_1022_transcript_1	CD4_resting_Ind2_Plagnol	35.8559720381	0.000198	0.025146
FPKM1_group_1022_transcript_1	CD4_resting_Ind3_Plagnol	39.0757118645	0.00012	0.01524
FPKM1_group_1022_transcript_1	CD4_resting_Ind4_Plagnol	48.3268899471	0.000125	0.015875
FPKM1_group_1022_transcript_1	CD4_Snyder	4.06933506036	0.000456	0.057912
FPKM1_group_1022_transcript_1	H1_Caltech-ENCODE_Rep2	20.0657175484	0.000542	0.068834
FPKM1_group_1022_transcript_1	H1_UCSF-UBC-REMC	13.9372909288	0.000606	0.076962
FPKM1_group_1022_transcript_1	H9_Wysocka	23.7930682721	0.00023	0.02921
FPKM1_group_1022_transcript_1	HeLa_miR-1_12hr_Bartel	23.090189346	0.000192	0.024384
FPKM1_group_1022_transcript_1	HeLa_miR-1_32hr_Bartel	11.280446277	0.000451	0.057277
FPKM1_group_1022_transcript_1	HeLa_miR-155_12hr_Bartel	32.6531948324	0.000163	0.020701
FPKM1_group_1022_transcript_1	HeLa_miR-155_32hr_Bartel	10.2777589802	0.000498	0.063246
FPKM1_group_1022_transcript_1	HeLa_polyA+_Chen	32.3985568311	0.000171	0.021717
FPKM1_group_1022_transcript_1	HeLa_WT_12hr_Bartel	23.1940243022	0.000189	0.024003
FPKM1_group_1022_transcript_1	HeLa_WT_32hr_Bartel	12.1199127197	0.000396	0.050292
FPKM1_group_1022_transcript_1	HepG2_Caltech-ENCODE_Rep2	18.4968743908	0.000326	0.041402
FPKM1_group_1022_transcript_1	K562_Caltech-ENCODE_Rep1	86.3364002199	7.1e-05	0.00901700000001
FPKM1_group_1022_transcript_1	K562_Caltech-ENCODE_Rep2	202.603780368	2.4e-05	0.003048
FPKM1_group_1022_transcript_1	K562_CSHL-ENCODE	74.1235323215	0.000118	0.014986
FPKM1_group_1022_transcript_1	K562_Garraway_Rep2	18.9952077804	0.00046	0.05842
FPKM1_group_1022_transcript_1	LuminalBreast_RM080_UCSF-UBC-REMC	32.9818822829	0.000142	0.018034
FPKM1_group_1022_transcript_1	MCF10A_Thompson	10.473911715	0.00055	0.06985
FPKM1_group_1022_transcript_1	MCF7_Thompson	28.7750961054	0.000214	0.027178
FPKM1_group_1022_transcript_1	MDAMB231_Thompson	9.38140928366	0.000634	0.080518
FPKM1_group_1022_transcript_1	MDAMB468_Thompson	36.5074208329	0.000137	0.017399
FPKM1_group_1022_transcript_1	MeI_Garraway	16.2725437878	0.000425	0.053975
FPKM1_group_1022_transcript_1	melanoma_M000216_Garraway	43.8848052871	0.000128	0.016256
FPKM1_group_1022_transcript_1	melanoma_M000921_Garraway	7.75582622778	0.000715	0.090805
FPKM1_group_1022_transcript_1	melanoma_M010403_Garraway	14.968528788	0.00039	0.04953
FPKM1_group_1022_transcript_1	melanoma_M970109_Garraway	7.93449317348	0.000775	0.098425
FPKM1_group_1022_transcript_1	melanoma_M980409_Garraway	20.9229165441	0.000188	0.023876
FPKM1_group_1022_transcript_1	melanoma_M980928_Garraway	18.9336144229	0.000266	0.033782
FPKM1_group_1022_transcript_1	melanoma_M990514_Garraway	28.1205114231	0.000163	0.020701
FPKM1_group_1022_transcript_1	melanoma_M990802_Garraway	33.6977312866	0.000167	0.021209
FPKM1_group_1022_transcript_1	MyoepithelialBreast_RM035_UCSF-UBC-REMC	4.65839053526	0.000777	0.098679
FPKM1_group_1022_transcript_1	MyoepithelialBreast_RM080_UCSF-UBC-REMC	36.6727919967	0.000115	0.014605
FPKM1_group_1022_transcript_1	NEC_from_H9_Wysocka	7.6383846847	0.000725	0.092075
FPKM1_group_1022_transcript_1	prostate_carcinoma_C07_Yen	27.6499857527	0.000308	0.039116
FPKM1_group_1022_transcript_1	prostate_carcinoma_C08_Yen	15.2814125297	0.000348	0.044196
FPKM1_group_1022_transcript_1	prostate_carcinoma_C09_Yen	21.1706156428	0.000436	0.055372
FPKM1_group_1022_transcript_1	prostate_carcinoma_C11_Yen	14.2888182468	0.00068	0.08636
FPKM1_group_1022_transcript_1	prostate_carcinoma_C27_Yen	12.3357917064	0.000692	0.087884
FPKM1_group_1022_transcript_1	prostate_carcinoma_C33_Yen	20.0895163041	0.000459	0.058293
FPKM1_group_1022_transcript_1	prostate_carcinoma_C37_Yen	17.3929510822	0.000581	0.073787
FPKM1_group_1022_transcript_1	prostate_normal_N03_Yen	12.0454113695	0.000421	0.053467
FPKM1_group_1022_transcript_1	T47D_Thompson	14.164365661	0.000439	0.055753
FPKM1_group_10236_transcript_2	skeletal_muscle_Raymond	3.28733355294	0.000424	0.053848
FPKM1_group_10247_transcript_1	adipose_Raymond	11.5913152853	0.000159	0.020193
FPKM1_group_10247_transcript_1	colon_Raymond	5.28432754209	0.000352	0.044704
FPKM1_group_10247_transcript_1	heart_Raymond	11.523384509	0.000131	0.016637
FPKM1_group_10247_transcript_1	liver_Raymond	3.74460766082	0.000429	0.054483
FPKM1_group_10247_transcript_1	lung_Raymond	3.77188120709	0.000521	0.066167
FPKM1_group_10247_transcript_1	ovary_Raymond	13.6822382323	0.000128	0.016256
FPKM1_group_10247_transcript_1	skeletal_muscle_Raymond	2.06536066409	0.00073	0.09271
FPKM1_group_10247_transcript_1	spleen_Raymond	7.05803807319	0.000301	0.038227
FPKM1_group_10257_transcript_1	liver_male_Rep1_Gilad2	8.95990565864	0.000422	0.053594
FPKM1_group_10257_transcript_1	liver_male_Rep2_Gilad2	8.09012806228	0.000448	0.056896
FPKM1_group_10257_transcript_2	liver_female_Rep2_Gilad2	8.3633051941	0.000391	0.049657
FPKM1_group_10257_transcript_2	liver_Gilad	15.0149506918	0.000408	0.051816
FPKM1_group_10257_transcript_2	liver_male_Rep2_Gilad2	7.3841897584	0.000497	0.063119
FPKM1_group_10257_transcript_3	liver_female_Rep1_Gilad2	13.1559809332	0.000263	0.033401
FPKM1_group_10257_transcript_3	liver_female_Rep2_Gilad2	16.8397719516	0.000216	0.027432
FPKM1_group_10257_transcript_3	liver_female_Rep3_Gilad2	12.6460662162	0.000367	0.046609
FPKM1_group_10257_transcript_3	liver_Gilad	16.1222059226	0.000383	0.048641
FPKM1_group_10257_transcript_3	liver_male_Rep1_Gilad2	10.4874540446	0.000385	0.048895
FPKM1_group_10257_transcript_3	liver_male_Rep2_Gilad2	19.2797644727	0.000208	0.026416
FPKM1_group_10257_transcript_3	liver_male_Rep3_Gilad2	4.53569545301	0.000779	0.098933
FPKM1_group_10259_transcript_1	liver_Raymond	4.07242981163	0.000397	0.050419
FPKM1_group_10261_transcript_1	liver_female_Rep2_Gilad2	4.20263181917	0.000766	0.097282
FPKM1_group_10263_transcript_3	melanoma_M970109_Garraway	10.3043875837	0.00058	0.07366
FPKM1_group_10277_transcript_1	colon_Raymond	9.1276800638	0.000171	0.021717
FPKM1_group_10299_transcript_2	testes_Raymond	12.0377407703	0.000227	0.028829
FPKM1_group_10300_transcript_1	testes_Raymond	12.1996088763	0.000223	0.028321
FPKM1_group_10300_transcript_2	melanoma_M980409_Garraway	6.25390863209	0.000671	0.085217
FPKM1_group_10300_transcript_3	melanoma_M980409_Garraway	7.73951144891	0.000534	0.067818
FPKM1_group_10300_transcript_4	testes_Raymond	4.59636082835	0.000682	0.086614
FPKM1_group_10301_transcript_1	testes_Raymond	75.666621721	3.5e-05	0.004445
FPKM1_group_10302_transcript_1	melanoma_M980409_Garraway	16.0865613392	0.000246	0.031242
FPKM1_group_10302_transcript_1	melanoma_M980928_Garraway	7.35281515739	0.00075	0.09525
FPKM1_group_10303_transcript_1	melanoma_M980409_Garraway	17.1358344805	0.00023	0.02921
FPKM1_group_10304_transcript_1	melanoma_M980409_Garraway	12.8868420298	0.000321	0.040767
FPKM1_group_10309_transcript_3	MeI_Garraway	14.9116380947	0.000468	0.059436
FPKM1_group_10309_transcript_3	melanoma_M990802_Garraway	7.46291104624	0.000679	0.086233
FPKM1_group_10313_transcript_1	MCF10A_Thompson	7.25218790811	0.000776	0.098552
FPKM1_group_10317_transcript_1	prostate_normal_N13_Yen	11.6089210282	0.000493	0.062611
FPKM1_group_10335_transcript_5	spleen_Raymond	3.29605371002	0.000753	0.095631
FPKM1_group_10351_transcript_1	adipose_Raymond	3.08164035716	0.000599	0.076073
FPKM1_group_10351_transcript_1	CD4_Snyder	4.88400575941	0.000371	0.047117
FPKM1_group_10351_transcript_1	LuminalBreast_RM035_UCSF-UBC-REMC	18.2852932705	0.000229	0.029083
FPKM1_group_10351_transcript_1	lung_Raymond	2.86704959285	0.000702	0.089154
FPKM1_group_10351_transcript_1	melanoma_M980409_Garraway	76.4948039736	5.8e-05	0.007366
FPKM1_group_10351_transcript_1	melanoma_M980928_Garraway	9.7704074427	0.000533	0.067691
FPKM1_group_10351_transcript_1	melanoma_M990802_Garraway	48.2471487728	0.000119	0.015113
FPKM1_group_10351_transcript_1	MyoepithelialBreast_RM035_UCSF-UBC-REMC	32.6929378906	7.5e-05	0.00952500000001
FPKM1_group_10351_transcript_2	melanoma_M980409_Garraway	38.372997087	0.000111	0.014097
FPKM1_group_10351_transcript_2	melanoma_M990802_Garraway	24.4876768705	0.000213	0.027051
FPKM1_group_10351_transcript_2	MyoepithelialBreast_RM035_UCSF-UBC-REMC	6.63681114231	0.000543	0.068961
FPKM1_group_10352_transcript_2	HeLa_polyA-_Chen	2.69991398223	0.000548	0.069596
FPKM1_group_10352_transcript_2	melanoma_M980409_Garraway	6.18936256655	0.000679	0.086233
FPKM1_group_10352_transcript_2	melanoma_M990802_Garraway	9.75851439872	0.000497	0.063119
FPKM1_group_10352_transcript_2	MyoepithelialBreast_RM035_UCSF-UBC-REMC	5.76701600828	0.000629	0.079883
FPKM1_group_10366_transcript_2	adipose_Raymond	2.78724790076	0.000648	0.082296
FPKM1_group_10367_transcript_3	adipose_Raymond	2.40775089409	0.000766	0.097282
FPKM1_group_10372_transcript_1	liver_male_Rep1_Gilad2	4.34482664189	0.000744	0.094488
FPKM1_group_10373_transcript_2	kidney_Raymond	3.65200062657	0.00065	0.08255
FPKM1_group_10373_transcript_2	liver_Raymond	2.17532821068	0.000677	0.085979
FPKM1_group_10376_transcript_1	adipose_Raymond	2.57021919151	0.000703	0.089281
FPKM1_group_10380_transcript_1	adipose_Raymond	3.83689483814	0.000485	0.061595
FPKM1_group_10380_transcript_1	kidney_Raymond	6.79833962792	0.000294	0.037338
FPKM1_group_10381_transcript_1	liver_Gilad	10.8751781551	0.000579	0.073533
FPKM1_group_10382_transcript_2	liver_Gilad	8.45402339821	0.000782	0.099314
FPKM1_group_10383_transcript_2	liver_female_Rep1_Gilad2	32.020989658	0.000125	0.015875
FPKM1_group_10383_transcript_2	liver_Gilad	11.0928495882	0.000566	0.071882
FPKM1_group_10383_transcript_3	liver_Gilad	15.8599136602	0.000389	0.049403
FPKM1_group_10383_transcript_5	liver_Gilad	8.41965150377	0.000782	0.099314
FPKM1_group_1038_transcript_1	liver_Raymond	2.9491844649	0.000512	0.065024
FPKM1_group_1039_transcript_1	melanoma_M980409_Garraway	6.64321701535	0.000629	0.079883
FPKM1_group_10420_transcript_1	kidney_Raymond	7.07027321303	0.000276	0.035052
FPKM1_group_10464_transcript_1	testes_Raymond	12.7173976589	0.00021	0.02667
FPKM1_group_1049_transcript_1	kidney_Raymond	7.31659870269	0.000265	0.033655
FPKM1_group_10509_transcript_2	heart_Raymond	2.28382867324	0.000688	0.087376
FPKM1_group_1050_transcript_2	kidney_Raymond	4.05671413863	0.000575	0.073025
FPKM1_group_1050_transcript_3	kidney_Raymond	3.78687353279	0.000618	0.078486
FPKM1_group_10516_transcript_2	MCF10A_Thompson	10.1333738734	0.000567	0.072009
FPKM1_group_10516_transcript_2	MCF7_Thompson	9.80621661556	0.000687	0.087249
FPKM1_group_10530_transcript_1	H1_RepB_Snyder	32.1279710081	0.000128	0.016256
FPKM1_group_10533_transcript_1	adipose_Raymond	3.02000755002	0.000611	0.077597
FPKM1_group_10533_transcript_1	BT474_Burge	32.9673059163	0.000159	0.020193
FPKM1_group_10533_transcript_1	BT474_Thompson	31.2927772117	0.000198	0.025146
FPKM1_group_10533_transcript_1	CD4_Snyder	3.40773994087	0.000525	0.066675
FPKM1_group_10533_transcript_1	colon_Raymond	11.5662952791	0.000132	0.016764
FPKM1_group_10533_transcript_1	heart_Raymond	1.9488671345	0.000785	0.099695
FPKM1_group_10533_transcript_1	HME_Burge	6.66064253179	0.000723	0.091821
FPKM1_group_10533_transcript_1	kidney_Raymond	10.5751949768	0.00019	0.02413
FPKM1_group_10533_transcript_1	lung_Raymond	6.97836123121	0.000269	0.034163
FPKM1_group_10533_transcript_1	ovary_Raymond	7.32759869774	0.000282	0.035814
FPKM1_group_10533_transcript_1	prostate_carcinoma_C18_Yen	9.83746045274	0.000703	0.089281
FPKM1_group_10533_transcript_1	prostate_normal_N15_Yen	14.1106139365	0.000412	0.052324
FPKM1_group_10533_transcript_1	prostate_normal_N19_Yen	10.9893141871	0.0005	0.0635
FPKM1_group_10533_transcript_1	prostate_normal_N23_Yen	10.8073447089	0.000527	0.066929
FPKM1_group_10533_transcript_1	spleen_Raymond	4.12360527428	0.00056	0.07112
FPKM1_group_10533_transcript_1	T47D_Burge	20.7638882558	0.000261	0.033147
FPKM1_group_10533_transcript_1	T47D_Thompson	10.028370888	0.000624	0.079248
FPKM1_group_10533_transcript_1	testes_Raymond	5.81579237967	0.000516	0.065532
FPKM1_group_10533_transcript_1	ZR751_Thompson	8.41226668315	0.000745	0.094615
FPKM1_group_10534_transcript_1	BT474_Thompson	10.2017688866	0.000613	0.077851
FPKM1_group_10534_transcript_1	prostate_carcinoma_C03_Yen	7.23136826397	0.000741	0.094107
FPKM1_group_1061_transcript_1	adipose_Raymond	10.5572297829	0.000172	0.021844
FPKM1_group_1061_transcript_2	adipose_Raymond	10.334626597	0.000176	0.022352
FPKM1_group_1062_transcript_1	adipose_Raymond	4.67976376553	0.00038	0.04826
FPKM1_group_1063_transcript_1	adipose_Raymond	5.76337318706	0.000312	0.039624
FPKM1_group_10646_transcript_2	H1_UCSD-REMC	6.39921991311	0.000785	0.099695
FPKM1_group_1064_transcript_1	adipose_Raymond	8.01063010615	0.000224	0.028448
FPKM1_group_10654_transcript_1	testes_Raymond	6.80155739128	0.000439	0.055753
FPKM1_group_1065_transcript_1	adipose_Raymond	8.60401011401	0.000205	0.026035
FPKM1_group_10666_transcript_2	HeLa_miR-1_12hr_Bartel	6.83248288811	0.000783	0.099441
FPKM1_group_10666_transcript_2	HeLa_polyA-_Chen	2.3972174404	0.000648	0.082296
FPKM1_group_10666_transcript_2	K562_CSHL-ENCODE	13.5480648193	0.000649	0.082423
FPKM1_group_10666_transcript_2	prostate_carcinoma_C09_Yen	11.3859545443	0.000722	0.091694
FPKM1_group_10666_transcript_2	prostate_normal_N02_Yen	7.1159472227	0.000728	0.092456
FPKM1_group_10666_transcript_2	prostate_normal_N06_Yen	14.3298389845	0.000579	0.073533
FPKM1_group_10688_transcript_2	prostate_carcinoma_C29_Yen	10.3776432979	0.00053	0.06731
FPKM1_group_10688_transcript_2	prostate_carcinoma_C40_Yen	9.87562604607	0.000774	0.098298
FPKM1_group_10688_transcript_2	prostate_normal_N23_Yen	9.73605125739	0.000591	0.075057
FPKM1_group_10694_transcript_2	ovary_Raymond	3.65477521254	0.000754	0.095758
FPKM1_group_10698_transcript_1	ovary_Raymond	3.82021771188	0.000707	0.089789
FPKM1_group_10698_transcript_2	ovary_Raymond	3.58969730634	0.000773	0.098171
FPKM1_group_1069_transcript_1	adipose_Raymond	7.01550426442	0.00025	0.03175
FPKM1_group_10700_transcript_1	skeletal_muscle_Raymond	2.30787231098	0.000638	0.081026
FPKM1_group_10701_transcript_1	skeletal_muscle_Raymond	7.51653470129	0.000163	0.020701
FPKM1_group_10710_transcript_2	adipose_Raymond	2.33746714398	0.000782	0.099314
FPKM1_group_10710_transcript_2	ovary_Raymond	3.96028273805	0.000668	0.084836
FPKM1_group_10710_transcript_2	spleen_Raymond	4.6677807381	0.000471	0.059817
FPKM1_group_10721_transcript_1	K562_Garraway_Rep1	17.6365354597	0.000534	0.067818
FPKM1_group_1072_transcript_1	A549_Rep1_Myers	25.2653979603	0.000203	0.025781
FPKM1_group_1072_transcript_1	CD4_activated_Ind3_Plagnol	7.53522916019	0.000777	0.098679
FPKM1_group_1072_transcript_1	CD4_resting_Ind2_Plagnol	14.2656605169	0.00046	0.05842
FPKM1_group_1072_transcript_1	H9_Wysocka	9.68676082535	0.000705	0.089535
FPKM1_group_1072_transcript_1	HeLa_miR-1_12hr_Bartel	32.1483616489	0.000132	0.016764
FPKM1_group_1072_transcript_1	HeLa_miR-1_32hr_Bartel	9.93352731857	0.000499	0.063373
FPKM1_group_1072_transcript_1	HeLa_miR-155_12hr_Bartel	65.8735007826	7.7e-05	0.009779
FPKM1_group_1072_transcript_1	HeLa_miR-155_32hr_Bartel	18.6667879985	0.000263	0.033401
FPKM1_group_1072_transcript_1	HeLa_WT_12hr_Bartel	7.29449591593	0.000723	0.091821
FPKM1_group_1072_transcript_1	HepG2_Caltech-ENCODE_Rep2	11.8376885422	0.000523	0.066421
FPKM1_group_1072_transcript_1	liver_Gilad	14.3649741302	0.000422	0.053594
FPKM1_group_1072_transcript_1	lymph_node_Burge	35.518286408	0.000177	0.022479
FPKM1_group_1072_transcript_1	MIP101_Marra	99.9650857342	5.4e-05	0.006858
FPKM1_group_1072_transcript_1	NEC_from_H9_Wysocka	19.5612912692	0.000238	0.030226
FPKM1_group_1072_transcript_1	prostate_carcinoma_C08_Yen	131.876309323	3.8e-05	0.004826
FPKM1_group_1072_transcript_1	prostate_carcinoma_C18_Yen	71.0997506764	8e-05	0.01016
FPKM1_group_10737_transcript_1	skeletal_muscle_Raymond	4.24884268071	0.000311	0.039497
FPKM1_group_10741_transcript_1	skeletal_muscle_Raymond	16.2058764666	7.6e-05	0.009652
FPKM1_group_10749_transcript_1	MCF7_Burge	116.713077022	3.9e-05	0.004953
FPKM1_group_10749_transcript_1	MCF7_Thompson	63.310576735	9.2e-05	0.011684
FPKM1_group_10749_transcript_1	melanoma_M980409_Garraway	10.8427938173	0.000381	0.048387
FPKM1_group_10749_transcript_1	MeWo_Garraway	35.4140591599	0.000178	0.022606
FPKM1_group_10750_transcript_1	MCF7_Burge	10.1281722084	0.000564	0.071628
FPKM1_group_10752_transcript_1	MCF7_Burge	17.914173134	0.000308	0.039116
FPKM1_group_10754_transcript_1	MCF7_Burge	17.7149633335	0.000311	0.039497
FPKM1_group_10754_transcript_2	MCF7_Burge	18.5366221152	0.000294	0.037338
FPKM1_group_10754_transcript_3	MCF7_Burge	22.6640621429	0.000227	0.028829
FPKM1_group_10758_transcript_4	MCF7_Burge	8.9916658048	0.000622	0.078994
FPKM1_group_10788_transcript_1	LuminalBreast_RM035_UCSF-UBC-REMC	8.66469664726	0.000533	0.067691
FPKM1_group_1079_transcript_1	IMR90_REMC-UCSD	9.30186559333	0.000352	0.044704
FPKM1_group_1079_transcript_2	IMR90_REMC-UCSD	5.36455340942	0.000553	0.070231
FPKM1_group_1079_transcript_3	IMR90_REMC-UCSD	10.1096591843	0.000332	0.042164
FPKM1_group_1080_transcript_1	HeLa_WT_12hr_Bartel	6.68350395032	0.000785	0.099695
FPKM1_group_1080_transcript_2	HeLa_miR-1_12hr_Bartel	13.2227661538	0.000395	0.050165
FPKM1_group_1080_transcript_2	HeLa_miR-1_32hr_Bartel	7.77280385803	0.000639	0.081153
FPKM1_group_10812_transcript_2	CD4_Snyder	3.36037465995	0.000528	0.067056
FPKM1_group_1082_transcript_1	IMR90_REMC-UCSD	5.08855490734	0.000572	0.072644
FPKM1_group_10852_transcript_1	colon_Raymond	3.91892109062	0.000527	0.066929
FPKM1_group_10862_transcript_1	skeletal_muscle_Raymond	3.45348240152	0.000401	0.050927
FPKM1_group_10881_transcript_1	MeI_Garraway	67.8844503471	9.9e-05	0.012573
FPKM1_group_10881_transcript_1	melanoma_M980928_Garraway	11.7874044337	0.000442	0.056134
FPKM1_group_10881_transcript_2	MeI_Garraway	42.817873773	0.000161	0.020447
FPKM1_group_10881_transcript_2	melanoma_M980928_Garraway	7.45458422531	0.000739	0.093853
FPKM1_group_10882_transcript_1	melanoma_M970109_Garraway	13.1748547102	0.00044	0.05588
FPKM1_group_10882_transcript_1	melanoma_M980928_Garraway	7.17425020189	0.00077	0.09779
FPKM1_group_10896_transcript_1	spleen_Raymond	3.88765078905	0.000602	0.076454
FPKM1_group_10898_transcript_1	spleen_Raymond	4.48217964595	0.000498	0.063246
FPKM1_group_10899_transcript_1	K562_Caltech-ENCODE_Rep1	9.43163113647	0.000757	0.096139
FPKM1_group_10910_transcript_10	spleen_Raymond	3.20527963054	0.000781	0.099187
FPKM1_group_10910_transcript_5	adipose_Raymond	2.54087173679	0.00072	0.09144
FPKM1_group_10910_transcript_5	heart_Raymond	4.9190156039	0.00032	0.04064
FPKM1_group_10910_transcript_5	liver_Raymond	2.16935203427	0.000682	0.086614
FPKM1_group_10910_transcript_5	lung_Raymond	2.78110297044	0.000723	0.091821
FPKM1_group_10910_transcript_5	ovary_Raymond	9.70311581535	0.000189	0.024003
FPKM1_group_10910_transcript_5	spleen_Raymond	3.53133264173	0.000669	0.084963
FPKM1_group_10910_transcript_5	testes_Raymond	4.810857667	0.000656	0.083312
FPKM1_group_10910_transcript_6	adipose_Raymond	2.93775053504	0.000625	0.079375
FPKM1_group_10910_transcript_6	heart_Raymond	4.26551658815	0.000356	0.045212
FPKM1_group_10910_transcript_6	kidney_Raymond	3.43884883902	0.000701	0.089027
FPKM1_group_10910_transcript_6	ovary_Raymond	17.1441033533	0.000103	0.013081
FPKM1_group_10910_transcript_6	spleen_Raymond	15.1927577591	0.000112	0.014224
FPKM1_group_10910_transcript_6	testes_Raymond	6.73894459191	0.000443	0.056261
FPKM1_group_10911_transcript_1	ovary_Raymond	6.02672002068	0.000369	0.046863
FPKM1_group_10911_transcript_2	ovary_Raymond	29.2703669387	5.8e-05	0.007366
FPKM1_group_10911_transcript_2	spleen_Raymond	13.013853279	0.000146	0.018542
FPKM1_group_10911_transcript_2	testes_Raymond	5.90639951197	0.00051	0.06477
FPKM1_group_10911_transcript_3	ovary_Raymond	4.01405026546	0.000656	0.083312
FPKM1_group_10913_transcript_1	kidney_Raymond	3.36551466729	0.000721	0.091567
FPKM1_group_10913_transcript_1	ovary_Raymond	67.2655547919	2.6e-05	0.003302
FPKM1_group_10913_transcript_1	spleen_Raymond	8.99486917811	0.00023	0.02921
FPKM1_group_10914_transcript_1	ovary_Raymond	16.0254125651	0.000111	0.014097
FPKM1_group_10915_transcript_1	ovary_Raymond	5.97958547899	0.000372	0.047244
FPKM1_group_10916_transcript_1	ovary_Raymond	49.333580063	3.5e-05	0.004445
FPKM1_group_10917_transcript_1	ovary_Raymond	67.8221040224	2.6e-05	0.003302
FPKM1_group_10917_transcript_2	ovary_Raymond	53.0226455706	3.29999999999e-05	0.00419099999999
FPKM1_group_10917_transcript_2	spleen_Raymond	5.10776883877	0.000437	0.055499
FPKM1_group_10917_transcript_3	ovary_Raymond	6.02246386248	0.000369	0.046863
FPKM1_group_10917_transcript_4	ovary_Raymond	3.70339115825	0.000739	0.093853
FPKM1_group_10918_transcript_1	ovary_Raymond	7.51762761809	0.00027	0.03429
FPKM1_group_10919_transcript_1	ovary_Raymond	20.9641967053	8.30000000001e-05	0.010541
FPKM1_group_10920_transcript_1	ovary_Raymond	5.37466943021	0.000441	0.056007
FPKM1_group_10920_transcript_2	ovary_Raymond	22.9123599292	7.6e-05	0.009652
FPKM1_group_10921_transcript_1	ovary_Raymond	21.2522680603	8.30000000001e-05	0.010541
FPKM1_group_10923_transcript_1	ovary_Raymond	7.6244743663	0.000264	0.033528
FPKM1_group_10923_transcript_2	ovary_Raymond	52.9698002127	3.29999999999e-05	0.00419099999999
FPKM1_group_10924_transcript_1	ovary_Raymond	26.2288484121	6.4e-05	0.00812799999999
FPKM1_group_10925_transcript_1	ovary_Raymond	104.854504788	2e-05	0.00254
FPKM1_group_10925_transcript_1	spleen_Raymond	4.92352634458	0.000451	0.057277
FPKM1_group_10926_transcript_1	ovary_Raymond	11.1772251646	0.000167	0.021209
FPKM1_group_10926_transcript_3	kidney_Raymond	3.372437081	0.000718	0.091186
FPKM1_group_1092_transcript_1	kidney_Raymond	14.9231845491	0.000132	0.016764
FPKM1_group_1092_transcript_2	kidney_Raymond	25.2446487812	7.6e-05	0.009652
FPKM1_group_1093_transcript_1	spleen_Raymond	4.34028296656	0.000523	0.066421
FPKM1_group_10940_transcript_1	K562_Caltech-ENCODE_Rep1	14.8218053129	0.000541	0.068707
FPKM1_group_10940_transcript_1	K562_CSHL-ENCODE	33.334247971	0.00027	0.03429
FPKM1_group_10940_transcript_1	K562_Garraway_Rep1	20.6383457808	0.000462	0.058674
FPKM1_group_10940_transcript_1	K562_Garraway_Rep2	24.0853854922	0.000382	0.048514
FPKM1_group_1094_transcript_1	BreastStem_RM080_UCSF-UBC-REMC	8.95085444702	0.000625	0.079375
FPKM1_group_10964_transcript_4	ovary_Raymond	4.61065624817	0.000543	0.068961
FPKM1_group_10964_transcript_5	ovary_Raymond	4.03600907464	0.000648	0.082296
FPKM1_group_10965_transcript_2	ovary_Raymond	9.18379412383	0.000205	0.026035
FPKM1_group_10968_transcript_11	ovary_Raymond	7.60742449526	0.000264	0.033528
FPKM1_group_10968_transcript_2	K562_Caltech-ENCODE_Rep1	12.0014176688	0.000631	0.080137
FPKM1_group_10968_transcript_2	K562_Caltech-ENCODE_Rep2	15.2915499437	0.00048	0.06096
FPKM1_group_10968_transcript_4	ovary_Raymond	3.75133039133	0.000725	0.092075
FPKM1_group_10968_transcript_5	K562_Caltech-ENCODE_Rep2	9.82714185455	0.000711	0.090297
FPKM1_group_10969_transcript_1	kidney_Raymond	4.3860255664	0.000523	0.066421
FPKM1_group_10969_transcript_1	lung_Raymond	3.73206076033	0.000524	0.066548
FPKM1_group_10969_transcript_1	ovary_Raymond	18.2476769572	9.8e-05	0.012446
FPKM1_group_10969_transcript_4	ovary_Raymond	7.49083644223	0.00027	0.03429
FPKM1_group_10970_transcript_2	kidney_Raymond	4.13412544941	0.000561	0.071247
FPKM1_group_10970_transcript_2	lung_Raymond	4.46694531159	0.000431	0.054737
FPKM1_group_10970_transcript_2	ovary_Raymond	17.8623022775	0.0001	0.0127
FPKM1_group_10970_transcript_3	ovary_Raymond	10.160084738	0.000182	0.023114
FPKM1_group_10970_transcript_4	ovary_Raymond	3.68371871675	0.000748	0.094996
FPKM1_group_10970_transcript_5	ovary_Raymond	7.66915065332	0.000263	0.033401
FPKM1_group_10971_transcript_1	ovary_Raymond	9.69672966568	0.000189	0.024003
FPKM1_group_10972_transcript_1	kidney_Raymond	4.36911287141	0.000525	0.066675
FPKM1_group_10972_transcript_1	ovary_Raymond	11.3996416227	0.00016	0.02032
FPKM1_group_10974_transcript_1	ovary_Raymond	13.3110947444	0.000134	0.017018
FPKM1_group_10974_transcript_2	kidney_Raymond	4.16224875179	0.000557	0.070739
FPKM1_group_10974_transcript_2	lung_Raymond	2.78272460482	0.000723	0.091821
FPKM1_group_10974_transcript_2	ovary_Raymond	20.5653621087	8.4e-05	0.010668
FPKM1_group_10976_transcript_2	ovary_Raymond	6.19491400011	0.000363	0.046101
FPKM1_group_10978_transcript_1	colon_Raymond	2.91424013191	0.000785	0.099695
FPKM1_group_10978_transcript_1	kidney_Raymond	6.55980139536	0.000309	0.039243
FPKM1_group_10978_transcript_1	ovary_Raymond	23.314331156	7.5e-05	0.00952500000001
FPKM1_group_10978_transcript_1	spleen_Raymond	5.59535255144	0.000395	0.050165
FPKM1_group_1097_transcript_2	spleen_Raymond	3.85331478772	0.00061	0.07747
FPKM1_group_10980_transcript_1	ovary_Raymond	5.26407952424	0.000453	0.057531
FPKM1_group_10982_transcript_2	kidney_Raymond	3.32363270698	0.000742	0.094234
FPKM1_group_10982_transcript_2	ovary_Raymond	4.92717843469	0.000484	0.061468
FPKM1_group_10982_transcript_3	adipose_Raymond	3.60478354777	0.00051	0.06477
FPKM1_group_10982_transcript_3	colon_Raymond	3.08430189027	0.000724	0.091948
FPKM1_group_10982_transcript_3	kidney_Raymond	13.5245483314	0.000148	0.018796
FPKM1_group_10982_transcript_3	lung_Raymond	3.94560421421	0.000499	0.063373
FPKM1_group_10982_transcript_3	ovary_Raymond	63.5627130245	2.6e-05	0.003302
FPKM1_group_10982_transcript_3	skeletal_muscle_Raymond	2.02445520089	0.000748	0.094996
FPKM1_group_10982_transcript_3	spleen_Raymond	15.5865716601	0.00011	0.01397
FPKM1_group_10982_transcript_3	testes_Raymond	10.6170651961	0.000257	0.032639
FPKM1_group_10983_transcript_2	ovary_Raymond	8.58828974295	0.000224	0.028448
FPKM1_group_10983_transcript_3	kidney_Raymond	6.03713557691	0.000349	0.044323
FPKM1_group_10983_transcript_3	ovary_Raymond	16.2434453891	0.000109	0.013843
FPKM1_group_10984_transcript_1	ovary_Raymond	8.33545223913	0.000232	0.029464
FPKM1_group_10984_transcript_2	ovary_Raymond	5.59200578968	0.000415	0.052705
FPKM1_group_10984_transcript_3	ovary_Raymond	7.09862000216	0.000296	0.037592
FPKM1_group_10986_transcript_1	ovary_Raymond	5.9170579529	0.000378	0.048006
FPKM1_group_10986_transcript_2	ovary_Raymond	3.66787476528	0.000751	0.095377
FPKM1_group_10986_transcript_3	ovary_Raymond	5.02049265823	0.000475	0.060325
FPKM1_group_10990_transcript_1	kidney_Raymond	4.99230123864	0.00044	0.05588
FPKM1_group_10990_transcript_1	ovary_Raymond	15.4102232984	0.000117	0.014859
FPKM1_group_10990_transcript_1	spleen_Raymond	3.75733471941	0.00063	0.08001
FPKM1_group_10990_transcript_2	ovary_Raymond	8.87883243725	0.000216	0.027432
FPKM1_group_10990_transcript_3	ovary_Raymond	5.45409995585	0.000428	0.054356
FPKM1_group_10991_transcript_1	ovary_Raymond	11.623599079	0.000154	0.019558
FPKM1_group_10991_transcript_1	spleen_Raymond	3.28678051973	0.000757	0.096139
FPKM1_group_10992_transcript_3	kidney_Raymond	3.26119613147	0.00076	0.09652
FPKM1_group_10992_transcript_3	ovary_Raymond	9.75505807038	0.000189	0.024003
FPKM1_group_10992_transcript_6	ovary_Raymond	3.74249411627	0.000729	0.092583
FPKM1_group_10992_transcript_7	ovary_Raymond	6.31990921507	0.000354	0.044958
FPKM1_group_10994_transcript_1	BreastStem_RM080_UCSF-UBC-REMC	13.2866560446	0.000428	0.054356
FPKM1_group_10994_transcript_1	H1_Caltech-ENCODE_Rep2	36.3812719919	0.000288	0.036576
FPKM1_group_10994_transcript_1	H1_Caltech-ENCODE_Rep4	17.3651694415	0.000645	0.081915
FPKM1_group_10994_transcript_1	H1_GIS-ENCODE	99.7243780454	5.1e-05	0.006477
FPKM1_group_10994_transcript_1	H9_polyA+_Chen	18.0326520838	0.000442	0.056134
FPKM1_group_10994_transcript_1	H9_polyA-_Chen	2.2852470193	0.000583	0.074041
FPKM1_group_10994_transcript_1	HeLa_miR-1_32hr_Bartel	6.56789141787	0.000762	0.096774
FPKM1_group_10994_transcript_1	HeLa_polyA+_Chen	21.4527595735	0.000259	0.032893
FPKM1_group_10994_transcript_1	HeLa_polyA-_Chen	2.54967205832	0.000601	0.076327
FPKM1_group_10994_transcript_1	HeLa_WT_32hr_Bartel	9.40887961132	0.0005	0.0635
FPKM1_group_10994_transcript_1	HepG2_Caltech-ENCODE_Rep2	13.712230715	0.000444	0.056388
FPKM1_group_10994_transcript_1	LuminalBreast_RM080_UCSF-UBC-REMC	6.85830963824	0.000691	0.087757
FPKM1_group_10994_transcript_1	melanoma_M010403_Garraway	15.1063968163	0.000385	0.048895
FPKM1_group_10994_transcript_1	MyoepithelialBreast_RM080_UCSF-UBC-REMC	7.29424710052	0.00069	0.08763
FPKM1_group_10994_transcript_1	T47D_Thompson	8.24701553291	0.000743	0.094361
FPKM1_group_10998_transcript_1	testes_Raymond	7.06901534743	0.000426	0.054102
FPKM1_group_10999_transcript_1	testes_Raymond	12.6160250853	0.000213	0.027051
FPKM1_group_10_transcript_1	K562_Caltech-ENCODE_Rep2	12.2700478946	0.000588	0.074676
FPKM1_group_10_transcript_1	LuminalBreast_RM080_UCSF-UBC-REMC	26.4837897643	0.000182	0.023114
FPKM1_group_10_transcript_1	MyoepithelialBreast_RM080_UCSF-UBC-REMC	8.6721078726	0.000564	0.071628
FPKM1_group_11001_transcript_6	H1_RepA_Snyder	37.9725798916	0.000181	0.022987
FPKM1_group_11009_transcript_1	H1_UCSD-REMC	8.61996127006	0.000576	0.073152
FPKM1_group_11014_transcript_3	H1_UCSD-REMC	9.40546101653	0.000534	0.067818
FPKM1_group_11019_transcript_1	melanoma_M980928_Garraway	7.70402242033	0.000703	0.089281
FPKM1_group_11071_transcript_1	colon_Raymond	3.97335055022	0.00052	0.06604
FPKM1_group_11071_transcript_1	ovary_Raymond	5.65888548856	0.000409	0.051943
FPKM1_group_11075_transcript_1	ovary_Raymond	15.5163916107	0.000117	0.014859
FPKM1_group_11075_transcript_1	testes_Raymond	4.31366568104	0.000743	0.094361
FPKM1_group_11078_transcript_2	ovary_Raymond	3.76644889959	0.000719	0.091313
FPKM1_group_11078_transcript_3	ovary_Raymond	3.8734369774	0.000697	0.088519
FPKM1_group_11080_transcript_1	ovary_Raymond	5.16836898743	0.000462	0.058674
FPKM1_group_11087_transcript_1	testes_Burge	17.727085611	0.000387	0.049149
FPKM1_group_11094_transcript_2	kidney_Raymond	16.9599170422	0.000116	0.014732
FPKM1_group_11094_transcript_3	kidney_Raymond	8.04267857767	0.000244	0.030988
FPKM1_group_11099_transcript_1	kidney_Raymond	5.15025729388	0.000422	0.053594
FPKM1_group_11119_transcript_1	testes_Burge	11.5016681444	0.000608	0.077216
FPKM1_group_1111_transcript_2	adipose_Raymond	4.458672564	0.000407	0.051689
FPKM1_group_1111_transcript_2	CD4_activated_Ind1_Plagnol	14.9771534158	0.000494	0.062738
FPKM1_group_1111_transcript_2	CD4_activated_Ind3_Plagnol	13.4165645185	0.000475	0.060325
FPKM1_group_1111_transcript_2	CD4_activated_Ind4_Plagnol	13.8744066483	0.000505	0.064135
FPKM1_group_1111_transcript_2	CD4_resting_Ind1_Plagnol	9.35640348886	0.000633	0.080391
FPKM1_group_1111_transcript_2	CD4_resting_Ind3_Plagnol	12.7072984252	0.000466	0.059182
FPKM1_group_1111_transcript_2	CD4_resting_Ind4_Plagnol	9.83811145433	0.000635	0.080645
FPKM1_group_1111_transcript_2	heart_Raymond	8.05634051662	0.000199	0.025273
FPKM1_group_1111_transcript_2	liver_Raymond	2.36863634188	0.000621	0.078867
FPKM1_group_1111_transcript_2	lung_Raymond	5.85627082189	0.000336	0.042672
FPKM1_group_1111_transcript_2	spleen_Raymond	8.82759987357	0.00024	0.03048
FPKM1_group_1111_transcript_3	adipose_Raymond	3.68293603661	0.0005	0.0635
FPKM1_group_1111_transcript_3	CD4_activated_Ind1_Plagnol	16.4951630032	0.000457	0.058039
FPKM1_group_1111_transcript_3	CD4_activated_Ind2_Plagnol	8.57004587207	0.000757	0.096139
FPKM1_group_1111_transcript_3	CD4_activated_Ind3_Plagnol	16.9312923508	0.00036	0.04572
FPKM1_group_1111_transcript_3	CD4_activated_Ind4_Plagnol	13.6093265213	0.000517	0.065659
FPKM1_group_1111_transcript_3	CD4_resting_Ind1_Plagnol	10.5389201161	0.000563	0.071501
FPKM1_group_1111_transcript_3	CD4_resting_Ind2_Plagnol	16.7847673984	0.000392	0.049784
FPKM1_group_1111_transcript_3	CD4_resting_Ind3_Plagnol	11.8709682927	0.000505	0.064135
FPKM1_group_1111_transcript_3	heart_Raymond	8.02125192552	0.000199	0.025273
FPKM1_group_1111_transcript_3	liver_Raymond	2.75137331176	0.000543	0.068961
FPKM1_group_1111_transcript_3	lung_Raymond	6.71857628166	0.000283	0.035941
FPKM1_group_1111_transcript_3	spleen_Raymond	9.27182588347	0.00022	0.02794
FPKM1_group_1111_transcript_4	adipose_Burge	23.2589709697	0.000237	0.030099
FPKM1_group_1111_transcript_4	breast_Burge	5.84339948405	0.000729	0.092583
FPKM1_group_1111_transcript_4	CD4_activated_Ind1_Plagnol	31.6241312712	0.000249	0.031623
FPKM1_group_1111_transcript_4	CD4_activated_Ind2_Plagnol	8.20917732815	0.000779	0.098933
FPKM1_group_1111_transcript_4	CD4_activated_Ind3_Plagnol	12.0351795817	0.000537	0.068199
FPKM1_group_1111_transcript_4	CD4_activated_Ind4_Plagnol	17.6635783418	0.000398	0.050546
FPKM1_group_1111_transcript_4	CD4_resting_Ind1_Plagnol	16.9035002351	0.000334	0.042418
FPKM1_group_1111_transcript_4	CD4_resting_Ind2_Plagnol	30.0994973096	0.000232	0.029464
FPKM1_group_1111_transcript_4	CD4_resting_Ind3_Plagnol	8.64315256726	0.00069	0.08763
FPKM1_group_1111_transcript_4	CD4_resting_Ind4_Plagnol	19.2691541631	0.000353	0.044831
FPKM1_group_1111_transcript_4	CD4_Snyder	5.22636265659	0.000347	0.044069
FPKM1_group_1111_transcript_4	heart_Raymond	2.68028792947	0.000576	0.073152
FPKM1_group_1111_transcript_4	lung_Raymond	4.44510205823	0.000432	0.054864
FPKM1_group_1111_transcript_4	spleen_Raymond	6.52190015109	0.000333	0.042291
FPKM1_group_11120_transcript_1	testes_Burge	35.3897481367	0.00017	0.02159
FPKM1_group_11135_transcript_1	heart_Burge	7.30719973948	0.000515	0.065405
FPKM1_group_11135_transcript_1	heart_Raymond	3.69815149016	0.000403	0.051181
FPKM1_group_11135_transcript_1	prostate_carcinoma_C09_Yen	26.6129539951	0.000364	0.046228
FPKM1_group_11135_transcript_1	prostate_carcinoma_C33_Yen	11.8266672259	0.000734	0.093218
FPKM1_group_11142_transcript_1	liver_male_Rep2_Gilad2	5.08650108293	0.000714	0.090678
FPKM1_group_11143_transcript_1	HeLa_polyA-_Chen	2.17064262982	0.000744	0.094488
FPKM1_group_11144_transcript_1	CD4_Snyder	14.3238335735	0.000168	0.021336
FPKM1_group_11149_transcript_1	H9_polyA-_Chen	3.74307701437	0.000289	0.036703
FPKM1_group_11149_transcript_2	T47D_Burge	7.61963428471	0.000708	0.089916
FPKM1_group_11160_transcript_1	heart_Raymond	5.1338958605	0.000304	0.038608
FPKM1_group_11162_transcript_1	skeletal_muscle_Raymond	2.43102280852	0.000599	0.076073
FPKM1_group_11201_transcript_1	K562_CSHL-ENCODE	18.4843784207	0.000487	0.061849
FPKM1_group_11207_transcript_1	K562_Caltech-ENCODE_Rep1	12.306110559	0.000617	0.078359
FPKM1_group_11207_transcript_1	K562_CSHL-ENCODE	15.9812855096	0.000547	0.069469
FPKM1_group_11207_transcript_1	K562_Garraway_Rep1	33.3767531686	0.000296	0.037592
FPKM1_group_11207_transcript_1	K562_Garraway_Rep2	14.0266761878	0.00063	0.08001
FPKM1_group_11207_transcript_4	K562_Garraway_Rep2	15.4172744631	0.000574	0.072898
FPKM1_group_11218_transcript_2	K562_Garraway_Rep1	12.315340761	0.000748	0.094996
FPKM1_group_11242_transcript_3	K562_Caltech-ENCODE_Rep1	9.69897466901	0.00074	0.09398
FPKM1_group_11243_transcript_1	prostate_carcinoma_C27_Yen	25.4850905403	0.00036	0.04572
FPKM1_group_11261_transcript_1	testes_Raymond	6.88869891618	0.000437	0.055499
FPKM1_group_11269_transcript_1	liver_male_Rep1_Gilad2	4.64814218469	0.000711	0.090297
FPKM1_group_11269_transcript_1	liver_male_Rep3_Gilad2	7.20344806872	0.000499	0.063373
FPKM1_group_11269_transcript_4	liver_male_Rep1_Gilad2	4.97449307671	0.00067	0.08509
FPKM1_group_11271_transcript_1	liver_male_Rep3_Gilad2	5.76974592665	0.000624	0.079248
FPKM1_group_11271_transcript_2	liver_Gilad	11.4993073887	0.000547	0.069469
FPKM1_group_11271_transcript_2	liver_male_Rep3_Gilad2	4.60429817656	0.00077	0.09779
FPKM1_group_11271_transcript_3	liver_female_Rep3_Gilad2	5.77242372714	0.000705	0.089535
FPKM1_group_11271_transcript_3	liver_Gilad	22.0605556173	0.000277	0.035179
FPKM1_group_11271_transcript_3	liver_male_Rep3_Gilad2	4.89010139369	0.000726	0.092202
FPKM1_group_11271_transcript_4	liver_male_Rep3_Gilad2	5.13367560651	0.000688	0.087376
FPKM1_group_11274_transcript_3	liver_male_Rep3_Gilad2	7.83797639682	0.000462	0.058674
FPKM1_group_11274_transcript_4	liver_Gilad	12.442142312	0.000492	0.062484
FPKM1_group_11280_transcript_1	liver_Raymond	2.35013137046	0.000625	0.079375
FPKM1_group_11283_transcript_2	H9_polyA-_Chen	4.1893346629	0.000248	0.031496
FPKM1_group_11287_transcript_1	H1_UCSD-REMC	8.07181719197	0.000625	0.079375
FPKM1_group_11290_transcript_1	CD4_Snyder	29.2177468594	0.000111	0.014097
FPKM1_group_11295_transcript_1	colon_Raymond	4.38493585065	0.000442	0.056134
FPKM1_group_11295_transcript_1	lung_Raymond	19.1197744587	7.7e-05	0.009779
FPKM1_group_11295_transcript_1	ovary_Raymond	9.71075539565	0.000189	0.024003
FPKM1_group_11303_transcript_1	prostate_carcinoma_C37_Yen	23.9856505597	0.000487	0.061849
FPKM1_group_1136_transcript_1	MCF7_Burge	11.083334385	0.000521	0.066167
FPKM1_group_1136_transcript_1	MCF7_Thompson	40.7840250526	0.00015	0.01905
FPKM1_group_11384_transcript_3	K562_Garraway_Rep1	13.8807896218	0.000663	0.084201
FPKM1_group_11437_transcript_1	colon_Raymond	10.5812855051	0.000144	0.018288
FPKM1_group_11439_transcript_4	colon_Raymond	5.62433034214	0.000324	0.041148
FPKM1_group_11444_transcript_2	colon_Raymond	4.89463535967	0.0004	0.0508
FPKM1_group_11452_transcript_1	prostate_carcinoma_C03_Yen	8.56429100638	0.000634	0.080518
FPKM1_group_11452_transcript_1	prostate_carcinoma_C07_Yen	11.3649868871	0.000763	0.096901
FPKM1_group_11452_transcript_2	kidney_Raymond	5.95012965572	0.000353	0.044831
FPKM1_group_11452_transcript_2	prostate_carcinoma_C03_Yen	12.6043960802	0.000392	0.049784
FPKM1_group_11452_transcript_2	prostate_carcinoma_C07_Yen	15.6371604225	0.000584	0.074168
FPKM1_group_11452_transcript_2	prostate_carcinoma_C08_Yen	8.05902426145	0.000701	0.089027
FPKM1_group_11452_transcript_2	prostate_normal_N03_Yen	12.2416820389	0.000415	0.052705
FPKM1_group_11453_transcript_1	kidney_Raymond	29.7249577873	6.2e-05	0.007874
FPKM1_group_11453_transcript_2	kidney_Raymond	47.1667749379	4.6e-05	0.005842
FPKM1_group_11470_transcript_1	prostate_carcinoma_C40_Yen	13.4139044639	0.000594	0.075438
FPKM1_group_11473_transcript_1	K562_CSHL-ENCODE	12.2774251967	0.0007	0.0889
FPKM1_group_11475_transcript_1	CD4_Snyder	2.37525993209	0.000762	0.096774
FPKM1_group_11476_transcript_2	CD4_Snyder	32.4019799572	0.000107	0.013589
FPKM1_group_11476_transcript_2	H9_polyA-_Chen	2.95372063719	0.000401	0.050927
FPKM1_group_11476_transcript_2	heart_Burge	9.07683450631	0.00044	0.05588
FPKM1_group_11476_transcript_2	HeLa_miR-1_12hr_Bartel	13.5255273499	0.000388	0.049276
FPKM1_group_11476_transcript_2	HeLa_miR-1_32hr_Bartel	16.6009288748	0.000278	0.035306
FPKM1_group_11476_transcript_2	HeLa_miR-155_12hr_Bartel	10.0079921824	0.000593	0.075311
FPKM1_group_11476_transcript_2	HeLa_miR-155_32hr_Bartel	18.5628912193	0.000265	0.033655
FPKM1_group_11476_transcript_2	HeLa_polyA-_Chen	7.03038826059	0.000162	0.020574
FPKM1_group_11476_transcript_2	HeLa_WT_12hr_Bartel	9.75245984588	0.000551	0.069977
FPKM1_group_11476_transcript_2	HeLa_WT_32hr_Bartel	19.4578190601	0.000235	0.029845
FPKM1_group_11476_transcript_2	K562_CSHL-ENCODE	170.706308459	3.7e-05	0.00469899999999
FPKM1_group_11509_transcript_1	kidney_Raymond	3.65283920306	0.00065	0.08255
FPKM1_group_11519_transcript_1	melanoma_M010403_Garraway	9.09117998446	0.000676	0.085852
FPKM1_group_11521_transcript_1	liver_male_Rep2_Gilad2	6.27769037565	0.000591	0.075057
FPKM1_group_11521_transcript_1	liver_male_Rep3_Gilad2	7.53020998418	0.000478	0.060706
FPKM1_group_11522_transcript_2	liver_Gilad	9.43022441419	0.000688	0.087376
FPKM1_group_11522_transcript_2	liver_male_Rep2_Gilad2	5.44743599879	0.000667	0.084709
FPKM1_group_11522_transcript_4	liver_Gilad	18.5087166678	0.000333	0.042291
FPKM1_group_11523_transcript_1	melanoma_M000216_Garraway	7.26406551437	0.000709	0.090043
FPKM1_group_11526_transcript_1	MeWo_Garraway	8.05123157323	0.000732	0.092964
FPKM1_group_1152_transcript_2	MCF7_Burge	9.64612249312	0.000584	0.074168
FPKM1_group_11542_transcript_1	A549_Rep1_Myers	18.0182857027	0.000299	0.037973
FPKM1_group_11542_transcript_1	A549_Rep2_Myers	10.1826418497	0.000461	0.058547
FPKM1_group_11542_transcript_1	adipose_Burge	12.9120042438	0.000395	0.050165
FPKM1_group_11542_transcript_1	B_cells_Cheung	65.6057634347	9.2e-05	0.011684
FPKM1_group_11542_transcript_1	B_cells_Pritchard	78.1544455757	6.5e-05	0.008255
FPKM1_group_11542_transcript_1	brain_Burge	22.3539262903	0.000256	0.032512
FPKM1_group_11542_transcript_1	breast_Burge	39.2218159279	0.00013	0.01651
FPKM1_group_11542_transcript_1	CD4_activated_Ind1_Plagnol	134.637849923	5.5e-05	0.006985
FPKM1_group_11542_transcript_1	CD4_activated_Ind2_Plagnol	155.423402519	4.8e-05	0.00609600000001
FPKM1_group_11542_transcript_1	CD4_activated_Ind3_Plagnol	125.915290123	4.3e-05	0.005461
FPKM1_group_11542_transcript_1	CD4_activated_Ind4_Plagnol	175.367886218	3.8e-05	0.004826
FPKM1_group_11542_transcript_1	CD4_resting_Ind1_Plagnol	143.689789706	3.8e-05	0.004826
FPKM1_group_11542_transcript_1	CD4_resting_Ind2_Plagnol	218.675971986	4.1e-05	0.00520699999999
FPKM1_group_11542_transcript_1	CD4_resting_Ind3_Plagnol	142.015306889	3.5e-05	0.004445
FPKM1_group_11542_transcript_1	CD4_resting_Ind4_Plagnol	162.087065565	3.9e-05	0.004953
FPKM1_group_11542_transcript_1	CD4_Snyder	8.94062627543	0.000216	0.027432
FPKM1_group_11542_transcript_1	colon_Burge	58.3781208293	9.8e-05	0.012446
FPKM1_group_11542_transcript_1	H1_RepA_Snyder	18.5546369338	0.000549	0.069723
FPKM1_group_11542_transcript_1	H9_Wysocka	27.1321338842	0.000189	0.024003
FPKM1_group_11542_transcript_1	heart_Burge	9.21991568078	0.000435	0.055245
FPKM1_group_11542_transcript_1	HeLa_miR-1_12hr_Bartel	47.7516440644	8.4e-05	0.010668
FPKM1_group_11542_transcript_1	HeLa_miR-1_32hr_Bartel	44.2643640134	0.000101	0.012827
FPKM1_group_11542_transcript_1	HeLa_miR-155_12hr_Bartel	34.9447708031	0.000154	0.019558
FPKM1_group_11542_transcript_1	HeLa_miR-155_32hr_Bartel	37.8092143006	0.000122	0.015494
FPKM1_group_11542_transcript_1	HeLa_WT_12hr_Bartel	32.5046896396	0.000139	0.017653
FPKM1_group_11542_transcript_1	HeLa_WT_32hr_Bartel	44.1613921899	8.69999999999e-05	0.011049
FPKM1_group_11542_transcript_1	HepG2_Caltech-ENCODE_Rep1	42.9702708188	0.00015	0.01905
FPKM1_group_11542_transcript_1	HepG2_Caltech-ENCODE_Rep2	8.01756058202	0.000758	0.096266
FPKM1_group_11542_transcript_1	HME_Burge	41.1593297782	0.000128	0.016256
FPKM1_group_11542_transcript_1	K562_Caltech-ENCODE_Rep2	73.700162591	8.4e-05	0.010668
FPKM1_group_11542_transcript_1	K562_CSHL-ENCODE	88.6844034738	9e-05	0.01143
FPKM1_group_11542_transcript_1	liver_Blencowe	10.9505994724	0.000375	0.047625
FPKM1_group_11542_transcript_1	liver_Burge	10.9423591479	0.000375	0.047625
FPKM1_group_11542_transcript_1	lymph_node_Burge	9.64259193667	0.000562	0.071374
FPKM1_group_11542_transcript_1	MB435_Burge	19.0758746419	0.000313	0.039751
FPKM1_group_11542_transcript_1	MCF7_Burge	52.0230397922	9.5e-05	0.012065
FPKM1_group_11542_transcript_1	MDAMB231_Thompson	9.95749597968	0.000596	0.075692
FPKM1_group_11542_transcript_1	MDAMB468_Thompson	21.4168264511	0.000277	0.035179
FPKM1_group_11542_transcript_1	MeI_Garraway	23.8182971357	0.000307	0.038989
FPKM1_group_11542_transcript_1	melanoma_M010403_Garraway	15.1036366488	0.000385	0.048895
FPKM1_group_11542_transcript_1	MeWo_Garraway	13.7681129297	0.000442	0.056134
FPKM1_group_11542_transcript_1	NEC_from_H9_Wysocka	16.9089376611	0.000297	0.037719
FPKM1_group_11542_transcript_1	prostate_carcinoma_C02_Yen	11.7111138734	0.000487	0.061849
FPKM1_group_11542_transcript_1	prostate_carcinoma_C03_Yen	11.5427065876	0.000438	0.055626
FPKM1_group_11542_transcript_1	prostate_carcinoma_C05_Yen	15.9472815261	0.000603	0.076581
FPKM1_group_11542_transcript_1	prostate_carcinoma_C06_Yen	13.8332729528	0.000582	0.073914
FPKM1_group_11542_transcript_1	prostate_carcinoma_C07_Yen	28.3890240018	0.000304	0.038608
FPKM1_group_11542_transcript_1	prostate_carcinoma_C08_Yen	20.5591260257	0.000251	0.031877
FPKM1_group_11542_transcript_1	prostate_carcinoma_C09_Yen	19.6752539928	0.000454	0.057658
FPKM1_group_11542_transcript_1	prostate_carcinoma_C11_Yen	27.5076274762	0.000434	0.055118
FPKM1_group_11542_transcript_1	prostate_carcinoma_C13_Yen	11.7063974911	0.000484	0.061468
FPKM1_group_11542_transcript_1	prostate_carcinoma_C15_Yen	18.8196929749	0.000504	0.064008
FPKM1_group_11542_transcript_1	prostate_carcinoma_C16_Yen	20.1326310658	0.000241	0.030607
FPKM1_group_11542_transcript_1	prostate_carcinoma_C18_Yen	14.4011155548	0.000494	0.062738
FPKM1_group_11542_transcript_1	prostate_carcinoma_C19_Yen	27.9346972782	0.000192	0.024384
FPKM1_group_11542_transcript_1	prostate_carcinoma_C23_Yen	25.5735111711	0.000426	0.054102
FPKM1_group_11542_transcript_1	prostate_carcinoma_C27_Yen	22.3236680855	0.000407	0.051689
FPKM1_group_11542_transcript_1	prostate_carcinoma_C29_Yen	22.5973732439	0.000203	0.025781
FPKM1_group_11542_transcript_1	prostate_carcinoma_C33_Yen	28.0746470528	0.000332	0.042164
FPKM1_group_11542_transcript_1	prostate_carcinoma_C37_Yen	12.3499592482	0.00074	0.09398
FPKM1_group_11542_transcript_1	prostate_carcinoma_C40_Yen	28.4319232471	0.000261	0.033147
FPKM1_group_11542_transcript_1	prostate_normal_N02_Yen	13.9361009148	0.000336	0.042672
FPKM1_group_11542_transcript_1	prostate_normal_N03_Yen	15.1926684969	0.000324	0.041148
FPKM1_group_11542_transcript_1	prostate_normal_N06_Yen	18.2459570018	0.000467	0.059309
FPKM1_group_11542_transcript_1	prostate_normal_N08_Yen	15.3075636178	0.000364	0.046228
FPKM1_group_11542_transcript_1	prostate_normal_N09_Yen	13.5103948696	0.000406	0.051562
FPKM1_group_11542_transcript_1	prostate_normal_N11_Yen	13.6134286123	0.000509	0.064643
FPKM1_group_11542_transcript_1	prostate_normal_N13_Yen	16.7854319164	0.000336	0.042672
FPKM1_group_11542_transcript_1	prostate_normal_N15_Yen	17.824895601	0.000329	0.041783
FPKM1_group_11542_transcript_1	prostate_normal_N19_Yen	26.8486807422	0.000183	0.023241
FPKM1_group_11542_transcript_1	prostate_normal_N23_Yen	19.9934889781	0.000267	0.033909
FPKM1_group_11542_transcript_1	skeletal_muscle_Burge	44.1552030731	0.000105	0.013335
FPKM1_group_11542_transcript_1	T47D_Burge	28.9606980916	0.000179	0.022733
FPKM1_group_11542_transcript_1	T47D_Thompson	10.1236523216	0.000619	0.078613
FPKM1_group_11542_transcript_1	testes_Burge	63.9285117767	8.4e-05	0.010668
FPKM1_group_11542_transcript_1	ZR751_Thompson	23.9296146358	0.000248	0.031496
FPKM1_group_11551_transcript_1	testes_Raymond	25.384951094	0.000107	0.013589
FPKM1_group_11559_transcript_1	melanoma_M010403_Garraway	11.7752426465	0.000491	0.062357
FPKM1_group_11559_transcript_1	MIP101_Marra	17.3893357376	0.000424	0.053848
FPKM1_group_11559_transcript_2	A549_Rep2_Myers	8.45713430902	0.000573	0.072771
FPKM1_group_11559_transcript_2	HeLa_WT_12hr_Bartel	13.9637493248	0.000349	0.044323
FPKM1_group_11559_transcript_2	melanoma_M010403_Garraway	8.8314319849	0.000698	0.088646
FPKM1_group_11559_transcript_2	MIP101_Marra	29.7594768418	0.000232	0.029464
FPKM1_group_11559_transcript_2	prostate_carcinoma_C06_Yen	11.6476158262	0.000679	0.086233
FPKM1_group_11559_transcript_2	prostate_carcinoma_C13_Yen	27.2649211595	0.000182	0.023114
FPKM1_group_11559_transcript_2	prostate_carcinoma_C19_Yen	47.9083176032	0.000103	0.013081
FPKM1_group_11559_transcript_2	prostate_carcinoma_C40_Yen	19.401663229	0.000403	0.051181
FPKM1_group_11559_transcript_3	MIP101_Marra	20.0406804134	0.000357	0.045339
FPKM1_group_1155_transcript_2	MCF7_Burge	7.75616974002	0.000691	0.087757
FPKM1_group_11560_transcript_1	prostate_normal_N13_Yen	21.534615302	0.000259	0.032893
FPKM1_group_11560_transcript_2	A549_Rep2_Myers	15.8698430498	0.000259	0.032893
FPKM1_group_11560_transcript_2	adipose_Burge	12.0397647544	0.000416	0.052832
FPKM1_group_11560_transcript_2	CD4_activated_Ind1_Plagnol	38.758152937	0.000192	0.024384
FPKM1_group_11560_transcript_2	CD4_resting_Ind1_Plagnol	43.0660190789	9.7e-05	0.012319
FPKM1_group_11560_transcript_2	CD4_resting_Ind2_Plagnol	15.4960144937	0.000425	0.053975
FPKM1_group_11560_transcript_2	CD4_resting_Ind3_Plagnol	10.2124784053	0.000585	0.074295
FPKM1_group_11560_transcript_2	CD4_resting_Ind4_Plagnol	14.6880263522	0.000448	0.056896
FPKM1_group_11560_transcript_2	CD4_Snyder	24.3924604647	0.000119	0.015113
FPKM1_group_11560_transcript_2	colon_Burge	11.3158731071	0.000435	0.055245
FPKM1_group_11560_transcript_2	H9_polyA-_Chen	126.36429033	3.8e-05	0.004826
FPKM1_group_11560_transcript_2	HeLa_miR-1_12hr_Bartel	9.54126347942	0.000573	0.072771
FPKM1_group_11560_transcript_2	HeLa_miR-155_12hr_Bartel	9.77524817816	0.000607	0.077089
FPKM1_group_11560_transcript_2	HeLa_miR-155_32hr_Bartel	74.0357173049	7.4e-05	0.009398
FPKM1_group_11560_transcript_2	HeLa_polyA-_Chen	80.0851146453	5.20000000001e-05	0.00660400000001
FPKM1_group_11560_transcript_2	HeLa_WT_12hr_Bartel	12.3400575428	0.000418	0.053086
FPKM1_group_11560_transcript_2	HeLa_WT_32hr_Bartel	35.6349593252	0.000108	0.013716
FPKM1_group_11560_transcript_2	HepG2_Caltech-ENCODE_Rep1	8.18280280796	0.000758	0.096266
FPKM1_group_11560_transcript_2	HepG2_Caltech-ENCODE_Rep2	10.1721990239	0.000613	0.077851
FPKM1_group_11560_transcript_2	K562_Garraway_Rep1	20.0482291458	0.000478	0.060706
FPKM1_group_11560_transcript_2	K562_Garraway_Rep2	14.6804918603	0.000605	0.076835
FPKM1_group_11560_transcript_2	MCF7_Thompson	10.093170622	0.000667	0.084709
FPKM1_group_11560_transcript_2	MDAMB468_Thompson	8.48727723759	0.000758	0.096266
FPKM1_group_11560_transcript_2	melanoma_M000216_Garraway	34.4080200922	0.000153	0.019431
FPKM1_group_11560_transcript_2	melanoma_M000921_Garraway	22.3890628466	0.000239	0.030353
FPKM1_group_11560_transcript_2	melanoma_M990514_Garraway	21.797430555	0.000218	0.027686
FPKM1_group_11560_transcript_2	melanoma_M990802_Garraway	8.64681138663	0.000581	0.073787
FPKM1_group_11560_transcript_2	MIP101_Marra	20.0363382177	0.000357	0.045339
FPKM1_group_11561_transcript_1	A549_Rep2_Myers	8.32561700739	0.000584	0.074168
FPKM1_group_11561_transcript_1	adipose_Burge	13.9578645315	0.000371	0.047117
FPKM1_group_11561_transcript_1	breast_Burge	8.52032224234	0.000522	0.066294
FPKM1_group_11561_transcript_1	BT474_Burge	23.5101254923	0.000245	0.031115
FPKM1_group_11561_transcript_1	CD4_Snyder	14.1229863859	0.000171	0.021717
FPKM1_group_11561_transcript_1	colon_Burge	51.3334294368	0.000115	0.014605
FPKM1_group_11561_transcript_1	H9_polyA-_Chen	10.8974916685	9.8e-05	0.012446
FPKM1_group_11561_transcript_1	HeLa_miR-1_12hr_Bartel	7.79706870761	0.000685	0.086995
FPKM1_group_11561_transcript_1	HeLa_miR-1_32hr_Bartel	26.0998560919	0.000156	0.019812
FPKM1_group_11561_transcript_1	HeLa_miR-155_12hr_Bartel	9.8902510979	0.000602	0.076454
FPKM1_group_11561_transcript_1	HeLa_miR-155_32hr_Bartel	16.0514412308	0.000311	0.039497
FPKM1_group_11561_transcript_1	HeLa_polyA-_Chen	5.16733537154	0.000226	0.028702
FPKM1_group_11561_transcript_1	HeLa_WT_32hr_Bartel	28.0421509984	0.000152	0.019304
FPKM1_group_11561_transcript_1	HME_Burge	8.44824144657	0.000606	0.076962
FPKM1_group_11561_transcript_1	liver_male_Rep1_Gilad2	20.0280244134	0.00023	0.02921
FPKM1_group_11561_transcript_1	lymph_node_Burge	18.6645112889	0.000303	0.038481
FPKM1_group_11561_transcript_1	MB435_Burge	17.5363733506	0.000341	0.043307
FPKM1_group_11561_transcript_1	MCF7_Burge	12.3963532054	0.000449	0.057023
FPKM1_group_11561_transcript_1	melanoma_M980928_Garraway	7.50980336772	0.00073	0.09271
FPKM1_group_11561_transcript_1	T47D_Burge	15.1930889677	0.000377	0.047879
FPKM1_group_11562_transcript_1	A549_Rep2_Myers	7.42318998911	0.000673	0.085471
FPKM1_group_11563_transcript_1	testes_Burge	12.0097739661	0.000585	0.074295
FPKM1_group_11569_transcript_5	MeI_Garraway	20.2915476581	0.000353	0.044831
FPKM1_group_11569_transcript_5	MeWo_Garraway	9.49693882993	0.000627	0.079629
FPKM1_group_11571_transcript_1	melanoma_M980409_Garraway	6.7720725178	0.000616	0.078232
FPKM1_group_11571_transcript_1	melanoma_M980928_Garraway	19.8619328024	0.000249	0.031623
FPKM1_group_11576_transcript_1	B_cells_Cheung	10.3823623017	0.000544	0.069088
FPKM1_group_11576_transcript_1	HeLa_WT_32hr_Bartel	8.06475395256	0.000596	0.075692
FPKM1_group_11581_transcript_1	melanoma_M010403_Garraway	22.7418849397	0.000257	0.032639
FPKM1_group_11582_transcript_1	A549_Rep2_Myers	14.2544445696	0.0003	0.0381
FPKM1_group_11582_transcript_1	melanoma_M010403_Garraway	13.7039461835	0.000428	0.054356
FPKM1_group_11583_transcript_1	melanoma_M010403_Garraway	13.9959302455	0.000417	0.052959
FPKM1_group_11584_transcript_1	HeLa_miR-1_12hr_Bartel	7.47463353549	0.00072	0.09144
FPKM1_group_11584_transcript_1	HeLa_miR-155_32hr_Bartel	8.54869990363	0.000598	0.075946
FPKM1_group_11584_transcript_1	HeLa_WT_12hr_Bartel	8.08427592487	0.000652	0.082804
FPKM1_group_11584_transcript_1	HME_Burge	6.33825240924	0.00075	0.09525
FPKM1_group_11584_transcript_1	MCF7_Burge	13.1569779926	0.000428	0.054356
FPKM1_group_11588_transcript_1	heart_Raymond	6.4402218525	0.000241	0.030607
FPKM1_group_11588_transcript_1	testes_Raymond	4.86615488157	0.000642	0.081534
FPKM1_group_11588_transcript_2	heart_Raymond	4.28800485588	0.000354	0.044958
FPKM1_group_1158_transcript_2	MCF7_Burge	10.0621721048	0.000568	0.072136
FPKM1_group_11591_transcript_4	colon_Raymond	3.31119642894	0.000665	0.084455
FPKM1_group_1159_transcript_2	MCF7_Burge	11.8091380282	0.000476	0.060452
FPKM1_group_1160_transcript_1	MCF7_Burge	6.99351784818	0.000765	0.097155
FPKM1_group_11622_transcript_1	HeLa_miR-1_12hr_Bartel	9.76950834264	0.000552	0.070104
FPKM1_group_11622_transcript_1	HeLa_miR-155_12hr_Bartel	10.7932126817	0.000552	0.070104
FPKM1_group_11622_transcript_1	HeLa_WT_12hr_Bartel	42.3892418875	0.000102	0.012954
FPKM1_group_11622_transcript_1	prostate_carcinoma_C29_Yen	7.86375453508	0.000709	0.090043
FPKM1_group_11644_transcript_3	testes_Burge	11.692303528	0.0006	0.0762
FPKM1_group_11644_transcript_3	testes_Raymond	6.86809735444	0.000438	0.055626
FPKM1_group_11648_transcript_1	testes_Burge	15.7110415375	0.00044	0.05588
FPKM1_group_11649_transcript_1	testes_Burge	11.0890522469	0.000639	0.081153
FPKM1_group_11660_transcript_2	K562_Caltech-ENCODE_Rep1	11.9991796233	0.000631	0.080137
FPKM1_group_11660_transcript_2	K562_Caltech-ENCODE_Rep2	11.5984954252	0.000622	0.078994
FPKM1_group_11660_transcript_2	K562_CSHL-ENCODE	16.65011767	0.000526	0.066802
FPKM1_group_11660_transcript_2	K562_Garraway_Rep1	15.1210949524	0.000604	0.076708
FPKM1_group_11660_transcript_2	K562_Garraway_Rep2	11.424064245	0.000774	0.098298
FPKM1_group_11673_transcript_1	K562_CSHL-ENCODE	19.3284011611	0.000467	0.059309
FPKM1_group_11681_transcript_1	kidney_Raymond	13.2467647162	0.000155	0.019685
FPKM1_group_11681_transcript_1	spleen_Raymond	4.12171023509	0.00056	0.07112
FPKM1_group_11683_transcript_1	kidney_Raymond	5.07338778203	0.00043	0.05461
FPKM1_group_1169_transcript_1	spleen_Raymond	17.8303850508	8.69999999999e-05	0.011049
FPKM1_group_11710_transcript_1	A549_Rep1_Myers	9.14985411043	0.000613	0.077851
FPKM1_group_11710_transcript_1	A549_Rep2_Myers	11.66501284	0.000391	0.049657
FPKM1_group_11710_transcript_1	B_cells_Pritchard	9.30001430883	0.000659	0.083693
FPKM1_group_11710_transcript_1	CD4_activated_Ind1_Plagnol	30.9711888301	0.000256	0.032512
FPKM1_group_11710_transcript_1	CD4_activated_Ind2_Plagnol	14.393113395	0.000466	0.059182
FPKM1_group_11710_transcript_1	CD4_activated_Ind3_Plagnol	24.4287267935	0.000247	0.031369
FPKM1_group_11710_transcript_1	CD4_activated_Ind4_Plagnol	17.8640977767	0.000393	0.049911
FPKM1_group_11710_transcript_1	CD4_resting_Ind2_Plagnol	9.8663148865	0.000673	0.085471
FPKM1_group_11710_transcript_1	H1_RepA_Snyder	17.6830835294	0.000599	0.076073
FPKM1_group_11710_transcript_1	H1_RepB_Snyder	12.4648349226	0.000464	0.058928
FPKM1_group_11710_transcript_1	H9_Wysocka	12.2292255458	0.000544	0.069088
FPKM1_group_11710_transcript_1	HeLa_miR-1_12hr_Bartel	11.1985549026	0.000472	0.059944
FPKM1_group_11710_transcript_1	HeLa_miR-155_12hr_Bartel	7.74812297992	0.000761	0.096647
FPKM1_group_11710_transcript_1	HeLa_WT_32hr_Bartel	6.59055161714	0.000746	0.094742
FPKM1_group_11710_transcript_1	K562_CSHL-ENCODE	13.4356018647	0.000654	0.083058
FPKM1_group_11710_transcript_1	K562_Garraway_Rep1	11.7652759131	0.000771	0.097917
FPKM1_group_11710_transcript_1	liver_female_Rep2_Gilad2	4.86110869406	0.000648	0.082296
FPKM1_group_11710_transcript_1	liver_female_Rep3_Gilad2	6.00155533507	0.000679	0.086233
FPKM1_group_11710_transcript_1	liver_male_Rep3_Gilad2	5.40350815191	0.000658	0.083566
FPKM1_group_11710_transcript_1	MB435_Burge	7.57001351259	0.000774	0.098298
FPKM1_group_11710_transcript_1	melanoma_M000216_Garraway	22.6076464783	0.000213	0.027051
FPKM1_group_11710_transcript_1	melanoma_M970109_Garraway	16.1797844667	0.000369	0.046863
FPKM1_group_11710_transcript_1	melanoma_M990514_Garraway	15.6388684182	0.00034	0.04318
FPKM1_group_11710_transcript_1	NEC_from_H9_Wysocka	7.12044286606	0.000772	0.098044
FPKM1_group_11710_transcript_2	adipose_Raymond	7.85964110021	0.00023	0.02921
FPKM1_group_11710_transcript_2	B_cells_Pritchard	10.7327990446	0.000571	0.072517
FPKM1_group_11710_transcript_2	BreastStem_RM080_UCSF-UBC-REMC	7.45860140814	0.000751	0.095377
FPKM1_group_11710_transcript_2	CD4_activated_Ind1_Plagnol	27.201408391	0.000285	0.036195
FPKM1_group_11710_transcript_2	CD4_activated_Ind2_Plagnol	15.5180010428	0.00043	0.05461
FPKM1_group_11710_transcript_2	CD4_activated_Ind3_Plagnol	24.2874460392	0.000249	0.031623
FPKM1_group_11710_transcript_2	CD4_activated_Ind4_Plagnol	14.4521421933	0.000488	0.061976
FPKM1_group_11710_transcript_2	CD4_resting_Ind2_Plagnol	20.5029493107	0.000311	0.039497
FPKM1_group_11710_transcript_2	H1_RepA_Snyder	38.4760468909	0.000176	0.022352
FPKM1_group_11710_transcript_2	H1_RepB_Snyder	10.0384827545	0.000596	0.075692
FPKM1_group_11710_transcript_2	H1_UCSD-REMC	47.5150093901	0.000124	0.015748
FPKM1_group_11710_transcript_2	H9_Wysocka	16.1968888332	0.000398	0.050546
FPKM1_group_11710_transcript_2	heart_Raymond	10.6050340915	0.000141	0.017907
FPKM1_group_11710_transcript_2	HeLa_miR-1_32hr_Bartel	8.39806095071	0.000594	0.075438
FPKM1_group_11710_transcript_2	HeLa_miR-155_32hr_Bartel	7.17335701693	0.000717	0.091059
FPKM1_group_11710_transcript_2	HeLa_WT_32hr_Bartel	6.76726987817	0.000716	0.090932
FPKM1_group_11710_transcript_2	IMR90_REMC-UCSD	22.2899989001	0.000184	0.023368
FPKM1_group_11710_transcript_2	K562_Caltech-ENCODE_Rep1	18.4902640115	0.000442	0.056134
FPKM1_group_11710_transcript_2	K562_CSHL-ENCODE	11.5308701347	0.000742	0.094234
FPKM1_group_11710_transcript_2	kidney_Raymond	7.2915945536	0.000265	0.033655
FPKM1_group_11710_transcript_2	liver_female_Rep3_Gilad2	17.8027209256	0.000279	0.035433
FPKM1_group_11710_transcript_2	liver_Raymond	8.06606602859	0.000222	0.028194
FPKM1_group_11710_transcript_2	LuminalBreast_RM035_UCSF-UBC-REMC	6.68005030388	0.000717	0.091059
FPKM1_group_11710_transcript_2	lung_Raymond	4.43171703626	0.000436	0.055372
FPKM1_group_11710_transcript_2	melanoma_M000216_Garraway	7.73794840029	0.000666	0.084582
FPKM1_group_11710_transcript_2	melanoma_M000921_Garraway	7.87370944833	0.000708	0.089916
FPKM1_group_11710_transcript_2	melanoma_M010403_Garraway	8.91501020558	0.00069	0.08763
FPKM1_group_11710_transcript_2	melanoma_M970109_Garraway	11.814134946	0.000496	0.062992
FPKM1_group_11710_transcript_2	melanoma_M990514_Garraway	22.1246409777	0.000216	0.027432
FPKM1_group_11710_transcript_2	melanoma_M990802_Garraway	6.84198272181	0.000762	0.096774
FPKM1_group_11710_transcript_2	MyoepithelialBreast_RM035_UCSF-UBC-REMC	8.17475112406	0.00043	0.05461
FPKM1_group_11710_transcript_2	MyoepithelialBreast_RM080_UCSF-UBC-REMC	9.92034340393	0.000496	0.062992
FPKM1_group_11710_transcript_2	NEC_from_H9_Wysocka	12.5337764014	0.000413	0.052451
FPKM1_group_11710_transcript_2	ovary_Raymond	4.93196094227	0.000484	0.061468
FPKM1_group_11710_transcript_2	skeletal_muscle_Raymond	5.96674225921	0.000211	0.026797
FPKM1_group_11710_transcript_2	spleen_Raymond	8.78054750832	0.000245	0.031115
FPKM1_group_11710_transcript_2	testes_Raymond	6.313302175	0.000476	0.060452
FPKM1_group_11716_transcript_1	heart_Raymond	2.02071477079	0.000763	0.096901
FPKM1_group_11716_transcript_1	kidney_Raymond	5.95246326868	0.000353	0.044831
FPKM1_group_11719_transcript_1	kidney_Raymond	4.95024730188	0.000447	0.056769
FPKM1_group_1171_transcript_2	adipose_Raymond	2.63756117906	0.000692	0.087884
FPKM1_group_1171_transcript_2	heart_Raymond	2.87223868075	0.000528	0.067056
FPKM1_group_1171_transcript_2	spleen_Raymond	3.88276151645	0.000602	0.076454
FPKM1_group_11720_transcript_1	CD4_activated_Ind4_Plagnol	9.31853177295	0.000732	0.092964
FPKM1_group_11720_transcript_1	melanoma_M990514_Garraway	8.70162678653	0.000666	0.084582
FPKM1_group_11721_transcript_1	heart_Raymond	2.28382867324	0.000688	0.087376
FPKM1_group_11721_transcript_1	kidney_Raymond	8.19442723008	0.000242	0.030734
FPKM1_group_11728_transcript_1	heart_Raymond	2.40931376517	0.00064	0.08128
FPKM1_group_11728_transcript_1	kidney_Raymond	12.7001949093	0.00016	0.02032
FPKM1_group_11729_transcript_1	kidney_Raymond	6.03265632511	0.000349	0.044323
FPKM1_group_11732_transcript_1	heart_Raymond	5.0401736237	0.000314	0.039878
FPKM1_group_11732_transcript_1	kidney_Raymond	5.69319082141	0.000369	0.046863
FPKM1_group_11733_transcript_1	heart_Raymond	5.07517482942	0.000312	0.039624
FPKM1_group_11733_transcript_1	kidney_Raymond	10.7010901551	0.00019	0.02413
FPKM1_group_11738_transcript_1	ovary_Raymond	4.30819426219	0.000601	0.076327
FPKM1_group_11738_transcript_2	ovary_Raymond	4.69297655699	0.000535	0.067945
FPKM1_group_11743_transcript_1	H1_UCSD-REMC	24.2156677583	0.000244	0.030988
FPKM1_group_11745_transcript_1	H1_Caltech-ENCODE_Rep2	34.901791583	0.0003	0.0381
FPKM1_group_11745_transcript_1	H1_Caltech-ENCODE_Rep4	18.7261244126	0.000589	0.074803
FPKM1_group_11745_transcript_1	H1_RepA_Snyder	17.4248254366	0.000617	0.078359
FPKM1_group_11745_transcript_2	H1_UCSF-UBC-REMC	12.6274855397	0.000665	0.084455
FPKM1_group_11755_transcript_1	lung_Raymond	12.3516601676	0.000132	0.016764
FPKM1_group_11758_transcript_1	lung_Raymond	2.68148486994	0.000755	0.095885
FPKM1_group_11761_transcript_1	lung_Raymond	5.16490551652	0.000381	0.048387
FPKM1_group_11762_transcript_1	lung_Raymond	51.0522216389	2.6e-05	0.003302
FPKM1_group_11763_transcript_1	lung_Raymond	4.81389252026	0.000405	0.051435
FPKM1_group_11763_transcript_2	lung_Raymond	2.98014041499	0.000673	0.085471
FPKM1_group_11778_transcript_1	H1_UCSD-REMC	7.67411816974	0.00066	0.08382
FPKM1_group_11781_transcript_1	colon_Raymond	3.70331701768	0.000572	0.072644
FPKM1_group_11785_transcript_2	kidney_Raymond	3.75665826142	0.000625	0.079375
FPKM1_group_11785_transcript_2	spleen_Raymond	4.27245198872	0.000536	0.068072
FPKM1_group_11787_transcript_1	colon_Raymond	3.88966761407	0.000535	0.067945
FPKM1_group_11787_transcript_1	ovary_Raymond	3.87627674058	0.000696	0.088392
FPKM1_group_11787_transcript_1	skeletal_muscle_Raymond	2.26250872748	0.000655	0.083185
FPKM1_group_11814_transcript_2	CD4_activated_Ind1_Plagnol	17.8681978782	0.000426	0.054102
FPKM1_group_11814_transcript_2	CD4_activated_Ind2_Plagnol	16.3263702169	0.000402	0.051054
FPKM1_group_11814_transcript_2	CD4_activated_Ind3_Plagnol	20.6533781073	0.000294	0.037338
FPKM1_group_11814_transcript_2	CD4_activated_Ind4_Plagnol	9.61117987821	0.000712	0.090424
FPKM1_group_11814_transcript_2	CD4_resting_Ind2_Plagnol	88.9762215219	8.5e-05	0.010795
FPKM1_group_11814_transcript_2	CD4_resting_Ind4_Plagnol	11.3585468609	0.00057	0.07239
FPKM1_group_11814_transcript_2	MyoepithelialBreast_RM035_UCSF-UBC-REMC	5.35412418663	0.000673	0.085471
FPKM1_group_11814_transcript_3	CD4_activated_Ind2_Plagnol	10.0023216744	0.000668	0.084836
FPKM1_group_11814_transcript_3	CD4_activated_Ind3_Plagnol	20.3404481359	0.000301	0.038227
FPKM1_group_11814_transcript_3	CD4_activated_Ind4_Plagnol	9.46555594066	0.000726	0.092202
FPKM1_group_11814_transcript_3	CD4_resting_Ind3_Plagnol	7.62137851242	0.000779	0.098933
FPKM1_group_11814_transcript_3	H1_UCSF-UBC-REMC	13.1996688882	0.000639	0.081153
FPKM1_group_11814_transcript_3	K562_Garraway_Rep1	16.3043211283	0.000571	0.072517
FPKM1_group_11814_transcript_3	MeI_Garraway	12.3426273358	0.000544	0.069088
FPKM1_group_11814_transcript_3	melanoma_M000216_Garraway	6.75738193634	0.000761	0.096647
FPKM1_group_11814_transcript_3	melanoma_M010403_Garraway	8.75844494371	0.000709	0.090043
FPKM1_group_11814_transcript_3	melanoma_M980928_Garraway	12.858986655	0.000406	0.051562
FPKM1_group_11814_transcript_3	MeWo_Garraway	21.8385563741	0.000291	0.036957
FPKM1_group_11814_transcript_3	MyoepithelialBreast_RM035_UCSF-UBC-REMC	8.37190327364	0.000425	0.053975
FPKM1_group_11814_transcript_3	prostate_carcinoma_C08_Yen	7.45126726653	0.000768	0.097536
FPKM1_group_11814_transcript_3	prostate_carcinoma_C09_Yen	17.9291816688	0.000488	0.061976
FPKM1_group_11814_transcript_3	prostate_normal_N02_Yen	11.4090393488	0.000427	0.054229
FPKM1_group_11814_transcript_3	prostate_normal_N03_Yen	7.34172800414	0.000721	0.091567
FPKM1_group_11814_transcript_3	prostate_normal_N08_Yen	12.1045910651	0.000475	0.060325
FPKM1_group_11814_transcript_3	ZR751_Thompson	10.848930973	0.000576	0.073152
FPKM1_group_11825_transcript_1	testes_Raymond	4.43528885285	0.000714	0.090678
FPKM1_group_11827_transcript_1	HepG2_Caltech-ENCODE_Rep1	15.0281557348	0.000422	0.053594
FPKM1_group_11827_transcript_1	HepG2_Caltech-ENCODE_Rep2	33.2797065938	0.000189	0.024003
FPKM1_group_11827_transcript_1	liver_Blencowe	9.13549835921	0.000432	0.054864
FPKM1_group_11827_transcript_1	liver_Burge	9.12862389803	0.000432	0.054864
FPKM1_group_11829_transcript_2	spleen_Raymond	3.32628293515	0.000737	0.093599
FPKM1_group_1184_transcript_1	BreastStem_RM080_UCSF-UBC-REMC	9.22074679873	0.000611	0.077597
FPKM1_group_1185_transcript_1	ovary_Raymond	10.5230974336	0.000177	0.022479
FPKM1_group_11865_transcript_1	testes_Raymond	8.4515067123	0.000329	0.041783
FPKM1_group_11868_transcript_4	testes_Raymond	5.63696453912	0.000546	0.069342
FPKM1_group_11884_transcript_2	MeI_Garraway	10.4146297604	0.00066	0.08382
FPKM1_group_11885_transcript_1	melanoma_M980928_Garraway	11.6768284071	0.000449	0.057023
FPKM1_group_11886_transcript_1	MeI_Garraway	9.54286202962	0.000711	0.090297
FPKM1_group_11897_transcript_1	skeletal_muscle_Raymond	5.01934709289	0.000268	0.034036
FPKM1_group_11897_transcript_1	testes_Raymond	11.9665031045	0.000228	0.028956
FPKM1_group_11900_transcript_1	testes_Raymond	6.04339144946	0.000498	0.063246
FPKM1_group_11908_transcript_1	brain_Burge	8.02249433357	0.000672	0.085344
FPKM1_group_11908_transcript_1	breast_Burge	5.6988384834	0.000737	0.093599
FPKM1_group_11908_transcript_1	CD4_resting_Ind2_Plagnol	8.27314764663	0.000786	0.099822
FPKM1_group_11908_transcript_1	colon_Raymond	7.80634159924	0.000207	0.026289
FPKM1_group_11908_transcript_1	heart_Raymond	2.15653330457	0.000723	0.091821
FPKM1_group_11908_transcript_1	kidney_Raymond	8.69295886848	0.000228	0.028956
FPKM1_group_11908_transcript_1	liver_Gilad	13.5932869953	0.000452	0.057404
FPKM1_group_11908_transcript_1	melanoma_M000216_Garraway	11.616788837	0.000438	0.055626
FPKM1_group_11908_transcript_1	ovary_Raymond	4.47360463175	0.000571	0.072517
FPKM1_group_11908_transcript_1	skeletal_muscle_Raymond	3.04635054891	0.00046	0.05842
FPKM1_group_11908_transcript_1	spleen_Raymond	4.43625567417	0.000506	0.064262
FPKM1_group_11908_transcript_1	testes_Raymond	4.79508436318	0.000657	0.083439
FPKM1_group_11915_transcript_3	MeWo_Garraway	9.14647494713	0.000655	0.083185
FPKM1_group_11933_transcript_3	lung_Raymond	2.83563440123	0.000705	0.089535
FPKM1_group_11970_transcript_1	prostate_carcinoma_C16_Yen	7.49109870367	0.000752	0.095504
FPKM1_group_11975_transcript_1	ovary_Raymond	5.52728350045	0.000424	0.053848
FPKM1_group_11995_transcript_3	prostate_carcinoma_C09_Yen	12.4971721731	0.000668	0.084836
FPKM1_group_11995_transcript_5	prostate_carcinoma_C09_Yen	12.0047564217	0.000686	0.087122
FPKM1_group_11995_transcript_7	prostate_carcinoma_C08_Yen	10.4031154529	0.000521	0.066167
FPKM1_group_11995_transcript_7	prostate_carcinoma_C09_Yen	21.2391844384	0.000436	0.055372
FPKM1_group_11995_transcript_7	prostate_carcinoma_C27_Yen	12.0490567487	0.000702	0.089154
FPKM1_group_11995_transcript_9	prostate_carcinoma_C08_Yen	13.057703534	0.000404	0.051308
FPKM1_group_11995_transcript_9	prostate_carcinoma_C09_Yen	21.76231706	0.00043	0.05461
FPKM1_group_11_transcript_1	LuminalBreast_RM080_UCSF-UBC-REMC	12.0982173889	0.000383	0.048641
FPKM1_group_11_transcript_2	BreastStem_RM080_UCSF-UBC-REMC	8.42271578864	0.000668	0.084836
FPKM1_group_11_transcript_2	BT20_Thompson	8.42188957732	0.000773	0.098171
FPKM1_group_11_transcript_2	BT474_Burge	38.7830379126	0.000135	0.017145
FPKM1_group_11_transcript_2	BT474_Thompson	23.4386008502	0.000265	0.033655
FPKM1_group_11_transcript_2	LuminalBreast_RM035_UCSF-UBC-REMC	34.1164562299	0.000123	0.015621
FPKM1_group_11_transcript_2	LuminalBreast_RM080_UCSF-UBC-REMC	136.583640995	3.7e-05	0.00469899999999
FPKM1_group_11_transcript_2	MCF7_Burge	21.1140176256	0.00025	0.03175
FPKM1_group_11_transcript_2	MCF7_Thompson	45.4728986265	0.000128	0.016256
FPKM1_group_11_transcript_2	MDAMB468_Thompson	20.4572472677	0.00029	0.03683
FPKM1_group_11_transcript_2	T47D_Burge	21.3109167772	0.000253	0.032131
FPKM1_group_11_transcript_2	T47D_Thompson	12.2005466433	0.000508	0.064516
FPKM1_group_11_transcript_2	ZR751_Thompson	15.8467963866	0.000401	0.050927
FPKM1_group_12001_transcript_1	colon_Raymond	3.07614236146	0.000725	0.092075
FPKM1_group_12001_transcript_2	colon_Raymond	4.3990429625	0.00044	0.05588
FPKM1_group_12037_transcript_1	HeLa_miR-155_12hr_Bartel	8.09535367643	0.000734	0.093218
FPKM1_group_12039_transcript_1	liver_male_Rep2_Gilad2	7.59078653147	0.000478	0.060706
FPKM1_group_12095_transcript_1	HeLa_polyA-_Chen	2.34233608875	0.000671	0.085217
FPKM1_group_120_transcript_1	adipose_Raymond	2.82398945821	0.000641	0.081407
FPKM1_group_120_transcript_1	CD4_Snyder	3.47624236392	0.000519	0.065913
FPKM1_group_120_transcript_1	H9_polyA-_Chen	2.38832196736	0.000554	0.070358
FPKM1_group_120_transcript_1	HeLa_polyA-_Chen	3.66659110522	0.000367	0.046609
FPKM1_group_120_transcript_1	IMR90_REMC-UCSD	6.03751452152	0.000506	0.064262
FPKM1_group_120_transcript_1	MyoepithelialBreast_RM035_UCSF-UBC-REMC	7.2566347612	0.0005	0.0635
FPKM1_group_120_transcript_1	MyoepithelialBreast_RM080_UCSF-UBC-REMC	7.60661799845	0.000653	0.082931
FPKM1_group_12107_transcript_1	testes_Burge	8.74832069949	0.000782	0.099314
FPKM1_group_1210_transcript_1	testes_Burge	18.9805853615	0.000356	0.045212
FPKM1_group_12132_transcript_1	melanoma_M980928_Garraway	8.48847455128	0.000618	0.078486
FPKM1_group_12132_transcript_3	melanoma_M980409_Garraway	8.47854139839	0.000475	0.060325
FPKM1_group_12132_transcript_3	melanoma_M980928_Garraway	7.78659438901	0.000696	0.088392
FPKM1_group_12133_transcript_1	prostate_normal_N13_Yen	15.7696069166	0.000367	0.046609
FPKM1_group_12143_transcript_1	B_cells_Cheung	9.82814367352	0.000571	0.072517
FPKM1_group_12143_transcript_1	B_cells_Pritchard	15.1140669149	0.000402	0.051054
FPKM1_group_1214_transcript_1	CD4_Snyder	2.3900674888	0.000759	0.096393
FPKM1_group_1214_transcript_2	CD4_Snyder	2.70589175146	0.000672	0.085344
FPKM1_group_12160_transcript_1	MeI_Garraway	9.87736711399	0.000692	0.087884
FPKM1_group_1216_transcript_1	adipose_Raymond	9.92490744138	0.000182	0.023114
FPKM1_group_1216_transcript_1	lung_Raymond	3.10379298646	0.000643	0.081661
FPKM1_group_12188_transcript_1	skeletal_muscle_Burge	6.98680238602	0.000552	0.070104
FPKM1_group_12188_transcript_1	skeletal_muscle_Raymond	6.53419508939	0.000188	0.023876
FPKM1_group_12188_transcript_2	skeletal_muscle_Burge	6.32720915378	0.00058	0.07366
FPKM1_group_12199_transcript_8	CD4_resting_Ind2_Plagnol	9.6117898777	0.000684	0.086868
FPKM1_group_12222_transcript_1	HeLa_miR-1_12hr_Bartel	10.5198546055	0.000505	0.064135
FPKM1_group_12252_transcript_1	liver_Raymond	2.27432068109	0.000647	0.082169
FPKM1_group_12271_transcript_1	K562_Caltech-ENCODE_Rep2	10.4382736588	0.000673	0.085471
FPKM1_group_12278_transcript_2	prostate_carcinoma_C05_Yen	23.4908710038	0.000457	0.058039
FPKM1_group_12278_transcript_4	prostate_carcinoma_C07_Yen	21.2513853214	0.000411	0.052197
FPKM1_group_12278_transcript_5	prostate_carcinoma_C07_Yen	13.7716812832	0.000652	0.082804
FPKM1_group_12310_transcript_1	colon_Raymond	14.0308594731	0.000115	0.014605
FPKM1_group_12310_transcript_2	colon_Burge	6.62300625695	0.000683	0.086741
FPKM1_group_12318_transcript_1	ovary_Raymond	6.19180839089	0.000363	0.046101
FPKM1_group_12323_transcript_1	testes_Raymond	4.41363088716	0.000717	0.091059
FPKM1_group_12329_transcript_1	heart_Raymond	3.35240906163	0.000447	0.056769
FPKM1_group_1237_transcript_1	adipose_Raymond	8.16218256762	0.000217	0.027559
FPKM1_group_1237_transcript_1	colon_Raymond	4.7389220163	0.000414	0.052578
FPKM1_group_1237_transcript_1	ovary_Raymond	4.35353603897	0.000591	0.075057
FPKM1_group_1237_transcript_1	testes_Raymond	6.06774840883	0.000496	0.062992
FPKM1_group_1238_transcript_1	adipose_Raymond	4.94183053639	0.000364	0.046228
FPKM1_group_12392_transcript_1	testes_Raymond	7.90470889393	0.000362	0.045974
FPKM1_group_12393_transcript_1	testes_Raymond	4.76322541288	0.000663	0.084201
FPKM1_group_1239_transcript_1	adipose_Raymond	6.33971050576	0.000278	0.035306
FPKM1_group_1239_transcript_1	heart_Raymond	1.95258634659	0.000783	0.099441
FPKM1_group_12421_transcript_1	B_cells_Pritchard	7.71563899122	0.000754	0.095758
FPKM1_group_12421_transcript_1	lymph_node_Burge	7.29082472223	0.00069	0.08763
FPKM1_group_12446_transcript_1	prostate_carcinoma_C19_Yen	131.882447335	2.89999999999e-05	0.00368299999999
FPKM1_group_12446_transcript_1	prostate_carcinoma_C40_Yen	83.0233046571	6.2e-05	0.007874
FPKM1_group_12446_transcript_1	testes_Burge	45.0697389368	0.000124	0.015748
FPKM1_group_12469_transcript_1	BreastStem_RM080_UCSF-UBC-REMC	22.3657250333	0.00025	0.03175
FPKM1_group_12469_transcript_1	H9_polyA-_Chen	5.6998825269	0.000173	0.021971
FPKM1_group_12469_transcript_1	IMR90_REMC-UCSD	5.82713394794	0.00052	0.06604
FPKM1_group_12469_transcript_1	LuminalBreast_RM080_UCSF-UBC-REMC	12.2212237176	0.000377	0.047879
FPKM1_group_12469_transcript_1	MyoepithelialBreast_RM080_UCSF-UBC-REMC	12.3753853229	0.000375	0.047625
FPKM1_group_12471_transcript_4	BT474_Burge	18.6892689484	0.000316	0.040132
FPKM1_group_12471_transcript_4	H9_Wysocka	11.9500801801	0.000556	0.070612
FPKM1_group_12474_transcript_1	prostate_carcinoma_C27_Yen	13.2024583279	0.00065	0.08255
FPKM1_group_12478_transcript_2	kidney_Raymond	4.21602457545	0.000551	0.069977
FPKM1_group_1248_transcript_3	H1_Caltech-ENCODE_Rep2	16.5964112433	0.000663	0.084201
FPKM1_group_1248_transcript_3	H1_Caltech-ENCODE_Rep4	16.357101956	0.000685	0.086995
FPKM1_group_1248_transcript_3	H1_GIS-ENCODE	19.8312565971	0.000409	0.051943
FPKM1_group_1248_transcript_3	H1_UCSF-UBC-REMC	10.9364148446	0.000759	0.096393
FPKM1_group_12491_transcript_2	brain_Burge	6.7882644361	0.000756	0.096012
FPKM1_group_12491_transcript_2	CD4_activated_Ind3_Plagnol	7.44875931737	0.000782	0.099314
FPKM1_group_12491_transcript_2	CD4_resting_Ind3_Plagnol	8.06283540986	0.000735	0.093345
FPKM1_group_12491_transcript_2	heart_Raymond	2.6357629278	0.000582	0.073914
FPKM1_group_12491_transcript_2	kidney_Raymond	9.13875163097	0.00022	0.02794
FPKM1_group_12491_transcript_2	lung_Raymond	3.25135035794	0.000616	0.078232
FPKM1_group_12491_transcript_2	ovary_Raymond	10.5316109039	0.000177	0.022479
FPKM1_group_12491_transcript_2	skeletal_muscle_Raymond	2.50235937946	0.000578	0.073406
FPKM1_group_12491_transcript_2	spleen_Raymond	13.0552666983	0.000146	0.018542
FPKM1_group_1249_transcript_3	H1_Caltech-ENCODE_Rep2	15.853201129	0.000698	0.088646
FPKM1_group_1249_transcript_3	H1_GIS-ENCODE	10.5152980486	0.000767	0.097409
FPKM1_group_1249_transcript_3	H1_RepA_Snyder	21.1956913261	0.000455	0.057785
FPKM1_group_1249_transcript_3	H1_UCSF-UBC-REMC	16.3673404885	0.000515	0.065405
FPKM1_group_12509_transcript_1	colon_Raymond	4.03743684941	0.000512	0.065024
FPKM1_group_12520_transcript_1	BT20_Thompson	8.45847841525	0.00077	0.09779
FPKM1_group_12523_transcript_1	K562_CSHL-ENCODE	11.7256816703	0.000729	0.092583
FPKM1_group_12523_transcript_1	K562_Garraway_Rep1	13.8980123742	0.000663	0.084201
FPKM1_group_12523_transcript_1	K562_Garraway_Rep2	19.5574269329	0.000448	0.056896
FPKM1_group_12526_transcript_2	K562_Caltech-ENCODE_Rep1	81.7620125245	7.7e-05	0.009779
FPKM1_group_12526_transcript_2	K562_Caltech-ENCODE_Rep2	34.9314568791	0.000206	0.026162
FPKM1_group_12526_transcript_2	K562_CSHL-ENCODE	28.5858536181	0.00031	0.03937
FPKM1_group_12526_transcript_2	K562_Garraway_Rep1	17.2838047505	0.000544	0.069088
FPKM1_group_12526_transcript_2	K562_Garraway_Rep2	19.4166819956	0.000452	0.057404
FPKM1_group_12531_transcript_1	A549_Rep1_Myers	43.3922649656	0.000101	0.012827
FPKM1_group_12531_transcript_1	A549_Rep2_Myers	15.3318628678	0.000272	0.034544
FPKM1_group_12531_transcript_1	colon_Burge	8.17210692081	0.000578	0.073406
FPKM1_group_12531_transcript_1	heart_Burge	6.14174762913	0.000615	0.078105
FPKM1_group_12531_transcript_1	liver_Gilad	136.199164003	7.4e-05	0.009398
FPKM1_group_12531_transcript_1	melanoma_M970109_Garraway	18.7649089609	0.000318	0.040386
FPKM1_group_12531_transcript_1	melanoma_M980409_Garraway	89.9677385728	5.1e-05	0.006477
FPKM1_group_12531_transcript_1	melanoma_M980928_Garraway	124.232585775	3.4e-05	0.004318
FPKM1_group_12531_transcript_1	melanoma_M990514_Garraway	8.59147961202	0.000673	0.085471
FPKM1_group_12531_transcript_1	melanoma_M990802_Garraway	30.1999920898	0.000179	0.022733
FPKM1_group_12531_transcript_1	prostate_carcinoma_C16_Yen	35.0331704623	0.000117	0.014859
FPKM1_group_12531_transcript_1	prostate_carcinoma_C37_Yen	31.1752135853	0.000401	0.050927
FPKM1_group_12531_transcript_1	prostate_normal_N06_Yen	58.6495519619	0.000182	0.023114
FPKM1_group_12531_transcript_1	prostate_normal_N08_Yen	22.2479319324	0.000227	0.028829
FPKM1_group_12532_transcript_1	HeLa_miR-155_32hr_Bartel	6.43571936141	0.000783	0.099441
FPKM1_group_12533_transcript_1	heart_Raymond	2.34668634314	0.000665	0.084455
FPKM1_group_12537_transcript_3	BT20_Thompson	15.5704444355	0.000416	0.052832
FPKM1_group_12537_transcript_3	K562_Garraway_Rep1	33.0692020029	0.000296	0.037592
FPKM1_group_12537_transcript_3	K562_Garraway_Rep2	32.4429270617	0.000294	0.037338
FPKM1_group_12537_transcript_3	MeI_Garraway	12.9474300323	0.000529	0.067183
FPKM1_group_12537_transcript_4	K562_Garraway_Rep1	18.5214409296	0.000507	0.064389
FPKM1_group_12537_transcript_4	K562_Garraway_Rep2	24.4345907565	0.000377	0.047879
FPKM1_group_12537_transcript_5	K562_Garraway_Rep2	17.7041634291	0.000495	0.062865
FPKM1_group_12537_transcript_7	BT20_Thompson	8.68195895095	0.000753	0.095631
FPKM1_group_12537_transcript_7	K562_CSHL-ENCODE	15.4695629146	0.000564	0.071628
FPKM1_group_12537_transcript_7	K562_Garraway_Rep1	27.9616297675	0.000354	0.044958
FPKM1_group_12537_transcript_7	K562_Garraway_Rep2	21.6280618411	0.000413	0.052451
FPKM1_group_12537_transcript_8	BT20_Thompson	14.5205343373	0.00045	0.05715
FPKM1_group_12537_transcript_8	K562_Caltech-ENCODE_Rep1	11.7384786882	0.000641	0.081407
FPKM1_group_12537_transcript_8	K562_Caltech-ENCODE_Rep2	10.1142151039	0.00069	0.08763
FPKM1_group_12537_transcript_8	K562_CSHL-ENCODE	47.5143778504	0.000188	0.023876
FPKM1_group_12537_transcript_8	K562_Garraway_Rep1	42.4185233337	0.000242	0.030734
FPKM1_group_12537_transcript_8	K562_Garraway_Rep2	45.0880463808	0.000229	0.029083
FPKM1_group_12537_transcript_8	MeI_Garraway	21.3794226505	0.000332	0.042164
FPKM1_group_12537_transcript_8	melanoma_M990802_Garraway	6.9819485158	0.000745	0.094615
FPKM1_group_12538_transcript_1	K562_Garraway_Rep1	12.7927373744	0.000724	0.091948
FPKM1_group_12538_transcript_1	K562_Garraway_Rep2	14.623532289	0.000607	0.077089
FPKM1_group_12538_transcript_2	K562_Garraway_Rep1	15.2130679989	0.000597	0.075819
FPKM1_group_12538_transcript_2	K562_Garraway_Rep2	18.4050565471	0.00048	0.06096
FPKM1_group_12538_transcript_3	K562_Garraway_Rep1	48.5293322995	0.000213	0.027051
FPKM1_group_12538_transcript_3	K562_Garraway_Rep2	45.4108811458	0.000226	0.028702
FPKM1_group_12538_transcript_4	BT20_Thompson	11.5638916175	0.000585	0.074295
FPKM1_group_12538_transcript_4	K562_Garraway_Rep1	21.7931273849	0.000439	0.055753
FPKM1_group_12538_transcript_4	K562_Garraway_Rep2	34.2754574195	0.000284	0.036068
FPKM1_group_12538_transcript_4	liver_Gilad	8.57367783046	0.00076	0.09652
FPKM1_group_12539_transcript_1	BT20_Thompson	8.70938740799	0.000752	0.095504
FPKM1_group_12539_transcript_1	K562_Garraway_Rep1	14.9052995096	0.000613	0.077851
FPKM1_group_12539_transcript_1	K562_Garraway_Rep2	26.4389392698	0.000351	0.044577
FPKM1_group_12539_transcript_2	K562_Garraway_Rep1	26.7199483953	0.000362	0.045974
FPKM1_group_12539_transcript_2	MeI_Garraway	10.5953156943	0.000649	0.082423
FPKM1_group_12539_transcript_3	K562_Garraway_Rep2	17.6864095548	0.000495	0.062865
FPKM1_group_12547_transcript_1	spleen_Raymond	5.63712348028	0.000393	0.049911
FPKM1_group_12563_transcript_1	NEC_from_H9_Wysocka	7.39063824267	0.000743	0.094361
FPKM1_group_12577_transcript_1	HME_Burge	128.621707981	4.1e-05	0.00520699999999
FPKM1_group_12577_transcript_1	MCF10A_Thompson	185.702988183	2.4e-05	0.003048
FPKM1_group_12577_transcript_1	MDAMB468_Thompson	26.3639881168	0.000204	0.025908
FPKM1_group_12577_transcript_1	MyoepithelialBreast_RM080_UCSF-UBC-REMC	10.2240025475	0.00048	0.06096
FPKM1_group_12577_transcript_1	prostate_normal_N13_Yen	13.1490345182	0.000442	0.056134
FPKM1_group_12578_transcript_2	prostate_carcinoma_C02_Yen	61.2366635805	6.5e-05	0.008255
FPKM1_group_12578_transcript_2	prostate_carcinoma_C09_Yen	25.0250209395	0.000373	0.047371
FPKM1_group_12578_transcript_2	testes_Burge	14.0730380619	0.0005	0.0635
FPKM1_group_12585_transcript_1	adipose_Raymond	5.52044390864	0.000324	0.041148
FPKM1_group_12585_transcript_4	adipose_Raymond	3.03166781083	0.000608	0.077216
FPKM1_group_12586_transcript_1	adipose_Raymond	5.85621989115	0.000307	0.038989
FPKM1_group_12623_transcript_1	adipose_Raymond	2.75799776257	0.000662	0.084074
FPKM1_group_12623_transcript_1	testes_Raymond	7.73252008578	0.000376	0.047752
FPKM1_group_1262_transcript_1	heart_Raymond	1.95631978128	0.000783	0.099441
FPKM1_group_1262_transcript_1	skeletal_muscle_Raymond	2.2206905292	0.000664	0.084328
FPKM1_group_12631_transcript_1	A549_Rep2_Myers	6.63862519351	0.000782	0.099314
FPKM1_group_12689_transcript_1	BT474_Burge	7.5069225891	0.000756	0.096012
FPKM1_group_12690_transcript_1	BT474_Thompson	8.15675030109	0.000777	0.098679
FPKM1_group_12707_transcript_1	kidney_Raymond	18.4558203669	0.000109	0.013843
FPKM1_group_12708_transcript_1	kidney_Raymond	11.7618332663	0.000168	0.021336
FPKM1_group_1271_transcript_1	lung_Raymond	10.8181293728	0.000147	0.018669
FPKM1_group_12725_transcript_1	CD4_activated_Ind3_Plagnol	22.465468815	0.000268	0.034036
FPKM1_group_12725_transcript_1	CD4_activated_Ind4_Plagnol	8.55363905019	0.00078	0.09906
FPKM1_group_12725_transcript_1	CD4_resting_Ind1_Plagnol	11.1869443303	0.000534	0.067818
FPKM1_group_12725_transcript_1	CD4_resting_Ind2_Plagnol	9.89824470814	0.000672	0.085344
FPKM1_group_12725_transcript_1	CD4_resting_Ind3_Plagnol	37.8026951457	0.000129	0.016383
FPKM1_group_12725_transcript_1	CD4_resting_Ind4_Plagnol	12.4415250655	0.000533	0.067691
FPKM1_group_12725_transcript_2	CD4_activated_Ind1_Plagnol	24.0599569551	0.000328	0.041656
FPKM1_group_12725_transcript_2	CD4_activated_Ind2_Plagnol	48.4522349489	0.000129	0.016383
FPKM1_group_12725_transcript_2	CD4_activated_Ind3_Plagnol	75.6085613287	6.4e-05	0.00812799999999
FPKM1_group_12725_transcript_2	CD4_activated_Ind4_Plagnol	40.5818116178	0.000156	0.019812
FPKM1_group_12725_transcript_2	CD4_resting_Ind1_Plagnol	52.8518040427	7.7e-05	0.009779
FPKM1_group_12725_transcript_2	CD4_resting_Ind2_Plagnol	52.4663075334	0.000141	0.017907
FPKM1_group_12725_transcript_2	CD4_resting_Ind3_Plagnol	103.810208592	4.2e-05	0.005334
FPKM1_group_12725_transcript_2	CD4_resting_Ind4_Plagnol	102.30407729	5.59999999999e-05	0.00711199999999
FPKM1_group_12743_transcript_1	adipose_Raymond	2.41714351932	0.000762	0.096774
FPKM1_group_12750_transcript_1	liver_Blencowe	5.96558278709	0.000588	0.074676
FPKM1_group_12750_transcript_1	liver_Burge	5.96109368691	0.000588	0.074676
FPKM1_group_12750_transcript_1	liver_male_Rep2_Gilad2	9.84314448284	0.000379	0.048133
FPKM1_group_12750_transcript_1	liver_Raymond	5.14790681149	0.000327	0.041529
FPKM1_group_12750_transcript_2	kidney_Raymond	3.86097239447	0.000603	0.076581
FPKM1_group_12750_transcript_2	liver_Blencowe	4.79903898151	0.000705	0.089535
FPKM1_group_12750_transcript_2	liver_Burge	4.79542770537	0.000705	0.089535
FPKM1_group_12750_transcript_2	liver_male_Rep2_Gilad2	4.95294390996	0.00073	0.09271
FPKM1_group_12751_transcript_2	kidney_Raymond	4.14859308003	0.00056	0.07112
FPKM1_group_12751_transcript_4	kidney_Raymond	24.0615391325	8.1e-05	0.010287
FPKM1_group_12752_transcript_1	kidney_Raymond	10.1507625093	0.000197	0.025019
FPKM1_group_12753_transcript_1	kidney_Raymond	9.71191375417	0.000208	0.026416
FPKM1_group_12754_transcript_1	HepG2_Caltech-ENCODE_Rep1	11.6744810769	0.000553	0.070231
FPKM1_group_12754_transcript_1	kidney_Raymond	8.64393698395	0.000229	0.029083
FPKM1_group_12754_transcript_1	liver_Blencowe	15.4982150757	0.000285	0.036195
FPKM1_group_12754_transcript_1	liver_Burge	15.4865526712	0.000285	0.036195
FPKM1_group_12754_transcript_1	liver_female_Rep1_Gilad2	22.761899973	0.00016	0.02032
FPKM1_group_12754_transcript_1	liver_female_Rep2_Gilad2	18.1247523473	0.000209	0.026543
FPKM1_group_12754_transcript_1	liver_male_Rep1_Gilad2	18.135341694	0.000249	0.031623
FPKM1_group_12754_transcript_1	liver_male_Rep2_Gilad2	106.598490411	5.3e-05	0.006731
FPKM1_group_12754_transcript_1	liver_male_Rep3_Gilad2	15.3117966394	0.000278	0.035306
FPKM1_group_12754_transcript_1	liver_Raymond	22.4837310494	0.000107	0.013589
FPKM1_group_12754_transcript_2	HepG2_Caltech-ENCODE_Rep2	7.81815375921	0.000774	0.098298
FPKM1_group_12754_transcript_2	liver_Blencowe	7.83627171045	0.000486	0.061722
FPKM1_group_12754_transcript_2	liver_Burge	7.83037491713	0.000486	0.061722
FPKM1_group_12754_transcript_2	liver_female_Rep1_Gilad2	15.4875441736	0.000229	0.029083
FPKM1_group_12754_transcript_2	liver_female_Rep2_Gilad2	11.1625458901	0.000309	0.039243
FPKM1_group_12754_transcript_2	liver_male_Rep1_Gilad2	14.7119438593	0.000285	0.036195
FPKM1_group_12754_transcript_2	liver_male_Rep2_Gilad2	63.3581713838	7.3e-05	0.009271
FPKM1_group_12754_transcript_2	liver_male_Rep3_Gilad2	13.0284585441	0.000316	0.040132
FPKM1_group_12754_transcript_2	liver_Raymond	3.71378784468	0.000431	0.054737
FPKM1_group_12755_transcript_1	liver_Blencowe	7.48644702534	0.000505	0.064135
FPKM1_group_12755_transcript_1	liver_Burge	7.48081347505	0.000505	0.064135
FPKM1_group_12755_transcript_1	liver_male_Rep2_Gilad2	11.5418741123	0.000332	0.042164
FPKM1_group_12755_transcript_4	liver_female_Rep1_Gilad2	7.09858366121	0.000481	0.061087
FPKM1_group_12755_transcript_4	liver_male_Rep1_Gilad2	6.36663215094	0.000547	0.069469
FPKM1_group_12755_transcript_4	liver_male_Rep2_Gilad2	38.0149028303	0.000121	0.015367
FPKM1_group_12755_transcript_4	liver_male_Rep3_Gilad2	8.19839586431	0.000442	0.056134
FPKM1_group_12755_transcript_4	liver_Raymond	5.25818010692	0.000319	0.040513
FPKM1_group_1276_transcript_1	kidney_Raymond	7.58276343114	0.000255	0.032385
FPKM1_group_12772_transcript_1	liver_Gilad	9.3640938082	0.000693	0.088011
FPKM1_group_12773_transcript_1	adipose_Raymond	4.41432555194	0.000412	0.052324
FPKM1_group_12784_transcript_1	CD4_Snyder	10.9460737495	0.00019	0.02413
FPKM1_group_12784_transcript_1	H9_polyA-_Chen	3.08762263941	0.00038	0.04826
FPKM1_group_12788_transcript_1	MB435_Burge	13.271307352	0.000455	0.057785
FPKM1_group_1278_transcript_1	kidney_Raymond	12.76138838	0.00016	0.02032
FPKM1_group_12826_transcript_1	colon_Raymond	5.1290281339	0.000369	0.046863
FPKM1_group_12826_transcript_1	spleen_Raymond	3.5581197478	0.000665	0.084455
FPKM1_group_12835_transcript_1	CD4_activated_Ind3_Plagnol	9.52148912742	0.000661	0.083947
FPKM1_group_12835_transcript_1	CD4_activated_Ind4_Plagnol	12.0561291455	0.000575	0.073025
FPKM1_group_1283_transcript_1	CD4_Snyder	2.84505189868	0.000637	0.080899
FPKM1_group_1283_transcript_2	lung_Raymond	2.75778614461	0.000732	0.092964
FPKM1_group_12856_transcript_1	colon_Raymond	6.84236989145	0.000254	0.032258
FPKM1_group_12860_transcript_1	colon_Raymond	3.22693365369	0.000685	0.086995
FPKM1_group_12860_transcript_1	MIP101_Marra	41.4189248524	0.000153	0.019431
FPKM1_group_12863_transcript_1	prostate_carcinoma_C02_Yen	8.20265064408	0.000756	0.096012
FPKM1_group_12863_transcript_1	prostate_carcinoma_C03_Yen	9.28090044573	0.000584	0.074168
FPKM1_group_12863_transcript_1	prostate_carcinoma_C05_Yen	18.9936882127	0.000535	0.067945
FPKM1_group_12863_transcript_1	prostate_carcinoma_C06_Yen	10.9624619541	0.000706	0.089662
FPKM1_group_12863_transcript_1	prostate_carcinoma_C07_Yen	16.0885095823	0.000567	0.072009
FPKM1_group_12863_transcript_1	prostate_carcinoma_C08_Yen	11.1856670966	0.00047	0.05969
FPKM1_group_12863_transcript_1	prostate_carcinoma_C09_Yen	19.4057025121	0.000459	0.058293
FPKM1_group_12863_transcript_1	prostate_carcinoma_C11_Yen	17.9380368443	0.00057	0.07239
FPKM1_group_12863_transcript_1	prostate_carcinoma_C13_Yen	10.9554303122	0.000528	0.067056
FPKM1_group_12863_transcript_1	prostate_carcinoma_C15_Yen	19.5096625668	0.000491	0.062357
FPKM1_group_12863_transcript_1	prostate_carcinoma_C16_Yen	12.3025909775	0.000419	0.053213
FPKM1_group_12863_transcript_1	prostate_carcinoma_C18_Yen	10.1896968884	0.00068	0.08636
FPKM1_group_12863_transcript_1	prostate_carcinoma_C19_Yen	13.1676805836	0.000514	0.065278
FPKM1_group_12863_transcript_1	prostate_carcinoma_C27_Yen	14.5190059931	0.000605	0.076835
FPKM1_group_12863_transcript_1	prostate_carcinoma_C33_Yen	17.5689833329	0.000524	0.066548
FPKM1_group_12863_transcript_1	prostate_carcinoma_C37_Yen	23.7064993146	0.000489	0.062103
FPKM1_group_12863_transcript_1	prostate_carcinoma_C40_Yen	33.4820690546	0.00021	0.02667
FPKM1_group_12863_transcript_1	prostate_normal_N02_Yen	7.38231957863	0.000699	0.088773
FPKM1_group_12863_transcript_1	prostate_normal_N03_Yen	7.60084781605	0.00069	0.08763
FPKM1_group_12863_transcript_1	prostate_normal_N09_Yen	8.29539558593	0.000697	0.088519
FPKM1_group_12863_transcript_1	prostate_normal_N11_Yen	8.94330773518	0.000781	0.099187
FPKM1_group_12864_transcript_2	prostate_carcinoma_C37_Yen	16.2818356268	0.000604	0.076708
FPKM1_group_12865_transcript_1	prostate_carcinoma_C05_Yen	13.4832293661	0.000698	0.088646
FPKM1_group_12865_transcript_1	prostate_carcinoma_C07_Yen	16.0361989866	0.000571	0.072517
FPKM1_group_12865_transcript_1	prostate_carcinoma_C11_Yen	12.9486014217	0.000736	0.093472
FPKM1_group_12865_transcript_1	prostate_carcinoma_C13_Yen	9.77632005326	0.000581	0.073787
FPKM1_group_12865_transcript_1	prostate_carcinoma_C15_Yen	12.5467458142	0.000686	0.087122
FPKM1_group_12865_transcript_1	prostate_carcinoma_C33_Yen	13.6410975507	0.000657	0.083439
FPKM1_group_12865_transcript_1	prostate_carcinoma_C37_Yen	23.4252145314	0.000495	0.062865
FPKM1_group_12865_transcript_1	prostate_carcinoma_C40_Yen	17.1970160125	0.000474	0.060198
FPKM1_group_12867_transcript_1	prostate_carcinoma_C09_Yen	10.3800525451	0.000781	0.099187
FPKM1_group_12883_transcript_1	BT474_Thompson	8.96898868385	0.000706	0.089662
FPKM1_group_12899_transcript_1	MyoepithelialBreast_RM080_UCSF-UBC-REMC	7.66114167577	0.000648	0.082296
FPKM1_group_12938_transcript_2	colon_Raymond	3.16403214321	0.000704	0.089408
FPKM1_group_1295_transcript_2	kidney_Raymond	4.37929853332	0.000523	0.066421
FPKM1_group_12967_transcript_1	testes_Raymond	4.60653552671	0.000679	0.086233
FPKM1_group_12970_transcript_1	testes_Raymond	22.9727776967	0.000121	0.015367
FPKM1_group_12977_transcript_1	A549_Rep1_Myers	49.3470401107	8.9e-05	0.011303
FPKM1_group_12977_transcript_1	adipose_Burge	105.067372083	5.8e-05	0.007366
FPKM1_group_12977_transcript_1	brain_Burge	13.7131757537	0.000414	0.052578
FPKM1_group_12977_transcript_1	colon_Burge	36.2074657447	0.000155	0.019685
FPKM1_group_12977_transcript_1	H1_RepB_Snyder	86.0330238614	3.9e-05	0.004953
FPKM1_group_12977_transcript_1	heart_Burge	146.079273878	5.3e-05	0.006731
FPKM1_group_12977_transcript_1	HeLa_miR-1_12hr_Bartel	10.0990604213	0.000526	0.066802
FPKM1_group_12977_transcript_1	HeLa_miR-1_32hr_Bartel	8.08163401132	0.000619	0.078613
FPKM1_group_12977_transcript_1	HeLa_miR-155_12hr_Bartel	13.3606695635	0.000441	0.056007
FPKM1_group_12977_transcript_1	HeLa_miR-155_32hr_Bartel	12.3443226608	0.000419	0.053213
FPKM1_group_12977_transcript_1	HeLa_WT_12hr_Bartel	31.4184359808	0.000143	0.018161
FPKM1_group_12977_transcript_1	HeLa_WT_32hr_Bartel	10.2153550066	0.000471	0.059817
FPKM1_group_12977_transcript_1	HME_Burge	17.394981612	0.000308	0.039116
FPKM1_group_12977_transcript_1	liver_Blencowe	43.0953700539	0.000124	0.015748
FPKM1_group_12977_transcript_1	liver_Burge	43.1344739185	0.000124	0.015748
FPKM1_group_12977_transcript_1	liver_female_Rep1_Gilad2	15.3764763568	0.000229	0.029083
FPKM1_group_12977_transcript_1	liver_Gilad	421.787211835	2.4e-05	0.003048
FPKM1_group_12977_transcript_1	liver_male_Rep3_Gilad2	15.578314002	0.000274	0.034798
FPKM1_group_12977_transcript_1	MeI_Garraway	68.57714882	9.5e-05	0.012065
FPKM1_group_12977_transcript_1	melanoma_M000216_Garraway	25.3080042521	0.000192	0.024384
FPKM1_group_12977_transcript_1	melanoma_M000921_Garraway	17.2934779876	0.000332	0.042164
FPKM1_group_12977_transcript_1	melanoma_M010403_Garraway	10.85004501	0.000528	0.067056
FPKM1_group_12977_transcript_1	melanoma_M970109_Garraway	61.8607092775	8.6e-05	0.010922
FPKM1_group_12977_transcript_1	melanoma_M980409_Garraway	78.0750858521	5.5e-05	0.006985
FPKM1_group_12977_transcript_1	melanoma_M980928_Garraway	37.9580329149	0.000112	0.014224
FPKM1_group_12977_transcript_1	melanoma_M990514_Garraway	26.3410673724	0.000184	0.023368
FPKM1_group_12977_transcript_1	melanoma_M990802_Garraway	45.7020010164	0.000126	0.016002
FPKM1_group_12977_transcript_1	MeWo_Garraway	18.6920934016	0.000324	0.041148
FPKM1_group_12977_transcript_1	MIP101_Marra	37.2922209135	0.000176	0.022352
FPKM1_group_12977_transcript_1	NEC_from_H9_Wysocka	16.476196189	0.0003	0.0381
FPKM1_group_12977_transcript_1	prostate_carcinoma_C05_Yen	64.3535275889	0.000225	0.028575
FPKM1_group_12977_transcript_1	prostate_carcinoma_C07_Yen	61.8931417924	0.000126	0.016002
FPKM1_group_12977_transcript_1	prostate_carcinoma_C08_Yen	53.3233974928	8.69999999999e-05	0.011049
FPKM1_group_12977_transcript_1	prostate_carcinoma_C09_Yen	11.2697713346	0.00073	0.09271
FPKM1_group_12977_transcript_1	prostate_carcinoma_C11_Yen	157.261874146	0.000159	0.020193
FPKM1_group_12977_transcript_1	prostate_carcinoma_C13_Yen	49.4910087883	9e-05	0.01143
FPKM1_group_12977_transcript_1	prostate_carcinoma_C15_Yen	87.4567076136	0.000151	0.019177
FPKM1_group_12977_transcript_1	prostate_carcinoma_C16_Yen	14.2705430305	0.000356	0.045212
FPKM1_group_12977_transcript_1	prostate_carcinoma_C18_Yen	15.810204299	0.000444	0.056388
FPKM1_group_12977_transcript_1	prostate_carcinoma_C19_Yen	30.1888028733	0.000173	0.021971
FPKM1_group_12977_transcript_1	prostate_carcinoma_C27_Yen	316.259051424	1.8e-05	0.002286
FPKM1_group_12977_transcript_1	prostate_carcinoma_C29_Yen	58.6813656968	6.9e-05	0.008763
FPKM1_group_12977_transcript_1	prostate_carcinoma_C37_Yen	336.881584804	3.6e-05	0.004572
FPKM1_group_12977_transcript_1	prostate_carcinoma_C40_Yen	137.258546301	4.5e-05	0.005715
FPKM1_group_12977_transcript_1	prostate_normal_N02_Yen	18.2422389873	0.000253	0.032131
FPKM1_group_12977_transcript_1	prostate_normal_N09_Yen	19.2058158756	0.000255	0.032385
FPKM1_group_12977_transcript_1	prostate_normal_N11_Yen	18.7909949043	0.000389	0.049403
FPKM1_group_12977_transcript_1	prostate_normal_N13_Yen	33.4404769955	0.00016	0.02032
FPKM1_group_12977_transcript_1	prostate_normal_N19_Yen	13.2880992977	0.000399	0.050673
FPKM1_group_12977_transcript_1	skeletal_muscle_Burge	79.1398282084	6.3e-05	0.008001
FPKM1_group_12977_transcript_1	T47D_Burge	47.2070978639	0.000106	0.013462
FPKM1_group_12977_transcript_1	testes_Burge	9.07810235686	0.000758	0.096266
FPKM1_group_1297_transcript_1	kidney_Raymond	8.38610973838	0.000238	0.030226
FPKM1_group_1297_transcript_4	kidney_Raymond	5.43228078376	0.000392	0.049784
FPKM1_group_1297_transcript_7	kidney_Raymond	3.62262121607	0.000657	0.083439
FPKM1_group_12999_transcript_1	adipose_Raymond	2.71405907273	0.000672	0.085344
FPKM1_group_129_transcript_1	lung_Raymond	2.6338960403	0.000767	0.097409
FPKM1_group_13001_transcript_1	CD4_activated_Ind3_Plagnol	7.87396881969	0.000753	0.095631
FPKM1_group_13001_transcript_1	H9_Wysocka	13.6550742203	0.000476	0.060452
FPKM1_group_13001_transcript_1	HeLa_miR-1_12hr_Bartel	15.4033834407	0.000331	0.042037
FPKM1_group_13001_transcript_1	HeLa_miR-1_32hr_Bartel	8.54830149066	0.000586	0.074422
FPKM1_group_13001_transcript_1	HeLa_miR-155_12hr_Bartel	11.9545007537	0.000502	0.063754
FPKM1_group_13001_transcript_1	HeLa_miR-155_32hr_Bartel	15.8550933259	0.000313	0.039751
FPKM1_group_13001_transcript_1	HeLa_WT_12hr_Bartel	8.96754543793	0.000595	0.075565
FPKM1_group_13001_transcript_1	HME_Burge	6.87451637455	0.000707	0.089789
FPKM1_group_13001_transcript_1	K562_CSHL-ENCODE	15.8890755943	0.00055	0.06985
FPKM1_group_13001_transcript_1	K562_Garraway_Rep1	28.5330019184	0.000344	0.043688
FPKM1_group_13001_transcript_1	MeI_Garraway	14.875858582	0.000468	0.059436
FPKM1_group_13001_transcript_1	melanoma_M000216_Garraway	9.501664264	0.00054	0.06858
FPKM1_group_13001_transcript_1	melanoma_M000921_Garraway	8.24355708481	0.000681	0.086487
FPKM1_group_13001_transcript_1	melanoma_M980409_Garraway	5.76558100598	0.000736	0.093472
FPKM1_group_13001_transcript_1	melanoma_M990802_Garraway	9.15319193114	0.000549	0.069723
FPKM1_group_13001_transcript_1	MIP101_Marra	10.5380244762	0.000691	0.087757
FPKM1_group_13041_transcript_2	prostate_normal_N02_Yen	10.3293987414	0.000493	0.062611
FPKM1_group_13048_transcript_1	brain_Burge	7.09308433676	0.000731	0.092837
FPKM1_group_13048_transcript_1	heart_Raymond	3.44264887487	0.000437	0.055499
FPKM1_group_13048_transcript_1	IMR90_REMC-UCSD	4.27796095395	0.000657	0.083439
FPKM1_group_13048_transcript_1	kidney_Raymond	6.49639453004	0.000312	0.039624
FPKM1_group_13105_transcript_1	MCF7_Burge	7.83592469878	0.000689	0.087503
FPKM1_group_13107_transcript_1	MCF7_Burge	11.5790112358	0.000493	0.062611
FPKM1_group_13174_transcript_1	MCF7_Thompson	9.72563219603	0.000692	0.087884
FPKM1_group_13174_transcript_2	skeletal_muscle_Raymond	3.52044579992	0.000394	0.050038
FPKM1_group_13174_transcript_3	skeletal_muscle_Raymond	2.78529776774	0.000517	0.065659
FPKM1_group_13175_transcript_1	skeletal_muscle_Raymond	3.93360179975	0.000344	0.043688
FPKM1_group_13176_transcript_3	skeletal_muscle_Raymond	3.22472508284	0.000433	0.054991
FPKM1_group_1318_transcript_1	BreastStem_RM080_UCSF-UBC-REMC	38.0135399834	0.000141	0.017907
FPKM1_group_1318_transcript_1	CD4_activated_Ind4_Plagnol	9.15826218471	0.000748	0.094996
FPKM1_group_1318_transcript_1	CD4_resting_Ind1_Plagnol	12.5765907414	0.000473	0.060071
FPKM1_group_1318_transcript_1	CD4_resting_Ind3_Plagnol	11.5033696466	0.000529	0.067183
FPKM1_group_1318_transcript_1	CD4_resting_Ind4_Plagnol	9.99072568927	0.000633	0.080391
FPKM1_group_1318_transcript_1	H1_Caltech-ENCODE_Rep2	31.9319141224	0.000333	0.042291
FPKM1_group_1318_transcript_1	H1_Caltech-ENCODE_Rep4	27.2606724087	0.000386	0.049022
FPKM1_group_1318_transcript_1	H9_polyA+_Chen	15.0816597172	0.000535	0.067945
FPKM1_group_1318_transcript_1	HeLa_polyA+_Chen	12.0974555026	0.000458	0.058166
FPKM1_group_1318_transcript_1	HepG2_Caltech-ENCODE_Rep1	9.3583950961	0.000678	0.086106
FPKM1_group_1318_transcript_1	HepG2_Caltech-ENCODE_Rep2	12.6544163646	0.000486	0.061722
FPKM1_group_1318_transcript_1	K562_Caltech-ENCODE_Rep1	26.3613157671	0.000328	0.041656
FPKM1_group_1318_transcript_1	K562_Caltech-ENCODE_Rep2	21.0931850855	0.000338	0.042926
FPKM1_group_1318_transcript_1	LuminalBreast_RM080_UCSF-UBC-REMC	30.1843397392	0.000159	0.020193
FPKM1_group_1318_transcript_1	MyoepithelialBreast_RM080_UCSF-UBC-REMC	41.5745891062	0.000101	0.012827
FPKM1_group_13197_transcript_1	H1_RepA_Snyder	35.9066979964	0.000196	0.024892
FPKM1_group_1320_transcript_1	melanoma_M000216_Garraway	12.0345754485	0.000414	0.052578
FPKM1_group_13217_transcript_3	liver_Raymond	2.53700928667	0.000584	0.074168
FPKM1_group_13217_transcript_3	ovary_Raymond	4.17828384406	0.000625	0.079375
FPKM1_group_13217_transcript_6	liver_Raymond	7.59638422776	0.000232	0.029464
FPKM1_group_13218_transcript_1	liver_Raymond	2.51880108605	0.000588	0.074676
FPKM1_group_13224_transcript_3	liver_Raymond	6.9170207068	0.000251	0.031877
FPKM1_group_13228_transcript_2	HeLa_polyA+_Chen	7.33317718555	0.000782	0.099314
FPKM1_group_13240_transcript_2	skeletal_muscle_Raymond	2.09289880627	0.000718	0.091186
FPKM1_group_13247_transcript_1	liver_male_Rep3_Gilad2	5.14704535074	0.000684	0.086868
FPKM1_group_1324_transcript_1	skeletal_muscle_Raymond	3.43720267472	0.000401	0.050927
FPKM1_group_13259_transcript_4	liver_Gilad	10.6596883396	0.000593	0.075311
FPKM1_group_13259_transcript_4	liver_Raymond	2.53782465202	0.000583	0.074041
FPKM1_group_13259_transcript_5	liver_Gilad	11.544778923	0.000544	0.069088
FPKM1_group_13259_transcript_5	liver_Raymond	2.47453031282	0.000599	0.076073
FPKM1_group_13263_transcript_1	H1_UCSD-REMC	23.6783279517	0.000248	0.031496
FPKM1_group_13277_transcript_1	LuminalBreast_RM035_UCSF-UBC-REMC	7.25347377773	0.000654	0.083058
FPKM1_group_13277_transcript_1	MIP101_Marra	9.53245847377	0.000774	0.098298
FPKM1_group_13288_transcript_1	HepG2_Caltech-ENCODE_Rep1	7.87247092939	0.000783	0.099441
FPKM1_group_13291_transcript_1	melanoma_M990514_Garraway	14.0372470413	0.000388	0.049276
FPKM1_group_13291_transcript_2	melanoma_M970109_Garraway	7.87222697144	0.000783	0.099441
FPKM1_group_13291_transcript_2	melanoma_M990514_Garraway	14.2035522435	0.000383	0.048641
FPKM1_group_13291_transcript_3	melanoma_M000921_Garraway	12.5583189692	0.000443	0.056261
FPKM1_group_13291_transcript_3	melanoma_M970109_Garraway	11.7769835782	0.000498	0.063246
FPKM1_group_13291_transcript_3	melanoma_M990514_Garraway	38.4185031707	0.000127	0.016129
FPKM1_group_13291_transcript_4	melanoma_M970109_Garraway	10.8121089873	0.000552	0.070104
FPKM1_group_13291_transcript_4	melanoma_M990514_Garraway	51.6883149192	0.000104	0.013208
FPKM1_group_13300_transcript_1	adipose_Burge	6.47137355551	0.000694	0.088138
FPKM1_group_13300_transcript_1	prostate_normal_N08_Yen	9.01326473157	0.00066	0.08382
FPKM1_group_13300_transcript_1	T47D_Burge	7.74263187777	0.000698	0.088646
FPKM1_group_13325_transcript_1	HeLa_miR-155_12hr_Bartel	9.00719296416	0.000667	0.084709
FPKM1_group_13325_transcript_1	HeLa_miR-155_32hr_Bartel	6.49701192676	0.000776	0.098552
FPKM1_group_13325_transcript_1	HeLa_WT_32hr_Bartel	6.81023667105	0.000705	0.089535
FPKM1_group_13325_transcript_1	MB435_Burge	16.5138442923	0.000361	0.045847
FPKM1_group_13325_transcript_1	MIP101_Marra	10.4862963993	0.000692	0.087884
FPKM1_group_1332_transcript_1	HeLa_WT_12hr_Bartel	26.8908884377	0.000168	0.021336
FPKM1_group_1333_transcript_2	ovary_Raymond	4.89336969859	0.000496	0.062992
FPKM1_group_13359_transcript_3	melanoma_M990802_Garraway	81.5379143915	7.1e-05	0.00901700000001
FPKM1_group_13359_transcript_4	melanoma_M990802_Garraway	15.2026298328	0.000335	0.042545
FPKM1_group_13359_transcript_5	melanoma_M990802_Garraway	15.3171505848	0.000333	0.042291
FPKM1_group_13365_transcript_1	MeWo_Garraway	8.40113819571	0.000702	0.089154
FPKM1_group_1340_transcript_2	liver_Raymond	2.37033307279	0.00062	0.07874
FPKM1_group_13427_transcript_1	colon_Raymond	4.90625237397	0.000395	0.050165
FPKM1_group_1343_transcript_1	MeI_Garraway	11.6727061821	0.000586	0.074422
FPKM1_group_13441_transcript_1	MeI_Garraway	12.243967269	0.000552	0.070104
FPKM1_group_13441_transcript_2	MeI_Garraway	15.6081959544	0.000442	0.056134
FPKM1_group_1344_transcript_2	MeI_Garraway	10.8051694908	0.000636	0.080772
FPKM1_group_1347_transcript_2	liver_Gilad	9.89691101567	0.000658	0.083566
FPKM1_group_13482_transcript_1	H1_UCSD-REMC	10.2259374031	0.000496	0.062992
FPKM1_group_13482_transcript_1	IMR90_REMC-UCSD	6.42224550007	0.000472	0.059944
FPKM1_group_13497_transcript_1	melanoma_M970109_Garraway	16.1511578133	0.000369	0.046863
FPKM1_group_13497_transcript_1	melanoma_M980409_Garraway	7.38622164817	0.000561	0.071247
FPKM1_group_13499_transcript_1	A549_Rep2_Myers	18.381232354	0.000203	0.025781
FPKM1_group_13499_transcript_1	CD4_Snyder	2.81631400072	0.000646	0.082042
FPKM1_group_13499_transcript_2	A549_Rep2_Myers	16.3144550775	0.000245	0.031115
FPKM1_group_13499_transcript_2	CD4_Snyder	2.59209427551	0.000702	0.089154
FPKM1_group_13499_transcript_2	melanoma_M010403_Garraway	28.6618482269	0.000216	0.027432
FPKM1_group_13499_transcript_2	testes_Raymond	11.3196650988	0.000235	0.029845
FPKM1_group_1349_transcript_1	liver_male_Rep2_Gilad2	4.81357535838	0.000761	0.096647
FPKM1_group_1349_transcript_1	MeI_Garraway	13.1612709857	0.000519	0.065913
FPKM1_group_1349_transcript_4	liver_Raymond	2.99788967531	0.000507	0.064389
FPKM1_group_13507_transcript_1	H1_UCSD-REMC	8.76128491045	0.000564	0.071628
FPKM1_group_13517_transcript_3	K562_Garraway_Rep1	14.1505524676	0.000649	0.082423
FPKM1_group_13521_transcript_2	testes_Raymond	7.33083073067	0.0004	0.0508
FPKM1_group_1352_transcript_2	liver_Gilad	11.780333742	0.000523	0.066421
FPKM1_group_1352_transcript_2	liver_Raymond	5.06270650186	0.00033	0.04191
FPKM1_group_1353_transcript_3	liver_Gilad	10.5764095244	0.000599	0.076073
FPKM1_group_1355_transcript_1	melanoma_M980928_Garraway	14.3453701406	0.000357	0.045339
FPKM1_group_1355_transcript_1	MeWo_Garraway	10.902895174	0.000558	0.070866
FPKM1_group_13562_transcript_1	CD4_activated_Ind3_Plagnol	11.363416322	0.000569	0.072263
FPKM1_group_13562_transcript_1	HeLa_miR-1_32hr_Bartel	6.42006106441	0.000784	0.099568
FPKM1_group_13562_transcript_1	liver_Blencowe	8.0564140533	0.000474	0.060198
FPKM1_group_13562_transcript_1	liver_Burge	8.05035160291	0.000474	0.060198
FPKM1_group_13562_transcript_1	MDAMB468_Thompson	13.0463593928	0.000488	0.061976
FPKM1_group_13562_transcript_1	MeI_Garraway	10.9762639055	0.000628	0.079756
FPKM1_group_13562_transcript_1	MyoepithelialBreast_RM035_UCSF-UBC-REMC	7.72646602881	0.000464	0.058928
FPKM1_group_13562_transcript_1	prostate_carcinoma_C03_Yen	8.92876338702	0.000612	0.077724
FPKM1_group_13562_transcript_1	prostate_carcinoma_C08_Yen	10.4365659849	0.000517	0.065659
FPKM1_group_13562_transcript_1	prostate_carcinoma_C09_Yen	12.6830224023	0.000659	0.083693
FPKM1_group_13562_transcript_1	prostate_normal_N02_Yen	8.87777338395	0.000577	0.073279
FPKM1_group_13562_transcript_1	prostate_normal_N03_Yen	9.14056939936	0.000577	0.073279
FPKM1_group_13562_transcript_1	prostate_normal_N08_Yen	9.41900655229	0.000628	0.079756
FPKM1_group_13562_transcript_1	prostate_normal_N09_Yen	9.97581334128	0.000578	0.073406
FPKM1_group_13562_transcript_3	A549_Rep1_Myers	8.0076974248	0.00067	0.08509
FPKM1_group_13562_transcript_3	adipose_Burge	9.76498822954	0.000489	0.062103
FPKM1_group_13562_transcript_3	B_cells_Cheung	10.7264949307	0.000519	0.065913
FPKM1_group_13562_transcript_3	B_cells_Pritchard	15.7170248274	0.000384	0.048768
FPKM1_group_13562_transcript_3	brain_Hughes	15.4097889937	0.000407	0.051689
FPKM1_group_13562_transcript_3	brain_Wong	14.54186471	0.000431	0.054737
FPKM1_group_13562_transcript_3	breast_Burge	13.7529114455	0.000343	0.043561
FPKM1_group_13562_transcript_3	BT20_Thompson	18.7016741432	0.000345	0.043815
FPKM1_group_13562_transcript_3	CD4_activated_Ind1_Plagnol	8.91862034183	0.000741	0.094107
FPKM1_group_13562_transcript_3	CD4_activated_Ind2_Plagnol	13.4797396709	0.000501	0.063627
FPKM1_group_13562_transcript_3	CD4_activated_Ind3_Plagnol	14.3646328268	0.000431	0.054737
FPKM1_group_13562_transcript_3	CD4_activated_Ind4_Plagnol	14.4208666544	0.000488	0.061976
FPKM1_group_13562_transcript_3	CD4_resting_Ind1_Plagnol	12.1561457093	0.000493	0.062611
FPKM1_group_13562_transcript_3	CD4_resting_Ind3_Plagnol	16.5097381075	0.000352	0.044704
FPKM1_group_13562_transcript_3	CD4_resting_Ind4_Plagnol	18.4355718282	0.000361	0.045847
FPKM1_group_13562_transcript_3	colon_Burge	10.3338702782	0.000472	0.059944
FPKM1_group_13562_transcript_3	H1_RepA_Snyder	15.0713237498	0.00075	0.09525
FPKM1_group_13562_transcript_3	H1_RepB_Snyder	9.35940892113	0.000636	0.080772
FPKM1_group_13562_transcript_3	heart_Burge	7.91083797882	0.000481	0.061087
FPKM1_group_13562_transcript_3	heart_Raymond	4.01860390585	0.000377	0.047879
FPKM1_group_13562_transcript_3	HeLa_polyA+_Chen	7.54885886747	0.000758	0.096266
FPKM1_group_13562_transcript_3	HeLa_WT_12hr_Bartel	6.99973111933	0.000751	0.095377
FPKM1_group_13562_transcript_3	HeLa_WT_32hr_Bartel	7.31534373872	0.000655	0.083185
FPKM1_group_13562_transcript_3	HepG2_Caltech-ENCODE_Rep1	13.7932799603	0.000474	0.060198
FPKM1_group_13562_transcript_3	HepG2_Caltech-ENCODE_Rep2	13.5859179273	0.000447	0.056769
FPKM1_group_13562_transcript_3	IMR90_REMC-UCSD	4.29854434628	0.000654	0.083058
FPKM1_group_13562_transcript_3	K562_Caltech-ENCODE_Rep1	16.3675365365	0.000493	0.062611
FPKM1_group_13562_transcript_3	K562_Caltech-ENCODE_Rep2	13.4931648429	0.000538	0.068326
FPKM1_group_13562_transcript_3	K562_CSHL-ENCODE	36.782120561	0.000241	0.030607
FPKM1_group_13562_transcript_3	K562_Garraway_Rep2	15.4779365699	0.000569	0.072263
FPKM1_group_13562_transcript_3	liver_Blencowe	6.4080428915	0.000559	0.070993
FPKM1_group_13562_transcript_3	liver_Burge	6.40322084016	0.00056	0.07112
FPKM1_group_13562_transcript_3	liver_female_Rep1_Gilad2	13.2828467089	0.000262	0.033274
FPKM1_group_13562_transcript_3	liver_female_Rep2_Gilad2	11.7549316374	0.000288	0.036576
FPKM1_group_13562_transcript_3	liver_female_Rep3_Gilad2	6.66157292947	0.000612	0.077724
FPKM1_group_13562_transcript_3	liver_male_Rep1_Gilad2	10.4494040418	0.000386	0.049022
FPKM1_group_13562_transcript_3	liver_male_Rep2_Gilad2	9.77109394999	0.00038	0.04826
FPKM1_group_13562_transcript_3	liver_male_Rep3_Gilad2	5.84781195519	0.000616	0.078232
FPKM1_group_13562_transcript_3	LuminalBreast_RM035_UCSF-UBC-REMC	7.36167144523	0.000633	0.080391
FPKM1_group_13562_transcript_3	lymph_node_Burge	6.89178725661	0.000731	0.092837
FPKM1_group_13562_transcript_3	MCF10A_Thompson	12.1593638064	0.000484	0.061468
FPKM1_group_13562_transcript_3	MDAMB231_Thompson	17.2657893554	0.000322	0.040894
FPKM1_group_13562_transcript_3	MDAMB468_Thompson	25.1739001621	0.000222	0.028194
FPKM1_group_13562_transcript_3	MeI_Garraway	16.3696518922	0.000422	0.053594
FPKM1_group_13562_transcript_3	melanoma_M000216_Garraway	10.8043220986	0.000468	0.059436
FPKM1_group_13562_transcript_3	melanoma_M000921_Garraway	9.5753167332	0.000592	0.075184
FPKM1_group_13562_transcript_3	MyoepithelialBreast_RM035_UCSF-UBC-REMC	9.4393255055	0.000367	0.046609
FPKM1_group_13562_transcript_3	NEC_from_H9_Wysocka	10.7967584762	0.000487	0.061849
FPKM1_group_13562_transcript_3	prostate_carcinoma_C02_Yen	12.2593963431	0.00046	0.05842
FPKM1_group_13562_transcript_3	prostate_carcinoma_C03_Yen	17.3108969183	0.00026	0.03302
FPKM1_group_13562_transcript_3	prostate_carcinoma_C05_Yen	13.1550929098	0.000709	0.090043
FPKM1_group_13562_transcript_3	prostate_carcinoma_C06_Yen	12.2136125032	0.000658	0.083566
FPKM1_group_13562_transcript_3	prostate_carcinoma_C07_Yen	15.9423810706	0.000574	0.072898
FPKM1_group_13562_transcript_3	prostate_carcinoma_C08_Yen	16.6024144312	0.000315	0.040005
FPKM1_group_13562_transcript_3	prostate_carcinoma_C09_Yen	12.6100382581	0.000662	0.084074
FPKM1_group_13562_transcript_3	prostate_carcinoma_C13_Yen	17.0532641653	0.000316	0.040132
FPKM1_group_13562_transcript_3	prostate_carcinoma_C15_Yen	11.7811972022	0.000721	0.091567
FPKM1_group_13562_transcript_3	prostate_carcinoma_C16_Yen	11.1704630402	0.000473	0.060071
FPKM1_group_13562_transcript_3	prostate_carcinoma_C18_Yen	15.1368685661	0.000461	0.058547
FPKM1_group_13562_transcript_3	prostate_carcinoma_C19_Yen	14.8040276516	0.000435	0.055245
FPKM1_group_13562_transcript_3	prostate_carcinoma_C23_Yen	13.7678365768	0.000691	0.087757
FPKM1_group_13562_transcript_3	prostate_carcinoma_C27_Yen	13.1108080874	0.000656	0.083312
FPKM1_group_13562_transcript_3	prostate_carcinoma_C29_Yen	11.9381992524	0.000452	0.057404
FPKM1_group_13562_transcript_3	prostate_normal_N02_Yen	12.3573610338	0.000383	0.048641
FPKM1_group_13562_transcript_3	prostate_normal_N03_Yen	12.26875979	0.000414	0.052578
FPKM1_group_13562_transcript_3	prostate_normal_N06_Yen	12.1617491987	0.000667	0.084709
FPKM1_group_13562_transcript_3	prostate_normal_N08_Yen	14.9836881727	0.000372	0.047244
FPKM1_group_13562_transcript_3	prostate_normal_N09_Yen	14.5469980565	0.000367	0.046609
FPKM1_group_13562_transcript_3	prostate_normal_N11_Yen	10.5729383093	0.000666	0.084582
FPKM1_group_13562_transcript_3	prostate_normal_N13_Yen	9.41318579069	0.000609	0.077343
FPKM1_group_13562_transcript_3	prostate_normal_N15_Yen	11.9338196219	0.000501	0.063627
FPKM1_group_13562_transcript_3	prostate_normal_N19_Yen	11.8947180414	0.000463	0.058801
FPKM1_group_13562_transcript_3	prostate_normal_N23_Yen	10.2853688824	0.000563	0.071501
FPKM1_group_13562_transcript_3	skeletal_muscle_Burge	4.20735135545	0.000776	0.098552
FPKM1_group_13562_transcript_3	ZR751_Thompson	12.8047455081	0.000494	0.062738
FPKM1_group_13562_transcript_4	heart_Raymond	2.02758514605	0.000763	0.096901
FPKM1_group_13562_transcript_4	prostate_carcinoma_C16_Yen	12.4562681645	0.000415	0.052705
FPKM1_group_13563_transcript_1	prostate_carcinoma_C19_Yen	9.10121825753	0.000774	0.098298
FPKM1_group_1356_transcript_1	melanoma_M980928_Garraway	11.5927674696	0.000452	0.057404
FPKM1_group_1356_transcript_1	MeWo_Garraway	11.9381772241	0.000504	0.064008
FPKM1_group_13578_transcript_1	skeletal_muscle_Burge	4.87217150866	0.000705	0.089535
FPKM1_group_13578_transcript_2	skeletal_muscle_Raymond	3.82320529429	0.000354	0.044958
FPKM1_group_13578_transcript_3	skeletal_muscle_Raymond	41.098782389	2.6e-05	0.003302
FPKM1_group_13578_transcript_4	skeletal_muscle_Raymond	30.6537804273	3.29999999999e-05	0.00419099999999
FPKM1_group_13579_transcript_1	skeletal_muscle_Raymond	14.8920899656	8.5e-05	0.010795
FPKM1_group_13589_transcript_1	colon_Burge	12.1216881136	0.000415	0.052705
FPKM1_group_13589_transcript_1	colon_Raymond	18.9400178904	8.1e-05	0.010287
FPKM1_group_13590_transcript_1	colon_Raymond	7.15462324519	0.000236	0.029972
FPKM1_group_13606_transcript_1	adipose_Raymond	2.89373545734	0.000633	0.080391
FPKM1_group_13609_transcript_4	MeI_Garraway	53.3377824156	0.000123	0.015621
FPKM1_group_13612_transcript_1	prostate_normal_N02_Yen	9.29178493118	0.000537	0.068199
FPKM1_group_13618_transcript_1	skeletal_muscle_Raymond	4.03582637874	0.000329	0.041783
FPKM1_group_13619_transcript_1	kidney_Raymond	5.32400091343	0.000401	0.050927
FPKM1_group_13619_transcript_1	skeletal_muscle_Raymond	5.99701108488	0.00021	0.02667
FPKM1_group_13620_transcript_1	skeletal_muscle_Raymond	2.91891558051	0.000489	0.062103
FPKM1_group_13624_transcript_1	MeI_Garraway	27.0487899429	0.00026	0.03302
FPKM1_group_13628_transcript_1	testes_Raymond	8.89437184224	0.000306	0.038862
FPKM1_group_13629_transcript_1	testes_Raymond	6.63566574759	0.000453	0.057531
FPKM1_group_13634_transcript_1	adipose_Raymond	2.36554116189	0.000777	0.098679
FPKM1_group_13638_transcript_1	testes_Raymond	8.15238934704	0.000351	0.044577
FPKM1_group_13638_transcript_2	testes_Raymond	4.810857667	0.000656	0.083312
FPKM1_group_1364_transcript_1	melanoma_M000216_Garraway	8.57453558064	0.000599	0.076073
FPKM1_group_13673_transcript_1	A549_Rep2_Myers	12.1458287815	0.000372	0.047244
FPKM1_group_13673_transcript_1	melanoma_M010403_Garraway	21.5246370958	0.000273	0.034671
FPKM1_group_13686_transcript_1	heart_Raymond	2.12014129393	0.000736	0.093472
FPKM1_group_13686_transcript_1	ovary_Raymond	5.84528420891	0.000391	0.049657
FPKM1_group_13686_transcript_1	spleen_Raymond	3.46345899477	0.000695	0.088265
FPKM1_group_13687_transcript_1	BT474_Burge	8.14809673881	0.000706	0.089662
FPKM1_group_13687_transcript_1	HeLa_miR-155_32hr_Bartel	8.58095914855	0.000597	0.075819
FPKM1_group_13698_transcript_1	liver_Raymond	1.91908654175	0.000779	0.098933
FPKM1_group_13704_transcript_8	liver_Gilad	9.25435833389	0.000702	0.089154
FPKM1_group_13708_transcript_4	liver_Raymond	2.97249817608	0.00051	0.06477
FPKM1_group_13708_transcript_5	liver_Raymond	2.08595601933	0.000718	0.091186
FPKM1_group_13708_transcript_6	liver_Raymond	2.29471911901	0.00064	0.08128
FPKM1_group_13709_transcript_2	liver_Raymond	4.08348618216	0.000395	0.050165
FPKM1_group_1370_transcript_1	A549_Rep2_Myers	83.8422797877	2.7e-05	0.003429
FPKM1_group_1370_transcript_1	melanoma_M010403_Garraway	8.41088760467	0.000751	0.095377
FPKM1_group_13714_transcript_10	liver_Raymond	5.51620077175	0.000305	0.038735
FPKM1_group_13715_transcript_11	liver_Gilad	10.4169661648	0.000611	0.077597
FPKM1_group_13715_transcript_14	liver_Gilad	12.9561016674	0.000471	0.059817
FPKM1_group_13715_transcript_18	liver_Gilad	10.1821731797	0.000629	0.079883
FPKM1_group_13715_transcript_4	colon_Raymond	3.28683704375	0.000668	0.084836
FPKM1_group_13717_transcript_2	liver_Raymond	2.37130372515	0.00062	0.07874
FPKM1_group_13717_transcript_3	liver_Gilad	14.6585324988	0.000413	0.052451
FPKM1_group_13717_transcript_4	liver_Raymond	3.25884883371	0.000472	0.059944
FPKM1_group_13721_transcript_4	liver_Gilad	8.65489390092	0.000751	0.095377
FPKM1_group_13723_transcript_2	liver_Gilad	13.7735600808	0.000444	0.056388
FPKM1_group_13767_transcript_1	liver_Gilad	8.45146879807	0.000782	0.099314
FPKM1_group_13770_transcript_1	testes_Raymond	5.06406070211	0.000616	0.078232
FPKM1_group_13772_transcript_1	A549_Rep1_Myers	7.12038135902	0.000751	0.095377
FPKM1_group_13772_transcript_1	CD4_activated_Ind3_Plagnol	10.5914759524	0.000604	0.076708
FPKM1_group_13772_transcript_1	CD4_activated_Ind4_Plagnol	12.9381267591	0.00054	0.06858
FPKM1_group_13772_transcript_1	CD4_resting_Ind1_Plagnol	8.30953316843	0.000707	0.089789
FPKM1_group_13772_transcript_1	CD4_resting_Ind3_Plagnol	11.8229076923	0.000507	0.064389
FPKM1_group_13772_transcript_1	CD4_resting_Ind4_Plagnol	9.40944710371	0.000667	0.084709
FPKM1_group_13772_transcript_1	H1_GIS-ENCODE	14.3729813563	0.000564	0.071628
FPKM1_group_13772_transcript_1	H1_RepA_Snyder	24.917072246	0.000363	0.046101
FPKM1_group_13772_transcript_1	H1_RepB_Snyder	7.78859903227	0.000778	0.098806
FPKM1_group_13772_transcript_1	H1_UCSF-UBC-REMC	14.8550729072	0.000566	0.071882
FPKM1_group_13772_transcript_1	H9_polyA+_Chen	11.6734850652	0.000724	0.091948
FPKM1_group_13772_transcript_1	H9_polyA-_Chen	2.42907375478	0.000535	0.067945
FPKM1_group_13772_transcript_1	H9_Wysocka	15.1285075827	0.000429	0.054483
FPKM1_group_13772_transcript_1	HeLa_polyA+_Chen	14.1535447777	0.000388	0.049276
FPKM1_group_13772_transcript_1	HeLa_polyA-_Chen	3.25216911495	0.000432	0.054864
FPKM1_group_13772_transcript_1	K562_CSHL-ENCODE	12.3242654199	0.000696	0.088392
FPKM1_group_13772_transcript_1	K562_Garraway_Rep1	32.4610918391	0.0003	0.0381
FPKM1_group_13772_transcript_1	K562_Garraway_Rep2	30.2291368574	0.000312	0.039624
FPKM1_group_13772_transcript_1	MDAMB231_Thompson	19.2263503111	0.000292	0.037084
FPKM1_group_13772_transcript_1	melanoma_M000216_Garraway	11.4355694307	0.000447	0.056769
FPKM1_group_13772_transcript_1	melanoma_M000921_Garraway	33.1631832219	0.000171	0.021717
FPKM1_group_13772_transcript_1	melanoma_M970109_Garraway	13.0946880346	0.000443	0.056261
FPKM1_group_13772_transcript_1	melanoma_M980409_Garraway	10.2020832736	0.000397	0.050419
FPKM1_group_13772_transcript_1	melanoma_M980928_Garraway	17.5764847177	0.000293	0.037211
FPKM1_group_13772_transcript_1	melanoma_M990514_Garraway	9.49268376712	0.000596	0.075692
FPKM1_group_13772_transcript_1	melanoma_M990802_Garraway	20.4757098308	0.000258	0.032766
FPKM1_group_13772_transcript_1	MeWo_Garraway	25.0357643792	0.000257	0.032639
FPKM1_group_13772_transcript_1	MIP101_Marra	13.735695902	0.000541	0.068707
FPKM1_group_13772_transcript_1	MyoepithelialBreast_RM035_UCSF-UBC-REMC	7.3035745315	0.000494	0.062738
FPKM1_group_13772_transcript_1	NEC_from_H9_Wysocka	14.8570779032	0.000341	0.043307
FPKM1_group_13772_transcript_1	prostate_carcinoma_C02_Yen	15.3236330714	0.000359	0.045593
FPKM1_group_13772_transcript_1	prostate_carcinoma_C03_Yen	10.9229059092	0.000477	0.060579
FPKM1_group_13772_transcript_1	prostate_normal_N02_Yen	7.24035189442	0.000717	0.091059
FPKM1_group_13772_transcript_1	prostate_normal_N08_Yen	14.3392848002	0.000394	0.050038
FPKM1_group_13772_transcript_1	prostate_normal_N09_Yen	12.6557958298	0.00044	0.05588
FPKM1_group_13772_transcript_1	prostate_normal_N15_Yen	10.0918249704	0.000574	0.072898
FPKM1_group_13772_transcript_1	prostate_normal_N19_Yen	8.23375188845	0.000656	0.083312
FPKM1_group_13772_transcript_1	prostate_normal_N23_Yen	9.15630334399	0.000626	0.079502
FPKM1_group_13773_transcript_1	A549_Rep1_Myers	9.31170349496	0.000602	0.076454
FPKM1_group_13773_transcript_1	B_cells_Cheung	8.02363873775	0.000688	0.087376
FPKM1_group_13773_transcript_1	B_cells_Pritchard	11.1544930207	0.000547	0.069469
FPKM1_group_13773_transcript_1	BT474_Thompson	12.1033290536	0.000521	0.066167
FPKM1_group_13773_transcript_1	CD4_activated_Ind1_Plagnol	17.3949364325	0.000436	0.055372
FPKM1_group_13773_transcript_1	CD4_activated_Ind2_Plagnol	12.5739440429	0.000543	0.068961
FPKM1_group_13773_transcript_1	CD4_activated_Ind3_Plagnol	16.5610255201	0.000367	0.046609
FPKM1_group_13773_transcript_1	CD4_activated_Ind4_Plagnol	12.6110908939	0.000553	0.070231
FPKM1_group_13773_transcript_1	CD4_resting_Ind1_Plagnol	9.44940948776	0.00063	0.08001
FPKM1_group_13773_transcript_1	H1_RepA_Snyder	30.2422914636	0.000267	0.033909
FPKM1_group_13773_transcript_1	H1_UCSD-REMC	22.6932457777	0.000253	0.032131
FPKM1_group_13773_transcript_1	H1_UCSF-UBC-REMC	37.7259595411	0.000209	0.026543
FPKM1_group_13773_transcript_1	H9_Wysocka	15.7127948073	0.000409	0.051943
FPKM1_group_13773_transcript_1	HeLa_miR-1_12hr_Bartel	7.02717921959	0.000764	0.097028
FPKM1_group_13773_transcript_1	HeLa_miR-1_32hr_Bartel	10.5852299061	0.000477	0.060579
FPKM1_group_13773_transcript_1	HeLa_miR-155_12hr_Bartel	9.61006008767	0.000612	0.077724
FPKM1_group_13773_transcript_1	HepG2_Caltech-ENCODE_Rep2	9.02070287822	0.000686	0.087122
FPKM1_group_13773_transcript_1	IMR90_REMC-UCSD	18.1391002263	0.000223	0.028321
FPKM1_group_13773_transcript_1	K562_Caltech-ENCODE_Rep1	41.0229992213	0.000205	0.026035
FPKM1_group_13773_transcript_1	K562_Caltech-ENCODE_Rep2	63.5191171128	0.000107	0.013589
FPKM1_group_13773_transcript_1	K562_Garraway_Rep1	19.8412777056	0.000484	0.061468
FPKM1_group_13773_transcript_1	K562_Garraway_Rep2	16.0420760738	0.00055	0.06985
FPKM1_group_13773_transcript_1	liver_Raymond	6.12996492654	0.000282	0.035814
FPKM1_group_13773_transcript_1	MDAMB231_Thompson	11.4730633237	0.000519	0.065913
FPKM1_group_13773_transcript_1	MeI_Garraway	16.1179779864	0.000427	0.054229
FPKM1_group_13773_transcript_1	melanoma_M000216_Garraway	19.5063987506	0.000234	0.029718
FPKM1_group_13773_transcript_1	melanoma_M000921_Garraway	17.3675559303	0.000331	0.042037
FPKM1_group_13773_transcript_1	melanoma_M010403_Garraway	15.4506165939	0.000381	0.048387
FPKM1_group_13773_transcript_1	melanoma_M980409_Garraway	5.80078691101	0.00073	0.09271
FPKM1_group_13773_transcript_1	MeWo_Garraway	9.49003129551	0.000627	0.079629
FPKM1_group_13773_transcript_1	MIP101_Marra	19.073898173	0.000378	0.048006
FPKM1_group_13773_transcript_1	NEC_from_H9_Wysocka	8.88639763254	0.000609	0.077343
FPKM1_group_13773_transcript_1	prostate_carcinoma_C06_Yen	10.651895189	0.000729	0.092583
FPKM1_group_13773_transcript_1	prostate_carcinoma_C08_Yen	8.60376944016	0.000653	0.082931
FPKM1_group_13773_transcript_1	T47D_Thompson	15.3266602787	0.000412	0.052324
FPKM1_group_13773_transcript_1	ZR751_Thompson	9.22527802744	0.000679	0.086233
FPKM1_group_13790_transcript_2	liver_female_Rep1_Gilad2	12.5129247766	0.00027	0.03429
FPKM1_group_13790_transcript_2	liver_female_Rep2_Gilad2	7.14664781488	0.000446	0.056642
FPKM1_group_13790_transcript_2	liver_male_Rep1_Gilad2	8.76800558844	0.000431	0.054737
FPKM1_group_13790_transcript_2	liver_male_Rep2_Gilad2	11.4568116128	0.000335	0.042545
FPKM1_group_13790_transcript_2	liver_male_Rep3_Gilad2	5.32167021611	0.000664	0.084328
FPKM1_group_13790_transcript_2	liver_Raymond	4.48694128048	0.000373	0.047371
FPKM1_group_13795_transcript_15	kidney_Raymond	3.70818525159	0.000637	0.080899
FPKM1_group_13795_transcript_15	liver_Gilad	9.12348862008	0.00071	0.09017
FPKM1_group_13795_transcript_15	liver_Raymond	8.65987801965	0.000209	0.026543
FPKM1_group_13795_transcript_1	liver_female_Rep1_Gilad2	9.13814587213	0.000357	0.045339
FPKM1_group_13796_transcript_5	liver_Raymond	2.48608938363	0.000597	0.075819
FPKM1_group_13799_transcript_1	liver_Raymond	3.09058372006	0.000498	0.063246
FPKM1_group_13806_transcript_1	A549_Rep1_Myers	74.0728140973	5.7e-05	0.007239
FPKM1_group_13806_transcript_1	A549_Rep2_Myers	47.0804121832	6.6e-05	0.008382
FPKM1_group_13806_transcript_1	BT474_Burge	7.78106535417	0.000733	0.093091
FPKM1_group_13806_transcript_1	H1_Caltech-ENCODE_Rep2	34.6630751342	0.000304	0.038608
FPKM1_group_13806_transcript_1	H1_Caltech-ENCODE_Rep4	18.0262671447	0.000611	0.077597
FPKM1_group_13806_transcript_1	H1_RepB_Snyder	10.0339609154	0.000597	0.075819
FPKM1_group_13806_transcript_1	H9_polyA+_Chen	15.038814093	0.000538	0.068326
FPKM1_group_13806_transcript_1	H9_Wysocka	18.9701490277	0.00033	0.04191
FPKM1_group_13806_transcript_1	HeLa_miR-155_12hr_Bartel	14.200529448	0.000415	0.052705
FPKM1_group_13806_transcript_1	HeLa_miR-155_32hr_Bartel	10.2430368215	0.000498	0.063246
FPKM1_group_13806_transcript_1	HeLa_WT_12hr_Bartel	14.9701456725	0.000323	0.041021
FPKM1_group_13806_transcript_1	HeLa_WT_32hr_Bartel	12.8842315398	0.000365	0.046355
FPKM1_group_13806_transcript_1	K562_Caltech-ENCODE_Rep1	30.7134197852	0.000286	0.036322
FPKM1_group_13806_transcript_1	K562_Caltech-ENCODE_Rep2	37.2262757388	0.000196	0.024892
FPKM1_group_13806_transcript_1	K562_Garraway_Rep1	19.8641411097	0.000484	0.061468
FPKM1_group_13806_transcript_1	K562_Garraway_Rep2	31.1550743827	0.000306	0.038862
FPKM1_group_13806_transcript_1	NEC_from_H9_Wysocka	12.4287009486	0.000419	0.053213
FPKM1_group_13817_transcript_1	prostate_carcinoma_C03_Yen	6.78382429975	0.000786	0.099822
FPKM1_group_13819_transcript_1	skeletal_muscle_Raymond	4.46164186035	0.000292	0.037084
FPKM1_group_13820_transcript_2	skeletal_muscle_Raymond	6.3414509446	0.000197	0.025019
FPKM1_group_13822_transcript_1	skeletal_muscle_Raymond	2.5773562203	0.000557	0.070739
FPKM1_group_13844_transcript_1	H1_UCSD-REMC	6.47385584516	0.000774	0.098298
FPKM1_group_13855_transcript_1	testes_Raymond	10.3969246263	0.000262	0.033274
FPKM1_group_13871_transcript_1	H1_UCSD-REMC	8.58248317758	0.000579	0.073533
FPKM1_group_13871_transcript_1	testes_Raymond	4.2211396304	0.000767	0.097409
FPKM1_group_13873_transcript_2	H1_UCSD-REMC	9.00630950734	0.000552	0.070104
FPKM1_group_13873_transcript_2	IMR90_REMC-UCSD	3.67002618831	0.00074	0.09398
FPKM1_group_13877_transcript_1	testes_Raymond	6.69336718888	0.000446	0.056642
FPKM1_group_13884_transcript_2	colon_Raymond	3.13418278337	0.000707	0.089789
FPKM1_group_13884_transcript_4	testes_Raymond	4.76725472742	0.000663	0.084201
FPKM1_group_13885_transcript_1	H1_UCSD-REMC	12.6745532158	0.000394	0.050038
FPKM1_group_13889_transcript_4	H1_UCSD-REMC	20.4924539228	0.000277	0.035179
FPKM1_group_13889_transcript_4	IMR90_REMC-UCSD	4.86533750006	0.000593	0.075311
FPKM1_group_13890_transcript_1	HeLa_polyA-_Chen	2.17463011628	0.000742	0.094234
FPKM1_group_13893_transcript_1	HeLa_polyA-_Chen	3.43794490445	0.000401	0.050927
FPKM1_group_13898_transcript_1	H1_UCSD-REMC	10.7605151622	0.000472	0.059944
FPKM1_group_13900_transcript_1	H1_UCSD-REMC	20.5123864801	0.000277	0.035179
FPKM1_group_13905_transcript_1	H1_UCSD-REMC	7.58291686373	0.000667	0.084709
FPKM1_group_13908_transcript_2	H1_UCSD-REMC	6.589547009	0.00076	0.09652
FPKM1_group_13911_transcript_1	HeLa_WT_12hr_Bartel	14.4344375043	0.000337	0.042799
FPKM1_group_13914_transcript_1	liver_Raymond	6.60577466292	0.000268	0.034036
FPKM1_group_13915_transcript_1	liver_Raymond	4.44428087671	0.000375	0.047625
FPKM1_group_13915_transcript_3	liver_Raymond	4.41482168379	0.000378	0.048006
FPKM1_group_13917_transcript_1	liver_Raymond	8.76820314003	0.000208	0.026416
FPKM1_group_13918_transcript_4	liver_Raymond	1.94149045639	0.000769	0.097663
FPKM1_group_13921_transcript_1	liver_Raymond	2.54929504593	0.000581	0.073787
FPKM1_group_13922_transcript_1	liver_Raymond	7.73869116184	0.000229	0.029083
FPKM1_group_13923_transcript_3	liver_Raymond	3.06955934101	0.000501	0.063627
FPKM1_group_13925_transcript_1	liver_Raymond	4.10671420368	0.000393	0.049911
FPKM1_group_13928_transcript_1	liver_Raymond	3.20017888744	0.00048	0.06096
FPKM1_group_13935_transcript_1	liver_Raymond	2.01890480147	0.000735	0.093345
FPKM1_group_13936_transcript_1	liver_Raymond	5.06694990511	0.00033	0.04191
FPKM1_group_13951_transcript_1	kidney_Raymond	4.16879316806	0.000557	0.070739
FPKM1_group_13951_transcript_4	MeI_Garraway	10.3386009968	0.000664	0.084328
FPKM1_group_13953_transcript_1	A549_Rep1_Myers	13.3455303045	0.000417	0.052959
FPKM1_group_13976_transcript_1	skeletal_muscle_Raymond	2.10132736694	0.000711	0.090297
FPKM1_group_13979_transcript_1	colon_Raymond	3.34363300158	0.000654	0.083058
FPKM1_group_13979_transcript_1	skeletal_muscle_Raymond	4.08781770085	0.000324	0.041148
FPKM1_group_13989_transcript_3	liver_Raymond	2.27891526833	0.000646	0.082042
FPKM1_group_14059_transcript_1	H9_polyA-_Chen	1.98717132113	0.000703	0.089281
FPKM1_group_14059_transcript_2	H1_UCSD-REMC	33.5142421604	0.000174	0.022098
FPKM1_group_14059_transcript_2	ovary_Raymond	5.4032948505	0.000437	0.055499
FPKM1_group_14059_transcript_2	spleen_Raymond	4.1534247339	0.000556	0.070612
FPKM1_group_1405_transcript_1	ovary_Raymond	3.9030558545	0.000689	0.087503
FPKM1_group_1405_transcript_1	testes_Raymond	4.38710336473	0.000724	0.091948
FPKM1_group_14061_transcript_1	H9_polyA-_Chen	2.1284163415	0.000639	0.081153
FPKM1_group_14064_transcript_2	H9_polyA-_Chen	2.04109669672	0.000668	0.084836
FPKM1_group_14065_transcript_1	H1_UCSD-REMC	12.1450233645	0.000414	0.052578
FPKM1_group_1409_transcript_2	HeLa_polyA-_Chen	2.79036110063	0.000521	0.066167
FPKM1_group_14105_transcript_1	liver_female_Rep1_Gilad2	4.5841913658	0.000751	0.095377
FPKM1_group_14105_transcript_1	liver_Raymond	20.0938540752	0.000117	0.014859
FPKM1_group_14107_transcript_1	liver_Raymond	24.0560030964	0.000101	0.012827
FPKM1_group_14107_transcript_2	liver_Raymond	14.905337701	0.000145	0.018415
FPKM1_group_14108_transcript_1	liver_Blencowe	5.97348422124	0.000588	0.074676
FPKM1_group_14108_transcript_1	liver_Burge	5.96898917524	0.000588	0.074676
FPKM1_group_14108_transcript_1	liver_female_Rep1_Gilad2	6.08137396781	0.00056	0.07112
FPKM1_group_14108_transcript_1	liver_Gilad	12.2247417815	0.000505	0.064135
FPKM1_group_14108_transcript_1	liver_male_Rep2_Gilad2	6.26868265215	0.000592	0.075184
FPKM1_group_14108_transcript_1	liver_Raymond	64.2472999819	5.3e-05	0.006731
FPKM1_group_14116_transcript_1	HeLa_miR-1_12hr_Bartel	9.50180415982	0.000574	0.072898
FPKM1_group_14118_transcript_1	prostate_carcinoma_C08_Yen	11.687450694	0.00045	0.05715
FPKM1_group_14118_transcript_1	prostate_carcinoma_C13_Yen	9.84247036701	0.000578	0.073406
FPKM1_group_14118_transcript_1	prostate_normal_N15_Yen	12.0260914231	0.000496	0.062992
FPKM1_group_14123_transcript_1	BreastStem_RM080_UCSF-UBC-REMC	15.1296082784	0.000381	0.048387
FPKM1_group_14123_transcript_1	HeLa_miR-1_32hr_Bartel	8.58266076645	0.000583	0.074041
FPKM1_group_14123_transcript_1	HeLa_WT_32hr_Bartel	9.22136383946	0.000514	0.065278
FPKM1_group_14123_transcript_1	LuminalBreast_RM080_UCSF-UBC-REMC	8.11039153212	0.000567	0.072009
FPKM1_group_14123_transcript_1	MyoepithelialBreast_RM080_UCSF-UBC-REMC	10.8001189511	0.000457	0.058039
FPKM1_group_14126_transcript_1	ovary_Raymond	5.05351634327	0.000469	0.059563
FPKM1_group_14126_transcript_2	skeletal_muscle_Burge	5.80212955595	0.000621	0.078867
FPKM1_group_14128_transcript_1	ovary_Raymond	4.21630101606	0.000617	0.078359
FPKM1_group_14138_transcript_1	HeLa_miR-1_32hr_Bartel	8.35413803779	0.000597	0.075819
FPKM1_group_14138_transcript_1	HeLa_miR-155_32hr_Bartel	9.51445261241	0.000535	0.067945
FPKM1_group_14138_transcript_1	K562_Garraway_Rep1	11.6533961498	0.000776	0.098552
FPKM1_group_14138_transcript_1	MeI_Garraway	8.92682550888	0.000748	0.094996
FPKM1_group_14138_transcript_1	melanoma_M000216_Garraway	10.2633039452	0.000496	0.062992
FPKM1_group_14138_transcript_1	melanoma_M000921_Garraway	8.35469755689	0.000669	0.084963
FPKM1_group_14138_transcript_1	melanoma_M970109_Garraway	9.79362128107	0.000617	0.078359
FPKM1_group_14138_transcript_1	melanoma_M980409_Garraway	7.51283119727	0.000552	0.070104
FPKM1_group_14138_transcript_1	melanoma_M980928_Garraway	10.0156896379	0.000522	0.066294
FPKM1_group_14138_transcript_1	melanoma_M990514_Garraway	14.1993073086	0.000383	0.048641
FPKM1_group_14138_transcript_1	MeWo_Garraway	17.8328068651	0.000341	0.043307
FPKM1_group_14141_transcript_1	kidney_Raymond	4.31114220307	0.000539	0.068453
FPKM1_group_14143_transcript_1	kidney_Raymond	4.02329659315	0.000581	0.073787
FPKM1_group_1414_transcript_1	heart_Burge	8.78981997647	0.000451	0.057277
FPKM1_group_1414_transcript_1	skeletal_muscle_Burge	6.35777538157	0.000579	0.073533
FPKM1_group_14169_transcript_1	heart_Raymond	3.03666970403	0.000498	0.063246
FPKM1_group_14184_transcript_1	H9_Wysocka	13.3213505379	0.000488	0.061976
FPKM1_group_14192_transcript_1	lung_Raymond	4.70539434957	0.000419	0.053213
FPKM1_group_14193_transcript_1	lung_Raymond	2.72361577077	0.000742	0.094234
FPKM1_group_14194_transcript_1	lung_Raymond	3.73929811151	0.000524	0.066548
FPKM1_group_14195_transcript_1	lung_Raymond	12.7136135791	0.000129	0.016383
FPKM1_group_14199_transcript_1	kidney_Raymond	3.76192706683	0.000624	0.079248
FPKM1_group_1419_transcript_1	H9_polyA-_Chen	8.10500942844	0.000124	0.015748
FPKM1_group_14200_transcript_3	kidney_Raymond	3.97896132069	0.000585	0.074295
FPKM1_group_14210_transcript_1	testes_Raymond	4.2386411163	0.000762	0.096774
FPKM1_group_14223_transcript_1	K562_CSHL-ENCODE	11.8333757599	0.000724	0.091948
FPKM1_group_14224_transcript_1	A549_Rep1_Myers	7.72329909949	0.000701	0.089027
FPKM1_group_14224_transcript_1	A549_Rep2_Myers	6.825657668	0.000756	0.096012
FPKM1_group_14224_transcript_1	K562_Caltech-ENCODE_Rep2	9.36625281331	0.000734	0.093218
FPKM1_group_14224_transcript_1	K562_CSHL-ENCODE	29.6389091549	0.000297	0.037719
FPKM1_group_14224_transcript_1	K562_Garraway_Rep1	44.5510898213	0.000233	0.029591
FPKM1_group_14224_transcript_1	K562_Garraway_Rep2	17.8442376496	0.000492	0.062484
FPKM1_group_14224_transcript_1	melanoma_M990802_Garraway	6.71488706753	0.00077	0.09779
FPKM1_group_14224_transcript_1	T47D_Thompson	7.95594439645	0.000771	0.097917
FPKM1_group_14224_transcript_2	K562_CSHL-ENCODE	22.6829488836	0.000405	0.051435
FPKM1_group_14226_transcript_1	K562_Garraway_Rep2	17.9784787034	0.000488	0.061976
FPKM1_group_14227_transcript_2	K562_Garraway_Rep2	12.15968093	0.000724	0.091948
FPKM1_group_14227_transcript_3	K562_CSHL-ENCODE	12.1586888692	0.000706	0.089662
FPKM1_group_14227_transcript_3	K562_Garraway_Rep2	15.0684673485	0.00059	0.07493
FPKM1_group_14227_transcript_4	K562_CSHL-ENCODE	12.5053699315	0.000689	0.087503
FPKM1_group_14227_transcript_4	K562_Garraway_Rep1	83.3745810295	0.000138	0.017526
FPKM1_group_14227_transcript_4	K562_Garraway_Rep2	57.8234147524	0.000172	0.021844
FPKM1_group_14227_transcript_5	K562_CSHL-ENCODE	19.63933434	0.000454	0.057658
FPKM1_group_14227_transcript_5	K562_Garraway_Rep1	12.6389350156	0.000733	0.093091
FPKM1_group_14227_transcript_5	K562_Garraway_Rep2	18.0709713623	0.000485	0.061595
FPKM1_group_14228_transcript_1	A549_Rep1_Myers	9.65132260038	0.00058	0.07366
FPKM1_group_14228_transcript_1	HeLa_polyA-_Chen	2.20407669876	0.00073	0.09271
FPKM1_group_14228_transcript_1	HeLa_polyA+_Chen	8.25996103206	0.000688	0.087376
FPKM1_group_14229_transcript_1	HeLa_polyA-_Chen	3.01987132103	0.000474	0.060198
FPKM1_group_14229_transcript_3	HeLa_polyA+_Chen	7.73177162327	0.000739	0.093853
FPKM1_group_1422_transcript_1	spleen_Raymond	3.68711092985	0.000644	0.081788
FPKM1_group_1422_transcript_2	adipose_Raymond	3.69469008779	0.0005	0.0635
FPKM1_group_1422_transcript_2	lung_Raymond	8.08802225566	0.000224	0.028448
FPKM1_group_1422_transcript_2	spleen_Raymond	5.42868247544	0.000412	0.052324
FPKM1_group_14230_transcript_1	A549_Rep1_Myers	6.92319711814	0.000768	0.097536
FPKM1_group_14232_transcript_1	adipose_Raymond	2.48653316244	0.000735	0.093345
FPKM1_group_14232_transcript_1	IMR90_REMC-UCSD	5.13482475679	0.000569	0.072263
FPKM1_group_14233_transcript_2	IMR90_REMC-UCSD	4.11607552505	0.000673	0.085471
FPKM1_group_1423_transcript_1	adipose_Raymond	2.43548995969	0.000754	0.095758
FPKM1_group_14241_transcript_1	CD4_Snyder	5.51577463691	0.000328	0.041656
FPKM1_group_14241_transcript_1	colon_Raymond	5.35093671279	0.000349	0.044323
FPKM1_group_14241_transcript_1	heart_Raymond	2.76362461299	0.000555	0.070485
FPKM1_group_14241_transcript_1	spleen_Raymond	3.97958229595	0.000588	0.074676
FPKM1_group_14276_transcript_1	testes_Raymond	5.35714553395	0.000578	0.073406
FPKM1_group_1431_transcript_1	H1_UCSD-REMC	7.73196682665	0.000657	0.083439
FPKM1_group_14339_transcript_6	skeletal_muscle_Raymond	3.07254271633	0.000457	0.058039
FPKM1_group_14341_transcript_1	A549_Rep1_Myers	17.3885228576	0.000312	0.039624
FPKM1_group_14341_transcript_1	A549_Rep2_Myers	49.3093236424	6.3e-05	0.008001
FPKM1_group_14341_transcript_1	HeLa_miR-155_12hr_Bartel	11.1004138643	0.000539	0.068453
FPKM1_group_14341_transcript_1	HeLa_WT_32hr_Bartel	7.55360757528	0.00063	0.08001
FPKM1_group_14341_transcript_1	liver_Blencowe	66.6968960055	8.9e-05	0.011303
FPKM1_group_14341_transcript_1	liver_Burge	66.646706601	8.9e-05	0.011303
FPKM1_group_14341_transcript_1	liver_Gilad	25.5472427245	0.000246	0.031242
FPKM1_group_14341_transcript_1	melanoma_M010403_Garraway	9.95090927876	0.000591	0.075057
FPKM1_group_14342_transcript_1	colon_Raymond	5.29439641494	0.000352	0.044704
FPKM1_group_14342_transcript_1	heart_Raymond	7.57030062205	0.000202	0.025654
FPKM1_group_14342_transcript_1	skeletal_muscle_Raymond	152.829009182	8.00000000001e-06	0.001016
FPKM1_group_14343_transcript_1	B_cells_Cheung	14.5537607801	0.000389	0.049403
FPKM1_group_14343_transcript_1	B_cells_Pritchard	7.75308382748	0.000753	0.095631
FPKM1_group_14358_transcript_2	BT20_Thompson	33.445527441	0.000187	0.023749
FPKM1_group_14358_transcript_2	K562_Caltech-ENCODE_Rep1	15.1138619136	0.000533	0.067691
FPKM1_group_14358_transcript_2	K562_Caltech-ENCODE_Rep2	13.9275887177	0.000517	0.065659
FPKM1_group_1435_transcript_1	BT20_Thompson	12.8051533782	0.000523	0.066421
FPKM1_group_1437_transcript_1	testes_Raymond	29.1469535641	9.1e-05	0.011557
FPKM1_group_1438_transcript_1	BT20_Thompson	14.1159003932	0.000469	0.059563
FPKM1_group_14394_transcript_1	liver_Blencowe	10.6835411537	0.000377	0.047879
FPKM1_group_14394_transcript_1	liver_Burge	10.6755017906	0.000378	0.048006
FPKM1_group_14394_transcript_1	liver_female_Rep1_Gilad2	11.8444335289	0.00028	0.03556
FPKM1_group_14394_transcript_1	liver_female_Rep2_Gilad2	12.2391366104	0.000277	0.035179
FPKM1_group_14394_transcript_1	liver_female_Rep3_Gilad2	6.61085029295	0.000615	0.078105
FPKM1_group_14394_transcript_1	liver_Gilad	19.4169278071	0.000317	0.040259
FPKM1_group_14394_transcript_1	liver_male_Rep1_Gilad2	63.0831936474	7.6e-05	0.009652
FPKM1_group_14394_transcript_1	liver_male_Rep2_Gilad2	13.8937715928	0.000281	0.035687
FPKM1_group_14394_transcript_1	liver_male_Rep3_Gilad2	77.3771395763	6.3e-05	0.008001
FPKM1_group_14394_transcript_1	liver_Raymond	2.09960975229	0.000712	0.090424
FPKM1_group_14394_transcript_1	LuminalBreast_RM035_UCSF-UBC-REMC	18.6083951103	0.000225	0.028575
FPKM1_group_14394_transcript_1	prostate_normal_N08_Yen	26.7652785176	0.000174	0.022098
FPKM1_group_14401_transcript_2	H1_RepA_Snyder	17.8996110828	0.00059	0.07493
FPKM1_group_14401_transcript_2	HeLa_WT_12hr_Bartel	12.7668565255	0.000403	0.051181
FPKM1_group_14401_transcript_2	K562_CSHL-ENCODE	38.7197430285	0.000233	0.029591
FPKM1_group_14401_transcript_2	prostate_carcinoma_C11_Yen	13.5828186342	0.000713	0.090551
FPKM1_group_14406_transcript_1	liver_male_Rep2_Gilad2	8.60714781063	0.000429	0.054483
FPKM1_group_14410_transcript_1	H1_UCSD-REMC	8.49888756222	0.000587	0.074549
FPKM1_group_14417_transcript_1	melanoma_M990514_Garraway	8.89161863777	0.000645	0.081915
FPKM1_group_14429_transcript_1	kidney_Raymond	21.1444421498	9.2e-05	0.011684
FPKM1_group_14430_transcript_1	liver_female_Rep1_Gilad2	45.3152899626	9.2e-05	0.011684
FPKM1_group_14430_transcript_1	liver_female_Rep2_Gilad2	50.359597976	8.9e-05	0.011303
FPKM1_group_14430_transcript_1	liver_female_Rep3_Gilad2	13.6583015264	0.00035	0.04445
FPKM1_group_14430_transcript_1	liver_male_Rep1_Gilad2	85.9876660404	5.9e-05	0.007493
FPKM1_group_14430_transcript_1	liver_male_Rep2_Gilad2	33.4569935624	0.000137	0.017399
FPKM1_group_14430_transcript_1	liver_male_Rep3_Gilad2	78.9684119915	6.1e-05	0.007747
FPKM1_group_14431_transcript_1	liver_female_Rep1_Gilad2	20.0062629442	0.000183	0.023241
FPKM1_group_14431_transcript_1	liver_female_Rep2_Gilad2	16.9079739217	0.000216	0.027432
FPKM1_group_14431_transcript_1	liver_female_Rep3_Gilad2	8.19675023009	0.000508	0.064516
FPKM1_group_14431_transcript_1	liver_Gilad	12.6886191245	0.000481	0.061087
FPKM1_group_14431_transcript_1	liver_male_Rep1_Gilad2	26.8894772217	0.000175	0.022225
FPKM1_group_14431_transcript_1	liver_male_Rep2_Gilad2	7.82659764153	0.000468	0.059436
FPKM1_group_14431_transcript_1	liver_male_Rep3_Gilad2	23.1191274164	0.000196	0.024892
FPKM1_group_1447_transcript_2	BreastStem_RM080_UCSF-UBC-REMC	20.3710417273	0.000275	0.034925
FPKM1_group_1447_transcript_2	heart_Burge	22.1011829408	0.000205	0.026035
FPKM1_group_1447_transcript_2	K562_Caltech-ENCODE_Rep1	29.1448709157	0.000305	0.038735
FPKM1_group_1447_transcript_2	K562_Caltech-ENCODE_Rep2	35.4869275798	0.000206	0.026162
FPKM1_group_1447_transcript_2	K562_CSHL-ENCODE	67.4856040539	0.00013	0.01651
FPKM1_group_1447_transcript_2	K562_Garraway_Rep1	86.5445719711	0.000136	0.017272
FPKM1_group_1447_transcript_2	K562_Garraway_Rep2	74.8953906772	0.000139	0.017653
FPKM1_group_1447_transcript_2	MeI_Garraway	32.5450875756	0.000209	0.026543
FPKM1_group_1447_transcript_2	skeletal_muscle_Burge	15.3354391354	0.000275	0.034925
FPKM1_group_1448_transcript_1	HeLa_polyA-_Chen	2.11631482793	0.000759	0.096393
FPKM1_group_1448_transcript_1	MyoepithelialBreast_RM035_UCSF-UBC-REMC	8.7907531583	0.000404	0.051308
FPKM1_group_14493_transcript_1	IMR90_REMC-UCSD	7.48922038764	0.000416	0.052832
FPKM1_group_14494_transcript_3	skeletal_muscle_Raymond	2.18844332827	0.000676	0.085852
FPKM1_group_14501_transcript_1	breast_Burge	6.86535258746	0.000633	0.080391
FPKM1_group_14501_transcript_1	lung_Raymond	3.68647531291	0.000532	0.067564
FPKM1_group_14501_transcript_1	ovary_Raymond	4.43826481821	0.000572	0.072644
FPKM1_group_14506_transcript_2	skeletal_muscle_Raymond	6.55952142695	0.000186	0.023622
FPKM1_group_14510_transcript_1	CD4_activated_Ind1_Plagnol	8.84109521028	0.00075	0.09525
FPKM1_group_14512_transcript_2	MB435_Burge	11.3496832599	0.000528	0.067056
FPKM1_group_14514_transcript_1	melanoma_M980409_Garraway	5.47428858582	0.000781	0.099187
FPKM1_group_14518_transcript_1	A549_Rep2_Myers	8.12275763206	0.000602	0.076454
FPKM1_group_1452_transcript_1	melanoma_M990514_Garraway	11.580958502	0.000471	0.059817
FPKM1_group_1453_transcript_1	melanoma_M990514_Garraway	9.12267324394	0.000627	0.079629
FPKM1_group_1454_transcript_1	prostate_carcinoma_C06_Yen	9.79706004075	0.000781	0.099187
FPKM1_group_14554_transcript_1	prostate_carcinoma_C13_Yen	8.97832815874	0.00063	0.08001
FPKM1_group_14559_transcript_1	testes_Raymond	4.26529648827	0.00075	0.09525
FPKM1_group_14567_transcript_1	testes_Raymond	5.61266727817	0.000549	0.069723
FPKM1_group_14571_transcript_1	H1_UCSD-REMC	8.13856163391	0.000617	0.078359
FPKM1_group_14599_transcript_1	A549_Rep2_Myers	9.42174114002	0.000509	0.064643
FPKM1_group_14600_transcript_1	testes_Raymond	4.31929599584	0.000741	0.094107
FPKM1_group_14638_transcript_4	heart_Raymond	2.34238838281	0.000666	0.084582
FPKM1_group_14638_transcript_4	kidney_Raymond	3.48632801432	0.00069	0.08763
FPKM1_group_1467_transcript_1	CD4_Snyder	47.4440589351	8.5e-05	0.010795
FPKM1_group_14697_transcript_1	spleen_Raymond	6.02935404209	0.00036	0.04572
FPKM1_group_146_transcript_1	heart_Raymond	4.8096830648	0.000325	0.041275
FPKM1_group_146_transcript_1	ovary_Raymond	8.98926411635	0.000214	0.027178
FPKM1_group_14780_transcript_1	spleen_Raymond	5.84874825572	0.000372	0.047244
FPKM1_group_14794_transcript_1	prostate_carcinoma_C40_Yen	17.4813515023	0.000464	0.058928
FPKM1_group_14794_transcript_1	prostate_normal_N19_Yen	10.552407491	0.000518	0.065786
FPKM1_group_14795_transcript_1	prostate_carcinoma_C37_Yen	53.4005356844	0.000305	0.038735
FPKM1_group_14796_transcript_1	MeI_Garraway	56.2024714967	0.000118	0.014986
FPKM1_group_14796_transcript_1	melanoma_M000216_Garraway	97.5874254063	6.4e-05	0.00812799999999
FPKM1_group_14796_transcript_1	melanoma_M000921_Garraway	18.5122790175	0.000307	0.038989
FPKM1_group_14796_transcript_1	melanoma_M970109_Garraway	70.0406731157	7.90000000001e-05	0.010033
FPKM1_group_14796_transcript_1	melanoma_M980409_Garraway	20.0910591321	0.000193	0.024511
FPKM1_group_14796_transcript_1	melanoma_M980928_Garraway	258.353561509	2.6e-05	0.003302
FPKM1_group_14796_transcript_1	melanoma_M990802_Garraway	55.47080621	0.000103	0.013081
FPKM1_group_14796_transcript_1	prostate_carcinoma_C23_Yen	58.4828456359	0.000209	0.026543
FPKM1_group_14798_transcript_2	MeI_Garraway	25.8541592972	0.000275	0.034925
FPKM1_group_14798_transcript_2	melanoma_M000216_Garraway	38.856093008	0.000141	0.017907
FPKM1_group_14798_transcript_2	melanoma_M000921_Garraway	19.3170476608	0.000286	0.036322
FPKM1_group_14798_transcript_2	melanoma_M970109_Garraway	17.4001334512	0.00034	0.04318
FPKM1_group_14798_transcript_2	melanoma_M980409_Garraway	11.4279955203	0.000357	0.045339
FPKM1_group_14798_transcript_2	melanoma_M980928_Garraway	90.1922031243	4.6e-05	0.005842
FPKM1_group_14798_transcript_2	melanoma_M990802_Garraway	29.3752376308	0.000182	0.023114
FPKM1_group_14799_transcript_3	MeI_Garraway	9.75542431012	0.0007	0.0889
FPKM1_group_14799_transcript_3	melanoma_M000216_Garraway	10.2812932753	0.000496	0.062992
FPKM1_group_14799_transcript_3	melanoma_M970109_Garraway	9.52538263693	0.000631	0.080137
FPKM1_group_14799_transcript_3	melanoma_M980928_Garraway	40.8809126229	0.000103	0.013081
FPKM1_group_14799_transcript_3	melanoma_M990802_Garraway	7.28919873922	0.000705	0.089535
FPKM1_group_14811_transcript_1	HeLa_miR-1_32hr_Bartel	12.7989678912	0.000392	0.049784
FPKM1_group_14811_transcript_1	K562_Garraway_Rep1	14.5060504156	0.000633	0.080391
FPKM1_group_14811_transcript_1	melanoma_M000921_Garraway	9.59986882739	0.000588	0.074676
FPKM1_group_14811_transcript_1	MIP101_Marra	16.2797015515	0.000449	0.057023
FPKM1_group_14814_transcript_4	H1_RepB_Snyder	32.2776751576	0.000128	0.016256
FPKM1_group_14814_transcript_5	H1_RepB_Snyder	13.1987288979	0.000427	0.054229
FPKM1_group_14815_transcript_1	H1_RepB_Snyder	11.9631542601	0.000488	0.061976
FPKM1_group_14817_transcript_1	H1_UCSD-REMC	10.1309542307	0.000501	0.063627
FPKM1_group_14817_transcript_1	heart_Raymond	3.36656510758	0.000446	0.056642
FPKM1_group_14862_transcript_1	BreastStem_RM080_UCSF-UBC-REMC	38.7576144366	0.000137	0.017399
FPKM1_group_14862_transcript_1	MyoepithelialBreast_RM080_UCSF-UBC-REMC	13.9368420471	0.000322	0.040894
FPKM1_group_14863_transcript_1	BreastStem_RM080_UCSF-UBC-REMC	29.6597354717	0.000186	0.023622
FPKM1_group_14863_transcript_1	MyoepithelialBreast_RM080_UCSF-UBC-REMC	9.79993903918	0.000502	0.063754
FPKM1_group_14863_transcript_2	BreastStem_RM080_UCSF-UBC-REMC	18.4278546603	0.000316	0.040132
FPKM1_group_14863_transcript_2	MyoepithelialBreast_RM080_UCSF-UBC-REMC	7.30669388875	0.00069	0.08763
FPKM1_group_14870_transcript_1	colon_Burge	8.11021280001	0.000583	0.074041
FPKM1_group_14870_transcript_1	lymph_node_Burge	8.0560918578	0.000638	0.081026
FPKM1_group_14870_transcript_1	prostate_carcinoma_C07_Yen	10.7710932106	0.000784	0.099568
FPKM1_group_14872_transcript_1	breast_Burge	6.46265235237	0.000666	0.084582
FPKM1_group_14873_transcript_2	melanoma_M980409_Garraway	7.98831319469	0.000521	0.066167
FPKM1_group_14874_transcript_2	HeLa_miR-155_32hr_Bartel	11.826712018	0.000427	0.054229
FPKM1_group_1487_transcript_1	kidney_Raymond	5.5831774722	0.000382	0.048514
FPKM1_group_1487_transcript_1	testes_Raymond	8.55263585245	0.000326	0.041402
FPKM1_group_14884_transcript_1	colon_Raymond	5.07211259599	0.000377	0.047879
FPKM1_group_14891_transcript_1	liver_Gilad	9.73701194314	0.000671	0.085217
FPKM1_group_14892_transcript_3	colon_Raymond	10.1998404617	0.00015	0.01905
FPKM1_group_14898_transcript_1	liver_female_Rep1_Gilad2	4.66271020164	0.000737	0.093599
FPKM1_group_14898_transcript_1	liver_male_Rep2_Gilad2	10.5970746828	0.000363	0.046101
FPKM1_group_148_transcript_1	colon_Raymond	2.96168125033	0.000768	0.097536
FPKM1_group_148_transcript_1	heart_Raymond	3.90906489187	0.000387	0.049149
FPKM1_group_148_transcript_1	ovary_Raymond	5.75131293137	0.000401	0.050927
FPKM1_group_14900_transcript_1	liver_female_Rep1_Gilad2	5.54131028345	0.000621	0.078867
FPKM1_group_14900_transcript_2	liver_female_Rep1_Gilad2	5.52734729858	0.000623	0.079121
FPKM1_group_14900_transcript_2	liver_male_Rep2_Gilad2	6.40423848977	0.000578	0.073406
FPKM1_group_14920_transcript_1	HME_Burge	9.28911923338	0.000558	0.070866
FPKM1_group_14920_transcript_2	prostate_carcinoma_C09_Yen	10.7215993384	0.000761	0.096647
FPKM1_group_14920_transcript_2	prostate_normal_N09_Yen	12.5756140046	0.000442	0.056134
FPKM1_group_14922_transcript_2	ovary_Raymond	4.02702083604	0.000652	0.082804
FPKM1_group_14935_transcript_1	prostate_carcinoma_C02_Yen	9.67879650708	0.000615	0.078105
FPKM1_group_14935_transcript_1	prostate_normal_N02_Yen	10.975657112	0.000451	0.057277
FPKM1_group_14939_transcript_1	CD4_Snyder	25.9040966491	0.000116	0.014732
FPKM1_group_14949_transcript_1	liver_Gilad	8.76285220083	0.000745	0.094615
FPKM1_group_14949_transcript_1	liver_male_Rep1_Gilad2	25.0578241713	0.000189	0.024003
FPKM1_group_14949_transcript_1	liver_male_Rep2_Gilad2	7.78757493489	0.00047	0.05969
FPKM1_group_14949_transcript_2	liver_male_Rep1_Gilad2	4.25595518786	0.000753	0.095631
FPKM1_group_14949_transcript_3	liver_male_Rep1_Gilad2	28.3730345857	0.000165	0.020955
FPKM1_group_14949_transcript_3	liver_Raymond	7.23117344758	0.000242	0.030734
FPKM1_group_14951_transcript_1	CD4_activated_Ind2_Plagnol	8.8827957622	0.000738	0.093726
FPKM1_group_14951_transcript_1	CD4_activated_Ind3_Plagnol	7.87396881969	0.000753	0.095631
FPKM1_group_14951_transcript_1	CD4_resting_Ind1_Plagnol	9.31582525855	0.000635	0.080645
FPKM1_group_14951_transcript_1	CD4_resting_Ind2_Plagnol	11.0837638335	0.000595	0.075565
FPKM1_group_14951_transcript_1	CD4_resting_Ind3_Plagnol	8.31942220186	0.000711	0.090297
FPKM1_group_14951_transcript_1	CD4_resting_Ind4_Plagnol	8.81750285603	0.000708	0.089916
FPKM1_group_14959_transcript_1	BreastStem_RM080_UCSF-UBC-REMC	41.5052372346	0.000124	0.015748
FPKM1_group_14959_transcript_1	IMR90_REMC-UCSD	20.2739115208	0.000201	0.025527
FPKM1_group_14959_transcript_1	LuminalBreast_RM035_UCSF-UBC-REMC	7.13062407457	0.000665	0.084455
FPKM1_group_14959_transcript_1	LuminalBreast_RM080_UCSF-UBC-REMC	28.4633776576	0.000168	0.021336
FPKM1_group_14959_transcript_1	MyoepithelialBreast_RM035_UCSF-UBC-REMC	11.8735216785	0.000276	0.035052
FPKM1_group_14959_transcript_1	MyoepithelialBreast_RM080_UCSF-UBC-REMC	43.5731569376	9.8e-05	0.012446
FPKM1_group_14960_transcript_1	IMR90_REMC-UCSD	3.99266585322	0.000687	0.087249
FPKM1_group_14960_transcript_1	MCF10A_Thompson	11.0745661503	0.00052	0.06604
FPKM1_group_14960_transcript_1	melanoma_M010403_Garraway	8.41088760467	0.000751	0.095377
FPKM1_group_14969_transcript_1	prostate_carcinoma_C23_Yen	13.3491525683	0.000711	0.090297
FPKM1_group_14969_transcript_2	prostate_carcinoma_C23_Yen	14.8790774051	0.000651	0.082677
FPKM1_group_14970_transcript_1	prostate_carcinoma_C23_Yen	13.0342186713	0.00072	0.09144
FPKM1_group_14979_transcript_1	H1_UCSD-REMC	10.2424696358	0.000496	0.062992
FPKM1_group_14979_transcript_1	IMR90_REMC-UCSD	9.31622032418	0.000352	0.044704
FPKM1_group_14979_transcript_2	IMR90_REMC-UCSD	5.95407151422	0.000515	0.065405
FPKM1_group_14983_transcript_1	prostate_carcinoma_C05_Yen	13.4594242295	0.000699	0.088773
FPKM1_group_14988_transcript_1	H9_polyA-_Chen	2.1375849042	0.000635	0.080645
FPKM1_group_14994_transcript_1	H9_polyA-_Chen	2.28988240879	0.000583	0.074041
FPKM1_group_149_transcript_4	heart_Raymond	2.86792017424	0.000528	0.067056
FPKM1_group_149_transcript_4	ovary_Raymond	5.26977812183	0.000453	0.057531
FPKM1_group_15000_transcript_1	H1_Caltech-ENCODE_Rep2	20.4937674768	0.000529	0.067183
FPKM1_group_15000_transcript_1	H1_Caltech-ENCODE_Rep4	17.5382442199	0.000633	0.080391
FPKM1_group_15000_transcript_1	H1_UCSF-UBC-REMC	16.5664868366	0.00051	0.06477
FPKM1_group_15000_transcript_1	H9_polyA+_Chen	16.2952869329	0.000494	0.062738
FPKM1_group_15000_transcript_2	H1_GIS-ENCODE	10.4520056353	0.000771	0.097917
FPKM1_group_15000_transcript_5	H1_Caltech-ENCODE_Rep2	23.7670424977	0.000458	0.058166
FPKM1_group_15000_transcript_5	H1_Caltech-ENCODE_Rep4	21.8055156794	0.000494	0.062738
FPKM1_group_15000_transcript_5	H1_GIS-ENCODE	11.6042024275	0.000707	0.089789
FPKM1_group_15000_transcript_5	H1_RepA_Snyder	22.0978642073	0.000428	0.054356
FPKM1_group_15000_transcript_5	H1_UCSF-UBC-REMC	12.5564909467	0.00067	0.08509
[truncated: 10,339 more rows]
