# Supplementary material for: Pervasive Transcription of the Human Genome Produces Thousands of Previously Unidentified Long Intergenic Noncoding RNAs
Source: PLoS Genet. 2013 Jun 20;9(6):e1003569. doi: 10.1371/journal.pgen.1003569 (PMC3688513; doi:10.1371/journal.pgen.1003569)
Supplement: Dataset S8 — RNA-seq FPKM and read counts for all lincRNAs (from Dataset S2, FPKM>1) and NM genes in all individual datasets (TXT). Please note that these are large files: the compressed FPKM file is 32 MB (94 MB uncompressed) and the compressed counts file is 7 MB (29 MB uncompressed). (ZIP) [file pgen.1003569.s008.zip]

Archive with 2 entries (2 files):
- Dataset_S8_counts.txt
- Dataset_S8_fpkms.txt
