# Supplementary material for: Pervasive Transcription of the Human Genome Produces Thousands of Previously Unidentified Long Intergenic Noncoding RNAs
Source: PLoS Genet. 2013 Jun 20;9(6):e1003569. doi: 10.1371/journal.pgen.1003569 (PMC3688513; doi:10.1371/journal.pgen.1003569)
Supplement: Dataset S8 — RNA-seq FPKM and read counts for all lincRNAs (from Dataset S2, FPKM>1) and NM genes in all individual datasets (TXT). Please note that these are large files: the compressed FPKM file is 32 MB (94 MB uncompressed) and the compressed counts file is 7 MB (29 MB uncompressed). (ZIP) [file pgen.1003569.s008.zip › Dataset_S8_counts.txt]

ID	B_cells_Cheung	B_cells_Pritchard	CD4_activated_Ind1_Plagnol	CD4_activated_Ind2_Plagnol	CD4_activated_Ind3_Plagnol	CD4_activated_Ind4_Plagnol	CD4_resting_Ind1_Plagnol	CD4_resting_Ind2_Plagnol	CD4_resting_Ind3_Plagnol	CD4_resting_Ind4_Plagnol	CD4_Snyder	H1_Caltech-ENCODE_Rep2	H1_Caltech-ENCODE_Rep4	H1_GIS-ENCODE	H1_UCSF-UBC-REMC	H1_RepA_Snyder	H1_RepB_Snyder	H1_UCSD-REMC	H9_polyA+_Chen	H9_Wysocka	H9_polyA-_Chen	HeLa_polyA+_Chen	HeLa_polyA-_Chen	IMR90_REMC-UCSD	K562_CSHL-ENCODE	K562_Caltech-ENCODE_Rep1	K562_Caltech-ENCODE_Rep2	K562_Garraway_Rep1	K562_Garraway_Rep2	NEC_from_H9_Wysocka	HeLa_WT_12hr_Bartel	HeLa_WT_32hr_Bartel	HeLa_miR-155_12hr_Bartel	HeLa_miR-155_32hr_Bartel	HeLa_miR-1_12hr_Bartel	HeLa_miR-1_32hr_Bartel	adipose_Burge	adipose_Raymond	brain_Burge	brain_Hughes	brain_Wong	BT474_Burge	HME_Burge	MB435_Burge	MCF7_Burge	T47D_Burge	breast_Burge	BreastStem_RM080_UCSF-UBC-REMC	LuminalBreast_RM035_UCSF-UBC-REMC
FPKM1_group_10000_transcript_1	0	2	0	0	0	0	0	0	0	0	0	0	0	0	0	0	0	0	0	0	0	0	0	0	0	0	0	0	0	0	0	0	0	0	0	0	0	0	0	0	0	0	0	6	0	0	0	0	0
FPKM1_group_10001_transcript_1	0	3	0	0	0	0	0	0	0	0	0	0	0	0	1	0	0	0	0	0	1	0	0	0	0	0	0	0	0	0	0	0	0	0	0	0	0	0	0	0	0	0	0	4	0	0	0	1	1
FPKM1_group_10002_transcript_1	0	2	0	0	0	0	0	1	0	0	1	1	0	0	0	0	0	0	0	0	0	0	0	0	0	0	0	0	0	0	0	0	0	0	0	0	0	0	0	0	0	0	0	5	0	0	0	0	0
FPKM1_group_10003_transcript_1	0	4	0	0	0	0	0	0	0	0	2	0	0	0	1	0	0	0	0	0	0	0	0	0	0	0	0	0	0	1	0	0	0	0	0	0	0	0	0	0	0	0	0	7	0	0	0	1	0
FPKM1_group_10003_transcript_2	0	1	0	0	0	0	0	0	0	0	1	0	0	1	0	0	0	0	0	0	0	0	0	0	0	0	0	0	0	0	0	0	0	0	0	0	0	0	0	0	0	0	0	4	0	0	0	1	0
FPKM1_group_10003_transcript_3	0	1	0	0	0	0	0	0	0	0	1	0	0	0	1	0	0	0	0	0	0	0	0	0	0	0	0	0	0	1	0	0	0	0	0	0	0	0	0	1	1	0	0	13	0	0	0	0	0
FPKM1_group_10004_transcript_1	2	1	0	0	0	0	0	0	0	0	0	0	0	0	1	0	1	0	0	0	0	0	0	0	0	0	0	0	0	0	0	0	0	0	0	0	0	0	0	0	0	0	0	1	0	0	0	2	2
FPKM1_group_10004_transcript_2	1	6	0	0	0	0	0	0	0	0	0	0	0	0	4	0	0	6	1	0	1	0	0	5	0	0	0	0	0	2	0	0	1	0	0	0	0	0	0	0	0	0	0	0	0	0	0	6	14
FPKM1_group_10005_transcript_1	0	1	0	0	0	0	0	0	0	0	1	0	0	0	0	0	0	0	1	0	0	0	0	0	0	0	0	0	0	0	0	0	0	0	0	0	0	1	0	0	0	0	0	0	0	0	0	2	10
FPKM1_group_10006_transcript_1	6	3	0	0	0	0	0	0	0	0	0	0	0	0	1	0	0	0	0	0	0	0	0	3	0	0	0	0	0	2	0	1	0	0	0	0	0	3	0	0	0	0	0	2	0	1	1	8	18
FPKM1_group_10007_transcript_1	11	2	0	0	0	0	0	0	0	0	0	0	0	0	0	0	0	0	0	0	0	0	0	0	0	0	0	0	0	0	0	0	0	0	0	0	0	0	0	0	0	0	0	0	0	0	0	1	1
FPKM1_group_10008_transcript_1	37	6	0	0	0	0	0	0	0	0	4	0	0	0	0	0	0	0	0	0	0	0	0	0	0	0	0	0	0	1	0	0	0	0	0	0	0	0	0	0	0	0	0	0	0	0	0	0	0
FPKM1_group_10008_transcript_2	16	2	1	0	0	1	0	0	0	0	12	0	0	0	0	0	0	0	0	0	0	0	0	0	0	0	0	0	0	1	0	0	0	0	0	0	0	0	0	0	0	0	0	0	0	0	0	1	0
FPKM1_group_10009_transcript_1	45	29	3	1	0	0	0	1	0	0	38	0	0	0	0	1	0	0	0	0	0	0	0	0	0	0	0	0	0	2	0	0	0	0	0	0	0	0	0	0	0	0	0	0	0	0	0	0	0
FPKM1_group_1000_transcript_1	10	0	3	0	0	0	1	0	0	1	1	0	0	0	2	0	0	0	0	1	0	0	0	0	2	0	0	0	0	0	0	0	0	0	1	0	0	2	0	0	0	0	0	0	0	0	0	0	10
FPKM1_group_1000_transcript_2	24	17	1	0	2	1	3	0	3	0	4	0	0	1	10	0	0	21	0	0	0	0	0	0	3	1	0	0	0	0	0	0	0	0	0	0	0	1	0	0	0	0	0	0	0	0	0	2	13
FPKM1_group_1000_transcript_3	44	21	6	3	2	1	0	5	2	0	4	0	0	2	11	0	0	14	2	0	0	0	0	0	0	0	0	3	0	0	0	0	0	0	0	0	0	1	2	2	1	0	0	0	0	0	0	1	7
FPKM1_group_1000_transcript_4	52	17	3	3	0	1	0	6	1	1	9	0	0	1	14	0	0	14	1	0	0	0	0	0	3	0	0	3	0	0	0	0	1	0	1	0	0	4	1	2	2	0	0	0	0	0	1	1	16
FPKM1_group_1000_transcript_5	16	8	1	3	0	1	1	1	0	0	8	0	0	0	5	0	0	0	1	1	0	1	0	0	1	1	0	0	0	0	0	0	1	0	0	0	0	0	0	0	0	0	0	0	0	0	0	2	10
FPKM1_group_1000_transcript_6	64	21	1	1	5	0	2	6	2	2	17	2	1	2	14	0	1	0	5	4	1	1	0	0	1	1	0	0	4	0	0	0	0	0	0	0	0	4	0	0	0	0	0	0	1	0	5	20	26
FPKM1_group_1000_transcript_7	32	21	0	0	1	0	0	3	0	0	12	1	0	1	20	0	4	0	1	3	1	0	2	0	4	0	0	0	0	1	0	0	0	0	1	0	0	10	1	1	1	0	0	0	0	0	0	6	28
FPKM1_group_10010_transcript_1	63	20	2	1	0	0	0	0	1	0	3	0	0	0	0	0	0	0	0	1	0	0	0	0	0	0	0	0	0	0	0	0	0	0	0	0	0	0	0	0	0	0	0	0	0	0	0	0	0
FPKM1_group_10011_transcript_1	22	0	0	0	0	0	0	0	0	0	2	0	0	0	0	0	0	0	0	0	0	0	0	0	0	0	0	0	0	0	0	0	0	0	0	0	0	0	0	0	0	1	0	0	0	0	0	0	0
FPKM1_group_10012_transcript_1	50	6	0	1	0	0	0	5	0	0	3	0	0	0	0	0	0	2	0	0	0	0	0	0	0	0	0	0	0	2	0	0	0	0	0	0	0	0	0	0	0	0	0	0	0	1	0	0	0
FPKM1_group_10013_transcript_1	1	0	0	0	0	0	0	0	0	0	2	0	0	0	0	0	0	0	0	0	0	0	0	0	0	0	0	0	0	0	0	0	0	0	0	0	0	0	0	0	0	0	0	0	0	0	0	0	0
FPKM1_group_10014_transcript_1	5	0	0	0	0	0	0	0	0	0	1	0	0	0	0	0	0	0	0	0	0	0	0	0	0	0	0	0	0	0	0	0	0	0	0	0	0	0	0	0	0	0	0	0	0	0	0	0	2
FPKM1_group_10014_transcript_2	0	1	0	0	0	1	0	0	0	0	8	0	0	0	0	0	0	0	0	0	0	0	0	0	0	0	0	0	0	0	0	0	0	0	0	0	0	0	0	0	0	0	0	0	0	0	0	0	0
FPKM1_group_10015_transcript_1	13	9	0	0	0	0	0	0	0	0	20	0	0	0	2	0	0	0	0	0	0	0	0	7	2	0	0	0	0	1	0	1	0	0	0	1	0	0	0	1	1	0	0	3	1	0	1	2	22
FPKM1_group_10015_transcript_2	7	7	0	0	0	0	0	0	0	0	57	0	0	0	2	0	0	0	0	0	0	3	0	4	0	0	0	0	0	4	1	0	1	0	0	0	2	0	0	1	1	0	0	1	1	0	1	2	26
FPKM1_group_10015_transcript_3	27	22	0	0	0	1	0	0	0	0	51	1	0	0	6	0	0	1	2	2	0	1	0	21	0	0	3	1	2	9	1	1	0	0	0	0	1	2	1	4	2	0	0	5	2	1	1	5	70
FPKM1_group_10016_transcript_1	20	1	0	0	0	0	0	0	0	0	1	0	0	0	0	0	0	0	0	0	0	0	0	0	0	0	0	0	0	0	0	0	0	0	0	0	0	0	0	0	0	0	0	0	0	0	0	1	6
FPKM1_group_10016_transcript_2	0	1	0	0	0	0	0	0	0	0	5	0	0	0	1	0	0	1	1	0	0	0	0	9	0	0	1	0	0	1	3	0	1	0	0	0	0	0	0	0	0	0	0	0	0	0	0	1	10
FPKM1_group_10016_transcript_3	41	7	0	0	0	0	0	2	0	1	30	0	0	0	1	3	0	0	2	0	0	5	1	0	1	1	1	0	0	4	6	2	5	3	2	2	0	0	1	1	1	0	0	10	0	0	0	2	50
FPKM1_group_10017_transcript_1	1	6	0	0	0	0	0	0	0	0	5	0	0	0	0	0	0	0	0	0	0	0	0	0	0	0	0	0	0	1	0	0	0	0	0	0	0	0	0	0	0	0	1	0	1	0	0	0	1
FPKM1_group_10018_transcript_1	10	2	0	0	0	0	0	0	0	0	2	0	0	0	0	0	0	0	0	0	0	0	0	0	0	0	0	0	0	1	0	1	0	0	0	1	0	0	0	0	0	0	0	1	0	0	0	1	4
FPKM1_group_10019_transcript_1	14	2	0	0	0	0	0	0	0	0	2	0	0	0	0	0	0	0	0	0	0	0	0	0	0	0	0	0	0	0	0	0	2	0	0	0	0	0	0	0	0	0	0	0	0	0	0	0	1
FPKM1_group_1001_transcript_1	100	58	2	0	1	1	1	2	0	0	5	3	1	1	28	0	0	0	3	6	1	4	2	0	0	0	0	4	0	4	0	0	0	0	1	0	0	0	1	1	1	0	1	2	0	0	0	0	14
FPKM1_group_10020_transcript_1	12	2	0	0	0	0	0	1	0	0	5	0	0	0	0	0	0	0	0	0	0	0	0	0	0	0	0	0	0	0	0	0	0	0	0	0	0	0	0	0	0	0	0	0	0	0	0	0	1
FPKM1_group_10021_transcript_1	5	4	0	0	0	0	0	0	0	0	9	0	0	0	0	0	0	0	0	0	0	0	0	0	0	0	0	0	0	0	0	0	0	0	0	0	0	0	0	0	0	0	0	0	0	0	0	0	8
FPKM1_group_10022_transcript_1	1	0	0	0	0	0	0	0	0	0	2	0	0	0	0	0	0	0	0	0	0	0	0	0	0	0	0	0	0	0	0	0	0	0	0	0	0	0	1	0	0	0	0	0	0	0	0	0	0
FPKM1_group_10023_transcript_1	10	2	0	0	0	0	0	0	0	0	0	0	0	0	0	0	0	0	0	0	0	0	0	0	0	0	0	0	0	0	0	0	0	0	0	0	0	0	0	0	0	0	0	0	0	0	0	0	2
FPKM1_group_10024_transcript_1	0	2	0	0	0	0	0	0	0	0	0	0	0	0	0	0	0	0	0	0	0	0	0	0	0	0	1	0	0	0	0	0	0	0	0	0	0	0	0	0	0	0	0	1	0	0	0	0	0
FPKM1_group_10025_transcript_1	2	4	0	0	0	0	0	2	0	0	4	0	0	0	0	0	0	9	0	0	1	0	0	21	0	0	1	0	0	2	0	0	0	0	0	0	1	0	0	0	0	0	1	3	0	0	0	0	1
FPKM1_group_10025_transcript_2	3	4	0	0	0	0	0	0	0	0	0	0	0	1	9	0	0	0	1	3	0	0	0	0	1	0	1	0	0	1	0	0	0	0	0	0	0	0	1	0	0	0	1	2	0	0	0	0	4
FPKM1_group_10026_transcript_1	1	0	0	0	0	0	0	0	0	0	1	0	0	0	1	0	0	0	0	0	0	0	0	0	1	0	1	0	0	0	0	0	0	0	0	0	0	0	0	0	0	0	0	0	0	0	0	0	0
FPKM1_group_10027_transcript_1	5	3	0	0	0	0	0	0	0	0	0	0	0	0	1	0	0	1	0	1	1	0	0	0	0	0	0	2	1	0	0	0	0	0	0	0	0	0	1	0	0	0	0	0	0	0	0	1	1
FPKM1_group_10028_transcript_1	0	1	0	0	0	0	0	0	0	0	0	0	0	0	0	0	0	7	0	0	1	0	0	0	0	0	0	0	0	0	0	0	0	0	0	0	1	0	0	0	0	0	0	0	0	0	1	0	0
FPKM1_group_10029_transcript_1	0	0	0	0	0	0	0	0	0	0	0	0	0	0	1	0	0	11	0	0	0	0	0	0	0	0	0	0	0	1	0	0	0	0	0	0	0	0	0	0	0	0	0	0	0	0	0	0	0
FPKM1_group_1002_transcript_1	22	24	2	2	1	1	2	1	1	1	1	1	1	0	2	0	0	0	2	2	1	3	1	0	1	0	0	0	0	0	0	0	0	0	0	0	0	1	1	0	0	0	0	0	1	0	0	0	4
FPKM1_group_1002_transcript_2	16	16	0	0	0	1	0	1	0	1	2	1	0	0	1	0	0	0	0	0	1	1	0	0	0	0	0	0	0	6	0	0	0	0	0	0	0	0	0	0	0	0	0	0	0	0	2	0	2
FPKM1_group_1002_transcript_3	23	11	0	2	1	1	0	0	0	0	2	0	1	0	9	0	0	1	0	1	0	2	0	5	0	0	0	0	0	1	0	0	0	0	0	0	0	1	0	0	0	1	0	0	0	0	0	0	8
FPKM1_group_10030_transcript_1	0	2	0	0	0	0	0	0	0	0	1	0	0	0	0	0	0	0	0	0	0	0	0	0	0	0	0	0	0	0	0	0	0	0	0	0	1	0	0	0	0	0	0	0	0	0	0	1	0
FPKM1_group_10031_transcript_1	2	7	0	0	0	0	0	0	0	0	1	0	0	0	0	0	0	0	0	0	0	0	0	0	0	0	0	0	0	0	0	0	0	0	0	0	0	0	0	0	0	0	0	0	0	0	0	0	0
FPKM1_group_10032_transcript_1	0	0	0	0	0	0	0	0	0	0	1	0	0	0	0	0	0	0	0	0	0	0	0	0	0	0	0	0	0	0	0	0	0	0	0	0	0	0	0	0	0	0	0	0	0	0	0	0	1
FPKM1_group_10033_transcript_1	2	4	0	0	0	0	0	0	0	0	2	0	0	0	0	0	0	0	0	0	0	0	0	0	0	0	0	0	0	0	0	0	0	0	0	0	0	0	0	0	0	0	0	0	0	0	0	6	1
FPKM1_group_10034_transcript_1	0	0	0	0	0	0	0	0	0	0	1	0	0	0	0	0	0	0	0	0	0	0	0	0	0	0	0	0	0	0	0	0	0	0	0	0	0	0	0	0	0	0	0	0	0	0	0	2	2
FPKM1_group_10035_transcript_1	0	0	0	0	0	0	0	0	0	0	0	0	0	0	1	0	0	0	0	0	0	0	0	0	0	0	0	0	0	0	0	0	0	0	0	0	0	0	0	0	0	0	0	0	0	0	0	7	4
FPKM1_group_10036_transcript_1	6	2	0	4	2	0	0	2	1	0	0	8	7	2	56	2	4	0	6	17	1	0	0	12	0	0	0	0	0	4	4	2	15	0	7	4	53	62	0	1	0	0	8	7	4	4	20	3152	795
FPKM1_group_10037_transcript_1	13	11	0	0	0	0	1	0	0	0	1	0	0	0	10	0	0	4	1	1	1	0	0	0	0	1	0	0	0	0	0	1	0	0	1	0	0	0	0	0	0	0	0	0	0	0	0	19	1
FPKM1_group_10038_transcript_1	17	28	0	0	0	0	1	1	0	0	1	0	1	0	5	0	0	0	0	1	1	0	0	0	0	0	0	0	0	0	0	0	0	0	0	0	0	0	0	0	0	0	0	0	0	0	0	29	0
FPKM1_group_10039_transcript_1	12	12	0	0	0	0	0	0	0	0	1	0	0	0	2	0	0	0	1	0	1	0	0	0	0	0	0	0	0	1	0	0	0	0	0	0	0	0	0	1	1	0	0	0	0	1	0	14	0
FPKM1_group_10039_transcript_2	27	15	0	1	0	0	3	6	0	0	2	0	0	0	10	0	1	2	0	0	0	1	0	0	0	0	0	0	0	1	0	1	0	0	0	0	0	0	0	0	0	0	0	0	0	0	0	31	0
FPKM1_group_1003_transcript_1	6	13	0	0	0	0	0	0	0	0	1	0	0	0	9	0	1	0	1	0	1	2	0	0	0	0	0	0	0	0	0	1	0	0	2	0	0	0	0	0	0	0	1	0	0	0	0	0	4
FPKM1_group_1003_transcript_2	59	52	2	1	1	2	0	4	1	0	1	2	1	1	16	1	0	3	2	7	0	0	0	0	0	0	3	0	1	3	0	0	0	0	0	0	0	4	0	0	0	0	0	1	1	0	0	0	11
FPKM1_group_1003_transcript_3	13	5	0	0	2	0	0	1	0	0	0	1	0	0	9	0	0	0	0	0	1	0	0	0	0	0	0	2	0	1	0	0	0	0	0	0	0	0	0	0	0	0	0	0	0	0	0	0	5
FPKM1_group_1003_transcript_4	139	157	4	14	11	4	1	3	9	8	2	7	0	4	52	2	1	14	6	15	0	12	1	0	41	9	15	4	8	11	0	0	0	0	0	0	0	0	0	3	2	1	2	2	2	0	1	3	73
FPKM1_group_10040_transcript_1	3	10	0	0	0	0	0	0	0	0	1	38	13	8	146	1	2	9	18	10	7	6	1	0	0	0	0	0	0	7	1	0	1	1	0	1	1	0	3	16	15	0	1	2	0	1	0	105	1
FPKM1_group_10041_transcript_1	107	99	0	1	0	0	3	1	1	0	1	3	2	0	14	1	1	2	1	1	1	9	1	0	3	0	0	0	1	2	0	0	0	0	0	0	1	1	1	3	2	1	3	1	5	3	1	0	1
FPKM1_group_10041_transcript_2	1004	871	3	10	5	0	2	10	5	3	8	16	6	9	86	11	0	3	7	9	0	20	0	0	49	18	26	12	4	9	1	2	0	1	1	1	4	14	2	30	27	6	3	9	14	7	4	5	14
FPKM1_group_10041_transcript_3	418	447	2	15	8	9	5	18	9	7	14	26	8	23	125	6	1	2	3	12	1	37	0	0	39	12	33	2	14	12	2	0	0	0	0	0	4	6	9	16	15	1	3	4	8	2	8	12	14
FPKM1_group_10042_transcript_1	7	6	0	0	0	1	0	0	0	0	0	5	2	4	11	0	0	2	4	3	0	2	0	0	0	0	0	0	1	0	0	0	0	0	0	0	0	0	84	133	101	0	0	0	0	0	0	0	0
FPKM1_group_10043_transcript_1	3	9	0	2	0	1	0	2	2	0	1	5	3	2	24	1	0	8	0	2	0	2	0	0	1	0	4	0	0	0	0	0	0	0	0	0	26	1	165	270	222	0	0	0	0	0	0	0	1
FPKM1_group_10044_transcript_1	1	2	0	0	0	0	0	0	0	0	1	0	1	0	0	0	0	4	0	0	0	0	0	0	0	0	0	0	0	0	0	0	0	0	0	0	0	0	0	0	0	0	0	0	0	2	0	1	0
FPKM1_group_10045_transcript_1	11	5	0	0	0	1	0	0	0	0	0	0	0	1	5	0	0	0	0	0	0	0	0	0	0	0	0	0	0	0	0	0	0	0	0	0	0	0	0	1	1	0	0	0	0	0	0	3	8
FPKM1_group_10046_transcript_1	18	17	0	0	0	0	0	0	0	0	0	0	0	0	2	0	0	0	1	0	1	1	1	0	0	0	0	0	0	0	0	0	1	0	0	0	0	0	0	0	0	0	0	0	0	0	0	1	0
FPKM1_group_10046_transcript_2	14	15	0	0	0	0	0	0	0	0	0	0	0	0	0	0	0	4	0	0	0	1	0	0	0	0	0	0	0	0	0	0	1	0	0	0	0	0	0	0	0	0	0	1	0	0	0	0	0
FPKM1_group_10046_transcript_3	12	9	0	0	0	0	0	0	0	0	0	0	0	1	0	0	0	0	0	0	0	0	2	5	0	0	0	0	0	1	0	0	0	0	0	0	0	0	0	0	0	0	0	0	0	1	0	1	0
FPKM1_group_10047_transcript_1	7	10	0	0	0	0	0	0	0	0	0	0	0	0	0	1	0	0	0	0	0	0	0	0	0	0	0	0	0	0	0	0	0	0	0	0	0	0	0	0	0	0	0	0	0	0	0	2	2
FPKM1_group_10048_transcript_1	106	44	2	6	0	0	4	6	2	3	12	0	4	8	15	0	0	13	1	6	0	13	0	2	6	2	10	0	0	4	1	0	0	0	0	0	2	0	16	5	3	24	15	8	33	15	3	2	13
FPKM1_group_10049_transcript_1	14	11	0	0	0	0	0	0	0	0	0	3	2	4	13	0	1	0	5	2	0	0	0	0	0	0	0	0	0	1	0	0	0	0	0	0	0	0	0	1	1	0	2	0	2	2	1	3	20
FPKM1_group_10049_transcript_2	6	8	0	0	0	0	0	0	0	0	0	1	1	1	0	0	0	0	0	0	0	0	0	0	0	0	0	0	0	0	0	0	0	0	0	0	0	0	0	0	0	1	0	0	3	4	1	0	13
FPKM1_group_10049_transcript_3	664	605	0	5	3	1	3	5	0	2	7	89	38	20	72	10	6	3	67	53	1	0	0	0	6	2	3	2	0	27	0	0	0	0	0	0	2	1	7	11	9	63	67	0	103	131	20	15	152
FPKM1_group_1004_transcript_1	4	3	0	0	0	0	0	0	1	0	0	1	0	0	9	0	0	0	0	0	0	0	0	0	0	0	0	0	0	1	0	0	0	0	0	0	0	0	0	0	0	0	0	0	0	0	0	1	12
FPKM1_group_10050_transcript_1	19	27	0	1	2	1	0	0	0	0	0	7	4	3	52	3	5	48	4	8	0	1	0	2	0	0	0	0	0	4	0	0	0	0	0	0	0	0	0	0	0	1	8	0	2	5	1	27	447
FPKM1_group_10051_transcript_1	20	13	0	0	0	0	0	0	0	0	2	0	2	1	7	0	1	7	1	1	0	4	0	0	0	0	0	0	0	4	0	0	0	0	0	0	0	0	0	1	1	5	0	1	1	2	2	0	19
FPKM1_group_10052_transcript_1	67	65	0	0	0	0	0	0	0	0	0	0	1	0	1	1	0	12	0	3	1	3	1	24	1	0	1	0	0	0	0	0	0	0	0	0	0	0	0	0	0	0	0	0	0	0	0	2	9
FPKM1_group_10053_transcript_1	59	183	13	10	1	3	0	0	0	0	1	12	3	1	23	4	2	3	6	13	9	4	0	66	1	1	14	6	0	3	0	0	0	0	0	1	0	0	0	0	0	0	3	0	1	0	0	1	12
FPKM1_group_10054_transcript_1	15	23	3	4	3	2	0	0	2	0	1	3	2	1	5	0	4	0	0	2	1	4	1	0	21	4	9	7	3	1	0	0	0	0	0	0	0	0	0	0	0	1	5	0	1	1	1	14	33
FPKM1_group_10055_transcript_1	7	15	3	3	2	1	0	4	2	0	1	1	0	0	4	0	2	0	0	0	0	2	0	0	3	0	1	0	0	0	0	0	0	0	0	0	0	0	0	1	0	0	0	1	0	0	0	20	24
FPKM1_group_10055_transcript_2	13	7	1	4	0	0	0	16	0	0	1	0	0	0	2	1	0	0	1	0	0	1	0	0	0	0	1	0	0	0	0	0	0	0	0	0	0	0	0	0	0	1	0	0	0	0	0	8	13
FPKM1_group_10056_transcript_1	26	18	2	1	6	3	0	2	4	3	1	0	0	0	2	0	0	0	0	0	0	4	0	0	0	1	3	0	0	0	1	0	0	0	0	0	0	0	0	0	0	0	1	0	0	0	0	12	37
FPKM1_group_10057_transcript_1	17	15	2	1	0	0	1	4	0	0	0	0	1	0	0	0	0	0	1	0	0	0	0	0	0	0	0	0	0	1	0	0	0	0	0	0	0	0	0	0	0	0	0	0	1	0	0	9	9
FPKM1_group_10057_transcript_2	39	32	1	2	2	0	0	4	0	1	0	1	1	0	1	0	0	2	0	0	0	3	0	0	0	1	0	0	0	0	1	0	0	0	0	0	0	0	0	0	0	0	0	0	0	0	1	18	12
FPKM1_group_10057_transcript_3	13	10	0	0	1	0	0	0	0	0	0	0	1	0	0	0	0	0	0	2	0	1	0	0	0	1	0	0	0	1	0	0	0	0	0	0	0	1	0	0	0	0	0	0	0	0	0	3	6
FPKM1_group_10057_transcript_4	35	15	1	1	0	1	1	2	1	1	1	0	0	0	6	0	0	0	0	1	0	2	0	0	0	0	0	0	0	1	0	0	0	0	0	0	0	0	0	0	0	0	0	1	0	0	1	12	26
FPKM1_group_10058_transcript_1	14	9	0	0	0	0	0	0	0	0	1	0	0	0	0	0	0	0	1	1	0	0	0	0	0	0	0	0	0	0	0	0	0	0	0	0	0	0	0	0	1	1	0	0	0	0	0	3	3
FPKM1_group_10059_transcript_1	1	0	0	0	0	0	0	0	0	0	0	0	1	0	1	0	0	0	0	0	0	0	0	0	0	0	0	0	0	1	0	0	0	0	0	0	0	0	0	1	0	0	0	0	0	0	0	11	1
FPKM1_group_1005_transcript_1	12	11	1	0	0	0	0	2	0	0	0	4	0	0	9	0	0	0	0	1	0	0	0	0	0	0	0	2	0	0	0	0	0	0	0	0	0	0	0	0	0	0	0	0	0	0	0	1	2
FPKM1_group_10060_transcript_1	1	6	0	0	0	0	0	0	0	0	0	0	0	0	2	1	0	0	1	0	0	0	0	0	0	3	0	0	0	1	0	0	0	0	0	0	0	0	1	0	0	0	0	0	0	1	1	4	0
FPKM1_group_10061_transcript_1	50	41	1	1	1	0	0	0	0	0	2	3	1	0	4	0	0	0	0	0	0	0	0	0	1	0	0	0	0	0	0	0	0	0	0	0	0	0	0	0	0	0	0	1	0	0	0	0	5
FPKM1_group_10061_transcript_2	14	5	0	0	0	0	0	1	0	0	1	0	0	1	4	0	0	0	0	0	0	0	0	0	0	2	0	0	0	1	0	0	0	0	0	0	0	0	0	0	0	0	0	1	0	0	0	1	3
FPKM1_group_10061_transcript_3	10	18	0	0	0	0	0	0	0	0	0	0	0	0	1	0	0	0	0	0	0	0	1	0	0	0	1	0	0	0	0	0	1	0	0	0	0	0	0	0	0	0	0	0	0	0	0	1	1
FPKM1_group_10062_transcript_1	1	2	0	0	0	0	0	0	0	0	2	0	0	0	0	0	0	0	0	0	0	0	0	0	0	0	0	0	0	0	0	0	0	0	0	0	0	0	0	0	0	0	0	0	0	0	0	0	2
FPKM1_group_10062_transcript_2	1	4	0	0	0	0	0	0	0	0	2	0	0	0	1	0	0	0	0	0	0	1	0	0	0	0	1	0	0	1	0	0	0	0	0	0	0	0	0	0	0	0	0	0	0	1	0	0	2
FPKM1_group_10063_transcript_1	0	0	0	0	0	0	0	0	0	0	1	0	0	0	0	0	0	0	0	0	0	0	0	0	0	0	0	0	0	0	0	0	0	0	0	0	0	0	0	0	0	0	0	0	0	0	0	0	0
FPKM1_group_10063_transcript_2	0	1	0	0	0	0	0	0	0	0	1	0	0	0	0	0	0	0	0	0	0	0	0	0	0	0	0	0	0	0	0	0	0	0	0	0	0	0	0	0	0	1	0	0	0	0	0	0	1
FPKM1_group_10064_transcript_1	0	1	0	0	0	0	0	0	0	0	0	0	0	0	0	0	0	0	0	0	0	0	0	0	0	0	0	0	0	0	0	0	0	0	0	0	0	0	0	0	0	1	0	0	0	0	0	0	0
FPKM1_group_10065_transcript_1	51	31	8	5	0	3	1	16	2	0	1	0	1	0	1	0	0	0	0	2	0	0	0	1	0	0	0	0	0	0	1	0	0	0	0	0	0	0	1	0	0	0	0	0	0	2	1	14	5
FPKM1_group_10066_transcript_1	20	25	6	3	2	0	2	3	2	0	0	0	1	0	9	1	0	0	0	1	0	1	0	0	2	0	2	0	0	1	0	0	0	1	0	0	0	0	3	5	4	0	0	0	0	0	0	3	6
FPKM1_group_10066_transcript_2	73	60	7	6	0	5	6	14	2	1	2	1	1	1	23	0	0	0	2	3	0	6	0	0	0	0	0	0	0	4	0	0	0	0	0	0	1	0	3	3	2	1	0	1	0	0	0	5	18
FPKM1_group_10067_transcript_1	12	12	0	0	1	0	0	0	0	0	0	0	2	0	5	0	0	0	1	2	0	1	0	0	2	0	0	0	0	1	0	0	0	0	0	0	0	0	0	0	0	0	0	0	0	0	0	2	0
FPKM1_group_10068_transcript_1	55	72	1	0	0	0	0	1	0	0	9	5	2	2	28	0	0	1	1	2	2	2	1	0	10	2	1	0	1	9	0	0	0	0	0	1	0	3	1	3	3	0	0	0	0	0	0	4	5
FPKM1_group_10068_transcript_2	57	68	0	0	0	0	1	0	0	0	3	1	1	3	22	0	2	0	2	4	1	4	0	0	4	0	5	0	0	2	0	0	0	0	0	0	0	0	1	2	1	1	1	0	1	2	0	1	5
FPKM1_group_10069_transcript_1	80	41	0	2	0	0	0	8	1	0	0	4	1	0	2	0	0	3	3	0	0	6	0	0	0	0	0	0	0	0	0	0	0	0	0	0	1	0	0	0	1	0	0	0	0	0	1	10	10
FPKM1_group_10069_transcript_2	85	58	4	2	0	2	3	3	1	0	2	1	2	2	13	0	0	0	2	0	0	12	0	0	0	0	0	0	0	2	0	0	0	0	0	0	0	1	1	1	1	0	1	2	0	0	0	15	21
FPKM1_group_10069_transcript_3	129	106	2	2	2	1	3	27	1	0	3	3	1	0	7	0	0	0	0	4	0	12	0	0	0	0	1	0	0	3	2	0	0	0	0	0	1	0	0	1	1	1	1	0	3	3	1	30	30
FPKM1_group_1006_transcript_1	10	6	0	0	0	0	0	0	0	0	0	3	0	0	4	1	0	0	2	0	2	1	0	0	1	1	0	1	0	0	0	0	0	0	0	0	1	0	0	1	0	0	0	0	1	0	0	1	1
FPKM1_group_10070_transcript_1	555	345	27	5	6	3	4	16	2	2	92	0	0	0	0	0	0	4	1	1	0	1	1	5	0	1	0	0	1	0	1	0	1	0	1	1	0	4	0	0	0	0	0	1	0	1	3	86	44
FPKM1_group_10070_transcript_2	99	30	4	2	1	2	1	10	1	1	10	0	0	0	0	0	0	0	0	0	0	0	1	0	0	0	0	0	3	0	0	0	0	0	0	0	0	0	0	0	0	0	0	0	0	0	0	34	21
FPKM1_group_10070_transcript_3	121	126	12	10	1	4	4	6	2	1	49	0	0	0	0	0	0	0	0	0	1	0	2	0	0	0	0	0	0	0	0	0	0	0	0	0	0	2	0	0	0	0	0	0	1	0	2	263	88
FPKM1_group_10071_transcript_1	28	25	11	2	0	2	0	27	0	1	5	0	0	0	0	0	0	0	0	0	0	0	0	0	0	0	0	0	0	0	0	0	0	0	0	0	0	0	0	0	0	0	0	0	0	0	2	52	13
FPKM1_group_10071_transcript_2	304	409	13	6	5	3	1	7	1	2	24	0	0	0	1	0	0	0	0	0	0	0	0	0	0	0	1	0	0	0	1	0	0	0	0	0	0	3	0	0	0	0	0	1	1	0	1	187	66
FPKM1_group_10072_transcript_1	21	38	0	1	1	0	1	0	0	0	2	0	0	0	1	0	0	0	0	0	0	0	0	0	0	0	0	0	0	1	0	0	0	0	0	0	0	0	0	1	0	0	0	0	0	0	0	21	10
FPKM1_group_10073_transcript_1	47	25	2	1	1	0	0	0	0	0	3	1	0	0	0	0	0	0	1	0	0	0	0	0	7	4	0	2	1	1	0	0	0	0	0	0	0	0	0	0	0	0	0	0	0	0	0	225	30
FPKM1_group_10074_transcript_1	111	80	0	0	1	0	0	0	0	0	12	1	0	0	0	0	0	0	0	0	0	2	0	0	5	1	2	1	1	0	0	0	0	0	0	0	0	0	0	0	0	0	0	0	0	0	0	190	53
FPKM1_group_10074_transcript_2	33	27	0	0	0	0	0	0	0	0	2	0	0	0	0	0	0	0	0	0	0	1	0	0	1	1	2	0	0	1	0	0	0	0	0	0	0	0	0	1	1	0	0	0	0	0	0	72	20
FPKM1_group_10075_transcript_1	22	6	0	0	0	0	0	0	0	0	0	0	0	0	0	0	0	0	0	0	0	0	0	0	0	0	0	0	0	0	0	0	0	0	0	0	0	0	0	0	0	0	0	0	0	0	0	0	0
FPKM1_group_10076_transcript_1	1159	355	0	0	0	0	0	0	0	0	1	0	0	0	2	0	0	0	0	0	0	0	0	0	0	0	0	0	0	0	0	0	0	0	0	0	0	0	0	0	0	0	0	0	0	0	0	0	0
FPKM1_group_10076_transcript_2	1583	947	0	0	0	0	0	0	0	0	1	3	0	0	2	0	0	0	0	0	0	0	0	0	0	0	0	0	0	0	0	0	0	0	0	0	0	0	0	0	0	0	0	0	0	0	0	0	0
FPKM1_group_10077_transcript_1	7	18	0	0	0	0	0	0	0	0	0	0	0	0	0	0	0	0	0	0	0	0	0	0	0	0	0	0	0	0	0	0	0	0	0	0	0	2	1	0	0	0	1	0	0	1	3	0	0
FPKM1_group_10078_transcript_1	25	16	0	0	0	0	0	0	0	0	0	0	0	0	1	0	0	0	0	0	0	0	0	0	0	0	0	0	0	3	0	0	0	0	0	0	1	0	1	0	0	0	0	0	0	0	2	0	1
FPKM1_group_10079_transcript_1	88	29	0	0	0	0	0	3	0	0	0	0	1	0	4	2	0	0	0	1	0	0	0	0	4	0	0	0	0	0	0	0	0	0	0	0	0	0	1	0	0	0	0	2	0	1	0	1	0
FPKM1_group_1007_transcript_1	28	29	0	0	0	0	0	0	1	0	0	0	0	1	9	0	0	0	0	0	0	1	0	0	5	0	1	0	0	3	0	0	0	0	0	0	0	2	0	0	0	0	0	0	0	0	0	0	3
FPKM1_group_1007_transcript_2	42	30	3	1	1	0	0	3	0	0	2	0	0	2	16	2	3	0	1	2	0	1	0	0	0	1	1	0	1	3	0	0	0	0	0	0	0	2	3	1	1	0	1	0	2	0	2	0	10
FPKM1_group_10080_transcript_1	45	22	0	0	0	0	0	0	0	0	6	0	0	2	3	0	0	0	0	0	0	0	0	0	4	0	1	0	0	2	0	0	0	0	0	0	0	5	1	0	0	0	0	0	0	0	0	0	0
FPKM1_group_10080_transcript_2	7	11	0	2	0	0	0	0	0	0	0	0	0	0	1	0	0	3	0	0	0	0	0	0	0	0	0	0	0	0	0	0	0	0	0	0	0	0	0	0	0	0	0	0	0	0	0	0	0
FPKM1_group_10080_transcript_3	7	14	0	0	0	0	0	0	0	0	0	0	0	0	2	0	0	42	0	0	0	0	0	1	2	0	0	0	0	1	0	0	0	0	0	0	0	1	0	0	0	3	1	0	3	3	2	0	0
FPKM1_group_10081_transcript_1	2	8	0	0	0	0	0	0	0	0	1	0	0	1	0	0	0	0	0	0	0	0	0	0	0	0	0	0	0	0	0	0	0	0	0	0	0	0	0	1	1	0	0	0	0	0	0	0	1
FPKM1_group_10081_transcript_2	2	0	0	0	0	0	0	0	0	0	0	0	0	0	0	0	0	0	0	0	0	0	0	0	0	0	0	0	0	1	0	0	0	0	0	0	0	0	0	0	0	0	0	0	0	0	0	0	0
FPKM1_group_10082_transcript_1	2	2	0	0	0	0	0	0	0	0	0	0	0	0	0	0	0	0	0	0	0	0	0	0	0	0	0	0	0	0	0	0	0	0	0	0	0	0	0	0	0	0	0	0	0	0	0	0	0
FPKM1_group_10083_transcript_1	1	0	0	0	0	0	0	0	0	0	0	0	0	0	0	0	0	0	0	1	0	0	0	0	0	0	0	0	0	0	0	0	0	0	0	0	0	0	0	0	0	0	0	0	0	0	0	0	0
FPKM1_group_10084_transcript_1	3	2	0	0	0	0	0	0	0	0	0	0	0	0	0	0	0	0	0	0	0	0	0	0	0	0	0	0	0	0	0	0	0	0	0	0	0	0	0	0	0	0	0	0	0	0	0	0	0
FPKM1_group_10085_transcript_1	11	4	0	0	0	0	0	0	0	0	0	0	0	0	0	0	0	0	0	0	0	0	0	0	0	0	0	0	0	0	0	0	0	0	0	0	0	0	0	2	2	0	0	0	0	0	0	0	0
FPKM1_group_10085_transcript_2	22	4	0	0	0	0	0	0	0	0	2	1	0	0	0	0	0	0	0	0	0	0	0	0	0	0	0	0	0	0	0	0	0	0	0	0	0	0	0	4	2	0	0	0	0	0	1	0	2
FPKM1_group_10086_transcript_1	3	0	0	0	0	0	0	0	0	0	0	0	0	0	0	0	0	0	0	0	0	0	0	0	0	0	0	0	0	0	0	0	0	0	0	0	0	0	0	0	0	0	0	0	0	0	0	0	0
FPKM1_group_10086_transcript_2	4	2	0	0	0	0	0	0	0	0	0	0	0	0	0	0	0	0	0	0	0	0	0	0	0	0	0	0	0	0	0	0	0	0	0	0	0	4	0	1	1	0	0	0	0	0	0	0	3
FPKM1_group_10087_transcript_1	20	12	0	0	0	0	0	0	0	0	0	0	0	0	0	0	0	0	0	0	0	0	0	0	0	0	0	0	0	0	0	0	0	0	0	0	0	0	0	4	3	0	0	0	0	0	0	0	0
FPKM1_group_10088_transcript_1	6	2	0	0	0	0	0	0	0	0	0	0	0	0	0	0	0	0	0	0	0	0	0	0	0	0	0	0	0	0	0	0	0	0	0	0	0	1	1	0	0	0	0	0	0	0	0	0	0
FPKM1_group_10089_transcript_1	22	7	0	0	0	0	0	0	0	0	0	0	0	0	1	0	0	0	0	0	0	0	0	0	0	0	0	0	0	0	0	0	0	0	0	0	0	0	2	2	1	0	0	0	0	0	0	1	0
FPKM1_group_10089_transcript_2	40	5	0	0	0	0	0	0	0	0	1	0	0	0	0	0	0	0	0	0	0	0	0	0	0	0	0	0	0	0	0	0	0	0	0	0	0	0	0	1	1	0	0	0	0	0	1	2	4
FPKM1_group_1008_transcript_1	34	22	1	0	0	1	0	0	0	3	2	0	1	0	2	0	0	0	0	1	0	0	1	0	0	0	0	0	0	1	0	0	0	0	0	0	0	0	0	2	1	0	1	0	0	0	2	4	6
FPKM1_group_1008_transcript_2	11	8	0	2	0	0	0	0	0	0	1	0	0	0	1	0	0	0	0	0	0	0	0	0	0	0	0	0	0	3	1	0	0	0	0	0	0	0	0	0	0	0	0	0	0	0	0	2	3
FPKM1_group_1008_transcript_3	117	58	5	1	3	0	1	11	1	0	3	0	1	2	10	2	0	0	2	6	0	1	0	0	0	0	0	1	0	4	0	0	0	0	1	0	0	0	8	2	2	1	0	1	0	0	2	35	52
FPKM1_group_10090_transcript_1	10	3	0	0	0	0	0	0	0	0	2	0	0	0	0	0	0	0	0	0	0	0	0	0	0	0	0	0	0	0	0	0	0	0	0	0	0	0	1	1	1	0	0	0	0	0	0	0	0
FPKM1_group_10091_transcript_1	5	3	0	0	0	0	0	0	0	0	1	0	0	0	0	0	0	0	0	0	0	0	0	0	0	0	0	0	0	0	0	0	0	0	0	0	0	0	0	0	0	0	0	0	0	0	0	0	20
FPKM1_group_10092_transcript_1	2	1	0	0	0	0	0	0	0	0	0	0	0	0	0	0	0	0	0	0	0	0	0	0	0	0	0	0	0	0	0	0	0	0	0	0	0	0	0	0	0	0	0	0	0	0	0	3	43
FPKM1_group_10093_transcript_1	2	4	0	0	0	0	0	0	0	0	1	0	0	0	0	0	0	0	0	0	0	0	0	0	0	0	0	0	0	0	0	0	0	0	0	0	0	0	0	0	0	0	0	0	0	0	0	1	8
FPKM1_group_10093_transcript_2	1	0	0	0	0	0	0	0	0	0	0	0	0	0	0	0	0	0	0	0	0	0	0	0	0	0	0	0	0	2	0	0	0	0	0	0	0	0	0	0	0	0	0	0	0	0	0	1	20
FPKM1_group_10094_transcript_1	0	2	0	0	0	0	0	0	0	0	0	0	0	0	1	0	0	0	0	0	0	0	0	0	0	0	0	0	0	0	0	0	0	0	0	0	0	0	0	0	0	0	0	0	0	0	0	2	51
FPKM1_group_10095_transcript_1	5	10	0	0	0	0	0	0	0	0	1	0	0	0	0	0	0	0	1	0	0	1	0	0	0	0	0	0	0	0	0	0	0	0	0	0	0	0	0	0	0	0	0	0	0	0	0	0	7
FPKM1_group_10096_transcript_1	15	15	0	0	0	0	0	0	0	0	1	0	2	0	0	0	0	0	0	0	0	3	0	0	0	0	0	0	0	0	0	0	0	0	0	0	0	0	0	0	0	0	0	0	0	0	0	0	4
FPKM1_group_10096_transcript_2	76	72	1	0	0	0	0	1	1	0	3	2	1	1	13	0	0	2	1	2	1	6	1	5	3	0	0	1	2	0	1	0	0	0	0	0	0	0	0	0	0	0	0	0	2	1	0	6	9
FPKM1_group_10097_transcript_1	12	29	1	2	0	1	0	3	0	1	3	0	0	0	0	0	0	0	0	0	0	1	0	0	0	0	0	0	0	0	0	0	0	0	0	0	0	0	0	0	0	1	2	0	0	0	0	6	17
FPKM1_group_10098_transcript_1	10	8	0	1	0	1	0	0	0	1	0	0	0	0	0	0	0	0	0	0	0	0	0	0	0	0	0	0	0	0	0	0	0	0	0	0	0	0	0	0	0	0	1	0	0	0	0	2	10
FPKM1_group_10099_transcript_1	7	11	1	2	0	1	1	2	1	1	0	0	0	0	0	0	0	0	0	0	0	0	0	9	0	0	0	0	0	1	0	0	0	0	0	0	0	0	0	0	0	0	0	0	0	0	0	1	14
FPKM1_group_10099_transcript_2	9	23	1	0	0	0	1	2	0	1	0	0	0	0	0	0	0	0	0	0	0	0	0	0	1	0	0	0	0	1	0	0	0	0	0	0	0	0	0	0	0	0	0	1	0	1	0	1	32
FPKM1_group_10099_transcript_3	10	11	0	0	0	2	0	0	1	0	0	0	0	0	0	0	0	0	0	0	0	0	0	0	0	0	0	0	0	0	0	0	0	0	0	0	0	0	0	0	0	0	0	0	0	0	0	0	11
FPKM1_group_1009_transcript_1	1	1	0	0	0	0	0	0	0	0	0	3	1	0	12	0	0	21	1	1	0	0	0	0	0	0	0	0	0	2	0	0	0	0	0	0	0	0	0	0	0	0	0	0	0	0	0	0	0
FPKM1_group_100_transcript_1	0	0	0	0	0	0	0	0	0	0	0	0	0	0	0	0	0	0	0	0	0	0	0	0	0	0	0	0	0	0	0	0	0	0	0	0	0	0	0	0	0	0	0	0	0	0	0	0	0
FPKM1_group_10100_transcript_1	10	99	0	1	1	1	1	46	0	0	20	9	8	4	47	3	19	14	3	1	4	0	2	17	1069	2	6	0	4	12	2	2	1	1	3	0	6	0	1	0	1	7	0	2	1	5	1	1	1
FPKM1_group_10101_transcript_1	1	14	0	0	0	0	0	0	0	0	0	0	0	0	1	0	0	2	0	0	0	1	0	0	0	0	0	0	0	0	0	0	0	0	0	0	0	0	0	0	0	0	0	0	0	0	0	0	0
FPKM1_group_10102_transcript_1	83	20	0	0	0	0	0	0	0	0	0	0	0	0	1	0	0	6	0	0	0	1	0	0	0	0	0	0	0	1	0	0	0	0	0	0	0	0	0	0	0	0	0	0	0	0	0	0	0
FPKM1_group_10103_transcript_1	108	41	0	0	0	0	0	0	0	0	0	0	0	0	0	0	0	0	0	0	0	1	0	0	0	0	0	0	0	2	0	0	1	0	0	0	0	0	0	0	0	0	0	0	0	0	0	0	0
FPKM1_group_10104_transcript_1	3	1	0	0	0	0	0	0	0	0	1	0	0	0	1	0	0	0	1	0	0	0	0	0	0	0	0	0	0	0	0	0	0	0	0	0	0	0	0	0	0	0	0	0	0	0	0	0	0
FPKM1_group_10105_transcript_1	5	1	0	0	0	0	0	0	0	0	0	0	0	0	2	9	0	0	0	0	0	0	0	0	0	0	0	0	0	0	0	0	0	0	0	0	0	0	0	0	0	0	0	0	0	0	0	0	0
FPKM1_group_10105_transcript_2	5	3	0	0	0	0	0	0	0	0	0	0	0	1	7	8	0	0	1	0	0	1	0	0	0	0	0	0	0	0	0	0	1	0	0	0	0	0	0	0	0	0	0	0	0	0	0	0	0
FPKM1_group_10106_transcript_1	15	3	0	0	0	0	0	0	0	0	1	0	0	0	0	0	0	0	0	0	0	0	0	0	0	0	0	0	0	0	0	0	0	0	0	0	0	0	0	0	0	0	0	0	0	0	0	0	0
FPKM1_group_10107_transcript_1	45	15	0	0	0	0	0	0	0	0	0	0	0	0	0	0	0	0	0	0	1	1	0	0	0	0	0	0	0	0	0	0	0	0	0	0	0	0	0	0	0	0	0	0	0	0	0	0	0
FPKM1_group_10108_transcript_1	355	117	0	0	0	0	0	0	0	0	1	0	0	0	0	0	0	0	0	0	0	3	0	0	0	0	0	0	0	0	1	0	2	0	2	0	0	0	0	0	0	0	0	0	0	0	0	0	0
FPKM1_group_10108_transcript_2	25	12	0	0	0	0	0	0	0	0	1	0	0	0	0	0	0	0	0	0	0	0	0	0	0	0	0	0	0	0	0	0	1	0	0	0	0	0	0	0	0	0	0	0	0	0	0	0	0
FPKM1_group_10109_transcript_1	23	10	0	0	0	0	0	0	0	0	0	0	0	0	0	0	0	0	0	0	0	0	0	0	0	0	0	0	0	0	0	0	0	0	0	0	0	0	0	0	0	0	0	0	0	0	0	0	0
FPKM1_group_1010_transcript_1	0	1	0	0	0	0	0	0	0	0	0	9	6	1	46	1	0	0	3	9	1	0	0	0	0	0	0	0	0	10	0	0	0	0	0	0	0	0	0	0	0	0	0	0	0	0	0	0	0
FPKM1_group_1010_transcript_2	1	1	0	0	0	0	0	0	0	0	0	13	4	2	51	8	2	12	10	8	3	0	0	0	0	0	0	0	0	14	0	0	0	0	0	0	0	0	0	0	0	0	0	0	0	0	0	0	0
FPKM1_group_1010_transcript_3	0	2	0	0	0	0	0	0	0	0	0	17	5	6	44	1	2	0	12	11	0	0	0	0	0	0	0	0	0	14	0	0	0	0	0	0	0	0	0	0	0	0	0	0	0	0	0	0	0
FPKM1_group_1010_transcript_4	0	0	0	0	0	0	0	0	0	0	0	9	8	10	90	4	2	5	24	20	1	0	0	0	0	0	0	0	0	23	0	0	0	0	0	0	0	0	0	1	1	0	0	0	0	0	0	0	0
FPKM1_group_1010_transcript_5	7	0	0	0	0	0	0	0	0	0	1	18	7	13	116	8	3	12	13	36	4	0	0	0	0	0	0	0	0	65	1	0	0	0	0	0	0	0	1	0	0	0	0	0	0	0	0	0	0
FPKM1_group_10110_transcript_1	62	36	0	0	0	0	0	0	0	0	0	0	0	0	1	0	0	0	0	0	0	0	0	0	0	0	0	0	0	0	0	0	0	0	1	0	0	0	0	0	0	0	0	0	0	0	0	0	0
FPKM1_group_10111_transcript_1	15	6	0	0	0	0	0	0	0	0	0	0	0	0	0	0	0	0	0	0	0	2	1	0	0	0	0	0	0	0	0	0	0	0	1	1	0	0	0	0	0	0	0	0	0	0	0	0	0
FPKM1_group_10112_transcript_1	28	5	0	0	0	0	0	0	0	0	0	1	0	0	1	0	0	0	0	0	0	0	1	0	0	0	0	0	0	0	0	0	0	0	0	0	0	0	0	0	0	0	0	0	0	0	0	0	0
FPKM1_group_10113_transcript_1	13	2	0	0	0	0	0	0	0	0	1	0	0	0	0	0	0	0	0	0	0	0	0	0	0	0	0	0	0	0	0	0	0	0	0	0	0	0	0	0	0	0	0	0	0	0	0	0	0
FPKM1_group_10113_transcript_2	17	8	0	0	0	0	0	0	0	0	0	0	0	0	0	0	0	0	0	0	0	0	1	0	0	0	0	0	0	0	0	0	0	0	0	0	0	0	0	0	0	0	0	0	0	0	0	0	0
FPKM1_group_10114_transcript_1	39	14	0	0	0	0	0	0	0	0	0	0	0	0	0	0	0	0	0	0	0	0	0	0	0	0	0	0	0	0	0	0	0	0	0	1	0	0	0	0	0	0	0	0	0	0	0	0	0
FPKM1_group_10114_transcript_2	31	13	0	0	0	0	0	0	0	0	1	0	0	0	1	0	0	0	0	0	0	0	0	0	0	0	0	0	0	1	1	0	0	0	0	1	0	1	0	0	0	0	0	0	0	0	0	0	0
FPKM1_group_10115_transcript_1	31	8	0	0	0	0	0	0	0	0	1	0	0	0	0	0	0	0	0	0	0	0	0	0	0	0	0	0	0	0	0	1	0	0	1	0	0	0	0	0	0	0	0	0	0	0	0	0	0
FPKM1_group_10116_transcript_1	16	6	0	0	0	0	0	0	0	0	0	0	0	0	0	0	0	0	0	0	0	0	0	0	0	0	0	0	0	0	0	0	0	0	0	0	0	0	3	0	0	0	0	0	0	0	0	0	0
FPKM1_group_10117_transcript_1	14	5	0	0	0	0	0	0	0	0	0	0	0	0	1	0	0	0	0	0	0	0	1	0	0	0	0	0	0	0	0	0	0	0	0	0	0	0	0	0	0	0	0	0	0	0	0	0	0
FPKM1_group_10118_transcript_1	10	8	0	0	0	0	0	0	0	0	0	0	0	0	0	0	0	0	0	0	0	0	0	0	0	0	0	0	0	0	0	0	0	0	0	0	0	0	1	0	0	0	0	0	0	0	0	0	0
FPKM1_group_10119_transcript_1	10	1	0	0	0	0	0	0	0	0	0	0	0	0	0	0	0	0	0	0	0	0	0	0	0	0	0	0	0	0	0	0	0	0	0	0	0	0	0	0	0	0	0	0	0	0	0	0	0
FPKM1_group_1011_transcript_1	7	4	0	0	0	0	0	0	0	0	1	0	0	0	1	0	0	0	0	0	0	0	0	0	0	0	0	0	0	0	0	0	0	0	0	0	0	0	2	0	0	0	0	0	0	0	0	0	0
FPKM1_group_10120_transcript_1	11	1	0	0	0	0	0	0	0	0	0	0	0	0	0	0	0	0	0	0	0	0	0	0	0	0	0	0	0	0	0	0	0	0	0	0	0	0	0	0	0	0	0	0	0	0	0	0	0
FPKM1_group_10121_transcript_1	46	5	0	0	0	0	0	0	0	0	0	0	0	0	0	0	0	0	0	0	0	1	0	0	0	0	0	0	0	0	0	0	0	0	0	0	0	2	0	0	0	0	0	0	0	0	0	0	0
FPKM1_group_10122_transcript_1	32	4	0	0	0	0	0	0	0	0	0	0	0	0	0	0	0	0	0	0	0	0	2	0	0	0	0	0	0	0	0	0	0	0	0	0	0	0	0	0	0	0	0	0	0	0	0	0	0
FPKM1_group_10123_transcript_1	21	2	0	0	0	0	0	0	0	0	1	0	0	0	1	0	0	0	0	0	0	1	0	0	0	0	0	0	0	0	0	1	0	0	0	0	0	0	0	0	0	0	0	0	0	0	0	0	0
FPKM1_group_10124_transcript_1	18	2	0	0	0	0	0	0	0	0	0	0	0	0	0	0	0	0	0	0	0	1	0	0	0	0	0	0	0	0	0	0	0	2	0	0	0	0	0	0	0	0	0	0	0	0	0	0	0
FPKM1_group_10125_transcript_1	24	5	0	0	0	0	0	0	0	0	1	0	0	0	0	0	0	0	0	0	0	0	0	0	0	0	0	0	0	0	0	0	0	1	0	0	0	0	0	0	0	0	0	0	0	0	0	0	0
FPKM1_group_10126_transcript_1	19	5	0	0	0	0	0	0	0	0	0	0	0	0	0	0	0	0	0	0	0	2	1	0	0	0	0	0	0	0	0	1	0	0	0	0	0	0	1	0	0	0	0	0	0	0	0	0	0
FPKM1_group_10127_transcript_1	13	7	0	0	0	0	0	0	0	0	0	0	0	0	0	0	0	0	0	0	0	0	1	0	0	0	0	0	0	0	0	0	0	0	0	0	0	0	2	0	0	0	0	0	0	0	0	0	0
FPKM1_group_10127_transcript_2	10	0	0	0	0	0	0	0	0	0	0	0	0	0	0	0	0	0	0	0	0	1	0	0	0	0	0	0	0	0	0	0	0	1	0	0	0	0	0	0	0	0	0	0	0	0	0	0	0
FPKM1_group_10128_transcript_1	10	1	0	0	0	0	0	0	0	0	0	0	0	0	0	0	0	0	0	0	0	0	0	0	0	0	0	0	0	0	1	0	0	0	2	0	0	0	0	0	0	0	0	0	0	0	0	0	0
FPKM1_group_10129_transcript_1	11	0	0	0	0	0	0	0	0	0	0	0	0	0	0	0	0	0	0	0	0	0	1	0	0	0	0	0	0	0	0	0	0	0	1	0	0	0	0	0	0	0	0	0	0	0	0	0	0
FPKM1_group_10129_transcript_2	33	7	0	0	0	0	0	0	0	0	0	0	0	0	0	0	0	0	0	0	0	0	0	0	0	0	0	0	0	0	2	0	0	0	0	0	0	0	0	0	0	0	0	0	0	0	0	0	0
FPKM1_group_1012_transcript_1	42	16	0	0	0	0	0	0	0	0	1	0	0	0	0	0	0	0	0	0	0	0	0	0	3	1	0	0	0	0	0	0	0	0	0	0	0	0	0	0	0	0	0	0	0	0	0	0	0
FPKM1_group_10130_transcript_1	10	2	0	0	0	0	0	0	0	0	0	0	0	0	0	0	0	2	0	0	0	0	0	0	0	0	0	0	0	0	0	0	0	0	0	0	0	0	0	0	0	0	0	0	0	0	0	0	0
FPKM1_group_10130_transcript_2	21	2	0	0	0	0	0	0	0	0	0	0	0	0	0	0	0	0	0	0	0	0	1	0	0	0	0	0	0	0	0	0	0	0	0	0	0	0	0	0	0	0	0	0	0	0	0	0	0
FPKM1_group_10130_transcript_3	11	3	0	0	0	0	0	0	0	0	0	0	0	0	1	0	0	0	0	0	0	0	0	0	0	0	0	0	0	0	0	0	0	0	0	0	0	0	0	0	0	0	0	0	0	0	0	0	0
FPKM1_group_10131_transcript_1	17	2	0	0	0	0	0	0	0	0	1	0	0	0	0	0	0	0	0	0	0	0	1	0	0	0	0	0	0	0	1	0	0	0	0	0	0	0	1	1	1	0	0	0	0	0	0	0	0
FPKM1_group_10132_transcript_1	54	5	0	0	0	0	0	0	0	0	1	0	0	0	0	0	0	0	0	0	0	1	0	0	0	0	0	0	0	0	0	0	0	0	0	0	0	0	0	0	0	0	0	1	0	0	0	0	0
FPKM1_group_10132_transcript_2	40	7	0	0	0	0	0	0	0	0	2	0	0	0	0	0	0	2	0	0	0	1	1	0	0	0	0	0	0	0	0	0	0	0	0	0	0	0	0	0	0	0	0	0	0	0	0	0	0
FPKM1_group_10133_transcript_1	15	3	0	0	0	0	0	0	0	0	0	0	0	0	0	0	0	0	0	0	0	0	0	0	0	0	0	0	0	0	0	0	0	0	0	0	0	0	0	0	0	0	0	0	0	0	0	0	0
FPKM1_group_10134_transcript_1	16	2	0	0	0	0	0	0	0	0	0	0	0	0	0	0	0	0	0	0	0	0	2	0	0	0	0	0	0	0	0	0	0	0	0	0	0	0	0	0	0	0	0	0	0	0	0	0	1
FPKM1_group_10135_transcript_1	2	3	0	0	0	0	0	0	0	0	1	0	0	0	0	0	0	0	0	0	0	0	1	0	0	0	0	0	0	0	0	0	0	0	0	0	0	0	0	0	0	0	0	0	0	0	0	0	0
FPKM1_group_10136_transcript_1	3	4	0	0	0	0	0	0	0	0	2	0	0	0	0	0	0	0	0	0	0	1	2	0	0	0	0	0	0	0	1	0	0	0	1	0	0	0	0	0	0	0	0	0	0	0	0	0	0
FPKM1_group_10137_transcript_1	0	0	0	0	0	0	0	0	0	0	1	0	0	0	0	0	0	0	0	0	0	1	3	0	0	0	0	0	0	0	0	0	0	0	0	0	0	0	0	0	0	0	0	0	0	0	0	0	0
FPKM1_group_10138_transcript_1	0	1	0	0	0	0	0	0	0	0	2	0	0	0	0	0	0	0	0	0	0	3	1	0	0	0	0	0	0	0	1	0	0	0	2	0	0	0	0	0	0	0	0	0	0	0	0	0	0
FPKM1_group_10139_transcript_1	0	0	0	0	0	0	0	0	0	0	0	0	0	0	0	0	0	0	0	0	0	1	4	0	0	0	0	0	0	0	0	0	0	0	0	0	0	0	0	0	0	0	0	0	0	0	0	0	0
FPKM1_group_1013_transcript_1	1	16	0	0	0	0	0	0	0	0	1	0	0	0	0	0	0	0	0	0	0	0	0	0	0	0	0	0	0	0	0	0	0	0	0	0	0	0	11	11	11	0	0	0	0	0	0	0	0
FPKM1_group_10140_transcript_1	0	1	0	0	0	0	0	0	0	0	0	0	0	0	0	0	0	0	0	0	0	0	0	0	0	0	0	0	0	0	0	0	0	0	0	0	0	0	0	0	0	0	0	0	0	0	0	0	0
FPKM1_group_10141_transcript_1	0	1	0	0	0	0	0	0	0	0	0	0	0	0	0	0	0	0	0	0	0	0	0	0	0	0	0	0	0	0	0	0	0	0	0	0	0	0	0	0	0	0	0	0	0	0	0	0	0
FPKM1_group_10141_transcript_2	0	1	0	0	0	0	0	0	0	0	0	0	0	0	0	0	0	0	0	0	0	0	0	0	0	0	0	0	0	1	0	0	0	0	0	0	0	0	0	0	0	0	0	0	0	0	0	0	0
FPKM1_group_10141_transcript_3	1	1	0	0	0	0	0	0	0	0	0	0	0	0	0	0	0	0	0	0	0	0	0	0	0	0	0	0	0	0	0	0	0	0	0	0	0	0	0	0	0	0	0	0	0	0	0	0	0
FPKM1_group_10141_transcript_4	2	2	0	0	0	0	0	0	0	0	0	0	0	0	0	0	0	0	0	0	0	0	0	0	0	0	0	0	0	0	0	0	0	0	0	0	0	0	1	0	0	0	0	0	0	0	0	0	0
FPKM1_group_10141_transcript_5	0	0	0	0	0	0	0	0	0	0	1	0	0	0	0	0	0	0	0	0	0	0	0	0	0	0	0	0	0	0	0	0	0	0	0	0	0	0	0	0	0	0	0	0	0	0	0	0	0
FPKM1_group_10141_transcript_6	0	2	0	0	0	0	0	0	0	0	0	0	0	0	0	0	0	0	0	0	0	0	0	0	0	0	0	0	0	0	0	0	0	0	0	0	0	0	0	0	0	0	0	0	0	0	0	0	0
FPKM1_group_10142_transcript_1	0	3	0	0	0	0	0	0	0	0	0	0	0	0	0	0	0	0	0	0	0	0	0	0	0	0	0	0	0	0	0	0	0	0	0	0	0	0	0	0	0	0	0	0	0	0	0	0	0
FPKM1_group_10143_transcript_1	1	5	0	0	0	0	0	0	0	0	0	0	0	0	0	0	0	0	0	0	0	55	0	0	0	0	0	0	0	0	0	0	0	0	0	0	0	0	0	0	0	0	0	0	0	1	0	0	0
FPKM1_group_10143_transcript_2	0	1	0	0	0	0	0	0	0	0	0	0	0	0	0	0	0	0	0	0	0	10	0	0	0	0	0	0	0	1	0	0	0	0	0	0	0	0	0	0	0	0	0	0	0	0	0	0	0
FPKM1_group_10144_transcript_1	19	19	0	0	0	0	0	0	0	0	0	0	0	0	0	0	0	0	0	0	0	5	0	0	0	0	0	0	0	0	0	0	0	0	0	0	0	0	0	0	0	0	0	0	0	0	0	0	0
FPKM1_group_10145_transcript_1	0	1	0	0	0	0	0	0	0	0	0	0	0	0	0	0	0	0	1	0	0	0	0	0	0	0	0	0	0	0	0	0	0	0	0	0	0	0	0	0	0	0	0	0	0	0	0	0	0
FPKM1_group_10146_transcript_1	0	1	0	0	0	0	0	0	0	0	3	0	0	0	0	0	0	0	0	0	0	0	0	0	0	0	0	0	0	0	0	0	0	0	0	0	0	0	0	0	0	0	0	0	0	0	0	1	1
FPKM1_group_10147_transcript_1	1	0	0	0	0	0	0	0	0	0	1	0	0	0	0	0	0	0	0	0	0	0	0	0	0	0	0	0	0	0	0	0	0	0	0	0	0	0	0	0	0	0	0	0	0	0	0	0	0
FPKM1_group_10148_transcript_1	20	19	0	0	0	0	0	0	0	0	0	3	1	0	14	0	1	4	0	1	0	0	0	0	0	0	0	0	0	2	0	0	0	0	0	0	0	3	0	0	0	1	1	0	0	0	0	0	0
FPKM1_group_10149_transcript_1	4	15	0	0	0	0	0	0	0	3	0	8	4	5	22	0	0	0	0	0	0	0	0	4	0	0	0	0	0	0	0	0	0	0	0	0	0	0	0	0	0	1	0	0	0	1	0	1	0
FPKM1_group_10149_transcript_2	13	9	0	0	0	0	2	0	0	0	1	6	4	1	51	1	0	8	0	2	0	2	0	0	0	0	0	0	0	0	0	0	0	0	0	0	0	0	1	0	0	0	0	0	0	0	0	1	4
FPKM1_group_10149_transcript_3	17	24	0	0	0	0	0	1	0	0	5	8	6	5	19	0	1	9	0	2	1	0	0	3	0	0	0	0	0	0	0	0	0	0	0	0	0	0	0	1	1	0	0	0	1	0	1	5	1
FPKM1_group_10149_transcript_4	20	17	0	1	0	0	0	0	0	0	1	4	3	1	9	1	0	2	0	2	0	2	0	0	0	0	0	0	0	0	0	0	0	0	0	0	0	2	0	0	0	0	0	0	0	0	1	5	1
FPKM1_group_1014_transcript_1	0	2	0	0	0	0	0	0	0	0	0	0	0	0	0	0	0	0	0	0	0	0	0	0	0	0	0	0	0	1	0	0	0	0	0	0	0	0	3	1	1	1	0	0	0	0	0	4	1
FPKM1_group_1014_transcript_2	55	79	0	0	0	0	0	0	0	0	1	2	0	0	2	3	1	0	1	0	0	0	0	0	58	62	74	2	5	2	0	1	2	0	0	0	7	5	68	98	82	0	0	3	2	0	6	22	1
FPKM1_group_10150_transcript_1	8	14	0	0	0	0	0	0	0	0	1	2	0	0	6	0	0	0	0	2	0	2	0	0	0	0	0	0	0	1	0	0	0	0	0	0	0	0	0	0	0	0	0	0	1	1	0	1	2
FPKM1_group_10151_transcript_1	31	15	0	0	0	0	0	0	0	0	0	0	0	0	11	0	0	0	0	0	0	0	0	0	0	0	1	0	0	0	0	0	0	0	0	0	0	0	1	0	0	0	1	0	0	0	0	0	2
FPKM1_group_10151_transcript_2	30	36	0	0	0	0	0	0	0	0	1	3	1	1	23	0	0	15	0	1	0	5	1	0	2	1	0	0	0	2	0	0	1	0	1	0	0	1	0	0	0	0	0	0	0	0	2	2	8
FPKM1_group_10152_transcript_1	17	20	0	0	0	0	0	0	0	0	0	0	0	1	28	1	0	12	1	3	3	1	0	0	4	1	0	0	0	3	0	0	0	0	0	0	0	0	0	0	0	0	0	1	0	0	0	9	8
FPKM1_group_10153_transcript_1	10	5	0	0	0	0	0	0	0	0	2	1	0	1	2	0	0	8	0	0	1	0	0	0	0	0	0	0	0	0	0	0	0	0	0	0	0	0	0	0	0	0	0	0	0	0	0	5	3
FPKM1_group_10154_transcript_1	15	18	0	1	0	0	0	3	0	0	17	0	0	0	0	1	0	0	0	0	0	0	0	0	0	0	0	0	0	0	0	0	0	0	0	0	0	0	0	0	0	1	1	1	0	1	3	2	1
FPKM1_group_10155_transcript_1	11	4	0	0	0	0	0	0	0	0	0	0	0	0	0	0	0	0	0	0	0	0	0	0	0	0	0	0	0	0	0	0	0	0	0	1	0	0	0	0	0	0	0	0	0	0	1	1	2
FPKM1_group_10156_transcript_1	11	20	1	0	0	0	0	0	1	0	2	0	0	0	0	0	0	0	0	0	0	0	0	0	0	0	0	0	0	1	0	0	0	0	0	0	0	0	0	1	1	0	0	1	0	1	0	14	1
FPKM1_group_10157_transcript_1	522	487	6	4	3	7	1	5	8	0	20	3	10	2	65	2	5	7	7	10	5	33	7	8	19	5	6	8	26	11	12	1	4	1	5	0	2	8	3	13	11	4	3	6	0	2	1	122	91
FPKM1_group_10158_transcript_1	15	9	0	0	0	0	0	0	1	2	1	0	0	0	4	0	0	0	0	0	0	0	1	0	1	0	0	0	0	0	0	0	1	0	0	0	0	0	0	0	0	0	0	0	0	0	0	6	9
FPKM1_group_10158_transcript_2	62	55	0	0	2	0	0	0	2	0	2	4	0	0	12	0	0	0	1	3	1	6	0	0	4	1	0	1	5	1	1	0	0	0	0	0	0	1	1	0	0	0	1	1	0	1	0	14	8
FPKM1_group_10159_transcript_1	3	12	0	0	0	0	0	0	0	0	0	0	0	0	0	0	0	0	0	0	0	0	0	0	0	0	0	0	0	0	0	0	0	0	0	0	0	0	0	0	0	0	0	0	0	0	0	1	0
FPKM1_group_1015_transcript_1	1	0	0	0	0	0	0	0	0	0	0	0	0	0	0	0	0	0	0	0	0	0	0	0	0	0	0	0	0	0	0	0	0	0	0	0	0	0	0	0	0	0	0	0	0	0	0	3	0
FPKM1_group_1015_transcript_2	17	12	0	0	0	0	0	1	0	0	3	0	0	0	3	0	0	2	0	0	0	0	0	0	2	1	1	2	0	0	1	0	0	0	0	0	0	1	1	0	0	0	0	0	0	0	0	16	9
FPKM1_group_1015_transcript_3	11	44	0	0	0	0	1	0	0	0	1	0	0	0	0	1	1	0	0	1	0	0	0	0	11	0	6	1	7	0	0	0	0	0	0	0	0	1	3	1	1	0	0	0	1	0	1	16	1
FPKM1_group_10160_transcript_1	0	3	0	1	0	0	1	0	0	0	1	0	0	0	1	0	0	0	0	1	0	4	1	0	0	0	0	0	0	0	0	0	0	0	0	0	0	0	0	0	0	0	0	0	0	0	0	0	0
FPKM1_group_10161_transcript_1	13	7	0	0	0	0	0	1	0	0	1	1	0	0	4	0	0	0	0	0	0	0	0	0	0	0	0	0	0	0	0	0	0	0	0	0	0	0	0	1	1	0	0	0	1	0	0	6	2
FPKM1_group_10162_transcript_1	11	4	0	0	0	0	0	0	0	0	1	1	0	0	7	0	0	0	0	0	0	0	0	0	0	0	0	0	0	1	0	0	0	0	0	0	0	0	0	0	0	0	0	0	0	0	0	0	1
FPKM1_group_10162_transcript_2	38	12	0	0	0	0	0	0	0	0	0	41	8	5	6	0	0	1	1	0	0	1	0	0	0	1	0	0	0	1	0	0	0	0	0	0	0	0	0	0	0	0	0	0	0	0	0	0	2
FPKM1_group_10163_transcript_1	23	7	0	4	0	0	0	4	0	0	3	0	0	0	0	0	0	0	0	0	0	0	0	0	0	0	0	0	0	0	0	0	0	0	0	0	0	0	0	0	0	0	0	0	0	0	0	0	1
FPKM1_group_10164_transcript_1	42	7	3	1	0	0	0	9	0	0	0	0	0	0	2	0	0	0	0	0	0	0	0	0	0	0	0	0	0	0	0	0	0	0	0	0	0	0	0	0	0	0	0	0	0	0	0	1	3
FPKM1_group_10164_transcript_2	19	17	1	0	0	0	0	0	0	1	0	0	0	0	1	0	0	0	0	1	0	0	0	0	0	0	0	0	0	0	0	0	0	0	0	0	0	0	0	0	0	0	0	0	2	0	0	2	4
FPKM1_group_10164_transcript_3	13	8	0	0	0	0	0	0	0	0	1	0	0	0	0	0	0	2	0	0	0	0	0	0	0	0	0	0	0	0	0	0	0	0	0	0	0	0	0	0	0	0	0	0	0	0	0	0	0
FPKM1_group_10165_transcript_1	4	4	0	0	0	0	0	0	0	0	0	0	0	0	1	0	0	0	0	0	0	0	0	0	0	0	0	0	0	0	0	0	0	0	0	0	0	0	0	0	0	0	0	1	0	0	0	0	0
FPKM1_group_10166_transcript_1	14	4	0	0	0	0	0	0	0	0	3	0	0	0	1	0	0	0	0	0	0	0	0	0	0	0	0	0	0	1	0	0	0	0	0	0	0	0	1	0	0	0	0	0	0	0	0	3	0
FPKM1_group_10167_transcript_1	17	15	1	0	0	0	0	1	0	0	0	0	0	0	1	0	0	0	1	0	0	0	0	0	0	0	0	0	0	0	0	0	0	0	1	0	0	1	0	0	0	0	0	0	0	0	0	0	2
FPKM1_group_10168_transcript_1	2	9	0	0	0	0	1	0	0	0	0	0	0	0	4	0	0	0	0	0	0	0	0	0	0	0	0	0	0	0	0	0	0	0	0	0	0	0	1	0	0	0	0	0	0	0	0	0	0
FPKM1_group_10169_transcript_1	13	3	0	0	0	0	0	0	0	2	2	0	0	1	0	0	0	0	0	0	0	0	0	0	0	1	0	0	0	0	0	0	0	0	0	0	0	2	0	0	0	0	0	0	0	0	0	0	1
FPKM1_group_1016_transcript_1	3	8	0	0	0	0	0	0	0	0	0	0	0	0	3	0	0	0	0	0	0	0	0	0	1	1	0	0	0	1	1	0	0	0	0	0	0	0	2	2	2	0	0	0	0	0	0	3	3
FPKM1_group_1016_transcript_2	1	2	0	0	0	0	0	0	0	0	0	0	0	0	2	1	0	0	0	0	0	0	0	0	0	0	3	1	1	0	0	0	0	0	0	0	0	0	2	1	1	0	0	0	0	0	0	0	2
FPKM1_group_10170_transcript_1	11	10	0	0	0	0	0	0	0	0	0	0	0	0	2	0	0	0	0	0	0	0	0	0	0	0	0	1	0	1	0	0	0	0	0	0	0	0	0	1	1	0	0	0	0	0	0	0	0
FPKM1_group_10171_transcript_1	22	9	0	2	0	0	0	1	0	0	1	1	0	2	5	0	0	0	0	1	0	4	0	0	3	0	2	0	0	0	0	0	0	0	2	0	0	0	3	1	1	0	0	0	0	0	0	0	5
FPKM1_group_10171_transcript_2	40	38	1	0	0	0	1	1	1	0	3	0	0	2	23	0	1	0	1	3	0	0	0	0	1	1	1	1	1	2	0	0	0	0	0	0	0	0	0	0	0	0	0	0	0	0	0	3	4
FPKM1_group_10171_transcript_3	64	88	0	0	0	0	0	0	0	0	1	0	0	0	1	0	0	2	0	0	0	0	0	0	0	0	0	0	0	0	0	0	1	0	1	0	0	0	0	0	0	0	0	1	0	0	0	41	9
FPKM1_group_10172_transcript_1	14	14	0	0	1	0	0	1	0	0	1	0	0	0	10	0	0	0	1	0	0	0	0	0	0	0	0	0	0	0	0	0	0	0	0	0	0	0	0	0	0	0	0	0	0	0	1	0	1
FPKM1_group_10172_transcript_2	11	15	0	1	0	0	0	0	0	0	2	0	0	0	11	0	0	0	1	1	0	5	1	0	0	0	0	0	0	0	0	0	0	0	0	0	0	0	2	0	0	0	0	0	0	0	0	0	2
FPKM1_group_10172_transcript_3	37	27	0	0	1	0	0	1	0	0	2	3	0	0	26	0	1	0	3	0	0	3	1	0	5	1	0	0	0	3	0	0	0	0	0	0	0	0	0	1	1	0	0	0	1	0	0	9	4
FPKM1_group_10173_transcript_1	28	16	0	0	0	0	0	0	0	0	0	0	1	0	5	0	0	0	0	0	0	4	0	0	0	0	0	7	1	0	0	0	0	0	0	0	0	0	0	1	1	0	0	0	4	0	0	0	0
FPKM1_group_10174_transcript_1	15	3	0	0	0	0	0	1	0	0	1	1	0	0	1	0	1	0	0	0	0	1	0	0	0	0	0	0	0	0	0	0	0	0	0	0	0	0	0	0	0	0	0	0	0	0	0	0	0
FPKM1_group_10174_transcript_2	56	51	1	0	1	0	0	1	0	0	5	1	0	0	18	0	0	1	0	2	0	4	0	0	0	0	0	0	0	1	0	0	0	0	0	0	0	2	0	2	2	0	0	0	0	0	0	2	5
FPKM1_group_10174_transcript_3	163	95	3	5	3	0	2	3	0	0	4	5	2	4	52	0	0	0	4	4	0	10	2	0	4	0	0	1	0	7	0	0	0	0	0	0	0	4	0	0	0	1	0	0	1	0	0	5	8
FPKM1_group_10175_transcript_1	98	52	1	1	0	1	0	6	1	0	1	0	0	0	14	1	0	0	0	1	0	1	0	0	0	0	1	5	2	7	2	0	0	1	0	1	0	0	0	0	1	0	0	0	0	1	2	0	2
FPKM1_group_10175_transcript_2	42	27	2	0	0	0	0	0	0	0	0	0	2	0	6	0	0	0	0	2	0	2	0	0	3	0	0	2	0	2	0	0	0	0	1	0	0	0	0	1	1	0	0	0	2	0	0	0	0
FPKM1_group_10175_transcript_3	43	28	0	1	1	1	0	1	0	0	2	1	0	1	11	0	0	1	0	2	0	2	1	0	0	0	0	1	0	2	1	0	0	0	0	0	0	0	0	1	0	0	0	0	1	0	0	1	3
FPKM1_group_10176_transcript_1	2	2	0	0	0	0	0	0	0	0	0	1	0	0	2	0	0	0	0	1	0	0	0	0	0	0	0	0	0	1	0	0	0	0	0	0	0	0	0	0	0	0	0	0	1	0	0	3	0
FPKM1_group_10176_transcript_2	0	8	0	0	0	0	0	0	0	0	2	2	0	0	2	0	0	0	0	0	0	1	0	6	0	0	0	0	0	0	0	0	0	0	0	0	0	0	0	0	0	0	0	0	5	0	0	4	2
FPKM1_group_10176_transcript_3	16	17	0	0	0	0	0	0	0	0	2	1	0	1	3	1	0	0	1	1	0	0	0	0	1	2	0	0	0	5	0	0	0	0	0	0	0	0	0	0	0	0	0	0	15	0	0	4	3
FPKM1_group_10176_transcript_4	6	19	0	0	1	1	0	0	0	0	2	4	0	1	22	0	0	2	6	6	1	4	0	0	0	6	3	0	0	2	0	0	0	0	0	0	0	0	0	0	0	0	0	0	27	0	1	15	14
FPKM1_group_10177_transcript_1	1	0	0	0	0	0	0	0	0	0	0	1	1	1	7	0	0	5	5	0	9	0	0	1	1	1	7	0	2	2	0	0	0	0	0	0	0	0	0	1	1	0	0	0	3	0	0	1	6
FPKM1_group_10177_transcript_2	3	3	0	1	1	0	0	0	0	0	0	2	0	2	6	0	1	2	0	0	7	0	0	0	0	0	1	4	2	1	0	0	0	0	0	0	0	0	0	0	0	0	1	0	0	0	0	2	2
FPKM1_group_10177_transcript_3	11	9	0	0	1	0	0	0	0	0	4	6	1	2	6	2	1	27	4	1	35	0	1	1	11	1	3	0	1	2	0	0	1	0	0	0	0	0	0	1	1	0	0	0	10	0	1	5	2
FPKM1_group_10178_transcript_1	4	14	0	0	0	0	0	0	0	0	1	4	1	0	17	1	0	103	5	1	8	0	0	3	3	3	0	3	5	2	0	0	0	0	0	0	0	1	0	0	0	0	1	1	9	0	0	3	2
FPKM1_group_10179_transcript_1	1	0	0	0	0	0	0	0	0	0	1	0	0	0	17	0	0	3	3	1	4	0	0	0	0	0	0	3	7	2	0	0	0	0	0	0	0	0	0	0	0	0	0	0	1	0	0	0	0
FPKM1_group_1017_transcript_1	3	6	0	0	0	0	0	0	0	0	0	0	0	0	1	0	0	0	0	0	0	0	0	0	0	0	0	0	0	0	0	0	0	0	0	0	0	1	0	1	1	0	0	0	0	0	0	1	0
FPKM1_group_10180_transcript_1	0	7	0	0	0	0	0	0	0	0	5	4	1	0	16	0	0	2	2	1	11	0	0	1	0	0	0	3	5	1	0	0	0	0	0	0	0	1	0	0	0	1	0	0	15	0	0	0	0
FPKM1_group_10181_transcript_1	0	1	0	0	0	0	0	0	0	0	0	1	0	0	7	0	0	12	0	0	1	0	0	0	0	0	0	0	0	0	0	0	0	0	0	0	0	0	0	0	0	0	0	0	4	0	0	0	0
FPKM1_group_10182_transcript_1	0	1	0	0	0	0	0	0	0	0	0	0	0	0	2	0	1	0	2	0	1	0	0	0	0	0	0	0	1	0	0	0	0	0	0	0	0	0	0	0	0	0	0	0	2	0	0	0	0
FPKM1_group_10183_transcript_1	1	3	0	0	0	0	0	0	0	0	1	1	0	0	13	0	0	0	0	1	2	0	0	0	0	0	0	5	0	1	0	0	0	0	0	0	0	0	0	0	0	0	0	0	2	0	0	0	0
FPKM1_group_10183_transcript_2	0	1	0	0	0	0	0	0	0	0	0	0	0	0	9	0	0	4	0	0	2	0	0	0	0	0	0	3	1	1	0	0	0	0	0	0	0	0	0	0	0	0	0	0	5	0	0	0	0
FPKM1_group_10184_transcript_1	1	2	0	0	0	0	0	0	0	0	4	3	0	0	11	0	1	0	3	1	3	0	0	0	0	0	3	0	0	1	0	0	0	0	0	0	0	0	0	0	0	0	0	0	11	0	0	0	0
FPKM1_group_10185_transcript_1	4	7	0	0	0	0	0	0	0	0	1	0	0	0	0	0	0	0	0	0	1	0	0	0	0	0	0	0	0	0	0	0	0	0	0	0	0	0	1	0	0	0	0	0	0	0	0	0	0
FPKM1_group_10186_transcript_1	73	30	0	0	0	0	0	0	0	0	0	0	0	0	1	0	0	0	0	0	0	6	1	0	0	0	0	0	0	0	0	0	0	0	0	0	0	0	0	0	0	0	0	0	0	0	0	75	29
FPKM1_group_10186_transcript_2	704	632	0	1	0	1	0	0	0	0	3	0	0	0	2	0	0	0	0	0	0	10	0	0	0	0	0	0	0	17	1	0	0	0	0	1	1	0	0	0	0	0	2	0	0	0	0	279	74
FPKM1_group_10187_transcript_1	86	37	0	0	0	0	0	0	0	0	0	0	0	0	0	0	0	0	0	0	0	1	5	0	0	0	0	0	0	0	0	0	0	0	0	0	0	0	0	0	0	0	1	0	0	0	0	24	3
FPKM1_group_10187_transcript_2	42	451	0	0	0	0	0	0	0	0	0	0	0	0	0	0	0	0	0	0	0	2	4	0	0	0	0	0	0	0	0	0	0	0	0	0	0	0	0	0	0	0	0	0	0	0	0	12	1
FPKM1_group_10188_transcript_1	30	30	0	2	0	0	0	4	0	0	6	0	0	0	0	0	0	0	1	0	0	1	0	3	0	0	0	0	0	0	0	0	0	0	0	0	0	0	1	0	0	0	0	2	0	0	1	8	10
FPKM1_group_10189_transcript_1	14	15	0	0	0	0	1	0	0	0	5	0	0	0	1	0	0	0	0	0	0	1	0	0	0	0	0	0	0	2	0	0	0	0	0	0	0	0	2	0	0	0	1	0	0	0	1	0	9
FPKM1_group_10189_transcript_2	25	37	0	0	0	0	0	2	0	1	6	0	0	0	4	0	0	3	0	0	0	0	0	0	0	0	0	0	0	0	0	0	0	0	0	0	0	1	0	1	1	0	0	1	1	0	1	4	3
FPKM1_group_1018_transcript_1	5	1	0	0	0	0	0	0	0	0	2	0	0	0	1	0	0	0	0	0	0	0	0	0	2	0	0	1	0	0	0	0	0	0	0	0	0	1	1	0	0	0	0	0	0	0	0	1	5
FPKM1_group_10190_transcript_1	9	12	0	0	0	0	0	1	0	0	1	0	0	0	0	0	0	0	1	0	0	1	0	0	0	0	0	0	0	0	0	0	0	0	0	0	0	0	0	1	1	0	0	0	0	0	0	0	2
FPKM1_group_10191_transcript_1	20	15	0	0	0	0	0	0	0	0	0	0	0	0	0	0	0	2	0	0	0	0	0	0	0	0	0	0	0	3	0	0	0	0	0	0	0	4	0	0	0	0	0	0	0	0	0	2	0
FPKM1_group_10192_transcript_1	0	16	0	0	0	0	0	0	0	0	1	0	0	0	2	0	0	0	0	0	0	0	0	0	0	0	0	0	0	0	0	0	0	0	0	0	0	0	0	0	0	0	0	0	0	0	0	0	0
FPKM1_group_10192_transcript_2	3	5	0	0	0	0	0	0	0	0	0	0	0	0	2	0	0	0	0	0	0	0	0	0	0	0	0	0	0	0	0	0	0	0	0	0	0	0	0	0	0	0	0	0	0	1	0	0	0
FPKM1_group_10193_transcript_1	1	7	0	0	0	0	0	0	0	0	0	0	0	1	0	0	0	12	0	0	0	0	0	0	0	0	0	0	0	0	0	0	0	0	0	0	0	0	0	0	0	0	0	0	0	0	0	0	0
FPKM1_group_10193_transcript_2	2	3	0	0	0	0	0	0	0	0	0	0	0	0	0	0	0	0	0	0	0	0	0	0	0	0	0	0	0	0	0	0	0	0	0	0	0	0	0	0	0	0	0	0	0	0	0	0	0
FPKM1_group_10194_transcript_1	0	3	0	0	0	0	0	0	0	0	0	0	0	0	1	0	0	0	0	1	0	0	0	0	0	0	0	0	0	0	0	0	0	0	0	0	0	0	0	0	0	0	0	0	0	0	0	0	0
FPKM1_group_10195_transcript_1	12	19	0	0	0	0	0	0	0	0	1	2	1	0	10	0	1	12	0	0	0	0	0	0	0	0	0	0	0	1	0	0	0	0	0	0	0	1	0	0	0	0	0	0	0	2	0	0	0
FPKM1_group_10196_transcript_1	0	0	0	0	0	0	0	0	0	0	0	1	0	0	6	0	0	13	1	0	4	0	0	0	0	0	0	0	0	0	0	0	0	0	0	0	0	0	0	0	0	0	0	0	0	0	0	1	0
FPKM1_group_10197_transcript_1	0	0	0	0	0	0	0	0	0	0	0	0	0	0	0	0	0	0	0	0	0	0	0	0	0	0	0	0	0	0	0	0	0	0	0	0	0	0	0	0	0	0	0	0	0	0	0	0	0
FPKM1_group_10198_transcript_1	0	1	0	0	0	0	0	0	0	0	0	0	0	0	0	0	0	0	0	0	0	0	0	0	0	0	0	0	0	0	0	0	0	0	0	0	0	0	0	0	0	0	0	0	0	0	0	0	0
FPKM1_group_10199_transcript_1	0	1	0	0	0	0	0	0	0	0	0	0	0	0	0	0	0	0	0	0	0	0	0	0	0	0	0	0	0	0	0	0	0	0	0	0	0	0	0	0	0	0	0	0	0	0	0	0	0
FPKM1_group_1019_transcript_1	11	6	0	0	0	1	0	0	1	0	5	0	1	0	2	0	0	0	0	1	0	0	0	0	0	0	0	0	0	1	0	0	0	0	0	0	0	0	0	0	0	0	0	0	1	0	0	18	32
FPKM1_group_101_transcript_1	1	0	0	0	0	0	0	0	0	0	0	0	0	0	0	0	1	0	0	0	0	0	0	0	0	0	0	0	0	0	0	0	0	0	0	0	0	0	0	0	0	0	0	0	0	0	0	0	0
FPKM1_group_10200_transcript_1	0	1	0	0	0	0	0	0	0	0	1	0	0	0	0	0	0	0	0	0	0	1	0	0	0	0	0	0	0	0	0	0	0	0	0	0	0	0	0	0	0	0	0	0	0	0	0	0	0
FPKM1_group_10201_transcript_1	2	3	0	0	0	0	0	0	0	0	0	0	0	0	1	0	0	0	0	0	0	0	0	0	0	0	0	0	0	2	0	0	0	0	0	0	0	0	0	0	0	0	0	0	0	0	0	0	0
FPKM1_group_10201_transcript_2	3	1	0	0	0	0	0	0	0	0	0	0	0	0	0	0	0	0	0	0	0	0	0	0	0	0	0	0	0	0	0	0	0	0	0	0	0	0	0	0	0	0	0	0	0	0	0	0	0
FPKM1_group_10201_transcript_3	0	5	0	0	0	0	0	0	0	0	2	0	0	0	0	0	0	0	0	0	0	0	0	0	0	0	0	0	0	2	0	0	0	0	0	0	0	0	0	0	0	0	0	0	0	0	0	0	0
FPKM1_group_10201_transcript_4	0	3	0	0	0	0	0	0	0	0	0	0	0	0	1	0	0	0	0	0	0	0	0	0	0	0	0	0	0	0	0	0	0	0	0	0	0	0	0	0	0	0	0	0	0	0	0	0	0
FPKM1_group_10202_transcript_1	0	1	0	0	0	0	0	0	0	0	0	0	1	0	1	0	0	0	0	0	0	0	0	0	0	0	0	0	0	1	0	0	0	0	0	0	0	0	0	0	0	0	0	0	0	0	0	0	0
FPKM1_group_10203_transcript_1	0	6	0	0	0	0	0	0	0	0	1	0	0	0	1	0	0	4	0	0	0	0	0	0	0	0	0	0	0	1	0	0	0	0	0	0	0	0	0	0	0	0	0	0	0	0	0	0	0
FPKM1_group_10204_transcript_1	0	0	0	0	0	0	0	1	0	0	1	0	0	0	0	0	0	0	0	0	0	0	0	0	0	0	0	0	0	0	0	0	0	0	0	0	0	0	0	0	0	0	0	0	0	0	0	0	0
FPKM1_group_10205_transcript_1	0	0	0	0	0	0	0	0	0	0	1	0	0	0	0	0	0	0	0	0	0	0	0	0	0	0	0	0	0	0	0	0	0	0	0	0	0	0	0	0	0	0	0	0	0	0	0	0	0
FPKM1_group_10206_transcript_1	0	0	0	0	0	0	0	0	0	0	0	0	0	0	0	0	0	0	0	0	0	0	0	0	0	0	0	0	0	1	0	0	0	0	0	0	0	0	0	0	0	0	0	0	0	0	0	0	0
FPKM1_group_10206_transcript_2	1	0	0	0	0	0	0	0	0	0	0	0	0	0	0	0	0	0	0	0	0	0	0	0	0	0	0	0	0	1	0	0	0	0	0	0	0	0	0	0	0	0	0	0	0	0	0	0	0
FPKM1_group_10206_transcript_3	0	0	0	0	0	0	0	0	0	0	0	0	0	0	0	0	0	0	0	0	0	0	0	0	0	0	0	0	0	0	0	0	0	0	0	0	0	0	0	0	0	0	0	0	0	0	0	0	0
FPKM1_group_10207_transcript_1	0	1	0	0	0	0	0	0	0	0	0	0	0	0	1	0	0	0	0	0	0	0	0	0	0	0	0	0	0	0	0	0	0	0	0	0	0	0	0	0	0	0	0	0	0	0	0	0	0
FPKM1_group_10208_transcript_1	0	1	0	0	0	0	0	0	0	0	2	0	0	0	2	0	0	0	1	1	0	0	0	0	0	0	0	0	0	0	0	0	0	0	0	0	0	0	0	0	0	0	0	0	0	0	0	0	0
FPKM1_group_10209_transcript_1	0	1	0	0	0	0	0	0	0	0	1	0	0	0	0	0	0	0	0	0	0	0	0	0	0	0	0	0	0	0	0	0	0	0	0	0	0	0	0	0	0	0	0	0	0	0	0	0	0
FPKM1_group_1020_transcript_1	24	19	0	2	0	0	0	1	0	2	24	0	0	0	6	0	0	0	0	0	0	1	0	0	0	0	0	0	0	2	0	0	0	0	1	0	0	0	0	0	0	1	0	0	0	1	0	24	133
FPKM1_group_1020_transcript_2	32	26	1	0	3	0	2	3	2	0	63	0	1	0	3	0	0	2	0	1	2	1	0	1	0	0	0	0	0	7	3	0	0	1	1	0	0	3	0	1	2	1	0	0	0	1	0	50	294
FPKM1_group_1020_transcript_3	45	36	2	1	4	0	1	2	1	1	32	0	0	0	11	0	0	0	0	1	2	2	1	0	0	0	1	0	0	4	3	0	0	0	1	0	0	1	0	1	0	1	0	0	0	0	2	37	183
FPKM1_group_1020_transcript_4	261	126	11	8	3	4	3	2	3	3	36	2	1	1	11	0	0	1	2	9	3	7	1	0	1	2	1	1	2	7	2	2	5	1	4	0	0	2	0	2	1	2	0	1	2	1	6	78	248
FPKM1_group_10210_transcript_1	0	1	0	0	0	0	0	0	1	0	0	0	0	0	0	0	0	0	0	0	0	0	0	0	0	0	0	0	0	0	0	0	0	0	0	0	0	0	0	0	0	0	0	0	0	0	0	0	0
FPKM1_group_10211_transcript_1	1	2	0	0	0	0	0	0	0	0	0	0	0	0	0	0	0	0	0	0	0	0	0	0	0	0	0	0	0	0	0	0	0	0	0	0	0	0	0	0	0	0	0	0	0	0	0	0	0
FPKM1_group_10212_transcript_1	0	0	0	0	0	0	0	0	0	0	0	3	0	0	15	0	0	0	0	0	0	0	0	0	0	0	0	0	0	0	0	0	0	0	0	0	0	0	0	0	0	0	0	0	0	0	0	0	0
FPKM1_group_10212_transcript_2	0	0	0	0	0	0	0	0	0	0	0	4	1	0	13	7	1	0	1	0	0	0	0	0	0	0	0	0	0	0	0	0	0	0	0	0	0	0	0	0	0	0	0	0	0	0	0	0	0
FPKM1_group_10212_transcript_3	0	0	0	0	0	0	0	0	0	0	0	0	1	0	16	0	0	0	1	0	0	0	0	0	0	0	0	0	0	0	0	0	0	0	0	0	0	0	0	0	0	0	0	0	0	0	0	0	0
FPKM1_group_10213_transcript_1	0	0	0	0	0	0	0	0	0	0	0	0	0	0	0	0	0	0	0	0	0	0	0	0	0	0	0	0	0	0	0	0	0	0	0	0	0	0	0	0	0	0	0	0	0	0	0	0	0
FPKM1_group_10214_transcript_1	0	0	0	0	0	0	0	0	0	0	1	0	0	0	0	0	0	0	0	0	0	0	0	0	0	0	0	0	0	0	0	0	0	0	0	0	0	0	0	0	0	0	0	0	0	0	0	0	0
FPKM1_group_10214_transcript_2	1	0	0	0	0	0	0	0	0	0	0	0	0	0	0	0	0	0	0	0	0	0	0	0	0	0	0	0	0	0	0	0	0	0	0	0	0	0	0	0	0	0	0	0	0	0	0	0	0
FPKM1_group_10215_transcript_1	0	2	0	0	0	0	0	0	0	0	0	0	0	0	0	0	0	0	0	1	0	0	0	0	0	0	0	0	0	0	0	0	0	0	0	0	0	0	0	0	0	0	0	0	0	0	0	0	0
FPKM1_group_10216_transcript_1	21	2	0	0	0	0	0	0	0	0	3	0	0	0	0	0	1	0	0	0	0	0	0	0	0	0	0	0	0	0	0	0	0	0	0	0	0	0	0	2	1	0	0	55	0	0	0	0	0
FPKM1_group_10217_transcript_1	3	2	0	0	0	0	0	0	0	0	0	0	0	0	0	0	0	0	0	0	0	0	0	0	0	0	0	0	0	0	0	0	0	0	0	0	0	0	0	0	0	0	0	20	0	0	0	0	0
FPKM1_group_10218_transcript_1	1	1	0	0	0	0	0	0	0	0	0	0	0	0	0	0	0	0	0	0	0	0	0	0	0	0	0	0	0	0	0	0	0	0	0	0	0	0	0	0	0	0	0	0	0	0	0	0	1
FPKM1_group_10219_transcript_1	1	3	0	0	0	0	0	0	0	0	0	0	0	0	0	0	0	0	0	0	0	0	0	0	0	0	0	0	0	0	0	0	0	0	0	0	0	0	0	0	0	0	0	0	0	0	0	0	1
FPKM1_group_1021_transcript_1	34	8	1	0	3	0	0	0	1	0	42	0	0	0	15	0	0	0	0	0	2	4	3	0	0	0	0	0	0	2	1	0	0	0	0	0	0	5	1	0	0	0	0	0	0	0	0	26	84
FPKM1_group_1021_transcript_2	78	31	2	3	4	1	0	2	2	0	103	1	1	1	44	0	1	1	0	1	4	3	5	0	0	0	0	0	0	3	1	0	1	1	1	0	0	0	0	0	0	0	1	0	0	0	0	41	205
FPKM1_group_1021_transcript_3	428	134	6	4	5	2	1	11	5	0	117	3	2	0	65	0	1	20	0	6	4	4	6	3	2	0	1	1	5	2	1	0	0	0	1	0	0	2	3	1	1	1	0	2	0	3	7	72	201
FPKM1_group_10220_transcript_1	76	68	5	3	0	0	2	3	4	4	4	0	1	0	5	0	0	4	0	1	0	2	1	0	1	0	0	0	0	0	0	1	0	0	0	0	0	0	0	0	0	0	0	1	1	1	0	26	10
FPKM1_group_10221_transcript_1	0	2	0	0	0	0	0	0	0	0	0	1	0	0	4	0	0	0	1	1	0	0	0	0	0	0	0	0	0	9	0	0	0	0	0	0	0	0	0	1	0	0	0	0	1	0	0	8	1
FPKM1_group_10221_transcript_2	0	0	0	0	0	0	0	0	0	0	0	1	0	0	2	0	0	0	0	1	0	0	0	0	0	0	0	0	0	1	0	0	0	0	0	0	0	0	0	0	0	0	0	0	1	0	0	1	0
FPKM1_group_10222_transcript_1	318	56	2	1	5	0	1	6	0	2	0	3	1	0	21	27	1	0	2	5	0	0	0	0	19	0	2	2	1	4	1	0	2	1	0	4	1	0	1	6	1	3	2	1	2	1	0	0	2
FPKM1_group_10223_transcript_1	2	13	0	0	0	0	0	0	0	0	0	0	0	0	0	0	0	0	0	0	0	0	0	0	1	0	0	0	0	7	0	0	0	0	0	0	0	0	0	0	0	0	0	0	0	0	0	0	0
FPKM1_group_10224_transcript_1	0	5	0	0	0	0	0	0	0	0	0	0	0	0	0	0	0	0	0	0	0	2	0	0	0	0	0	0	0	0	0	0	0	0	0	0	0	0	0	0	0	0	0	0	0	0	0	0	3
FPKM1_group_10225_transcript_1	14	7	0	0	0	0	0	0	0	1	0	1	1	1	5	0	0	0	0	2	1	7	5	0	4	2	8	0	0	0	0	0	0	0	0	0	0	0	0	0	0	0	1	2	1	0	0	10	15
FPKM1_group_10226_transcript_1	2	4	0	0	0	0	0	0	0	0	0	0	0	0	0	0	0	0	0	1	0	33	21	0	1	1	2	0	0	1	0	0	1	0	0	0	0	0	0	1	2	0	0	0	1	0	1	10	8
FPKM1_group_10227_transcript_1	2	1	0	0	0	0	0	0	0	0	0	0	0	0	1	0	0	0	0	0	0	11	15	0	0	0	0	0	0	0	0	0	0	0	1	0	0	0	0	0	0	0	1	0	0	0	0	3	4
FPKM1_group_10227_transcript_2	1	0	0	0	0	0	0	0	0	0	1	0	0	0	0	0	0	0	0	0	0	5	11	0	0	0	0	0	0	0	0	0	0	0	0	0	0	1	0	0	0	0	0	0	0	0	0	1	1
FPKM1_group_10228_transcript_1	2	1	0	0	0	0	0	0	0	0	0	0	0	0	2	0	0	0	0	0	0	10	15	0	0	0	0	0	0	0	0	0	0	0	0	0	0	0	0	0	0	0	0	0	0	0	0	3	1
FPKM1_group_10229_transcript_1	0	0	0	0	0	0	0	0	0	0	1	0	0	0	1	0	0	0	0	0	0	15	9	0	0	0	0	0	0	0	0	0	0	0	0	0	0	0	0	1	1	0	0	0	0	0	0	2	1
FPKM1_group_10229_transcript_2	0	0	0	0	0	0	0	0	0	0	1	0	0	0	0	0	0	0	0	0	0	4	10	0	0	0	0	0	0	0	0	0	0	0	0	0	0	0	0	1	1	0	0	0	0	0	0	2	0
FPKM1_group_1022_transcript_1	4506	3822	58	165	52	45	30	166	90	89	62	228	41	39	468	25	8	46	80	146	3	408	7	8	603	511	1944	5	35	49	42	6	55	8	37	6	2	2	2	15	9	5	13	4	18	5	2	443	65
FPKM1_group_10230_transcript_1	0	4	0	0	0	0	0	0	0	0	0	0	0	0	1	0	0	0	1	0	0	11	9	0	0	0	0	0	0	0	1	0	0	0	0	0	0	0	0	0	0	0	0	0	0	0	0	0	0
FPKM1_group_10231_transcript_1	20	3	0	0	0	0	0	0	0	0	1	0	0	0	2	0	0	0	0	1	0	2	0	0	0	0	0	0	0	1	0	0	0	0	0	0	0	0	0	0	0	0	0	0	0	0	0	1	7
FPKM1_group_10232_transcript_1	7	2	0	0	0	0	0	0	0	0	0	0	0	0	0	0	0	0	0	1	0	2	0	0	0	0	0	0	0	0	0	0	0	0	0	0	0	0	0	0	0	0	0	0	0	0	0	1	14
FPKM1_group_10233_transcript_1	32	9	0	0	0	0	0	0	0	0	1	0	0	0	4	0	0	0	0	1	0	3	0	0	0	0	0	0	0	0	0	0	0	0	0	0	0	0	0	0	0	0	0	0	0	0	0	0	6
FPKM1_group_10234_transcript_1	10	7	0	0	0	0	0	0	0	0	0	0	0	0	0	0	0	0	0	0	0	3	0	0	0	0	0	0	0	0	0	0	0	0	1	0	0	0	0	0	0	0	0	0	0	0	0	0	5
FPKM1_group_10235_transcript_1	12	2	0	0	0	0	0	0	0	0	0	0	0	0	0	0	0	0	0	0	0	1	0	0	0	0	0	0	0	0	0	0	0	0	0	0	0	0	0	0	0	0	0	0	0	0	0	1	4
FPKM1_group_10236_transcript_1	19	16	0	0	0	0	0	2	0	0	0	0	0	0	0	0	0	0	0	0	0	0	0	2	0	1	0	0	0	1	0	0	0	0	0	0	0	0	0	0	0	0	0	0	0	0	0	1	0
FPKM1_group_10236_transcript_2	27	19	3	2	0	0	0	1	0	0	5	0	0	0	1	0	0	1	0	0	0	0	0	0	1	0	0	0	3	1	1	0	0	0	0	0	0	17	2	0	0	1	0	0	0	0	2	3	1
FPKM1_group_10237_transcript_1	2	1	0	0	0	0	0	0	0	0	1	0	0	0	0	0	0	0	0	0	0	0	0	0	0	0	0	0	0	0	0	0	0	0	0	0	0	0	0	0	0	0	0	0	0	0	1	0	9
FPKM1_group_10238_transcript_1	11	7	0	0	0	0	0	5	0	0	0	0	0	0	0	0	0	0	0	0	0	0	0	3	0	0	0	0	0	0	0	0	0	0	0	0	0	0	0	0	0	0	0	0	0	0	0	0	2
FPKM1_group_10239_transcript_1	1	0	0	0	0	0	0	0	0	0	2	0	1	0	4	0	1	0	0	0	0	0	0	0	0	0	0	0	0	0	0	0	0	0	0	0	0	1	0	0	0	0	0	0	0	0	0	0	1
FPKM1_group_1023_transcript_1	0	1	0	0	0	0	0	0	0	0	0	0	0	0	3	0	0	18	0	0	0	0	0	0	0	0	0	0	0	0	0	0	0	0	0	0	0	0	0	0	0	0	0	0	0	0	0	0	0
FPKM1_group_1023_transcript_2	6	4	0	0	0	0	0	0	0	0	0	9	0	0	10	1	0	38	7	0	1	0	0	0	0	0	3	0	0	1	0	0	0	0	0	0	0	0	0	0	0	0	0	0	0	0	0	0	0
FPKM1_group_10240_transcript_1	11	7	0	0	0	0	0	0	0	0	1	1	1	2	6	1	0	0	1	0	0	1	0	0	0	0	3	0	4	1	0	0	0	0	0	0	1	2	0	0	0	0	0	0	0	0	1	0	0
FPKM1_group_10241_transcript_1	6	2	0	0	0	0	0	0	0	0	1	0	0	0	9	0	0	0	0	1	0	0	0	0	0	0	0	0	0	1	0	0	0	0	0	0	0	0	0	0	0	0	0	0	0	0	1	0	1
FPKM1_group_10242_transcript_1	21	8	0	0	0	0	0	1	0	0	1	0	0	0	2	0	1	0	0	0	0	0	0	0	0	0	0	0	0	0	0	0	0	0	0	0	0	0	2	0	0	0	0	1	0	0	1	0	0
FPKM1_group_10242_transcript_2	13	10	0	0	0	0	0	0	0	0	2	0	0	1	11	0	0	1	0	0	0	0	0	0	0	0	0	0	0	1	0	0	0	0	0	0	0	0	0	1	2	0	0	1	0	0	1	0	3
FPKM1_group_10243_transcript_1	1	1	0	0	0	0	0	0	0	0	1	0	0	0	1	0	0	2	0	0	0	0	0	9	0	0	0	0	0	1	0	0	0	0	0	0	1	3	0	0	0	0	0	0	0	0	3	1	0
FPKM1_group_10243_transcript_2	3	11	0	0	0	0	0	0	0	0	0	0	0	0	3	0	0	0	0	1	0	0	0	0	0	0	0	0	0	0	0	0	0	0	0	0	0	0	0	1	0	0	0	2	0	0	0	2	2
FPKM1_group_10243_transcript_3	11	9	0	0	0	0	0	0	0	0	3	1	2	1	13	0	0	8	1	2	0	0	0	9	0	0	1	0	0	1	1	0	0	0	0	0	1	23	1	0	0	1	0	0	0	0	3	1	8
FPKM1_group_10244_transcript_1	69	81	0	0	0	0	0	3	0	0	0	0	0	0	2	0	0	0	0	0	0	0	0	0	0	0	0	0	0	0	0	0	0	0	0	0	0	2	0	0	0	0	0	1	0	0	0	0	0
FPKM1_group_10245_transcript_1	4	12	0	0	0	0	0	0	0	0	1	2	0	0	6	0	0	0	0	0	0	0	0	0	0	0	0	0	0	2	0	0	0	0	0	0	2	0	0	0	0	0	0	0	0	0	0	2	5
FPKM1_group_10246_transcript_1	13	3	0	0	0	0	0	0	0	0	0	0	1	0	0	0	0	0	0	0	0	0	0	0	0	0	0	0	1	0	0	0	0	0	0	0	0	0	0	0	0	0	0	0	0	0	0	0	0
FPKM1_group_10246_transcript_2	51	91	1	1	1	0	1	0	1	1	4	4	1	4	25	2	1	8	1	5	1	0	0	12	2	1	1	0	0	5	1	0	0	1	0	0	3	31	2	6	5	0	5	0	2	0	6	7	29
FPKM1_group_10247_transcript_1	14	22	0	0	1	0	0	0	0	0	0	0	2	0	3	0	1	6	0	2	0	0	0	12	0	0	0	0	0	1	0	0	0	0	0	0	3	37	5	1	1	0	1	0	2	0	7	3	3
FPKM1_group_10248_transcript_1	9	11	0	0	0	0	0	0	0	0	0	0	0	0	0	0	0	0	0	0	0	0	0	0	0	0	0	0	0	0	0	0	0	0	0	0	0	0	0	0	0	0	0	0	0	0	0	0	1
FPKM1_group_10249_transcript_1	1	5	0	0	0	0	0	0	0	0	4	0	0	0	0	0	0	0	0	0	0	0	0	0	0	0	0	0	0	0	0	0	0	0	0	0	0	0	0	0	0	0	0	0	0	0	0	0	0
FPKM1_group_1024_transcript_1	1	0	0	0	0	0	0	0	0	0	1	0	0	0	2	0	0	18	0	0	0	0	0	1	0	0	0	0	0	1	0	0	0	0	0	0	0	0	0	0	0	0	0	0	0	0	0	0	0
FPKM1_group_10250_transcript_1	2	4	0	0	0	0	0	0	0	0	1	0	0	0	0	0	0	0	0	0	0	0	0	0	0	0	0	0	0	1	0	0	0	0	0	0	0	0	0	0	0	0	0	0	0	0	0	0	1
FPKM1_group_10251_transcript_1	0	0	0	0	0	0	0	0	0	0	0	0	0	0	0	0	0	0	0	0	0	0	0	0	0	0	0	0	0	0	0	0	0	0	0	0	0	0	0	0	0	0	0	0	0	0	0	0	0
FPKM1_group_10252_transcript_1	0	6	0	0	0	0	0	0	0	0	0	0	0	0	0	0	0	0	0	0	0	0	0	0	0	0	0	0	0	0	0	0	0	0	0	0	0	0	0	0	0	0	0	0	0	0	0	0	0
FPKM1_group_10253_transcript_1	0	0	0	0	0	0	0	0	0	0	1	0	0	0	0	0	0	0	0	0	0	0	0	0	0	0	0	0	0	0	0	0	0	0	0	0	0	0	0	0	0	0	0	0	0	0	0	0	0
FPKM1_group_10254_transcript_1	0	1	0	0	0	0	0	0	0	0	0	0	0	0	0	0	0	0	0	0	0	0	0	0	0	0	0	0	0	0	0	0	0	0	0	0	0	0	0	0	0	0	0	0	0	0	0	1	0
FPKM1_group_10255_transcript_1	0	2	0	0	0	0	0	0	0	0	1	0	0	0	0	0	0	0	0	0	0	0	0	0	0	0	0	0	0	0	0	0	0	0	0	0	0	0	0	0	0	0	0	0	0	0	0	0	0
FPKM1_group_10256_transcript_1	0	2	0	0	0	0	0	0	0	0	1	0	0	0	0	0	0	0	0	0	0	0	0	0	1	0	2	0	1	0	0	0	0	0	0	0	0	0	0	0	0	0	0	0	0	0	0	0	0
FPKM1_group_10257_transcript_1	0	4	0	0	0	0	0	0	0	0	0	0	0	0	0	0	0	0	0	0	0	0	0	0	0	0	0	0	0	0	0	0	0	0	0	0	0	0	0	0	0	0	0	0	0	0	0	0	3
FPKM1_group_10257_transcript_2	26	12	0	0	0	0	0	0	0	0	1	0	0	0	3	0	0	0	0	0	1	1	1	0	5	1	0	0	0	1	0	0	0	0	0	0	0	0	0	0	0	0	0	0	0	0	0	0	17
FPKM1_group_10257_transcript_3	29	7	0	0	0	0	0	0	0	0	0	0	0	1	1	0	0	0	0	0	0	2	0	0	0	1	0	0	1	0	0	0	0	0	0	0	0	0	0	0	0	1	0	0	1	0	2	0	5
FPKM1_group_10258_transcript_1	0	3	0	0	0	0	0	0	0	0	0	0	0	0	0	0	0	0	0	0	0	0	0	0	0	0	0	0	0	0	0	0	0	0	0	0	0	0	0	0	0	0	0	0	0	0	0	0	5
FPKM1_group_10259_transcript_1	1	2	0	0	0	0	0	0	0	0	0	0	0	0	0	0	0	0	0	0	0	0	0	0	0	0	0	0	0	0	0	0	0	0	0	0	0	0	0	0	0	0	0	0	0	0	0	1	2
FPKM1_group_1025_transcript_1	0	1	0	0	0	0	0	0	0	0	0	0	0	0	2	0	0	13	1	0	1	0	0	0	0	0	1	0	0	0	0	0	0	0	0	0	0	0	0	0	0	0	0	0	0	0	0	0	0
FPKM1_group_10260_transcript_1	10	3	0	0	0	0	0	0	0	0	1	0	0	0	0	0	0	0	0	0	0	0	0	0	0	0	0	0	0	0	0	0	0	0	0	0	0	0	0	0	0	0	0	1	0	0	0	0	1
FPKM1_group_10260_transcript_2	16	7	0	0	0	0	0	0	0	0	0	0	0	0	0	0	0	0	0	0	0	0	0	0	0	0	0	0	0	0	0	0	0	0	0	0	0	0	0	0	0	1	0	1	0	0	0	0	2
FPKM1_group_10261_transcript_1	2	1	0	0	0	0	0	0	0	0	0	0	0	0	0	0	0	0	0	0	0	1	0	0	0	0	0	0	0	0	0	0	0	0	0	0	0	0	0	1	0	0	0	0	0	0	0	0	0
FPKM1_group_10261_transcript_2	4	3	0	0	0	0	0	0	0	0	6	0	0	1	0	0	0	0	0	0	0	4	1	0	0	0	0	0	0	0	0	0	0	0	0	0	0	0	0	0	0	0	1	1	1	0	0	0	2
FPKM1_group_10261_transcript_3	24	7	0	0	0	0	0	0	0	0	1	0	0	0	0	0	0	0	0	0	0	1	0	0	0	0	0	0	0	1	0	0	0	0	0	0	0	1	0	0	0	0	0	3	0	0	0	1	6
FPKM1_group_10262_transcript_1	4	3	0	0	0	0	0	0	0	0	1	0	0	0	0	0	0	0	0	0	0	2	0	0	0	0	0	0	0	0	0	0	0	0	0	0	0	0	0	0	0	1	0	0	1	0	0	0	2
FPKM1_group_10262_transcript_2	1	4	0	0	0	0	0	0	0	0	0	0	0	0	0	0	0	0	0	0	0	4	0	0	0	0	0	0	0	0	0	0	0	0	0	0	0	0	0	0	0	1	0	1	0	0	0	0	2
FPKM1_group_10262_transcript_3	7	2	0	0	0	0	0	0	0	0	0	0	0	0	0	0	0	0	0	0	0	0	0	0	0	0	0	0	0	0	0	0	0	0	0	0	0	0	0	0	0	1	0	0	0	0	0	0	2
FPKM1_group_10262_transcript_4	5	4	0	0	0	0	0	0	0	0	1	0	0	0	0	0	0	0	0	0	0	1	0	0	0	0	0	0	0	0	0	0	0	0	0	0	0	0	0	0	0	2	0	0	0	0	0	0	3
FPKM1_group_10262_transcript_5	9	3	0	0	0	0	0	0	0	0	3	0	0	0	0	0	0	0	0	0	0	6	1	0	0	0	0	0	0	0	0	0	0	0	0	0	0	2	0	0	0	1	0	0	0	0	0	0	12
FPKM1_group_10262_transcript_6	27	7	0	0	0	0	0	0	0	0	1	0	0	0	1	0	0	0	0	1	0	4	1	0	0	0	0	0	0	1	0	0	0	0	0	0	0	3	0	0	0	1	0	3	1	0	0	0	11
FPKM1_group_10263_transcript_1	7	10	0	0	0	1	0	0	0	0	1	0	0	0	0	0	0	0	0	0	0	2	0	0	0	0	0	0	0	0	0	0	0	0	0	0	0	0	0	0	0	0	0	0	0	0	0	1	7
FPKM1_group_10263_transcript_2	25	6	0	0	0	0	0	0	0	0	0	0	0	0	0	0	0	0	0	0	0	1	0	0	0	0	1	0	0	0	0	0	0	1	0	0	0	0	0	0	0	0	0	2	0	0	0	1	11
FPKM1_group_10263_transcript_3	31	14	0	0	0	0	0	0	0	0	2	0	0	0	3	0	0	0	0	0	0	10	3	4	1	0	1	0	0	3	0	0	0	0	0	0	0	0	0	0	0	0	0	3	1	0	0	1	32
FPKM1_group_10264_transcript_1	8	9	0	0	0	0	0	0	0	0	1	0	0	0	0	2	0	1	0	0	0	0	0	0	0	0	0	0	0	0	0	0	0	0	0	0	0	1	0	0	0	1	0	0	0	0	1	0	1
FPKM1_group_10265_transcript_1	1	2	0	0	0	0	0	0	0	0	2	1	0	0	0	0	0	0	0	0	0	0	0	0	0	0	0	0	0	0	0	0	0	0	0	0	0	0	0	0	0	0	0	0	0	0	0	0	0
FPKM1_group_10266_transcript_1	85	37	0	0	0	0	0	0	0	0	0	0	0	0	1	0	0	0	0	0	0	0	0	0	0	0	1	0	0	0	0	0	0	0	0	0	1	0	0	0	0	0	0	0	0	0	0	1	4
FPKM1_group_10267_transcript_1	4	11	0	0	0	0	0	0	0	0	0	0	0	0	0	0	0	0	0	0	0	0	0	0	0	0	0	0	0	1	0	0	0	0	0	0	0	0	1	0	0	0	0	0	0	0	0	0	0
FPKM1_group_10268_transcript_1	37	17	0	0	0	0	0	0	0	0	0	0	0	0	1	0	0	0	0	0	0	0	0	0	0	0	0	0	0	0	0	0	0	0	0	0	0	0	0	0	0	0	0	0	0	0	0	0	0
FPKM1_group_10268_transcript_2	28	10	0	0	0	0	0	0	0	0	0	0	0	0	0	0	0	0	0	0	0	0	0	0	0	0	0	0	1	0	0	0	0	0	0	0	0	0	0	0	0	0	0	0	0	0	0	0	0
FPKM1_group_10268_transcript_3	16	4	0	0	0	0	0	0	0	0	0	0	0	0	0	0	0	0	0	0	0	0	0	0	0	0	0	0	0	1	0	0	0	0	0	0	0	0	0	0	0	0	0	0	0	0	0	0	0
FPKM1_group_10269_transcript_1	17	2	0	0	0	0	0	0	0	0	0	0	0	0	0	0	0	0	0	0	0	0	0	0	0	0	0	0	0	0	0	0	0	0	0	0	0	0	0	0	0	0	0	0	0	0	0	0	0
FPKM1_group_1026_transcript_1	10	8	0	0	0	0	0	0	0	0	0	0	0	0	4	0	0	0	0	0	0	2	0	0	0	0	0	0	0	1	1	0	0	0	0	0	0	0	0	0	0	0	0	0	0	0	0	0	1
FPKM1_group_1026_transcript_2	11	12	1	0	0	0	0	0	0	0	3	1	0	0	7	0	0	0	0	1	2	0	1	0	0	0	0	0	0	1	0	0	0	0	1	0	0	3	0	0	0	0	0	0	0	0	0	7	2
FPKM1_group_1026_transcript_3	11	9	0	0	0	0	0	0	0	0	2	0	0	0	7	0	0	2	1	0	0	0	0	0	0	0	0	0	0	2	3	0	0	0	0	0	0	0	0	0	0	0	0	0	0	0	0	1	2
FPKM1_group_10270_transcript_1	14	3	0	0	0	0	0	0	0	0	0	0	0	0	0	0	0	0	1	0	0	0	0	0	0	0	0	0	0	0	0	0	0	0	0	0	0	0	0	0	0	0	0	0	0	0	0	0	0
FPKM1_group_10271_transcript_1	12	4	0	0	0	0	0	0	0	0	0	0	0	0	0	0	0	0	0	0	0	0	0	0	0	0	0	0	0	0	0	0	0	0	0	0	0	0	0	0	0	0	0	0	0	0	0	0	0
FPKM1_group_10271_transcript_2	7	3	0	0	0	0	0	0	0	0	1	0	0	0	0	0	0	0	0	0	0	0	0	0	0	0	0	0	0	0	0	0	0	0	0	0	0	0	0	0	0	0	0	0	0	0	0	0	0
FPKM1_group_10272_transcript_1	63	21	0	0	0	0	0	0	0	0	1	0	0	0	0	0	0	0	0	0	0	0	0	0	0	0	0	0	0	0	0	0	0	0	0	0	0	0	0	0	0	0	0	0	0	0	0	0	0
FPKM1_group_10273_transcript_1	9	13	0	0	0	0	0	0	0	0	0	0	0	0	0	0	0	0	0	0	0	0	0	0	0	0	0	0	0	0	0	0	0	0	0	0	0	0	0	0	0	0	0	0	0	0	0	0	0
FPKM1_group_10274_transcript_1	21	8	1	1	0	0	0	0	0	0	0	0	0	0	4	0	0	0	0	0	1	3	0	1	0	0	0	0	0	1	0	0	0	0	0	0	0	0	0	0	0	3	0	0	0	0	0	0	1
FPKM1_group_10275_transcript_1	0	0	0	0	0	0	0	0	0	0	0	0	0	0	0	0	0	0	0	0	0	0	0	0	0	0	0	0	0	0	0	0	0	0	0	0	0	0	0	0	0	0	0	0	0	0	0	0	0
FPKM1_group_10276_transcript_1	1	8	0	0	0	0	0	0	0	0	0	0	0	0	0	0	0	0	0	0	0	0	0	0	0	0	0	0	0	0	0	0	0	0	0	0	0	0	0	0	0	0	0	0	0	0	0	0	1
FPKM1_group_10276_transcript_2	2	10	0	0	0	0	0	0	0	0	2	0	0	0	0	0	0	0	0	0	0	1	0	0	0	0	0	0	0	0	0	0	0	0	0	0	0	0	0	0	0	0	0	0	0	0	0	0	0
FPKM1_group_10277_transcript_1	19	14	2	0	0	0	1	0	0	0	3	0	0	0	2	0	0	0	0	1	0	2	1	0	0	0	0	0	0	0	0	0	0	0	0	0	0	0	0	0	0	0	0	1	0	0	0	3	5
FPKM1_group_10278_transcript_1	5	9	0	0	0	0	0	0	1	0	2	0	0	0	0	0	0	0	0	0	0	0	2	0	0	0	0	0	0	0	1	0	0	0	0	0	0	0	0	0	0	0	0	0	0	0	0	8	2
FPKM1_group_10278_transcript_2	12	10	0	0	0	0	0	1	0	0	2	0	0	0	0	0	0	0	0	0	2	0	1	0	0	0	0	0	0	0	0	0	0	0	1	0	0	0	0	0	0	0	0	0	0	0	0	5	2
FPKM1_group_10279_transcript_1	44	40	0	2	1	1	1	24	1	0	1	0	0	2	2	0	0	5	0	0	0	2	0	8	0	1	5	0	0	0	0	0	0	0	0	0	0	2	0	0	0	0	0	0	0	0	0	12	7
FPKM1_group_10279_transcript_2	52	38	0	4	2	1	0	3	1	1	1	0	0	0	2	1	0	0	0	0	0	2	0	0	1	0	0	0	0	0	2	0	0	0	0	0	0	0	0	0	0	0	0	1	0	0	0	7	39
FPKM1_group_10279_transcript_3	20	8	0	1	0	1	0	0	0	0	0	1	0	0	0	0	0	0	0	0	0	0	0	0	0	0	3	0	0	0	0	0	0	0	0	0	0	0	0	0	0	0	0	0	0	0	0	0	7
FPKM1_group_10279_transcript_4	21	11	0	0	0	1	0	2	0	0	0	0	0	0	0	0	0	0	0	0	0	2	0	0	0	0	0	2	0	0	0	1	0	0	0	0	0	0	0	0	0	0	0	0	0	0	0	0	5
FPKM1_group_10279_transcript_5	15	1	0	1	0	0	1	0	1	1	0	0	0	0	1	0	1	0	0	0	0	0	0	0	0	0	1	0	0	0	0	0	0	0	0	0	0	0	0	0	0	0	0	1	0	0	0	0	7
FPKM1_group_1027_transcript_1	4	3	0	0	0	0	0	0	0	0	2	2	1	3	12	0	0	3	1	1	0	1	0	10	0	0	0	0	0	6	0	0	0	0	2	0	0	0	8	3	3	0	0	0	0	0	1	0	1
FPKM1_group_10280_transcript_1	0	2	0	0	0	0	0	0	0	0	1	0	0	0	0	0	0	0	0	0	0	0	0	0	0	0	0	0	0	0	0	0	0	0	0	0	0	0	0	0	0	0	0	0	0	0	0	0	0
FPKM1_group_10280_transcript_2	0	2	0	0	0	0	0	0	0	0	0	0	0	0	0	0	0	0	0	0	0	0	0	0	0	0	0	0	0	0	0	0	0	0	0	0	0	0	0	0	0	0	0	0	0	0	0	0	0
FPKM1_group_10281_transcript_1	1	11	0	0	0	0	0	0	0	0	0	0	0	1	0	0	0	0	2	1	1	0	0	0	0	0	0	0	0	0	0	0	0	0	0	0	0	0	0	0	0	0	0	0	0	0	0	0	0
FPKM1_group_10281_transcript_2	0	3	0	0	0	0	0	0	0	0	1	1	0	0	1	0	0	2	0	0	0	0	0	0	0	0	0	0	0	1	0	0	0	0	0	0	0	0	0	0	0	0	0	0	0	0	0	0	0
FPKM1_group_10282_transcript_1	0	3	0	0	0	0	0	0	0	0	0	0	0	1	1	1	1	0	0	0	0	0	0	0	0	0	0	0	0	0	0	0	0	0	0	0	0	0	0	0	0	0	0	0	0	0	0	0	0
FPKM1_group_10283_transcript_1	0	0	0	0	0	0	0	0	0	0	0	2	0	2	2	3	3	0	0	2	0	0	0	0	0	0	0	0	0	24	0	0	0	0	0	0	0	0	0	0	0	0	0	0	0	0	0	0	0
FPKM1_group_10284_transcript_1	1	0	0	0	0	0	0	0	0	0	0	0	0	0	0	0	0	0	0	0	0	0	0	0	0	0	0	0	0	0	0	0	0	0	0	0	0	0	0	0	0	0	0	0	1	0	0	0	0
FPKM1_group_10285_transcript_1	0	1	0	0	0	0	0	0	0	0	1	0	0	0	0	0	0	0	0	0	0	0	0	0	0	0	0	0	0	0	0	0	0	0	0	0	0	0	0	0	0	0	0	0	0	0	0	0	0
FPKM1_group_10286_transcript_1	120	86	2	0	2	1	0	8	0	0	10	6	4	1	27	0	0	4	0	1	0	8	2	0	14	7	3	0	0	3	0	0	0	0	0	0	0	0	0	0	0	0	1	0	0	2	1	0	7
FPKM1_group_10286_transcript_2	318	216	4	1	2	1	1	3	6	1	20	7	2	5	62	2	1	9	2	2	0	12	0	0	43	5	3	0	3	5	0	2	0	1	0	1	0	1	0	1	1	1	1	3	4	0	0	8	18
FPKM1_group_10286_transcript_3	132	64	1	2	2	1	1	1	2	1	48	1	0	2	12	0	0	4	2	7	2	5	2	0	2	0	1	1	0	9	0	0	0	0	0	0	0	1	0	0	0	1	0	0	0	0	2	16	18
FPKM1_group_10286_transcript_4	242	130	1	0	2	1	2	3	1	0	24	4	3	2	32	1	0	33	1	1	1	9	1	0	12	0	1	0	0	1	1	1	0	0	0	0	0	0	0	0	0	1	0	0	0	1	1	5	4
FPKM1_group_10287_transcript_1	0	3	0	0	0	0	0	0	0	0	0	0	0	0	0	0	0	0	0	0	0	0	0	0	0	0	0	0	0	0	0	0	0	0	0	0	0	0	0	0	0	0	0	0	0	0	0	0	0
FPKM1_group_10288_transcript_1	6	0	0	0	0	0	0	0	0	0	0	0	0	0	0	0	0	0	1	0	0	0	0	0	0	0	0	0	0	0	0	0	0	0	0	0	0	0	0	0	0	0	0	0	0	0	0	0	3
FPKM1_group_10288_transcript_2	0	2	0	0	0	0	0	0	0	0	2	0	0	0	0	0	0	0	0	0	0	0	0	0	0	0	0	0	0	0	0	0	0	0	0	0	0	0	0	0	0	0	0	0	0	0	0	0	1
FPKM1_group_10289_transcript_1	3	2	0	0	0	0	0	0	0	0	1	0	0	0	0	0	0	0	0	0	0	0	0	0	0	0	0	0	0	1	0	0	0	0	0	0	0	1	0	0	0	0	0	0	0	0	0	0	2
FPKM1_group_1028_transcript_1	4	1	0	0	0	0	0	0	0	0	1	0	0	0	0	0	0	1	1	0	0	0	0	0	0	0	0	0	0	0	0	0	0	0	1	0	0	0	0	0	0	0	0	0	0	0	0	0	1
FPKM1_group_10290_transcript_1	0	0	0	0	0	0	0	0	0	0	1	0	0	0	0	0	0	0	0	0	0	0	0	0	0	0	0	0	0	0	0	0	0	0	0	0	0	0	0	0	0	0	0	0	0	0	0	0	1
FPKM1_group_10291_transcript_1	0	6	0	0	0	0	0	0	0	0	0	0	0	0	0	0	0	0	0	0	0	1	0	0	0	0	0	0	0	1	0	0	0	0	0	0	0	0	0	0	0	0	0	0	0	0	1	0	2
FPKM1_group_10292_transcript_1	0	3	0	0	1	0	0	0	0	0	1	0	0	0	0	0	0	0	0	0	0	0	0	0	0	0	0	0	0	0	0	0	0	0	0	0	0	0	0	0	0	0	0	0	0	0	0	0	4
FPKM1_group_10293_transcript_1	12	7	1	0	0	0	0	1	1	0	10	0	0	0	0	0	0	0	0	0	0	1	0	0	0	0	0	0	0	0	0	0	0	0	0	0	0	0	0	0	0	0	0	0	0	0	0	13	10
FPKM1_group_10293_transcript_2	26	21	0	0	0	0	0	0	0	0	10	0	0	0	0	0	0	0	0	0	2	0	1	0	0	0	0	0	0	1	0	0	0	0	0	0	0	0	0	0	0	0	0	0	0	0	0	15	15
FPKM1_group_10294_transcript_1	28	22	1	0	0	0	0	1	0	0	12	0	0	0	4	0	0	0	0	0	3	0	4	0	1	0	0	0	0	0	0	0	0	0	0	0	0	0	0	0	0	0	0	0	0	0	0	3	9
FPKM1_group_10295_transcript_1	10	0	0	0	0	0	0	0	0	0	0	0	0	0	0	0	0	0	0	0	0	0	0	0	0	0	0	0	0	0	0	0	0	1	0	0	0	0	0	0	0	0	0	0	0	0	0	0	1
FPKM1_group_10296_transcript_1	2	5	0	0	0	0	0	0	0	0	0	1	0	0	14	0	1	4	1	3	0	0	0	0	1	5	1	0	0	11	2	1	5	1	6	2	0	0	0	0	0	0	0	0	0	1	0	0	1
FPKM1_group_10297_transcript_1	0	1	0	0	0	0	0	0	0	0	2	0	0	0	0	0	0	0	0	0	0	1	0	0	0	0	0	0	0	0	0	0	0	0	0	0	0	0	0	0	0	0	0	0	1	0	0	0	0
FPKM1_group_10297_transcript_2	1	2	0	0	0	0	0	0	0	0	1	0	0	0	0	0	0	0	0	0	0	1	0	0	0	0	0	0	0	0	0	0	0	0	0	0	0	0	0	0	0	0	0	0	0	0	0	3	0
FPKM1_group_10298_transcript_1	1	3	0	0	0	0	0	0	0	0	0	0	1	0	0	0	0	0	1	0	0	2	0	0	0	0	0	0	0	1	0	0	0	0	0	0	1	6	0	0	0	0	0	0	0	0	1	1	0
FPKM1_group_10299_transcript_1	2	0	0	0	0	0	0	1	0	0	1	0	0	0	0	0	0	0	0	0	0	0	0	0	0	0	0	0	0	0	0	0	0	0	0	0	0	0	0	0	0	0	0	0	0	0	0	0	0
FPKM1_group_10299_transcript_2	0	2	0	0	0	0	0	0	0	0	0	0	0	0	0	0	0	0	0	0	0	0	0	0	0	0	0	0	0	0	0	0	0	0	0	0	0	0	0	0	0	0	0	1	0	0	0	0	0
FPKM1_group_10299_transcript_3	10	4	0	0	0	0	0	0	0	0	0	1	0	0	0	0	0	0	0	0	0	0	0	0	0	0	0	0	0	1	0	0	0	0	0	0	0	0	0	0	0	0	0	2	0	0	0	0	1
FPKM1_group_1029_transcript_1	3	10	3	0	0	0	0	0	0	0	0	0	0	0	0	0	0	0	0	0	0	0	0	0	0	0	0	0	0	0	0	0	0	0	0	0	0	0	0	0	0	0	0	0	0	0	0	0	1
FPKM1_group_102_transcript_1	0	1	0	0	0	0	0	0	0	0	0	0	0	0	0	0	0	0	0	0	0	0	0	0	0	0	0	0	0	0	0	0	0	0	0	0	0	0	0	0	0	0	0	0	0	0	0	0	0
FPKM1_group_10300_transcript_1	4	0	0	0	0	0	0	0	0	0	1	0	0	0	0	0	0	0	0	0	0	0	0	0	0	0	0	0	0	0	0	0	0	0	0	0	0	0	0	0	0	0	0	0	0	0	0	0	0
FPKM1_group_10300_transcript_2	5	1	0	0	0	0	0	0	0	0	0	0	0	0	0	0	0	0	0	0	0	0	0	0	0	0	2	0	0	0	0	0	0	0	0	0	0	0	0	0	0	0	0	1	0	0	0	0	0
FPKM1_group_10300_transcript_3	35	18	0	0	0	0	0	0	0	0	0	0	0	0	0	0	0	0	0	0	0	0	0	0	0	2	2	2	3	0	0	0	0	0	0	0	0	0	0	0	0	0	0	11	0	0	0	0	1
FPKM1_group_10300_transcript_4	60	49	0	0	0	0	0	0	1	0	5	0	0	0	1	0	0	0	0	0	2	1	0	0	0	3	14	7	9	1	0	0	0	0	0	0	0	0	0	0	0	0	0	36	0	0	0	1	3
FPKM1_group_10301_transcript_1	1	0	0	0	0	0	0	0	0	0	0	0	0	0	0	0	1	0	0	0	0	0	0	0	0	0	0	0	0	0	0	0	0	0	0	0	0	0	0	0	0	0	0	0	0	0	0	0	0
FPKM1_group_10302_transcript_1	200	63	0	0	1	0	0	0	0	0	1	1	0	0	2	0	0	1	0	0	0	0	0	0	0	7	27	2	5	0	0	0	0	0	0	0	0	1	0	0	0	0	0	40	0	0	0	0	5
FPKM1_group_10303_transcript_1	118	46	0	0	0	0	0	0	0	0	0	0	0	0	1	0	0	0	0	1	0	0	0	0	0	10	38	12	5	0	0	0	0	0	0	0	0	2	0	0	0	0	1	46	0	0	2	0	2
FPKM1_group_10304_transcript_1	73	22	0	0	0	0	0	0	0	0	0	0	0	0	0	0	2	0	1	1	0	0	0	0	0	5	21	2	9	0	0	0	0	0	0	0	0	1	0	0	0	0	0	33	0	0	0	0	1
FPKM1_group_10305_transcript_1	7	13	0	0	0	0	0	0	0	0	0	1	0	0	0	0	0	0	1	0	0	0	0	0	0	0	0	0	0	0	0	0	0	0	0	0	0	0	0	0	0	0	0	0	0	0	0	0	0
FPKM1_group_10306_transcript_1	40	14	0	0	0	0	0	0	0	0	0	0	0	0	1	0	0	2	0	0	0	0	0	0	0	3	19	1	5	0	0	0	0	0	0	0	0	0	0	0	0	0	0	3	0	0	0	0	0
FPKM1_group_10307_transcript_1	20	9	0	0	0	0	0	0	0	0	2	0	0	0	0	0	0	0	1	0	0	0	0	0	0	0	3	4	1	0	0	0	0	0	0	0	0	0	0	0	0	0	0	4	0	0	0	0	1
FPKM1_group_10307_transcript_2	11	2	0	0	0	0	0	0	0	0	1	0	0	0	0	0	0	0	0	0	0	0	0	0	0	0	2	0	0	0	0	0	0	0	0	0	0	0	0	0	0	0	0	0	0	0	1	0	0
FPKM1_group_10307_transcript_3	22	10	0	0	0	0	0	0	0	0	2	0	0	0	0	0	0	0	0	0	0	0	0	0	0	1	4	0	0	1	0	0	0	0	0	0	0	0	0	0	0	0	0	2	0	0	0	0	0
FPKM1_group_10308_transcript_1	14	7	0	0	0	0	0	0	0	0	1	0	0	0	0	0	0	0	0	0	0	0	0	0	0	0	2	0	1	0	0	0	0	0	0	0	0	0	0	0	0	0	0	1	0	0	0	0	2
FPKM1_group_10308_transcript_2	33	15	0	0	0	0	0	0	0	0	0	0	0	0	0	0	1	0	0	1	0	0	0	0	0	0	4	1	0	0	0	0	0	0	0	0	0	0	0	0	0	0	0	1	0	0	0	0	1
FPKM1_group_10309_transcript_1	12	1	0	0	0	0	0	0	0	0	0	0	0	0	0	0	0	0	0	0	0	0	0	0	0	0	1	0	2	0	0	0	0	0	0	0	0	0	0	0	0	0	0	1	0	0	0	0	1
FPKM1_group_10309_transcript_2	40	8	0	0	0	0	0	0	0	0	0	0	0	0	0	0	0	0	0	0	0	0	0	0	2	3	2	0	2	0	0	0	0	0	0	0	0	0	0	0	0	0	0	9	0	0	0	0	0
FPKM1_group_10309_transcript_3	155	34	0	0	0	0	0	0	0	0	2	2	1	0	2	0	0	0	0	0	0	0	0	0	3	7	10	5	7	0	0	0	0	0	0	0	0	0	0	0	0	0	0	20	0	0	0	0	4
FPKM1_group_1030_transcript_1	49	26	9	0	1	1	2	4	0	0	0	0	0	0	0	0	0	0	0	0	0	1	0	0	0	0	1	0	0	0	0	0	0	0	0	1	0	0	0	0	0	0	0	0	0	0	0	0	0
FPKM1_group_10310_transcript_1	12	4	0	0	0	0	0	0	0	0	0	0	0	0	4	0	0	0	0	0	0	0	0	0	0	0	2	1	3	0	0	0	0	0	0	0	0	0	0	0	0	0	0	0	0	0	0	0	3
FPKM1_group_10310_transcript_2	6	3	0	0	0	0	0	0	0	0	0	0	0	0	3	0	0	0	0	0	0	0	0	0	0	2	0	0	0	2	0	0	0	0	0	0	0	0	0	0	0	0	0	0	0	0	0	0	1
FPKM1_group_10310_transcript_3	61	24	0	0	0	0	0	0	0	0	5	0	0	0	5	0	0	0	0	0	0	1	0	0	0	3	5	0	3	1	0	0	0	0	0	0	0	1	0	0	0	0	0	6	0	0	0	1	5
FPKM1_group_10311_transcript_1	0	0	0	0	0	0	0	0	0	0	0	0	0	0	0	0	0	0	0	0	0	0	0	0	0	0	0	0	0	0	0	0	0	0	0	0	0	0	0	0	0	0	0	0	0	0	0	0	2
FPKM1_group_10312_transcript_1	1	3	0	0	0	0	0	0	0	0	2	1	0	0	1	0	0	0	1	0	0	0	0	3	0	0	0	0	0	0	0	0	1	0	0	0	0	0	0	0	0	0	0	0	1	0	1	2	27
FPKM1_group_10313_transcript_1	2	1	0	0	0	0	0	0	0	0	0	0	0	1	2	2	1	0	0	1	0	0	0	0	0	0	0	0	0	0	0	0	0	0	0	0	0	0	0	0	0	2	0	0	2	0	0	2	56
FPKM1_group_10314_transcript_1	1	2	0	0	0	0	0	0	0	0	1	0	0	0	0	0	0	0	0	0	0	0	0	0	0	0	0	0	0	0	0	0	0	0	0	0	0	0	0	0	0	0	0	0	0	0	0	0	1
FPKM1_group_10315_transcript_1	0	1	0	0	0	0	0	0	0	0	1	0	0	0	0	0	0	0	0	0	0	1	0	0	0	0	0	0	0	0	0	0	0	0	0	0	0	0	0	0	0	0	0	0	0	0	0	0	0
FPKM1_group_10316_transcript_1	0	2	0	0	0	0	0	0	0	0	0	0	0	0	0	0	0	0	0	0	0	0	0	0	0	0	0	0	0	0	0	0	0	0	0	0	0	0	0	0	0	0	0	0	0	0	0	1	0
FPKM1_group_10317_transcript_1	0	2	0	0	0	0	0	0	0	0	1	0	0	0	0	0	0	0	0	0	0	0	0	0	0	0	0	0	0	5	0	0	1	0	0	0	0	0	0	0	0	0	0	0	0	0	0	0	0
FPKM1_group_10318_transcript_1	0	0	0	0	0	0	0	0	0	0	0	0	0	0	0	0	0	0	0	0	0	0	0	0	0	0	0	0	0	0	0	0	0	0	0	0	0	0	0	0	0	0	0	0	0	0	0	0	0
FPKM1_group_10319_transcript_1	0	0	0	0	0	0	0	0	0	0	0	0	0	0	1	0	0	0	0	0	0	0	0	0	0	0	0	0	0	1	0	0	0	0	0	0	0	0	0	0	0	0	0	1	1	0	0	0	0
FPKM1_group_1031_transcript_1	29	22	2	0	1	1	1	2	1	0	2	0	0	0	0	0	0	0	0	0	0	0	0	0	0	0	1	0	0	0	0	0	0	0	0	0	0	1	0	0	0	0	0	0	0	0	0	0	0
FPKM1_group_1031_transcript_2	20	22	4	0	1	1	0	1	0	0	3	0	0	0	0	0	0	0	0	0	0	0	0	0	1	0	0	0	0	0	0	0	0	0	0	0	0	0	0	0	0	0	0	0	0	0	0	0	0
FPKM1_group_10320_transcript_1	1	0	0	0	0	0	0	0	0	0	0	0	0	0	0	0	0	0	0	0	0	0	0	0	0	0	0	0	0	0	0	0	0	0	0	0	0	0	0	0	0	0	0	0	0	0	0	0	0
FPKM1_group_10321_transcript_1	2	0	0	0	0	0	0	0	0	0	0	0	0	0	0	0	0	0	0	0	0	0	0	0	0	0	0	0	0	0	0	0	0	0	0	0	0	0	0	0	0	0	0	0	0	0	0	1	0
FPKM1_group_10322_transcript_1	0	0	0	0	0	0	0	0	0	0	1	0	0	0	0	0	0	0	0	0	0	0	0	0	0	0	0	0	0	0	0	0	0	0	0	0	0	0	0	0	0	0	0	0	0	0	0	0	1
FPKM1_group_10323_transcript_1	0	2	0	0	0	0	0	0	0	0	1	0	0	0	0	0	0	0	0	0	0	0	0	0	0	0	0	0	0	0	0	0	0	0	0	0	0	0	0	0	0	0	0	0	0	0	0	0	0
FPKM1_group_10324_transcript_1	0	2	0	0	0	0	0	0	0	0	0	0	0	0	1	0	0	0	0	0	0	1	1	0	0	0	0	0	0	0	0	0	0	0	0	0	0	0	0	0	0	0	0	0	0	0	0	1	0
FPKM1_group_10325_transcript_1	0	0	0	0	0	0	0	0	0	0	0	0	0	0	0	0	0	0	0	0	0	0	0	0	0	0	0	0	0	0	0	0	0	0	0	0	0	0	0	0	0	0	0	0	0	0	0	0	0
FPKM1_group_10326_transcript_1	6	12	0	0	0	0	0	1	0	0	0	0	0	0	0	0	0	0	0	0	0	0	0	0	0	0	1	0	0	0	0	0	0	0	0	0	0	0	0	0	0	0	0	0	0	0	0	1	0
FPKM1_group_10327_transcript_1	1	3	0	0	0	0	0	0	0	0	1	0	0	0	0	0	0	0	0	0	0	1	0	0	0	0	0	0	0	0	0	0	0	0	0	0	0	0	0	0	0	0	0	0	0	0	0	3	1
FPKM1_group_10328_transcript_1	0	18	0	0	0	0	0	1	0	0	2	0	0	0	0	0	0	0	1	0	0	0	0	0	0	0	0	0	0	0	0	0	0	0	0	0	0	0	0	0	0	0	0	0	1	0	0	0	0
FPKM1_group_10329_transcript_1	2	1	0	0	0	0	0	0	0	0	2	0	0	0	0	0	0	0	0	0	0	0	0	0	0	0	0	0	0	0	0	0	0	0	0	0	0	0	0	0	0	0	0	0	0	0	0	0	0
FPKM1_group_1032_transcript_1	17	13	1	0	0	0	0	1	1	0	1	0	0	0	1	0	0	0	0	0	0	1	0	0	0	0	0	0	0	0	0	0	0	0	0	0	0	0	0	0	0	0	0	0	0	0	0	0	2
FPKM1_group_10330_transcript_1	0	5	0	0	0	0	0	0	0	0	1	0	0	0	0	0	0	0	0	0	0	0	0	0	0	0	0	0	0	1	0	0	0	0	0	0	0	0	0	0	0	0	0	0	0	0	0	1	1
FPKM1_group_10331_transcript_1	11	16	0	0	0	0	0	0	0	0	2	0	0	0	0	0	0	0	0	0	0	1	0	0	0	0	0	0	0	0	0	0	0	0	0	0	0	0	0	0	0	0	0	0	0	0	0	53	2
FPKM1_group_10332_transcript_1	3	2	0	0	1	0	0	0	0	0	32	0	0	0	0	0	0	0	0	0	0	0	0	0	0	0	0	0	0	1	0	0	0	0	0	0	0	0	0	0	0	0	0	0	0	0	0	10	0
FPKM1_group_10332_transcript_2	2	1	0	0	0	0	0	0	0	0	4	0	0	0	1	0	0	0	0	0	0	0	0	0	0	0	0	0	0	0	0	0	0	0	0	0	0	0	0	0	0	0	0	0	0	0	0	6	0
FPKM1_group_10332_transcript_3	15	10	0	0	1	0	0	0	0	0	66	0	0	0	0	0	0	0	0	0	0	2	0	0	0	0	0	0	0	1	0	0	0	0	0	0	0	0	0	0	0	0	0	0	1	0	0	17	1
FPKM1_group_10333_transcript_1	5	13	0	2	0	0	0	0	1	0	2	0	0	0	0	0	0	0	0	1	0	0	0	0	0	0	0	0	0	0	0	0	0	0	0	0	0	0	0	0	0	0	0	0	0	0	0	0	1
FPKM1_group_10334_transcript_1	20	21	2	1	0	1	1	1	0	0	4	0	0	0	1	0	0	0	0	0	0	0	0	0	0	0	0	0	0	1	0	0	0	0	0	0	0	0	0	0	0	0	0	0	1	0	0	5	0
FPKM1_group_10335_transcript_1	15	15	0	1	0	0	1	0	1	0	4	0	0	0	2	0	0	0	1	0	0	0	0	0	0	0	0	0	0	0	0	0	0	0	0	0	0	0	0	0	0	1	1	0	0	0	0	10	0
FPKM1_group_10335_transcript_2	13	8	0	2	1	0	1	1	1	2	5	0	0	0	1	0	0	0	0	0	0	0	0	0	0	0	0	0	0	1	0	0	0	0	0	0	1	0	0	0	0	0	0	0	0	0	0	5	4
FPKM1_group_10335_transcript_3	21	11	1	1	0	1	0	0	0	0	3	0	0	0	1	0	0	0	0	1	0	0	0	0	0	0	0	0	2	2	0	0	0	0	0	0	0	1	0	0	0	2	0	1	0	0	0	5	1
FPKM1_group_10335_transcript_4	26	24	2	6	2	0	0	0	0	0	10	0	0	0	3	0	0	0	0	2	0	0	0	0	0	0	0	0	0	1	0	0	0	0	0	0	0	2	0	1	1	0	0	0	0	0	0	7	2
FPKM1_group_10335_transcript_5	73	66	13	2	2	0	2	15	6	2	26	3	0	0	6	0	0	0	0	3	0	2	0	0	0	0	1	0	0	5	0	0	0	1	0	0	0	3	0	0	0	0	0	1	2	1	3	5	0
FPKM1_group_10336_transcript_1	116	73	0	1	1	1	1	1	1	0	24	0	1	0	11	0	0	0	3	1	1	17	5	0	0	0	0	0	0	1	1	0	0	1	2	0	0	0	0	3	2	0	1	3	4	6	1	23	45
FPKM1_group_10337_transcript_1	10	0	0	0	0	0	0	0	0	0	0	0	0	0	1	0	4	0	0	0	0	0	1	0	0	0	0	0	0	0	0	0	0	0	0	0	0	2	0	0	0	0	0	0	0	0	0	0	8
FPKM1_group_10338_transcript_1	30	2	0	0	0	0	0	0	0	0	0	0	0	0	8	0	1	0	0	0	0	0	0	0	0	1	0	0	1	1	0	0	0	0	0	0	0	0	0	0	0	0	0	0	0	0	0	1	15
FPKM1_group_10338_transcript_2	125	27	0	0	0	0	0	0	0	0	1	1	1	0	7	0	0	0	0	0	0	0	0	0	0	3	0	3	5	2	0	0	0	0	0	0	0	0	0	0	0	0	0	0	0	0	1	3	15
FPKM1_group_10338_transcript_3	55	15	0	0	0	1	0	0	0	0	0	0	0	0	4	0	0	0	0	0	0	0	0	0	3	0	0	3	0	1	0	0	0	0	0	0	0	0	0	0	0	0	0	0	0	0	0	3	15
FPKM1_group_10338_transcript_4	106	21	0	0	0	0	0	0	0	0	1	0	0	0	14	0	0	0	0	0	0	0	0	0	1	3	0	0	6	1	0	0	0	0	0	0	0	0	0	0	0	0	0	0	0	0	1	5	24
FPKM1_group_10338_transcript_5	87	13	0	0	0	1	0	0	0	0	2	1	0	0	6	0	0	0	0	0	0	0	0	0	2	1	0	3	5	3	0	0	0	0	0	0	0	0	0	0	0	0	0	0	0	0	0	1	20
FPKM1_group_10339_transcript_1	70	10	0	0	0	0	0	0	0	0	0	0	0	0	3	0	0	0	0	0	0	0	0	0	0	0	0	0	2	1	0	0	0	0	0	0	0	0	0	0	0	0	0	0	0	0	0	3	15
FPKM1_group_1033_transcript_1	29	20	0	2	1	0	0	0	0	0	2	1	0	0	1	0	0	0	0	0	0	1	0	0	0	0	0	0	0	1	0	0	0	1	0	0	0	0	0	0	0	0	0	0	0	0	0	0	2
FPKM1_group_10340_transcript_1	15	9	1	0	0	0	0	0	0	0	6	0	0	0	2	0	0	1	0	0	0	0	0	0	0	0	0	0	0	0	0	0	0	0	0	0	1	0	0	0	0	0	0	0	0	0	0	0	2
FPKM1_group_10341_transcript_1	22	11	0	1	0	0	0	0	1	0	1	0	0	0	5	0	0	5	0	0	0	1	0	0	0	0	0	0	0	1	0	0	0	0	0	0	0	0	0	1	1	0	0	0	0	0	1	1	5
FPKM1_group_10342_transcript_1	1	7	0	0	0	0	0	0	0	0	1	1	0	0	0	0	0	0	1	0	0	0	0	0	0	0	0	0	0	0	0	0	0	0	0	0	0	0	0	1	1	0	0	0	0	0	0	2	0
FPKM1_group_10343_transcript_1	1	0	0	0	0	0	0	0	0	0	1	0	0	0	0	0	0	0	0	0	0	0	0	0	0	0	0	0	0	0	0	0	0	0	0	0	0	2	0	2	2	0	0	0	0	0	0	0	0
FPKM1_group_10344_transcript_1	5	18	0	1	0	1	0	0	0	0	5	0	0	0	0	0	0	0	0	0	0	1	0	0	0	0	0	0	0	0	0	0	0	0	0	0	0	0	1	0	0	0	0	0	0	0	0	7	0
FPKM1_group_10345_transcript_1	8	16	0	0	1	2	0	1	1	1	2	0	1	0	0	0	0	0	0	0	0	0	1	0	0	0	0	0	0	0	0	0	0	0	1	0	0	0	1	5	4	0	0	0	0	0	1	2	6
FPKM1_group_10346_transcript_1	5	8	0	1	0	0	0	3	0	0	0	0	0	0	0	0	0	0	0	0	0	0	0	0	0	0	0	0	0	1	0	0	0	0	0	0	0	0	0	1	1	0	0	0	0	0	1	2	3
FPKM1_group_10347_transcript_1	4	7	0	0	1	1	1	1	0	0	1	0	0	0	0	0	0	0	0	0	0	0	0	0	0	0	0	0	0	4	0	0	0	0	0	0	0	0	0	2	1	0	0	0	0	0	1	3	4
FPKM1_group_10348_transcript_1	15	13	0	0	0	0	0	0	0	0	1	0	0	0	2	0	0	0	1	1	0	1	0	0	0	0	0	0	0	2	0	0	0	0	0	0	0	0	0	0	0	0	0	1	0	0	1	1	0
FPKM1_group_10349_transcript_1	125	67	0	0	0	0	0	0	2	0	3	2	1	1	14	1	0	5	1	0	0	3	0	0	0	4	5	0	1	6	0	0	0	0	0	0	0	0	0	1	1	2	0	2	3	0	0	3	0
FPKM1_group_1034_transcript_1	92	247	3	7	7	6	4	19	7	1	2	0	0	0	2	0	0	0	0	0	0	0	0	0	0	1	0	0	0	4	0	0	0	0	0	0	13	2	6	2	2	0	0	1	0	0	2	35	1
FPKM1_group_1034_transcript_2	230	257	7	24	19	10	5	56	6	9	8	0	0	0	4	1	0	0	0	0	0	1	0	0	0	3	0	0	0	1	0	0	0	0	0	0	1	1	5	21	18	0	0	2	1	0	2	66	5
FPKM1_group_10350_transcript_1	71	42	0	0	1	0	0	0	0	0	5	2	0	1	7	2	0	0	1	0	1	1	0	0	2	0	2	0	0	2	0	0	0	0	0	0	0	1	0	0	0	0	0	0	0	0	0	0	3
FPKM1_group_10351_transcript_1	129	726	6	3	6	4	1	16	1	2	103	1	5	2	19	2	0	0	2	1	2	5	7	9	8	0	0	0	0	12	2	1	0	1	1	2	1	20	0	0	0	0	0	0	0	1	1	65	842
FPKM1_group_10351_transcript_2	26	49	1	1	0	2	1	3	0	1	1	1	1	0	4	0	0	0	0	0	0	2	1	0	0	0	0	0	0	1	0	0	0	0	0	0	0	0	0	0	0	0	0	0	0	0	0	13	100
FPKM1_group_10352_transcript_1	6	3	0	0	1	0	0	0	0	3	2	0	1	0	0	0	0	0	0	0	0	0	1	11	0	1	1	1	0	0	1	0	0	0	0	0	0	1	0	0	0	0	0	0	0	0	0	7	30
FPKM1_group_10352_transcript_2	63	65	1	3	2	2	0	0	0	2	59	3	1	0	9	0	1	0	0	0	12	0	24	8	8	0	1	1	0	0	0	0	0	0	1	0	0	8	0	0	0	0	0	0	0	0	1	40	126
FPKM1_group_10352_transcript_3	20	17	0	3	0	2	0	6	0	0	5	0	0	0	2	0	0	0	0	0	1	0	2	2	0	0	0	0	0	1	4	0	0	0	0	1	0	0	0	0	0	0	0	0	0	0	0	18	35
FPKM1_group_10353_transcript_1	5	18	0	0	0	0	0	0	0	0	14	0	0	0	3	0	0	0	0	0	0	0	0	0	0	0	0	0	0	0	0	0	0	0	0	0	0	0	0	0	0	0	1	0	0	0	0	13	1
FPKM1_group_10354_transcript_1	3	11	0	0	0	0	0	0	0	0	0	0	0	0	1	0	0	0	0	0	0	0	0	0	0	0	0	0	0	0	0	0	0	0	0	0	0	0	0	0	0	0	0	0	0	0	0	0	0
FPKM1_group_10355_transcript_1	6	11	0	0	0	0	0	1	0	0	0	0	0	0	3	0	0	0	0	1	0	4	0	0	1	0	0	0	0	0	0	0	0	0	0	0	0	0	0	0	0	0	0	0	1	0	0	0	1
FPKM1_group_10356_transcript_1	0	3	0	0	0	0	0	0	0	0	0	0	0	0	0	0	0	0	0	0	0	0	0	0	4	3	1	5	1	0	0	0	0	0	0	0	0	0	0	0	0	0	0	0	0	0	0	1	0
FPKM1_group_10357_transcript_1	0	1	0	0	0	0	0	0	0	0	3	0	0	0	0	0	0	0	0	0	0	0	1	0	0	0	0	0	0	0	0	0	0	0	0	0	0	0	0	0	0	0	0	0	0	0	0	0	0
FPKM1_group_10357_transcript_2	0	0	0	0	0	0	0	0	0	0	0	0	0	0	0	0	0	0	0	0	0	0	0	0	2	0	0	0	1	0	0	0	0	0	0	0	0	0	0	0	0	0	0	0	0	0	0	0	0
FPKM1_group_10357_transcript_3	0	3	0	0	0	0	0	0	0	0	1	0	0	0	0	0	0	0	0	0	0	0	0	0	0	0	1	0	1	0	0	0	0	0	0	0	0	0	0	0	0	0	0	0	0	0	0	0	0
FPKM1_group_10358_transcript_1	1	7	0	0	0	0	0	0	0	0	0	1	2	0	1	0	0	0	1	0	0	0	3	0	5	0	2	1	0	0	0	0	0	0	0	0	0	0	0	0	0	0	0	1	3	0	1	0	0
FPKM1_group_10359_transcript_1	0	3	0	0	0	0	0	0	0	0	1	0	0	0	0	0	0	0	0	0	0	0	0	0	0	0	0	0	0	0	0	0	0	0	0	0	0	0	0	0	0	0	0	0	0	0	1	0	0
FPKM1_group_1035_transcript_1	10	11	0	0	0	0	0	0	0	0	1	0	0	0	0	0	0	0	0	0	0	0	0	0	0	0	0	0	0	0	0	0	0	0	0	0	0	0	0	0	0	0	0	0	0	0	0	0	0
FPKM1_group_10360_transcript_1	0	2	0	0	0	0	0	0	0	0	2	0	0	0	1	0	0	0	0	0	0	1	0	0	0	0	0	0	0	1	0	0	0	0	0	0	0	0	0	0	0	0	0	0	1	1	1	0	0
FPKM1_group_10361_transcript_1	1	5	0	0	0	0	0	0	0	0	2	1	0	0	0	0	0	0	0	0	0	0	0	0	0	0	0	0	0	0	0	0	0	0	0	0	0	0	0	0	0	0	0	0	0	0	0	0	0
FPKM1_group_10362_transcript_1	0	0	0	0	0	0	0	0	0	0	1	0	0	0	0	0	0	0	0	0	0	0	0	0	0	0	0	0	0	0	0	0	0	0	0	0	0	0	0	0	0	0	0	0	0	0	0	0	0
FPKM1_group_10362_transcript_2	0	13	0	0	0	0	0	0	0	0	0	0	0	0	0	0	0	0	0	0	0	0	0	0	0	0	0	0	0	3	0	0	0	0	0	0	0	2	2	0	0	0	0	0	0	0	0	0	0
FPKM1_group_10363_transcript_1	0	0	0	0	0	0	0	0	0	0	1	0	0	0	0	0	0	0	0	0	0	0	0	0	0	0	0	0	0	0	0	0	0	0	0	0	0	0	0	0	0	0	0	0	0	0	0	0	0
FPKM1_group_10364_transcript_1	0	0	0	0	0	0	0	0	0	0	0	0	0	0	1	0	0	0	0	0	0	0	0	0	0	0	0	0	0	0	0	0	0	0	0	0	0	0	0	0	0	0	0	0	0	0	0	0	0
FPKM1_group_10365_transcript_1	1	1	0	0	0	0	0	0	0	0	0	0	0	0	0	0	0	0	0	1	0	4	0	0	0	0	0	0	0	1	1	0	0	0	0	0	0	2	0	0	0	0	2	2	0	0	4	2	3
FPKM1_group_10365_transcript_2	1	3	0	0	0	0	0	0	0	0	1	0	1	0	0	0	0	0	0	3	0	5	4	0	0	0	0	0	0	2	1	0	1	0	3	0	0	8	0	0	0	0	1	1	1	1	8	24	7
FPKM1_group_10365_transcript_3	1	6	0	0	0	0	0	0	0	0	1	1	0	0	1	0	0	0	0	0	0	9	0	1	0	0	1	0	0	2	1	0	3	0	1	0	0	7	1	0	0	0	0	1	0	0	5	46	32
FPKM1_group_10366_transcript_1	0	0	0	0	0	0	0	0	0	0	1	0	0	0	0	0	0	0	0	0	0	2	1	0	0	0	0	0	0	0	0	0	0	0	0	0	0	0	0	0	0	0	0	0	0	0	0	2	0
FPKM1_group_10366_transcript_2	0	7	0	0	0	0	0	0	0	0	3	0	0	0	2	1	0	0	0	0	0	17	1	5	0	0	0	0	0	1	0	0	0	2	0	0	0	57	0	1	1	0	0	1	2	1	11	14	8
FPKM1_group_10367_transcript_1	0	1	0	0	0	0	0	0	0	0	1	1	0	0	0	0	0	0	0	0	0	8	2	3	0	0	0	0	0	0	0	0	0	0	0	0	0	16	0	1	1	0	0	1	1	1	2	4	3
FPKM1_group_10367_transcript_2	0	1	0	0	0	0	0	0	0	0	0	0	0	0	0	0	1	0	0	0	0	1	0	1	0	0	0	0	0	0	0	0	0	0	0	0	0	4	1	1	1	0	0	0	0	0	0	1	0
FPKM1_group_10367_transcript_3	0	1	0	0	0	0	0	0	0	0	2	1	0	0	0	1	0	0	0	0	0	11	1	5	0	0	0	0	0	0	1	0	0	0	1	0	1	28	1	0	0	0	0	0	1	0	4	2	2
FPKM1_group_10368_transcript_1	1	1	0	0	0	0	0	0	0	0	0	0	0	0	0	0	0	0	0	0	0	0	1	0	0	0	0	0	0	0	0	0	0	0	0	0	0	0	0	0	0	0	0	0	0	0	0	1	0
FPKM1_group_10369_transcript_1	0	2	0	0	0	0	0	0	0	0	1	0	0	0	0	0	0	0	0	0	0	1	0	0	0	0	0	0	0	4	0	0	0	0	0	0	0	1	1	0	0	0	0	0	0	0	1	1	0
FPKM1_group_1036_transcript_1	8	4	0	0	0	0	0	1	0	0	0	0	0	0	0	0	0	0	0	0	0	0	0	0	0	0	0	0	0	0	0	0	0	0	0	0	0	0	0	0	0	0	0	0	0	0	0	78	1
FPKM1_group_10370_transcript_1	0	0	0	0	0	0	0	0	0	0	1	0	0	0	0	0	0	0	0	0	0	0	0	0	0	0	0	0	0	0	0	0	0	0	0	0	0	0	0	0	0	0	0	0	0	0	0	0	0
FPKM1_group_10371_transcript_1	0	1	0	0	0	0	0	0	0	0	1	0	0	0	0	0	0	0	0	0	0	0	0	0	0	0	0	0	0	0	0	0	0	0	0	0	0	0	0	0	0	0	0	0	1	0	0	0	0
FPKM1_group_10372_transcript_1	0	1	0	0	0	0	0	0	0	0	2	0	0	0	0	0	0	0	0	0	0	0	0	0	0	0	0	0	0	2	0	0	0	0	0	0	0	2	0	0	0	0	0	0	0	0	3	0	0
FPKM1_group_10373_transcript_1	0	4	0	0	0	0	0	0	0	0	0	0	0	0	1	0	0	0	0	0	0	0	0	0	0	0	0	1	0	0	0	0	0	0	0	0	0	1	0	0	0	0	0	0	0	0	5	1	0
FPKM1_group_10373_transcript_2	0	0	0	0	0	0	0	0	0	0	0	0	0	0	0	0	0	0	0	0	0	0	0	0	0	0	0	0	0	0	0	0	0	0	0	0	0	4	0	0	0	0	0	0	0	0	0	1	0
FPKM1_group_10373_transcript_3	0	3	0	0	0	0	0	0	0	0	3	0	0	0	0	0	0	0	1	0	0	0	0	0	0	0	0	0	0	1	0	0	0	0	0	0	0	4	0	0	0	0	0	0	0	0	1	0	0
FPKM1_group_10373_transcript_4	0	3	0	0	0	0	0	1	0	0	1	0	0	0	1	0	0	0	0	0	0	0	0	0	0	0	0	0	0	0	0	0	0	0	0	0	0	0	0	0	0	0	0	0	0	0	1	0	0
FPKM1_group_10373_transcript_5	3	3	0	0	0	0	0	0	0	0	0	0	0	0	0	0	0	0	0	0	0	0	0	0	0	0	0	0	0	1	0	0	0	0	0	0	0	6	0	0	0	0	0	0	0	0	1	0	0
FPKM1_group_10374_transcript_1	0	0	0	0	0	0	0	0	0	0	3	0	0	0	0	0	0	0	0	0	0	0	0	0	0	0	0	0	0	0	0	0	0	0	0	0	0	0	0	0	0	0	0	0	0	0	0	0	0
FPKM1_group_10375_transcript_1	1	1	0	0	0	0	0	0	0	0	1	1	1	0	0	0	0	0	0	0	0	0	0	0	0	0	0	0	0	2	0	0	0	0	0	0	0	0	0	0	0	0	0	0	0	0	0	1	0
FPKM1_group_10375_transcript_2	1	0	0	0	0	0	0	0	0	0	0	0	0	0	1	1	0	0	0	0	0	0	0	0	0	0	0	0	0	2	0	0	0	0	0	0	0	2	0	0	0	0	0	0	0	0	1	0	0
FPKM1_group_10376_transcript_1	0	12	0	0	0	0	0	0	0	0	1	0	0	0	1	0	0	0	0	0	0	0	0	0	0	0	0	0	0	1	0	0	0	0	0	0	0	8	0	0	0	0	0	0	0	0	1	0	0
FPKM1_group_10376_transcript_2	1	1	0	0	0	0	0	0	0	0	0	1	0	0	0	0	0	0	1	0	0	0	0	0	0	0	0	0	0	0	0	0	0	0	0	0	0	3	0	0	0	0	0	0	0	0	3	3	0
FPKM1_group_10377_transcript_1	3	5	0	0	0	0	0	0	0	0	0	0	0	0	2	0	0	0	0	0	0	0	0	0	0	0	0	0	0	0	0	0	0	0	0	0	0	19	0	1	1	0	0	0	1	0	1	0	0
FPKM1_group_10377_transcript_2	0	1	0	0	0	0	0	0	0	0	0	0	0	0	2	0	0	0	0	0	0	0	0	0	0	0	0	0	0	2	0	0	0	0	0	0	0	1	0	0	0	0	0	0	0	0	1	0	0
FPKM1_group_10378_transcript_1	2	0	0	0	0	0	0	0	0	0	1	1	0	0	1	0	0	0	0	0	0	0	0	0	0	0	0	0	0	0	0	0	0	0	0	0	0	0	0	0	0	0	0	0	0	0	1	0	0
FPKM1_group_10378_transcript_2	4	6	0	0	0	0	0	0	0	0	3	1	0	0	0	0	0	0	0	0	0	0	0	0	0	0	0	0	0	0	0	0	0	0	0	0	0	0	1	0	0	0	0	0	0	0	0	0	0
FPKM1_group_10379_transcript_1	1	0	0	0	0	0	0	0	0	0	2	0	0	1	5	0	0	0	0	0	0	0	0	0	0	0	0	0	0	0	0	0	0	0	0	0	0	0	0	0	0	0	0	0	0	0	0	0	1
FPKM1_group_10379_transcript_2	1	2	0	0	0	0	0	0	0	0	0	1	0	0	2	0	0	0	0	0	0	0	0	0	0	0	0	0	0	1	0	0	0	0	0	0	0	0	0	0	0	0	0	0	0	0	0	0	0
FPKM1_group_1037_transcript_1	251	83	0	0	0	1	1	1	0	1	3	0	0	0	39	0	0	0	3	0	1	4	1	0	0	0	0	3	0	1	0	0	0	0	0	0	0	1	0	0	0	1	0	0	0	0	1	16	22
FPKM1_group_10380_transcript_1	1	0	0	0	0	0	0	0	0	0	0	0	0	0	1	0	0	10	0	0	0	1	0	0	0	0	0	0	0	0	0	0	0	0	0	0	0	31	0	0	0	0	0	0	0	0	5	1	1
FPKM1_group_10381_transcript_1	0	3	0	0	0	0	0	0	0	0	0	0	0	0	1	0	0	0	0	0	0	0	0	0	0	0	0	0	0	0	0	0	0	0	0	0	0	0	0	0	0	0	0	0	0	0	0	0	0
FPKM1_group_10382_transcript_1	0	0	0	0	0	0	0	0	0	0	2	0	0	0	0	0	0	0	0	0	0	1	0	0	0	0	0	0	0	0	0	0	0	0	0	0	0	0	0	0	0	0	0	0	0	0	4	0	0
FPKM1_group_10382_transcript_2	8	2	0	0	0	0	0	0	0	0	0	0	0	0	0	0	0	0	0	0	0	2	0	0	0	0	0	0	0	0	0	0	0	0	0	0	0	0	0	0	0	0	0	0	0	0	3	0	1
FPKM1_group_10382_transcript_3	1	7	0	0	0	0	0	0	0	0	2	0	0	1	0	0	0	0	0	0	0	1	1	0	0	0	0	0	0	1	0	0	0	0	0	0	1	21	0	0	0	0	0	0	0	0	7	1	0
FPKM1_group_10383_transcript_1	2	3	0	0	0	0	0	0	0	0	0	0	0	0	0	0	0	0	0	0	0	1	0	0	0	0	0	0	0	0	2	0	0	0	0	0	0	1	0	1	0	0	0	0	1	0	3	0	1
FPKM1_group_10383_transcript_2	11	9	0	0	0	0	0	1	0	0	0	0	0	0	2	0	0	0	0	0	0	1	1	1	0	0	0	0	0	1	0	0	0	0	0	0	0	29	0	0	0	0	0	0	0	0	7	0	1
FPKM1_group_10383_transcript_3	12	4	2	0	1	0	0	0	1	0	0	0	0	0	0	0	0	0	0	0	0	1	0	0	0	0	0	0	0	0	0	0	1	0	0	0	0	7	0	0	0	0	0	0	0	0	6	0	0
FPKM1_group_10383_transcript_4	3	4	0	0	0	0	0	0	0	0	0	0	0	0	0	0	0	0	0	0	0	1	0	0	0	0	0	0	0	0	0	0	0	0	0	0	0	0	0	0	0	0	0	0	0	0	0	0	0
FPKM1_group_10383_transcript_5	1	3	0	0	0	0	0	0	0	0	1	0	0	0	1	0	0	5	0	0	0	2	0	0	0	0	0	0	0	0	0	0	0	0	0	0	0	3	0	0	0	0	0	0	0	0	1	1	1
FPKM1_group_10384_transcript_1	2	1	0	0	0	0	0	0	0	0	0	0	0	0	0	0	0	0	0	1	0	1	0	0	0	0	0	0	0	0	0	0	0	0	0	0	0	5	1	0	0	0	0	0	1	0	0	3	3
FPKM1_group_10385_transcript_1	2	10	0	0	0	0	0	0	0	0	0	0	0	0	1	0	0	0	0	0	0	0	0	0	1	0	0	0	0	0	0	0	0	0	0	0	0	0	0	0	0	0	0	0	0	0	0	0	8
FPKM1_group_10385_transcript_2	8	20	0	0	0	0	0	0	0	0	1	0	0	0	5	0	0	0	0	0	0	1	0	2	1	0	0	0	0	1	0	0	0	0	0	0	0	5	0	1	1	0	0	1	0	0	0	0	15
FPKM1_group_10386_transcript_1	20	18	0	0	0	0	0	0	0	0	0	2	0	0	6	0	0	0	0	0	0	4	2	0	0	0	0	0	1	1	0	0	0	0	3	0	0	1	2	1	0	0	0	0	0	1	0	2	12
FPKM1_group_10386_transcript_2	61	41	0	0	1	0	0	0	1	0	2	1	0	0	13	1	1	0	0	1	0	9	2	0	2	0	0	1	1	1	0	0	0	0	0	0	0	3	2	2	1	1	0	0	1	1	0	4	24
FPKM1_group_10387_transcript_1	25	37	0	0	0	0	0	0	0	0	1	0	0	0	8	0	0	4	1	0	2	8	0	0	2	1	1	0	0	1	0	0	1	0	0	0	0	4	0	0	0	0	1	1	1	0	0	0	4
FPKM1_group_10387_transcript_2	61	53	0	0	0	1	1	1	0	0	1	1	0	0	4	0	0	0	0	0	0	10	0	0	2	0	0	0	0	1	0	0	0	0	1	0	1	0	2	1	1	2	1	2	3	0	0	2	4
FPKM1_group_10387_transcript_3	46	47	2	0	0	0	0	0	0	0	0	2	1	1	7	0	0	0	0	1	0	4	0	0	0	0	0	0	2	3	1	0	0	0	0	0	0	2	0	0	0	0	0	2	0	0	0	3	11
FPKM1_group_10388_transcript_1	19	27	0	0	0	0	0	0	1	0	1	1	1	0	11	0	1	0	0	1	0	4	0	0	1	0	0	0	0	0	1	0	0	0	0	0	0	1	1	0	0	0	0	3	0	0	0	0	10
FPKM1_group_10389_transcript_1	48	31	0	3	1	0	0	2	0	0	2	0	1	0	5	0	0	0	0	3	0	5	0	0	0	0	0	0	0	0	0	0	0	0	0	0	0	8	0	2	2	1	0	2	0	0	0	2	3
FPKM1_group_10389_transcript_2	357	413	3	4	2	0	1	2	0	2	7	4	0	1	6	2	0	8	3	4	1	20	3	0	10	3	8	0	0	6	0	0	1	1	0	0	2	0	1	0	0	3	3	10	11	3	2	4	8
FPKM1_group_10389_transcript_3	49	34	1	1	2	0	0	0	0	0	1	0	0	0	7	0	0	0	0	0	0	7	1	0	1	0	0	0	0	1	0	0	4	0	1	0	0	9	0	0	0	0	0	0	0	0	0	2	4
FPKM1_group_1038_transcript_1	42	11	0	0	0	0	0	0	0	0	0	0	0	0	3	4	0	0	1	0	0	0	1	0	0	0	0	0	0	1	0	0	0	0	0	0	0	0	1	2	1	2	0	0	0	0	0	3	1
FPKM1_group_1038_transcript_2	31	13	0	0	0	0	0	0	0	0	0	0	0	0	4	0	0	0	0	1	0	0	0	0	0	0	0	0	1	0	0	0	0	0	0	0	0	0	0	0	0	1	0	0	0	0	0	2	5
FPKM1_group_10390_transcript_1	19	2	0	0	0	0	0	7	0	0	1	0	0	0	1	0	1	0	0	0	0	1	0	0	0	0	0	0	0	0	0	0	0	0	0	0	0	0	0	1	1	0	0	1	0	0	0	0	3
FPKM1_group_10391_transcript_1	2	3	0	0	0	0	0	0	0	0	2	0	0	0	0	0	0	1	0	0	0	1	0	0	0	0	0	0	0	0	0	0	0	0	0	0	0	0	0	0	0	0	0	0	0	0	0	0	1
FPKM1_group_10391_transcript_2	0	3	0	0	0	0	0	0	0	0	0	0	0	0	0	0	0	0	0	0	0	0	0	0	0	0	0	0	0	0	0	0	0	0	0	0	0	0	0	1	1	0	0	0	0	0	0	0	1
FPKM1_group_10392_transcript_1	22	3	0	0	0	0	0	0	0	0	2	0	0	0	0	0	0	0	0	0	1	0	0	0	0	0	0	0	0	0	0	0	0	0	0	0	0	0	0	0	0	0	0	1	0	0	0	1	1
FPKM1_group_10393_transcript_1	15	3	0	0	0	0	0	0	0	0	0	0	0	0	0	0	0	0	0	0	0	0	0	0	0	0	0	0	0	1	0	0	0	0	0	0	0	0	0	0	0	0	0	0	0	0	0	0	0
FPKM1_group_10393_transcript_2	20	13	0	0	0	0	0	0	0	0	2	0	0	0	0	0	0	0	1	0	0	0	0	0	0	0	0	0	0	0	0	0	0	0	0	0	0	0	0	0	0	0	0	0	0	0	0	0	0
FPKM1_group_10394_transcript_1	12	4	0	0	0	0	0	0	0	0	0	0	0	0	0	0	0	0	0	0	0	0	0	0	0	0	0	0	0	0	0	0	0	0	0	0	0	0	0	0	0	0	0	0	0	0	0	0	0
FPKM1_group_10395_transcript_1	27	21	0	0	0	0	0	0	0	0	0	0	0	0	0	0	0	0	0	0	0	0	0	0	0	0	0	0	0	0	0	0	0	0	0	0	0	0	0	0	0	0	0	0	0	0	0	0	0
FPKM1_group_10396_transcript_1	8	2	0	0	0	0	0	0	0	0	0	0	0	0	0	0	0	0	0	0	0	0	0	0	0	0	0	0	0	0	0	0	0	0	0	0	0	0	0	0	0	0	0	0	0	0	0	0	0
FPKM1_group_10396_transcript_2	12	3	0	0	0	0	0	0	0	0	0	0	0	0	1	0	0	0	0	0	0	0	0	0	0	0	0	0	0	0	1	0	0	0	0	0	0	0	0	0	0	0	0	0	0	0	0	0	0
FPKM1_group_10397_transcript_1	16	5	0	0	0	0	0	0	0	0	0	0	0	0	2	1	0	0	0	1	0	0	0	0	1	0	1	0	1	0	1	1	0	0	0	0	1	0	0	0	0	0	0	0	0	0	0	0	0
FPKM1_group_10398_transcript_1	1	6	0	0	0	0	0	0	0	0	1	0	0	0	0	0	0	0	0	0	0	0	0	0	0	0	0	0	0	0	0	0	0	0	0	0	0	0	0	0	0	0	0	0	0	0	0	0	0
FPKM1_group_10399_transcript_1	11	4	0	0	0	0	0	0	0	0	0	0	0	0	0	0	0	0	0	0	0	0	0	0	0	0	0	0	0	0	0	0	1	1	0	0	0	0	0	1	1	0	0	0	0	0	0	0	0
FPKM1_group_1039_transcript_1	990	546	4	7	6	0	1	9	1	1	12	1	0	0	18	0	0	0	0	4	0	5	0	0	20	0	19	2	3	4	1	0	0	0	0	0	0	1	0	3	2	3	2	2	0	3	3	0	25
FPKM1_group_103_transcript_1	0	0	0	0	0	0	0	0	0	0	0	0	0	0	1	0	0	0	0	0	0	0	0	0	0	0	0	0	0	0	0	0	0	0	0	0	0	0	0	0	0	0	0	0	0	0	0	0	0
FPKM1_group_10400_transcript_1	15	7	0	0	0	0	0	0	0	0	0	0	0	0	0	0	0	0	0	0	0	0	0	0	0	0	0	0	0	0	0	0	0	0	0	0	0	0	0	0	0	0	0	0	0	0	0	0	0
FPKM1_group_10401_transcript_1	13	12	0	0	0	0	0	0	0	0	1	0	0	0	0	0	0	0	0	0	0	0	0	0	0	0	0	0	0	0	0	0	0	0	0	0	0	0	0	0	0	0	0	0	0	0	0	0	0
FPKM1_group_10402_transcript_1	2	7	0	0	0	0	0	0	0	0	1	0	0	0	0	0	0	0	0	0	0	0	0	0	0	0	0	0	0	0	0	0	0	0	0	0	0	0	0	0	0	0	0	0	0	0	0	0	0
FPKM1_group_10402_transcript_2	5	1	0	0	0	0	0	0	0	0	0	0	0	0	0	0	0	0	0	0	0	0	0	0	0	0	0	0	0	0	0	0	0	0	0	0	0	0	0	0	0	0	0	0	0	0	0	0	0
FPKM1_group_10403_transcript_1	10	0	0	0	0	0	0	0	0	0	0	0	0	0	1	0	0	0	0	0	0	0	0	0	0	0	0	3	0	0	0	0	0	0	0	0	0	0	0	0	0	0	0	0	0	0	0	0	0
FPKM1_group_10404_transcript_1	66	61	0	1	0	0	0	0	0	0	0	7	1	2	36	0	1	0	4	1	0	0	0	0	0	0	0	0	0	6	0	0	0	0	0	0	2	0	4	2	2	0	0	1	0	0	1	2	5
FPKM1_group_10405_transcript_1	5	6	0	0	0	0	0	0	0	0	1	0	0	1	11	0	0	1	0	0	0	1	0	0	0	0	0	0	0	0	0	0	0	1	1	2	0	0	0	0	0	1	0	1	0	0	0	1	10
FPKM1_group_10406_transcript_1	0	3	0	0	0	0	0	0	0	0	0	0	0	0	0	0	0	0	0	0	0	0	0	0	0	0	0	0	0	0	0	0	0	0	0	0	0	0	0	0	0	0	0	0	0	0	0	0	0
FPKM1_group_10407_transcript_1	15	21	0	2	0	1	0	0	1	0	0	0	0	0	2	0	0	0	0	0	0	0	0	0	3	3	1	14	5	1	0	0	0	0	0	0	0	0	0	0	0	0	0	0	2	0	0	0	2
FPKM1_group_10407_transcript_2	13	9	0	0	0	0	0	0	0	0	0	0	0	0	2	0	0	0	0	1	0	0	0	0	0	0	0	0	0	1	0	0	0	0	0	0	0	0	0	0	0	0	0	1	0	0	0	0	1
FPKM1_group_10407_transcript_3	829	694	6	3	5	1	5	29	2	3	3	5	3	11	97	6	2	6	7	28	3	23	1	0	91	5	4	8	11	53	1	0	0	0	2	0	1	17	9	1	0	3	1	11	9	10	0	1	15
FPKM1_group_10407_transcript_4	847	710	5	10	6	1	6	30	2	2	3	11	3	8	61	1	4	1	7	26	0	25	0	0	12	2	8	3	7	62	0	0	0	1	1	0	1	20	12	18	12	1	2	11	11	6	3	2	12
FPKM1_group_10408_transcript_1	16	13	0	0	0	0	0	0	0	0	0	0	0	0	0	0	0	0	0	1	0	1	0	0	0	0	0	0	0	0	0	0	1	0	1	0	0	0	0	0	0	0	0	0	1	1	0	0	1
FPKM1_group_10409_transcript_1	10	2	0	0	0	0	0	0	0	0	0	1	0	0	11	0	0	0	0	2	0	0	0	0	0	0	0	0	0	0	0	0	0	0	0	0	0	0	0	0	0	0	0	0	0	0	0	0	0
FPKM1_group_1040_transcript_1	87	88	2	0	0	0	1	1	0	0	0	1	1	0	14	0	0	1	0	0	0	2	0	0	20	1	5	0	6	0	1	1	0	0	0	0	0	0	0	2	1	0	0	1	3	0	1	1	10
FPKM1_group_1040_transcript_2	713	341	3	4	2	1	1	4	0	1	8	2	3	2	38	2	0	0	2	1	0	12	0	0	39	6	12	4	5	6	0	0	1	0	0	0	0	3	0	2	1	0	0	0	1	1	3	12	35
FPKM1_group_10410_transcript_1	0	1	0	0	0	0	0	0	0	0	1	1	0	0	0	0	0	0	0	0	0	7	0	0	0	0	0	0	0	0	0	0	0	0	0	0	0	0	0	2	2	0	0	0	0	0	0	0	2
FPKM1_group_10411_transcript_1	1	1	0	0	0	0	0	0	0	0	0	5	0	1	6	0	0	0	1	2	0	1	0	0	0	0	0	0	0	0	0	0	0	0	0	0	0	0	2	1	1	0	0	0	0	0	1	0	0
FPKM1_group_10412_transcript_1	0	0	0	0	0	0	0	0	0	0	0	2	0	1	4	0	0	0	0	0	0	0	0	0	0	0	0	0	0	0	0	0	0	0	0	0	0	0	0	0	0	0	0	0	0	0	0	0	0
FPKM1_group_10412_transcript_2	5	7	0	0	0	0	0	0	0	0	0	0	0	0	4	0	0	1	0	0	0	0	0	0	0	0	0	0	0	1	0	0	0	0	0	0	0	2	0	0	0	0	0	0	0	0	0	0	0
FPKM1_group_10412_transcript_3	0	3	0	0	0	0	0	0	0	0	1	0	1	0	4	0	0	1	1	1	0	0	0	0	0	0	0	0	0	1	0	0	0	0	0	0	0	0	0	0	0	0	0	0	0	0	0	0	0
FPKM1_group_10413_transcript_1	0	3	0	0	0	0	0	0	0	0	1	0	0	0	2	0	0	0	0	0	0	0	0	0	0	0	0	0	0	0	0	0	0	0	0	0	0	0	0	0	0	0	0	0	0	0	0	0	0
FPKM1_group_10414_transcript_1	1	5	0	0	0	0	0	0	0	0	0	0	1	0	1	0	0	0	0	1	0	0	0	0	0	0	0	0	0	0	0	0	0	0	0	0	0	0	0	0	0	0	0	0	0	0	0	0	1
FPKM1_group_10415_transcript_1	0	1	0	0	0	0	0	0	0	0	1	1	2	0	8	0	0	0	0	0	0	0	0	0	0	0	0	0	0	0	0	0	0	0	0	0	0	0	1	2	2	0	0	0	0	0	0	0	0
FPKM1_group_10416_transcript_1	0	1	0	0	0	0	0	0	0	0	1	0	0	0	0	0	0	0	0	0	0	0	0	0	0	0	0	0	0	1	0	0	0	0	0	0	0	0	0	1	0	0	0	0	0	0	0	0	0
FPKM1_group_10417_transcript_1	0	1	0	0	0	0	0	0	0	0	0	0	0	0	0	0	0	0	0	0	0	0	0	0	0	0	0	0	0	0	0	0	0	0	0	0	0	0	0	0	0	0	0	0	0	0	0	0	0
FPKM1_group_10418_transcript_1	0	2	0	0	0	0	0	0	0	0	0	0	0	0	0	0	0	0	0	0	0	0	0	0	0	0	0	0	0	0	0	0	0	0	0	0	0	0	0	0	0	0	0	0	0	0	0	0	0
FPKM1_group_10419_transcript_1	0	1	0	0	0	0	0	0	0	0	2	0	0	0	1	0	0	0	0	0	0	0	0	0	0	0	0	0	0	0	0	0	0	0	0	0	0	0	0	0	0	0	0	0	0	0	1	0	0
FPKM1_group_1041_transcript_1	573	173	1	2	3	1	2	7	2	1	16	2	0	1	43	0	0	0	2	0	0	5	1	0	3	0	3	5	0	6	0	0	0	0	0	0	0	2	1	0	0	1	3	0	2	1	3	7	25
FPKM1_group_10420_transcript_1	1	1	0	1	0	0	0	0	0	0	0	1	0	0	4	0	0	0	1	0	0	0	0	0	0	0	0	0	0	1	0	0	0	0	0	0	0	0	0	1	1	0	0	0	0	0	0	0	1
FPKM1_group_10420_transcript_2	0	2	0	0	0	0	0	0	0	0	2	0	0	0	1	0	0	0	0	0	0	0	0	0	0	0	0	0	0	0	0	0	0	0	0	0	0	0	0	0	0	0	0	0	0	0	0	0	0
FPKM1_group_10421_transcript_1	3	0	0	0	0	0	0	0	0	0	0	0	0	0	0	0	0	0	0	0	1	0	0	0	0	0	0	0	0	0	0	0	0	0	0	0	0	0	0	0	0	0	0	1	0	0	0	0	0
FPKM1_group_10422_transcript_1	0	1	0	0	0	0	0	0	0	0	0	0	0	0	0	0	0	0	0	0	0	0	0	0	0	0	0	0	0	0	0	0	0	0	0	0	0	0	0	0	0	0	0	0	0	0	0	0	0
FPKM1_group_10422_transcript_2	2	1	0	0	0	0	0	0	0	0	2	0	0	0	0	0	0	0	0	0	0	0	0	0	0	0	0	0	0	0	0	0	0	0	0	0	0	0	0	0	0	4	0	0	0	0	0	0	0
FPKM1_group_10423_transcript_1	6	9	0	0	0	0	0	0	0	0	1	0	0	0	0	0	0	0	0	0	0	0	0	0	0	0	0	0	0	2	0	0	0	0	0	0	0	0	0	0	0	0	0	1	0	0	0	0	0
FPKM1_group_10423_transcript_2	1	2	0	0	0	0	0	0	0	0	1	0	0	0	0	0	0	0	0	0	0	0	0	0	0	0	0	0	0	0	0	0	0	0	0	0	0	2	0	0	0	2	0	0	0	0	1	0	0
FPKM1_group_10424_transcript_1	1	5	0	0	0	0	0	0	0	0	0	0	0	0	0	0	0	0	0	0	0	0	0	0	0	0	0	0	0	2	0	0	0	0	0	0	0	0	0	0	0	0	0	1	0	0	0	0	0
FPKM1_group_10425_transcript_1	0	1	0	0	0	0	0	0	0	0	1	0	0	0	0	0	0	0	0	0	0	0	0	1	0	0	0	0	0	0	0	0	0	0	0	0	0	0	0	0	0	0	0	0	0	0	0	0	0
FPKM1_group_10426_transcript_1	0	1	0	0	0	0	0	0	0	0	0	0	0	0	0	0	0	0	0	0	0	0	0	0	0	0	0	0	0	0	0	0	0	0	0	0	0	0	0	0	0	1	0	0	0	0	0	0	0
FPKM1_group_10427_transcript_1	2	4	0	0	0	0	0	0	0	0	3	0	0	0	0	0	0	0	0	0	0	0	1	0	0	0	0	0	0	3	0	0	0	0	0	0	0	5	0	0	0	5	0	0	0	0	0	0	0
FPKM1_group_10428_transcript_1	2	13	0	0	0	0	0	0	0	0	1	0	0	0	0	0	0	0	0	0	0	0	0	0	0	0	0	0	0	1	0	0	0	0	0	0	0	0	0	0	0	4	0	1	0	0	0	0	0
FPKM1_group_10429_transcript_1	6	10	0	0	0	0	0	0	0	0	0	0	0	0	0	0	0	0	0	0	0	0	0	0	0	0	0	0	0	0	0	0	0	0	0	0	0	0	0	0	0	0	0	0	0	0	0	0	0
FPKM1_group_10429_transcript_2	24	32	0	0	0	0	0	0	0	0	1	0	0	0	0	0	0	0	0	0	0	0	0	0	0	0	0	0	0	0	0	0	0	0	0	0	0	0	0	0	0	0	0	0	0	0	0	0	0
FPKM1_group_1042_transcript_1	1	5	1	2	4	0	0	2	2	2	3	0	0	0	7	0	0	1	0	0	0	4	1	0	5	0	0	0	2	0	0	1	0	0	0	0	1	1	1	9	7	0	0	0	0	0	0	4	8
FPKM1_group_1042_transcript_2	6	3	0	1	4	0	0	1	1	1	2	0	0	0	3	0	0	0	0	0	0	5	0	0	9	0	0	0	2	0	0	0	0	1	0	0	0	0	3	23	17	0	0	0	0	0	0	6	8
FPKM1_group_10430_transcript_1	15	11	0	0	0	0	0	0	0	0	0	0	0	0	0	0	0	0	0	0	0	0	0	0	0	0	0	0	0	0	0	0	0	0	0	0	0	0	0	0	0	0	0	0	0	0	0	0	0
FPKM1_group_10430_transcript_2	103	99	0	0	0	0	1	1	0	0	6	2	1	0	2	0	0	0	0	0	0	4	0	0	0	0	1	0	1	3	0	0	0	0	1	0	0	2	0	0	1	6	0	0	0	0	1	1	1
FPKM1_group_10430_transcript_3	80	23	0	1	0	0	0	0	0	0	1	0	0	0	2	0	0	0	0	0	0	0	0	1	0	0	0	0	0	0	0	0	0	0	0	0	0	0	0	0	0	5	0	0	0	0	2	0	0
FPKM1_group_10431_transcript_1	4	4	0	2	0	1	0	0	0	0	5	0	0	0	0	0	0	0	0	0	0	0	0	0	0	0	0	0	0	0	0	0	0	0	0	0	0	0	0	0	0	2	0	2	0	0	0	0	0
FPKM1_group_10432_transcript_1	0	2	0	0	0	0	0	0	0	0	0	0	0	0	0	0	0	0	0	0	0	0	0	0	0	0	0	0	0	0	0	0	0	0	0	0	0	0	0	0	0	0	0	0	0	0	0	0	0
FPKM1_group_10432_transcript_2	4	2	0	0	0	0	0	0	0	0	1	0	0	0	0	0	0	0	0	0	0	0	0	0	0	0	0	0	0	0	0	0	0	0	0	0	0	0	0	0	0	0	0	0	0	0	0	1	0
FPKM1_group_10433_transcript_1	0	1	0	0	0	0	0	0	0	0	0	0	0	0	0	0	0	0	0	0	0	0	0	0	0	0	0	0	0	0	0	0	0	0	0	0	0	0	0	0	0	0	0	0	0	0	0	0	1
FPKM1_group_10434_transcript_1	6	11	0	0	0	0	0	0	0	0	0	0	0	0	0	0	0	0	0	0	0	0	0	0	0	0	0	0	0	0	0	0	0	0	0	0	0	0	0	0	0	0	0	0	0	0	0	0	0
FPKM1_group_10435_transcript_1	6	4	0	0	1	0	0	0	0	0	2	0	0	0	0	0	0	0	0	1	0	0	0	0	0	0	0	0	0	1	0	0	0	0	0	0	0	0	0	0	0	0	0	0	0	0	0	0	0
FPKM1_group_10436_transcript_1	0	0	0	0	0	0	0	0	0	0	1	0	0	0	0	0	0	0	0	0	0	0	0	0	0	0	0	0	0	0	0	0	0	0	0	0	0	0	0	0	0	0	0	0	0	0	0	0	0
FPKM1_group_10437_transcript_1	0	0	0	0	0	0	0	0	0	0	0	0	0	0	0	0	0	0	0	0	0	0	0	0	0	0	0	0	0	0	0	0	0	0	0	0	0	0	0	0	0	0	0	0	0	0	0	0	0
FPKM1_group_10438_transcript_1	0	3	0	0	0	0	0	0	0	0	0	0	0	1	1	0	0	0	0	0	0	0	0	0	0	0	0	0	0	0	0	0	0	0	0	0	0	0	0	0	0	0	0	0	0	0	0	0	0
FPKM1_group_10439_transcript_1	0	1	0	0	0	0	0	0	0	0	3	0	0	0	0	0	0	0	0	0	0	0	0	0	0	0	0	0	0	0	0	0	0	0	0	0	0	0	0	0	0	0	0	0	0	0	0	0	0
FPKM1_group_1043_transcript_1	1	4	0	0	0	0	1	0	0	0	0	0	0	0	0	0	0	0	0	0	0	2	0	0	0	0	0	0	0	0	0	0	0	0	0	0	0	0	1	0	0	0	0	0	0	0	0	0	1
FPKM1_group_10440_transcript_1	1	3	0	0	0	0	0	0	0	0	4	0	0	0	0	0	0	0	0	0	0	0	0	0	0	0	0	0	0	0	0	0	0	0	0	0	0	0	0	0	0	0	0	0	0	0	0	0	0
FPKM1_group_10441_transcript_1	0	1	0	0	0	0	0	0	1	0	0	0	0	0	0	0	0	0	0	0	0	0	0	0	0	0	0	0	0	0	0	0	0	0	0	0	0	0	0	0	0	0	0	0	0	0	0	0	0
FPKM1_group_10442_transcript_1	21	32	0	0	0	3	0	2	0	2	0	0	0	0	3	0	0	0	1	0	0	1	0	0	0	0	0	0	0	0	0	0	0	0	0	0	0	0	0	0	0	0	0	0	0	0	0	3	2
FPKM1_group_10443_transcript_1	1	4	0	0	0	0	0	0	0	0	0	0	0	0	0	0	0	0	0	0	0	0	0	0	0	0	0	0	0	0	0	0	0	0	0	0	0	0	0	0	0	0	0	0	0	0	0	0	0
FPKM1_group_10444_transcript_1	0	23	0	0	0	0	0	0	0	0	0	0	0	0	0	1	0	0	0	0	0	0	0	0	0	0	0	0	0	2	0	0	0	0	0	0	0	0	0	0	0	0	0	0	0	0	0	0	0
FPKM1_group_10445_transcript_1	2	3	0	0	0	0	0	1	0	1	1	0	0	0	0	0	0	0	0	0	0	16	0	0	0	0	0	0	0	1	0	0	0	0	0	0	0	0	0	0	0	0	0	0	0	0	0	0	0
FPKM1_group_10446_transcript_1	0	4	0	0	0	0	0	0	0	0	0	0	0	1	0	0	0	0	0	0	0	0	0	0	0	0	0	0	0	0	0	0	0	0	0	0	0	0	0	0	0	1	0	0	0	0	0	0	0
FPKM1_group_10447_transcript_1	2	5	0	0	0	0	0	0	1	0	2	0	0	0	0	0	0	0	1	0	0	1	0	0	1	0	0	0	0	0	0	0	0	0	0	0	0	0	0	0	0	0	0	0	0	0	0	1	2
FPKM1_group_10447_transcript_2	4	4	0	0	0	0	0	0	0	0	0	0	0	0	1	0	0	0	0	0	0	0	0	0	0	0	0	0	0	1	0	0	0	0	0	0	0	0	0	0	0	0	0	0	0	0	0	0	2
FPKM1_group_10447_transcript_3	22	40	0	0	1	0	0	2	0	0	3	1	2	0	1	0	1	1	0	1	0	0	0	0	3	0	0	0	0	0	0	0	0	0	0	0	0	0	0	0	0	0	0	0	1	0	1	24	22
FPKM1_group_10448_transcript_1	0	1	0	0	0	0	0	0	0	0	0	0	0	0	0	0	0	0	0	0	0	0	0	0	0	0	0	0	0	0	0	0	0	0	0	0	0	0	0	0	0	0	0	0	0	0	0	0	0
FPKM1_group_10449_transcript_1	4	0	0	0	0	0	0	0	0	0	0	0	0	0	0	0	0	0	0	0	0	0	0	0	0	0	0	0	0	0	0	0	0	0	0	0	0	0	0	0	0	0	0	0	0	0	0	0	0
FPKM1_group_1044_transcript_1	4	4	0	0	0	0	0	0	0	0	3	0	0	0	0	0	0	0	0	0	0	0	0	0	0	0	0	0	0	0	0	0	0	0	0	0	0	0	0	1	1	0	0	0	0	0	0	0	2
FPKM1_group_10450_transcript_1	16	4	0	0	0	0	0	0	0	0	1	0	1	0	3	0	0	0	1	1	0	0	0	0	0	0	0	0	0	0	0	0	0	0	0	0	0	0	0	0	0	0	0	0	0	0	0	1	1
FPKM1_group_10451_transcript_1	1	3	0	0	0	0	0	0	0	0	2	0	0	0	0	0	0	0	0	0	0	0	0	0	0	0	0	0	0	0	0	0	0	0	0	0	0	0	0	0	0	0	0	0	0	0	0	0	1
FPKM1_group_10452_transcript_1	1	2	0	0	0	0	0	0	0	0	0	0	0	0	0	0	0	0	0	0	0	0	0	0	0	0	0	0	0	0	0	0	0	0	0	0	0	0	0	0	0	0	0	0	0	0	0	0	0
FPKM1_group_10453_transcript_1	0	2	0	0	0	0	0	0	0	0	1	0	0	0	0	0	0	0	1	0	0	0	0	0	0	0	0	0	0	0	0	0	0	0	0	0	0	0	0	0	0	0	0	0	0	0	0	0	0
FPKM1_group_10454_transcript_1	2	2	0	0	0	0	0	0	0	0	0	0	0	0	0	0	0	0	0	0	0	0	0	0	0	0	0	0	0	0	0	0	0	0	0	0	0	0	0	0	0	0	0	0	0	0	0	0	0
FPKM1_group_10455_transcript_1	1	11	0	0	0	0	0	0	0	0	0	0	0	0	0	0	0	0	0	0	0	0	0	0	0	0	0	0	0	0	0	0	0	0	0	0	0	0	0	0	0	0	0	0	0	0	0	0	1
FPKM1_group_10456_transcript_1	5	9	0	0	0	0	0	0	0	0	0	0	0	0	0	0	0	0	1	0	1	0	5	0	0	0	0	0	0	0	0	0	0	0	0	0	0	0	0	0	0	0	0	0	1	0	0	0	0
FPKM1_group_10457_transcript_1	0	0	0	0	0	0	0	0	0	0	2	0	0	0	0	0	0	0	0	0	0	0	2	0	0	0	0	0	0	0	0	0	0	0	0	0	0	0	0	0	0	0	0	0	0	0	0	0	0
FPKM1_group_10458_transcript_1	4	2	0	0	0	0	0	0	0	0	1	0	0	0	1	0	0	0	0	0	0	0	0	0	0	0	0	0	0	0	0	0	0	0	0	0	0	0	0	0	0	0	0	0	0	0	0	0	0
FPKM1_group_10459_transcript_1	5	4	0	0	0	0	0	0	0	0	0	0	0	0	0	0	0	0	0	0	0	0	0	0	0	0	0	0	0	0	0	0	0	0	0	0	0	0	0	0	0	0	0	0	0	1	0	0	0
FPKM1_group_1045_transcript_1	0	4	0	0	0	0	0	0	0	0	1	0	0	0	0	0	0	0	0	0	0	1	0	0	0	0	0	0	0	1	0	0	0	0	0	0	0	0	0	0	0	3	0	0	0	0	0	0	0
FPKM1_group_10460_transcript_1	5	5	0	0	0	0	0	0	0	0	0	1	0	0	0	0	0	0	1	0	1	0	0	0	0	0	0	0	0	0	0	0	0	0	0	0	0	0	0	0	0	0	0	0	0	0	0	0	0
FPKM1_group_10461_transcript_1	22	3	0	0	0	0	0	0	0	0	0	0	0	0	0	0	0	0	0	0	0	0	0	0	0	0	0	0	0	0	0	0	0	0	0	0	0	1	0	0	0	0	0	0	0	0	0	0	1
FPKM1_group_10461_transcript_2	4	2	0	0	0	0	0	0	0	0	1	0	0	0	0	0	0	0	0	0	0	0	0	0	0	0	0	0	0	0	0	0	0	0	0	0	0	0	0	0	0	0	0	0	0	0	0	0	0
FPKM1_group_10462_transcript_1	0	2	0	0	0	0	0	0	0	0	1	0	0	0	1	0	0	0	0	0	0	0	0	0	0	0	0	0	0	0	0	0	0	0	0	0	0	0	0	0	0	0	0	0	0	0	0	0	0
FPKM1_group_10463_transcript_1	3	0	0	0	0	0	0	0	0	0	0	0	0	0	1	0	0	0	0	0	0	0	0	0	0	0	0	0	0	0	0	0	0	0	0	0	0	0	0	0	0	0	0	0	0	1	0	0	0
FPKM1_group_10464_transcript_1	13	3	0	0	0	0	0	0	0	0	1	0	0	0	2	0	0	0	0	0	0	0	0	0	0	0	0	0	0	1	0	0	0	0	0	0	0	5	1	0	0	0	0	0	0	0	0	0	1
FPKM1_group_10465_transcript_1	2	2	0	0	0	0	0	0	0	0	0	0	0	0	0	0	0	0	1	0	0	0	0	0	0	0	0	0	0	0	0	0	0	0	0	0	0	0	0	0	0	0	0	0	0	0	0	0	0
FPKM1_group_10466_transcript_1	0	14	0	0	0	0	0	0	0	0	1	0	0	0	0	0	0	0	1	0	0	1	0	0	0	0	0	0	0	0	0	0	0	0	0	0	0	0	0	0	0	0	0	0	0	0	0	1	0
FPKM1_group_10467_transcript_1	36	4	0	0	0	0	0	0	0	0	2	0	0	0	0	0	0	0	0	0	0	0	0	0	0	0	0	0	0	0	0	0	0	0	0	0	0	0	0	0	0	0	0	0	0	0	0	0	2
FPKM1_group_10468_transcript_1	13	1	0	0	0	0	0	0	0	0	0	0	0	0	2	0	0	0	0	0	0	0	0	0	0	0	0	0	0	0	0	1	0	0	0	0	0	0	0	0	0	0	0	0	0	0	0	0	1
FPKM1_group_10469_transcript_1	20	2	0	0	0	0	0	0	0	0	0	0	0	0	1	0	0	0	0	0	0	0	0	0	0	0	0	0	0	0	0	0	0	0	0	0	0	0	0	0	0	0	0	0	0	1	0	0	0
FPKM1_group_10469_transcript_2	26	1	0	0	0	0	0	1	0	0	0	1	0	0	2	0	0	0	0	0	0	0	0	0	0	0	0	0	0	0	0	0	0	0	0	0	0	1	0	0	0	0	0	0	0	0	0	0	2
FPKM1_group_1046_transcript_1	4	1	0	0	0	0	0	0	0	0	1	0	0	0	1	1	0	0	0	0	0	0	0	0	0	0	0	0	0	2	0	0	0	0	0	0	0	0	0	0	0	0	0	0	0	0	0	5	34
FPKM1_group_10470_transcript_1	7	3	0	0	0	0	0	0	0	0	0	0	0	0	1	0	0	0	0	0	0	0	0	0	0	0	0	0	0	0	0	0	0	0	0	0	0	0	0	0	0	0	0	0	0	0	0	3	2
FPKM1_group_10471_transcript_1	3	2	0	0	0	0	0	0	0	0	1	0	0	0	0	0	0	0	0	1	0	0	0	0	0	0	0	0	0	0	0	0	0	0	0	0	0	0	0	0	0	0	0	0	0	0	0	0	1
FPKM1_group_10472_transcript_1	1	2	0	0	0	0	0	0	0	0	1	0	0	0	0	0	0	0	0	0	0	0	0	0	0	0	0	0	0	0	0	0	0	0	0	0	0	0	0	0	0	0	0	0	0	0	0	0	1
FPKM1_group_10473_transcript_1	0	1	0	0	0	0	0	0	0	0	0	0	0	0	0	1	0	0	0	0	0	0	0	0	0	0	0	0	0	0	0	0	0	0	0	0	0	0	0	0	0	0	0	0	0	0	0	0	0
FPKM1_group_10473_transcript_2	0	2	0	0	0	0	0	0	0	0	1	0	0	0	0	0	0	0	0	0	0	0	0	0	0	0	0	0	0	0	0	0	0	0	0	0	0	0	0	0	0	0	0	0	0	0	0	0	0
FPKM1_group_10474_transcript_1	0	2	0	0	0	0	0	0	0	0	1	0	0	0	0	0	0	0	0	0	0	0	0	0	0	0	0	0	0	0	0	0	0	0	0	0	0	0	0	0	0	0	0	0	0	0	0	0	0
FPKM1_group_10475_transcript_1	0	0	0	0	0	0	0	0	0	0	0	0	0	0	0	0	0	0	0	0	0	0	0	0	0	0	0	0	0	0	0	0	0	0	0	0	0	0	0	0	0	0	0	0	0	0	0	0	0
FPKM1_group_10476_transcript_1	0	1	0	0	0	0	0	0	0	0	0	0	0	0	0	0	0	0	0	0	0	0	0	0	0	0	0	0	0	0	0	0	0	0	0	0	0	0	0	0	0	0	0	0	0	0	0	0	0
FPKM1_group_10477_transcript_1	1	3	0	0	0	0	0	0	0	0	0	0	0	0	0	0	0	0	0	0	0	0	0	0	0	0	0	0	0	0	0	0	0	0	0	0	0	0	0	0	0	0	0	0	0	0	0	0	0
FPKM1_group_10478_transcript_1	4	3	0	0	0	0	0	0	0	0	1	0	0	0	0	0	0	0	1	0	0	1	0	0	0	0	0	0	0	0	0	0	0	0	0	0	0	0	0	0	0	0	0	0	0	0	0	0	1
FPKM1_group_10479_transcript_1	2	2	0	0	0	0	0	0	0	0	0	0	0	0	0	0	0	0	0	0	0	1	0	0	0	0	0	0	0	0	0	0	0	0	0	0	0	0	0	0	0	0	0	0	0	0	0	0	0
FPKM1_group_1047_transcript_1	2	0	0	0	0	0	0	0	0	0	0	0	0	0	1	0	0	0	0	0	0	0	0	0	0	0	0	0	0	0	0	0	1	0	0	0	0	0	0	0	0	0	0	0	0	0	0	3	20
FPKM1_group_1047_transcript_2	1	1	0	0	0	0	0	0	0	0	0	0	0	0	1	0	0	0	0	0	0	0	0	0	0	0	0	0	0	0	0	0	0	0	0	0	0	0	0	0	0	0	0	0	0	0	1	1	10
FPKM1_group_10480_transcript_1	3	4	0	0	0	0	0	0	0	0	0	0	0	0	2	0	0	1	0	0	0	0	0	0	0	0	0	0	0	0	0	0	0	0	0	0	0	0	0	0	0	0	0	0	0	0	0	0	1
FPKM1_group_10480_transcript_2	14	6	0	0	0	0	0	0	0	0	0	0	0	0	2	0	0	3	1	0	0	0	0	0	0	0	0	0	0	0	0	0	0	0	0	0	0	0	0	0	0	0	0	0	0	0	0	0	2
FPKM1_group_10481_transcript_1	2	2	0	0	0	0	2	1	0	0	2	0	0	0	0	0	0	4	0	0	0	0	0	0	0	0	0	0	0	1	0	0	0	0	0	0	0	0	0	0	0	0	0	0	0	0	0	0	1
FPKM1_group_10482_transcript_1	0	0	0	0	0	0	0	0	0	0	0	0	0	0	2	0	0	0	0	0	0	0	0	0	0	0	0	0	0	0	0	0	0	0	0	0	0	0	0	0	0	0	0	0	0	0	0	0	0
FPKM1_group_10483_transcript_1	0	2	0	0	0	0	0	0	0	0	2	0	0	1	1	0	0	0	0	0	0	0	0	7	0	0	0	0	0	0	0	0	0	0	0	0	0	7	0	0	0	0	0	0	0	0	0	3	6
FPKM1_group_10484_transcript_1	1	2	0	0	0	0	0	0	0	0	0	0	0	0	0	0	0	0	0	0	0	0	0	0	0	0	0	0	0	0	0	0	0	0	0	0	0	0	0	0	0	0	0	0	0	0	0	0	0
FPKM1_group_10485_transcript_1	2	4	0	0	0	0	0	0	0	0	0	1	0	0	1	0	0	0	0	1	0	0	0	0	0	0	0	0	0	2	0	0	0	0	0	0	0	0	0	0	0	0	0	0	0	0	0	1	0
FPKM1_group_10486_transcript_1	0	3	0	0	0	0	0	0	0	0	1	0	0	0	0	0	0	2	0	0	0	0	0	0	0	0	0	0	0	0	0	0	0	0	0	0	0	0	0	0	0	0	0	0	0	0	0	1	0
FPKM1_group_10487_transcript_1	1	2	0	0	0	0	0	0	0	1	1	0	0	0	0	0	0	0	0	0	0	0	0	0	0	0	0	0	0	0	0	0	0	0	0	0	0	0	0	0	0	0	0	0	0	0	0	20	1
FPKM1_group_10488_transcript_1	0	3	0	0	0	0	0	0	0	0	0	0	0	0	0	0	0	0	0	2	1	0	0	0	0	0	0	0	0	2	0	0	0	0	0	0	0	0	0	0	0	0	0	0	0	0	0	15	3
FPKM1_group_10489_transcript_1	11	20	0	0	0	0	0	0	0	0	2	1	1	0	8	0	0	1	0	0	0	0	0	0	0	0	0	0	0	0	0	0	0	0	2	0	0	0	3	10	8	8	0	0	0	0	0	733	53
FPKM1_group_1048_transcript_1	0	0	0	0	0	0	0	0	0	0	0	0	0	0	0	0	0	0	0	0	0	0	0	0	0	0	0	0	0	0	0	0	0	0	1	0	1	0	1	2	1	1	1	0	0	1	1	3	47
FPKM1_group_10490_transcript_1	3	0	0	0	0	0	0	0	0	0	0	0	0	2	11	0	0	0	0	1	0	0	0	0	0	0	0	0	0	2	0	0	0	0	0	0	0	0	0	0	0	0	0	0	0	1	1	4	15
FPKM1_group_10491_transcript_1	18	2	0	1	0	0	0	0	0	0	0	0	0	0	2	0	1	1	0	0	0	0	0	0	0	0	0	0	0	3	0	0	0	0	0	0	0	0	0	1	1	0	1	0	0	1	1	0	3
FPKM1_group_10492_transcript_1	53	47	0	0	0	0	0	0	0	0	3	1	2	0	27	0	0	0	0	2	1	1	0	0	0	0	0	0	0	5	0	0	0	0	0	0	0	0	3	2	1	3	5	0	0	4	1	0	20
FPKM1_group_10493_transcript_1	12	1	0	0	0	0	0	0	0	0	1	0	0	0	2	0	0	0	0	0	0	0	0	0	0	0	0	0	0	4	0	0	0	0	0	0	0	0	0	0	0	1	0	0	0	0	0	0	2
FPKM1_group_10494_transcript_1	15	7	0	0	0	0	0	0	0	0	0	0	0	0	0	0	1	0	0	0	0	0	0	0	0	0	0	0	0	0	0	0	0	0	0	0	0	0	0	1	1	0	0	0	1	0	0	0	2
FPKM1_group_10495_transcript_1	10	15	0	0	1	0	0	0	0	0	0	0	0	0	3	0	0	0	1	0	0	0	0	0	0	0	0	0	0	0	0	0	0	0	0	0	0	0	0	1	1	0	2	0	1	1	0	0	0
FPKM1_group_10495_transcript_2	18	9	0	0	0	0	0	0	0	0	0	0	0	0	2	0	0	0	1	0	0	0	0	0	0	0	0	0	0	2	0	0	0	0	0	0	0	0	0	0	0	1	2	1	0	1	0	0	1
FPKM1_group_10496_transcript_1	5	15	0	0	0	0	0	0	1	0	0	0	0	1	3	0	0	0	0	0	0	0	0	0	0	0	0	0	0	0	0	0	0	0	0	0	0	0	0	0	0	1	1	0	0	1	2	0	11
FPKM1_group_10497_transcript_1	42	22	0	0	1	0	0	2	0	0	1	2	0	0	5	1	0	1	0	4	0	4	0	0	0	0	0	0	0	4	0	0	0	0	0	0	0	1	0	1	1	0	0	0	0	1	0	5	4
FPKM1_group_10497_transcript_2	44	54	0	0	0	0	0	0	0	0	0	1	0	0	4	0	0	0	1	3	0	4	0	0	0	0	0	0	0	3	1	0	0	0	0	0	0	1	0	0	0	0	0	0	1	1	2	2	7
FPKM1_group_10497_transcript_3	168	201	0	1	0	0	0	0	0	0	3	5	3	3	57	0	1	0	5	7	0	15	0	0	5	0	5	5	0	13	0	1	0	0	0	1	0	4	2	4	3	5	0	1	4	1	0	32	79
FPKM1_group_10497_transcript_4	454	409	1	0	3	1	2	6	0	0	6	11	5	4	54	1	1	2	3	5	0	42	4	0	8	2	6	1	1	21	1	0	0	0	0	0	2	4	2	4	2	2	1	1	2	0	3	32	107
FPKM1_group_10498_transcript_1	6	1	0	0	0	0	0	0	0	0	2	1	0	0	6	0	0	0	1	0	0	2	0	0	0	0	0	0	0	0	0	0	0	0	0	0	0	0	0	0	0	0	0	0	0	0	0	19	107
FPKM1_group_10498_transcript_2	1	3	0	0	0	0	0	0	0	0	0	0	0	0	3	0	0	3	0	0	0	1	1	0	0	0	0	0	0	0	0	0	0	0	0	0	0	0	0	0	0	0	0	0	0	0	0	12	61
FPKM1_group_10498_transcript_3	64	52	4	4	2	1	1	11	0	0	5	2	0	0	5	0	0	0	2	1	0	7	4	0	0	0	0	0	0	0	0	0	0	0	0	0	1	0	1	1	1	0	0	1	0	0	7	71	46
FPKM1_group_10499_transcript_1	12	7	0	2	1	0	0	0	0	0	0	0	0	0	5	0	0	0	2	0	0	3	1	0	0	0	0	0	0	0	1	0	1	0	2	0	0	0	0	1	1	1	0	0	0	0	0	29	82
FPKM1_group_1049_transcript_1	0	0	0	0	0	0	0	0	0	0	0	0	0	0	0	0	0	0	0	0	0	0	0	0	0	0	0	0	0	0	0	0	0	0	0	0	0	0	0	0	0	0	0	0	0	0	0	0	0
FPKM1_group_104_transcript_1	5	12	0	0	0	0	0	0	0	0	0	0	0	0	6	0	0	0	0	0	0	0	0	0	0	0	0	0	0	0	0	0	0	0	0	0	0	0	0	0	0	0	0	0	0	0	0	0	4
FPKM1_group_10500_transcript_1	33	12	2	1	1	2	1	4	2	0	0	2	1	1	8	0	0	0	1	0	0	4	0	0	0	0	0	0	0	0	1	0	0	0	0	0	0	2	0	2	0	0	0	0	2	0	0	13	47
FPKM1_group_10500_transcript_2	71	47	3	3	4	1	2	2	4	0	1	10	2	6	35	0	0	12	5	1	0	8	1	1	0	0	0	0	0	2	1	0	0	0	1	0	1	0	3	4	3	1	0	1	0	0	1	61	194
FPKM1_group_10501_transcript_1	1	1	0	0	0	0	0	0	0	0	0	0	0	0	0	0	0	0	0	0	0	0	0	0	0	0	0	0	0	0	0	0	0	0	0	0	0	0	0	0	0	0	0	0	0	0	0	0	0
FPKM1_group_10502_transcript_1	42	55	1	0	0	2	0	0	0	0	7	2	2	0	3	0	0	1	2	1	0	1	0	1	0	0	0	0	0	0	0	0	0	0	0	0	0	0	0	1	0	0	0	0	0	0	0	1	46
FPKM1_group_10502_transcript_2	34	40	0	0	0	0	0	0	0	0	2	1	0	0	4	0	0	1	2	0	1	0	0	1	1	0	0	0	0	0	0	0	1	0	0	0	0	0	0	1	1	0	0	0	0	0	0	1	25
FPKM1_group_10503_transcript_1	10	22	0	0	0	0	0	0	0	0	4	0	0	0	3	0	0	0	1	0	0	0	0	0	0	0	0	0	0	0	0	0	0	0	0	0	0	0	1	0	0	0	0	0	0	0	0	0	17
FPKM1_group_10503_transcript_2	30	54	1	0	0	0	0	0	0	0	5	1	0	0	4	0	0	0	1	0	0	0	1	0	0	0	0	0	0	0	0	0	0	0	0	0	0	0	0	0	0	0	0	0	0	0	0	2	37
FPKM1_group_10503_transcript_3	35	94	0	0	3	0	1	4	1	1	1	0	0	1	3	1	0	3	0	0	0	1	0	0	1	0	0	0	0	0	0	0	0	0	0	0	0	1	0	1	1	0	0	0	0	0	0	0	18
FPKM1_group_10504_transcript_1	0	0	0	0	0	0	0	0	0	0	0	0	0	0	0	0	0	0	0	0	0	0	0	0	0	0	0	0	0	0	0	0	0	0	0	0	0	0	0	0	0	0	0	0	0	0	0	0	0
FPKM1_group_10505_transcript_1	38	82	0	1	0	1	0	7	0	1	1	3	1	0	75	2	1	0	1	18	0	0	0	0	9	6	6	4	4	31	21	1	8	4	7	3	0	0	0	0	0	0	1	1	1	2	0	0	1
FPKM1_group_10506_transcript_1	0	17	0	0	0	0	0	0	0	0	0	0	0	0	0	0	0	0	0	0	0	0	0	0	0	0	0	0	0	0	0	0	0	0	0	0	0	0	0	0	0	0	0	0	0	0	0	0	0
FPKM1_group_10507_transcript_1	0	9	0	0	0	0	0	0	0	0	1	0	0	0	0	0	0	0	0	0	0	0	0	0	0	0	0	0	0	1	0	0	0	0	0	0	0	0	0	0	0	0	0	0	0	0	0	0	0
FPKM1_group_10507_transcript_2	0	8	0	0	0	0	0	0	0	0	1	0	0	0	0	0	0	0	0	0	0	0	0	0	0	0	0	0	0	1	0	0	0	0	0	0	0	0	0	0	0	0	0	0	0	0	0	0	0
FPKM1_group_10508_transcript_1	7	1	1	0	0	0	0	0	0	0	0	0	0	0	1	0	0	0	0	3	0	0	0	0	0	0	0	0	0	0	0	0	0	0	0	0	0	0	0	0	0	0	0	0	0	0	0	1	11
FPKM1_group_10509_transcript_1	0	1	0	0	0	0	0	0	0	0	1	3	0	1	27	0	1	0	0	4	0	0	0	0	0	0	0	0	0	6	0	0	0	0	0	0	0	0	1	3	3	0	0	0	0	0	0	3	9
FPKM1_group_10509_transcript_2	9	15	1	2	0	0	0	1	0	0	5	1	2	0	14	1	2	2	1	4	0	0	0	1	0	0	0	0	0	3	0	0	0	0	0	0	0	0	1	1	2	0	0	0	0	0	1	1	5
FPKM1_group_1050_transcript_1	1	2	0	0	0	0	0	0	0	0	1	0	0	0	0	1	0	0	0	0	0	0	0	0	0	0	0	0	0	0	2	0	0	0	0	0	0	1	0	0	0	0	0	0	0	0	0	0	1
FPKM1_group_1050_transcript_2	3	2	0	0	0	0	0	0	0	0	0	0	0	0	0	0	0	0	0	0	0	0	0	0	0	0	0	0	0	1	1	0	0	0	0	0	0	1	0	0	0	0	0	0	0	0	1	0	2
FPKM1_group_1050_transcript_3	1	1	0	0	0	0	0	0	0	0	0	0	0	0	0	0	0	0	0	0	0	0	0	0	0	0	0	0	0	0	0	0	1	0	0	0	0	0	0	0	0	0	0	0	0	0	0	0	0
FPKM1_group_10510_transcript_1	0	0	0	0	0	0	0	0	0	0	0	0	0	1	0	0	0	0	0	0	0	0	0	0	0	0	0	0	0	0	0	0	0	0	0	0	0	0	0	1	1	0	0	0	0	0	0	0	0
FPKM1_group_10511_transcript_1	1	3	0	0	0	0	0	0	0	0	4	0	0	0	2	1	0	1	2	0	1	0	0	0	0	0	0	0	0	0	0	0	0	0	0	0	0	0	0	0	0	0	0	1	0	0	0	103	16
FPKM1_group_10512_transcript_1	0	4	0	0	0	0	0	0	0	0	2	5	3	0	16	1	0	24	8	0	0	0	0	0	0	0	0	0	0	3	0	0	0	0	0	0	0	0	0	1	1	2	0	0	4	0	1	10	0
FPKM1_group_10512_transcript_2	0	1	0	0	0	0	0	0	0	0	0	6	1	0	3	0	0	18	3	0	0	0	0	0	0	0	0	0	0	2	0	0	0	0	0	0	0	0	0	0	0	1	0	0	2	0	0	5	0
FPKM1_group_10513_transcript_1	1	2	0	0	0	0	0	0	0	0	0	0	0	0	0	0	0	0	0	0	0	0	0	0	0	0	0	0	0	0	0	0	0	0	0	0	0	0	0	0	0	0	0	0	0	0	0	0	0
FPKM1_group_10514_transcript_1	0	2	0	0	0	0	0	0	0	0	0	0	0	0	1	0	0	0	0	0	0	0	0	0	0	0	0	0	0	0	0	0	0	0	0	0	0	0	0	0	0	0	0	0	0	0	0	1	0
FPKM1_group_10514_transcript_2	2	2	0	0	0	0	0	0	0	0	1	0	0	0	0	0	0	0	0	0	0	0	0	0	0	0	0	0	0	0	0	0	0	0	0	0	0	0	0	0	0	0	1	0	0	0	0	3	0
FPKM1_group_10515_transcript_1	0	1	0	0	0	0	0	0	0	0	1	0	0	0	0	0	0	0	0	0	0	0	0	0	0	0	0	0	0	0	0	0	0	0	0	0	0	0	0	0	0	0	0	0	0	0	0	1	1
FPKM1_group_10516_transcript_1	1	3	0	0	0	0	0	1	0	1	11	0	0	0	17	1	1	0	0	0	3	0	0	0	0	0	0	0	0	4	0	0	0	0	0	0	0	0	0	0	0	3	0	0	4	0	0	0	2
FPKM1_group_10516_transcript_2	7	11	4	29	30	8	5	11	25	13	72	156	53	145	1191	56	11	38	37	69	1	5	1	9	7	5	2	0	2	102	12	4	5	3	17	2	10	4	1	3	3	32	1	0	53	4	7	31	118
FPKM1_group_10517_transcript_1	1	0	0	0	0	0	0	0	0	0	3	3	0	1	8	0	1	1	0	0	0	0	0	1	0	0	0	0	0	2	0	0	0	0	0	0	0	0	0	0	0	5	0	0	4	0	0	2	1
FPKM1_group_10517_transcript_2	0	0	0	0	0	0	0	1	1	1	3	3	1	1	3	0	0	9	3	1	1	0	1	6	0	0	0	0	0	0	0	0	0	0	0	0	0	0	0	0	0	6	1	0	10	1	0	0	0
FPKM1_group_10518_transcript_1	4	4	0	0	0	0	0	0	0	0	0	0	0	0	0	0	0	1	0	0	0	1	0	0	0	0	0	0	0	0	0	0	0	0	0	0	0	0	0	0	0	0	0	10	0	0	0	2	1
FPKM1_group_10519_transcript_1	2	1	0	0	0	0	0	0	0	0	0	0	0	0	0	0	0	0	0	0	0	0	0	0	0	0	0	0	0	0	0	0	0	0	0	0	0	0	0	0	0	0	0	0	0	0	0	3	20
FPKM1_group_1051_transcript_1	5	1	0	0	0	0	0	0	0	0	0	1	0	0	0	0	0	0	0	0	0	0	0	0	14	8	26	1	0	0	0	0	0	0	0	0	0	0	0	0	0	0	0	0	0	0	0	0	0
FPKM1_group_10520_transcript_1	1	0	0	0	0	0	0	0	0	0	0	0	0	0	0	0	0	0	0	0	0	0	0	0	0	0	0	0	0	0	0	0	0	0	0	0	0	0	0	0	0	0	0	0	0	0	0	0	25
FPKM1_group_10521_transcript_1	10	4	0	0	0	0	0	0	0	0	1	1	0	0	5	4	0	0	0	1	0	0	0	0	0	0	0	0	0	1	0	0	0	0	0	0	0	0	6	4	3	0	0	0	0	0	1	0	0
FPKM1_group_10522_transcript_1	1	0	0	0	0	0	0	0	0	0	0	0	0	0	0	0	0	0	0	0	0	0	0	0	0	0	0	0	0	0	0	0	0	0	0	0	0	0	0	0	0	0	0	0	0	0	0	1	0
FPKM1_group_10523_transcript_1	0	2	0	0	0	0	0	0	0	0	1	0	0	0	0	0	0	0	0	0	0	0	0	0	0	0	0	0	0	1	0	0	0	0	0	0	0	0	0	0	0	0	0	0	0	0	0	0	0
FPKM1_group_10524_transcript_1	13	2	0	0	0	0	0	0	0	0	0	0	0	0	1	0	0	0	0	0	0	0	0	0	0	0	0	0	0	0	0	0	0	0	0	0	0	0	0	2	3	0	0	0	0	0	0	0	0
FPKM1_group_10525_transcript_1	3	1	0	1	0	0	0	0	0	0	0	0	0	0	1	0	0	0	0	0	0	0	0	0	0	0	0	0	0	0	0	0	0	0	0	0	0	0	0	0	0	0	0	0	0	0	0	1	11
FPKM1_group_10526_transcript_1	4	0	0	0	0	0	0	0	0	0	1	1	0	1	4	0	2	0	0	0	2	0	0	0	0	0	0	0	0	1	0	0	0	0	0	0	0	0	0	0	1	0	0	0	0	0	0	0	9
FPKM1_group_10527_transcript_1	24	4	0	0	0	0	0	0	0	0	0	8	4	2	25	8	2	0	4	6	0	0	0	0	0	0	0	0	0	12	0	0	0	0	0	0	0	0	0	0	0	0	0	0	0	0	0	0	1
FPKM1_group_10528_transcript_1	177	188	0	1	0	0	0	0	0	0	0	0	0	0	1	0	0	0	1	0	0	0	2	0	0	0	3	0	0	1	0	0	0	0	0	0	0	0	0	0	0	0	0	0	0	0	0	0	1
FPKM1_group_10529_transcript_1	6	13	0	0	0	0	0	1	1	0	1	0	0	1	2	0	0	2	3	1	3	4	3	0	0	0	0	0	0	0	0	0	0	0	0	0	0	0	0	0	0	0	0	0	0	0	0	0	2
FPKM1_group_1052_transcript_1	5	1	0	0	0	0	0	0	0	0	1	0	0	0	1	0	0	0	0	0	0	0	0	0	8	1	4	3	0	0	0	0	0	0	0	0	0	0	0	0	0	0	0	0	0	0	0	0	0
FPKM1_group_1052_transcript_2	0	0	0	0	0	0	0	0	0	0	2	0	0	0	0	0	0	0	0	0	0	0	0	0	12	0	0	0	0	0	0	0	0	0	0	0	0	0	0	0	0	0	0	0	0	0	0	0	0
FPKM1_group_1052_transcript_3	1	0	0	0	0	0	0	0	0	0	0	0	0	0	0	0	0	0	0	0	0	0	0	0	13	0	0	0	0	0	0	0	0	0	0	0	0	0	0	0	0	0	0	0	0	0	0	0	0
FPKM1_group_10530_transcript_1	13	7	0	0	0	0	0	0	0	0	0	4	0	2	1	0	42	0	0	0	0	2	2	0	0	0	2	0	0	0	1	0	0	0	0	0	0	0	0	0	0	0	0	0	0	0	0	0	2
FPKM1_group_10531_transcript_1	97	47	0	1	0	0	0	1	0	0	3	3	1	1	48	1	2	15	0	0	2	7	2	0	1	0	0	0	0	0	0	0	0	0	0	0	0	1	0	0	0	1	1	1	1	2	2	0	3
FPKM1_group_10531_transcript_2	333	107	0	3	0	0	0	5	1	0	5	7	2	4	82	4	2	9	3	8	1	6	1	0	5	0	0	4	2	3	0	0	0	0	0	0	0	1	2	0	0	2	0	3	2	3	1	0	3
FPKM1_group_10531_transcript_3	559	259	2	2	0	2	1	2	0	0	2	18	4	5	249	7	6	19	23	9	9	22	3	10	6	0	2	4	11	17	1	0	0	0	1	1	1	2	1	0	0	3	0	7	8	8	2	0	9
FPKM1_group_10531_transcript_4	168	68	1	2	0	0	0	4	0	0	4	3	0	2	96	3	0	23	7	3	0	4	2	6	1	3	2	1	0	5	1	0	3	0	2	0	0	7	0	0	0	1	0	2	0	2	2	0	8
FPKM1_group_10532_transcript_1	72	52	0	0	0	0	0	1	0	0	1	4	0	1	11	0	0	6	2	6	0	5	2	9	10	0	0	1	1	4	0	0	1	0	0	0	0	3	1	0	0	0	0	1	0	1	0	0	5
FPKM1_group_10532_transcript_2	307	301	1	0	1	0	4	0	0	1	2	12	7	5	116	1	8	75	10	11	3	44	0	1	35	11	31	7	3	16	1	0	0	0	3	0	1	2	1	2	2	4	0	5	2	8	0	2	10
FPKM1_group_10533_transcript_1	69	96	0	1	1	2	4	0	0	0	33	3	0	1	3	1	2	21	1	1	2	2	1	10	1	1	2	0	0	1	0	1	0	0	0	0	2	9	2	6	7	73	16	7	11	41	0	3	2
FPKM1_group_10534_transcript_1	165	125	0	3	1	2	5	3	0	1	15	7	0	2	4	0	1	0	1	5	1	9	5	0	1	2	1	0	1	4	0	0	0	0	1	0	2	0	0	11	7	11	2	3	7	8	1	5	24
FPKM1_group_10534_transcript_2	473	386	0	8	6	2	4	4	5	1	49	4	1	1	29	2	4	4	0	1	3	19	5	0	14	4	7	2	3	34	1	0	0	0	0	2	12	1	2	24	18	58	9	9	21	65	12	20	33
FPKM1_group_10535_transcript_1	11	19	1	1	0	0	0	0	0	0	1	4	0	1	5	1	0	5	1	1	1	17	4	0	3	0	0	4	0	0	1	0	0	0	1	0	0	0	0	0	0	1	0	1	0	1	0	20	10
FPKM1_group_10536_transcript_1	13	21	0	1	1	0	1	6	0	0	0	3	1	0	5	0	0	0	0	2	0	0	0	0	6	0	0	4	0	8	14	0	0	1	8	2	2	0	1	0	0	0	1	0	0	27	0	0	1
FPKM1_group_10537_transcript_1	1	3	0	0	0	0	0	0	0	0	0	0	0	0	2	0	0	0	0	0	0	0	0	0	0	0	0	0	0	0	0	0	0	0	0	0	0	0	4	3	4	0	0	0	0	0	0	0	1
FPKM1_group_10538_transcript_1	23	12	0	0	0	0	0	2	0	0	0	0	1	0	4	0	0	0	0	0	0	0	0	0	0	0	0	0	0	0	0	0	1	0	0	0	0	0	0	0	0	1	0	0	0	0	0	0	13
FPKM1_group_10539_transcript_1	16	10	0	0	0	0	0	0	0	0	0	0	0	0	1	0	0	0	0	0	0	1	0	0	0	0	0	0	0	1	0	0	0	0	0	0	0	1	0	0	0	0	0	0	0	0	1	0	0
FPKM1_group_1053_transcript_1	0	0	0	0	0	0	0	0	0	0	0	1	0	0	10	2	0	2	0	0	0	3	1	0	0	0	0	0	0	0	0	0	0	0	0	0	0	0	0	0	0	0	0	0	0	0	0	1	6
FPKM1_group_1053_transcript_2	2	1	0	0	0	0	0	0	0	0	0	1	1	0	7	3	0	0	1	0	0	0	1	0	0	0	0	0	0	1	0	0	0	0	0	0	0	0	1	0	0	0	0	0	0	0	0	0	2
FPKM1_group_10540_transcript_1	16	7	0	0	1	0	0	0	0	0	0	2	0	0	0	0	0	0	0	0	0	7	2	0	0	0	0	0	0	0	0	0	0	0	0	0	0	0	0	0	0	0	0	0	0	0	0	2	22
FPKM1_group_10540_transcript_2	143	73	9	5	2	0	1	30	1	0	1	5	0	1	7	0	0	0	0	0	0	14	7	0	0	0	1	1	0	0	0	0	0	0	0	0	0	0	0	2	2	0	0	0	0	0	0	4	207
FPKM1_group_10541_transcript_1	4	12	0	0	1	0	1	0	0	0	1	2	0	0	3	0	0	2	1	0	0	3	1	0	0	1	0	0	0	0	0	0	0	0	0	0	0	0	0	2	2	0	0	1	0	0	0	2	30
FPKM1_group_10542_transcript_1	0	5	0	0	1	1	0	0	2	0	0	0	0	0	0	0	0	0	0	0	0	1	0	0	0	0	0	0	0	0	0	0	0	0	0	0	0	0	0	1	1	0	0	1	1	0	0	1	20
FPKM1_group_10542_transcript_2	2	1	0	0	1	0	0	0	0	0	0	0	0	0	0	0	0	0	0	0	0	0	0	0	0	0	0	0	0	0	0	0	0	0	0	0	0	0	0	0	0	0	1	1	1	0	1	2	7
FPKM1_group_10543_transcript_1	2	5	0	0	0	0	0	0	0	0	0	0	0	0	0	0	0	0	0	0	0	0	1	0	0	0	0	0	0	0	0	0	0	0	0	0	0	0	0	0	0	0	0	0	0	0	0	1	9
FPKM1_group_10544_transcript_1	5	3	0	0	0	0	0	0	1	1	1	0	0	0	0	0	0	0	0	0	0	0	0	0	0	0	0	0	0	0	0	0	0	0	0	0	0	0	0	0	0	0	0	0	0	0	1	2	7
FPKM1_group_10545_transcript_1	106	309	6	16	2	5	1	3	4	3	4	1	0	0	93	0	1	0	0	11	0	2	0	0	4	4	34	5	4	2	1	0	0	1	0	1	0	0	0	1	0	0	0	0	0	0	0	0	12
FPKM1_group_10545_transcript_2	13	4	0	0	0	0	0	0	0	0	0	0	0	0	1	0	1	0	0	0	0	0	0	0	0	0	0	0	0	0	0	0	0	0	1	0	0	0	0	0	0	0	0	0	0	0	0	0	0
FPKM1_group_10546_transcript_1	0	1	0	0	0	0	0	0	0	0	0	0	0	0	0	0	0	0	1	0	0	0	0	0	0	0	0	0	0	0	0	0	0	0	0	0	0	0	0	0	0	0	0	0	0	0	0	0	0
FPKM1_group_10547_transcript_1	44	30	1	1	0	0	0	5	0	0	5	4	0	0	16	0	1	0	2	0	2	0	0	0	0	0	0	0	0	2	0	0	0	0	0	0	0	2	0	0	0	1	0	3	0	6	0	9	10
FPKM1_group_10548_transcript_1	90	51	5	2	0	1	0	5	0	2	2	0	0	0	6	0	0	9	4	1	0	0	0	2	1	1	0	1	0	3	0	0	1	0	0	0	0	1	1	0	0	0	1	2	1	1	1	0	11
FPKM1_group_10549_transcript_1	192	131	4	4	4	6	3	1	2	1	9	12	0	7	128	3	3	24	5	8	0	14	2	3	5	1	7	5	0	4	0	0	0	0	2	0	2	2	0	3	1	1	1	0	7	1	1	11	43
FPKM1_group_1054_transcript_1	0	2	0	0	0	0	0	0	0	0	1	1	1	0	27	2	0	4	0	1	0	9	1	0	0	0	0	0	0	1	0	0	0	0	0	0	0	0	0	0	0	0	1	0	0	0	1	0	10
FPKM1_group_10550_transcript_1	16	5	0	0	1	0	0	2	0	0	0	0	0	0	1	0	0	0	0	0	0	0	0	0	0	0	0	0	0	2	0	0	0	0	0	0	0	0	0	0	0	0	0	0	0	0	0	4	7
FPKM1_group_10550_transcript_2	12	5	1	0	0	0	0	0	0	0	1	1	0	0	1	0	0	0	0	2	0	0	0	0	0	0	0	0	0	2	0	0	0	0	0	0	0	0	0	0	0	0	0	0	0	0	0	1	4
FPKM1_group_10550_transcript_3	11	14	2	2	0	0	0	2	0	0	2	0	0	0	3	0	0	0	0	0	0	0	0	0	0	0	0	0	0	1	0	0	0	0	0	0	0	0	0	0	0	0	0	0	3	0	1	0	1
FPKM1_group_10550_transcript_4	10	13	1	0	0	0	0	4	0	2	0	0	0	0	4	0	0	0	0	0	0	0	0	0	0	0	0	0	0	1	0	0	0	0	0	0	0	0	0	0	0	0	0	0	1	0	0	8	6
FPKM1_group_10550_transcript_5	56	32	1	3	1	1	0	9	0	0	1	1	2	0	11	0	0	0	2	1	0	1	0	0	0	0	0	0	0	0	0	0	1	0	0	0	0	0	0	1	1	0	0	0	0	0	0	8	16
FPKM1_group_10550_transcript_6	107	33	5	4	2	0	1	22	1	1	1	3	2	0	8	0	1	0	3	3	0	0	0	2	0	1	0	1	0	3	0	0	1	0	0	0	0	1	0	0	0	0	0	0	1	1	1	13	15
FPKM1_group_10550_transcript_7	65	49	7	5	0	0	1	10	1	1	2	0	0	0	6	0	0	0	1	1	0	1	0	0	1	0	0	0	0	1	0	0	0	0	0	0	0	0	0	0	0	0	0	2	1	1	0	23	22
FPKM1_group_10551_transcript_1	2	4	0	0	0	0	0	0	0	0	0	1	0	0	2	0	0	0	0	1	0	3	0	0	0	0	0	0	0	0	0	0	0	0	0	0	0	0	0	0	0	0	0	0	0	0	0	2	2
FPKM1_group_10551_transcript_2	0	11	0	0	0	0	0	0	1	0	1	0	0	0	0	0	0	0	0	0	0	15	1	0	0	0	0	0	0	1	0	0	0	0	0	0	0	10	0	0	0	0	0	0	0	0	0	3	2
FPKM1_group_10551_transcript_3	0	17	0	0	0	0	0	1	1	0	0	0	0	0	0	0	0	0	0	0	0	5	0	0	0	0	0	0	0	1	0	0	0	0	0	0	0	1	0	0	0	0	0	0	0	0	0	4	1
FPKM1_group_10552_transcript_1	1	2	0	0	0	0	0	0	0	0	0	0	0	0	1	0	0	0	0	0	0	1	0	0	0	0	0	0	0	0	0	0	0	0	0	0	0	0	0	0	0	0	0	0	0	0	0	0	1
FPKM1_group_10553_transcript_1	0	2	0	0	0	0	0	0	0	0	0	0	0	0	0	0	0	0	0	0	0	4	0	0	0	0	0	0	0	0	0	0	0	0	0	0	0	1	0	0	0	3	0	0	0	0	0	4	0
FPKM1_group_10553_transcript_2	0	1	0	0	0	0	0	0	0	0	0	0	0	0	0	0	0	0	0	0	0	0	0	0	0	0	0	0	0	0	0	0	0	0	0	0	0	0	0	0	0	0	0	0	0	0	0	0	0
FPKM1_group_10554_transcript_1	1	3	0	0	0	0	0	0	0	0	0	0	0	0	0	0	0	0	0	0	0	0	0	0	0	0	0	0	0	0	0	0	0	0	0	0	0	0	0	0	0	0	0	1	1	0	0	0	0
FPKM1_group_10555_transcript_1	1	1	0	0	0	0	0	0	0	0	1	0	0	0	1	0	0	0	0	0	0	0	0	0	0	0	0	0	0	0	0	0	0	0	0	0	0	0	0	0	0	0	0	0	0	0	0	0	0
FPKM1_group_10556_transcript_1	2	4	0	0	0	0	0	0	0	0	0	0	0	0	1	0	0	5	0	0	0	0	0	0	0	0	0	0	0	1	0	0	0	0	0	0	0	0	0	0	0	0	0	0	0	0	0	1	0
FPKM1_group_10556_transcript_2	74	107	0	0	0	0	0	0	0	0	0	5	0	0	1	0	0	4	1	0	1	0	1	0	1	0	0	0	0	1	0	0	0	0	0	0	0	0	0	0	0	0	0	1	0	0	0	4	0
FPKM1_group_10557_transcript_1	0	3	0	0	0	0	0	0	0	0	0	0	0	0	0	0	0	0	0	0	0	0	0	0	0	0	0	0	0	0	0	0	0	0	0	0	0	0	0	0	0	0	0	0	0	0	0	0	0
FPKM1_group_10558_transcript_1	4	11	0	1	0	0	0	0	0	0	7	2	0	1	28	1	1	0	3	0	0	6	1	0	0	0	0	0	0	3	0	0	0	0	0	0	0	0	0	5	6	0	0	0	0	0	0	3	4
FPKM1_group_10558_transcript_2	4	7	0	1	0	0	0	0	0	0	0	1	2	0	16	0	0	0	1	0	0	0	0	0	0	0	0	0	0	0	0	0	0	0	0	0	1	0	2	2	2	0	0	0	0	0	0	3	1
FPKM1_group_10558_transcript_3	19	44	2	0	0	0	0	2	0	0	3	4	0	7	60	1	3	0	2	0	2	9	4	0	0	0	0	0	0	8	0	1	0	0	0	0	0	1	2	3	3	0	0	0	0	0	0	17	5
FPKM1_group_10559_transcript_1	0	0	0	0	0	0	0	0	0	0	0	0	0	0	0	0	0	0	0	0	0	0	0	0	0	0	0	0	0	0	0	0	0	0	0	0	0	0	0	0	0	0	0	0	0	0	0	0	0
FPKM1_group_1055_transcript_1	22	15	0	0	0	0	0	0	0	0	2	1	0	0	12	0	0	15	0	0	0	0	0	0	0	0	0	0	0	3	0	0	0	0	0	0	0	0	1	0	0	0	0	1	0	0	1	9	11
FPKM1_group_1055_transcript_2	47	21	2	0	0	0	0	0	0	0	2	1	0	0	5	0	0	0	0	1	0	2	1	0	0	0	0	0	0	0	0	0	0	1	0	0	0	10	0	5	3	0	0	0	0	0	0	6	8
FPKM1_group_1055_transcript_3	43	22	1	0	0	0	1	0	0	0	3	0	1	0	2	0	0	0	0	0	0	0	1	0	0	0	0	0	0	1	1	0	0	1	0	0	0	0	0	2	3	1	0	0	0	0	1	2	4
FPKM1_group_1055_transcript_4	25	16	0	0	0	0	0	0	0	0	1	0	1	0	4	0	0	0	1	2	0	0	0	0	0	0	0	0	0	2	0	0	0	0	0	0	0	1	0	3	3	1	0	0	0	0	0	3	6
FPKM1_group_1055_transcript_5	43	37	0	0	0	0	0	0	0	0	4	0	0	1	9	1	1	2	1	1	1	2	0	1	0	0	0	0	0	3	1	0	2	0	0	0	0	0	1	11	12	1	0	0	1	0	0	10	8
FPKM1_group_1055_transcript_6	22	27	0	0	0	1	0	0	0	0	2	1	0	0	3	1	0	0	1	3	0	1	0	0	0	0	0	0	0	1	0	0	0	0	1	1	0	0	0	2	2	0	0	0	0	0	1	9	9
FPKM1_group_1055_transcript_7	56	29	0	0	0	0	0	0	1	0	1	2	0	0	15	1	0	10	1	0	0	2	0	0	0	0	0	0	0	2	0	1	0	0	0	0	0	0	1	4	2	0	1	1	2	0	1	16	16
FPKM1_group_10560_transcript_1	4	5	0	0	0	0	0	1	0	0	0	1	0	1	2	0	0	0	0	0	0	0	0	0	0	0	0	0	0	0	0	0	0	0	0	0	0	0	0	1	1	0	0	0	0	0	0	3	0
FPKM1_group_10561_transcript_1	1	6	0	0	0	0	0	0	0	0	1	0	0	0	0	0	0	0	0	0	0	0	0	0	0	0	0	0	0	0	0	0	0	0	0	0	0	0	0	0	0	0	0	0	0	0	0	2	0
FPKM1_group_10562_transcript_1	2	5	0	0	0	0	0	0	0	0	0	0	1	0	0	0	0	0	0	0	0	0	0	0	0	0	0	0	0	0	0	0	0	0	0	0	0	0	0	2	1	0	0	0	0	0	0	0	0
FPKM1_group_10563_transcript_1	245	213	7	16	7	4	6	17	6	11	11	7	3	1	29	1	0	0	2	2	1	4	0	2	1	1	1	0	6	6	0	0	0	1	2	0	2	5	1	6	6	0	0	0	2	0	1	12	18
FPKM1_group_10564_transcript_1	15	10	0	0	0	0	0	0	0	0	0	0	0	0	3	0	0	0	1	0	1	0	0	0	0	0	0	0	0	0	0	0	0	0	0	0	0	0	0	0	0	1	0	0	0	0	0	13	0
FPKM1_group_10565_transcript_1	7	1	0	0	0	0	0	0	0	0	0	0	0	0	1	0	0	0	0	0	0	0	0	0	0	0	0	0	0	1	0	0	0	0	0	0	1	0	0	0	0	0	0	1	0	0	0	1	1
FPKM1_group_10566_transcript_1	12	6	0	0	0	0	0	0	0	0	0	0	0	1	1	0	0	0	0	0	0	1	0	0	0	0	0	0	0	0	0	0	0	0	0	0	0	0	0	0	0	0	0	0	0	0	0	30	2
FPKM1_group_10566_transcript_2	49	29	0	0	0	0	0	0	0	0	3	3	1	0	10	0	0	0	2	0	0	2	0	0	0	0	0	0	0	0	0	0	0	0	0	0	0	0	0	1	1	0	1	2	1	0	0	75	3
FPKM1_group_10567_transcript_1	22	14	0	3	0	0	0	1	0	0	0	1	0	0	7	0	0	0	1	0	0	0	0	0	0	1	0	0	0	1	0	0	0	0	0	0	0	0	0	0	0	0	0	0	0	0	0	104	4
FPKM1_group_10567_transcript_2	56	38	0	0	0	0	0	0	0	0	0	1	2	0	5	0	0	0	0	0	0	0	0	0	0	0	0	0	0	1	0	0	1	0	0	0	0	1	2	1	1	0	0	0	1	0	0	36	0
FPKM1_group_10567_transcript_3	53	29	0	0	0	1	0	0	0	0	5	2	0	1	20	0	1	0	3	2	0	1	0	0	1	0	0	0	0	4	0	0	1	0	0	0	0	0	0	1	1	0	0	0	1	0	1	143	18
FPKM1_group_10568_transcript_1	24	19	0	0	0	0	0	0	0	0	2	0	1	0	6	0	0	1	0	1	1	4	0	0	0	0	0	0	0	0	0	0	0	0	0	0	0	1	0	1	1	0	1	0	1	0	1	1	1
FPKM1_group_10569_transcript_1	91	39	2	1	0	2	0	3	0	0	1	0	0	1	8	0	0	0	0	1	0	1	0	0	0	0	0	0	0	1	0	0	0	0	0	0	0	1	4	1	1	0	0	0	0	0	1	1	2
FPKM1_group_10569_transcript_2	12	14	0	0	0	0	0	0	0	0	0	1	0	0	6	0	0	0	0	0	0	1	1	0	0	0	0	0	0	2	0	0	0	0	0	0	0	1	0	0	0	0	0	0	0	0	0	1	2
FPKM1_group_1056_transcript_1	67	51	1	1	0	0	0	3	1	0	2	1	2	1	13	2	1	5	1	3	1	1	1	4	1	0	1	0	0	1	3	0	0	0	0	0	1	0	3	4	7	3	0	1	0	1	0	0	2
FPKM1_group_1056_transcript_2	19	30	0	1	1	0	0	6	1	0	2	0	0	0	3	0	0	0	0	2	0	0	0	0	0	0	0	0	0	1	0	0	0	0	0	0	0	1	1	0	0	0	0	0	0	0	1	0	7
FPKM1_group_1056_transcript_3	10	6	0	0	0	0	0	0	0	0	0	0	0	0	1	0	0	0	0	0	0	0	0	0	0	0	0	0	0	3	0	0	0	0	0	0	0	0	0	0	0	0	0	0	0	0	0	0	2
FPKM1_group_1056_transcript_4	10	14	0	0	0	0	0	0	0	0	2	0	0	0	2	0	0	0	1	1	0	0	0	0	0	0	0	0	0	3	0	0	0	0	0	0	0	0	0	1	1	0	0	0	0	0	0	0	2
FPKM1_group_1056_transcript_5	87	64	1	0	0	0	0	1	1	0	3	3	0	0	19	2	0	8	1	3	0	0	0	4	8	0	0	1	0	6	2	0	0	0	0	0	0	0	3	5	3	1	1	1	0	1	1	0	1
FPKM1_group_1056_transcript_6	94	66	3	1	2	1	0	7	2	0	4	0	0	0	3	0	1	3	2	2	0	0	0	0	4	1	0	0	0	5	1	0	0	0	0	0	0	0	1	2	2	1	0	0	0	0	1	0	4
FPKM1_group_1056_transcript_7	286	260	2	1	0	1	0	3	2	2	5	4	2	2	28	0	1	9	8	5	0	3	0	1	6	3	5	1	0	5	1	0	0	0	0	0	0	9	5	4	3	2	2	0	0	0	0	1	5
FPKM1_group_10570_transcript_1	0	0	0	0	0	0	0	0	0	0	0	0	0	0	0	0	0	0	0	0	0	0	0	0	0	0	0	0	0	0	0	0	0	0	0	0	0	0	0	0	0	0	0	0	0	0	0	0	0
FPKM1_group_10571_transcript_1	0	2	0	0	0	0	0	0	0	0	2	0	1	0	2	0	0	2	0	0	0	0	0	0	0	0	0	0	0	0	0	0	0	0	0	0	0	0	0	2	2	0	0	0	0	0	0	1	0
FPKM1_group_10572_transcript_1	0	0	0	0	0	0	0	0	0	0	0	0	0	0	0	0	0	0	0	0	0	0	0	0	0	0	0	0	0	0	0	0	0	0	0	0	0	0	0	0	0	0	0	0	0	0	0	0	0
FPKM1_group_10573_transcript_1	0	1	0	0	0	0	0	0	0	0	0	0	0	0	1	0	0	0	0	0	0	0	0	0	0	0	0	0	0	0	0	0	0	0	0	0	0	0	0	0	0	0	0	0	0	0	0	0	0
FPKM1_group_10574_transcript_1	3	0	0	0	0	0	0	0	0	0	1	0	0	0	0	0	0	0	0	0	0	0	0	0	0	0	0	0	0	0	0	0	0	0	0	0	0	0	0	1	1	0	0	0	0	0	0	0	0
FPKM1_group_10574_transcript_2	2	8	0	0	0	0	0	0	1	0	1	0	0	0	1	0	0	0	0	0	0	0	0	0	0	0	0	0	0	0	0	0	0	0	0	0	0	0	0	1	1	0	0	0	1	0	0	3	0
FPKM1_group_10575_transcript_1	0	1	0	0	0	0	0	0	0	0	0	0	1	0	2	0	0	0	0	0	0	0	0	0	0	0	0	0	0	0	0	0	0	0	0	0	0	0	0	1	1	0	0	0	0	0	0	0	0
FPKM1_group_10576_transcript_1	1	0	0	0	0	0	0	0	0	0	2	1	0	0	0	0	0	0	0	0	1	0	0	0	0	0	0	0	0	0	0	0	0	0	0	0	0	0	2	0	0	0	0	0	0	0	0	0	0
FPKM1_group_10577_transcript_1	0	3	0	0	0	0	0	0	0	0	0	0	0	0	0	0	0	0	0	0	0	0	0	0	0	0	1	0	0	0	0	0	0	0	0	0	0	0	0	1	1	0	0	0	0	0	0	0	0
FPKM1_group_10578_transcript_1	1	5	0	1	0	0	0	0	0	0	0	0	0	0	0	0	0	0	0	0	0	0	0	0	0	0	0	0	0	0	0	0	0	0	0	0	0	0	0	0	0	0	0	0	0	0	0	0	0
FPKM1_group_10578_transcript_2	0	4	0	0	0	0	0	0	0	0	0	0	0	0	0	0	0	0	0	0	0	0	0	0	0	0	0	0	0	1	0	0	0	0	0	0	0	0	0	0	0	0	0	0	0	0	0	0	0
FPKM1_group_10579_transcript_1	0	2	0	0	0	0	0	0	0	0	2	0	0	0	0	0	0	0	0	0	0	0	0	0	0	0	0	0	0	0	0	0	0	0	0	0	0	0	0	0	0	0	0	0	0	0	0	0	0
FPKM1_group_1057_transcript_1	6	4	0	0	0	0	0	1	0	0	1	0	0	0	0	0	0	0	0	0	0	0	0	0	0	0	0	0	0	0	0	0	0	0	0	0	0	0	2	1	1	0	0	0	0	0	0	0	0
FPKM1_group_10580_transcript_1	0	2	0	0	0	0	0	0	0	0	0	8	2	3	63	0	0	0	4	0	0	0	0	0	1	0	0	0	0	1	0	0	0	0	0	0	0	0	4	7	6	0	0	0	0	0	0	0	1
FPKM1_group_10581_transcript_1	0	3	0	0	0	0	0	0	0	0	1	0	0	0	0	0	0	0	0	0	0	0	0	0	0	0	0	0	0	0	0	0	0	0	0	0	0	0	0	0	0	0	0	0	0	0	0	0	0
FPKM1_group_10582_transcript_1	10	14	0	0	0	0	0	0	0	0	0	0	0	1	0	0	0	0	0	0	1	0	0	0	0	0	0	0	2	0	0	0	0	0	0	0	0	0	1	0	0	0	0	0	0	0	0	0	0
FPKM1_group_10582_transcript_2	19	13	0	0	0	0	0	0	0	0	1	0	0	0	3	0	0	0	0	0	1	1	0	0	1	0	0	0	0	0	1	0	0	0	0	0	0	0	0	0	0	0	0	1	0	0	0	0	0
FPKM1_group_10582_transcript_3	171	136	1	0	0	0	0	1	0	0	5	2	2	2	42	1	0	3	4	6	5	3	4	0	10	0	5	8	10	12	0	0	0	0	0	0	0	3	2	1	1	0	0	2	3	0	1	5	1
FPKM1_group_10583_transcript_1	2	1	0	0	0	0	0	0	0	0	0	0	0	0	2	0	0	1	0	0	0	0	0	0	6	1	1	2	0	0	0	0	0	0	0	0	0	0	0	0	0	0	0	0	0	0	0	0	0
FPKM1_group_10584_transcript_1	2	0	0	0	0	0	0	0	0	0	0	1	0	0	2	0	0	0	2	1	0	1	0	0	9	3	7	0	0	1	0	0	0	0	0	0	0	0	0	0	0	0	0	0	0	0	0	0	0
FPKM1_group_10585_transcript_1	18	12	0	0	0	0	0	0	0	0	1	0	0	0	1	0	0	0	0	0	0	0	0	0	2	0	2	0	0	1	0	0	0	0	0	0	0	0	0	0	0	0	0	0	0	0	0	136	3
FPKM1_group_10586_transcript_1	1	3	0	0	0	0	0	0	0	0	1	0	0	0	0	0	0	0	0	0	0	0	0	0	0	0	0	0	0	0	0	0	0	0	0	0	0	0	0	0	0	0	0	0	0	0	0	7	0
FPKM1_group_10587_transcript_1	0	3	0	0	0	0	0	0	0	0	0	0	0	0	0	0	0	0	0	0	0	0	0	0	0	0	0	0	0	1	0	0	0	0	0	0	0	0	0	0	0	0	0	0	0	0	0	2	0
FPKM1_group_10588_transcript_1	0	3	0	0	0	0	0	0	0	0	1	0	1	0	1	0	0	0	0	0	0	0	0	0	0	0	0	0	0	0	0	0	0	0	0	0	0	0	0	0	0	0	0	0	0	0	0	5	0
FPKM1_group_10589_transcript_1	0	2	0	0	0	0	0	0	0	0	0	1	0	0	5	0	1	0	1	0	0	0	0	0	0	0	0	0	0	1	0	0	0	0	0	0	0	0	0	1	1	0	0	0	0	0	0	1	0
FPKM1_group_1058_transcript_1	3	3	0	0	0	0	0	0	0	0	2	1	0	1	0	0	0	2	0	0	0	0	0	0	0	0	0	0	0	0	0	0	0	0	0	0	0	1	0	0	0	0	0	0	0	0	0	0	0
FPKM1_group_10590_transcript_1	28	12	0	0	0	0	0	0	0	0	1	5	4	1	6	0	1	0	11	0	0	18	1	0	1	0	0	0	0	0	0	0	0	0	0	0	0	0	1	0	1	1	0	0	1	1	1	12	16
FPKM1_group_10591_transcript_1	0	0	0	0	0	0	0	0	0	0	0	0	1	0	2	0	0	0	1	0	0	0	0	0	0	0	0	0	0	0	0	0	0	0	0	0	0	0	0	0	0	0	0	0	0	0	0	0	0
FPKM1_group_10591_transcript_2	0	0	0	0	0	0	0	0	0	0	2	0	0	1	3	0	0	0	0	0	0	0	0	0	0	0	0	0	0	0	0	0	0	0	0	0	0	0	0	0	0	0	0	0	2	0	0	0	1
FPKM1_group_10592_transcript_1	2	2	0	0	0	0	0	0	0	0	0	9	2	0	4	0	0	36	0	2	1	0	0	1	0	0	0	0	0	0	0	0	0	1	0	0	0	0	0	0	0	0	0	0	1	0	0	0	0
FPKM1_group_10593_transcript_1	14	11	0	0	0	0	0	0	0	0	0	4	2	1	30	0	1	0	2	2	0	0	0	0	0	0	0	0	0	1	0	0	0	0	0	0	0	0	0	0	0	0	0	0	0	1	0	2	1
FPKM1_group_10594_transcript_1	7	14	0	2	0	1	0	0	0	1	0	2	1	0	14	0	0	0	0	14	0	0	0	0	0	1	0	0	0	1	0	0	1	0	0	0	1	0	0	0	0	0	0	0	0	0	1	1	0
FPKM1_group_10595_transcript_1	1	20	0	0	0	0	0	0	0	0	1	1	0	1	9	0	0	1	0	0	0	0	0	0	0	0	0	0	0	2	0	0	0	0	0	0	0	0	0	0	0	0	0	0	0	0	1	0	0
FPKM1_group_10596_transcript_1	1	2	0	0	0	0	0	0	0	0	0	0	0	0	0	0	0	0	0	0	0	0	0	0	0	0	0	0	0	0	0	0	0	0	0	0	0	0	5	9	7	0	0	0	0	0	0	0	0
FPKM1_group_10597_transcript_1	0	5	0	0	0	0	0	0	0	0	1	0	0	0	0	0	0	0	0	0	0	0	0	0	0	0	0	0	0	0	0	0	0	0	0	0	0	0	0	0	0	0	0	0	0	0	0	0	0
FPKM1_group_10598_transcript_1	0	1	0	0	0	0	0	0	0	0	0	0	0	0	0	0	0	0	0	0	0	0	0	0	0	0	0	0	0	0	0	0	0	0	0	0	0	0	0	0	0	0	0	0	0	0	0	0	0
FPKM1_group_10599_transcript_1	0	0	0	0	0	0	0	0	0	0	2	0	0	0	0	0	0	0	0	0	0	0	0	0	0	0	0	0	0	0	0	0	0	0	0	0	0	0	0	0	0	0	0	0	0	0	0	0	0
FPKM1_group_1059_transcript_1	8	2	0	0	0	0	0	0	0	0	1	0	0	0	0	0	0	0	0	0	0	1	0	0	0	0	0	0	0	0	0	0	0	0	0	0	0	0	0	0	0	0	0	0	0	0	0	0	0
FPKM1_group_105_transcript_1	12	16	0	0	0	0	0	0	0	0	0	0	0	0	3	0	0	0	3	0	0	0	0	3	0	0	0	0	0	0	0	0	0	0	0	0	0	0	0	0	0	0	0	0	0	0	0	0	1
FPKM1_group_10600_transcript_1	0	1	0	0	0	0	0	0	0	0	0	0	0	0	0	0	0	0	0	0	0	0	0	0	0	0	0	0	0	0	0	0	0	0	0	0	0	0	1	12	11	0	0	0	0	0	0	0	0
FPKM1_group_10600_transcript_2	1	2	0	0	0	0	0	0	0	0	0	0	0	0	0	0	0	0	0	0	0	0	0	0	0	0	0	0	0	0	0	0	0	0	0	0	0	0	7	19	14	0	0	0	0	0	0	0	0
FPKM1_group_10600_transcript_3	0	5	0	0	0	0	0	0	0	0	0	0	0	0	1	0	0	0	0	0	0	0	0	0	0	0	0	0	0	2	0	0	0	0	0	0	0	0	1	14	13	0	0	0	0	0	0	0	0
FPKM1_group_10601_transcript_1	0	2	0	0	0	0	0	0	0	0	0	0	0	0	1	0	0	0	0	1	0	0	0	0	0	0	0	0	0	0	0	0	0	0	0	0	0	0	0	0	0	0	0	0	0	0	0	0	0
FPKM1_group_10602_transcript_1	1	3	0	0	0	0	0	0	0	0	2	0	0	0	0	0	0	0	0	0	0	1	0	0	0	0	0	0	0	2	0	0	0	0	0	0	0	0	12	32	29	0	0	0	0	0	0	0	0
FPKM1_group_10603_transcript_1	0	3	0	0	0	0	0	0	0	0	0	0	0	0	0	0	0	0	0	0	0	0	0	0	0	0	0	0	0	0	0	0	0	0	0	0	0	0	0	6	5	0	0	0	0	0	0	0	0
FPKM1_group_10604_transcript_1	6	2	0	2	1	0	0	2	0	0	0	1	0	0	0	1	0	0	0	1	0	0	0	0	10	0	1	0	0	0	1	0	4	1	3	0	0	0	0	0	0	0	0	0	1	0	0	1	1
FPKM1_group_10605_transcript_1	2	1	0	0	0	0	0	0	0	0	1	0	0	1	1	0	0	0	0	0	0	0	0	0	0	0	0	0	0	0	0	0	0	0	0	0	0	0	0	0	0	0	0	0	0	0	0	0	1
FPKM1_group_10606_transcript_1	32	31	5	3	1	0	0	2	2	0	2	0	0	0	0	1	0	0	0	0	0	0	0	0	0	0	0	0	0	0	0	0	0	0	0	0	0	0	0	0	0	0	0	0	0	0	0	0	0
FPKM1_group_10606_transcript_2	21	15	3	0	0	0	0	0	0	0	0	0	0	0	0	0	0	0	0	0	0	1	0	0	0	0	0	0	0	2	0	0	0	0	0	0	0	0	0	0	0	0	0	0	0	0	0	0	0
FPKM1_group_10606_transcript_3	123	148	12	6	7	3	0	0	2	0	3	0	0	0	0	0	0	0	0	0	0	0	0	0	0	0	0	0	0	0	0	0	0	0	0	0	0	1	0	0	0	0	0	0	0	0	0	1	4
FPKM1_group_10607_transcript_1	12	4	0	0	0	0	0	0	0	0	0	0	0	0	0	0	0	0	0	0	0	0	0	0	0	0	0	0	0	0	0	0	0	0	0	0	0	0	0	0	0	0	0	0	0	0	0	0	0
FPKM1_group_10608_transcript_1	24	4	0	0	0	1	0	0	0	0	0	0	0	0	1	0	0	0	0	0	0	0	0	0	0	0	0	0	0	0	0	0	0	0	0	0	0	0	0	0	0	0	0	0	0	0	0	0	0
FPKM1_group_10609_transcript_1	24	9	0	0	0	0	0	0	0	0	1	0	0	0	0	0	0	0	0	0	0	0	0	0	0	0	0	0	0	0	0	0	0	0	0	0	0	0	0	0	0	0	0	0	0	0	0	0	0
FPKM1_group_1060_transcript_1	1	1	0	0	0	0	0	0	0	0	0	0	0	0	0	0	0	13	0	0	0	0	0	0	0	0	0	0	0	0	0	0	0	0	0	0	0	0	0	0	0	0	0	0	0	0	0	0	1
FPKM1_group_10610_transcript_1	37	14	0	0	0	0	0	0	0	0	0	0	0	0	0	0	0	0	0	0	0	0	0	0	0	0	0	0	0	0	0	0	0	0	0	0	0	0	0	0	0	0	0	0	0	0	0	0	0
FPKM1_group_10610_transcript_2	49	30	0	0	0	0	0	0	0	0	1	0	1	0	2	0	0	6	0	0	0	0	0	0	0	0	0	0	0	0	0	0	0	0	0	0	0	0	0	0	0	0	0	0	0	0	0	0	0
FPKM1_group_10611_transcript_1	146	37	0	0	0	0	0	3	0	0	0	0	0	0	2	0	0	0	0	0	0	0	0	0	0	0	0	0	0	0	0	0	0	0	0	0	0	0	0	0	0	0	0	0	0	0	0	0	0
FPKM1_group_10611_transcript_2	239	85	0	0	0	0	0	3	0	0	0	0	0	0	1	0	0	0	0	0	0	0	0	0	0	0	0	0	0	0	0	0	0	0	0	0	0	0	0	0	0	0	0	0	0	0	0	0	1
FPKM1_group_10611_transcript_3	201	101	0	0	0	0	0	0	0	0	0	0	0	0	0	0	0	0	0	0	0	0	0	0	0	0	0	0	0	0	0	0	0	0	0	0	0	0	0	0	0	0	0	6	0	0	0	3	1
FPKM1_group_10612_transcript_1	491	243	0	0	0	0	0	0	0	0	0	2	1	1	5	0	0	0	1	0	0	0	0	0	0	0	0	1	1	0	0	0	0	0	0	0	0	0	0	0	0	0	0	1	0	0	0	6	3
FPKM1_group_10613_transcript_1	7	3	0	0	0	0	0	0	0	0	1	0	0	0	0	0	0	0	1	0	0	0	0	0	0	0	0	0	0	0	0	0	0	0	0	0	0	0	0	0	0	0	0	0	0	0	0	0	1
FPKM1_group_10614_transcript_1	2	1	0	0	0	0	0	0	0	0	2	0	0	0	1	0	0	0	0	0	0	0	0	0	0	0	0	0	0	0	0	0	0	0	0	0	0	0	0	0	0	0	0	0	0	0	0	0	1
FPKM1_group_10615_transcript_1	12	7	0	0	0	0	0	0	0	1	0	0	1	0	0	0	0	0	0	0	0	0	0	0	0	0	0	0	0	0	0	0	0	0	0	0	0	0	0	0	0	0	0	0	0	0	0	0	1
FPKM1_group_10616_transcript_1	18	18	0	2	1	0	0	0	2	0	1	1	0	0	6	0	0	0	0	0	0	0	0	0	0	0	1	0	0	1	0	0	0	0	0	1	0	0	0	3	2	1	0	0	0	0	0	1	38
FPKM1_group_10617_transcript_1	0	1	0	0	0	0	0	0	0	0	0	0	0	0	0	0	0	0	0	0	0	0	0	0	1	0	2	0	0	0	0	0	0	0	0	0	0	0	0	0	0	0	0	0	0	0	0	0	0
FPKM1_group_10618_transcript_1	0	3	0	0	0	0	0	0	0	0	0	28	8	13	55	2	2	25	10	18	0	0	0	0	0	0	0	0	0	13	0	0	0	0	0	0	0	0	12	4	3	0	0	0	0	0	0	0	1
FPKM1_group_10619_transcript_1	0	1	0	0	0	0	0	0	0	0	0	2	2	0	10	1	1	0	1	1	0	0	0	0	0	0	0	0	0	1	0	0	0	0	0	0	0	0	0	0	0	0	0	0	0	0	0	0	0
FPKM1_group_1061_transcript_1	0	0	0	0	0	0	0	0	0	0	1	0	0	0	0	0	0	0	0	0	0	0	0	0	0	0	0	0	0	0	0	0	0	0	0	0	0	33	0	0	0	0	0	0	0	0	4	0	0
FPKM1_group_1061_transcript_2	0	0	0	0	0	0	0	0	0	0	0	0	0	0	0	0	0	0	0	0	0	0	0	0	0	0	0	0	0	0	0	0	0	0	0	0	0	36	0	0	0	0	0	0	0	0	1	0	0
FPKM1_group_10620_transcript_1	0	3	0	0	0	0	0	0	0	0	2	2	1	1	20	0	2	0	3	0	0	0	0	0	0	0	0	0	0	0	0	0	0	0	0	0	0	0	0	1	1	0	0	0	0	0	0	0	1
FPKM1_group_10620_transcript_2	0	0	0	0	0	0	0	0	0	0	1	0	1	0	11	0	0	0	0	2	0	0	0	0	0	0	0	0	0	0	0	0	0	0	0	0	0	0	1	0	0	0	0	0	0	0	0	0	0
FPKM1_group_10620_transcript_3	3	2	0	0	0	0	0	0	0	0	1	20	11	16	166	4	4	1	11	15	0	0	0	0	0	0	0	0	0	15	0	0	0	0	0	0	0	0	11	16	15	1	0	0	0	0	0	3	10
FPKM1_group_10621_transcript_1	3	4	0	0	0	0	0	0	0	0	0	0	0	0	6	0	0	0	0	1	0	1	0	0	0	0	0	0	0	0	0	0	0	0	0	0	0	0	1	0	0	0	0	1	0	1	1	0	6
FPKM1_group_10621_transcript_2	20	1	0	0	0	0	0	0	0	0	0	1	0	0	4	0	0	0	1	0	0	6	0	0	0	0	0	0	0	0	0	0	0	0	0	0	0	0	0	1	0	0	0	0	0	0	0	0	7
FPKM1_group_10622_transcript_1	28	40	1	4	3	2	1	4	1	0	0	2	1	0	24	0	1	3	0	1	1	3	4	0	0	1	0	0	0	1	0	0	0	0	0	0	0	0	0	0	0	0	0	1	1	0	1	48	35
FPKM1_group_10623_transcript_1	1	0	0	0	0	0	0	0	0	0	0	0	0	0	0	0	0	0	0	0	0	1	0	0	3	2	3	2	0	0	0	0	0	0	0	0	0	0	0	0	0	0	0	0	0	0	0	2	1
FPKM1_group_10624_transcript_1	2	1	0	0	0	0	0	0	0	0	0	0	0	0	0	0	0	0	0	0	0	1	0	0	3	14	23	5	4	0	0	0	0	0	0	0	0	0	0	0	0	0	0	0	0	0	0	6	0
FPKM1_group_10625_transcript_1	24	18	0	0	0	0	0	0	1	0	3	0	0	0	9	0	0	0	1	0	0	0	0	0	0	1	1	0	0	1	0	0	0	0	0	0	0	0	0	0	0	0	0	0	0	0	0	2	0
FPKM1_group_10625_transcript_2	71	51	1	0	0	0	0	0	0	0	8	6	4	0	39	0	2	13	2	8	0	0	0	0	2	3	1	0	0	2	0	0	0	0	0	0	0	5	2	0	0	3	0	0	0	2	0	2	0
FPKM1_group_10625_transcript_3	163	150	1	0	1	1	0	1	3	0	8	9	8	6	101	0	1	53	18	10	3	0	0	5	6	2	9	0	1	2	0	0	0	0	0	0	0	4	0	3	2	12	0	1	4	5	0	6	8
FPKM1_group_10626_transcript_1	17	19	0	0	0	0	0	0	0	1	0	3	2	2	19	0	0	0	5	1	1	0	0	0	3	1	1	0	2	1	0	0	0	0	0	0	0	0	1	2	1	1	0	0	0	1	0	2	0
FPKM1_group_10626_transcript_2	22	15	0	0	0	0	0	1	0	0	2	2	0	1	23	0	1	4	4	1	2	0	0	0	1	0	2	0	1	0	0	0	0	0	0	0	0	0	0	3	2	4	0	0	0	0	0	0	0
FPKM1_group_10626_transcript_3	324	254	1	3	4	2	5	0	6	1	22	18	12	5	179	1	0	30	34	25	5	1	0	2	15	3	24	0	5	7	0	0	0	0	0	0	0	10	11	21	15	7	0	0	2	3	6	29	5
FPKM1_group_10627_transcript_1	40	25	0	0	1	0	1	0	0	1	4	4	1	4	46	0	0	13	8	1	0	0	0	1	1	1	5	0	3	1	0	0	0	0	0	0	0	0	0	1	1	2	0	1	0	0	1	2	0
FPKM1_group_10627_transcript_2	33	21	0	0	0	0	3	1	0	0	2	3	1	2	17	1	1	5	3	2	0	0	0	0	3	2	1	0	0	0	0	0	0	0	0	0	0	0	2	0	1	1	0	0	0	0	2	1	0
FPKM1_group_10628_transcript_1	0	0	0	0	0	0	0	0	0	0	0	0	0	0	4	0	0	0	0	0	0	0	0	0	0	0	0	0	0	0	0	0	0	0	0	0	0	0	0	0	0	0	0	0	0	0	0	0	0
FPKM1_group_10629_transcript_1	0	0	0	0	0	0	0	0	0	0	0	0	1	0	2	0	0	0	0	0	0	0	0	0	0	0	0	0	0	1	0	0	0	0	0	0	0	0	0	0	0	0	0	0	0	0	0	0	0
FPKM1_group_1062_transcript_1	0	0	0	0	0	0	0	0	0	0	0	0	0	0	0	0	0	0	0	0	0	0	0	0	0	0	0	0	0	0	0	0	0	0	0	0	0	15	0	0	0	0	0	0	0	0	0	0	1
FPKM1_group_10630_transcript_1	3	9	0	0	0	0	0	0	0	0	0	2	0	2	2	0	0	2	0	0	2	0	0	0	0	0	0	0	0	0	0	0	0	0	0	0	0	0	0	0	0	0	0	0	0	0	0	0	0
FPKM1_group_10631_transcript_1	1	0	0	0	0	0	0	0	0	0	0	0	0	0	2	0	0	0	0	0	0	0	0	0	0	0	0	0	0	0	0	0	0	0	0	0	0	0	0	0	0	0	0	0	0	0	1	0	0
FPKM1_group_10631_transcript_2	1	3	0	0	0	0	0	0	0	0	0	0	0	0	0	0	0	1	0	0	0	0	0	0	0	0	0	0	0	0	0	0	0	0	0	0	0	0	0	0	0	0	0	0	0	0	0	0	0
FPKM1_group_10632_transcript_1	0	0	0	0	0	0	0	0	0	0	0	0	0	0	0	0	0	0	0	0	0	0	0	0	0	0	0	0	0	0	0	0	0	0	0	0	0	0	0	0	0	0	0	0	0	0	0	0	0
FPKM1_group_10633_transcript_1	1	0	0	0	0	0	0	0	0	0	0	0	0	0	3	0	0	0	0	0	0	0	0	0	0	0	0	0	0	0	0	0	0	0	0	0	0	0	0	0	0	0	0	0	0	0	1	0	0
FPKM1_group_10634_transcript_1	5	1	0	0	0	0	0	0	0	0	0	0	0	0	0	0	0	0	0	1	0	0	0	0	0	0	0	0	0	0	0	0	0	0	0	0	0	0	0	0	0	0	0	0	0	0	0	0	0
FPKM1_group_10635_transcript_1	2	4	0	0	0	0	0	0	0	0	0	0	0	0	2	0	0	0	0	0	0	0	0	0	0	0	0	0	0	0	0	0	0	0	0	0	0	0	0	0	0	0	0	0	0	0	0	1	0
FPKM1_group_10636_transcript_1	1	0	0	0	0	0	0	0	0	0	0	0	4	7	87	1	1	7	3	14	0	0	0	0	1	5	8	2	0	29	1	0	0	0	0	0	0	0	0	0	0	1	0	0	2	0	0	1	0
FPKM1_group_10637_transcript_1	0	0	0	0	0	0	0	0	0	0	0	1	0	2	8	0	0	8	0	3	0	0	0	0	0	0	0	1	0	0	0	0	0	0	0	0	0	0	0	0	0	0	0	0	0	0	0	0	0
FPKM1_group_10637_transcript_2	3	1	0	0	0	0	0	1	0	0	1	23	7	21	161	4	1	5	16	12	1	0	0	0	6	2	10	3	3	31	0	0	0	0	0	0	0	1	0	0	0	2	0	0	3	0	1	8	0
FPKM1_group_10638_transcript_1	0	0	0	0	0	0	0	0	0	0	0	18	3	1	31	1	1	23	5	5	3	0	0	1	0	6	19	0	3	13	0	0	0	0	0	0	0	0	0	0	0	0	0	0	2	0	0	3	0
FPKM1_group_10639_transcript_1	0	1	0	0	0	0	0	0	0	0	0	3	0	2	12	0	0	16	1	0	3	0	0	1	0	0	0	0	0	1	0	0	0	0	0	0	0	0	0	0	0	1	0	0	1	0	0	0	0
FPKM1_group_10639_transcript_2	13	7	0	0	0	0	0	0	0	0	3	17	3	4	174	3	8	154	20	24	21	1	0	1	0	0	1	4	3	30	0	0	0	0	1	0	0	0	1	1	1	6	0	0	13	0	0	6	0
FPKM1_group_1063_transcript_1	0	0	0	0	0	0	0	0	0	0	0	0	0	0	0	0	0	0	0	0	0	0	0	0	0	0	0	0	0	0	0	0	0	0	0	0	0	20	0	0	0	0	0	0	0	0	2	0	0
FPKM1_group_10640_transcript_1	3	6	0	0	0	0	0	0	0	0	0	0	0	1	33	0	3	46	7	7	14	0	0	0	1	0	0	0	0	9	0	0	0	0	0	0	1	0	1	0	0	1	0	0	4	1	0	0	0
FPKM1_group_10641_transcript_1	1	0	0	0	0	0	0	0	0	0	0	1	0	2	42	2	0	0	0	3	2	0	0	0	3	0	4	0	4	1	0	0	0	0	0	0	0	0	0	0	0	0	0	0	2	0	0	0	0
FPKM1_group_10641_transcript_2	3	4	0	0	0	0	0	0	0	1	1	7	3	12	127	5	1	10	16	31	12	0	0	0	14	10	14	5	10	23	0	0	0	0	0	0	0	0	0	0	0	1	0	0	7	1	0	8	0
FPKM1_group_10642_transcript_1	0	1	0	0	0	0	0	0	0	0	0	2	0	0	25	2	3	2	5	7	13	0	0	0	2	0	0	0	1	5	0	0	0	0	0	0	0	0	0	0	0	0	0	0	2	0	0	0	0
FPKM1_group_10643_transcript_1	3	3	0	0	0	0	0	0	0	0	1	0	1	1	53	0	0	4	6	5	4	0	0	0	0	0	0	2	0	3	0	0	0	0	0	0	0	0	0	0	0	1	0	0	5	0	1	0	0
FPKM1_group_10643_transcript_2	0	0	0	0	0	0	0	0	0	0	1	1	0	2	27	0	1	0	8	7	5	0	0	0	0	0	0	1	0	6	0	0	0	0	0	0	0	0	0	0	0	1	0	0	0	0	0	0	0
FPKM1_group_10643_transcript_3	0	0	0	0	0	0	0	0	0	0	0	3	1	1	51	1	1	4	9	6	8	0	0	0	0	1	0	3	0	11	0	0	0	0	0	0	0	0	0	0	0	2	0	0	5	0	0	0	0
FPKM1_group_10644_transcript_1	1	1	0	0	0	0	0	0	0	0	1	0	1	3	14	3	1	0	3	4	3	0	0	0	0	0	2	1	0	4	0	0	0	0	0	0	0	1	0	0	0	0	0	0	0	0	0	0	0
FPKM1_group_10644_transcript_2	0	0	0	0	0	0	0	0	0	0	0	1	0	1	7	0	1	14	2	0	0	0	0	0	0	1	0	0	1	1	0	0	0	0	0	0	0	0	0	0	0	0	0	0	0	0	0	0	0
FPKM1_group_10644_transcript_3	2	0	0	0	0	0	0	0	0	0	0	1	0	0	10	0	1	29	5	0	1	0	0	0	0	0	0	0	0	1	0	0	0	0	0	0	0	0	0	0	0	1	0	0	4	0	0	0	0
FPKM1_group_10644_transcript_4	4	2	0	0	0	0	0	0	0	0	2	4	2	3	26	2	5	53	3	10	1	0	0	1	0	0	1	2	1	12	0	0	0	0	0	0	0	0	0	0	0	6	0	0	5	0	0	0	0
FPKM1_group_10645_transcript_1	1	0	0	0	0	0	0	0	0	0	0	1	0	1	16	1	1	19	4	2	1	0	0	0	0	0	1	0	2	1	0	0	0	0	0	0	0	0	0	0	0	7	0	0	5	0	0	1	0
FPKM1_group_10646_transcript_1	0	1	0	0	0	0	0	0	0	0	1	1	0	2	23	2	7	10	8	8	8	0	0	0	0	0	0	2	0	3	0	0	0	0	0	0	0	1	0	0	0	6	0	0	5	0	0	0	0
FPKM1_group_10646_transcript_2	1	1	0	0	0	0	0	0	0	0	0	2	0	0	13	1	5	34	2	1	2	0	0	0	0	0	0	1	0	1	0	0	0	0	0	0	0	1	0	0	0	2	0	0	2	0	0	0	0
FPKM1_group_10647_transcript_1	2	0	0	0	0	0	0	0	0	0	0	7	0	1	72	1	2	0	8	5	7	0	0	0	4	0	1	0	4	3	0	0	0	0	0	0	0	0	0	0	0	0	0	0	0	0	0	0	0
FPKM1_group_10648_transcript_1	3	1	0	1	0	0	0	0	0	0	2	0	0	2	29	0	2	4	4	2	2	0	0	0	0	0	0	6	8	3	0	0	0	0	0	0	0	0	0	0	0	0	0	0	2	0	0	2	0
FPKM1_group_10649_transcript_1	18	10	1	0	0	0	0	0	0	1	1	13	2	3	75	1	1	55	5	11	2	0	0	0	0	1	1	6	11	7	0	0	0	0	0	0	1	0	0	0	0	0	0	0	6	4	1	0	0
FPKM1_group_10649_transcript_2	2	2	0	0	0	0	0	0	0	0	2	3	0	0	20	2	2	23	4	2	0	0	0	0	1	0	4	1	7	2	0	0	0	0	0	0	0	0	0	0	0	0	0	0	2	2	0	0	0
FPKM1_group_1064_transcript_1	1	1	0	0	0	0	0	0	0	0	0	0	0	0	0	0	0	0	0	0	0	0	0	0	0	0	0	0	0	0	0	0	0	0	0	0	3	40	0	0	0	0	0	0	0	0	1	0	0
FPKM1_group_10650_transcript_1	11	5	0	0	0	0	1	0	0	0	2	0	0	0	15	0	0	11	0	1	1	1	0	0	0	0	0	0	0	3	0	0	0	0	0	0	0	0	0	0	0	0	0	0	0	0	0	0	1
FPKM1_group_10651_transcript_1	0	0	0	0	0	0	0	0	0	0	1	0	0	2	10	0	0	16	1	0	2	0	0	0	0	0	0	0	0	1	0	0	0	0	0	0	0	0	0	0	0	0	0	0	0	0	0	0	0
FPKM1_group_10652_transcript_1	0	1	0	0	0	0	0	0	0	0	0	0	1	0	4	1	0	26	3	2	2	0	0	0	0	0	0	0	0	2	0	0	0	0	0	0	0	0	0	0	0	0	0	0	0	0	0	0	0
FPKM1_group_10653_transcript_1	2	2	0	0	0	0	0	0	0	1	0	0	0	0	1	0	1	5	0	0	0	0	0	1	1	0	0	0	0	1	0	0	0	0	0	0	0	0	0	0	0	0	1	0	0	0	0	3	2
FPKM1_group_10654_transcript_1	0	0	0	0	0	0	0	0	0	0	1	0	0	0	0	0	0	6	0	0	0	0	0	1	0	0	0	0	0	0	0	0	0	0	0	0	0	0	0	0	0	0	0	0	1	0	0	0	0
FPKM1_group_10655_transcript_1	0	0	0	0	0	0	0	0	0	0	1	0	0	0	0	0	0	1	0	0	1	0	0	0	0	0	0	0	0	0	0	0	0	0	0	0	0	0	0	0	0	0	0	1	0	0	0	0	0
FPKM1_group_10656_transcript_1	0	0	0	0	0	0	0	0	0	0	0	0	0	0	3	0	0	0	0	0	0	0	0	0	5	2	0	2	2	0	0	0	0	0	0	0	0	0	0	0	0	0	0	0	0	0	0	2	0
FPKM1_group_10656_transcript_2	0	2	0	0	1	0	0	0	0	0	0	0	0	0	1	0	0	0	0	0	0	0	0	0	2	4	2	0	3	0	0	0	0	0	0	0	0	0	0	0	0	0	0	0	1	0	0	0	0
FPKM1_group_10657_transcript_1	0	2	0	0	0	0	0	0	0	0	0	0	0	1	0	0	0	0	0	0	0	0	0	0	2	0	1	0	0	0	0	0	0	0	0	0	0	0	0	0	0	0	0	0	0	0	0	0	0
FPKM1_group_10658_transcript_1	1	1	0	0	0	0	0	0	0	0	0	2	0	0	2	1	0	0	0	0	0	0	0	0	21	3	20	0	0	0	3	0	0	0	0	0	0	0	0	1	1	0	0	1	0	0	0	8	3
FPKM1_group_10658_transcript_2	6	17	0	2	4	2	0	1	0	2	4	3	1	3	10	16	2	0	2	1	1	0	0	4	232	31	190	1	5	2	8	1	3	2	7	3	0	0	1	3	2	0	3	32	0	0	1	35	12
FPKM1_group_10659_transcript_1	8	15	1	1	1	1	0	8	1	2	3	2	0	0	1	0	0	0	0	0	0	0	0	0	0	0	0	0	0	1	0	0	0	0	0	0	0	0	0	0	0	0	0	1	0	0	0	6	2
FPKM1_group_1065_transcript_1	0	0	0	0	0	0	0	0	0	0	1	0	0	0	0	0	0	0	0	0	0	0	0	0	0	0	0	0	0	0	0	0	0	0	0	0	0	40	0	0	0	0	0	0	0	0	1	0	0
FPKM1_group_10660_transcript_1	24	15	3	2	2	2	0	4	1	0	3	0	1	0	10	0	0	1	1	1	2	0	7	0	5	1	0	0	0	1	0	0	0	0	0	0	0	0	0	0	0	0	0	0	0	0	0	17	4
FPKM1_group_10661_transcript_1	15	19	0	0	0	0	1	0	0	0	2	0	0	0	2	0	0	0	3	1	0	0	0	0	0	0	0	0	0	0	0	0	0	0	0	0	1	0	0	1	0	0	0	1	0	0	0	0	1
FPKM1_group_10662_transcript_1	20	5	1	0	0	0	0	1	0	0	0	0	1	0	3	0	0	0	1	0	0	0	0	0	0	0	0	1	0	0	0	0	0	0	0	1	0	0	1	2	0	0	0	0	0	1	0	0	0
FPKM1_group_10662_transcript_2	27	24	0	0	0	0	0	1	0	0	0	1	0	0	3	0	0	0	0	0	0	0	0	0	0	0	0	0	0	2	0	0	0	0	0	0	0	0	0	0	0	0	0	0	0	0	0	0	0
FPKM1_group_10662_transcript_3	10	2	0	0	0	0	0	0	0	0	0	0	0	0	2	0	0	0	0	0	0	0	0	0	0	0	0	0	0	0	0	0	0	0	0	0	0	0	0	0	0	0	0	0	0	0	0	0	0
FPKM1_group_10663_transcript_1	231	123	0	2	0	1	0	3	0	0	2	3	1	1	19	0	0	0	3	10	0	4	0	0	7	1	1	1	0	3	2	0	0	0	0	0	0	0	0	3	3	1	0	0	0	1	0	0	2
FPKM1_group_10664_transcript_1	137	54	1	0	0	0	0	2	0	0	1	6	1	5	16	0	0	2	1	0	0	3	0	0	0	0	0	0	0	2	0	0	0	0	0	0	0	0	1	1	1	1	1	0	0	1	1	0	6
FPKM1_group_10665_transcript_1	179	131	0	1	0	0	0	0	2	0	3	11	4	3	94	0	3	3	1	1	2	12	1	0	17	0	0	13	6	4	0	0	0	0	0	0	0	0	0	3	2	2	0	0	1	2	0	1	11
FPKM1_group_10665_transcript_2	323	136	1	0	1	0	0	2	1	1	3	3	2	9	230	5	2	5	7	1	1	17	0	0	87	0	3	5	5	4	0	0	0	0	1	0	0	5	0	3	3	0	0	2	1	0	2	2	53
FPKM1_group_10666_transcript_1	73	133	3	0	0	0	0	1	0	0	13	0	0	1	4	2	0	4	0	2	2	9	8	2	8	1	1	4	3	2	0	0	2	2	1	0	0	0	1	1	1	2	0	0	0	0	0	0	3
FPKM1_group_10666_transcript_2	957	816	3	6	6	3	3	6	5	1	10	33	8	5	44	1	3	4	14	28	10	116	15	2	151	14	36	3	13	26	9	2	10	4	15	4	0	2	3	17	17	6	4	18	6	9	0	13	13
FPKM1_group_10667_transcript_1	3	3	0	0	0	0	0	0	0	0	1	0	0	0	0	0	0	0	0	0	0	0	0	0	0	0	0	0	0	0	0	0	0	0	0	0	0	0	0	0	0	0	0	0	0	0	1	1	3
FPKM1_group_10668_transcript_1	16	19	0	0	0	0	0	0	0	0	0	0	0	0	6	0	0	0	0	0	0	1	0	0	0	0	0	0	0	0	0	0	0	0	0	0	0	0	0	0	0	0	0	0	0	0	0	0	1
FPKM1_group_10668_transcript_2	7	10	0	0	0	0	0	0	0	0	4	0	0	0	0	0	0	0	0	0	0	2	0	0	0	0	0	0	0	0	0	0	0	0	0	0	0	0	0	0	0	1	0	0	0	1	1	0	1
FPKM1_group_10669_transcript_1	24	16	0	2	0	0	0	0	0	0	0	0	1	0	4	1	0	0	0	0	0	3	2	0	0	0	0	0	0	0	0	0	0	0	0	0	0	0	1	0	0	0	0	0	1	1	0	0	1
FPKM1_group_1066_transcript_1	8	1	0	0	0	0	0	0	0	0	1	0	0	0	0	0	0	0	0	0	0	0	0	0	0	0	0	0	0	1	0	0	1	0	0	0	0	2	0	0	0	0	0	0	0	0	3	0	0
FPKM1_group_1066_transcript_2	2	0	0	0	0	0	0	0	0	0	0	0	0	0	1	0	0	4	0	0	0	0	0	0	0	0	0	0	0	1	1	0	0	0	0	0	0	0	0	0	0	0	0	0	0	0	0	0	0
FPKM1_group_10670_transcript_1	11	5	0	0	0	0	0	0	0	0	0	1	0	0	0	0	0	0	0	0	1	1	0	0	0	0	0	0	0	0	0	0	0	0	0	0	0	0	0	1	1	0	0	0	0	0	0	0	0
FPKM1_group_10671_transcript_1	11	3	0	0	0	0	0	1	0	0	1	2	0	1	2	0	0	0	1	0	0	1	0	0	0	0	0	0	0	1	0	0	0	0	0	0	0	0	0	0	0	0	0	0	0	0	0	0	0
FPKM1_group_10671_transcript_2	11	5	0	0	0	0	0	0	0	0	0	0	0	0	7	0	0	0	0	0	0	0	0	0	0	0	0	0	0	0	0	0	0	0	0	0	0	0	0	0	0	0	0	0	0	0	0	0	0
FPKM1_group_10671_transcript_3	15	11	0	0	0	0	0	0	0	0	2	1	0	0	20	0	0	1	0	1	0	1	1	0	3	0	0	0	0	1	0	0	0	0	0	0	0	0	0	0	0	0	0	0	0	1	0	0	0
FPKM1_group_10671_transcript_4	11	11	0	0	0	0	0	0	0	0	1	0	0	1	19	0	0	0	0	0	0	4	3	0	2	0	0	0	1	2	0	0	0	0	0	0	0	0	0	0	0	0	0	0	0	0	0	0	1
FPKM1_group_10671_transcript_5	84	57	0	0	0	0	1	1	0	0	0	4	0	3	35	1	0	0	3	1	4	18	4	0	0	0	0	0	0	3	0	0	0	0	0	0	0	0	0	3	3	2	1	1	1	0	0	0	4
FPKM1_group_10672_transcript_1	140	42	2	0	0	0	0	8	0	0	1	0	2	0	18	1	0	13	0	0	3	5	0	4	0	0	1	0	0	4	0	0	0	0	0	0	0	0	3	0	0	1	0	0	1	2	1	1	3
FPKM1_group_10673_transcript_1	4	11	0	0	0	0	0	0	0	0	0	0	0	0	1	0	0	0	0	0	0	0	0	0	0	0	0	0	0	0	0	0	0	0	0	0	0	1	0	2	2	0	0	0	0	0	0	11	5
FPKM1_group_10673_transcript_2	6	17	0	0	0	0	0	0	1	0	0	0	0	0	5	0	1	0	0	0	0	0	0	0	0	0	0	0	0	1	0	0	0	0	0	0	0	0	1	0	0	1	0	0	0	0	0	26	8
FPKM1_group_10673_transcript_3	8	20	0	0	0	0	0	0	0	0	0	1	0	0	4	0	0	0	0	2	0	0	0	0	0	1	18	0	4	5	0	0	0	0	0	0	2	1	2	0	0	0	0	0	1	0	0	23	8
FPKM1_group_10673_transcript_4	21	12	0	0	0	0	0	0	0	0	1	0	0	0	2	0	0	0	0	0	0	1	0	0	1	0	0	0	0	3	0	0	0	0	0	0	0	7	0	1	1	0	0	0	1	0	1	11	4
FPKM1_group_10673_transcript_5	18	43	0	0	0	0	0	0	0	0	0	0	1	1	8	1	0	0	0	1	0	0	0	0	2	0	5	0	0	4	0	0	0	0	0	0	0	2	1	0	0	0	0	0	0	0	0	26	6
FPKM1_group_10673_transcript_6	15	29	0	0	0	0	0	0	0	0	0	0	0	0	5	0	0	0	0	0	0	1	0	0	0	0	2	0	0	4	0	0	1	0	0	0	2	0	2	4	2	1	0	0	1	0	1	24	13
FPKM1_group_10674_transcript_1	7	19	0	0	0	0	0	0	0	0	0	1	0	0	4	0	1	0	0	0	0	0	1	0	0	1	0	0	0	0	0	0	0	0	0	0	0	0	0	1	0	0	0	0	0	0	0	9	5
FPKM1_group_10675_transcript_1	4	10	0	0	0	0	0	0	0	0	0	0	0	1	3	0	0	3	0	1	0	3	0	0	0	1	1	0	0	2	0	0	0	0	0	0	0	0	0	1	1	0	0	0	2	0	0	12	4
FPKM1_group_10675_transcript_2	44	48	0	0	0	0	1	0	0	0	2	1	1	0	8	0	0	0	0	3	0	4	0	0	0	0	0	0	3	5	0	0	0	0	0	0	0	0	0	1	1	1	0	1	2	0	2	52	15
FPKM1_group_10676_transcript_1	1	0	0	0	0	0	0	0	0	0	1	0	0	0	1	0	0	0	0	0	0	0	0	0	0	0	0	0	0	1	0	0	0	0	0	0	0	0	0	0	0	0	0	0	1	0	0	1	0
FPKM1_group_10677_transcript_1	0	0	0	0	0	0	0	0	0	0	1	1	0	0	0	0	0	0	0	0	0	0	0	0	0	0	0	0	0	0	0	0	0	0	0	0	0	0	0	0	0	0	0	0	0	0	0	0	0
FPKM1_group_10678_transcript_1	0	2	0	0	0	0	0	0	0	0	0	0	0	1	0	0	0	0	0	0	0	0	0	0	0	0	0	0	0	0	0	0	0	0	0	0	0	0	0	0	0	0	0	0	0	0	0	0	0
FPKM1_group_10678_transcript_2	0	0	0	0	0	0	0	0	0	0	0	0	0	0	0	0	0	0	0	0	0	0	0	0	0	0	0	0	0	0	0	0	0	0	0	0	0	0	0	0	0	0	0	0	0	0	0	0	0
FPKM1_group_10679_transcript_1	0	0	0	0	0	0	0	0	0	0	1	0	0	0	0	0	0	0	0	0	0	0	0	0	0	0	0	0	0	0	0	0	0	0	0	0	0	0	0	0	0	0	0	0	0	0	0	0	0
FPKM1_group_1067_transcript_1	0	0	0	0	0	0	0	0	0	0	1	0	0	0	0	0	0	0	0	0	0	0	0	0	0	0	0	0	0	0	0	0	0	0	0	0	4	28	0	0	0	0	0	0	0	0	2	0	0
FPKM1_group_10680_transcript_1	0	2	0	0	0	0	0	0	0	0	0	0	0	0	0	0	0	0	0	0	0	0	0	0	0	0	0	0	0	0	0	0	0	0	0	0	0	0	0	0	0	0	0	0	0	0	0	0	0
FPKM1_group_10681_transcript_1	0	0	0	0	0	0	0	0	0	0	0	0	0	0	1	0	0	0	0	0	0	0	0	0	0	0	0	0	0	0	0	0	0	0	0	0	0	0	0	0	0	0	0	0	0	0	0	0	0
FPKM1_group_10682_transcript_1	0	0	0	0	0	0	0	0	0	0	1	0	1	0	0	0	0	0	0	0	0	0	0	0	0	0	0	0	0	0	0	0	0	0	0	0	0	0	0	0	0	0	0	0	0	0	0	0	0
FPKM1_group_10682_transcript_2	3	1	0	0	0	0	0	0	0	0	0	0	0	0	3	0	0	0	0	0	0	0	0	0	0	0	0	0	0	1	0	0	0	0	0	0	0	0	0	0	0	0	0	0	0	0	0	1	0
FPKM1_group_10683_transcript_1	11	1	0	0	0	0	0	0	0	0	0	2	0	0	7	0	0	0	0	0	0	0	0	0	0	0	0	0	0	0	0	0	0	0	0	0	0	0	0	1	1	0	0	0	0	0	0	0	0
FPKM1_group_10684_transcript_1	15	3	0	0	0	0	0	0	0	0	1	1	0	0	2	0	1	0	2	1	0	0	0	0	1	0	0	0	0	0	0	0	0	0	0	0	0	0	0	1	0	0	0	0	0	0	0	0	0
FPKM1_group_10685_transcript_1	13	2	0	0	0	0	0	0	0	0	0	2	0	0	1	0	0	0	2	0	0	0	0	0	4	0	2	0	0	1	0	0	0	0	0	0	0	0	0	0	0	0	0	0	0	0	0	1	0
FPKM1_group_10686_transcript_1	1	1	0	0	0	0	0	0	0	0	0	0	0	0	0	0	0	0	0	0	1	1	0	0	0	0	3	0	0	0	0	0	0	0	0	0	0	0	0	1	1	0	0	0	1	0	0	2	7
FPKM1_group_10687_transcript_1	2	0	0	0	1	0	0	0	0	0	0	3	2	0	5	0	0	0	0	0	0	0	0	0	1	0	6	2	2	0	0	0	0	0	0	0	0	0	2	9	6	0	1	0	0	0	0	16	0
FPKM1_group_10688_transcript_1	2	4	0	0	0	0	0	1	0	0	0	0	1	0	0	0	0	0	0	0	0	0	0	0	1	0	5	0	0	0	1	0	0	0	0	0	0	0	0	0	0	0	0	0	0	0	0	1	10
FPKM1_group_10688_transcript_2	21	7	2	4	0	2	0	3	2	1	0	10	3	2	35	0	0	0	2	1	0	4	0	0	9	3	18	7	10	0	0	0	0	1	0	0	0	0	0	1	1	0	1	0	0	0	0	11	90
FPKM1_group_10689_transcript_1	1	0	0	0	1	0	0	0	0	1	0	1	0	1	4	0	0	0	1	0	0	1	0	0	2	0	1	1	0	0	0	0	0	0	0	0	0	0	0	2	1	0	1	0	0	0	1	1	3
FPKM1_group_1068_transcript_1	0	1	0	0	0	0	0	0	0	0	0	0	0	0	0	0	0	0	0	0	0	0	0	0	0	0	0	0	0	0	0	0	0	0	0	0	0	4	0	0	0	0	0	0	0	0	1	0	0
FPKM1_group_10690_transcript_1	0	0	0	0	0	0	0	0	0	0	0	0	0	0	0	0	0	0	0	0	0	0	0	0	0	0	0	0	0	0	0	0	0	0	0	0	0	0	0	0	0	0	0	0	0	0	0	0	0
FPKM1_group_10691_transcript_1	20	15	0	0	0	0	0	1	0	1	0	1	0	0	7	0	0	0	0	1	0	0	0	0	0	0	0	0	3	2	0	0	0	0	0	0	0	0	0	0	0	0	0	1	0	0	0	2	3
FPKM1_group_10691_transcript_2	139	117	5	4	5	1	0	5	1	1	11	2	2	2	42	0	1	0	3	6	0	9	2	0	1	0	2	0	0	4	5	0	2	1	1	1	0	0	1	1	1	3	0	1	1	1	3	40	13
FPKM1_group_10691_transcript_3	80	64	1	2	3	0	1	10	0	1	2	3	1	3	27	0	0	1	3	2	2	6	4	0	0	0	0	0	0	1	1	0	0	0	0	0	0	0	0	0	0	0	0	1	0	2	2	19	9
FPKM1_group_10692_transcript_1	112	100	3	2	2	1	1	2	2	0	7	4	1	0	46	1	1	2	1	2	1	7	2	0	2	0	1	2	2	3	0	0	0	0	1	0	0	0	2	0	0	0	0	3	2	5	2	37	20
FPKM1_group_10692_transcript_2	20	26	1	0	1	1	1	0	0	2	2	3	0	1	29	0	0	2	0	1	1	3	0	0	0	0	0	0	1	1	1	0	1	0	1	0	0	0	0	0	0	0	0	0	1	1	0	11	7
FPKM1_group_10693_transcript_1	131	90	0	2	2	0	1	2	0	1	4	4	1	4	9	0	0	0	5	1	1	2	0	0	5	0	1	2	0	8	0	0	1	0	0	1	1	0	2	5	3	0	1	0	1	0	0	5	7
FPKM1_group_10694_transcript_1	3	3	0	0	0	0	0	0	0	0	1	0	0	0	0	0	0	0	0	1	0	0	1	0	0	0	0	0	0	0	0	0	0	0	0	0	1	0	0	0	0	0	0	1	0	1	0	6	1
FPKM1_group_10694_transcript_2	5	5	1	0	0	0	1	1	0	1	0	0	0	0	2	0	1	0	0	0	0	0	0	0	0	0	0	0	1	1	0	0	0	0	0	0	0	0	0	1	1	0	0	0	0	0	0	2	0
FPKM1_group_10694_transcript_3	36	29	2	1	0	1	0	9	1	1	2	1	0	0	3	0	0	0	0	2	0	6	0	0	0	0	0	0	0	4	0	0	0	0	0	0	2	2	1	3	2	1	0	2	12	6	6	4	9
FPKM1_group_10695_transcript_1	20	13	0	1	1	1	2	1	0	0	2	0	0	0	3	0	0	0	0	1	0	1	0	0	0	0	0	0	0	1	0	0	0	0	0	0	0	0	3	0	0	0	0	1	1	0	1	2	3
FPKM1_group_10695_transcript_2	49	50	0	0	0	2	0	7	0	0	1	1	0	1	5	0	0	0	0	1	0	4	0	0	0	0	0	0	0	3	0	0	0	0	0	1	0	0	2	2	1	1	0	0	8	1	5	7	5
FPKM1_group_10696_transcript_1	6	1	1	1	0	0	0	0	0	0	0	0	0	0	2	0	0	0	0	0	0	0	0	0	0	0	0	0	0	1	0	0	0	0	0	0	0	0	0	0	0	0	0	0	0	0	0	6	1
FPKM1_group_10696_transcript_2	19	17	0	0	0	1	0	1	0	2	1	0	0	1	5	0	0	2	0	2	0	0	0	0	0	0	0	0	0	2	0	0	0	0	0	0	0	7	0	1	0	0	1	0	3	3	1	6	3
FPKM1_group_10697_transcript_1	16	11	0	0	0	0	0	4	0	0	0	2	0	0	3	0	0	0	0	1	0	0	0	0	0	0	0	2	0	2	0	0	0	0	0	0	0	0	1	0	0	0	0	0	0	0	0	4	2
FPKM1_group_10698_transcript_1	53	35	1	0	1	0	0	4	1	0	0	0	0	0	13	0	0	0	2	1	0	2	1	0	1	0	0	0	0	5	0	0	0	0	0	0	0	2	4	1	1	0	1	0	4	1	1	6	10
FPKM1_group_10698_transcript_2	111	118	1	2	1	1	4	2	1	0	2	3	0	0	9	1	0	12	2	4	1	14	0	0	1	0	2	0	0	2	0	0	0	2	0	0	2	16	6	3	1	1	1	2	14	3	2	4	9
FPKM1_group_10699_transcript_1	11	4	0	0	0	1	0	1	0	0	1	0	0	0	1	0	0	0	0	0	0	0	0	0	0	0	0	0	0	0	0	0	1	0	0	0	0	0	0	1	1	0	0	0	0	0	0	2	0
FPKM1_group_10699_transcript_2	100	93	1	2	0	0	1	4	1	0	9	4	0	2	11	1	0	17	0	3	2	9	1	1	11	1	0	0	0	4	0	0	0	1	0	0	1	8	3	2	2	3	0	0	7	6	1	7	11
FPKM1_group_1069_transcript_1	0	0	0	0	0	0	0	0	0	0	0	0	0	0	0	0	0	0	0	0	0	0	0	0	0	0	0	0	0	0	0	0	0	0	0	0	0	21	0	0	0	0	0	0	0	0	0	0	0
FPKM1_group_106_transcript_1	10	3	0	0	0	0	0	0	0	0	0	0	0	1	4	0	0	0	0	0	0	0	0	0	0	0	0	0	0	0	0	1	0	0	0	0	0	0	0	0	0	0	0	0	0	0	0	0	0
FPKM1_group_10700_transcript_1	9	5	0	0	0	1	0	1	0	0	1	8	3	3	68	1	0	2	2	8	0	0	0	1	0	0	0	0	0	3	0	0	0	0	0	0	1	1	1	1	1	0	0	0	0	0	0	2	20
FPKM1_group_10701_transcript_1	0	3	1	0	0	0	0	1	0	0	1	2	1	0	13	0	0	3	0	2	0	0	0	0	0	0	1	0	0	1	0	0	0	0	0	0	0	1	0	0	0	0	0	0	0	0	1	4	9
FPKM1_group_10702_transcript_1	3	2	0	0	0	0	0	0	0	0	0	3	2	1	13	0	0	0	0	4	0	0	0	0	0	0	0	0	0	4	0	0	0	0	0	0	0	0	0	0	0	0	0	0	0	0	0	1	3
FPKM1_group_10703_transcript_1	3	10	0	0	0	0	0	1	0	0	2	0	0	0	1	0	0	0	0	0	0	0	0	0	0	0	0	0	0	1	0	0	0	0	0	0	0	0	0	0	0	2	0	0	0	0	0	1	6
FPKM1_group_10704_transcript_1	0	3	0	0	0	0	0	0	0	0	0	0	0	0	0	0	0	2	0	0	0	0	0	0	0	0	0	0	0	0	0	0	0	0	0	0	0	0	0	0	0	0	0	0	0	0	0	0	4
FPKM1_group_10704_transcript_2	2	35	0	0	0	0	0	0	0	0	8	0	0	0	0	0	0	0	0	0	0	0	0	0	0	0	0	0	0	2	0	0	0	0	0	0	0	0	0	0	0	0	0	0	0	0	0	6	19
FPKM1_group_10705_transcript_1	25	43	0	0	0	0	0	0	0	0	0	1	0	0	0	0	0	0	0	0	0	0	1	0	0	0	0	0	0	0	0	0	0	0	0	0	0	0	0	0	0	0	0	0	0	0	0	0	7
FPKM1_group_10705_transcript_2	30	35	0	0	0	0	0	0	0	0	0	0	0	0	0	1	0	0	0	0	0	0	0	0	0	0	0	0	0	0	0	0	0	0	0	0	0	0	0	0	0	0	0	0	0	0	0	0	6
FPKM1_group_10705_transcript_3	40	26	0	0	0	0	0	0	0	0	2	0	0	0	0	1	0	2	0	0	0	0	1	0	1	0	0	0	0	0	0	0	0	0	0	0	0	0	0	0	0	0	0	0	0	0	0	2	8
FPKM1_group_10706_transcript_1	83	83	6	3	1	0	0	2	0	0	1	1	1	0	2	0	1	9	1	2	0	1	0	0	0	0	2	0	0	0	0	0	0	0	1	0	0	3	0	0	0	0	0	0	4	0	5	17	10
FPKM1_group_10707_transcript_1	11	5	1	0	0	0	0	0	0	0	0	0	0	0	0	0	0	0	0	0	0	0	0	0	0	0	0	0	0	0	0	0	0	0	0	0	0	0	0	0	0	0	0	0	0	0	1	6	1
FPKM1_group_10708_transcript_1	4	1	0	0	0	0	0	0	0	0	0	0	0	0	4	0	0	0	0	0	0	0	0	0	0	0	0	0	0	0	0	0	1	0	0	0	0	0	0	0	0	0	0	0	1	0	0	12	10
FPKM1_group_10708_transcript_2	1	12	0	0	0	0	0	0	0	0	1	0	0	0	3	0	1	2	1	0	1	0	0	0	0	0	0	0	0	2	0	0	0	0	0	0	0	0	0	0	0	0	0	0	0	0	0	13	8
FPKM1_group_10709_transcript_1	0	12	0	0	0	0	0	0	0	0	1	0	0	0	0	0	0	0	0	0	0	0	0	0	0	0	0	0	0	0	0	0	0	0	0	0	0	0	0	0	0	0	0	0	0	0	0	0	0
FPKM1_group_1070_transcript_1	0	2	0	0	0	0	0	0	0	0	1	0	0	0	0	0	0	0	0	0	0	0	0	0	0	0	0	0	0	0	0	0	0	0	0	0	0	1	0	0	0	0	0	0	0	0	0	0	0
FPKM1_group_10710_transcript_1	26	62	0	0	0	0	0	0	0	0	0	0	0	0	0	0	0	0	0	0	0	0	0	0	0	1	0	0	0	0	0	0	0	0	0	0	0	0	0	0	0	0	0	1	0	0	0	0	0
FPKM1_group_10710_transcript_2	330	411	0	0	0	0	0	0	0	2	3	0	0	0	0	0	0	0	0	0	0	1	0	0	0	0	0	0	0	0	0	0	0	0	0	0	0	10	0	0	0	0	0	4	0	0	1	2	0
FPKM1_group_10711_transcript_1	7	5	0	0	0	0	0	0	0	0	1	0	0	0	0	0	0	0	0	0	0	0	0	0	0	0	0	0	0	0	0	0	0	0	0	0	0	0	0	0	0	0	0	1	0	0	0	0	0
FPKM1_group_10712_transcript_1	2	3	0	0	0	0	0	0	0	0	1	0	0	0	0	0	0	0	0	0	0	0	0	0	0	0	0	0	0	0	0	0	0	0	0	0	0	0	0	0	0	0	0	0	0	0	0	0	0
FPKM1_group_10713_transcript_1	0	1	0	0	0	0	0	0	0	0	1	0	0	0	0	0	0	0	0	0	0	0	0	0	0	0	0	0	0	0	0	0	0	0	0	0	0	0	0	0	0	0	0	0	0	0	0	0	1
FPKM1_group_10714_transcript_1	0	2	0	0	0	0	0	0	0	0	1	0	0	0	0	0	0	0	0	0	0	0	0	0	0	0	0	0	0	0	0	0	0	0	0	0	0	0	0	0	0	0	0	0	0	0	0	0	0
FPKM1_group_10715_transcript_1	0	0	0	0	0	0	0	0	0	0	2	0	0	0	0	0	0	0	0	0	0	0	0	0	0	0	0	0	0	0	0	0	0	0	0	0	0	0	0	0	0	0	0	0	0	0	0	0	0
FPKM1_group_10716_transcript_1	0	2	0	0	0	0	0	0	0	0	1	0	0	0	0	0	0	0	0	0	0	0	0	0	0	0	0	0	0	0	0	0	0	0	0	0	0	0	0	0	0	0	0	0	0	0	0	0	0
FPKM1_group_10717_transcript_1	0	5	0	0	0	0	0	0	0	0	0	0	0	0	0	0	0	0	0	0	0	0	0	0	0	0	0	0	0	0	0	0	0	0	0	0	0	0	0	0	0	0	0	0	0	0	0	0	0
FPKM1_group_10718_transcript_1	8	10	0	0	0	0	0	1	0	0	1	0	0	0	0	0	0	0	0	0	0	0	0	0	0	0	0	0	0	1	0	0	0	0	0	0	0	0	0	0	0	0	0	0	0	0	1	0	0
FPKM1_group_10719_transcript_1	2	2	0	0	0	0	0	0	0	0	2	0	0	0	0	0	0	0	0	0	0	0	0	0	0	0	0	0	0	0	0	0	0	0	0	0	0	0	0	0	0	0	0	0	0	0	0	0	0
FPKM1_group_1071_transcript_1	0	0	0	0	0	0	0	0	0	0	0	0	0	0	0	1	0	3	0	0	0	0	0	0	0	0	0	0	0	0	0	0	0	0	0	0	0	0	0	0	0	2	0	0	1	0	0	0	0
FPKM1_group_10720_transcript_1	0	0	0	0	0	0	0	0	0	0	0	0	0	0	0	0	0	0	0	0	0	0	0	0	0	0	0	0	0	0	0	0	0	0	0	0	0	0	0	0	0	0	0	0	0	0	0	0	0
FPKM1_group_10720_transcript_2	1	2	0	0	0	0	0	0	0	0	0	0	0	0	0	0	0	0	0	0	0	0	0	0	0	0	0	0	0	0	0	0	0	0	0	0	0	0	0	0	0	0	0	0	0	0	1	0	0
FPKM1_group_10720_transcript_3	0	3	0	0	0	0	0	0	0	0	1	0	0	0	0	0	0	0	0	0	0	0	0	0	0	0	0	0	0	2	0	0	0	0	0	0	0	0	0	0	0	0	0	0	0	0	0	0	0
FPKM1_group_10721_transcript_1	15	40	0	1	1	0	0	4	0	0	2	4	1	0	8	1	0	0	0	2	0	0	0	0	0	0	0	25	8	1	0	0	1	0	0	0	0	0	0	0	0	0	1	0	0	0	1	0	0
FPKM1_group_10722_transcript_1	0	2	0	0	0	0	0	0	0	0	0	0	0	0	0	0	0	0	0	0	0	0	0	0	0	0	0	0	0	0	0	0	0	0	0	0	0	0	0	0	0	0	0	0	8	0	0	0	0
FPKM1_group_10723_transcript_1	0	2	0	0	0	0	0	0	0	0	0	0	0	0	0	0	0	0	0	0	0	0	0	0	0	0	0	0	0	0	0	0	0	0	0	0	0	0	0	0	0	0	0	0	17	0	0	0	0
FPKM1_group_10723_transcript_2	1	1	0	0	0	0	0	0	0	0	0	0	0	0	0	0	0	0	0	0	0	0	0	0	0	0	0	0	0	0	0	0	0	0	0	0	0	0	0	0	0	0	0	0	16	0	0	0	0
FPKM1_group_10724_transcript_1	0	4	0	0	0	0	0	0	0	0	0	0	0	0	0	0	0	0	0	0	0	0	0	0	0	0	0	0	0	0	0	0	0	0	0	0	0	0	0	0	0	0	0	0	44	0	0	0	0
FPKM1_group_10724_transcript_2	2	2	0	0	0	0	0	0	0	0	1	0	0	0	0	0	0	0	0	0	0	0	0	0	0	0	0	0	0	0	0	0	0	0	0	0	0	0	0	0	0	0	0	0	18	0	0	0	0
FPKM1_group_10724_transcript_3	0	1	0	0	0	0	0	0	0	0	0	0	0	0	0	0	0	0	0	0	0	0	0	0	0	0	0	0	0	1	0	0	0	0	0	0	0	0	0	0	0	0	0	0	9	0	0	0	0
FPKM1_group_10725_transcript_1	4	1	0	0	0	0	0	0	0	0	2	0	0	0	0	0	0	0	0	0	0	0	0	0	0	0	0	0	0	0	0	0	0	0	0	0	0	0	0	0	0	0	0	0	14	0	0	0	1
FPKM1_group_10725_transcript_2	0	3	0	0	0	0	0	0	0	0	1	0	0	0	0	0	0	0	0	0	0	0	0	0	0	0	0	0	0	0	0	0	0	0	0	0	0	0	0	0	0	0	0	0	17	0	0	0	0
FPKM1_group_10726_transcript_1	0	1	0	0	0	0	0	0	0	0	1	0	0	0	0	0	0	0	0	0	0	0	0	0	0	0	0	0	0	0	0	0	0	0	0	0	0	0	0	0	0	0	0	0	11	0	0	0	0
FPKM1_group_10727_transcript_1	7	3	0	0	0	0	0	0	0	0	1	0	0	0	0	0	0	0	0	0	0	0	0	0	0	0	0	0	0	1	0	0	0	0	0	0	0	0	0	0	0	0	0	0	17	0	0	0	0
FPKM1_group_10728_transcript_1	0	3	0	0	0	0	0	0	0	0	2	0	0	0	0	0	0	0	0	0	0	0	0	0	0	0	0	0	0	1	0	0	0	0	0	0	0	0	0	0	0	0	0	0	161	0	0	0	1
FPKM1_group_10728_transcript_2	0	1	0	0	0	0	0	0	0	0	0	0	0	0	0	0	0	0	0	0	0	0	0	0	0	0	0	0	0	0	0	0	0	0	0	0	0	0	0	0	0	0	0	0	6	0	0	0	0
FPKM1_group_10729_transcript_1	0	0	0	0	0	0	0	0	0	0	1	0	0	0	0	0	0	0	0	0	0	0	0	0	0	0	0	0	0	0	0	0	0	0	0	0	0	0	0	0	0	0	0	0	2	0	0	0	0
FPKM1_group_10729_transcript_2	4	5	0	0	0	0	0	0	0	0	1	0	0	0	1	0	0	0	0	0	0	0	0	0	0	0	0	0	0	0	0	0	0	0	0	0	0	0	0	0	0	0	0	0	33	0	0	0	0
FPKM1_group_10729_transcript_3	0	1	0	0	0	0	0	0	0	0	1	0	0	0	0	0	0	0	0	0	0	0	0	0	0	0	0	0	0	0	0	0	0	0	0	0	0	0	0	0	0	0	0	0	43	0	0	0	1
FPKM1_group_1072_transcript_1	213	861	12	17	16	3	2	50	2	0	0	7	13	3	16	1	0	0	2	45	0	2	0	0	7	0	1	1	0	95	10	0	84	11	39	4	3	0	0	2	1	0	1	1	0	0	1	3	1
FPKM1_group_10730_transcript_1	0	0	0	0	0	0	0	0	0	0	0	0	0	0	0	0	0	0	0	0	0	0	0	0	0	2	31	0	0	0	0	0	0	0	0	0	0	0	0	0	0	0	0	0	0	0	0	0	0
FPKM1_group_10731_transcript_1	0	2	0	0	0	0	0	0	0	0	0	0	0	0	0	0	0	0	0	0	0	0	0	0	0	3	2	1	3	0	0	0	0	0	0	0	0	0	0	0	0	0	0	0	0	0	0	0	0
FPKM1_group_10732_transcript_1	0	1	0	0	0	0	0	0	0	0	0	0	0	0	0	0	0	0	0	0	0	0	0	0	4	0	2	1	3	0	0	0	0	0	0	0	0	0	0	0	0	0	0	0	0	0	0	0	0
FPKM1_group_10733_transcript_1	0	0	0	0	0	0	0	0	0	0	0	0	0	0	0	0	0	0	0	0	0	0	0	0	0	4	18	0	0	0	0	0	0	0	0	0	0	0	0	0	0	0	0	0	0	0	0	0	1
FPKM1_group_10734_transcript_1	0	0	0	0	0	0	0	0	0	0	0	0	0	0	0	0	0	0	0	0	0	0	0	0	4	0	1	4	5	0	0	0	0	0	0	0	0	0	0	0	0	0	0	0	0	0	0	0	0
FPKM1_group_10735_transcript_1	0	0	0	0	0	0	0	0	0	0	0	0	0	0	0	0	0	0	0	0	0	0	0	0	3	0	4	1	3	0	0	0	0	0	0	0	0	0	0	0	0	0	0	0	0	0	0	0	0
FPKM1_group_10736_transcript_1	0	0	0	0	0	0	0	0	0	0	1	0	0	0	0	0	0	0	0	0	0	0	0	0	2	2	0	0	13	0	0	0	0	0	0	0	0	0	0	0	0	0	0	0	0	0	0	0	0
FPKM1_group_10737_transcript_1	0	2	0	0	0	0	0	0	0	0	0	0	0	0	0	0	0	0	0	0	0	0	0	0	3	6	4	1	3	0	0	0	0	0	0	0	0	0	0	0	0	0	0	0	0	0	0	0	0
FPKM1_group_10738_transcript_1	0	0	0	0	0	0	0	0	0	0	0	0	0	0	0	0	0	0	0	0	0	1	0	0	67	14	11	9	33	0	0	0	0	0	0	0	0	0	0	0	0	0	0	0	0	0	0	1	0
FPKM1_group_10739_transcript_1	0	3	0	0	0	0	0	0	0	0	0	0	0	0	0	0	0	0	0	0	0	0	0	0	2	0	0	3	2	0	0	0	0	0	0	0	0	0	0	0	0	0	0	0	0	0	0	0	0
FPKM1_group_1073_transcript_1	0	0	0	0	0	0	0	0	0	0	0	0	0	1	0	0	0	0	0	0	0	0	0	0	1	0	0	0	0	1	0	0	0	0	0	0	1	0	0	0	0	0	0	0	0	0	0	0	0
FPKM1_group_10740_transcript_1	2	1	0	0	0	0	0	0	0	0	0	0	0	0	0	0	0	0	0	0	0	0	0	0	0	1	0	0	4	0	0	0	0	0	0	0	0	0	0	0	0	0	0	0	0	0	0	0	0
FPKM1_group_10741_transcript_1	0	0	0	0	0	0	0	0	0	0	0	0	0	0	0	0	0	0	0	0	0	0	0	0	0	0	2	0	0	0	0	0	0	0	0	0	0	0	0	0	0	0	0	0	0	0	0	0	1
FPKM1_group_10742_transcript_1	1	0	0	0	0	0	0	0	0	0	2	0	0	0	0	0	0	0	0	0	0	0	0	0	0	1	0	1	9	0	0	0	0	0	0	0	0	0	0	0	0	0	0	0	0	0	0	0	0
FPKM1_group_10742_transcript_2	0	0	0	0	0	0	0	0	0	0	0	0	0	0	0	0	0	0	0	0	0	0	0	0	4	0	0	1	9	0	0	0	0	0	0	0	0	0	0	0	0	0	0	0	1	0	0	0	0
FPKM1_group_10743_transcript_1	0	1	0	0	0	0	0	0	0	0	1	0	0	0	0	0	0	0	0	0	0	0	0	0	0	0	0	4	9	0	0	0	0	0	0	0	0	0	0	0	0	0	0	0	0	0	0	0	0
FPKM1_group_10744_transcript_1	1	2	0	0	0	0	0	0	0	0	0	0	0	0	0	0	0	0	0	0	0	0	0	0	0	0	0	3	6	0	0	0	0	0	0	0	0	0	0	0	0	0	0	0	0	0	0	0	1
FPKM1_group_10745_transcript_1	0	3	0	0	0	0	0	0	0	0	0	0	0	0	0	0	0	0	0	0	0	0	0	0	3	1	3	4	2	0	0	0	0	0	0	0	0	0	0	0	0	0	0	0	1	0	0	0	0
FPKM1_group_10746_transcript_1	1	4	0	0	0	0	0	0	0	0	1	0	0	0	0	0	0	0	0	0	0	0	0	0	16	3	1	18	35	0	0	0	0	0	0	0	0	0	0	0	0	0	0	0	1	0	0	0	0
FPKM1_group_10747_transcript_1	0	0	0	0	0	0	0	0	0	0	0	0	0	0	0	0	0	0	0	0	0	0	0	0	12	0	0	2	0	0	0	0	0	0	0	0	0	0	0	0	0	0	0	0	0	0	0	0	0
FPKM1_group_10747_transcript_2	4	1	0	0	0	0	0	1	0	0	0	0	0	0	1	0	0	0	0	0	0	0	0	0	39	7	26	7	10	1	0	0	0	0	0	0	0	0	0	0	0	0	0	0	0	0	0	0	1
FPKM1_group_10748_transcript_1	2	2	0	0	0	0	0	0	0	0	1	0	0	0	0	0	0	0	0	0	0	0	0	0	0	0	1	7	10	0	0	0	0	0	0	0	0	0	0	0	0	0	0	0	8	0	0	0	2
FPKM1_group_10749_transcript_1	0	1	0	0	0	0	0	0	0	0	0	0	0	2	2	2	0	0	1	1	0	0	0	0	2	1	0	0	0	0	0	0	0	0	0	0	0	0	0	0	0	0	0	0	214	0	0	0	0
FPKM1_group_1074_transcript_1	12	14	0	0	0	0	0	0	0	1	2	0	0	0	2	1	0	5	0	0	2	0	5	0	0	0	0	0	0	1	1	0	0	0	0	0	0	1	0	0	0	0	0	0	0	1	0	1	4
FPKM1_group_10750_transcript_1	1	1	0	0	0	0	0	0	0	0	0	0	0	0	0	0	0	0	0	0	0	0	0	0	0	0	0	4	1	1	0	0	0	0	0	0	0	0	0	0	0	0	0	0	75	0	0	0	0
FPKM1_group_10751_transcript_1	0	0	0	0	0	0	0	0	0	0	1	0	0	0	1	0	0	0	0	0	0	0	0	0	1	0	0	3	3	0	0	0	0	0	0	0	0	0	0	0	0	0	0	0	27	0	0	0	0
FPKM1_group_10751_transcript_2	4	1	0	0	0	0	0	0	0	0	0	0	0	0	1	0	0	0	0	0	0	1	0	0	0	0	0	3	0	0	0	0	0	0	0	0	0	0	0	0	0	0	0	0	43	0	0	0	0
FPKM1_group_10751_transcript_3	0	1	0	0	0	0	0	0	0	0	3	0	0	0	0	0	0	0	0	0	0	0	0	0	1	0	0	1	5	1	0	0	0	0	0	0	0	0	0	0	0	0	0	0	88	0	0	0	0
FPKM1_group_10752_transcript_1	1	1	0	0	0	0	0	0	0	0	0	0	0	0	0	0	0	0	0	0	0	0	0	0	0	0	0	1	2	1	0	0	0	0	0	0	0	0	0	0	0	0	0	0	149	0	0	0	0
FPKM1_group_10752_transcript_2	1	1	0	0	0	0	0	0	0	0	0	0	0	0	0	0	0	0	0	0	0	0	0	0	1	0	0	0	2	0	0	0	0	0	0	0	0	0	0	0	0	0	0	0	11	0	0	0	0
FPKM1_group_10752_transcript_3	0	1	0	0	0	0	0	0	0	0	2	0	0	0	0	0	0	0	0	0	0	0	0	0	0	0	0	0	2	0	0	0	0	0	0	0	0	0	0	0	0	0	0	0	16	0	0	0	0
FPKM1_group_10752_transcript_4	0	0	0	0	0	0	0	0	0	0	0	0	0	0	0	0	0	0	0	0	0	0	0	0	0	0	0	0	0	0	0	0	0	0	0	0	0	0	0	0	0	0	0	0	18	0	0	0	0
FPKM1_group_10752_transcript_5	4	1	0	0	0	0	0	0	0	0	2	1	0	0	0	0	0	0	0	0	0	0	0	0	1	0	0	3	5	0	0	0	0	0	0	0	0	0	0	0	0	0	0	0	25	0	0	0	0
FPKM1_group_10752_transcript_6	1	1	0	0	0	0	0	0	0	0	0	0	0	0	0	0	0	0	0	0	0	0	0	0	3	0	0	1	2	0	0	0	0	0	0	0	0	0	0	0	0	0	0	0	26	0	0	0	0
FPKM1_group_10752_transcript_7	1	0	0	0	0	0	0	0	0	0	1	0	0	0	0	0	0	0	0	0	0	0	0	0	0	3	2	0	4	0	0	0	0	0	0	0	0	0	0	0	0	0	0	0	42	0	0	0	0
FPKM1_group_10753_transcript_1	1	2	0	0	0	0	0	0	0	0	1	0	0	0	1	0	0	0	0	0	0	0	0	0	0	0	0	0	9	0	0	0	0	0	0	0	0	0	0	0	0	0	0	0	6	0	0	0	0
FPKM1_group_10753_transcript_2	0	0	0	0	0	0	0	0	0	0	0	0	0	0	0	0	0	0	0	0	0	0	0	0	0	0	0	0	0	0	0	0	0	0	0	0	0	0	0	0	0	0	0	0	10	0	0	0	0
FPKM1_group_10754_transcript_1	1	1	0	0	0	0	0	0	0	0	4	0	0	0	0	0	0	0	0	0	0	0	0	0	2	0	0	6	3	0	0	0	0	0	0	0	0	0	0	0	0	0	0	0	118	0	0	0	0
FPKM1_group_10754_transcript_2	2	0	0	0	0	0	0	0	0	0	2	0	0	0	0	0	0	0	0	0	0	0	0	0	2	1	0	3	8	0	0	0	0	0	0	0	0	0	0	0	0	0	0	0	177	0	0	0	0
FPKM1_group_10754_transcript_3	0	2	0	0	0	0	0	0	0	0	0	0	0	0	0	0	0	0	0	0	0	0	0	0	0	0	0	1	3	0	0	0	0	0	0	0	0	0	0	0	0	0	0	0	160	0	0	0	0
FPKM1_group_10755_transcript_1	0	0	0	0	0	0	0	0	0	0	0	0	0	0	0	0	0	0	0	0	0	0	0	0	0	0	0	0	3	0	0	0	0	0	0	0	0	0	0	0	0	0	0	0	15	0	0	0	0
FPKM1_group_10755_transcript_2	0	2	0	0	0	0	0	0	0	0	1	0	0	0	0	0	0	0	0	0	0	0	0	0	0	0	0	8	0	0	0	0	0	0	0	0	0	0	0	0	0	0	0	0	18	0	0	0	0
FPKM1_group_10756_transcript_1	0	1	0	0	0	0	0	0	0	0	2	0	0	0	0	0	0	0	0	0	0	0	0	0	1	0	0	0	2	0	0	0	0	0	0	0	0	0	0	0	0	0	0	0	12	0	0	0	0
FPKM1_group_10756_transcript_2	0	2	0	0	0	0	0	0	0	0	1	0	0	0	1	0	0	0	0	0	0	0	0	0	1	0	0	7	5	0	0	0	0	0	0	0	0	0	0	0	0	0	0	0	10	0	0	0	0
FPKM1_group_10756_transcript_3	0	0	0	0	0	0	0	0	0	0	0	0	0	0	0	0	0	0	0	0	0	0	0	0	0	1	0	0	0	0	0	0	0	0	0	0	0	0	0	0	0	0	0	0	10	0	0	0	0
FPKM1_group_10757_transcript_1	1	1	0	0	0	0	0	0	0	0	0	0	0	0	0	0	0	0	0	0	0	0	0	0	0	0	2	0	0	0	0	0	0	0	0	0	0	0	0	0	0	0	0	0	12	0	0	0	0
FPKM1_group_10758_transcript_1	0	0	0	0	0	0	0	0	0	0	0	0	0	0	0	0	0	0	0	0	0	1	0	0	0	1	0	0	1	0	0	0	0	0	0	0	0	0	0	0	0	0	0	0	8	0	0	0	0
FPKM1_group_10758_transcript_2	0	1	0	0	0	0	0	0	0	0	1	0	0	0	0	0	0	0	0	0	0	0	0	0	0	0	0	1	0	0	0	0	0	0	0	0	0	0	0	0	0	0	0	0	17	0	0	0	1
FPKM1_group_10758_transcript_3	0	0	0	0	0	0	0	0	0	0	0	0	0	0	0	0	0	0	0	0	0	0	0	0	0	0	0	0	0	0	0	0	0	0	0	0	0	0	0	0	0	0	0	0	5	0	0	0	0
FPKM1_group_10758_transcript_4	0	0	0	0	0	0	0	0	0	0	0	0	0	0	0	0	0	0	0	0	0	0	0	0	0	0	0	0	9	0	0	0	0	0	0	0	0	0	0	0	0	0	0	0	18	0	0	0	0
FPKM1_group_10758_transcript_5	0	0	0	0	0	0	0	0	0	0	0	0	0	0	0	0	0	0	0	0	0	0	0	0	2	0	0	0	9	0	0	0	0	0	0	0	0	0	0	0	0	0	0	0	22	0	0	0	0
FPKM1_group_10759_transcript_1	2	2	0	0	0	0	0	0	0	0	0	0	0	0	0	0	0	0	0	0	0	0	0	0	4	0	1	0	8	0	0	0	0	0	0	0	0	0	0	0	0	0	0	0	17	0	0	0	1
FPKM1_group_1075_transcript_1	0	5	0	0	0	0	0	0	0	0	1	0	0	0	0	0	0	0	1	0	0	0	0	0	0	0	0	0	0	0	0	0	0	0	0	0	0	0	0	0	0	1	0	0	0	0	0	0	0
FPKM1_group_10760_transcript_1	1	0	0	0	0	0	0	0	0	0	2	0	0	0	0	0	0	0	0	0	0	0	0	0	1	0	0	0	7	0	0	0	0	0	0	0	0	0	0	0	0	0	0	0	19	0	0	0	0
FPKM1_group_10761_transcript_1	2	3	0	0	0	0	0	0	0	0	2	0	0	0	0	0	0	0	0	0	0	1	0	0	0	1	0	6	20	1	0	0	0	0	0	0	0	0	0	0	0	0	0	0	11	0	0	0	0
FPKM1_group_10761_transcript_2	0	4	0	0	0	0	0	0	0	0	1	0	0	0	0	0	0	0	0	0	0	0	0	0	1	0	1	4	9	0	0	0	0	0	0	0	0	0	0	0	0	0	0	0	4	0	0	0	0
FPKM1_group_10762_transcript_1	0	1	0	0	0	0	0	0	0	0	1	0	0	0	0	0	0	0	0	0	0	0	1	0	1	1	2	0	3	1	0	0	0	0	0	0	0	0	0	0	0	0	0	0	4	0	0	0	0
FPKM1_group_10763_transcript_1	2	3	0	0	0	0	0	0	0	0	0	0	0	0	1	0	0	0	0	0	0	0	0	0	0	1	0	2	10	0	0	0	0	0	0	0	0	0	0	0	0	0	0	0	2	0	0	0	0
FPKM1_group_10764_transcript_1	1	1	0	0	0	0	0	1	0	0	1	0	0	0	0	0	0	0	0	0	0	0	0	0	0	2	0	0	6	0	0	0	0	0	0	0	0	0	0	0	0	0	0	0	2	0	0	0	0
FPKM1_group_10765_transcript_1	0	4	0	0	0	0	0	0	0	0	2	0	0	0	0	0	0	0	0	0	0	0	0	0	0	0	2	7	4	0	0	0	0	0	0	0	0	0	0	0	0	0	0	0	18	0	0	1	0
FPKM1_group_10766_transcript_1	0	0	0	0	0	0	0	0	0	0	0	0	0	0	0	0	0	0	0	0	0	0	0	0	0	0	0	4	4	0	0	0	0	0	0	0	0	0	0	0	0	0	0	0	4	0	0	0	0
FPKM1_group_10766_transcript_2	1	0	0	0	0	0	0	0	0	0	1	0	0	0	1	0	0	0	0	0	0	0	0	0	0	0	0	2	2	0	0	0	0	0	0	0	0	0	0	0	0	0	0	0	4	0	0	0	1
FPKM1_group_10766_transcript_3	0	1	0	0	0	0	0	0	0	0	3	0	0	0	0	0	0	0	0	0	0	0	0	0	0	0	0	2	20	0	0	0	0	0	0	0	0	0	0	0	0	0	0	0	12	0	0	0	0
FPKM1_group_10767_transcript_1	0	6	0	0	0	0	0	0	0	0	1	0	0	0	0	0	0	0	0	0	0	1	0	0	0	1	1	9	5	0	0	0	0	0	0	0	0	0	0	0	0	0	0	0	1	0	0	0	0
FPKM1_group_10768_transcript_1	0	1	0	0	0	0	0	0	0	0	0	0	0	0	1	0	0	0	0	0	0	0	1	0	33	2	2	4	10	0	0	0	0	0	0	0	0	0	0	0	0	0	0	0	2	0	0	0	2
FPKM1_group_10769_transcript_1	0	0	0	0	0	0	0	0	0	0	1	0	0	0	1	0	0	0	0	0	0	0	0	0	8	1	5	10	10	0	0	0	0	0	0	0	0	0	0	0	0	0	0	0	0	0	0	0	0
FPKM1_group_10769_transcript_2	6	8	0	0	0	0	0	0	0	0	3	0	0	0	0	0	0	0	0	0	0	1	0	0	2	2	0	9	5	2	0	0	0	0	0	0	0	0	0	0	0	1	0	0	0	0	0	0	0
FPKM1_group_1076_transcript_1	0	1	0	0	0	0	0	0	0	0	1	0	0	0	0	1	0	0	0	0	0	0	0	0	0	0	0	0	0	0	0	0	0	0	0	0	0	0	1	3	3	0	1	0	0	0	0	0	0
FPKM1_group_10770_transcript_1	0	0	0	0	0	0	0	0	0	0	6	0	0	0	0	0	0	0	0	0	0	0	0	0	2	0	1	0	5	0	0	0	0	0	0	0	0	3	0	0	0	0	0	0	1	0	0	0	1
FPKM1_group_10770_transcript_2	3	2	0	0	0	0	0	0	0	0	0	0	0	0	0	0	0	0	0	0	0	1	0	0	1	0	0	5	3	0	0	0	0	0	0	0	0	0	0	0	0	0	0	0	0	0	0	0	1
FPKM1_group_10771_transcript_1	0	2	0	0	0	0	0	0	0	0	2	0	0	0	0	0	0	0	0	0	0	0	0	0	8	2	0	10	5	0	0	0	0	0	0	0	0	0	0	0	0	0	0	0	0	0	0	0	1
FPKM1_group_10771_transcript_2	0	0	0	0	0	0	0	0	0	0	0	0	0	0	0	0	0	0	0	0	0	0	0	0	2	0	2	0	11	0	0	0	0	0	0	0	0	0	0	0	0	0	0	0	0	0	0	0	0
FPKM1_group_10772_transcript_1	0	0	0	0	0	0	0	0	0	0	0	9	1	1	22	10	0	0	0	8	0	0	0	0	0	0	0	0	0	0	0	0	0	0	0	0	0	0	0	0	0	0	0	0	0	0	0	0	0
FPKM1_group_10773_transcript_1	1	0	0	0	0	0	0	0	0	0	1	1	0	0	22	5	0	0	0	2	0	0	0	0	0	0	0	0	0	0	0	0	0	0	0	0	0	0	0	0	0	0	0	0	0	0	0	0	0
FPKM1_group_10773_transcript_2	1	1	0	0	0	0	0	0	0	0	0	1	2	0	37	7	1	0	2	3	0	0	0	0	0	0	0	0	1	0	0	0	0	0	0	0	0	0	0	0	0	0	0	0	0	0	0	0	0
FPKM1_group_10774_transcript_1	0	2	0	0	0	0	0	0	0	0	0	0	0	0	0	0	0	0	0	0	0	0	0	0	0	0	0	0	0	0	0	0	0	0	0	0	0	0	0	0	0	0	0	0	0	0	0	0	0
FPKM1_group_10775_transcript_1	1	2	0	0	0	0	0	0	0	0	0	0	0	0	0	0	0	0	0	0	0	0	0	0	0	0	0	0	0	0	0	0	0	0	0	0	0	0	0	0	0	0	0	0	0	0	0	0	0
FPKM1_group_10776_transcript_1	0	0	0	0	0	0	0	0	0	0	2	0	0	0	0	0	0	0	0	0	0	0	0	0	0	0	0	0	0	0	0	0	0	0	0	0	0	0	0	0	0	0	0	0	0	0	0	0	0
FPKM1_group_10777_transcript_1	5	10	1	0	0	0	0	0	0	0	0	0	0	0	3	0	0	0	0	0	0	0	0	0	1	0	0	0	0	0	0	0	0	0	0	0	0	0	2	6	4	0	0	0	0	0	0	0	6
FPKM1_group_10778_transcript_1	9	12	0	0	0	0	0	1	0	0	2	2	0	3	7	0	0	30	2	2	1	4	1	0	2	0	0	0	0	2	0	0	0	0	0	0	0	3	1	18	13	4	0	0	0	1	0	2	8
FPKM1_group_10779_transcript_1	11	7	0	1	0	0	0	0	0	0	1	0	0	0	1	0	0	4	0	0	1	1	0	0	2	0	0	0	0	3	0	0	0	0	0	0	0	0	0	6	6	0	0	0	0	0	0	0	4
FPKM1_group_1077_transcript_1	1	0	0	0	0	0	0	0	0	0	0	0	0	0	0	0	0	0	0	0	0	0	0	0	0	0	0	0	0	1	0	0	3	0	3	1	0	0	0	2	2	0	0	0	0	0	0	0	0
FPKM1_group_10780_transcript_1	1	1	0	0	0	0	0	0	0	0	0	1	0	10	6	1	0	3	0	0	0	0	0	0	0	0	0	0	0	0	0	0	0	0	0	0	0	0	0	0	0	0	0	0	0	0	0	0	0
FPKM1_group_10781_transcript_1	0	1	0	0	0	0	0	0	0	0	0	0	1	0	11	3	1	0	1	3	0	0	0	0	0	0	0	0	0	0	0	0	0	0	0	1	0	0	0	0	0	0	0	0	0	0	0	0	0
FPKM1_group_10782_transcript_1	0	3	0	0	0	0	0	0	0	0	0	0	0	0	0	0	0	3	0	0	0	0	0	0	0	0	0	0	0	0	0	0	0	0	0	0	0	0	0	0	0	0	0	0	0	0	0	0	0
FPKM1_group_10783_transcript_1	6	0	0	0	0	0	0	0	0	0	0	0	0	1	2	0	0	4	1	1	0	0	0	0	0	0	0	0	0	6	0	0	0	0	0	0	0	0	1	13	11	0	0	0	0	0	0	1	1
FPKM1_group_10783_transcript_2	3	12	0	0	0	0	0	0	0	0	1	0	0	1	3	0	2	0	0	0	1	0	0	0	0	1	0	0	0	2	0	0	0	0	0	0	1	4	2	7	7	0	0	1	0	0	1	0	0
FPKM1_group_10783_transcript_3	4	7	0	0	0	0	0	0	0	0	2	1	0	0	2	0	1	0	0	0	0	0	0	0	0	2	0	0	0	2	0	0	0	0	0	0	1	0	7	10	10	0	0	0	0	0	2	0	3
FPKM1_group_10784_transcript_1	36	22	2	0	1	0	0	6	0	0	1	0	0	0	0	0	0	0	0	0	0	0	0	0	0	0	0	0	0	0	0	0	0	0	0	0	0	0	0	0	0	0	0	0	0	0	0	16	25
FPKM1_group_10785_transcript_1	0	1	0	0	0	0	0	0	0	0	1	0	0	0	0	0	0	0	0	0	0	0	0	0	0	0	0	0	0	0	0	0	0	0	0	0	0	0	0	0	0	0	0	0	0	0	0	1	0
FPKM1_group_10786_transcript_1	0	7	0	0	0	0	0	0	0	0	0	0	0	0	0	0	0	0	0	0	0	0	0	0	0	0	0	0	0	1	0	0	0	0	0	0	0	0	0	0	0	0	0	0	0	0	0	0	0
FPKM1_group_10787_transcript_1	1	2	0	0	0	0	0	0	0	0	1	1	1	0	9	0	2	0	1	2	0	0	0	0	0	0	0	0	0	2	0	0	0	0	0	0	0	0	1	0	0	0	0	0	0	0	0	5	4
FPKM1_group_10788_transcript_1	0	12	0	0	0	0	0	0	1	1	3	86	20	15	223	1	29	8	22	7	4	0	0	1	1	1	0	0	1	46	0	0	0	0	0	0	4	1	0	3	1	0	5	2	7	0	5	57	662
FPKM1_group_10789_transcript_1	1	0	0	0	0	0	0	0	0	0	0	0	0	0	0	0	0	0	0	0	0	0	0	0	0	0	0	0	0	0	0	0	0	0	0	0	0	0	0	0	0	0	0	0	0	0	0	0	0
FPKM1_group_1078_transcript_1	0	2	0	0	0	0	0	0	0	0	0	0	0	0	0	0	0	0	0	0	0	0	0	0	0	0	0	0	0	0	1	0	1	0	1	1	0	0	2	1	1	0	0	0	0	0	0	0	0
FPKM1_group_10790_transcript_1	0	6	0	0	0	0	0	0	0	0	1	0	0	0	0	0	0	0	0	0	0	0	0	0	0	0	0	0	0	1	0	0	0	0	0	0	0	0	0	0	0	0	0	0	0	0	0	0	0
FPKM1_group_10791_transcript_1	0	3	0	0	0	0	0	0	0	0	0	0	0	0	1	0	0	0	0	0	0	1	0	0	0	0	0	0	0	1	0	0	0	0	0	0	0	0	0	0	0	0	0	0	0	0	0	0	0
FPKM1_group_10791_transcript_2	0	4	0	0	0	0	0	0	0	0	0	0	0	0	2	0	0	0	0	0	0	0	0	0	0	0	0	0	0	0	0	0	0	0	0	0	0	0	0	0	0	0	0	0	0	0	0	0	0
FPKM1_group_10792_transcript_1	1	2	0	0	0	0	0	0	0	0	3	16	4	10	202	1	1	9	14	7	0	0	0	0	0	1	0	0	0	2	0	0	0	0	0	0	0	0	0	0	0	0	0	0	0	0	1	0	0
FPKM1_group_10793_transcript_1	0	1	0	0	0	0	0	0	0	0	2	1	1	0	12	0	0	0	2	2	0	0	0	0	0	0	0	0	0	0	0	0	0	0	0	0	0	0	0	0	0	0	0	0	0	0	0	0	2
FPKM1_group_10794_transcript_1	3	5	0	0	0	0	0	0	0	0	0	4	0	5	25	0	1	0	2	2	0	0	0	0	0	0	0	0	0	0	1	0	0	0	0	0	0	0	0	0	0	0	0	0	0	0	0	0	0
FPKM1_group_10795_transcript_1	0	4	0	0	0	0	0	0	0	0	1	0	0	0	3	0	0	0	0	0	0	0	0	0	0	0	0	0	0	0	0	0	0	0	0	0	0	0	0	0	0	0	0	0	0	0	0	0	0
FPKM1_group_10796_transcript_1	8	14	1	1	0	0	0	3	1	0	2	0	0	0	0	0	0	0	0	0	0	0	0	0	0	0	0	0	0	0	0	0	0	0	0	0	0	0	0	0	0	0	0	0	0	0	1	1	0
FPKM1_group_10796_transcript_2	9	13	1	0	2	0	0	0	1	0	1	0	0	0	1	0	0	0	0	0	0	2	0	0	0	0	0	0	0	2	0	0	0	0	0	0	0	0	0	0	0	0	0	1	0	0	0	4	1
FPKM1_group_10796_transcript_3	30	13	0	0	0	0	0	3	0	0	4	0	2	0	3	0	0	0	0	1	1	0	0	0	0	0	0	0	0	0	0	1	0	0	0	0	0	0	0	0	0	1	0	3	0	1	2	1	4
FPKM1_group_10796_transcript_4	47	35	0	1	0	0	1	0	4	1	8	0	1	0	3	0	4	0	0	0	0	2	2	0	0	0	0	1	0	1	1	0	0	0	0	0	0	3	0	0	0	2	0	3	0	0	5	6	8
FPKM1_group_10796_transcript_5	47	53	1	3	0	1	0	9	3	1	2	1	0	1	2	0	0	0	1	0	0	0	0	0	0	0	0	0	0	0	0	0	0	0	1	0	0	0	0	1	1	1	0	3	0	0	2	7	10
FPKM1_group_10797_transcript_1	0	2	0	0	0	0	0	0	0	0	0	0	0	0	0	0	0	0	0	0	1	0	0	0	0	0	0	0	0	2	0	0	0	0	0	0	0	0	0	0	0	0	0	0	0	0	0	0	2
FPKM1_group_10798_transcript_1	207	363	5	8	3	4	1	5	2	2	51	18	2	5	31	0	0	0	8	4	2	39	12	1	23	13	2	5	0	2	4	3	3	0	3	0	2	6	2	3	1	3	5	2	3	0	7	4	9
FPKM1_group_10799_transcript_1	1	3	0	0	0	0	0	0	0	0	0	0	0	0	0	0	0	0	0	0	0	0	0	0	0	0	0	0	0	0	0	0	0	0	0	0	0	0	0	0	0	0	0	0	0	0	0	2	0
FPKM1_group_1079_transcript_1	0	0	0	0	0	0	0	0	0	0	0	0	0	0	0	0	1	2	0	0	0	0	0	32	0	0	0	0	0	0	0	0	0	0	0	0	0	0	0	0	0	0	0	0	0	0	0	0	0
FPKM1_group_1079_transcript_2	1	1	0	0	0	0	0	0	0	0	0	0	0	0	0	0	0	6	0	0	0	0	0	33	0	0	0	0	0	0	4	0	1	0	2	0	0	0	1	0	0	0	0	0	0	0	0	0	0
FPKM1_group_1079_transcript_3	0	1	0	0	0	0	0	0	0	0	0	0	0	0	0	0	0	5	0	0	0	0	0	42	0	0	0	0	0	0	1	0	1	1	1	0	0	0	0	0	0	0	0	0	0	0	0	0	0
FPKM1_group_107_transcript_1	6	10	0	1	0	0	0	0	0	0	0	0	0	0	1	0	0	0	0	1	0	0	0	0	1	0	0	0	0	0	0	0	0	0	0	0	0	0	0	0	0	0	0	1	0	1	1	0	0
FPKM1_group_10800_transcript_1	2	14	0	0	0	0	0	0	0	0	0	0	0	0	0	0	0	0	0	0	0	0	0	0	0	0	0	0	0	0	0	0	0	0	0	0	0	0	0	0	0	0	0	0	0	1	0	0	0
FPKM1_group_10801_transcript_1	0	1	0	0	0	0	0	0	0	0	0	0	0	0	0	0	0	0	0	0	0	0	0	0	0	0	0	0	0	0	0	0	0	0	0	0	0	0	0	0	0	0	0	0	0	0	0	0	0
FPKM1_group_10802_transcript_1	32	30	0	0	0	0	0	0	0	0	0	0	0	0	0	0	0	0	0	0	0	0	0	0	0	0	0	0	0	0	0	0	0	0	0	0	0	0	0	0	0	0	0	0	0	0	0	0	0
FPKM1_group_10803_transcript_1	100	72	0	0	0	0	0	1	0	0	1	0	0	0	2	0	0	0	0	0	0	0	0	0	0	0	0	0	0	0	0	0	0	0	0	0	0	0	2	0	0	0	1	0	1	0	4	0	6
FPKM1_group_10803_transcript_2	10	5	0	0	0	0	0	0	0	0	0	1	0	1	1	0	0	0	0	0	0	0	0	0	0	0	0	0	0	1	0	0	0	0	0	0	0	0	0	3	2	0	0	0	1	0	0	0	14
FPKM1_group_10803_transcript_3	10	13	0	0	0	0	0	0	0	0	0	0	0	0	4	0	0	0	0	0	0	0	0	0	0	0	0	0	0	1	0	0	0	0	0	0	0	0	1	4	3	0	0	0	0	0	0	1	25
FPKM1_group_10803_transcript_4	19	19	0	0	0	0	0	0	0	0	0	0	0	1	3	0	0	3	0	0	0	0	0	0	0	0	0	0	0	1	0	0	0	0	0	0	0	0	2	9	7	0	0	0	0	0	0	1	46
FPKM1_group_10804_transcript_1	4	1	0	0	0	0	0	0	0	0	0	1	0	0	0	0	0	0	0	0	0	0	0	0	0	0	0	0	0	0	0	0	0	0	0	0	0	0	0	1	1	0	1	0	0	0	0	0	0
FPKM1_group_10805_transcript_1	7	11	0	0	0	0	0	0	0	0	0	0	0	0	1	0	0	0	0	0	0	0	0	0	0	0	0	0	0	0	0	0	0	0	0	0	0	0	0	2	1	0	0	0	0	0	0	0	0
FPKM1_group_10806_transcript_1	26	21	0	0	0	0	0	0	0	0	2	0	0	0	1	0	0	0	0	0	0	0	0	0	0	0	0	0	0	0	0	0	0	0	0	0	0	0	0	4	4	0	0	0	0	0	0	0	1
FPKM1_group_10807_transcript_1	0	3	0	0	0	0	0	0	0	0	0	0	0	0	2	0	0	0	0	0	0	0	0	0	0	0	0	0	0	0	0	0	0	0	0	0	0	0	0	1	1	0	0	0	3	0	11	0	0
FPKM1_group_10807_transcript_2	5	3	0	0	0	1	0	0	0	0	0	0	0	0	0	0	0	0	0	0	0	1	0	0	0	0	0	0	0	0	0	0	0	0	0	0	0	0	0	0	0	0	0	0	0	0	3	0	3
FPKM1_group_10807_transcript_3	3	25	0	0	0	0	0	0	0	0	0	1	0	0	3	0	0	0	0	0	0	2	0	0	0	0	0	0	0	5	0	0	0	0	0	0	1	0	0	0	0	0	1	0	0	1	5	3	2
FPKM1_group_10808_transcript_1	0	3	0	0	0	0	0	0	0	0	2	0	0	0	0	0	0	0	0	0	0	0	0	0	0	0	0	0	0	0	0	0	0	0	0	0	0	0	0	0	0	0	0	0	0	0	0	0	0
FPKM1_group_10809_transcript_1	7	2	0	0	0	0	0	0	0	0	0	0	0	1	2	0	0	0	0	0	0	0	0	0	0	0	0	0	0	2	0	0	0	0	0	0	0	0	0	0	0	0	0	0	0	0	0	0	0
FPKM1_group_1080_transcript_1	0	0	0	0	0	0	0	0	0	0	0	0	0	0	1	0	0	0	0	0	0	0	0	0	0	0	0	0	0	0	12	0	8	3	7	3	0	0	0	3	3	0	0	0	0	0	0	0	1
FPKM1_group_1080_transcript_2	1	0	0	0	0	0	0	0	0	0	1	0	0	0	0	1	0	1	0	0	0	4	1	4	0	0	0	0	0	2	11	2	12	8	41	8	0	0	2	3	4	0	1	1	0	0	0	0	0
FPKM1_group_10810_transcript_1	2	3	0	0	0	0	0	0	0	0	1	0	0	0	0	0	0	0	0	0	0	0	0	0	0	0	0	0	0	0	0	0	0	0	0	0	0	0	0	0	0	0	0	0	0	1	0	3	5
FPKM1_group_10811_transcript_1	3	0	0	0	0	0	0	0	0	0	1	0	0	0	1	0	0	0	0	0	0	0	0	0	1	0	0	0	0	0	0	0	0	0	0	0	0	0	0	0	0	0	0	0	0	0	0	1	6
FPKM1_group_10812_transcript_1	3	12	0	0	0	0	0	0	0	0	0	0	0	0	0	0	0	0	0	0	0	0	0	0	0	0	0	0	0	2	0	0	0	0	0	0	0	0	0	0	0	0	0	0	0	0	0	1	11
FPKM1_group_10812_transcript_2	5	2	0	0	0	0	0	0	0	0	35	0	0	0	0	0	0	0	0	1	0	0	0	0	0	0	0	0	0	0	0	0	0	0	0	0	0	1	0	0	0	0	0	0	0	0	0	0	2
FPKM1_group_10813_transcript_1	2	1	0	0	0	0	0	0	0	0	0	1	0	0	5	1	0	0	1	0	0	0	0	0	0	0	0	1	0	0	0	0	1	0	0	0	0	0	0	1	1	0	0	0	0	0	0	3	15
FPKM1_group_10814_transcript_1	0	2	0	0	0	0	0	0	0	0	0	0	0	0	1	0	0	0	0	0	0	0	0	0	0	0	0	0	1	1	0	0	0	0	0	0	0	0	1	6	5	0	0	0	0	0	0	2	2
FPKM1_group_10815_transcript_1	11	12	0	0	0	0	0	0	0	0	0	0	0	0	0	0	0	0	0	0	0	1	0	1	1	0	0	2	0	1	0	0	0	0	0	0	0	0	0	1	1	0	0	0	0	0	0	0	3
FPKM1_group_10816_transcript_1	5	22	0	0	0	0	0	0	0	0	1	0	0	0	0	0	0	0	0	0	0	0	0	0	0	0	0	0	0	0	0	0	0	0	0	0	0	0	0	0	0	0	0	0	0	0	0	0	0
FPKM1_group_10817_transcript_1	2	10	0	0	0	0	0	0	0	0	0	0	0	0	0	0	0	0	0	0	0	0	0	0	0	0	0	0	0	1	0	0	0	0	0	0	0	0	0	0	0	0	0	0	0	0	0	0	0
FPKM1_group_10818_transcript_1	2	5	0	0	0	0	0	0	0	0	1	0	0	0	3	0	0	0	0	0	0	0	0	0	0	0	0	0	0	0	0	0	0	0	0	0	0	0	0	0	0	1	0	0	0	0	0	0	4
FPKM1_group_10819_transcript_1	0	3	0	0	0	0	0	0	0	0	0	0	0	0	0	0	0	0	0	0	0	0	1	0	0	0	0	0	0	0	0	0	0	0	0	0	0	0	0	0	0	0	0	0	0	1	0	1	0
FPKM1_group_1081_transcript_1	0	1	0	0	0	0	0	0	1	0	1	0	0	0	6	0	1	4	0	0	2	0	0	18	0	0	0	0	0	1	0	0	0	0	1	0	0	0	0	0	0	0	0	0	0	0	0	0	0
FPKM1_group_1081_transcript_2	0	0	0	0	0	0	0	0	0	0	0	0	0	0	1	1	0	12	1	0	1	0	0	11	0	0	0	0	0	0	0	0	0	0	0	0	0	0	0	0	0	0	0	0	0	0	0	0	0
FPKM1_group_1081_transcript_3	0	0	0	0	0	0	0	0	0	0	1	0	0	0	3	0	1	18	0	0	0	0	0	8	0	0	0	0	0	0	0	0	0	0	0	0	0	0	0	0	0	0	0	0	0	0	0	0	0
FPKM1_group_1081_transcript_4	1	3	0	0	0	0	0	1	0	0	2	4	0	0	7	0	0	0	1	0	0	0	0	0	0	0	0	0	0	2	1	0	0	0	0	0	0	0	0	0	0	0	0	0	0	0	0	0	0
FPKM1_group_1081_transcript_5	0	1	0	0	0	0	0	0	0	0	4	0	0	0	5	0	0	0	1	1	0	0	0	0	0	0	0	0	0	0	0	0	0	0	0	0	0	0	0	0	0	0	0	0	0	0	0	0	0
FPKM1_group_1081_transcript_6	0	2	0	0	0	0	0	0	0	0	2	0	0	0	3	0	0	0	0	0	0	0	0	0	0	0	0	0	0	0	0	0	0	0	0	0	0	0	0	0	0	0	0	0	0	0	0	0	0
FPKM1_group_1081_transcript_7	0	0	0	0	0	0	0	0	0	0	0	0	0	0	1	0	0	0	0	0	0	0	0	0	0	0	0	0	0	0	0	0	0	0	0	0	0	0	0	0	0	0	0	0	0	0	0	0	0
FPKM1_group_10820_transcript_1	22	23	0	0	0	0	0	2	0	0	0	12	2	9	64	0	0	0	7	5	1	7	0	0	1	2	1	0	0	8	0	0	0	0	0	0	0	0	0	2	3	0	0	0	1	0	0	3	7
FPKM1_group_10820_transcript_2	25	11	0	1	0	0	0	0	0	0	1	4	1	3	53	0	1	0	1	3	1	2	2	0	0	1	1	0	0	3	0	0	0	0	0	0	0	0	0	3	2	0	0	0	0	0	0	14	7
FPKM1_group_10821_transcript_1	1	3	0	0	0	0	0	0	0	0	1	1	0	0	2	0	0	0	0	0	1	0	0	0	0	0	0	0	0	0	0	0	0	0	0	0	0	0	0	0	0	0	0	0	0	0	0	3	1
FPKM1_group_10822_transcript_1	2	11	0	0	0	0	0	0	0	0	1	0	0	0	1	0	0	0	0	0	0	0	0	0	0	0	0	0	0	1	0	0	0	0	0	0	0	0	0	0	0	0	0	0	0	0	0	0	0
FPKM1_group_10823_transcript_1	1	1	0	0	0	0	0	0	0	0	1	0	0	0	1	0	0	0	0	0	0	0	0	0	0	0	0	0	0	0	0	0	0	0	0	0	0	0	0	0	0	0	0	0	0	0	0	0	2
FPKM1_group_10824_transcript_1	18	14	0	0	0	0	0	0	0	0	0	2	0	1	8	1	0	0	1	2	0	3	1	0	4	0	1	0	1	1	0	0	0	0	0	0	0	0	1	2	3	1	0	1	1	1	0	1	2
FPKM1_group_10825_transcript_1	11	5	0	0	0	0	0	0	0	0	0	1	0	2	12	0	0	0	1	0	0	2	0	0	3	0	0	3	0	2	0	0	0	0	0	0	0	0	2	1	0	0	0	0	0	0	0	2	6
FPKM1_group_10825_transcript_2	10	2	0	0	0	0	0	0	0	0	0	2	0	0	10	1	0	0	0	0	0	5	0	0	0	0	1	0	0	1	0	0	0	0	0	0	0	0	0	2	1	0	1	0	0	0	0	1	3
FPKM1_group_10825_transcript_3	27	11	0	0	0	0	0	0	0	0	1	1	2	0	5	0	1	0	2	0	0	3	0	0	0	0	1	0	0	0	0	0	0	0	0	0	0	0	3	1	0	0	0	0	0	1	1	0	1
FPKM1_group_10825_transcript_4	8	5	0	0	0	0	0	1	0	0	2	1	0	0	1	0	0	0	1	0	0	1	0	0	0	0	0	0	0	0	0	0	0	0	0	0	0	0	0	1	1	0	0	0	0	0	0	0	0
FPKM1_group_10826_transcript_1	33	55	0	2	0	0	0	1	0	0	0	1	1	0	2	2	0	0	0	0	0	1	0	0	1	0	0	0	0	1	0	0	0	0	0	0	2	0	1	6	5	1	1	0	0	4	0	1	1
FPKM1_group_10827_transcript_1	6	5	0	0	0	0	0	0	0	0	0	0	0	0	0	0	0	0	0	0	0	0	0	0	0	2	0	0	0	0	0	0	0	0	0	0	0	0	0	0	0	0	0	0	0	0	0	10	3
FPKM1_group_10828_transcript_1	26	50	2	0	0	0	0	1	0	0	4	0	0	0	1	0	0	0	0	1	0	1	0	0	0	2	0	0	0	0	0	0	0	0	0	0	0	0	0	0	0	0	0	1	0	0	3	10	53
FPKM1_group_10829_transcript_1	61	77	0	1	0	2	0	1	3	2	3	1	1	0	5	0	2	0	2	0	0	5	0	0	0	0	1	0	0	0	0	0	0	0	0	0	1	0	0	0	0	2	0	7	9	3	2	11	8
FPKM1_group_1082_transcript_1	1	0	0	0	0	0	0	2	0	0	0	0	0	0	1	0	0	32	0	0	0	0	0	27	0	0	0	0	0	0	0	0	0	0	0	0	0	0	0	0	0	0	0	0	0	0	1	0	0
FPKM1_group_10830_transcript_1	79	19	0	0	0	0	0	0	0	0	2	3	0	0	5	0	0	0	0	2	0	3	0	0	0	0	3	0	0	0	0	0	0	0	0	0	0	0	0	0	0	0	0	0	2	2	0	0	1
FPKM1_group_10830_transcript_2	319	187	0	1	2	0	0	0	0	0	7	11	1	1	35	3	1	0	1	2	0	10	0	0	3	3	1	1	3	15	0	0	0	0	0	0	0	1	0	1	1	2	0	0	10	5	0	5	5
FPKM1_group_10831_transcript_1	29	22	0	0	0	0	0	0	0	0	0	0	0	0	4	0	0	18	0	0	0	0	0	2	0	0	0	0	0	2	0	0	0	0	0	0	0	2	0	0	0	0	0	0	2	1	0	0	0
FPKM1_group_10831_transcript_2	39	20	0	0	0	0	0	0	0	0	0	0	0	0	22	0	0	0	0	1	1	0	1	0	0	2	0	0	0	3	0	0	0	0	0	0	0	0	0	0	0	0	0	0	0	0	0	0	3
FPKM1_group_10832_transcript_1	27	9	0	0	0	0	0	0	0	0	1	0	0	0	13	0	0	0	1	1	0	0	3	0	0	0	0	1	0	1	0	0	0	0	0	0	0	0	0	0	0	0	0	0	0	0	0	0	1
FPKM1_group_10833_transcript_1	5	4	0	0	0	0	0	0	0	0	0	3	0	0	0	0	0	0	0	0	0	0	0	0	0	0	0	0	0	0	0	0	0	0	0	0	0	0	0	0	0	0	0	0	0	0	0	0	0
FPKM1_group_10834_transcript_1	243	164	1	0	0	0	0	0	0	0	0	1	1	0	1	0	0	0	0	1	0	0	0	0	0	0	0	0	0	2	0	0	0	0	0	0	0	0	0	0	0	0	0	0	0	0	0	0	1
FPKM1_group_10834_transcript_2	332	216	3	4	0	0	0	1	0	0	1	5	0	1	9	0	1	10	1	0	1	0	0	0	0	0	0	0	0	1	0	0	0	0	0	1	1	0	0	2	3	0	0	0	0	2	1	0	1
FPKM1_group_10835_transcript_1	132	39	0	1	0	0	0	0	0	0	1	0	0	0	0	0	0	0	1	0	0	0	0	0	0	0	0	0	0	0	0	0	0	0	0	0	0	0	0	0	0	0	0	1	0	0	0	0	0
FPKM1_group_10836_transcript_1	103	96	0	0	0	0	1	0	0	0	2	0	0	0	2	0	0	0	0	0	0	0	0	0	0	0	0	0	0	2	0	0	0	0	0	0	0	4	0	2	3	0	0	0	1	0	2	0	3
FPKM1_group_10836_transcript_2	3	5	0	0	0	0	0	0	0	0	0	0	0	0	1	0	0	0	0	0	0	0	0	0	0	0	0	0	0	0	0	0	0	0	0	0	0	0	0	0	0	0	0	0	0	0	0	0	0
FPKM1_group_10836_transcript_3	7	12	0	0	0	0	0	0	0	0	0	0	0	0	0	0	0	0	0	0	0	0	0	0	0	0	0	0	0	1	0	0	0	0	0	0	0	0	0	0	0	0	0	0	0	0	0	0	0
FPKM1_group_10837_transcript_1	25	16	1	1	0	0	0	0	0	0	0	1	0	0	1	0	0	0	0	0	0	2	0	0	0	0	1	0	0	0	0	0	0	0	0	0	0	0	0	0	0	0	0	0	0	0	0	0	0
FPKM1_group_10838_transcript_1	24	19	0	2	2	0	0	0	0	0	0	0	0	0	7	0	0	0	0	1	0	0	0	0	0	0	1	0	0	1	0	0	0	0	0	0	0	0	0	0	0	0	0	1	0	0	1	2	4
FPKM1_group_10838_transcript_2	34	23	0	0	1	0	0	0	0	0	0	2	0	0	5	0	0	0	1	0	0	1	0	0	1	0	0	4	0	0	0	0	0	0	0	0	0	0	1	0	0	0	0	0	0	0	5	4	3
FPKM1_group_10838_transcript_3	86	81	0	4	4	0	0	0	0	0	1	4	2	1	30	2	0	7	3	2	0	7	0	0	3	1	0	0	1	2	0	0	0	0	0	0	0	18	1	6	6	0	0	0	0	0	6	19	50
FPKM1_group_10838_transcript_4	99	117	1	2	2	0	0	1	0	0	2	5	4	5	26	2	0	7	1	4	0	4	0	0	7	0	0	1	0	5	0	0	0	0	0	0	3	28	1	2	2	0	0	1	1	2	3	12	45
FPKM1_group_10839_transcript_1	10	10	0	0	0	0	0	1	0	0	1	2	0	0	3	0	0	0	0	3	0	1	0	0	0	0	0	0	0	0	0	0	0	0	0	0	0	0	0	0	0	0	0	0	0	0	0	0	0
FPKM1_group_1083_transcript_1	8	11	0	0	0	0	0	0	0	0	1	0	0	0	0	0	0	0	0	0	0	0	0	0	0	0	0	0	0	0	0	0	0	0	0	0	0	0	0	0	0	0	0	0	0	0	0	0	0
FPKM1_group_10840_transcript_1	0	0	0	0	0	0	0	0	0	0	0	0	0	0	0	0	0	0	0	0	0	0	0	0	0	0	0	0	0	0	0	0	0	0	0	0	0	0	0	0	0	0	0	0	0	0	0	0	0
FPKM1_group_10841_transcript_1	4	2	0	0	0	0	0	0	0	0	1	0	0	0	0	0	0	0	0	0	0	0	0	0	0	0	0	0	0	1	0	0	0	0	0	0	0	0	1	8	5	0	0	0	0	0	0	0	0
FPKM1_group_10841_transcript_2	7	4	0	0	0	0	0	0	0	0	2	1	0	0	1	0	0	0	0	0	0	0	0	0	0	0	0	0	0	0	0	0	0	0	0	0	0	0	5	4	3	0	0	0	0	0	0	0	0
FPKM1_group_10841_transcript_3	9	5	0	0	0	0	0	0	0	0	3	1	0	0	0	0	0	0	0	0	0	0	0	0	0	0	0	0	0	2	0	0	0	0	0	0	0	0	11	14	13	0	0	0	0	0	0	0	0
FPKM1_group_10842_transcript_1	1	1	0	0	0	0	0	0	0	0	1	0	0	0	0	0	0	0	0	0	0	0	0	0	0	0	0	0	0	0	0	0	0	0	0	0	0	0	0	0	0	0	0	0	0	0	0	0	2
FPKM1_group_10843_transcript_1	6	1	0	0	0	0	0	0	0	0	0	0	0	0	0	0	0	0	0	0	0	0	0	0	0	0	0	0	0	0	0	0	0	0	0	0	0	0	0	0	0	0	0	0	0	0	0	0	0
FPKM1_group_10844_transcript_1	0	1	0	0	0	0	0	0	0	0	0	0	0	0	0	0	0	0	0	0	0	0	0	0	0	0	0	0	0	0	0	0	0	0	0	0	0	0	0	0	0	0	0	0	1	0	0	0	2
FPKM1_group_10845_transcript_1	0	3	0	0	0	0	0	0	0	0	0	0	0	0	0	0	0	0	0	0	0	0	0	0	0	0	0	0	0	0	0	0	0	0	0	0	0	0	0	0	0	0	0	0	0	0	1	0	1
FPKM1_group_10846_transcript_1	0	0	0	0	0	0	0	0	0	0	0	0	0	0	0	0	0	0	0	0	0	0	0	0	0	0	0	0	0	0	0	0	0	0	0	0	0	0	0	0	0	0	0	0	0	0	0	0	1
FPKM1_group_10847_transcript_1	0	4	0	0	0	0	0	0	4	0	6	0	0	0	0	0	0	0	0	0	0	0	0	0	0	0	0	0	0	0	0	0	0	0	0	0	0	0	0	0	0	0	0	0	0	0	2	11	12
FPKM1_group_10848_transcript_1	1	1	3	3	2	2	1	22	2	2	1	0	0	0	3	0	0	0	0	0	0	0	0	0	0	0	0	0	0	2	0	0	0	0	0	0	0	0	0	0	0	0	0	0	0	0	4	7	12
FPKM1_group_10849_transcript_1	0	0	0	0	0	0	0	0	0	0	1	0	0	0	1	0	0	0	0	0	1	0	0	0	0	0	0	0	0	0	0	0	0	0	0	0	0	0	0	0	0	0	0	0	0	0	0	0	0
FPKM1_group_1084_transcript_1	2	4	0	0	0	0	0	0	0	0	1	0	0	0	0	0	0	0	0	0	0	0	0	0	0	0	0	0	0	1	0	0	0	0	0	0	0	0	0	0	0	0	0	0	0	0	0	0	0
FPKM1_group_10850_transcript_1	34	29	0	0	0	0	1	1	0	1	2	2	1	2	5	0	2	6	1	0	1	1	0	0	0	0	0	0	0	3	0	0	0	0	0	0	0	0	1	1	1	4	0	0	3	0	0	4	15
FPKM1_group_10850_transcript_2	51	47	0	0	0	0	0	0	1	1	1	2	1	0	8	0	2	0	4	0	0	0	0	0	0	0	0	0	0	3	0	0	0	0	0	0	0	0	1	1	1	5	0	0	1	0	0	4	13
FPKM1_group_10850_transcript_3	63	43	0	0	0	0	0	0	1	0	2	2	0	0	5	0	0	0	3	0	0	0	0	0	0	0	0	0	0	0	0	0	0	0	0	0	0	3	0	1	1	11	0	0	1	4	0	2	9
FPKM1_group_10851_transcript_1	2	6	0	0	0	0	0	0	0	0	1	0	0	0	4	0	0	0	0	0	0	8	0	0	0	0	0	0	0	0	0	0	0	0	0	0	0	0	0	0	0	0	0	0	0	0	1	0	14
FPKM1_group_10852_transcript_1	4	7	0	0	0	0	0	0	0	0	0	1	0	0	1	0	0	0	0	0	0	3	1	0	0	0	0	1	0	0	0	0	0	0	0	0	0	3	0	0	0	0	0	0	1	0	1	0	1
FPKM1_group_10852_transcript_2	14	8	0	0	0	0	0	0	0	0	0	0	0	0	0	0	0	7	0	0	2	0	0	0	2	0	0	0	0	0	0	0	0	0	0	0	0	0	0	0	0	0	0	2	0	1	2	0	1
FPKM1_group_10852_transcript_3	59	40	0	0	1	1	0	0	0	0	1	7	1	3	24	3	1	0	4	8	0	44	3	0	0	0	0	3	0	2	0	0	2	0	1	0	0	3	0	0	0	2	2	3	2	8	0	3	11
FPKM1_group_10852_transcript_4	15	20	0	0	2	0	0	1	0	0	1	4	3	0	13	0	0	8	0	1	0	12	3	0	0	0	1	0	2	1	0	0	0	0	0	0	0	0	0	0	0	2	0	1	2	1	2	0	9
FPKM1_group_10852_transcript_5	120	119	0	5	0	1	0	0	1	1	4	23	9	10	134	2	0	3	13	17	2	107	5	0	2	9	2	27	18	14	7	1	1	0	7	1	1	0	0	2	1	2	2	6	5	16	1	2	53
FPKM1_group_10853_transcript_1	16	4	0	0	0	0	1	0	1	0	2	4	3	0	4	0	1	0	0	0	0	5	0	0	0	0	0	1	0	0	0	0	0	0	0	0	0	0	0	3	1	0	0	0	0	0	0	0	16
FPKM1_group_10853_transcript_2	11	9	0	0	0	0	0	0	0	0	0	1	0	0	27	1	0	0	3	0	0	13	2	0	0	0	0	0	5	0	0	1	0	0	1	0	0	0	1	0	0	0	0	0	1	1	0	0	36
FPKM1_group_10853_transcript_3	143	124	2	0	1	1	0	0	1	1	2	30	9	6	135	4	2	1	11	5	4	184	10	2	2	5	13	9	10	9	0	0	1	0	1	0	3	6	2	9	8	7	1	15	10	12	5	4	133
FPKM1_group_10854_transcript_1	25	9	2	0	0	0	0	0	0	0	2	1	0	2	14	0	0	2	3	0	0	20	1	0	0	0	0	0	0	0	0	0	0	0	0	0	0	0	0	1	0	0	0	0	1	2	0	2	18
FPKM1_group_10854_transcript_2	25	22	0	0	0	0	0	0	0	0	0	4	0	1	24	2	0	0	3	1	0	18	2	0	1	0	0	1	2	1	0	0	0	0	0	0	1	0	1	0	0	0	2	3	0	4	6	0	22
FPKM1_group_10855_transcript_1	11	11	0	0	0	0	0	2	0	0	0	3	0	0	9	0	0	0	1	0	1	4	0	0	0	0	0	0	1	0	0	0	0	0	0	0	0	0	0	0	0	0	0	1	0	0	0	0	13
FPKM1_group_10856_transcript_1	4	7	0	0	0	0	0	0	0	0	2	0	0	0	0	0	0	0	0	0	0	1	0	0	0	0	0	0	0	0	0	0	0	0	0	0	0	0	0	0	0	0	0	0	0	0	0	0	0
FPKM1_group_10857_transcript_1	0	1	0	0	0	0	0	0	0	0	0	0	0	0	0	0	0	0	0	0	0	1	0	0	0	0	0	0	0	0	0	0	0	0	0	0	0	0	0	0	0	0	0	0	0	0	0	0	1
FPKM1_group_10858_transcript_1	77	68	9	4	2	0	2	8	0	0	49	1	1	0	0	0	0	0	0	1	1	1	0	0	1	0	0	0	0	3	0	0	3	0	0	0	0	0	2	0	0	0	0	1	1	2	1	0	13
FPKM1_group_10859_transcript_1	3	3	0	0	0	0	0	0	0	0	1	4	1	2	15	0	0	0	2	1	0	2	0	0	8	1	2	2	1	1	0	0	0	0	0	0	1	0	0	2	2	0	0	0	0	0	0	0	4
FPKM1_group_10859_transcript_2	3	1	0	0	0	0	0	0	0	0	1	2	0	1	8	0	0	0	2	1	0	0	2	0	15	1	4	1	4	0	0	0	0	0	0	0	0	0	0	0	0	0	0	5	0	0	1	0	1
FPKM1_group_10859_transcript_3	23	16	0	0	0	0	0	0	0	0	5	22	13	6	69	1	5	15	21	12	2	3	1	0	38	2	15	16	11	7	0	0	0	1	0	0	7	0	1	15	12	1	0	9	0	2	16	14	21
FPKM1_group_1085_transcript_1	60	30	0	0	0	0	0	0	0	0	0	0	0	0	2	0	0	0	0	0	0	0	0	0	1	0	1	0	0	0	0	0	0	0	0	0	1	1	0	0	0	0	0	0	0	0	1	2	1
FPKM1_group_10860_transcript_1	0	0	0	0	0	0	0	0	0	0	2	1	1	0	3	1	1	0	1	0	0	0	0	0	1	0	0	0	0	6	0	0	0	0	0	0	0	1	1	1	2	0	0	0	0	0	0	2	0
FPKM1_group_10861_transcript_1	1	1	0	0	0	0	0	0	0	0	5	0	0	0	2	0	0	0	0	0	0	0	0	0	0	0	0	0	0	0	0	0	0	0	0	0	0	0	0	0	0	1	0	0	0	0	0	0	0
FPKM1_group_10862_transcript_1	0	0	0	0	0	0	0	0	0	0	0	0	0	0	0	0	0	0	0	0	0	0	0	0	0	0	0	0	0	1	0	0	0	0	0	0	0	0	0	0	0	0	0	0	0	0	0	0	0
FPKM1_group_10863_transcript_1	0	3	0	0	0	0	0	0	0	0	2	1	0	0	1	0	0	0	0	0	0	0	0	0	0	0	0	0	0	0	0	0	0	0	0	0	0	0	0	0	0	0	0	0	0	0	0	0	0
FPKM1_group_10863_transcript_2	0	11	0	0	0	0	0	0	0	0	1	1	0	1	1	1	0	0	0	0	0	0	0	0	0	0	0	0	0	2	0	0	0	0	0	0	1	0	0	1	1	1	0	0	0	0	0	0	0
FPKM1_group_10864_transcript_1	22	20	0	0	0	0	0	0	0	0	1	0	0	0	5	0	0	0	0	0	0	0	0	0	0	1	0	0	1	1	0	0	0	0	0	0	0	0	0	0	0	0	0	0	0	0	0	0	0
FPKM1_group_10865_transcript_1	0	0	0	0	0	0	0	0	0	0	2	0	0	0	3	1	3	2	0	2	0	0	0	0	0	0	0	0	0	25	0	0	0	0	0	0	0	1	0	0	0	0	0	0	0	0	1	0	2
FPKM1_group_10866_transcript_1	1	4	0	0	0	0	0	0	0	0	1	2	1	0	13	3	7	0	0	0	1	0	0	0	0	0	0	0	0	14	0	0	0	0	0	0	0	2	0	1	1	0	0	0	0	0	1	0	1
FPKM1_group_10867_transcript_1	0	14	0	0	0	0	0	0	0	0	0	0	0	0	0	0	2	0	0	0	0	0	0	0	0	0	0	0	0	1	0	0	0	0	0	0	0	0	0	0	0	0	0	0	0	0	0	1	0
FPKM1_group_10868_transcript_1	0	0	0	0	0	0	0	0	0	0	1	0	0	0	0	0	0	0	0	0	0	0	0	0	0	0	0	0	0	2	0	0	0	0	0	0	0	0	0	0	0	0	0	0	0	0	1	0	0
FPKM1_group_10869_transcript_1	0	0	0	0	0	0	0	0	0	0	0	0	0	0	0	0	0	0	0	0	0	0	0	0	0	0	0	0	0	0	0	0	0	0	0	0	0	0	0	0	0	0	0	0	0	0	0	0	1
FPKM1_group_1086_transcript_1	3	11	0	0	0	0	0	0	0	0	0	0	0	0	1	0	0	0	0	0	0	1	0	0	0	0	0	0	0	0	0	0	0	0	0	0	0	0	0	0	0	0	0	0	0	0	0	0	0
FPKM1_group_10870_transcript_1	0	1	0	0	0	0	0	0	0	0	0	0	0	0	0	0	0	0	0	0	0	0	0	0	0	0	0	0	0	0	0	0	0	0	0	0	0	1	0	0	0	0	0	0	0	0	0	0	1
FPKM1_group_10871_transcript_1	0	0	0	0	0	0	0	0	0	0	0	0	0	0	0	0	0	0	0	0	0	0	0	0	0	0	0	0	0	0	0	0	0	0	0	0	0	0	0	0	0	0	0	0	0	0	0	0	0
FPKM1_group_10872_transcript_1	1	1	1	0	0	0	0	0	0	0	2	1	0	0	2	2	1	0	0	0	0	0	0	0	0	0	0	0	0	4	0	0	0	0	0	0	0	0	0	0	0	0	0	0	0	0	0	0	1
FPKM1_group_10873_transcript_1	3	3	0	0	0	0	0	0	0	0	0	1	0	0	1	0	1	0	0	0	0	0	0	0	0	0	0	0	0	8	0	0	0	0	0	0	0	0	0	0	0	0	0	0	0	0	0	0	3
FPKM1_group_10874_transcript_1	4	4	0	0	0	0	0	3	1	0	3	3	0	0	14	2	0	0	0	2	0	0	0	0	7	0	0	0	0	2	0	0	0	1	1	0	0	0	0	0	0	0	0	0	2	0	0	0	1
FPKM1_group_10875_transcript_1	0	3	0	0	0	0	0	0	0	0	1	0	0	0	0	0	1	0	0	0	0	0	0	0	0	0	0	0	0	0	0	0	0	0	0	0	0	0	0	0	0	0	0	0	0	0	0	0	0
FPKM1_group_10876_transcript_1	0	4	0	0	0	0	0	0	0	0	2	0	0	0	0	0	0	0	0	0	0	0	0	0	0	0	0	0	0	2	0	0	0	0	0	0	0	0	0	0	0	0	0	0	0	0	0	0	0
FPKM1_group_10877_transcript_1	1	5	0	0	0	0	0	0	0	0	1	0	0	0	0	0	0	0	0	0	0	0	0	0	0	0	0	0	0	0	0	0	1	0	0	0	0	0	0	0	0	0	0	0	0	0	0	0	1
FPKM1_group_10878_transcript_1	0	2	0	0	0	0	0	0	0	0	0	0	0	0	0	0	0	0	0	0	0	0	0	0	0	0	0	0	0	0	0	0	0	0	0	0	4	0	0	0	0	0	0	0	0	0	1	0	1
FPKM1_group_10879_transcript_1	1	0	0	0	0	0	0	0	0	0	0	0	0	0	0	0	0	0	0	0	0	0	0	0	0	0	0	0	0	0	0	0	0	0	0	0	2	3	0	0	0	0	0	0	0	0	0	0	0
FPKM1_group_1087_transcript_1	9	12	0	0	0	0	0	0	0	0	0	0	0	0	1	0	1	19	0	0	0	0	0	2	0	0	2	0	0	2	0	0	0	0	0	0	0	1	0	0	0	1	0	0	1	1	0	0	0
FPKM1_group_10880_transcript_1	1	5	0	0	0	0	0	0	0	0	0	0	0	0	1	0	0	0	0	0	0	0	0	0	0	0	0	0	0	0	0	0	0	0	0	0	0	0	0	0	0	0	0	0	0	0	0	0	1
FPKM1_group_10881_transcript_1	0	1	0	0	1	0	0	0	0	0	2	0	0	1	1	0	0	0	0	0	0	0	0	0	0	0	0	0	0	2	0	0	0	0	1	0	0	0	1	0	0	0	0	0	0	0	0	0	1
FPKM1_group_10881_transcript_2	0	0	0	0	0	0	0	0	0	0	0	0	0	0	0	0	0	0	0	0	0	0	0	0	0	0	0	0	0	0	0	0	0	0	0	0	0	0	0	0	0	0	0	0	0	1	0	0	0
FPKM1_group_10882_transcript_1	2	3	0	0	0	0	0	0	0	0	2	0	0	0	0	0	0	0	0	0	0	0	0	0	0	0	0	0	0	0	0	0	0	0	0	0	0	0	1	2	2	0	0	32	0	0	0	0	0
FPKM1_group_10883_transcript_1	34	105	0	0	0	0	0	0	0	0	4	0	0	0	1	0	0	0	1	0	0	0	0	1	0	0	0	0	0	0	0	0	1	0	0	0	0	0	0	0	0	0	0	0	0	0	0	5	10
FPKM1_group_10884_transcript_1	2	16	0	1	0	0	0	0	0	0	1	0	0	0	1	0	0	0	0	0	0	0	0	0	0	0	0	0	0	0	0	0	0	0	0	0	0	0	0	0	0	0	0	0	0	0	0	0	5
FPKM1_group_10885_transcript_1	1	0	0	0	0	0	0	0	0	0	0	0	0	0	0	0	0	0	0	0	0	0	0	0	0	0	0	0	0	0	0	0	0	0	0	0	0	1	0	0	0	0	0	0	0	0	0	0	0
FPKM1_group_10886_transcript_1	0	2	0	0	0	0	0	0	0	0	0	0	0	0	0	0	0	0	0	0	0	0	0	0	3	2	1	1	1	0	0	0	0	0	0	0	0	0	0	0	0	0	0	0	0	0	0	0	0
FPKM1_group_10887_transcript_1	0	0	0	0	0	0	0	0	0	0	1	0	0	0	0	0	0	0	0	0	0	0	0	0	2	0	0	2	8	0	0	0	0	0	0	0	0	0	0	0	0	0	0	0	0	0	0	0	0
FPKM1_group_10888_transcript_1	0	16	0	0	0	0	0	0	0	0	2	0	0	0	0	0	0	0	0	0	0	0	0	0	19	1	1	8	9	0	0	0	0	0	0	0	0	0	0	0	0	0	0	0	0	0	0	0	0
FPKM1_group_10888_transcript_2	2	2	0	0	0	0	0	0	0	0	1	0	0	0	0	0	0	0	0	0	0	0	0	0	12	0	0	16	18	0	0	0	0	0	0	0	0	0	0	0	0	0	0	0	0	0	0	0	0
FPKM1_group_10888_transcript_3	1	1	0	0	0	0	0	0	0	0	0	0	0	0	0	0	0	0	0	0	0	0	0	0	1	0	1	3	5	0	0	0	0	0	0	0	0	0	0	0	0	0	0	0	0	0	0	0	0
FPKM1_group_10889_transcript_1	1	3	0	0	0	0	0	0	0	0	1	0	0	0	0	0	0	0	0	0	0	0	0	0	3	0	0	6	4	0	0	0	0	0	0	0	0	0	0	0	0	0	0	0	0	0	0	0	0
FPKM1_group_1088_transcript_1	19	11	0	0	0	0	0	0	0	0	0	0	0	0	3	0	0	0	0	0	0	0	0	0	1	0	0	0	0	0	0	0	0	0	0	0	0	0	1	0	0	0	0	0	0	0	0	0	0
FPKM1_group_1088_transcript_2	20	15	0	0	0	0	0	0	0	0	1	0	0	0	3	0	0	0	0	0	0	0	0	0	1	0	0	0	1	1	0	0	0	0	0	0	0	2	2	1	1	1	0	0	1	0	1	0	2
FPKM1_group_1088_transcript_3	28	16	2	0	1	0	0	0	0	0	1	0	0	0	2	0	0	0	0	1	0	0	0	0	4	0	0	3	0	0	0	0	0	0	0	0	0	0	0	3	3	0	0	0	0	0	0	0	1
FPKM1_group_10890_transcript_1	1	1	0	0	0	0	0	0	0	0	1	0	0	0	0	0	0	0	0	0	0	0	0	0	2	1	2	5	4	0	0	0	0	0	0	0	0	0	0	0	0	0	0	0	0	0	0	0	0
FPKM1_group_10890_transcript_2	0	2	0	0	0	0	0	0	0	0	0	0	0	0	0	0	0	0	0	0	0	0	0	0	6	0	0	3	1	0	0	0	0	0	0	0	0	0	0	0	0	0	0	0	0	0	0	0	0
FPKM1_group_10891_transcript_1	1	5	0	0	0	0	0	0	0	0	1	0	0	0	0	0	0	0	0	0	0	0	0	0	2	0	0	6	4	0	0	0	0	0	0	0	0	0	0	0	0	0	0	0	0	0	0	0	0
FPKM1_group_10891_transcript_2	1	1	0	0	0	0	0	0	0	0	1	0	0	0	0	0	0	0	0	0	0	0	0	0	24	0	0	8	4	0	0	0	0	0	0	0	0	0	0	0	0	0	0	0	0	0	0	0	0
FPKM1_group_10892_transcript_1	0	2	0	0	0	0	0	0	0	0	0	0	0	0	0	0	0	0	0	0	0	0	0	0	4	0	2	4	2	0	0	0	0	0	0	0	0	0	0	0	0	0	0	0	0	0	0	0	0
FPKM1_group_10893_transcript_1	0	0	0	0	0	0	0	0	0	0	1	0	0	0	0	0	0	0	0	0	0	0	0	0	3	2	2	3	3	0	0	0	0	0	0	0	0	0	0	0	0	0	0	0	0	0	0	0	0
FPKM1_group_10894_transcript_1	0	1	0	0	0	0	0	0	0	0	3	0	0	0	0	0	0	0	0	0	0	0	0	0	28	3	5	2	6	0	0	0	0	0	0	0	0	0	0	0	0	0	0	0	0	0	0	0	0
FPKM1_group_10895_transcript_1	0	0	0	0	0	0	0	0	0	0	1	0	0	0	0	0	0	0	0	0	0	0	0	0	1	0	0	9	0	0	0	0	0	0	0	0	0	0	0	0	0	0	0	0	0	0	0	0	0
FPKM1_group_10896_transcript_1	0	4	0	0	0	0	0	1	0	0	1	0	0	0	0	0	0	0	0	0	0	0	0	0	1	3	1	12	10	0	0	0	0	0	0	0	0	0	0	0	0	0	0	0	0	0	0	0	0
FPKM1_group_10897_transcript_1	0	1	0	0	0	0	0	0	0	0	1	0	0	0	0	0	0	0	0	0	0	0	0	0	0	0	0	0	0	0	0	0	0	0	0	0	0	0	0	0	0	0	0	0	0	0	0	0	0
FPKM1_group_10898_transcript_1	0	0	0	0	0	0	0	0	0	0	0	0	0	0	0	0	0	0	0	0	0	0	0	0	0	0	0	0	0	0	0	0	0	0	0	0	0	0	0	0	0	0	0	0	0	0	0	0	0
FPKM1_group_10899_transcript_1	2	0	0	0	0	0	0	0	0	0	1	0	0	0	0	0	0	0	0	0	0	0	0	0	11	41	39	2	4	0	0	0	0	0	0	0	0	0	0	0	0	0	0	0	0	0	0	0	0
FPKM1_group_1089_transcript_1	14	26	0	0	0	0	0	0	0	0	1	3	3	1	6	0	0	30	0	0	0	1	0	0	2	4	23	0	2	4	0	0	0	0	0	0	0	0	2	4	3	1	1	2	0	1	0	1	9
FPKM1_group_1089_transcript_2	538	335	3	8	5	1	1	9	7	2	12	21	7	12	146	6	7	44	2	21	1	28	3	2	40	21	39	18	10	76	3	2	7	0	3	0	1	12	14	9	8	7	5	2	3	3	6	10	77
FPKM1_group_108_transcript_1	15	40	1	1	2	0	0	0	0	0	1	0	1	0	1	0	1	0	0	1	0	2	0	0	4	2	0	0	0	1	0	0	0	0	0	1	0	1	0	0	0	2	0	0	1	0	1	2	5
FPKM1_group_10900_transcript_1	0	2	0	0	0	0	0	0	0	0	0	0	0	0	0	0	0	0	0	0	0	0	0	0	2	0	0	1	2	0	0	0	0	0	0	0	0	0	0	0	0	0	0	0	1	0	0	1	0
FPKM1_group_10901_transcript_1	1	0	0	0	0	0	0	0	0	0	0	0	0	0	0	0	0	0	0	0	0	0	0	0	0	2	0	1	1	0	0	0	0	0	0	0	0	0	0	0	0	0	0	0	0	0	0	0	0
FPKM1_group_10901_transcript_2	1	1	0	0	0	0	0	0	0	0	0	0	0	0	0	0	0	0	0	0	0	0	0	0	2	2	6	3	6	0	0	0	0	0	0	0	0	0	0	1	1	0	0	0	0	0	0	0	0
FPKM1_group_10902_transcript_1	0	1	0	0	0	0	0	0	0	0	0	0	0	0	0	0	0	0	0	0	0	0	0	0	1	0	2	3	8	0	0	0	0	0	0	0	0	0	0	0	0	0	0	0	0	0	0	0	0
FPKM1_group_10903_transcript_1	0	3	0	0	0	0	0	0	0	0	1	0	0	0	0	0	0	0	0	0	0	0	0	0	2	0	5	4	10	0	0	0	0	0	0	0	0	0	0	0	0	0	0	0	0	0	1	0	0
FPKM1_group_10904_transcript_1	0	1	0	0	0	0	0	0	0	0	0	0	0	0	0	0	0	2	0	0	0	0	0	0	9	9	20	1	0	0	0	0	0	0	0	0	0	0	0	0	0	0	0	0	0	0	0	0	0
FPKM1_group_10905_transcript_1	1	0	0	0	0	0	0	0	0	0	3	0	0	0	0	0	0	0	0	0	0	0	0	0	2	3	9	6	3	0	0	0	0	0	0	0	0	0	0	0	0	0	0	0	0	0	0	0	0
FPKM1_group_10906_transcript_1	0	0	0	0	0	0	0	0	0	0	0	0	0	0	0	0	0	0	0	0	0	0	0	0	0	1	0	8	1	0	0	0	0	0	0	0	0	0	0	0	0	0	0	0	0	0	0	0	0
FPKM1_group_10907_transcript_1	0	1	0	0	0	0	0	0	0	0	0	0	0	0	0	0	0	0	1	0	0	0	0	0	11	4	4	5	0	0	0	0	0	0	0	0	0	1	0	0	0	0	0	0	0	0	0	0	0
FPKM1_group_10908_transcript_1	1	2	0	0	0	0	0	0	0	0	2	0	0	0	0	0	0	0	0	0	0	0	0	0	11	2	3	6	16	0	0	0	0	0	1	0	0	0	0	0	0	0	0	0	0	0	0	0	0
FPKM1_group_10909_transcript_1	1	15	0	0	0	0	0	1	0	0	5	0	0	0	0	0	0	0	0	0	0	1	0	0	129	53	59	55	78	0	0	0	0	0	0	0	1	2	1	0	0	0	0	0	3	0	1	2	0
FPKM1_group_1090_transcript_1	25	7	0	0	1	1	1	0	0	0	2	1	0	3	10	0	0	0	0	1	0	0	0	0	0	0	1	0	0	0	1	0	0	0	0	0	0	0	0	0	0	0	0	0	0	0	0	0	0
FPKM1_group_1090_transcript_2	10	1	0	0	0	0	0	0	0	0	0	0	0	0	3	0	0	0	0	0	0	0	0	0	0	0	0	0	1	0	0	0	0	0	0	0	0	0	0	0	0	0	0	0	0	0	0	0	1
FPKM1_group_1090_transcript_3	25	8	0	1	0	0	0	1	0	1	0	0	0	0	0	0	0	1	0	0	0	0	0	0	0	0	0	0	0	0	0	0	0	0	0	0	0	0	0	2	1	0	0	0	0	0	0	0	0
FPKM1_group_10910_transcript_1	20	2	0	0	0	0	0	0	0	0	0	0	0	0	0	0	0	0	0	0	0	0	0	0	0	0	0	0	0	0	0	0	0	0	0	0	0	0	0	0	0	0	0	0	0	0	0	0	0
FPKM1_group_10910_transcript_10	32	4	0	0	0	0	0	0	0	0	0	0	0	0	0	0	0	0	0	1	0	0	0	0	0	0	0	0	0	1	0	0	0	0	0	0	24	30	9	6	5	0	0	0	0	0	5	20	0
FPKM1_group_10910_transcript_2	1	0	0	0	0	0	0	0	0	0	2	0	0	0	0	0	0	0	0	0	0	0	0	0	0	0	0	0	0	0	0	0	0	0	0	0	0	0	0	1	1	0	0	0	0	0	0	4	0
FPKM1_group_10910_transcript_3	1	1	0	0	0	0	0	0	0	0	1	0	0	0	0	0	0	0	0	0	0	0	0	0	0	0	0	0	0	0	0	0	0	0	0	0	1	1	2	1	1	0	0	0	0	0	1	2	0
FPKM1_group_10910_transcript_4	2	3	0	0	0	0	0	0	0	0	2	0	0	0	0	0	1	0	0	0	0	0	0	0	0	0	0	0	0	0	0	0	0	0	0	0	0	1	0	2	1	0	0	0	0	0	5	9	0
FPKM1_group_10910_transcript_5	0	0	0	0	0	0	0	0	0	0	0	0	0	0	0	0	0	0	0	0	0	0	0	0	0	0	0	0	0	0	0	0	0	0	0	0	0	7	0	2	2	0	0	0	0	0	0	1	0
FPKM1_group_10910_transcript_6	3	3	0	0	0	0	0	0	0	0	0	0	0	0	0	0	0	0	0	0	0	0	0	0	0	0	0	0	0	0	0	0	0	0	0	0	0	10	4	0	0	0	0	0	0	0	6	2	0
FPKM1_group_10910_transcript_7	0	1	0	0	0	0	0	0	0	0	0	0	0	0	0	0	0	0	0	0	0	0	0	0	0	0	0	0	0	1	0	0	0	0	0	0	0	0	0	0	0	0	0	0	0	0	1	0	0
FPKM1_group_10910_transcript_8	1	2	0	0	0	0	0	0	0	0	0	0	0	0	0	0	0	0	0	0	0	0	0	0	0	0	0	0	0	0	0	0	0	0	0	0	1	15	0	0	0	0	0	0	0	0	8	5	0
FPKM1_group_10910_transcript_9	0	0	0	0	0	0	0	0	0	0	1	0	0	0	0	0	0	0	0	0	0	0	0	0	0	0	0	0	0	0	0	0	0	0	0	0	0	1	1	2	2	0	0	0	0	0	0	2	0
FPKM1_group_10911_transcript_1	0	1	0	0	0	0	0	0	0	0	0	0	0	0	0	0	0	0	0	0	0	0	0	0	0	0	0	0	0	1	0	0	0	0	0	0	0	0	0	0	0	0	0	0	0	0	0	0	0
FPKM1_group_10911_transcript_2	0	1	0	0	0	0	0	0	0	0	1	0	0	0	0	0	0	0	0	0	0	0	0	0	0	0	0	0	0	0	0	0	0	0	0	0	0	1	0	1	1	0	0	0	0	0	2	1	0
FPKM1_group_10911_transcript_3	3	0	0	0	0	0	0	0	0	0	0	0	0	0	0	0	0	0	0	0	0	0	0	0	0	0	0	0	0	0	0	0	0	0	0	0	0	0	0	1	1	0	0	0	0	0	0	1	0
FPKM1_group_10912_transcript_1	1	1	0	0	0	0	0	0	0	0	0	0	0	0	0	0	0	0	0	0	0	0	0	0	0	0	0	0	0	2	0	0	0	0	0	0	0	9	0	1	1	0	0	0	0	0	0	8	1
FPKM1_group_10913_transcript_1	0	0	0	0	0	0	0	0	0	0	1	0	0	0	0	0	0	0	0	0	0	0	0	0	0	0	0	0	0	0	0	0	0	0	0	0	1	1	0	0	0	0	0	0	0	0	0	0	0
FPKM1_group_10914_transcript_1	0	1	0	0	0	0	0	0	0	0	0	0	0	0	0	0	0	0	0	0	0	0	0	0	0	0	0	0	0	0	0	0	0	0	0	0	0	0	0	0	0	0	0	0	0	0	0	0	0
FPKM1_group_10915_transcript_1	1	0	0	0	0	0	0	0	0	0	1	0	0	0	0	0	0	0	0	0	0	0	0	0	0	0	0	0	0	0	0	0	0	0	0	0	0	0	0	0	0	0	0	0	0	0	0	0	0
FPKM1_group_10916_transcript_1	0	0	0	0	0	0	0	0	0	0	0	0	0	0	0	0	0	0	0	0	0	0	0	0	0	0	0	0	0	0	0	0	0	0	0	0	0	0	0	0	0	0	0	0	0	0	0	0	0
FPKM1_group_10917_transcript_1	0	0	0	0	0	0	0	0	0	0	0	0	0	0	0	0	0	0	0	0	0	0	0	0	0	0	0	0	0	0	0	0	0	0	0	0	0	3	0	0	0	0	0	0	0	0	0	0	0
FPKM1_group_10917_transcript_2	0	1	0	0	0	0	0	0	0	0	0	0	0	0	0	0	0	0	0	0	0	0	0	0	0	0	0	0	0	0	0	0	0	0	0	0	0	2	0	0	0	0	0	0	0	0	1	0	0
FPKM1_group_10917_transcript_3	4	0	0	0	0	0	0	0	0	0	0	0	0	0	0	0	0	0	0	0	0	0	0	0	0	0	0	0	0	0	0	0	0	0	0	0	0	0	0	0	0	0	0	0	0	0	0	0	0
FPKM1_group_10917_transcript_4	0	1	0	0	0	0	0	0	0	0	0	0	0	0	0	0	0	0	0	0	0	0	0	0	0	0	0	0	0	0	0	0	0	0	0	0	0	0	0	0	0	0	0	0	0	0	0	0	0
FPKM1_group_10917_transcript_5	0	0	0	0	0	0	0	0	0	0	0	0	0	0	0	0	0	0	0	0	0	0	0	0	0	0	0	0	0	1	0	0	0	0	0	0	0	0	0	0	0	0	0	0	0	0	0	0	0
FPKM1_group_10918_transcript_1	0	0	0	0	0	0	0	0	0	0	0	0	0	0	0	0	0	0	0	0	0	0	0	0	0	0	0	0	0	1	0	0	0	0	0	0	0	0	0	0	0	0	0	0	0	0	0	0	0
FPKM1_group_10919_transcript_1	0	0	0	0	0	0	0	0	0	0	0	0	0	0	0	0	0	0	0	0	0	0	0	0	0	0	0	0	0	0	0	0	0	0	0	0	0	0	0	0	0	0	0	0	0	0	0	0	0
FPKM1_group_1091_transcript_1	2	1	0	0	0	0	0	0	0	0	1	2	2	4	4	0	1	0	0	5	0	0	0	0	11	1	7	0	0	0	0	0	0	0	0	0	0	0	0	0	0	0	0	0	0	0	0	0	0
FPKM1_group_10920_transcript_1	2	0	0	0	0	0	0	0	0	0	0	0	0	0	0	0	0	0	0	0	0	0	0	0	0	0	0	0	0	0	0	0	0	0	0	0	0	0	0	0	0	0	0	0	0	0	0	0	0
FPKM1_group_10920_transcript_2	2	2	0	0	0	0	0	0	0	0	0	0	0	0	0	0	0	0	0	0	0	0	0	0	0	0	0	0	0	0	0	0	0	0	0	0	0	0	0	0	0	0	0	0	0	0	0	0	0
FPKM1_group_10921_transcript_1	1	0	0	0	0	0	0	0	0	0	0	0	0	0	0	0	0	0	0	0	0	0	0	0	0	0	0	0	0	0	0	0	0	0	0	0	0	1	0	0	0	0	0	0	0	0	0	0	0
FPKM1_group_10922_transcript_1	2	0	0	0	0	0	0	0	0	0	0	0	0	0	0	0	0	0	0	0	0	0	0	0	0	0	0	0	0	0	0	0	0	0	0	0	0	0	0	0	0	0	0	0	0	0	0	0	0
FPKM1_group_10923_transcript_1	2	0	0	0	0	0	0	0	0	0	0	0	0	0	0	0	0	0	0	0	0	0	0	0	0	0	0	0	0	0	0	0	0	0	0	0	0	1	0	0	0	0	0	0	0	0	0	0	0
FPKM1_group_10923_transcript_2	0	0	0	0	0	0	0	0	0	0	0	0	0	0	0	0	0	0	0	0	0	0	0	0	0	0	0	0	0	1	0	0	0	0	0	0	0	0	0	0	0	0	0	0	0	0	0	0	0
FPKM1_group_10924_transcript_1	0	0	0	0	0	0	0	0	0	0	1	0	0	0	0	0	0	0	0	0	0	0	0	0	0	0	0	0	0	0	0	0	0	0	0	0	0	0	0	0	0	0	0	0	0	0	0	0	0
FPKM1_group_10925_transcript_1	0	0	0	0	0	0	0	0	0	0	0	0	0	0	0	0	0	0	0	0	0	0	0	0	0	0	0	0	0	0	0	0	0	0	0	0	0	4	0	0	0	0	0	0	0	0	1	0	0
FPKM1_group_10926_transcript_1	1	0	0	0	0	0	0	0	0	0	0	0	0	0	0	0	0	0	0	0	0	0	0	0	0	0	0	0	0	0	0	0	0	0	0	0	0	2	0	0	0	0	0	0	0	0	0	0	0
FPKM1_group_10926_transcript_2	2	4	0	0	0	0	0	0	0	0	1	0	0	0	0	0	0	0	0	0	0	0	0	0	0	0	0	0	0	0	0	0	0	0	0	0	0	0	0	0	0	0	0	0	0	0	0	0	0
FPKM1_group_10926_transcript_3	5	5	0	0	0	0	0	0	0	0	3	0	0	0	0	0	0	0	0	0	0	0	0	0	0	0	0	0	0	0	0	0	0	0	0	0	24	28	0	3	2	0	0	0	0	0	5	19	0
FPKM1_group_10927_transcript_1	0	0	0	0	0	0	0	0	0	1	0	0	0	0	0	0	0	0	0	0	0	0	0	0	6	1	2	2	2	0	0	0	0	0	0	0	0	0	0	0	0	0	0	0	0	0	0	0	0
FPKM1_group_10927_transcript_2	0	1	0	0	0	0	0	0	0	0	0	0	0	0	0	0	0	0	0	0	0	0	0	0	14	5	3	4	1	0	0	0	0	0	0	0	0	0	0	0	0	0	0	0	0	0	0	0	0
FPKM1_group_10927_transcript_3	0	6	0	0	0	0	0	0	0	0	2	0	0	0	0	0	0	0	0	0	0	0	0	0	6	0	0	3	16	0	0	0	0	0	0	0	0	0	0	0	0	0	0	1	0	0	0	0	1
FPKM1_group_10927_transcript_4	2	6	0	0	0	0	0	0	0	0	3	0	0	0	0	0	0	0	0	0	0	0	0	0	11	0	0	3	11	2	0	0	0	0	0	0	0	0	0	0	0	0	0	0	0	0	0	0	0
FPKM1_group_10928_transcript_1	1	3	0	0	0	0	0	0	0	0	0	0	0	0	0	0	0	0	0	0	0	0	0	0	1	1	0	10	5	0	1	0	0	0	0	0	0	0	0	0	0	0	0	0	0	0	0	0	0
FPKM1_group_10928_transcript_2	3	6	0	0	0	0	0	0	0	0	2	0	0	0	0	0	0	0	0	0	0	0	0	0	0	1	4	1	8	2	0	0	0	0	0	0	0	0	0	0	0	0	0	0	0	0	0	0	0
FPKM1_group_10928_transcript_3	1	1	0	0	0	0	0	0	0	0	2	0	0	0	0	0	0	0	0	0	0	0	0	0	0	0	2	0	8	0	0	0	0	0	0	0	0	0	0	0	0	0	0	0	0	0	0	0	0
FPKM1_group_10928_transcript_4	2	4	0	0	0	0	0	0	0	0	4	0	0	0	1	0	0	0	0	0	0	0	0	0	8	11	12	15	19	0	0	0	0	0	0	0	0	0	0	0	0	0	0	0	0	0	0	0	0
FPKM1_group_10928_transcript_5	2	6	0	0	0	0	0	0	0	0	1	0	0	0	0	0	0	2	1	0	0	0	0	0	15	9	4	13	22	2	0	0	0	0	0	0	0	0	0	0	0	1	0	0	0	0	0	0	0
FPKM1_group_10929_transcript_1	1	2	0	0	0	0	0	0	0	0	5	0	0	0	0	2	1	0	0	0	0	0	0	0	8	2	1	8	13	0	0	0	0	0	0	0	0	0	0	0	0	0	0	0	1	0	0	0	0
FPKM1_group_1092_transcript_1	0	0	0	0	0	0	0	0	0	0	0	0	0	0	0	0	0	0	0	0	0	0	0	0	0	0	0	0	0	0	0	0	0	0	0	0	0	0	0	0	0	0	0	0	0	0	0	0	0
FPKM1_group_1092_transcript_2	0	2	0	0	0	0	0	0	0	0	4	0	0	0	0	0	0	0	0	0	0	0	0	0	0	0	0	0	0	0	0	0	0	0	0	0	0	0	0	0	0	0	0	0	0	0	0	0	0
FPKM1_group_10930_transcript_1	0	1	0	0	0	0	0	0	0	0	1	0	0	0	0	0	0	0	0	0	0	0	0	0	0	3	1	4	2	0	0	0	0	0	0	0	0	0	0	0	0	0	0	0	0	0	0	0	1
FPKM1_group_10931_transcript_1	0	5	0	0	0	0	0	0	0	0	0	0	0	0	0	0	0	0	0	0	0	0	0	0	2	0	1	3	8	1	0	0	0	0	0	0	1	0	0	0	0	0	0	0	0	0	0	0	0
FPKM1_group_10932_transcript_1	1	1	0	0	0	0	0	0	0	0	1	0	0	0	0	0	0	0	0	0	0	0	0	0	7	5	3	6	9	0	0	0	0	0	0	0	0	0	0	0	0	0	0	0	0	0	0	0	0
FPKM1_group_10932_transcript_2	0	10	0	0	0	0	0	0	0	0	0	0	0	0	0	0	0	0	0	0	0	0	0	0	1	0	0	5	12	0	0	0	0	0	0	0	0	0	0	0	0	0	0	0	0	0	0	0	0
FPKM1_group_10932_transcript_3	0	4	0	0	0	0	0	0	0	0	0	0	0	0	0	0	0	0	0	0	0	0	0	0	109	9	23	14	25	1	0	0	0	0	0	0	0	0	0	0	0	0	0	0	0	0	0	1	1
FPKM1_group_10933_transcript_1	0	1	0	0	0	0	0	0	0	0	0	0	0	0	0	0	0	0	0	0	0	0	0	0	4	0	0	2	5	0	0	0	0	0	0	0	0	0	0	0	0	0	0	0	0	0	0	0	0
FPKM1_group_10934_transcript_1	0	1	0	0	0	0	0	0	0	0	1	0	0	0	0	0	0	0	0	0	0	0	0	0	91	1	0	4	6	0	0	0	0	0	0	0	0	0	0	0	0	0	0	0	0	0	0	0	0
FPKM1_group_10934_transcript_2	1	2	0	0	0	0	0	0	0	0	2	0	0	0	0	0	0	0	0	0	0	0	0	0	70	1	1	1	12	0	0	0	0	0	0	0	0	0	0	0	0	0	0	0	0	0	0	0	0
FPKM1_group_10935_transcript_1	16	8	0	0	0	0	0	0	0	0	1	0	0	0	0	0	0	0	0	0	0	0	0	0	0	0	0	0	8	0	0	0	0	0	0	0	0	0	0	0	0	0	0	0	0	0	0	20	0
FPKM1_group_10936_transcript_1	209	50	0	0	0	0	1	0	0	0	1	0	0	0	0	0	1	0	0	0	0	0	0	0	0	0	3	0	1	0	0	0	0	0	0	0	0	0	0	0	0	0	0	1	7	0	0	2	0
FPKM1_group_10937_transcript_1	15	1	0	0	0	0	0	0	0	0	1	0	0	0	0	0	0	0	0	0	0	0	0	0	0	0	0	3	0	0	0	0	0	0	0	0	0	0	0	0	0	0	0	0	0	0	0	0	0
FPKM1_group_10938_transcript_1	17	0	0	0	0	0	0	0	0	0	1	0	0	0	0	0	1	0	0	0	0	0	0	0	2	0	0	0	0	0	0	0	0	0	0	0	0	0	0	0	0	0	0	0	0	0	0	0	0
FPKM1_group_10939_transcript_1	5	1	0	0	0	0	0	0	0	0	0	0	0	0	0	0	0	0	0	0	0	0	0	0	0	3	0	0	0	0	0	0	0	0	0	0	0	0	0	0	0	0	0	0	0	0	0	0	0
FPKM1_group_1093_transcript_1	2	1	0	0	0	0	0	0	0	0	0	0	0	0	0	0	0	0	0	0	0	0	0	0	0	0	0	0	0	0	0	0	0	0	0	0	0	0	0	0	0	0	0	0	0	0	0	117	1
FPKM1_group_10940_transcript_1	37	9	0	0	0	0	0	0	0	0	3	0	0	0	0	0	0	0	0	0	0	0	0	0	1051	340	226	122	172	0	0	0	0	0	0	0	0	0	0	0	0	0	0	0	0	0	0	2	0
FPKM1_group_10941_transcript_1	7	1	0	0	0	0	0	0	0	0	1	0	0	0	0	0	0	0	0	0	0	0	0	0	8	4	2	3	0	0	0	0	0	0	0	0	0	0	0	0	0	0	0	1	0	0	0	0	0
FPKM1_group_10941_transcript_2	36	9	0	0	0	0	0	0	0	0	0	0	0	0	0	0	0	0	0	0	0	0	0	0	170	62	51	13	37	1	0	0	0	0	0	0	0	0	0	0	0	0	0	0	1	0	0	1	0
FPKM1_group_10942_transcript_1	32	11	0	0	0	0	0	0	0	0	0	0	0	0	0	0	0	0	0	0	0	0	0	0	0	0	0	0	0	0	0	0	0	0	0	0	0	0	0	0	0	0	0	0	0	0	0	0	0
FPKM1_group_10943_transcript_1	13	2	0	0	0	0	0	0	0	0	1	0	0	0	0	0	0	0	0	0	0	0	0	0	0	0	0	0	0	0	0	0	0	0	0	0	0	0	0	0	0	0	0	0	0	0	0	0	0
FPKM1_group_10944_transcript_1	10	4	0	0	0	0	0	0	0	0	0	0	0	0	0	0	0	0	0	0	0	0	0	0	0	0	0	0	0	0	0	0	0	0	0	0	0	0	0	0	0	0	0	0	0	0	0	0	0
FPKM1_group_10945_transcript_1	3052	338	0	0	0	0	0	0	0	0	2	0	0	0	3	0	3	0	0	1	0	0	0	0	2	0	0	0	0	1	0	0	0	0	0	0	0	0	0	0	0	0	0	0	4	2	0	8	0
FPKM1_group_10946_transcript_1	2096	260	0	0	0	0	0	0	0	0	1	0	0	0	0	0	0	4	0	0	0	0	0	0	0	0	0	0	0	1	0	0	0	0	0	0	0	0	0	0	0	0	0	0	3	2	0	7	0
FPKM1_group_10947_transcript_1	383	28	0	0	0	0	0	0	0	0	1	0	0	0	0	0	0	0	0	0	0	0	0	0	0	0	0	0	0	0	0	0	0	0	0	0	0	0	0	0	0	0	0	0	0	0	0	1	0
FPKM1_group_10948_transcript_1	15	0	0	0	0	0	0	0	0	0	0	0	0	0	0	0	0	0	0	0	0	0	0	0	0	0	0	0	0	2	0	0	0	0	0	0	0	0	0	0	0	0	0	0	0	0	0	0	0
FPKM1_group_10949_transcript_1	84	16	0	0	0	0	0	0	0	0	2	0	0	0	0	0	0	0	0	0	0	0	0	0	0	0	0	0	0	0	0	0	0	0	0	0	0	0	0	0	0	0	0	0	0	0	0	0	0
FPKM1_group_1094_transcript_1	4	1	0	0	0	0	0	0	0	0	0	0	0	0	2	0	0	0	0	0	0	0	0	0	0	0	0	0	0	0	0	0	0	0	0	0	1	4	0	0	0	0	0	0	0	0	1	318	2
FPKM1_group_10950_transcript_1	31	4	0	0	0	0	0	0	0	0	0	0	0	0	0	0	0	0	0	0	0	0	0	0	0	0	0	0	0	0	0	0	0	0	0	0	0	0	0	0	0	0	0	0	0	0	0	1	0
FPKM1_group_10951_transcript_1	12	0	0	0	0	0	0	0	0	0	1	0	0	0	0	0	0	0	0	0	0	0	0	0	0	0	0	0	0	0	0	0	0	0	0	0	0	0	0	0	0	0	0	0	0	0	0	0	0
FPKM1_group_10952_transcript_1	15	0	0	0	0	0	0	0	0	0	0	0	0	0	0	0	0	0	0	0	0	0	0	0	0	0	0	0	0	0	0	0	0	0	0	0	0	0	0	0	0	0	0	0	0	0	0	0	0
FPKM1_group_10952_transcript_2	15	0	0	0	0	0	0	0	0	0	0	0	0	0	0	0	0	0	0	0	0	0	0	0	0	0	0	0	0	0	0	0	0	0	0	0	0	0	0	0	0	0	0	0	0	0	0	0	0
FPKM1_group_10953_transcript_1	15	1	0	0	0	0	0	0	0	0	0	0	0	0	0	0	0	0	0	0	0	0	0	0	0	0	0	0	0	0	0	0	0	0	0	0	0	0	0	0	0	0	0	0	0	0	0	0	0
FPKM1_group_10954_transcript_1	220	19	0	0	0	0	0	0	0	0	1	0	0	0	0	0	0	0	0	0	0	0	0	0	0	0	0	0	0	0	0	0	0	0	0	0	0	0	0	0	0	0	0	0	0	0	0	1	0
FPKM1_group_10955_transcript_1	21	6	0	0	0	0	0	0	0	0	0	0	0	0	1	0	0	0	0	0	0	0	0	0	0	0	0	0	0	0	0	0	0	0	0	0	0	0	0	0	0	0	0	0	0	0	0	0	0
FPKM1_group_10956_transcript_1	110	2	0	0	0	0	0	0	0	0	1	0	0	0	0	0	0	0	0	0	0	0	0	0	0	0	0	0	0	0	0	0	0	0	0	0	0	0	0	0	0	0	0	0	0	0	0	0	0
FPKM1_group_10957_transcript_1	15	1	0	0	0	0	0	1	0	0	0	0	0	0	0	0	0	0	0	0	0	0	0	0	0	0	0	0	0	0	0	0	0	0	0	0	0	0	0	0	0	0	0	0	0	0	0	0	0
FPKM1_group_10957_transcript_2	10	2	0	0	0	0	0	0	0	0	0	0	0	0	0	0	0	0	0	0	0	0	0	0	0	0	0	0	0	0	0	0	0	0	0	0	0	0	0	0	0	0	0	0	0	0	0	0	0
FPKM1_group_10958_transcript_1	19	2	0	0	0	0	0	0	0	0	1	0	0	0	0	0	0	0	0	0	0	0	0	0	0	0	0	0	0	1	0	0	0	0	0	0	0	0	0	0	0	0	0	0	0	0	0	0	0
FPKM1_group_10959_transcript_1	57	21	0	0	0	0	0	0	0	0	0	0	0	0	0	0	0	0	0	0	0	0	0	0	0	0	0	0	0	0	0	0	0	0	0	0	0	0	0	0	0	0	0	0	0	0	0	0	1
FPKM1_group_1095_transcript_1	1	2	0	0	0	0	0	0	0	0	0	0	0	0	0	0	0	10	0	0	1	0	1	3	0	0	0	0	0	0	0	0	0	0	0	0	0	0	0	0	0	0	0	0	0	0	0	0	1
FPKM1_group_10960_transcript_1	19	5	0	0	0	0	0	0	0	0	0	0	0	0	0	0	0	0	0	0	0	0	0	0	0	0	0	0	0	0	0	0	0	0	0	0	0	0	0	0	0	0	0	0	0	0	0	0	0
FPKM1_group_10961_transcript_1	15	1	0	0	0	0	0	0	0	0	0	0	0	0	1	0	0	0	0	0	0	0	0	0	0	0	0	0	0	0	0	0	0	0	0	0	0	0	0	0	0	0	0	0	0	0	0	0	0
FPKM1_group_10961_transcript_2	12	0	0	0	0	0	0	0	0	0	0	0	0	0	0	0	0	0	0	0	0	0	0	0	0	0	0	0	0	0	0	0	0	0	0	0	0	0	0	0	0	0	0	0	0	0	0	0	0
FPKM1_group_10962_transcript_1	115	30	0	0	0	0	0	0	0	0	4	0	0	0	0	1	0	0	0	0	0	0	0	0	46	6	23	2	4	0	0	0	0	0	0	0	5	0	1	1	1	1	0	0	1	0	1	4	11
FPKM1_group_10963_transcript_1	13	1	0	0	0	0	0	0	0	0	0	0	0	0	0	0	0	0	0	0	0	0	0	0	0	0	0	0	0	0	0	0	0	0	0	0	0	0	0	0	0	0	0	0	0	0	0	0	0
FPKM1_group_10964_transcript_1	9	2	0	0	0	0	0	0	0	0	0	0	0	0	0	0	0	0	0	0	0	0	0	0	4	1	2	0	0	0	0	0	0	0	0	0	0	6	0	0	0	0	0	0	0	0	0	1	2
FPKM1_group_10964_transcript_2	5	1	0	0	0	0	0	0	0	0	2	0	0	0	0	0	0	0	0	0	0	0	0	0	0	0	3	0	2	0	0	0	0	0	0	0	0	3	0	0	0	0	0	0	0	0	0	0	1
FPKM1_group_10964_transcript_3	10	3	0	0	0	0	0	0	0	0	0	0	0	0	0	0	0	0	0	0	0	0	0	0	4	2	2	0	3	0	0	0	0	0	0	0	0	0	1	0	0	0	0	0	0	0	0	1	0
FPKM1_group_10964_transcript_4	9	2	0	0	0	0	0	0	0	0	1	0	0	0	0	0	0	0	0	0	0	0	0	0	7	1	2	0	2	0	0	0	0	0	0	0	0	0	1	0	0	0	0	0	0	0	0	1	1
FPKM1_group_10964_transcript_5	15	1	0	0	0	0	0	0	0	0	0	0	0	0	0	0	0	0	0	0	0	0	0	0	8	4	7	0	4	0	2	0	0	0	0	0	0	0	1	0	0	0	0	0	0	0	1	0	0
FPKM1_group_10964_transcript_6	35	4	0	0	0	0	0	0	0	0	3	0	1	0	0	0	0	0	0	0	0	0	0	0	5	2	6	0	0	0	0	0	0	0	0	0	0	0	0	0	0	0	0	0	0	0	1	0	2
FPKM1_group_10965_transcript_1	1	0	0	0	0	0	0	0	0	0	0	0	0	0	0	0	0	0	0	0	0	0	0	0	0	0	1	3	0	0	0	0	0	0	0	0	0	0	0	0	0	0	0	0	0	0	0	0	0
FPKM1_group_10965_transcript_2	10	0	0	0	0	0	0	0	0	0	0	0	0	0	0	0	0	0	0	0	0	0	0	0	0	1	1	0	0	0	0	0	0	0	0	0	1	1	0	0	0	1	0	0	0	0	0	0	0
FPKM1_group_10965_transcript_3	84	7	0	0	0	0	0	0	0	0	1	0	0	0	0	0	0	0	0	0	0	0	0	0	0	2	4	0	1	0	0	0	0	0	0	0	0	0	0	1	1	0	0	0	0	0	3	1	0
FPKM1_group_10965_transcript_4	39	10	0	0	0	0	0	0	0	0	1	0	0	0	0	0	0	0	0	0	0	0	0	0	8	0	3	2	2	0	0	0	0	0	0	0	0	0	0	0	0	0	0	0	0	0	9	0	1
FPKM1_group_10966_transcript_1	33	2	0	0	0	0	0	0	0	0	0	0	0	0	0	0	0	0	0	0	0	0	0	0	33	3	14	2	0	0	0	0	0	0	0	0	1	1	0	0	0	0	0	0	0	0	2	0	0
FPKM1_group_10966_transcript_2	102	14	0	0	0	0	0	0	0	0	0	0	0	0	0	0	0	0	0	0	0	0	0	3	61	36	96	6	11	2	0	0	0	0	0	0	2	2	0	2	1	1	1	0	0	1	4	2	2
FPKM1_group_10967_transcript_1	44	6	0	0	0	0	0	0	0	0	0	0	0	0	0	0	0	0	0	0	0	0	0	0	35	6	7	5	4	0	0	0	0	0	0	0	0	0	0	0	0	0	0	0	0	0	0	0	0
FPKM1_group_10967_transcript_2	80	8	0	0	0	0	0	0	0	0	1	0	1	0	0	0	0	1	0	0	0	0	0	0	56	17	46	9	11	0	0	0	0	0	0	0	0	0	0	0	0	0	1	0	0	1	0	1	0
FPKM1_group_10967_transcript_3	44	4	0	0	0	0	0	0	0	0	1	0	0	0	0	0	0	0	0	0	0	0	0	0	17	26	84	2	3	1	0	0	0	0	0	0	0	2	1	0	0	0	0	0	0	0	1	0	1
FPKM1_group_10968_transcript_1	51	6	0	0	0	0	0	0	0	0	1	0	0	0	0	0	0	0	0	0	0	0	0	0	48	16	45	12	3	0	0	0	0	0	0	0	0	2	0	1	1	0	1	0	1	0	1	0	6
FPKM1_group_10968_transcript_10	276	48	0	0	0	0	0	2	0	0	2	0	0	0	0	0	2	0	0	0	0	0	0	0	74	49	97	40	19	3	0	0	0	0	0	0	6	13	1	1	1	1	0	0	0	1	13	0	8
FPKM1_group_10968_transcript_11	61	13	0	0	0	0	0	0	0	0	1	0	0	0	0	0	0	0	0	0	0	0	0	0	0	0	5	1	0	0	0	0	0	0	0	0	1	13	0	1	0	0	0	0	0	1	0	1	14
FPKM1_group_10968_transcript_2	28	0	0	0	0	0	0	0	0	0	0	0	0	0	0	0	0	0	0	0	0	0	0	0	48	61	126	8	6	0	0	0	0	0	0	0	0	1	0	0	0	0	0	0	0	0	0	0	0
FPKM1_group_10968_transcript_3	7	0	0	0	0	0	0	0	0	0	0	0	0	0	0	0	0	0	0	0	0	0	0	0	0	0	0	0	0	0	0	0	0	0	0	0	0	0	0	0	0	0	0	0	0	0	0	0	3
FPKM1_group_10968_transcript_4	51	4	0	0	0	0	0	0	0	0	0	0	0	0	1	0	0	0	0	0	0	0	0	2	156	19	58	21	17	0	0	0	0	0	0	0	0	2	0	1	1	0	0	0	0	0	0	0	3
FPKM1_group_10968_transcript_5	62	4	0	0	0	0	0	0	0	0	0	0	0	0	0	0	0	0	0	0	0	0	0	0	95	79	175	14	16	0	0	0	0	0	0	0	0	0	0	0	0	0	0	0	1	0	0	2	0
FPKM1_group_10968_transcript_6	21	2	0	0	0	0	0	0	0	0	0	0	0	0	0	0	0	0	0	0	0	0	0	0	0	0	1	0	0	0	0	0	0	0	0	0	0	0	0	0	0	0	0	0	0	0	0	2	0
FPKM1_group_10968_transcript_7	73	8	0	0	0	0	0	0	0	0	0	0	0	0	0	0	0	0	0	0	0	0	0	0	37	20	36	4	20	0	0	0	0	0	0	0	0	3	0	0	0	0	1	0	0	0	2	0	7
FPKM1_group_10968_transcript_8	48	6	0	0	0	0	0	0	0	0	0	0	0	0	1	0	0	0	0	0	0	0	0	0	48	6	14	2	5	0	0	0	0	0	0	0	1	0	0	0	0	0	0	0	0	0	2	0	6
FPKM1_group_10968_transcript_9	129	10	1	0	1	0	0	1	0	0	2	0	0	0	0	0	0	0	0	0	0	0	0	0	0	2	0	0	0	1	0	0	0	0	0	0	1	2	0	0	0	0	0	0	0	0	4	3	9
FPKM1_group_10969_transcript_1	10	2	0	0	0	0	0	0	0	0	1	0	0	0	0	0	0	0	0	0	0	0	0	0	0	0	1	0	0	0	0	0	0	0	0	0	0	1	0	1	1	0	0	0	0	0	1	0	2
FPKM1_group_10969_transcript_2	49	2	0	0	0	0	0	0	0	0	0	0	0	0	0	0	0	0	0	0	0	0	0	0	0	0	0	0	0	0	0	0	0	0	0	0	0	0	0	0	0	0	0	0	0	0	1	1	6
FPKM1_group_10969_transcript_3	21	3	0	0	0	0	0	0	0	0	1	0	0	0	0	0	0	0	0	0	0	0	0	0	1	0	0	0	0	1	0	0	0	0	0	0	0	0	0	0	0	1	1	0	0	0	0	1	4
FPKM1_group_10969_transcript_4	330	49	0	0	0	0	0	1	0	0	10	1	0	1	1	2	0	0	0	0	0	0	0	1	14	3	11	6	4	2	0	0	0	0	0	0	6	38	0	4	2	5	5	0	3	0	23	1	42
FPKM1_group_1096_transcript_1	71	46	3	2	1	0	0	1	1	1	12	1	1	1	66	0	1	0	2	2	2	18	3	0	9	2	1	1	0	2	2	1	1	0	3	1	0	0	0	0	0	1	0	0	1	0	0	10	21
FPKM1_group_1096_transcript_2	131	85	1	2	3	0	0	2	3	1	21	1	1	5	52	0	0	0	5	4	2	14	4	0	15	3	1	0	7	10	1	1	0	0	4	0	0	1	0	2	2	1	1	1	2	0	0	8	18
FPKM1_group_10970_transcript_1	32	2	0	0	0	0	0	0	0	0	0	0	1	0	0	0	1	0	0	0	0	0	0	0	0	0	0	0	2	0	0	0	0	0	0	0	0	0	0	0	0	0	0	0	0	0	0	0	1
FPKM1_group_10970_transcript_2	11	1	0	0	0	0	0	0	0	0	1	0	0	0	0	0	0	0	0	0	0	0	0	0	0	0	0	0	0	0	0	0	0	0	0	0	0	1	0	0	0	0	0	0	0	0	0	0	2
FPKM1_group_10970_transcript_3	40	4	0	0	0	0	0	0	0	0	1	0	0	0	0	0	0	0	0	0	0	0	0	5	2	0	0	0	1	0	0	0	0	0	0	0	2	0	0	0	0	0	1	0	0	1	5	0	2
FPKM1_group_10970_transcript_4	22	4	0	0	0	0	0	0	0	0	0	0	0	0	0	0	0	0	0	0	0	0	0	0	1	0	2	0	0	1	0	0	0	0	0	0	0	4	0	0	0	0	0	0	0	0	0	0	5
FPKM1_group_10970_transcript_5	101	13	0	0	0	0	0	0	0	0	1	0	0	0	0	0	0	0	0	0	0	0	0	0	4	0	4	0	3	0	0	0	0	0	0	0	1	11	0	2	1	0	2	0	0	0	0	0	9
FPKM1_group_10970_transcript_6	136	12	0	0	0	0	0	0	0	0	1	0	0	0	0	0	0	0	0	0	0	0	0	3	2	0	2	0	0	0	0	0	0	0	0	0	0	4	0	1	1	0	0	0	0	1	8	3	2
FPKM1_group_10971_transcript_1	5	1	0	0	0	0	0	0	0	0	0	0	0	0	0	0	0	0	0	0	0	0	0	0	0	0	0	0	0	0	0	0	0	0	0	0	0	0	0	0	0	0	0	0	0	0	0	0	0
FPKM1_group_10972_transcript_1	12	3	0	0	0	0	0	0	0	0	0	0	0	0	0	0	0	0	0	0	0	0	0	0	0	1	0	0	0	0	0	0	0	0	0	0	0	3	0	0	0	0	0	0	0	0	0	0	2
FPKM1_group_10973_transcript_1	27	4	0	0	0	0	0	0	0	0	1	0	0	0	0	0	0	0	0	0	0	0	0	0	1	1	0	0	0	0	0	0	0	0	0	0	0	1	0	0	0	0	1	0	1	0	1	0	5
FPKM1_group_10973_transcript_2	38	6	0	0	0	0	0	0	0	0	1	0	0	0	1	0	0	0	0	0	0	0	0	0	1	1	0	0	0	0	0	0	0	0	0	0	1	1	0	0	0	1	1	0	1	0	2	0	4
FPKM1_group_10974_transcript_1	75	10	0	0	0	0	0	0	0	0	1	0	0	0	0	0	0	0	0	0	1	0	0	0	1	0	0	0	6	1	0	0	0	0	0	0	1	4	0	0	0	0	1	0	0	0	3	2	8
FPKM1_group_10974_transcript_2	184	15	0	0	0	0	0	0	0	0	2	0	0	0	0	0	1	5	0	0	0	0	0	0	0	0	0	0	0	1	0	0	0	0	0	0	0	13	0	0	0	0	0	0	0	0	11	4	5
FPKM1_group_10975_transcript_1	74	9	0	0	0	0	0	0	0	0	0	0	0	0	1	0	0	0	0	0	0	0	0	0	0	0	1	0	0	0	0	0	0	0	0	0	0	1	1	0	0	0	0	0	0	0	1	3	2
FPKM1_group_10976_transcript_1	124	13	0	0	0	0	0	0	0	0	0	0	0	0	0	0	0	0	0	0	0	0	0	0	1	0	0	0	0	0	0	0	0	0	0	0	0	0	1	0	0	0	0	1	1	1	2	8	4
FPKM1_group_10976_transcript_2	39	13	0	0	0	0	0	0	0	0	1	0	0	0	0	0	0	0	0	0	0	0	0	0	0	0	0	0	0	0	0	0	0	0	0	0	0	4	0	0	0	0	0	0	2	0	1	2	4
FPKM1_group_10977_transcript_1	7	3	0	0	0	0	0	0	0	0	0	0	0	0	0	0	0	0	0	0	0	0	0	0	4	0	0	0	0	0	0	0	0	0	0	0	0	0	0	0	0	0	0	0	0	0	0	0	5
FPKM1_group_10978_transcript_1	5	0	0	0	0	0	0	0	0	0	0	0	0	0	0	0	0	0	0	0	0	0	0	0	0	0	0	0	0	0	0	0	0	0	0	0	0	2	0	0	0	0	0	0	0	0	0	0	0
FPKM1_group_10979_transcript_1	16	1	0	0	0	0	0	0	0	0	0	0	0	0	0	0	0	0	0	0	0	0	0	0	0	0	0	0	0	0	0	0	0	0	0	0	0	0	0	0	0	0	0	0	0	0	0	0	0
FPKM1_group_1097_transcript_1	10	8	0	0	0	0	0	0	1	0	5	0	0	1	5	0	0	0	0	0	1	1	1	0	0	0	0	0	0	0	1	0	0	0	3	0	0	0	0	0	0	0	0	0	0	0	0	1	8
FPKM1_group_1097_transcript_2	73	47	2	1	0	1	1	2	1	0	4	2	0	0	23	2	0	0	2	1	0	4	1	0	0	3	0	0	0	1	0	1	0	0	0	0	0	7	0	0	0	1	0	0	0	1	0	3	7
FPKM1_group_1097_transcript_3	33	4	0	1	0	0	0	3	0	1	4	0	0	1	12	0	0	0	0	3	0	4	0	0	0	0	0	0	1	4	0	1	0	0	0	0	0	4	0	0	0	0	0	0	0	0	0	1	6
FPKM1_group_1097_transcript_4	196	81	0	3	2	0	2	3	4	1	28	2	1	3	37	2	1	8	2	5	2	12	3	3	4	0	1	2	1	12	5	0	2	1	2	0	0	8	0	0	0	0	0	0	0	1	0	9	22
FPKM1_group_10980_transcript_1	13	0	0	0	0	0	0	0	0	0	0	0	0	0	0	0	0	0	0	0	0	0	0	0	0	0	0	0	0	0	0	0	0	0	0	0	0	7	0	0	0	0	1	0	0	0	0	0	3
FPKM1_group_10981_transcript_1	14	1	0	0	0	0	0	0	0	0	0	0	0	0	0	0	0	0	0	0	0	0	0	0	0	0	0	1	0	0	0	0	0	0	0	0	0	0	0	0	0	0	0	0	0	0	2	0	0
FPKM1_group_10982_transcript_1	17	8	0	0	0	0	0	0	0	0	1	0	0	0	0	0	0	0	0	0	0	0	0	0	0	0	0	0	0	0	0	0	0	0	0	0	0	1	0	0	0	0	0	0	1	0	0	0	2
FPKM1_group_10982_transcript_2	2	0	0	0	0	0	0	0	0	0	0	0	0	0	0	0	0	0	0	0	0	0	0	0	0	1	0	0	0	0	0	0	0	0	0	0	0	5	0	0	0	0	0	0	0	0	0	0	1
FPKM1_group_10982_transcript_3	7	0	0	0	0	0	0	0	0	0	1	0	0	0	0	0	0	0	0	0	0	0	0	0	1	1	0	0	0	0	0	0	0	0	0	0	0	18	0	0	0	0	0	0	0	0	1	0	1
FPKM1_group_10982_transcript_4	14	3	0	0	0	0	0	0	0	0	1	0	0	0	0	0	0	0	0	0	0	0	0	0	0	0	0	0	0	0	0	0	0	0	0	0	0	0	1	0	0	0	0	0	0	0	3	0	2
FPKM1_group_10982_transcript_5	23	8	0	0	0	0	0	0	0	0	0	0	0	0	0	0	0	0	0	0	0	0	0	0	0	2	0	0	0	0	0	0	0	0	0	0	0	2	0	0	0	0	0	0	0	0	0	0	3
FPKM1_group_10983_transcript_1	4	0	0	0	0	0	0	0	0	0	1	0	0	0	0	0	0	0	0	0	0	0	0	0	0	0	0	0	0	0	0	0	0	0	0	0	0	0	0	0	0	0	0	0	0	0	0	0	1
FPKM1_group_10983_transcript_2	4	0	0	0	0	0	0	0	0	0	0	0	0	0	0	0	0	0	0	0	0	0	0	0	0	0	0	0	0	0	0	0	0	0	0	0	0	1	0	0	0	0	0	0	0	0	0	0	0
FPKM1_group_10983_transcript_3	4	0	0	0	0	0	0	0	0	0	0	0	0	0	0	0	0	0	0	0	0	0	0	0	0	0	0	0	0	0	0	0	0	0	0	0	0	0	0	0	0	0	0	0	0	0	0	0	1
FPKM1_group_10984_transcript_1	14	7	0	0	0	0	0	0	0	0	0	0	0	0	0	0	0	0	0	0	0	0	0	0	2	0	0	1	0	0	0	0	0	0	0	0	0	0	0	0	0	0	0	0	0	0	0	0	3
FPKM1_group_10984_transcript_2	22	7	0	0	0	0	0	0	0	0	0	0	0	0	0	0	0	0	0	0	0	0	0	0	0	0	0	1	0	0	0	0	0	0	0	0	0	4	0	1	1	0	0	0	1	0	1	0	6
FPKM1_group_10984_transcript_3	26	6	0	0	0	0	0	0	0	0	1	0	0	0	0	0	0	0	0	0	0	0	0	0	1	0	0	0	1	0	0	0	0	0	0	0	0	5	0	0	0	0	0	0	0	0	0	1	9
FPKM1_group_10985_transcript_1	36	7	0	0	0	0	0	0	0	0	1	0	0	0	0	0	0	0	0	0	0	0	0	0	0	0	0	0	1	0	0	0	0	0	0	0	0	0	0	0	0	0	0	0	4	0	1	0	2
FPKM1_group_10985_transcript_2	84	21	0	0	0	0	0	0	0	0	1	0	0	0	0	0	1	0	0	0	0	0	0	1	1	2	4	0	2	0	0	0	0	0	0	1	0	0	0	0	0	0	0	0	0	0	2	0	5
FPKM1_group_10986_transcript_1	454	65	0	0	0	0	0	0	0	0	4	0	0	0	0	0	0	0	0	0	0	0	0	18	0	3	5	1	1	0	1	0	0	1	0	0	1	13	0	0	0	0	5	0	6	2	7	1	25
FPKM1_group_10986_transcript_2	25	6	0	0	0	0	0	0	0	0	0	0	0	0	0	0	0	0	0	0	0	0	0	1	0	0	0	0	0	0	0	0	0	0	0	0	0	0	0	0	0	0	0	0	0	1	0	0	1
FPKM1_group_10986_transcript_3	394	92	0	0	0	0	0	0	0	0	7	0	0	0	1	0	2	0	0	0	0	0	0	1	3	1	3	2	2	3	0	0	0	0	0	0	0	12	1	1	1	0	4	0	8	2	1	0	35
FPKM1_group_10987_transcript_1	77	8	0	0	0	0	0	0	0	0	4	0	0	0	1	0	0	0	0	0	0	0	0	0	0	0	0	0	1	0	0	0	0	1	0	0	0	4	0	0	0	0	0	0	3	0	3	0	15
FPKM1_group_10987_transcript_2	20	6	0	0	0	0	0	0	0	0	0	0	0	0	0	0	0	0	0	0	0	0	0	0	0	0	0	0	0	1	0	0	0	0	0	0	0	1	0	0	0	0	0	1	2	0	1	0	2
FPKM1_group_10987_transcript_3	48	10	0	0	0	0	0	0	0	0	0	0	0	0	0	0	0	0	0	0	0	0	0	0	0	0	0	4	1	2	0	0	0	0	0	0	1	0	0	0	0	0	0	0	2	0	1	0	5
FPKM1_group_10988_transcript_1	360	51	0	0	0	0	0	0	0	0	1	0	0	0	0	0	0	0	1	0	0	0	0	0	30	7	11	0	2	0	0	0	0	0	0	0	1	0	0	0	0	1	0	0	2	0	1	3	19
FPKM1_group_10989_transcript_1	146	24	0	0	0	0	0	0	0	0	0	0	0	0	0	3	0	0	0	0	0	0	0	0	0	1	2	1	5	0	0	0	0	1	0	0	0	2	0	0	0	0	3	0	2	1	1	0	5
FPKM1_group_1098_transcript_1	22	13	1	0	2	0	1	0	1	0	5	0	0	1	7	1	0	0	1	1	0	1	0	0	1	0	0	1	0	1	1	2	0	0	1	0	0	0	0	0	0	0	0	0	1	0	0	0	6
FPKM1_group_10990_transcript_1	81	9	0	0	0	0	0	0	0	0	0	0	0	0	0	0	0	0	0	0	0	0	0	0	1	0	0	0	0	2	0	0	0	0	0	0	0	0	0	0	0	0	1	0	2	1	2	0	1
FPKM1_group_10990_transcript_2	111	17	0	0	0	0	0	0	0	0	0	0	0	0	0	0	0	0	0	0	0	0	0	7	2	6	2	2	6	0	0	0	0	0	0	0	0	1	1	0	0	0	0	0	1	1	1	0	0
FPKM1_group_10990_transcript_3	407	75	0	0	0	0	0	0	0	0	1	0	0	0	5	0	2	4	0	0	0	0	0	0	17	2	1	1	1	0	0	0	0	0	0	0	6	2	0	0	0	0	1	1	5	1	8	2	4
FPKM1_group_10991_transcript_1	10	3	0	0	0	0	0	0	0	0	0	0	0	0	0	0	0	0	0	0	0	0	0	0	0	0	0	0	0	0	0	0	0	0	0	0	0	2	0	0	0	0	0	0	0	0	0	0	0
FPKM1_group_10992_transcript_1	93	11	0	0	0	0	0	0	0	0	1	0	0	0	0	0	0	0	0	0	0	0	0	6	0	1	2	0	1	0	0	0	0	0	0	0	0	1	1	0	0	0	0	1	1	2	1	2	0
FPKM1_group_10992_transcript_2	25	3	0	0	0	0	0	0	0	0	1	0	0	0	0	0	0	0	0	0	0	0	0	4	2	0	0	1	0	0	0	0	0	0	0	0	0	0	0	0	0	0	0	0	0	0	0	0	1
FPKM1_group_10992_transcript_3	14	1	0	0	0	0	0	0	0	0	0	0	0	0	0	0	0	0	0	0	0	0	0	0	0	0	1	0	0	0	0	0	0	0	0	0	0	1	0	0	0	0	0	0	0	0	0	0	1
FPKM1_group_10992_transcript_4	16	2	0	0	0	0	0	0	0	0	0	0	0	0	0	0	0	0	0	0	0	0	0	0	0	0	0	3	0	0	0	0	0	0	0	0	0	0	0	0	0	0	0	0	0	0	0	0	0
FPKM1_group_10992_transcript_5	115	19	0	0	0	0	0	0	0	0	4	0	0	0	0	0	0	0	0	0	0	0	0	0	2	0	4	3	0	0	0	0	0	0	0	0	0	2	0	1	1	2	0	0	0	0	0	0	3
FPKM1_group_10992_transcript_6	292	37	0	0	0	0	0	0	0	0	3	0	0	0	0	0	0	2	0	0	0	1	0	19	4	5	7	1	7	1	0	0	0	0	1	0	0	9	1	2	0	0	0	0	0	0	3	2	3
FPKM1_group_10992_transcript_7	108	26	0	0	0	0	0	0	0	0	0	0	0	0	0	0	1	3	0	0	0	0	0	18	3	0	5	0	3	0	0	0	0	0	0	0	0	4	2	0	0	1	0	0	0	0	0	1	4
FPKM1_group_10993_transcript_1	35	7	0	0	0	0	0	0	0	0	1	0	0	0	0	0	0	0	0	0	0	0	0	0	2	0	2	0	0	0	0	0	0	0	0	0	0	0	0	0	0	0	0	0	0	0	0	0	3
FPKM1_group_10993_transcript_2	245	52	0	0	0	0	0	0	0	0	1	0	0	0	0	0	0	0	0	0	0	1	0	0	9	0	5	1	7	1	0	0	0	1	0	0	0	5	1	0	0	0	3	0	2	2	1	0	10
FPKM1_group_10994_transcript_1	1024	309	2	3	2	0	0	1	0	0	2	355	62	354	177	0	0	1	133	2	8	232	10	0	48	26	18	0	0	2	8	4	7	0	3	3	0	0	0	0	0	0	0	0	0	1	0	205	63
FPKM1_group_10995_transcript_1	0	0	0	0	0	0	0	0	0	0	0	0	2	1	2	0	0	0	2	2	1	0	0	0	6	3	3	0	3	11	0	0	0	0	0	0	0	0	0	0	0	0	0	0	0	0	0	0	0
FPKM1_group_10996_transcript_1	0	0	0	0	0	0	0	0	0	0	0	0	0	0	1	0	0	11	0	0	0	0	0	0	0	0	0	0	0	2	0	0	0	0	0	0	0	0	0	0	0	0	0	0	0	0	0	0	0
FPKM1_group_10997_transcript_1	0	0	0	0	0	0	0	0	0	0	1	0	0	0	0	0	0	3	1	0	0	0	0	0	0	0	0	0	0	0	0	0	0	0	0	0	0	1	0	0	0	0	0	0	0	0	0	0	0
FPKM1_group_10998_transcript_1	0	2	0	0	0	0	0	0	0	0	0	0	0	0	1	1	0	19	0	0	0	0	0	0	0	0	0	0	0	0	0	0	0	0	0	0	0	1	0	0	0	0	0	0	0	0	0	0	0
FPKM1_group_10999_transcript_1	0	0	0	0	0	0	0	0	0	0	0	0	0	0	0	1	0	23	0	0	0	0	0	2	0	0	0	0	0	0	0	0	0	0	0	0	0	0	0	0	0	0	0	0	0	0	0	0	0
FPKM1_group_1099_transcript_1	11	13	0	0	0	0	0	1	0	0	4	0	0	0	4	0	0	0	0	0	1	0	0	0	0	0	0	0	0	0	0	0	2	0	0	0	0	0	0	0	0	0	0	0	0	0	0	1	6
FPKM1_group_1099_transcript_2	23	20	0	0	0	1	0	0	0	0	2	0	0	0	4	0	0	0	1	0	0	1	0	0	0	0	1	0	0	1	2	0	0	0	0	0	0	1	0	0	0	1	0	0	0	0	0	1	4
FPKM1_group_1099_transcript_3	42	19	1	1	0	0	0	4	0	0	4	0	0	0	5	0	0	1	0	0	1	0	1	1	0	0	0	0	0	0	0	0	0	0	2	0	0	8	0	0	0	0	0	0	1	1	0	6	3
FPKM1_group_109_transcript_1	2	13	0	0	0	0	0	0	0	0	1	0	0	0	1	0	0	0	0	0	0	0	0	0	0	0	0	0	0	2	0	0	0	0	0	0	0	0	0	1	1	0	0	0	0	1	0	0	0
FPKM1_group_10_transcript_1	3135	1070	41	35	24	12	2	16	8	10	3	39	11	12	14	8	2	33	10	3	0	42	0	43	76	108	293	1	4	5	5	1	3	2	2	0	0	0	0	14	9	6	1	2	8	2	1	199	503
FPKM1_group_11000_transcript_1	0	1	0	0	0	0	0	0	0	0	0	0	0	0	0	0	0	15	0	0	0	0	0	0	0	0	0	0	0	0	0	0	0	0	0	0	0	0	0	0	0	0	0	0	0	0	0	0	0
FPKM1_group_11001_transcript_1	0	0	0	0	0	0	0	0	0	0	0	8	3	0	5	32	0	5	0	0	0	0	0	0	0	0	0	0	0	0	0	0	0	0	0	0	0	0	0	0	0	0	0	0	0	0	0	0	0
FPKM1_group_11001_transcript_2	0	1	0	0	0	0	0	0	0	0	1	0	0	0	0	2	0	15	0	0	0	0	0	1	0	0	0	0	0	1	0	0	0	0	0	0	0	0	0	0	0	0	0	0	0	0	0	0	0
FPKM1_group_11001_transcript_3	0	0	0	0	0	0	0	0	0	0	0	9	7	4	32	21	0	0	1	0	0	0	0	0	0	0	0	0	0	0	0	0	0	0	0	0	0	0	0	0	0	0	0	0	0	0	0	0	0
FPKM1_group_11001_transcript_4	0	0	0	0	0	0	0	0	0	0	0	26	12	0	6	4	0	5	5	0	0	0	0	0	0	0	0	0	0	0	0	0	0	0	0	0	0	0	0	0	0	0	0	0	0	0	0	0	0
FPKM1_group_11001_transcript_5	3	1	0	0	0	0	0	0	0	0	0	1	0	1	2	8	0	8	0	0	0	0	0	1	0	0	0	0	0	0	0	0	0	0	0	0	0	0	0	0	0	0	0	0	0	0	0	0	0
FPKM1_group_11001_transcript_6	0	0	0	0	0	0	0	0	0	0	0	12	3	1	14	133	0	24	1	0	0	0	0	0	0	0	0	0	0	0	0	0	0	0	0	0	0	0	0	0	0	0	0	0	0	0	0	0	0
FPKM1_group_11001_transcript_7	7	1	0	0	0	0	0	0	0	0	1	4	0	0	9	14	4	7	1	0	0	0	0	0	0	0	0	0	0	0	0	0	0	0	0	1	0	0	0	0	0	0	0	0	0	0	0	0	0
FPKM1_group_11002_transcript_1	1	0	0	0	0	0	0	0	0	0	0	0	0	0	0	0	0	0	0	0	0	10	0	0	0	0	0	0	0	0	0	0	0	0	0	0	0	0	0	0	0	0	0	0	0	0	0	0	0
FPKM1_group_11003_transcript_1	0	0	0	0	0	0	0	0	0	0	0	0	0	0	0	0	0	0	0	0	0	10	0	0	0	0	0	0	0	0	0	0	0	0	0	0	0	0	0	0	0	0	0	0	0	0	0	0	0
FPKM1_group_11003_transcript_2	0	3	0	0	0	0	0	0	0	0	2	0	0	0	1	0	0	0	0	0	0	12	6	0	0	0	0	0	0	0	0	0	0	0	0	0	0	0	0	0	0	0	0	0	0	0	0	0	0
FPKM1_group_11003_transcript_3	1	0	0	0	0	0	0	0	0	0	3	0	0	0	0	0	0	0	0	0	0	40	8	0	0	0	0	0	0	0	0	0	0	0	0	0	0	0	0	0	0	0	0	0	0	0	0	0	0
FPKM1_group_11003_transcript_4	0	0	0	0	0	0	0	0	0	0	0	0	0	0	0	0	0	0	0	0	0	44	8	0	0	0	0	0	0	0	0	0	0	0	0	0	0	0	0	0	0	0	0	0	0	0	0	0	0
FPKM1_group_11004_transcript_1	0	0	0	0	0	0	0	0	0	0	0	0	0	0	4	0	0	11	0	0	0	0	0	1	0	0	0	0	0	0	0	0	0	0	0	0	0	0	0	0	0	0	0	0	0	0	0	0	0
FPKM1_group_11005_transcript_1	0	4	0	0	0	0	0	0	0	0	1	0	0	0	1	0	0	13	0	0	2	0	1	0	0	0	0	0	0	2	0	0	0	0	0	0	0	0	0	0	0	0	0	0	0	0	0	0	0
FPKM1_group_11006_transcript_1	0	0	0	0	0	0	0	0	0	0	0	0	0	0	0	0	0	14	0	0	2	0	0	1	0	0	0	0	0	0	0	0	0	0	0	0	0	0	0	0	0	0	0	0	0	0	0	0	0
FPKM1_group_11007_transcript_1	0	1	0	0	0	0	0	0	0	0	0	0	0	0	2	0	0	14	0	0	0	0	0	0	0	0	0	0	0	1	0	0	0	0	0	0	0	0	0	0	0	0	0	0	0	0	0	0	0
FPKM1_group_11008_transcript_1	0	0	0	0	0	0	0	0	0	0	2	0	0	0	4	0	0	18	1	0	1	0	0	0	0	0	0	0	0	1	0	0	0	0	0	0	0	0	0	0	0	0	0	0	0	0	0	0	0
FPKM1_group_11009_transcript_1	0	0	0	0	0	0	0	0	0	0	0	0	0	0	0	0	0	46	0	0	0	0	0	0	0	0	0	0	0	0	0	0	0	0	0	0	0	0	0	0	0	0	0	0	0	0	0	0	0
FPKM1_group_1100_transcript_1	15	10	0	0	0	0	0	1	0	1	2	0	0	0	5	0	0	0	0	0	1	2	1	0	0	0	0	0	3	1	0	0	0	0	0	0	0	0	0	0	0	0	0	0	0	0	0	0	2
FPKM1_group_1100_transcript_2	27	13	1	1	1	0	0	2	0	0	0	0	0	0	4	0	0	0	1	0	0	3	0	0	0	0	0	0	0	0	1	1	0	0	0	1	0	0	0	0	0	0	0	0	0	0	0	0	2
FPKM1_group_1100_transcript_3	135	34	3	1	0	1	2	9	0	0	1	1	0	0	5	0	0	5	2	0	0	2	3	0	0	0	0	0	0	1	0	0	0	0	1	0	0	0	0	0	0	1	1	0	0	0	1	3	7
FPKM1_group_11010_transcript_1	0	0	0	0	0	0	0	0	0	0	0	0	0	0	2	0	0	69	1	0	1	0	0	2	0	0	0	0	0	0	0	0	0	0	0	0	0	1	0	1	0	0	0	0	0	0	0	0	0
FPKM1_group_11011_transcript_1	1	0	0	0	0	0	0	0	0	0	0	0	0	0	7	0	0	13	0	0	0	0	0	0	0	0	0	0	0	1	0	0	0	0	0	0	0	0	0	0	0	0	0	0	0	0	0	0	0
FPKM1_group_11012_transcript_1	0	1	0	0	0	0	0	0	0	0	0	0	1	0	13	0	0	0	0	2	2	0	0	0	0	0	0	0	0	1	0	0	1	0	0	0	0	0	0	0	0	0	0	0	0	0	0	0	0
FPKM1_group_11013_transcript_1	0	1	0	0	0	0	0	0	0	0	1	0	0	0	1	0	0	18	1	0	0	0	0	1	0	0	0	0	0	0	0	0	0	0	0	0	0	0	0	0	0	0	0	0	0	0	0	0	0
FPKM1_group_11014_transcript_1	1	3	0	0	0	0	0	0	0	0	1	1	0	1	31	4	1	22	11	9	2	2	0	0	0	0	0	0	0	25	0	0	0	0	0	0	0	0	0	0	0	0	0	0	0	0	0	0	0
FPKM1_group_11014_transcript_2	1	0	0	0	0	0	0	0	0	0	0	2	0	1	12	0	0	14	2	3	0	0	0	0	0	0	0	0	0	2	0	0	0	0	0	0	0	0	0	0	0	0	0	0	0	0	0	0	0
FPKM1_group_11014_transcript_3	0	0	0	0	0	0	0	0	0	0	0	0	0	1	3	1	1	48	1	3	0	1	0	0	0	0	0	0	0	6	0	0	0	0	0	0	0	0	0	0	0	0	0	0	0	0	0	0	0
FPKM1_group_11014_transcript_4	2	4	0	0	0	0	0	0	0	0	1	1	0	2	62	0	1	4	9	13	1	1	1	0	0	0	0	0	0	36	1	0	0	0	0	0	0	2	0	0	0	0	0	0	0	1	0	0	0
FPKM1_group_11014_transcript_5	0	1	0	0	0	0	0	0	0	0	0	0	0	4	27	0	0	6	3	12	2	0	0	0	0	0	1	0	0	27	0	0	0	0	0	0	0	0	0	0	0	0	0	0	0	0	0	0	0
FPKM1_group_11014_transcript_6	1	3	0	0	0	0	0	0	0	0	0	7	3	3	65	1	0	27	26	29	5	1	0	1	0	0	0	0	0	37	0	0	0	0	0	0	0	0	0	0	0	0	0	0	3	0	0	2	0
FPKM1_group_11014_transcript_7	0	0	0	0	0	0	0	0	0	0	0	6	0	0	11	0	0	44	4	0	0	1	0	0	0	0	0	0	0	3	1	0	0	0	0	0	0	0	0	0	0	0	0	0	0	0	0	0	0
FPKM1_group_11014_transcript_8	7	8	0	0	0	0	0	0	0	0	2	48	19	29	202	24	9	45	73	86	7	5	0	0	3	0	2	0	0	136	0	0	1	0	1	0	0	0	0	0	0	0	0	0	1	1	0	0	0
FPKM1_group_11015_transcript_1	0	1	0	0	0	0	0	0	0	0	0	0	0	0	2	0	1	19	3	1	0	0	0	0	0	0	0	0	0	0	0	0	0	0	0	0	0	0	0	0	0	0	0	0	1	0	0	0	0
FPKM1_group_11015_transcript_2	0	0	0	0	0	0	0	0	0	0	2	1	0	0	4	0	1	16	2	1	0	0	0	0	0	0	0	0	0	1	0	0	0	0	0	0	0	0	0	0	0	0	0	0	0	0	0	0	0
FPKM1_group_11016_transcript_1	1	1	0	0	0	0	0	0	0	0	1	0	0	1	0	0	0	0	0	0	0	0	0	0	0	1	1	0	0	0	0	1	1	0	0	0	0	0	0	0	0	0	0	0	0	0	0	0	3
FPKM1_group_11017_transcript_1	1	0	0	0	0	0	0	0	0	0	0	0	0	0	0	0	0	0	0	0	0	0	0	0	1	1	1	0	0	0	0	0	0	0	0	0	0	0	0	1	1	0	0	0	0	0	0	0	2
FPKM1_group_11018_transcript_1	0	4	0	0	0	0	0	0	0	0	0	0	0	0	0	0	0	0	0	0	0	0	0	0	7	15	30	3	7	0	0	0	0	0	0	0	0	0	1	3	3	0	0	0	0	0	0	0	2
FPKM1_group_11019_transcript_1	0	1	0	0	0	0	0	0	0	0	0	0	0	0	0	0	0	0	0	0	0	0	0	0	4	3	0	3	0	0	0	0	0	0	0	0	0	0	0	0	0	0	0	0	0	0	0	0	0
FPKM1_group_1101_transcript_1	55	61	2	0	0	0	1	4	0	0	16	0	1	0	9	0	0	17	2	5	0	11	0	9	0	0	0	1	0	6	3	0	2	1	2	1	0	6	1	0	0	0	1	0	0	1	1	1	5
FPKM1_group_11020_transcript_1	0	2	0	0	0	0	0	0	0	0	1	0	0	0	0	0	0	0	0	0	0	0	0	0	1	2	13	3	0	0	0	0	0	0	0	0	0	0	0	0	0	0	0	0	0	0	0	0	5
FPKM1_group_11021_transcript_1	0	2	0	0	0	0	0	0	0	0	1	0	0	0	1	0	0	0	0	0	0	0	0	0	0	2	6	0	3	1	0	0	0	0	0	0	0	0	0	0	0	0	2	0	0	0	1	0	2
FPKM1_group_11022_transcript_1	0	1	0	0	0	0	0	0	0	0	0	0	0	0	0	0	0	0	0	0	0	0	0	0	0	2	8	0	0	0	0	0	0	0	0	0	0	0	0	0	0	0	0	0	0	0	0	0	2
FPKM1_group_11023_transcript_1	0	0	0	0	0	0	0	0	0	0	1	0	0	0	1	0	0	0	0	0	0	0	0	0	11	5	11	5	8	0	0	0	0	0	0	0	0	0	1	1	1	0	0	0	0	0	0	2	9
FPKM1_group_11023_transcript_2	0	0	0	0	0	0	0	0	0	0	1	0	0	0	1	0	0	0	0	0	0	0	0	0	13	12	22	4	5	0	0	0	0	0	0	0	0	4	0	0	0	0	1	0	0	0	1	0	9
FPKM1_group_11023_transcript_3	0	2	0	0	0	0	0	0	0	0	0	0	0	0	0	0	0	0	0	0	0	0	0	0	13	6	20	2	5	0	0	0	0	0	0	0	0	1	0	0	0	0	1	0	0	0	0	0	10
FPKM1_group_11023_transcript_4	1	1	0	0	0	0	0	0	0	0	0	0	0	0	0	0	0	0	0	0	0	0	0	0	9	0	3	2	4	0	0	0	0	0	0	0	0	1	0	0	0	0	0	0	0	0	0	1	15
FPKM1_group_11024_transcript_1	0	0	0	0	0	0	0	0	0	0	1	0	0	0	0	0	0	0	0	0	0	0	0	0	6	2	8	0	0	1	0	0	0	0	0	0	0	5	1	0	0	0	1	0	0	0	0	0	11
FPKM1_group_11024_transcript_2	0	2	0	0	0	0	0	0	0	0	7	0	0	0	1	1	0	0	0	0	0	0	0	0	74	43	86	10	22	1	0	0	1	0	0	0	0	3	0	2	1	0	3	0	0	0	0	0	22
FPKM1_group_11025_transcript_1	0	3	0	0	0	0	0	0	0	0	0	0	0	0	1	0	0	0	0	0	0	0	0	0	7	0	0	2	4	0	0	0	0	0	0	0	0	2	0	0	0	0	0	0	0	0	0	0	1
FPKM1_group_11026_transcript_1	0	0	0	0	0	0	0	0	0	0	0	0	0	0	3	0	0	0	0	0	0	0	0	0	43	1	1	0	1	0	0	0	0	0	0	0	0	0	0	0	0	0	0	0	0	0	0	0	3
FPKM1_group_11027_transcript_1	0	4	0	0	0	0	0	0	0	0	0	0	0	0	0	0	0	0	0	0	0	0	0	0	10	10	4	5	5	0	0	0	0	0	0	0	0	0	0	1	1	0	0	0	0	0	0	0	0
FPKM1_group_11028_transcript_1	0	0	0	0	0	0	0	0	0	0	0	0	0	0	0	0	0	0	0	0	0	0	0	0	13	5	0	0	0	0	0	0	0	0	0	0	0	0	0	0	0	0	0	0	0	0	0	0	0
FPKM1_group_11029_transcript_1	0	0	0	0	0	0	0	0	0	0	2	0	0	0	1	0	0	0	0	0	0	1	0	0	5	1	0	2	0	0	0	0	0	0	0	0	0	0	0	0	0	0	0	0	0	0	1	0	1
FPKM1_group_1102_transcript_1	59	50	1	0	0	0	0	0	1	0	10	1	0	3	7	0	1	13	1	3	2	6	1	3	0	0	0	0	0	9	0	0	1	0	1	0	0	13	1	0	0	2	1	0	0	0	0	4	12
FPKM1_group_11030_transcript_1	1	2	0	0	0	0	0	0	0	0	1	0	0	0	0	0	0	0	0	0	0	0	0	0	49	21	21	8	8	0	0	0	0	0	0	0	1	8	0	0	0	0	2	0	0	0	0	0	1
FPKM1_group_11031_transcript_1	0	1	0	0	0	0	0	0	0	0	0	0	0	0	0	0	0	0	0	0	0	0	0	0	0	0	0	0	0	0	0	0	0	0	0	0	0	0	0	0	0	0	0	0	0	0	0	0	0
FPKM1_group_11032_transcript_1	0	1	0	0	0	0	0	0	0	0	0	0	0	0	1	0	0	0	0	0	0	0	0	0	0	0	0	0	0	0	0	0	0	0	0	0	0	0	0	0	0	0	0	0	0	0	0	1	16
FPKM1_group_11032_transcript_2	0	3	0	0	0	0	0	0	0	0	1	0	0	0	0	0	0	0	0	0	0	0	0	0	0	0	0	0	0	0	0	0	0	0	0	0	0	0	0	0	0	0	0	0	0	0	0	2	20
FPKM1_group_11033_transcript_1	3	3	0	0	0	0	0	0	0	0	3	0	0	0	2	0	0	0	0	0	0	0	0	0	0	0	0	0	0	0	0	0	0	0	0	0	0	0	1	4	4	0	1	7	0	0	0	3	74
FPKM1_group_11034_transcript_1	0	1	0	0	0	0	0	0	0	0	0	0	0	0	0	0	0	0	0	0	0	0	0	0	0	0	0	0	0	0	0	0	0	0	0	0	0	0	0	0	0	0	0	0	0	0	0	0	0
FPKM1_group_11035_transcript_1	0	3	0	0	0	0	0	0	0	0	1	0	0	0	0	0	0	0	0	0	0	0	0	0	0	0	0	0	0	0	0	0	0	0	0	0	0	0	0	0	0	0	0	0	0	0	0	0	0
FPKM1_group_11036_transcript_1	0	0	0	0	0	0	0	0	0	0	0	0	0	0	0	0	0	0	0	0	0	0	0	0	0	0	0	0	0	0	0	0	0	0	0	0	0	0	0	0	0	0	0	0	0	0	0	0	0
FPKM1_group_11037_transcript_1	0	3	0	0	0	0	0	0	0	0	2	0	0	0	0	0	0	0	0	0	0	0	0	0	0	0	0	0	0	0	0	0	0	0	0	0	0	0	0	0	0	0	0	1	0	0	0	0	0
FPKM1_group_11038_transcript_1	1	0	0	0	0	0	0	0	0	0	0	0	0	0	0	0	1	0	0	0	0	0	0	0	0	0	0	0	0	0	0	0	0	0	0	0	0	0	0	0	0	0	0	0	0	0	0	0	0
FPKM1_group_11039_transcript_1	6	78	0	0	0	0	0	0	0	0	1	0	0	0	0	0	0	0	0	1	0	0	0	0	0	0	0	0	0	2	0	0	0	0	0	0	1	0	0	0	0	0	0	0	0	0	3	0	0
FPKM1_group_1103_transcript_1	103	74	0	1	1	0	0	0	4	0	14	7	1	3	8	0	0	0	3	3	1	14	0	0	4	0	5	0	0	4	1	1	1	0	1	0	0	0	0	0	0	1	1	0	0	0	0	13	20
FPKM1_group_1103_transcript_2	19	3	0	0	1	0	0	0	2	0	10	0	0	0	17	0	0	0	1	2	0	3	0	0	0	0	0	2	0	0	1	0	0	1	0	1	0	0	0	0	0	0	0	0	0	0	0	6	15
FPKM1_group_1103_transcript_3	56	34	0	0	1	1	0	1	0	1	10	2	1	2	9	1	1	0	0	1	0	11	1	0	0	0	0	0	0	1	6	0	0	0	2	1	0	6	0	1	1	1	0	0	0	0	0	3	11
FPKM1_group_1103_transcript_4	101	66	3	2	4	1	2	0	5	1	11	3	1	4	17	1	2	0	3	6	3	9	3	0	3	1	5	5	0	9	0	1	2	0	4	1	0	0	0	0	0	2	2	2	0	1	0	2	13
FPKM1_group_11040_transcript_1	0	2	0	0	0	0	0	0	0	0	1	0	0	0	0	0	0	0	0	0	0	0	0	0	0	0	0	0	0	0	0	0	0	0	0	0	0	0	0	0	0	0	0	0	0	0	0	0	0
FPKM1_group_11041_transcript_1	34	25	0	0	0	1	0	3	0	0	1	0	0	0	0	0	0	0	0	0	0	0	0	0	0	0	0	1	0	0	0	0	0	0	0	0	2	0	0	3	5	0	0	0	1	0	1	0	0
FPKM1_group_11042_transcript_1	2	1	0	0	0	0	0	0	0	0	0	0	0	0	0	0	0	0	0	0	0	0	0	0	0	0	0	0	0	0	0	0	0	0	0	0	0	0	0	0	0	0	0	0	0	0	0	0	0
FPKM1_group_11043_transcript_1	0	0	0	0	0	0	0	0	0	0	2	0	0	0	1	0	0	3	0	0	0	0	0	0	0	0	0	0	0	0	0	0	0	0	0	0	0	0	0	0	0	0	0	0	0	0	0	0	0
FPKM1_group_11044_transcript_1	0	1	0	0	0	0	0	0	0	0	0	0	0	0	0	0	0	0	0	0	0	0	0	0	0	0	0	0	0	0	0	0	0	0	0	0	0	0	0	0	0	0	0	0	0	0	0	0	0
FPKM1_group_11045_transcript_1	2	4	0	0	0	0	0	0	0	0	0	0	0	0	0	0	0	0	0	0	0	0	0	0	0	0	0	0	0	0	0	0	0	0	0	0	0	0	0	0	0	0	0	0	0	0	0	0	0
FPKM1_group_11046_transcript_1	3	2	0	0	0	0	1	0	0	0	0	0	0	0	0	0	0	0	1	0	1	0	4	0	0	0	0	0	0	0	0	0	0	0	0	0	0	0	0	0	0	0	0	0	0	0	0	0	1
FPKM1_group_11047_transcript_1	1	1	0	0	0	0	0	0	0	0	2	0	0	0	0	0	0	0	0	0	0	0	0	0	0	0	0	0	0	0	0	0	0	0	0	0	0	0	0	0	0	0	0	0	0	0	0	0	0
FPKM1_group_11047_transcript_2	20	17	0	0	0	0	0	0	0	0	1	0	0	0	0	0	0	0	0	0	0	0	1	0	0	0	0	0	0	0	0	0	0	0	0	0	0	0	0	0	0	0	0	0	0	0	0	0	0
FPKM1_group_11048_transcript_1	115	123	2	0	1	1	4	4	0	0	10	5	1	0	3	0	0	9	3	0	0	1	0	0	0	0	0	0	0	3	0	0	0	0	0	0	0	0	2	1	1	0	0	0	0	0	0	5	13
FPKM1_group_11048_transcript_2	387	417	6	4	4	4	7	10	3	1	21	2	1	2	16	0	0	2	1	4	0	4	1	0	3	0	0	1	0	4	0	0	0	0	0	0	0	19	10	6	6	1	2	4	5	0	4	24	92
FPKM1_group_11049_transcript_1	18	32	1	1	0	0	2	0	1	0	2	1	0	0	3	0	0	2	0	0	0	0	0	0	0	0	0	0	0	0	0	0	0	0	0	0	0	0	2	0	1	1	0	0	2	0	1	1	5
FPKM1_group_1104_transcript_1	0	0	0	0	0	0	0	0	0	0	21	0	0	0	0	0	0	0	0	0	0	0	0	0	0	0	0	0	0	0	0	0	0	0	0	0	0	0	0	0	0	0	0	0	0	0	0	0	0
FPKM1_group_1104_transcript_2	1	0	1	0	1	0	0	0	0	0	11	0	0	0	0	0	0	0	0	0	0	0	0	0	0	0	0	0	0	0	0	0	0	0	0	0	0	0	0	0	0	0	0	0	0	0	0	0	0
FPKM1_group_11050_transcript_1	36	36	1	0	1	0	0	1	0	0	4	0	0	0	0	0	0	0	0	0	0	6	0	0	0	0	0	0	0	0	0	0	0	0	1	0	2	0	1	5	5	0	1	0	0	0	0	0	2
FPKM1_group_11051_transcript_1	4	4	0	0	0	0	0	0	0	0	0	0	0	0	0	0	0	0	0	0	0	0	0	0	0	0	0	0	0	0	0	0	0	0	0	0	0	0	0	0	0	0	0	0	0	0	0	0	0
FPKM1_group_11052_transcript_1	6	6	0	0	0	0	0	0	0	0	2	0	0	0	0	0	0	0	0	0	0	0	0	0	0	0	0	0	0	0	0	0	0	0	0	0	0	0	0	0	0	0	0	0	0	0	0	0	1
FPKM1_group_11053_transcript_1	1	7	0	1	0	0	0	0	0	0	0	0	0	0	0	0	0	0	0	0	0	0	0	0	0	0	0	0	0	0	0	0	0	0	0	0	0	0	0	1	1	0	0	0	0	0	0	0	0
FPKM1_group_11054_transcript_1	3	6	0	0	0	0	0	0	0	0	1	0	0	0	0	0	0	0	0	0	0	0	0	0	0	0	0	0	0	0	0	0	1	0	0	0	0	0	0	1	0	0	1	0	0	0	0	0	1
FPKM1_group_11054_transcript_2	0	1	0	0	0	0	0	0	0	0	0	0	0	0	0	0	0	0	0	0	0	0	0	0	0	0	0	0	0	0	0	0	0	0	0	0	0	0	0	0	0	0	0	0	0	0	0	0	0
FPKM1_group_11055_transcript_1	6	17	0	0	0	0	0	1	0	0	2	1	0	0	3	0	0	0	0	0	0	0	0	0	0	0	0	0	0	0	0	0	0	0	0	0	0	1	0	0	0	0	0	0	0	0	0	1	1
FPKM1_group_11055_transcript_2	12	6	0	0	0	0	0	0	0	0	1	1	0	0	3	1	0	7	0	1	0	0	0	1	0	0	0	0	0	0	0	0	0	0	0	0	0	0	0	0	0	0	0	0	0	0	0	0	1
FPKM1_group_11056_transcript_1	3	10	0	0	0	0	0	0	0	0	0	0	0	0	2	0	0	0	1	0	0	0	0	0	0	0	0	0	0	0	0	0	0	0	0	0	0	0	0	0	0	0	0	0	0	0	0	11	2
FPKM1_group_11057_transcript_1	1	1	0	0	0	0	0	0	0	0	0	0	0	0	1	0	0	0	0	0	0	0	0	0	0	0	0	0	0	0	0	0	0	0	0	0	0	0	0	0	0	0	0	0	0	0	0	1	1
FPKM1_group_11058_transcript_1	43	19	0	0	1	0	0	0	1	0	1	0	0	0	1	0	0	0	0	0	0	0	0	0	0	0	0	0	0	0	0	0	0	0	0	0	0	0	0	0	0	0	0	0	0	0	0	2	1
FPKM1_group_11059_transcript_1	78	74	1	2	1	1	0	0	0	1	1	2	0	0	0	0	0	2	1	0	0	0	0	1	1	0	0	0	0	0	0	0	0	0	0	0	1	0	0	0	1	0	0	0	0	0	0	0	0
FPKM1_group_1105_transcript_1	5	15	0	0	0	0	0	0	0	0	2	0	0	0	0	0	0	0	0	0	0	0	0	0	0	0	0	0	0	0	0	0	0	0	0	0	3	3	0	0	0	0	0	0	0	0	1	0	0
FPKM1_group_1105_transcript_2	16	32	1	0	0	0	0	0	0	0	6	0	0	0	0	0	0	0	0	0	0	0	0	0	1	1	0	0	0	2	0	0	0	0	0	0	48	294	2	8	7	0	0	0	0	0	27	0	0
FPKM1_group_11060_transcript_1	33	14	0	0	0	0	0	0	0	0	0	0	0	0	3	0	0	0	0	0	0	0	0	0	0	0	0	0	0	0	0	0	0	0	1	0	0	0	0	0	0	0	0	0	0	0	0	0	0
FPKM1_group_11060_transcript_2	254	101	0	0	2	0	1	3	0	0	7	7	2	2	18	0	0	0	1	0	3	0	0	0	0	0	0	0	0	0	0	0	0	0	0	0	1	0	0	4	3	0	0	0	1	0	0	3	0
FPKM1_group_11061_transcript_1	192	47	1	0	0	1	0	5	0	0	2	2	0	1	13	0	0	5	0	0	1	0	0	0	0	0	1	0	0	1	0	0	0	0	0	0	0	0	0	0	0	0	0	1	0	0	0	14	1
FPKM1_group_11062_transcript_1	65	36	0	1	0	1	0	1	0	0	2	1	0	1	2	0	1	0	0	0	0	0	0	3	0	0	0	0	0	0	0	0	0	0	0	0	0	0	0	0	0	0	0	1	0	0	0	3	1
FPKM1_group_11063_transcript_1	62	22	0	0	1	0	0	0	0	0	6	3	2	0	11	0	0	1	0	0	0	0	0	0	0	0	0	0	0	1	0	0	0	0	0	0	0	0	0	0	0	0	0	0	1	0	0	6	2
FPKM1_group_11063_transcript_2	146	66	1	0	2	1	1	1	0	1	17	7	1	4	50	0	0	2	1	0	0	0	0	0	2	0	0	0	0	0	0	0	0	0	0	0	1	5	1	0	0	0	0	1	0	0	1	16	1
FPKM1_group_11064_transcript_1	59	21	0	0	0	0	1	1	0	0	10	1	0	1	10	0	0	2	0	0	0	0	0	0	0	0	0	0	0	1	0	0	0	0	0	0	0	4	0	0	0	0	0	4	0	0	0	4	0
FPKM1_group_11065_transcript_1	57	22	0	1	0	0	0	0	0	0	2	0	0	0	2	0	0	7	1	1	0	0	0	0	0	0	0	2	0	0	0	0	0	0	0	0	0	2	0	0	0	0	0	0	0	0	1	0	0
FPKM1_group_11066_transcript_1	37	14	0	0	0	0	0	0	0	0	0	0	1	1	0	0	0	0	0	0	0	0	0	0	0	0	0	0	0	0	0	0	0	0	0	0	0	0	0	0	0	0	0	0	0	0	0	4	0
FPKM1_group_11067_transcript_1	103	17	0	0	0	0	0	0	1	0	7	0	0	1	10	0	0	0	1	2	1	0	0	0	0	0	0	0	0	0	0	0	0	0	0	0	0	0	0	0	0	0	0	0	0	0	0	5	0
FPKM1_group_11068_transcript_1	28	5	0	0	0	0	0	0	0	0	6	0	0	0	2	0	0	0	0	0	0	0	0	0	0	0	0	0	0	0	0	0	0	0	0	0	0	1	0	0	0	0	0	0	0	0	0	3	1
FPKM1_group_11068_transcript_2	16	3	0	0	0	0	0	0	0	0	2	0	0	0	3	0	0	0	0	0	0	0	0	0	0	0	0	0	0	0	0	0	0	0	0	0	0	0	0	0	0	0	0	0	0	0	0	2	0
FPKM1_group_11068_transcript_3	191	74	4	3	2	1	0	2	1	0	13	0	1	0	15	0	0	31	1	0	1	0	0	21	1	0	0	0	0	1	0	0	0	0	0	0	0	3	1	0	0	0	0	5	0	0	3	4	1
FPKM1_group_11069_transcript_1	288	41	2	0	0	3	1	0	0	0	6	2	0	0	10	0	0	0	0	0	0	0	0	5	0	0	0	0	0	2	0	0	0	0	0	0	1	0	0	0	0	0	0	2	0	0	0	8	0
FPKM1_group_1106_transcript_1	3	3	0	0	0	0	0	0	0	0	0	0	0	0	0	0	0	0	0	0	0	0	0	0	0	0	0	0	0	0	0	0	0	0	0	0	0	2	0	1	1	0	0	0	0	0	1	0	0
FPKM1_group_11070_transcript_1	17	5	0	0	0	0	0	0	0	0	2	0	0	0	4	0	0	0	0	0	0	0	0	0	0	0	0	0	0	0	0	0	0	0	0	0	0	0	0	0	0	0	0	0	0	0	0	2	0
FPKM1_group_11070_transcript_2	26	3	0	0	0	0	0	0	0	0	0	0	0	0	1	0	0	0	0	0	0	0	0	0	0	0	0	0	0	0	0	0	0	0	0	0	0	0	0	0	0	0	0	0	0	0	1	0	0
FPKM1_group_11070_transcript_3	32	2	0	0	0	1	0	0	0	0	7	0	0	0	2	0	0	0	1	0	1	0	0	0	0	0	0	0	0	0	0	0	0	0	0	0	0	0	0	0	0	0	0	0	0	0	0	0	0
FPKM1_group_11071_transcript_1	34	1	0	0	0	0	0	0	0	0	6	0	0	0	1	0	0	0	0	1	0	0	0	0	0	0	0	0	0	0	0	0	0	0	0	0	0	10	0	0	0	0	0	0	0	0	0	0	0
FPKM1_group_11071_transcript_2	49	21	0	0	0	0	0	3	1	0	6	0	0	0	4	0	0	10	0	0	0	0	0	6	0	0	0	0	0	0	0	0	0	0	0	0	0	0	0	0	0	0	0	0	0	0	0	6	0
FPKM1_group_11072_transcript_1	13	3	0	0	0	0	1	0	0	1	6	0	0	0	4	0	0	0	0	0	0	0	0	0	0	0	0	0	0	0	0	0	0	0	0	0	0	0	0	0	0	0	0	0	0	0	0	0	0
FPKM1_group_11073_transcript_1	13	11	0	0	0	0	0	0	0	0	2	0	0	0	2	0	0	2	0	0	0	0	0	0	0	0	0	0	0	0	0	0	0	0	0	0	0	0	0	0	0	0	0	0	0	0	0	0	0
FPKM1_group_11073_transcript_2	13	5	0	0	1	0	0	0	0	0	2	0	0	0	3	0	0	0	0	0	0	0	0	0	0	0	0	0	0	1	0	0	0	0	0	0	0	0	0	0	0	0	0	0	0	0	0	1	0
FPKM1_group_11074_transcript_1	34	15	0	0	0	0	0	0	0	0	2	1	0	0	2	0	0	0	0	0	0	0	0	0	0	0	0	0	0	0	0	0	0	0	0	0	0	0	0	0	0	0	0	3	0	0	0	1	0
FPKM1_group_11074_transcript_2	89	13	0	0	0	1	0	1	0	0	7	0	0	0	9	0	0	0	0	0	2	0	0	6	0	0	0	0	0	1	0	0	0	0	0	0	0	0	0	0	0	0	0	0	0	0	1	3	3
FPKM1_group_11075_transcript_1	43	16	0	0	0	0	1	0	0	0	2	0	0	0	2	0	0	2	1	0	0	0	0	0	0	0	0	0	0	0	0	0	0	0	0	0	0	6	0	1	1	0	0	0	0	0	0	0	3
FPKM1_group_11076_transcript_1	53	9	0	0	0	0	0	0	0	0	7	0	0	0	12	0	0	0	0	0	0	0	0	0	0	0	0	0	0	0	0	0	0	0	0	0	0	5	0	0	0	0	0	0	0	0	0	2	1
FPKM1_group_11077_transcript_1	29	11	0	1	0	0	0	0	0	0	2	1	0	2	3	0	0	0	0	0	0	0	0	0	0	0	0	0	0	0	0	0	0	0	0	0	0	0	0	0	0	0	0	0	0	0	0	2	0
FPKM1_group_11077_transcript_2	112	22	0	0	0	0	1	1	0	0	10	0	0	1	9	0	0	0	0	0	0	0	0	0	0	0	0	0	0	0	0	0	0	0	1	0	0	0	0	0	0	0	0	1	0	0	0	4	0
FPKM1_group_11078_transcript_1	15	4	0	0	0	0	0	0	0	0	1	0	0	0	3	0	0	0	0	0	0	0	0	0	0	0	0	0	0	0	0	0	0	0	0	0	0	0	0	0	0	0	0	0	0	0	0	0	0
FPKM1_group_11078_transcript_2	32	20	0	0	0	0	0	0	0	0	0	0	0	1	2	0	0	0	1	0	3	0	0	0	0	0	0	0	0	0	0	0	0	0	0	0	1	2	0	0	0	0	0	0	0	0	0	1	0
FPKM1_group_11078_transcript_3	103	165	1	1	4	0	0	5	1	0	1	3	0	1	22	1	0	0	0	2	1	0	0	0	0	0	0	0	0	4	0	0	0	0	0	0	0	6	1	1	1	0	0	1	0	0	0	21	1
FPKM1_group_11078_transcript_4	104	208	0	4	3	0	1	1	4	0	9	1	0	1	14	0	3	4	1	2	0	0	0	2	0	0	0	0	0	1	0	0	0	0	0	0	1	7	0	0	0	0	0	2	0	0	1	6	0
FPKM1_group_11079_transcript_1	14	14	1	1	0	0	0	1	0	0	1	0	0	0	1	0	0	0	0	1	0	0	0	0	0	0	0	0	0	0	0	0	0	0	0	0	0	1	0	0	0	0	0	0	0	0	1	1	0
FPKM1_group_1107_transcript_1	16	11	5	1	0	0	0	0	0	0	0	0	0	0	0	0	0	0	0	0	0	0	0	0	0	0	0	0	0	0	0	0	0	0	0	0	0	0	0	0	0	0	0	1	0	0	1	0	0
FPKM1_group_11080_transcript_1	10	7	0	0	0	0	0	0	0	0	1	0	0	0	0	0	0	0	0	0	0	0	0	0	0	0	0	0	0	0	0	0	0	0	0	0	0	0	0	0	0	0	0	1	0	0	0	0	0
FPKM1_group_11080_transcript_2	134	156	2	6	11	0	0	12	2	1	11	2	1	1	15	1	0	2	3	1	0	0	0	0	1	0	1	0	0	1	0	0	0	0	0	0	5	0	0	1	1	0	0	3	0	0	0	25	2
FPKM1_group_11081_transcript_1	159	20	0	0	0	0	0	0	0	0	9	1	0	1	1	0	0	0	0	1	0	0	0	0	0	0	0	0	0	0	0	0	0	0	0	0	0	0	0	0	0	0	0	0	0	0	0	0	1
FPKM1_group_11082_transcript_1	35	3	0	0	0	0	0	0	0	0	1	0	0	0	0	0	0	0	0	0	0	0	0	0	0	0	0	0	0	0	0	0	0	0	0	0	0	0	0	0	0	0	0	1	0	0	0	0	0
FPKM1_group_11083_transcript_1	17	14	0	0	1	0	0	0	0	0	0	0	0	0	1	0	0	0	0	3	0	0	0	0	0	0	0	0	0	0	0	0	0	0	0	0	1	0	0	0	0	0	0	0	0	0	0	1	0
FPKM1_group_11084_transcript_1	11	1	0	0	0	0	0	3	0	0	0	0	0	0	0	0	0	0	0	0	0	0	0	0	0	0	0	0	0	0	0	0	0	0	0	0	0	0	0	0	0	0	0	0	0	0	0	0	0
FPKM1_group_11085_transcript_1	1	6	0	0	0	0	0	0	0	0	0	2	1	0	0	0	0	0	0	0	0	0	0	0	0	0	0	0	0	0	0	0	0	0	0	0	0	0	0	0	0	0	0	0	0	0	1	0	0
FPKM1_group_11085_transcript_2	0	0	0	0	0	0	0	0	0	0	1	0	1	0	0	0	0	0	0	0	0	0	0	0	0	0	0	0	0	0	0	0	0	0	0	0	0	0	0	0	0	0	0	0	0	0	0	0	0
FPKM1_group_11086_transcript_1	9	13	0	2	0	0	0	3	1	0	1	3	1	1	6	0	4	4	1	4	1	0	0	0	0	0	0	0	0	1	0	0	0	0	0	0	0	0	0	1	2	0	0	0	0	0	0	2	1
FPKM1_group_11087_transcript_1	1	1	0	0	0	0	0	0	0	0	0	0	0	0	2	0	0	0	0	0	0	0	0	0	0	0	0	0	0	1	0	0	0	0	0	0	0	0	1	0	0	0	0	0	0	0	0	0	2
FPKM1_group_11088_transcript_1	0	0	0	0	0	0	0	0	0	0	1	2	0	0	5	1	0	0	0	0	0	0	0	0	0	0	0	0	0	0	0	0	0	0	0	0	0	1	0	2	2	0	0	0	0	0	0	1	3
FPKM1_group_11088_transcript_2	0	0	0	0	0	0	0	0	0	0	0	1	0	0	3	0	0	0	0	0	0	0	0	0	0	0	0	0	0	0	0	0	0	0	0	0	0	0	1	0	0	0	0	0	0	0	0	2	1
FPKM1_group_11088_transcript_3	1	2	0	0	0	0	0	0	0	0	0	2	1	1	7	0	0	0	1	0	0	0	0	0	0	0	0	0	0	0	0	0	0	0	0	0	0	1	0	0	0	0	0	0	0	0	3	1	0
FPKM1_group_11088_transcript_4	3	21	0	0	0	0	0	1	0	0	2	9	5	6	37	3	1	1	6	0	1	0	0	0	0	0	0	0	0	3	0	0	0	0	0	0	7	3	0	0	0	0	0	0	0	0	3	49	9
FPKM1_group_11089_transcript_1	0	2	0	0	0	0	0	0	0	0	0	0	0	0	0	0	0	0	0	0	0	0	0	0	0	0	0	0	0	0	0	0	0	0	0	0	0	0	0	0	0	0	2	0	0	0	0	0	0
FPKM1_group_1108_transcript_1	0	0	0	0	0	0	0	0	0	0	0	0	0	0	0	0	0	0	0	0	0	0	0	0	0	0	0	0	0	0	0	0	0	0	0	0	0	0	0	0	0	0	0	0	0	0	0	0	0
FPKM1_group_11090_transcript_1	198	206	17	11	10	10	15	20	6	6	5	2	1	1	5	0	0	0	2	1	0	11	0	0	5	6	4	6	7	2	1	0	0	0	1	0	0	0	1	5	4	2	5	0	0	0	0	19	107
FPKM1_group_11090_transcript_2	202	154	18	8	5	5	12	25	3	6	5	0	0	0	7	0	0	0	5	0	0	9	0	0	0	15	12	0	2	1	0	0	0	0	0	0	0	0	0	5	5	1	1	1	0	0	0	13	74
FPKM1_group_11090_transcript_3	620	683	120	95	76	50	54	70	43	56	26	7	3	1	19	1	0	0	5	7	0	32	2	0	10	20	48	24	20	10	0	0	2	0	4	0	0	2	4	21	19	5	9	2	2	0	1	85	473
FPKM1_group_11091_transcript_1	0	2	0	0	0	0	0	0	0	0	0	0	0	0	1	0	0	0	0	0	0	0	0	0	0	0	0	0	0	0	0	0	0	0	0	0	0	0	0	0	0	0	0	0	0	0	0	0	0
FPKM1_group_11092_transcript_1	0	5	0	0	0	0	0	0	0	0	0	0	0	0	0	0	0	0	0	0	0	0	0	0	0	0	0	0	0	1	0	0	0	0	0	0	0	0	0	1	0	0	0	0	0	0	0	1	0
FPKM1_group_11092_transcript_2	0	15	0	0	0	0	0	0	0	0	4	0	0	0	0	0	0	0	1	0	0	0	0	0	0	0	0	0	0	0	0	0	0	0	0	0	0	0	0	0	0	0	0	0	0	0	0	4	0
FPKM1_group_11093_transcript_1	0	1	0	0	0	0	0	0	0	0	1	0	0	0	0	0	0	0	0	0	0	0	2	0	0	0	0	0	0	0	0	0	0	0	0	0	0	2	0	0	0	0	0	0	0	0	0	1	1
FPKM1_group_11094_transcript_1	1	1	0	0	0	0	0	0	0	0	1	0	0	0	0	0	0	0	1	1	0	0	0	0	0	0	0	0	3	0	0	0	0	0	0	0	0	0	0	0	0	0	0	0	0	0	0	0	7
FPKM1_group_11094_transcript_2	1	1	0	0	0	0	0	0	0	0	1	0	0	0	0	0	1	0	1	0	0	0	0	0	0	0	0	0	0	0	0	0	0	0	0	0	0	1	0	0	0	0	0	0	0	0	0	0	15
FPKM1_group_11094_transcript_3	1	0	0	0	0	0	1	0	0	0	0	0	0	0	0	0	1	0	0	0	0	0	0	0	0	0	0	0	0	0	0	0	0	0	0	0	0	0	0	0	0	0	0	0	0	0	0	0	13
FPKM1_group_11095_transcript_1	0	3	0	0	0	0	0	0	0	0	0	0	0	0	1	0	0	0	0	0	0	0	0	0	0	0	0	0	0	0	0	0	0	0	0	0	0	0	0	0	0	0	0	0	0	0	0	1	16
FPKM1_group_11096_transcript_1	1	2	0	0	0	0	0	0	0	0	0	0	0	0	0	0	0	0	0	0	0	0	0	0	0	0	0	0	0	0	0	0	0	0	0	0	0	0	0	0	0	0	0	0	0	0	0	0	4
FPKM1_group_11097_transcript_1	8	8	0	0	0	0	0	0	0	0	0	0	0	0	0	0	0	0	1	0	0	1	0	0	0	0	0	0	0	3	0	0	0	0	0	1	0	0	0	0	0	0	0	0	0	0	1	0	15
FPKM1_group_11098_transcript_1	0	2	0	0	0	0	0	0	0	0	1	0	0	0	3	0	0	0	0	0	0	0	0	0	0	0	0	0	0	0	0	0	0	0	0	0	0	0	0	0	0	0	0	0	0	0	0	0	7
FPKM1_group_11098_transcript_2	0	1	0	0	0	0	0	0	0	0	0	0	0	0	0	0	0	0	0	0	0	0	0	0	0	0	0	0	0	0	0	0	1	0	0	0	0	0	0	0	0	0	2	0	0	1	0	2	47
FPKM1_group_11099_transcript_1	0	0	0	0	0	0	0	0	0	0	1	0	0	0	0	0	0	0	0	0	0	0	0	0	0	0	0	0	0	0	0	0	0	0	0	0	0	0	0	0	0	0	0	0	0	0	0	0	22
FPKM1_group_1109_transcript_1	3	1	0	0	0	0	0	0	0	0	0	0	0	0	0	0	0	0	0	0	0	0	0	0	0	0	0	0	0	0	0	0	0	0	0	0	0	0	0	0	0	0	0	0	0	0	0	0	0
FPKM1_group_110_transcript_1	10	8	1	0	0	0	0	0	0	0	0	0	0	0	4	0	1	0	0	0	0	0	0	0	0	0	0	0	0	1	0	0	0	0	0	0	0	0	0	0	0	0	0	1	0	0	0	0	0
FPKM1_group_11100_transcript_1	1	2	0	0	0	0	0	0	0	0	0	0	0	0	1	0	0	0	0	0	0	0	0	0	0	0	0	0	0	0	0	0	0	0	0	0	0	0	0	0	0	0	0	0	0	0	0	0	0
FPKM1_group_11101_transcript_1	40	65	0	0	0	0	0	0	0	0	0	3	0	0	13	5	0	3	2	0	0	22	0	0	0	0	0	0	0	0	0	0	0	0	0	0	0	0	0	2	2	0	0	0	0	0	2	34	20
FPKM1_group_11102_transcript_1	5	7	0	0	0	0	0	0	0	0	0	0	0	1	3	9	0	0	0	0	0	6	0	0	0	0	0	0	0	0	0	0	0	0	0	0	0	0	0	0	0	0	0	0	0	0	0	22	8
FPKM1_group_11103_transcript_1	22	32	0	1	0	0	0	0	0	0	1	4	1	1	9	1	0	5	2	1	0	1	0	0	1	2	0	0	0	0	1	0	0	0	0	0	0	1	0	0	0	0	0	2	0	2	0	1	2
FPKM1_group_11104_transcript_1	7	3	0	0	0	0	0	0	0	0	1	1	1	0	1	1	2	0	0	0	1	1	0	0	0	0	0	0	0	0	0	0	0	0	0	0	1	1	0	1	0	1	1	0	0	0	0	0	4
FPKM1_group_11105_transcript_1	6	10	0	1	0	0	0	0	0	0	0	0	2	0	6	0	0	0	1	1	0	0	0	0	0	0	0	0	0	0	0	0	0	0	0	0	0	0	0	0	0	0	0	2	0	1	0	0	2
FPKM1_group_11106_transcript_1	2	1	0	0	0	0	0	0	0	0	0	1	0	0	1	0	0	0	0	0	0	1	0	0	0	0	0	0	0	0	0	0	0	0	0	0	0	0	0	1	1	0	0	0	0	0	0	0	1
FPKM1_group_11107_transcript_1	11	1	2	0	0	0	0	0	0	0	1	1	1	0	9	0	0	0	0	0	1	0	0	2	0	0	0	0	0	0	0	0	0	0	0	0	0	0	0	0	0	0	0	1	1	0	0	2	0
FPKM1_group_11108_transcript_1	5	14	0	1	0	0	0	0	0	0	0	43	10	22	125	5	4	2	15	1	2	9	1	0	0	0	1	0	1	1	0	0	0	0	0	0	0	0	0	0	0	0	0	0	1	0	1	14	2
FPKM1_group_11108_transcript_2	32	59	1	2	3	1	0	0	1	0	0	186	45	61	489	24	7	8	48	8	2	24	0	5	3	0	0	0	0	3	0	0	3	2	0	1	3	0	0	2	2	2	0	7	10	3	1	42	14
FPKM1_group_11109_transcript_1	16	13	0	1	0	0	1	1	1	0	6	3	0	0	1	0	0	0	1	0	3	0	1	0	0	0	0	0	0	0	0	0	0	0	0	0	0	0	0	1	0	0	0	0	0	0	0	61	15
FPKM1_group_1110_transcript_1	32	46	4	6	4	6	5	3	3	5	3	0	0	0	1	0	0	0	1	0	0	0	0	0	0	0	0	0	0	1	0	0	0	0	0	0	6	4	0	0	0	0	0	0	0	0	2	0	0
FPKM1_group_11110_transcript_1	174	97	9	1	1	0	5	4	0	0	20	3	1	0	8	0	0	3	0	0	8	3	9	0	0	0	0	0	2	2	0	0	0	0	0	0	0	0	0	2	1	0	0	1	1	1	0	107	90
FPKM1_group_11111_transcript_1	2	0	0	0	0	0	0	0	0	0	1	1	0	2	5	0	0	1	2	1	0	1	0	0	1	0	0	0	0	0	0	0	2	0	0	0	0	0	3	2	1	0	0	0	0	0	0	0	1
FPKM1_group_11112_transcript_1	0	0	0	0	0	0	0	0	0	0	1	0	0	0	0	0	0	0	0	0	0	0	0	0	0	0	0	0	0	0	0	0	0	0	0	0	0	0	0	0	0	0	0	0	0	0	0	0	0
FPKM1_group_11113_transcript_1	0	0	0	0	0	0	0	0	0	0	0	0	0	0	0	0	0	0	0	0	0	0	0	0	0	0	0	0	0	0	0	0	0	0	0	0	0	0	0	0	0	0	0	0	0	0	0	0	0
FPKM1_group_11114_transcript_1	0	2	0	0	0	0	0	0	0	0	0	0	0	0	1	0	0	0	0	1	0	0	0	0	0	0	1	0	1	1	0	0	1	0	0	0	1	0	0	0	0	0	0	0	0	0	0	0	0
FPKM1_group_11115_transcript_1	0	2	0	0	0	0	0	0	0	0	0	0	0	0	0	0	0	0	0	0	0	0	0	0	0	0	0	0	0	0	0	0	0	0	0	0	0	0	0	0	0	0	0	0	0	0	0	0	0
FPKM1_group_11116_transcript_1	0	0	0	0	0	0	0	0	0	0	1	0	0	0	0	0	0	0	0	0	0	0	0	0	0	0	0	0	0	0	0	0	0	0	0	0	0	0	0	0	0	0	0	0	0	0	0	1	0
FPKM1_group_11117_transcript_1	276	365	1	5	10	4	4	5	6	5	16	23	14	8	209	3	1	24	24	13	3	0	0	9	130	10	20	16	35	17	0	0	0	0	0	0	6	4	1	5	5	0	0	10	1	0	2	19	7
FPKM1_group_11118_transcript_1	6	12	0	0	0	0	0	0	0	0	1	0	0	0	0	0	0	0	0	0	0	0	0	0	0	1	0	1	4	0	0	0	0	0	0	0	0	0	0	0	0	0	0	0	0	0	0	0	0
FPKM1_group_11119_transcript_1	30	41	1	0	0	0	0	0	1	0	1	2	0	0	1	0	0	0	0	0	0	0	0	0	0	0	0	1	0	1	0	0	0	0	0	0	2	0	1	1	1	0	0	0	0	0	0	1	0
FPKM1_group_11119_transcript_2	88	54	1	0	0	0	0	0	0	1	2	1	0	0	1	0	0	0	0	0	0	0	0	0	0	2	3	1	0	1	0	0	0	0	0	0	0	0	0	1	1	0	0	1	0	0	0	1	3
FPKM1_group_1111_transcript_1	17	19	1	0	2	3	0	0	0	0	2	0	1	0	0	0	0	0	0	0	0	0	0	0	0	0	0	0	0	0	0	0	0	0	0	0	3	0	0	0	0	0	0	0	0	0	1	0	0
FPKM1_group_1111_transcript_2	165	212	30	20	27	20	11	16	21	13	9	0	0	0	2	0	0	0	0	0	0	0	0	0	0	0	0	0	0	1	1	0	0	1	0	0	11	15	2	2	0	0	0	0	0	0	1	4	3
FPKM1_group_1111_transcript_3	152	212	32	27	33	19	12	54	19	8	17	0	0	0	2	0	0	0	0	0	0	0	0	0	0	0	0	0	0	1	0	0	0	1	0	0	15	12	1	1	1	0	0	0	0	0	1	4	4
FPKM1_group_1111_transcript_4	734	1740	102	43	39	41	32	161	23	41	92	6	4	0	3	0	0	0	1	0	0	0	0	0	0	0	0	0	0	0	2	1	2	1	0	1	147	11	0	16	13	0	1	0	0	0	22	4	2
FPKM1_group_11120_transcript_1	12	2	0	0	0	0	0	0	0	0	1	0	0	0	0	0	0	0	2	0	0	0	0	0	0	0	2	0	0	0	0	0	0	0	0	0	0	0	1	7	3	0	0	0	0	0	1	1	5
FPKM1_group_11121_transcript_1	23	38	0	1	0	0	0	7	0	0	0	1	0	0	1	0	0	1	0	0	0	0	0	0	0	0	0	0	3	0	0	0	0	0	0	0	0	0	1	0	0	0	0	0	0	1	0	1	0
FPKM1_group_11122_transcript_1	20	3	0	0	0	0	0	2	0	0	0	2	0	1	12	1	0	0	0	1	0	1	0	0	1	0	0	0	0	0	0	0	0	0	0	1	0	0	0	0	0	0	0	1	6	2	0	0	0
FPKM1_group_11122_transcript_2	77	50	0	1	0	0	0	3	0	0	2	46	9	13	148	9	2	23	19	9	2	24	1	1	1	1	1	0	0	21	0	0	0	0	0	0	0	0	0	1	1	16	2	4	38	20	0	0	16
FPKM1_group_11123_transcript_1	4	8	0	0	0	0	0	0	0	0	0	0	0	0	0	1	0	0	0	0	0	5	0	0	0	0	0	1	0	1	0	0	0	0	0	0	0	0	0	0	0	0	0	0	2	0	0	0	0
FPKM1_group_11124_transcript_1	0	2	0	0	0	0	0	0	0	0	0	0	0	0	1	0	0	0	0	0	0	1	0	0	0	0	0	0	0	0	0	0	0	0	0	0	0	0	0	5	4	0	0	0	2	0	0	1	0
FPKM1_group_11124_transcript_2	1	8	0	0	1	1	0	2	1	0	1	0	0	0	0	0	0	0	0	4	0	3	0	0	0	0	0	0	0	1	0	0	0	0	0	0	2	0	1	4	4	0	0	0	4	0	0	1	10
FPKM1_group_11124_transcript_3	1	0	0	0	0	0	0	3	0	0	0	0	0	0	0	0	0	0	0	0	0	1	0	0	0	0	0	0	0	1	0	0	0	0	0	0	0	0	0	0	0	0	0	0	0	0	0	1	5
FPKM1_group_11124_transcript_4	6	0	0	1	0	0	0	3	0	0	0	0	0	0	3	0	0	3	0	1	0	0	0	0	0	0	0	0	0	1	0	0	0	0	0	0	0	0	0	1	0	0	0	0	0	0	0	5	11
FPKM1_group_11125_transcript_1	8	5	2	5	7	2	9	2	3	0	8	0	0	0	0	0	0	0	0	0	0	3	0	0	0	0	0	0	0	0	0	0	0	0	0	0	0	0	0	1	1	0	0	0	0	0	0	1	1
FPKM1_group_11126_transcript_1	0	1	1	0	0	0	0	1	1	0	3	1	0	0	0	0	0	0	0	0	0	1	1	0	0	0	0	0	0	0	0	0	0	0	0	0	0	0	0	0	0	0	0	0	0	0	0	0	0
FPKM1_group_11127_transcript_1	0	0	0	0	0	0	0	0	0	0	0	0	0	0	0	0	0	0	0	0	0	0	0	0	0	0	0	0	0	0	0	0	0	0	0	0	0	0	0	0	0	0	0	0	0	0	0	0	1
FPKM1_group_11127_transcript_2	3	1	0	0	0	0	0	0	0	0	0	0	0	0	0	0	0	0	0	0	0	0	0	0	0	0	0	0	0	0	0	0	0	0	0	0	0	0	0	0	0	0	0	0	0	0	0	0	0
FPKM1_group_11127_transcript_3	3	3	0	0	0	0	0	0	0	0	0	0	0	0	0	0	0	0	0	0	0	0	0	0	0	0	0	0	0	0	0	0	0	0	0	0	0	0	0	0	0	0	0	0	0	0	0	0	0
FPKM1_group_11128_transcript_1	3	5	0	1	0	0	0	0	0	1	0	0	0	0	0	0	0	0	0	0	0	0	0	0	0	0	0	0	0	0	0	0	0	0	0	0	0	0	0	0	0	0	0	0	0	0	0	0	0
FPKM1_group_11128_transcript_2	4	9	0	0	0	0	0	0	0	0	1	1	0	0	0	0	0	0	0	0	0	0	0	0	0	0	0	0	0	1	0	0	0	0	0	0	0	0	0	0	0	0	0	0	0	0	0	0	0
FPKM1_group_11128_transcript_3	4	5	0	1	0	0	0	0	0	0	1	0	0	0	1	0	0	0	0	0	0	0	0	0	0	0	0	0	0	0	0	0	0	0	0	0	0	0	0	0	0	0	0	0	0	0	0	1	0
FPKM1_group_11129_transcript_1	0	0	0	0	0	0	0	0	0	0	0	0	0	0	0	0	0	0	0	0	0	0	0	0	0	0	0	0	0	0	0	0	0	0	0	0	0	0	0	0	0	0	0	0	0	0	0	0	0
FPKM1_group_1112_transcript_1	10	3	0	2	1	0	2	0	0	0	0	0	0	0	0	0	0	0	0	0	0	0	0	0	0	0	0	0	0	0	0	0	0	0	0	0	0	0	0	0	0	0	0	0	0	0	0	0	0
FPKM1_group_11130_transcript_1	0	3	0	0	0	0	0	0	0	0	0	0	0	0	1	0	0	0	0	1	0	0	0	0	0	0	0	0	0	0	0	0	0	0	0	0	0	0	0	0	0	1	0	0	0	0	0	0	0
FPKM1_group_11131_transcript_1	0	0	0	0	0	0	0	0	0	0	1	0	0	0	0	0	0	0	0	0	0	0	0	0	0	0	0	0	0	2	0	0	0	0	0	0	0	0	0	0	0	0	0	0	0	0	0	0	0
FPKM1_group_11132_transcript_1	0	1	0	0	0	0	0	0	0	0	0	0	0	0	0	0	0	0	0	0	0	0	0	0	0	0	0	0	0	0	0	0	0	0	0	0	0	0	0	0	0	0	0	0	0	0	0	0	0
FPKM1_group_11133_transcript_1	0	2	0	0	0	0	0	0	0	0	1	1	0	0	1	0	0	0	0	0	0	1	0	0	0	0	0	0	0	0	0	0	0	0	0	0	0	0	0	0	0	0	0	0	0	0	0	0	0
FPKM1_group_11134_transcript_1	0	3	0	0	0	0	0	0	0	0	0	0	0	0	0	0	0	0	0	0	0	0	0	0	0	0	0	0	0	0	0	0	0	0	0	0	0	0	0	0	0	0	0	0	0	0	0	0	0
FPKM1_group_11135_transcript_1	10	5	0	0	0	0	0	0	0	0	0	0	0	0	0	0	0	0	0	0	0	6	0	0	0	0	0	0	0	0	0	0	0	0	0	0	0	0	0	0	0	0	0	0	0	0	0	0	0
FPKM1_group_11136_transcript_1	8	5	0	0	0	0	0	1	0	0	0	0	0	0	0	0	0	0	0	0	0	0	0	0	0	0	0	0	0	1	0	0	0	0	0	0	0	0	0	0	0	0	0	0	0	0	0	0	0
FPKM1_group_11136_transcript_2	6	3	0	0	0	0	0	0	0	0	0	0	0	0	0	0	0	0	0	0	0	0	0	0	0	0	0	0	0	0	0	0	0	0	0	0	0	0	0	0	0	0	0	0	0	0	0	0	0
FPKM1_group_11137_transcript_1	0	0	0	0	0	0	0	0	0	0	0	0	0	0	0	0	0	0	2	0	0	0	0	0	0	0	0	0	0	0	0	0	0	0	0	0	0	0	0	0	0	0	0	0	0	0	0	0	0
FPKM1_group_11138_transcript_1	0	1	0	0	0	0	0	0	0	0	1	2	0	0	1	0	0	0	0	0	1	0	0	0	0	0	0	0	0	0	0	0	0	0	0	0	0	0	0	0	0	0	0	0	0	0	0	0	0
FPKM1_group_11139_transcript_1	0	0	1	0	0	0	0	0	0	0	0	0	2	0	1	0	0	0	1	0	0	0	0	0	0	0	0	0	0	2	0	0	0	0	0	0	0	0	0	0	0	0	0	0	0	0	0	0	1
FPKM1_group_1113_transcript_1	41	52	2	4	4	0	3	5	6	1	7	0	0	0	2	0	0	2	0	0	0	0	0	0	0	0	0	0	0	0	0	0	0	0	0	0	0	0	0	0	0	0	0	0	0	0	1	0	2
FPKM1_group_11140_transcript_1	29	22	0	0	0	1	0	1	0	0	1	0	0	1	7	0	1	0	0	1	0	0	0	0	0	0	0	0	2	1	0	0	1	0	0	0	0	0	0	2	0	1	0	1	0	1	0	0	2
FPKM1_group_11141_transcript_1	12	14	0	0	0	1	1	0	0	0	0	1	0	0	3	0	0	0	0	0	2	0	0	0	1	0	0	0	0	0	0	0	0	0	0	0	0	0	0	0	0	0	0	0	0	0	0	0	2
FPKM1_group_11142_transcript_1	306	181	3	2	3	2	0	10	1	0	0	5	2	0	7	1	2	14	1	0	0	6	1	2	1	3	8	0	0	0	2	0	0	0	0	0	4	0	1	8	7	3	1	4	3	1	4	1	7
FPKM1_group_11143_transcript_1	363	347	5	0	4	3	0	1	1	0	17	14	1	3	37	2	0	1	14	6	4	45	24	5	4	6	0	1	1	2	5	0	3	2	0	0	1	0	1	0	0	1	0	2	7	2	1	2	20
FPKM1_group_11143_transcript_2	52	28	1	1	0	0	0	3	0	0	3	2	1	1	5	0	0	11	0	0	1	7	2	0	0	2	3	0	0	0	0	0	0	0	0	0	0	0	0	0	0	0	0	0	0	0	0	0	4
FPKM1_group_11144_transcript_1	125	63	2	0	0	0	0	0	0	0	860	10	3	3	35	2	1	5	10	3	0	21	1	0	4	0	0	0	1	12	0	0	0	0	0	0	1	1	0	2	0	2	1	9	21	2	1	0	13
FPKM1_group_11145_transcript_1	4	1	0	0	0	0	0	0	0	0	1	1	0	0	1	0	0	0	0	0	0	1	0	0	0	0	0	0	0	0	0	0	0	0	0	0	0	0	0	1	1	0	0	0	0	0	0	0	0
FPKM1_group_11146_transcript_1	47	35	2	0	0	0	0	2	0	1	0	6	0	0	5	2	0	6	0	4	3	7	2	0	1	0	0	0	0	1	0	0	0	0	0	0	0	0	0	2	2	0	0	3	0	1	0	4	11
FPKM1_group_11147_transcript_1	8	8	2	0	0	0	0	0	0	0	0	0	0	0	1	0	5	32	1	0	1	0	0	1	0	0	0	0	0	1	0	0	0	0	0	0	0	0	0	0	0	0	0	0	0	0	0	1	4
FPKM1_group_11148_transcript_1	329	263	3	7	4	3	5	11	9	5	5	33	4	6	50	8	7	42	23	4	1	25	5	0	6	2	4	2	3	9	1	0	1	1	1	1	3	4	5	9	9	6	16	14	22	15	5	0	14
FPKM1_group_11149_transcript_1	20	22	0	0	0	0	1	0	1	1	1	4	1	3	3	1	3	2	3	2	30	8	8	0	10	0	0	0	0	1	0	0	1	0	0	0	0	0	1	7	3	5	0	2	0	1	0	0	4
FPKM1_group_11149_transcript_2	309	199	9	2	3	5	2	15	3	3	1	4	1	3	7	0	2	1	2	5	3	6	2	0	5	6	6	0	0	5	1	0	0	0	0	0	6	0	5	20	17	12	3	23	11	22	1	0	2
FPKM1_group_1114_transcript_1	2	9	0	0	0	0	0	0	0	0	3	0	0	0	0	0	0	0	0	0	0	0	0	0	0	0	0	0	0	0	0	0	0	0	0	0	0	0	0	0	0	0	0	0	0	0	0	0	0
FPKM1_group_11150_transcript_1	18	14	0	0	0	0	0	0	1	0	0	1	0	4	19	1	0	1	2	1	3	0	2	4	0	0	0	0	0	8	1	0	0	0	0	0	0	0	0	1	0	0	0	0	1	2	0	0	1
FPKM1_group_11150_transcript_2	62	53	0	0	1	0	0	0	1	0	3	10	3	6	24	0	1	124	4	4	7	0	1	24	3	0	1	0	0	11	0	1	0	0	0	0	3	0	0	1	0	3	0	8	7	5	0	0	3
FPKM1_group_11151_transcript_1	12	6	0	0	0	0	0	0	0	0	0	1	0	0	0	0	0	0	0	0	0	0	0	0	0	0	0	0	0	0	0	0	0	0	0	0	0	0	0	0	0	0	0	0	1	0	0	0	3
FPKM1_group_11152_transcript_1	1	21	0	0	0	0	0	0	0	0	0	0	0	0	0	0	0	0	0	0	0	0	0	0	0	0	0	0	0	0	0	0	0	0	0	0	0	0	0	0	0	0	0	0	0	0	1	0	0
FPKM1_group_11153_transcript_1	4	14	3	4	6	0	0	5	0	0	1	3	3	0	16	2	1	0	0	3	0	0	0	0	0	0	0	2	1	4	0	1	0	0	0	0	2	0	1	0	0	0	0	0	0	0	2	0	2
FPKM1_group_11154_transcript_1	8	14	0	0	0	0	1	0	0	0	1	0	0	1	3	1	0	0	1	0	0	3	0	0	0	0	2	0	0	0	0	0	0	0	0	0	0	0	0	0	0	1	0	0	1	0	0	0	26
FPKM1_group_11155_transcript_1	1	2	0	0	0	0	0	0	0	0	0	0	0	0	0	1	0	0	0	0	0	1	0	0	0	0	0	0	0	0	0	0	0	0	0	0	0	0	0	0	0	0	0	0	0	0	0	6	149
FPKM1_group_11156_transcript_1	236	128	0	0	1	0	0	0	0	0	2	12	3	7	27	3	0	56	0	2	1	10	0	9	15	4	8	0	0	4	0	1	0	0	1	0	0	1	0	2	2	0	1	1	11	8	0	0	3
FPKM1_group_11157_transcript_1	3	2	0	0	0	0	0	0	0	0	1	0	0	0	0	0	0	0	0	0	0	0	0	0	0	0	0	0	0	0	0	0	0	0	0	0	0	0	0	0	0	1	0	0	0	0	0	0	0
FPKM1_group_11158_transcript_1	56	68	0	0	2	0	0	1	0	0	2	6	2	1	26	1	0	5	4	2	0	4	0	1	1	0	0	0	0	5	0	0	0	2	0	0	0	0	4	2	1	4	0	0	1	1	1	10	4
FPKM1_group_11159_transcript_1	54	38	1	3	0	0	1	6	0	0	0	2	0	0	14	0	0	0	0	3	0	3	1	0	1	0	2	0	0	1	1	0	0	0	0	0	0	0	0	1	1	0	0	1	1	0	1	2	2
FPKM1_group_1115_transcript_1	24	40	0	0	0	0	0	0	0	0	0	0	0	0	0	0	0	0	0	0	0	0	0	0	0	0	0	0	0	0	0	0	0	0	0	0	0	0	0	0	0	0	0	0	0	0	0	0	0
FPKM1_group_11160_transcript_1	9	13	1	0	0	0	1	1	0	0	2	0	0	0	5	0	0	27	0	2	0	1	0	7	0	0	0	0	0	1	0	0	0	0	0	0	0	0	0	0	0	1	0	1	0	2	0	0	2
FPKM1_group_11161_transcript_1	22	9	0	0	0	0	1	0	0	0	1	0	1	0	2	0	0	0	2	0	0	0	0	0	0	0	2	0	0	0	0	0	0	1	0	0	0	0	0	0	0	0	0	0	0	0	0	0	1
FPKM1_group_11162_transcript_1	4	1	1	0	0	0	0	0	0	0	0	0	0	0	6	0	0	0	1	0	0	0	1	0	0	0	0	0	2	0	0	0	0	0	0	0	0	0	1	0	0	0	0	0	0	0	0	1	4
FPKM1_group_11163_transcript_1	643	857	2	21	6	10	15	25	26	19	8	50	16	13	45	9	5	9	70	11	12	18	0	0	15	10	34	2	3	27	2	1	4	1	1	1	3	0	1	26	20	30	11	16	30	20	5	22	28
FPKM1_group_11164_transcript_1	0	5	0	0	0	0	0	0	1	0	4	1	0	0	2	0	0	0	0	2	0	1	0	0	0	0	0	0	0	0	0	0	0	0	0	0	0	1	0	0	0	0	0	0	0	0	0	0	1
FPKM1_group_11165_transcript_1	3	0	0	0	4	1	0	0	2	0	1	0	0	0	6	0	0	0	3	1	0	1	0	0	0	0	0	0	0	0	0	0	0	0	0	0	0	0	0	2	2	0	0	2	1	1	0	1	6
FPKM1_group_11166_transcript_1	4	32	0	0	0	0	0	0	0	0	0	0	0	0	0	0	0	1	0	0	0	0	0	0	0	0	0	0	0	2	0	0	0	0	0	0	0	0	0	0	0	2	0	0	1	4	1	0	0
FPKM1_group_11167_transcript_1	11	9	0	0	0	0	0	2	0	0	0	0	0	1	0	0	0	0	0	0	0	0	0	0	0	0	0	0	0	0	0	0	0	0	0	0	0	0	0	1	0	0	0	0	0	0	1	0	0
FPKM1_group_11167_transcript_2	23	17	1	0	0	0	0	0	0	0	3	1	0	0	4	1	0	0	1	0	0	2	0	0	1	1	0	0	0	0	0	0	0	0	0	0	0	0	0	0	0	1	0	0	4	0	0	2	3
FPKM1_group_11167_transcript_3	25	14	3	2	0	1	0	0	0	0	1	4	0	3	5	0	0	0	0	0	0	0	0	0	2	0	4	0	0	0	0	0	0	0	0	0	0	0	1	1	1	0	0	0	1	0	1	4	4
FPKM1_group_11167_transcript_4	2058	2501	14	18	17	13	10	29	19	15	17	53	8	21	98	14	3	15	26	19	3	71	5	9	87	18	24	17	20	25	2	0	3	0	0	0	10	6	3	14	14	29	4	10	91	41	10	29	81
FPKM1_group_11168_transcript_1	410	367	1	3	3	0	2	5	1	2	8	10	2	7	55	3	2	12	6	5	1	25	5	0	24	3	14	9	9	9	0	0	0	0	0	0	3	0	1	5	3	13	1	3	11	9	4	11	68
FPKM1_group_11169_transcript_1	10	15	2	0	1	0	3	0	0	0	1	2	0	0	2	0	0	3	0	1	0	1	2	0	0	0	0	0	0	2	0	0	0	0	0	0	0	0	0	0	0	0	0	0	1	1	0	7	5
FPKM1_group_1116_transcript_1	1679	553	0	0	0	0	0	0	0	0	0	0	0	0	0	0	0	0	0	0	0	0	0	0	0	0	0	0	0	3	0	0	0	0	0	0	0	0	0	0	0	0	0	0	0	0	0	0	0
FPKM1_group_11170_transcript_1	19	24	3	3	0	0	0	5	0	0	0	2	0	0	23	0	0	0	0	3	0	1	0	0	0	0	0	0	0	6	0	0	0	0	0	0	0	0	0	2	2	0	0	1	1	0	0	2	1
FPKM1_group_11171_transcript_1	19	0	0	0	0	0	0	1	0	0	0	1	0	0	10	0	0	0	0	1	0	0	0	0	0	0	0	0	0	0	0	0	0	0	0	0	0	0	0	1	0	0	0	0	0	0	0	0	1
FPKM1_group_11171_transcript_2	55	50	1	0	1	0	0	3	0	1	1	10	5	1	18	0	3	0	3	4	1	6	3	0	0	0	0	0	0	10	0	0	0	0	0	0	0	0	0	0	0	0	0	0	1	3	0	0	2
FPKM1_group_11171_transcript_3	57	23	2	0	0	1	0	0	1	1	0	4	1	3	31	0	0	2	1	2	1	3	0	2	0	0	1	0	0	3	0	0	0	0	1	1	0	0	0	1	1	1	0	1	0	0	0	0	5
FPKM1_group_11172_transcript_1	51	14	1	0	0	0	0	1	0	0	0	0	0	1	28	0	0	0	1	1	0	1	0	0	0	0	0	0	0	0	0	0	0	0	0	0	0	0	1	0	0	0	0	0	0	0	0	0	8
FPKM1_group_11173_transcript_1	2	10	0	0	0	0	0	0	0	0	0	1	1	1	9	0	0	0	0	0	0	1	0	0	0	0	0	0	0	2	0	0	0	0	0	0	0	0	0	0	0	1	0	0	0	0	0	0	2
FPKM1_group_11173_transcript_2	4	6	1	0	0	0	0	0	0	0	2	0	0	5	19	0	0	0	0	1	0	0	0	0	0	0	0	0	0	1	0	0	0	0	0	0	0	1	0	0	0	0	0	0	1	0	1	0	1
FPKM1_group_11174_transcript_1	13	20	0	0	0	0	0	0	0	0	3	3	1	0	1	0	0	0	1	0	1	0	3	0	1	0	0	0	0	0	1	0	0	0	0	0	0	0	0	0	0	0	0	12	1	0	0	2	3
FPKM1_group_11175_transcript_1	9	8	0	0	0	0	2	1	1	0	1	1	4	1	7	2	2	0	0	1	0	0	0	0	0	0	0	0	0	1	0	0	0	0	0	0	0	0	2	3	2	1	0	0	5	0	0	0	8
FPKM1_group_11176_transcript_1	0	13	0	0	0	0	0	0	0	0	1	0	0	0	0	0	0	0	0	0	0	0	0	0	0	0	0	0	0	0	0	0	0	0	0	0	0	0	0	0	0	0	0	0	0	0	0	0	1
FPKM1_group_11177_transcript_1	3	1	0	0	0	0	0	0	0	0	0	1	0	0	1	0	0	0	0	0	0	0	0	0	0	1	0	0	0	0	0	0	0	0	0	0	0	0	4	11	9	0	0	0	0	1	0	0	0
FPKM1_group_11178_transcript_1	1	9	0	0	0	0	0	0	0	0	0	0	0	0	1	0	0	0	2	0	0	0	0	0	0	0	0	0	0	0	0	0	0	0	0	0	0	0	0	2	2	0	0	0	0	0	1	0	0
FPKM1_group_11179_transcript_1	124	111	1	0	1	0	1	0	2	1	1	1	0	1	4	0	0	0	2	0	0	0	0	0	1	2	10	0	0	0	4	0	0	0	2	3	2	1	0	8	4	0	5	0	0	1	0	0	1
FPKM1_group_1117_transcript_1	15	3	0	0	0	0	0	0	0	0	0	0	0	0	0	0	0	0	0	0	0	0	0	0	0	0	0	0	0	0	0	0	0	0	0	0	0	0	0	0	0	1	0	0	0	0	0	0	0
FPKM1_group_11180_transcript_1	3	2	0	0	0	0	0	0	0	0	0	4	0	0	15	0	0	0	1	0	0	1	0	0	0	0	0	0	0	0	0	0	0	0	0	0	0	0	0	1	1	0	0	0	0	0	0	0	0
FPKM1_group_11181_transcript_1	0	1	0	0	0	0	0	0	0	0	0	3	0	0	15	0	0	0	0	1	0	1	0	0	0	0	0	0	0	1	0	0	0	0	0	0	0	0	0	0	0	0	0	0	0	0	0	0	0
FPKM1_group_11182_transcript_1	1	0	0	0	0	0	0	0	0	0	0	4	0	0	19	0	0	0	2	2	6	0	0	0	0	0	0	0	0	2	0	0	0	0	0	0	0	0	0	0	0	0	0	0	0	0	0	1	1
FPKM1_group_11183_transcript_1	5	8	0	0	0	0	0	0	0	0	3	10	1	2	47	0	2	13	4	28	2	0	0	1	0	0	0	0	0	1	0	0	0	0	0	0	0	0	0	0	0	0	0	0	0	0	0	0	0
FPKM1_group_11184_transcript_1	2	7	0	0	0	0	0	0	0	0	0	1	0	0	14	0	1	0	1	1	0	0	0	0	0	0	0	0	0	1	0	0	0	0	0	0	0	0	0	0	0	0	0	0	0	0	0	1	0
FPKM1_group_11185_transcript_1	0	0	0	0	0	0	0	0	0	0	0	0	0	0	8	0	3	0	0	0	0	0	0	0	0	0	0	0	0	0	0	0	0	0	0	0	0	0	0	0	0	0	0	0	0	0	0	0	0
FPKM1_group_11186_transcript_1	0	2	0	0	0	0	0	0	0	0	0	3	0	1	17	0	0	0	1	0	1	0	0	0	0	0	0	0	0	1	0	0	0	0	0	0	0	0	0	0	0	0	0	0	0	0	0	0	0
FPKM1_group_11187_transcript_1	0	1	0	0	0	0	0	0	0	0	1	2	0	0	1	0	0	0	0	0	0	0	0	0	0	0	0	0	0	0	0	0	0	0	0	0	0	0	0	0	0	0	0	0	0	0	0	0	0
FPKM1_group_11188_transcript_1	2	1	0	0	0	0	0	0	0	0	0	1	0	1	31	0	3	0	3	2	0	0	0	0	0	0	0	0	0	1	0	0	0	0	0	0	0	0	0	0	0	0	0	0	0	0	0	0	0
FPKM1_group_11189_transcript_1	1	3	0	0	0	0	0	0	0	0	1	4	2	1	16	0	3	0	4	8	3	0	0	0	0	0	0	0	0	0	0	0	0	0	0	0	0	0	0	0	0	0	0	0	0	0	0	2	0
FPKM1_group_11189_transcript_2	1	7	0	0	0	0	0	0	0	0	1	12	1	2	21	0	7	5	6	11	3	0	0	0	0	0	0	0	0	1	0	0	0	0	0	0	0	0	0	0	0	0	0	0	0	0	0	0	0
FPKM1_group_1118_transcript_1	14	5	0	0	0	0	0	0	0	0	0	0	0	0	0	0	0	0	0	0	0	0	0	0	0	0	0	0	0	0	0	0	0	0	0	0	0	0	0	0	0	0	0	0	0	0	0	0	0
FPKM1_group_11190_transcript_1	3	7	0	0	0	0	0	0	0	0	1	5	0	1	21	0	3	2	3	3	2	0	0	0	0	0	0	0	0	4	0	0	0	0	0	0	0	0	0	0	0	0	0	0	0	0	0	0	0
FPKM1_group_11191_transcript_1	7	8	0	0	0	0	0	0	0	0	0	1	0	0	21	0	1	0	2	0	2	0	0	0	0	0	0	0	0	0	0	0	2	0	2	0	0	0	0	1	1	0	0	0	0	0	0	0	0
FPKM1_group_11192_transcript_1	3	0	0	0	0	0	0	0	0	0	0	1	0	0	20	0	0	0	0	0	1	0	0	0	0	0	0	0	0	1	0	0	0	0	0	0	0	0	0	0	0	0	0	0	0	0	0	0	0
FPKM1_group_11193_transcript_1	6	2	0	0	0	0	0	0	0	0	0	0	1	1	21	0	1	1	1	0	0	0	0	0	0	0	0	0	0	0	0	0	0	0	0	0	0	0	0	0	0	0	0	0	0	0	0	0	0
FPKM1_group_11193_transcript_2	2	5	0	0	0	0	0	0	0	0	0	1	0	2	11	0	1	7	0	1	1	0	0	0	0	0	0	0	0	3	0	0	0	0	0	0	0	0	0	0	0	0	0	0	0	0	0	0	0
FPKM1_group_11194_transcript_1	0	2	0	0	0	0	0	0	0	0	1	4	0	1	15	0	0	1	0	0	1	0	0	0	0	0	0	0	0	0	0	0	0	0	0	0	0	0	0	0	0	0	0	0	0	0	0	0	1
FPKM1_group_11195_transcript_1	2	6	0	0	0	0	0	0	0	0	1	0	2	1	13	1	1	0	0	0	1	0	0	0	0	0	0	0	0	0	0	0	0	0	0	0	0	0	0	0	0	0	0	0	0	0	0	0	0
FPKM1_group_11196_transcript_1	1	3	0	0	0	0	0	0	0	0	1	4	0	0	17	0	0	0	0	0	0	0	0	0	0	0	0	0	0	0	0	0	0	0	0	0	0	0	0	0	0	0	0	0	0	0	0	1	0
FPKM1_group_11197_transcript_1	0	0	0	0	0	0	0	0	0	0	0	1	3	0	14	0	0	0	1	1	0	0	0	0	0	0	0	0	0	0	0	0	0	0	0	0	0	0	0	0	0	0	0	0	0	0	0	0	0
FPKM1_group_11198_transcript_1	0	0	0	0	0	0	0	0	0	0	1	0	0	0	0	0	0	0	0	0	0	0	0	0	20	14	8	5	3	0	0	0	0	0	0	0	0	0	0	0	0	0	0	0	0	0	0	0	0
FPKM1_group_11199_transcript_1	0	0	0	0	0	0	0	0	0	0	0	0	0	0	0	0	0	0	0	0	0	4	0	0	17	18	26	5	7	0	0	0	0	0	0	0	0	0	0	0	0	0	0	0	0	0	0	0	0
FPKM1_group_11199_transcript_2	0	1	0	0	0	0	0	0	0	0	0	0	0	0	0	0	0	0	0	0	0	0	0	0	5	2	5	3	1	0	0	0	0	0	0	0	0	0	0	0	0	0	0	1	0	0	0	0	0
FPKM1_group_1119_transcript_1	12	12	0	0	0	0	0	0	0	0	0	0	0	0	0	0	0	0	0	0	0	0	0	0	0	0	0	0	0	0	0	0	0	0	0	0	0	0	0	0	0	0	0	0	0	0	0	0	0
FPKM1_group_111_transcript_1	2	13	0	0	0	0	0	0	0	0	0	0	0	1	3	0	0	0	1	0	0	0	0	0	0	0	0	0	0	2	0	0	0	0	0	0	0	0	0	1	1	0	0	0	1	0	0	0	0
FPKM1_group_11200_transcript_1	0	0	0	0	0	0	0	0	0	0	0	0	0	0	0	0	0	0	0	0	0	0	0	0	6	0	0	0	10	0	0	0	0	0	0	0	0	0	0	0	0	0	0	1	0	0	0	0	0
FPKM1_group_11200_transcript_2	1	2	0	0	0	0	0	0	0	0	0	0	0	0	0	0	0	0	0	0	0	4	3	0	37	1	0	10	13	0	0	0	0	0	0	0	0	0	0	0	0	0	0	5	0	0	0	0	0
FPKM1_group_11201_transcript_1	1	2	0	0	0	0	0	0	0	0	0	0	0	0	0	0	0	0	0	0	0	17	0	0	288	42	14	21	31	0	0	0	0	0	0	0	0	0	0	0	0	0	0	9	0	0	0	0	0
FPKM1_group_11202_transcript_1	0	5	0	0	0	0	0	0	0	0	1	0	0	0	0	0	0	0	0	0	0	8	1	0	3	3	5	7	9	0	0	0	0	0	0	0	0	0	0	0	0	0	0	4	0	0	0	0	0
FPKM1_group_11203_transcript_1	0	0	0	0	0	0	0	0	0	0	0	0	0	0	0	0	0	0	0	0	0	1	0	0	2	5	4	2	10	0	0	0	0	0	0	0	0	0	0	0	0	0	0	3	0	0	0	0	0
FPKM1_group_11204_transcript_1	0	1	0	0	0	0	0	0	0	0	1	0	0	0	0	0	0	0	0	0	0	5	0	0	2	4	2	6	7	0	0	0	0	0	0	0	0	0	0	0	0	0	0	1	0	0	0	0	0
FPKM1_group_11205_transcript_1	0	2	0	0	0	0	0	0	0	0	1	0	0	0	0	0	0	0	0	0	0	3	0	0	3	7	10	5	17	0	0	0	0	0	0	0	0	0	0	0	0	0	0	1	0	0	0	0	0
FPKM1_group_11206_transcript_1	0	2	0	0	0	0	0	0	0	0	1	0	0	0	0	0	0	0	0	0	0	1	0	0	2	2	4	1	6	0	0	0	0	0	0	0	0	0	0	0	0	0	0	0	0	0	0	0	0
FPKM1_group_11207_transcript_1	1	2	0	0	0	0	0	0	0	0	0	0	0	0	0	0	0	0	0	0	0	25	0	0	166	93	53	65	33	0	0	0	1	0	0	0	0	0	0	0	0	0	0	10	0	0	0	0	0
FPKM1_group_11207_transcript_2	1	1	0	0	0	0	0	0	0	0	1	0	0	0	0	0	0	0	0	0	0	0	1	0	3	0	2	7	8	0	0	0	0	0	0	0	0	0	0	0	0	0	0	3	0	1	0	0	0
FPKM1_group_11207_transcript_3	0	2	0	0	0	0	0	0	0	0	0	0	0	0	0	0	0	0	0	0	0	0	0	0	2	1	0	8	5	0	0	0	0	0	0	0	0	0	0	0	0	0	0	1	0	0	0	0	0
FPKM1_group_11207_transcript_4	1	2	0	0	0	0	0	0	0	0	0	0	0	0	0	0	0	0	0	0	0	15	1	0	68	31	29	14	26	0	0	0	1	0	0	0	0	0	0	0	0	0	0	3	0	0	0	0	0
FPKM1_group_11207_transcript_5	0	1	0	0	0	0	0	0	0	0	0	0	1	0	0	0	0	0	0	0	0	0	0	0	0	5	4	0	2	0	0	0	0	0	0	0	0	0	0	0	0	0	0	0	0	0	0	0	0
FPKM1_group_11207_transcript_6	0	1	0	0	0	0	0	0	0	0	0	0	0	0	0	0	0	0	0	0	0	0	0	0	2	4	2	0	4	0	0	0	0	0	0	0	0	0	0	0	0	0	0	0	0	0	0	0	0
FPKM1_group_11207_transcript_7	0	0	0	0	0	0	0	0	0	0	1	0	0	0	0	0	0	0	0	0	0	2	0	0	0	3	0	3	8	0	0	0	0	0	0	0	0	0	0	0	0	0	0	0	0	0	0	0	0
FPKM1_group_11207_transcript_8	0	5	0	0	0	0	0	0	0	0	0	0	0	0	0	0	0	0	0	0	0	35	4	0	133	60	60	36	55	0	0	1	0	0	0	0	0	0	0	0	0	0	0	16	0	1	0	0	0
FPKM1_group_11208_transcript_1	0	0	0	0	0	0	0	0	0	0	0	0	0	0	0	0	0	0	0	0	0	0	0	0	9	0	1	0	0	0	0	0	0	0	0	0	0	0	0	0	0	0	0	0	0	0	0	0	0
FPKM1_group_11209_transcript_1	0	0	0	0	0	0	0	0	0	0	0	0	0	0	0	0	0	0	0	0	0	2	0	0	5	1	1	8	5	0	0	0	0	0	0	0	0	0	0	0	0	0	0	0	0	1	0	0	0
FPKM1_group_1120_transcript_1	24	6	0	0	0	0	0	0	0	0	0	0	0	0	0	0	0	0	0	0	0	0	0	0	0	0	0	0	0	0	0	0	0	1	0	0	0	0	0	0	0	0	0	0	0	0	0	0	0
FPKM1_group_11210_transcript_1	0	0	0	0	0	0	0	0	0	0	0	0	0	0	0	0	0	0	0	0	0	4	1	0	9	0	1	4	3	0	0	0	0	0	0	0	0	0	0	0	0	0	0	2	0	0	0	0	0
FPKM1_group_11210_transcript_2	1	1	0	0	0	0	0	0	0	0	0	0	0	0	0	0	0	0	0	0	0	3	0	0	7	0	2	3	9	0	0	0	0	0	0	0	0	0	0	0	0	0	0	0	0	0	0	0	0
FPKM1_group_11211_transcript_1	0	1	0	0	0	0	0	0	0	0	0	0	0	0	0	0	0	0	0	0	0	1	0	0	0	0	0	3	10	0	0	0	0	0	0	0	0	0	0	0	0	0	0	0	0	0	0	0	0
FPKM1_group_11212_transcript_1	0	2	0	0	0	0	0	0	0	0	0	0	0	0	0	0	0	0	0	0	0	1	0	0	0	1	0	5	3	0	0	0	0	0	0	0	0	0	0	0	0	0	0	0	0	0	0	0	0
FPKM1_group_11213_transcript_1	0	0	0	0	0	0	0	0	0	0	0	0	0	0	0	0	0	0	0	0	0	3	0	0	15	0	1	3	2	0	0	0	0	0	0	1	0	0	0	0	0	0	0	2	0	0	0	0	0
FPKM1_group_11214_transcript_1	0	1	0	0	0	0	0	0	0	0	2	0	0	0	0	0	0	0	0	0	0	6	1	0	3	0	2	9	11	0	0	0	0	0	0	0	0	0	0	0	0	0	0	2	0	0	0	1	0
FPKM1_group_11215_transcript_1	3	0	0	0	0	0	0	0	0	0	0	0	0	0	0	0	0	0	0	0	0	4	0	0	0	1	0	9	4	0	0	0	0	0	0	0	0	0	1	0	0	0	0	6	0	0	0	0	0
FPKM1_group_11215_transcript_2	1	5	0	0	0	0	0	0	0	0	1	0	0	0	0	0	0	0	0	0	0	8	1	0	3	10	3	9	13	0	0	0	0	0	1	0	0	0	0	0	0	0	0	3	0	0	0	0	0
[truncated: 83,074 more rows]
[truncated: 78 more columns]
