# Supplementary material for: Pervasive Transcription of the Human Genome Produces Thousands of Previously Unidentified Long Intergenic Noncoding RNAs
Source: PLoS Genet. 2013 Jun 20;9(6):e1003569. doi: 10.1371/journal.pgen.1003569 (PMC3688513; doi:10.1371/journal.pgen.1003569)
Supplement: Dataset S8 — RNA-seq FPKM and read counts for all lincRNAs (from Dataset S2, FPKM>1) and NM genes in all individual datasets (TXT). Please note that these are large files: the compressed FPKM file is 32 MB (94 MB uncompressed) and the compressed counts file is 7 MB (29 MB uncompressed). (ZIP) [file pgen.1003569.s008.zip › Dataset_S8_fpkms.txt]

ID	B_cells_Cheung	B_cells_Pritchard	CD4_activated_Ind1_Plagnol	CD4_activated_Ind2_Plagnol	CD4_activated_Ind3_Plagnol	CD4_activated_Ind4_Plagnol	CD4_resting_Ind1_Plagnol	CD4_resting_Ind2_Plagnol	CD4_resting_Ind3_Plagnol	CD4_resting_Ind4_Plagnol	CD4_Snyder	H1_Caltech-ENCODE_Rep2	H1_Caltech-ENCODE_Rep4	H1_GIS-ENCODE	H1_UCSF-UBC-REMC	H1_RepA_Snyder	H1_RepB_Snyder	H1_UCSD-REMC	H9_polyA+_Chen	H9_Wysocka	H9_polyA-_Chen	HeLa_polyA+_Chen	HeLa_polyA-_Chen	IMR90_REMC-UCSD	K562_CSHL-ENCODE	K562_Caltech-ENCODE_Rep1	K562_Caltech-ENCODE_Rep2	K562_Garraway_Rep1	K562_Garraway_Rep2	NEC_from_H9_Wysocka	HeLa_WT_12hr_Bartel	HeLa_WT_32hr_Bartel	HeLa_miR-155_12hr_Bartel	HeLa_miR-155_32hr_Bartel	HeLa_miR-1_12hr_Bartel	HeLa_miR-1_32hr_Bartel	adipose_Burge	adipose_Raymond	brain_Burge	brain_Hughes	brain_Wong	BT474_Burge	HME_Burge	MB435_Burge	MCF7_Burge	T47D_Burge	breast_Burge	BreastStem_RM080_UCSF-UBC-REMC	LuminalBreast_RM035_UCSF-UBC-REMC
FPKM1_group_10203_transcript_1	0.0	0.00802226789753	0.0	0.0	0.0	0.0	0.0	0.0	0.0	0.0	0.0226900297909	0.0	0.0	0.0	0.0102952244191	0.0	0.0	0.167626624562	0.0	0.0	0.0	0.0	0.0	0.0	0.0	0.0	0.0	0.0	0.0	0.0538900705195	0.0	0.0	0.0	0.0	0.0	0.0	0.0	0.0	0.0	0.0	0.0	0.0	0.0	0.0	0.0	0.0	0.0	0.0	0.0
FPKM1_group_31206_transcript_1	0.030115181009	0.0560464096389	0.0	0.0	0.0	0.0	0.0	0.0	0.0	0.0	0.0	0.0910955167247	0.0	0.0	0.0	0.400713150155	0.0	0.0	0.0	0.0	0.0	0.0	0.0	0.0	0.0	0.0	0.0	0.0	0.0	0.0	0.0	0.0	0.0	0.0	0.0	0.0	0.0	0.0	0.0	0.0	0.0	0.0	0.0	0.0	0.0	0.0	0.0	0.0	0.0
FPKM1_group_31206_transcript_2	0.0222930560716	0.0311166754813	0.0	0.0	0.0	0.0	0.0	0.0	0.0	0.0	0.0	0.0	0.0	0.0	0.0	0.0	0.0	0.0	0.0	0.0	0.0	0.0	0.0	0.0	0.0	0.0	0.0	0.0	0.0	0.0	0.0	0.0	0.0	0.0	0.0	0.0	0.0	0.0	0.0	0.0	0.0	0.0	0.0	0.0	0.0	0.0	0.0	0.0995108016154	0.0
FPKM1_group_13627_transcript_4	0.00264392039663	0.00246025825908	0.0	0.0	0.0	0.0	0.0	0.0	0.0	0.0	0.0208756428625	0.0	0.0	0.0	0.0	0.0	0.0	0.0	0.0	0.0	0.0	0.0	0.0	0.0	0.0	0.0	0.0	0.0	0.0	0.0	0.0	0.0	0.0	0.0	0.0	0.0	0.0	0.0	0.0	0.0	0.0	0.0	0.0	0.0	0.0	0.0	0.0	0.0	0.0
FPKM1_group_973_transcript_1	0.00721245931728	0.0134228796194	0.0	0.0	0.0	0.0	0.0	0.0	0.0	0.0	0.0	0.0	0.0	0.0	0.0	0.0	0.0	0.0	0.0	0.141397162374	0.0	0.0	0.0	0.0	0.0	0.0	0.0	0.0	0.0	0.0	0.0	0.0	0.0	0.0	0.0	0.0	0.0	0.0	0.461323674913	0.321037270703	0.376647396768	0.0	0.0	0.223678231513	0.0	0.0	0.0	0.0	0.0260810910721
FPKM1_group_7183_transcript_1	0.0	0.0133249023959	0.0	0.0	0.0	0.0	0.0	0.0	0.0	0.0	0.0	0.0	0.0	0.0	0.0	0.0	0.0	0.0	0.0	0.0	0.0	0.0	0.0	0.0	0.0	0.0	0.0	0.0	0.0	0.0	0.0	0.0	0.0	0.0	0.0	0.0	0.0	0.0	0.0	0.0	0.0	0.0	0.0	0.0	0.0	0.0	0.0	0.0479395102673	0.0
FPKM1_group_13627_transcript_1	0.0	0.00467281133508	0.0	0.0	0.0	0.0	0.0	0.0	0.0	0.0	0.0792989437062	0.0	0.0	0.0	0.0	0.0	0.0	0.0	0.0	0.0	0.0	0.0	0.0	0.0	0.0	0.0	0.0	0.0	0.0	0.0	0.0	0.0	0.0	0.0	0.0	0.0	0.0	0.0	0.0	0.0	0.0	0.0	0.0	0.0	0.0	0.0	0.0	0.0	0.0
FPKM1_group_13627_transcript_3	0.0	0.00524572306965	0.0	0.0	0.0	0.0	0.0	0.0	0.0	0.0	0.267064258689	0.0	0.0	0.0	0.0	0.0	0.0	0.0	0.0	0.0	0.0	0.0	0.0	0.0	0.0	0.0	0.0	0.0	0.0	0.0	0.0	0.0	0.0	0.0	0.0	0.0	0.0	0.0	0.0	0.0	0.0	0.0	0.0	0.0	0.0	0.0	0.0	0.0	0.0
FPKM1_group_13627_transcript_2	0.0	0.00675559401897	0.0	0.0	0.0	0.0	0.0	0.0	0.0	0.0	0.0382147870163	0.0	0.0	0.0	0.0	0.0	0.0	0.0	0.0	0.0	0.0	0.0	0.0	0.0	0.0	0.0	0.0	0.0	0.0	0.0907622240328	0.0	0.0	0.0	0.0	0.0	0.0	0.0	0.0	0.0	0.0	0.0	0.0	0.0	0.0	0.0	0.0	0.0	0.0	0.0
FPKM1_group_27314_transcript_9	0.0910236814855	0.00696169688735	0.107463191176	0.0	0.0	0.0	0.0	0.0	0.0	0.0	0.0196903309372	0.158413559592	0.216471221031	0.217726306563	0.893416085179	0.232277792124	0.0	0.0363664541423	0.104790230027	0.244449331562	0.147185401243	0.0	0.0	0.0	0.0	0.0	0.0	0.0	0.0	0.140296861556	0.0	0.0	0.0	0.0	0.0	0.0	0.0	0.0	0.0	0.0	0.0	0.0	0.0	0.0	0.0956740335162	0.0	0.0920628038896	0.0333951503726	0.351696882322
FPKM1_group_8250_transcript_1	0.0	0.0	0.0	0.0	0.0	0.0	0.0	0.0	0.0	0.0	0.0371753448095	0.0	0.0	0.0	0.0	0.0	0.0	0.0	0.0	0.0	0.0	0.98949004157	2.85236912509	0.0	0.0	0.0	0.0	0.0	0.0	0.0	0.0	0.0	0.0	0.0	0.70693422949	0.0	0.0	0.0	0.0	0.0	0.0	0.0	0.0	0.0	0.0	0.0	0.0	0.0	0.0
FPKM1_group_20223_transcript_1	0.0	0.00307670499141	0.0	0.0	0.0	0.0	0.0	0.0	0.0	0.0	0.0	0.0	0.0	0.0	0.0	0.0	0.0	0.0	0.0926235741061	0.0	0.195144689288	0.0	0.0	0.0	0.0	0.0	0.0	0.0	0.0	0.0	0.0	0.0	0.0	0.0	0.0	0.0	0.0	0.0	0.0	0.0	0.0	0.0	0.0	0.0	0.0	0.0	0.0	0.0	0.0
FPKM1_group_28647_transcript_1	0.0471583878437	0.00438824910634	0.0	0.0	0.0	0.0	0.0	0.0	0.0	0.0	0.0	0.0	0.0	0.0	0.0675789090071	0.0	0.0	0.0	0.0	0.0	0.0	0.0	0.0	0.0	0.0	0.0	0.0	0.0	0.0	0.0	0.0	0.0	0.0	0.0	0.0	0.0	0.0	0.0	0.0	0.0	0.0	0.0	0.0	0.0	0.0	0.0	0.0	0.0	0.0
FPKM1_group_10817_transcript_1	0.00547985735838	0.0254959724614	0.0	0.0	0.0	0.0	0.0	0.0	0.0	0.0	0.0	0.0	0.0	0.0	0.0	0.0	0.0	0.0	0.0	0.0	0.0	0.0	0.0	0.0	0.0	0.0	0.0	0.0	0.0	0.102762443598	0.0	0.0	0.0	0.0	0.0	0.0	0.0	0.0	0.0	0.0	0.0	0.0	0.0	0.0	0.0	0.0	0.0	0.0	0.0
FPKM1_group_1284_transcript_1	0.0	0.0	0.0	0.0	0.0	0.0	0.0	0.0	0.0	0.0	0.0929383620236	0.0	0.0	0.0	0.0	0.0	0.0	0.0	0.0	0.0	0.0	0.0	0.0	0.0	0.0	0.0	0.0	0.0	0.0	0.0	0.0	0.0	0.0	0.0	0.0	0.0	0.0	0.0	0.0	0.0	0.0	0.0	0.0	0.0	0.0	0.0	0.0	0.0	0.0
FPKM1_group_22874_transcript_1	0.0	0.0	0.0	0.0	0.0	0.0	0.0	0.0	0.0	0.0	0.0	0.0	0.0	0.0	0.182550819136	3.55958174943	0.0	0.0	0.0	0.0	0.0	0.0	0.0	0.0	0.0	0.0	0.0	0.0	0.0	0.0	0.0	0.0	0.0	0.0	0.0	0.0	0.0	0.0	0.0	0.0	0.0	0.0	0.0	0.0	0.0	0.0	0.0	0.0	0.0
FPKM1_group_1404_transcript_2	0.0544941370639	0.012677164085	0.0	0.0	0.0	0.0	0.0	0.0	0.0	0.0	0.0	0.0	0.0	0.0	0.0	0.0	0.0	0.0	0.0	0.0	0.0	0.195211892671	0.538264101202	0.0	0.201459757093	0.138449869889	0.427012711537	2.14904450602	0.8894581421	0.0	0.0	0.0	0.0	0.0	0.511381821101	0.0	0.0	0.0	0.0	0.0	0.0	0.0	0.0	0.0	0.0	0.0	0.0	0.0912182348141	0.0246321415681
FPKM1_group_68_transcript_2	0.00994149797787	0.0323781623252	0.0	0.263792703269	0.0	0.0	0.0	0.0	0.0	0.649397169802	0.156990476391	0.0	0.287653199117	0.0	0.0356159115037	0.0	0.53753362047	1.739692536	0.0	0.0	0.0	0.0	0.0	2.31761009293	0.0	0.0	0.0	0.0	0.0	0.0	0.0	0.0	0.0	0.0	0.0	0.0	0.0	0.0	0.0	0.0	0.0	0.343282295037	0.0	0.0	0.0	0.0	0.0	0.0	0.0
FPKM1_group_68_transcript_1	0.00468580159466	0.0174411939004	0.403842565565	0.0	0.0	0.0	0.0	0.0	0.0	0.0	0.147991022331	0.0	0.0	0.0	0.0	0.0	0.0	0.0	0.0	0.0	0.0	0.0	0.0	0.0	0.0	0.0	0.0	0.0	0.0	0.175743414688	0.0	0.0	0.0	0.0	0.0	0.0	0.0	0.0	0.0	0.0	0.0	0.0	0.0	0.0	0.0	0.0	0.0	0.0	0.101666418702
FPKM1_group_1404_transcript_1	0.287580423323	0.0186700052888	1.15278695989	0.0	0.0	0.0	0.0	0.0	0.0	0.0	0.0	0.0	0.0	0.0	0.0	0.0	0.0	0.0	0.0	0.262227464767	0.0	0.127775057021	0.0	0.0	0.0	0.0	0.0	0.0	0.87328617588	0.0	0.0	0.0	0.0	0.0	0.0	0.0	0.0	0.0	0.0	0.0	0.0	0.0	0.0	0.0	0.0	0.0	0.0	0.0	0.0967371377948
FPKM1_group_20467_transcript_1	0.0912459969441	0.0106134396991	0.0	0.0	0.0	0.0	0.0	0.0	0.0	0.0	0.0	0.885533162579	0.0	0.44257888328	0.599304433365	1.06235579343	0.0	0.443539182304	0.426020573408	0.447209629835	0.0	0.0	0.0	0.0	0.0	0.0	0.0	0.0	0.0	0.427778544279	0.0	0.0	0.0	0.0	0.0	0.0	0.0	0.0	0.486356742544	0.338457897795	0.1985428138	0.0	0.0	0.235815809967	0.0	0.0	0.0	0.0	0.0
FPKM1_group_20467_transcript_2	0.057612777438	0.00412389675054	0.0	0.0	0.0	0.0	0.0	0.0	0.0	0.0	0.0	0.469196787949	0.25646188837	0.0	0.730340739511	2.06391411676	0.479246842347	0.129254264723	0.248298135405	0.173765187496	0.0	0.0	0.0	0.0	0.0	0.0	0.0	0.0	0.0	0.0	0.0	0.0	0.0	0.0	0.0	0.0	0.0	0.0	0.0	0.789055460522	0.92573577037	0.0	0.0	0.0	0.0	0.0	0.0	0.0	0.0
FPKM1_group_18736_transcript_1	0.0279529511364	0.0165525665773	0.0	0.269715510078	0.0	0.304326363444	0.746279317372	0.92443451225	0.0	0.663977762561	0.0401288264351	0.0	0.0	0.0	0.109246733732	0.0	0.0	0.0	0.0711873756083	0.0	0.0	0.0	0.0	0.0	0.0	0.0	0.0	0.0	0.0	0.0953081730776	0.0	0.0	0.0	0.0	0.0	0.0	0.0	0.0	0.0	0.0	0.0	0.0	0.0	0.0	0.0	0.0	0.0	0.13611840221	0.165405468768
FPKM1_group_27314_transcript_8	0.108988274128	0.00585099880845	0.0	0.0	0.0	0.0	0.0	0.0	0.0	0.0	0.0	0.177519468489	0.121289668004	0.487971589258	0.91606965543	0.0	0.0	0.183386392683	0.0	0.410897736814	0.247405660209	0.0	0.0	0.0	0.0	0.0	0.0	0.0	0.0	0.314435511179	0.0	0.0	0.0	0.0	0.0	0.0	0.0	0.0	0.0	0.0	0.0	0.0	0.0	0.130001023443	0.0	0.0	0.154749442436	0.0280671491736	0.33348130123
FPKM1_group_16823_transcript_1	0.018108820932	0.0126381574263	0.0	0.0	0.388354118256	0.0	0.0	0.0	0.0	0.0	0.0714910477105	0.0	0.261985682889	0.0	0.0324378763234	0.0	0.0	0.0	0.0	0.0	0.0	0.0	0.0	0.0	0.0	0.0	0.0	0.0	0.0	0.0	0.0	0.0	0.0	0.0	0.0	0.0	0.0	0.0	0.0	0.0	0.0	0.0	0.0	0.280802210638	0.347370337074	0.0	0.0	0.0606250422149	0.0
FPKM1_group_19194_transcript_1	0.0200963744489	0.0120216619421	0.0	0.0	0.0	0.0	0.0	0.0	0.0	0.0	0.0226678931765	0.0	0.0	0.0835502574778	0.143992524167	0.267402726542	0.0	0.0837315431959	0.0	0.0	0.0847213529105	0.0	0.0	0.0	0.0	0.0	0.0	0.0	0.187437032872	0.0	0.0	0.0	0.0	0.0	0.0	0.0	0.0	0.0	0.0	0.0	0.0	0.0	0.0	0.0	0.0	0.0	0.0	0.0	0.0
FPKM1_group_19194_transcript_2	0.0776946112594	0.0180743725568	0.0	0.0	0.0	0.0	0.713029248776	0.0	0.0	0.0	0.0	0.0	0.0	0.0	0.278344813336	0.0	0.0	0.0	0.0	0.0	0.0	0.0	0.0	0.0	0.0	0.0	0.0	0.0	0.0	0.0	0.0	0.0	0.0	0.0	0.0	0.0	0.0	0.0	0.0	0.0	0.0	0.0	0.0	0.0	0.0	0.0	0.0	0.0	0.0
FPKM1_group_19194_transcript_3	0.122611808394	0.0392199763879	0.0	0.0	0.0	0.0	0.0	0.0	0.0	0.0	0.0	0.0811319445829	0.0	0.0	0.164723590705	0.0	0.0	0.0	0.107337214784	0.450703455068	0.0	0.0	0.0	0.0	0.0	0.0	0.0	0.0	0.0	0.0	0.0	1.86217408974	0.0	0.0	0.0	0.0	0.0	0.0	0.0	0.0	0.0	0.0	0.0	0.0	0.0	0.0	0.0	0.0	0.0
FPKM1_group_19194_transcript_4	0.0571394835233	0.0265851207996	0.0	0.0	0.0	0.0	0.0	0.0	0.0	0.0	0.0250642831779	0.033608054714	0.0	0.0923829707818	0.113725024866	0.147835919475	0.0	1.20358448014	0.0444633122732	0.0	0.0	0.0	0.0	0.0	0.0	0.0	0.0	0.0	0.207252382625	0.0	0.0	0.0	0.0	0.0	0.0	0.0	0.0	0.0	0.203042135237	0.0	0.0	0.0	0.0	0.0	0.121785716881	0.0	0.0	0.0	0.0
FPKM1_group_561_transcript_1	0.0	0.00714952334819	0.0	0.0	0.0	0.0	0.0	0.0	0.0	0.0	0.121329454339	0.0	0.0	0.0	0.0	0.0	0.0	0.0	0.0	0.0	0.0	0.0	0.0	0.0	0.0	0.0	0.0	0.0	0.0	0.0	0.0	0.0	0.0	0.0	0.0	0.0	0.0	0.197128430158	0.0	0.0	0.0	0.0	0.0	0.0	0.0	0.0	0.0	0.0	0.250051609444
FPKM1_group_561_transcript_2	0.00477020003837	0.0187417440219	0.0	0.0	0.0	0.0	0.0	0.0	0.0	0.0	0.0	0.0336685879537	0.0	0.0308497888742	0.0303812962683	0.0493673981819	0.0	0.0	0.0296955983265	0.0	0.0	0.070883857281	0.027921480754	0.0	0.0313510861182	0.0	0.0132903091775	0.0	0.0	0.0596362740042	0.0	0.0	0.0	0.163829551467	0.0795810326786	0.0	0.0	0.0271974743337	0.0	0.0	0.0	0.0	0.0337410971193	0.0	0.0	0.0	0.03913332442	0.0	0.559653614188
FPKM1_group_20244_transcript_1	0.0	0.0	0.0	0.0	0.0	0.0	0.0	0.0	0.0	0.0	0.0	0.0	0.0	0.0	0.0	0.0	0.0	0.0	0.0	0.0	0.0	0.0	0.0	0.0	0.0	0.255054770969	0.471990169853	0.0	0.0	0.0	0.0	0.0	0.0	0.0	0.0	0.0	0.0	0.0	0.0	0.0	0.0	0.0	0.0	0.0	0.0	0.0	0.0	0.882230091934	1.02099964197
FPKM1_group_4495_transcript_1	0.0	0.0	0.0	0.0	0.0	0.0	0.0	0.0	0.0	0.0	0.0	0.0	0.0	0.0	0.0	0.0	0.0	0.0	0.0	0.0	0.0	0.0	0.0	0.0	0.0	0.0	0.0	0.0	0.0	0.0	0.0	0.0	0.0	0.0	0.0	0.0	0.0	0.0	0.0	0.0	0.0	0.0	0.0	0.0	0.0	0.0	0.0	0.0	0.0
FPKM1_group_20777_transcript_1	0.0114205047922	0.0	0.0	0.0	0.0	0.0	0.0	0.0	0.0	0.0	0.0300576850012	0.0	0.0	0.0	0.0272763513716	0.0	0.0	0.0	0.0	0.0	0.0	0.181827377391	0.802173666992	0.0	0.168882176709	0.0	0.0	1.2010184044	0.994167962192	0.0	0.0	0.0	0.0	0.0	0.285791651637	0.0	0.0	0.0	0.0	0.0	0.0	0.0	0.0	0.0	0.0	0.147410306931	0.0	0.0	0.0
FPKM1_group_8539_transcript_1	0.0	0.0	0.485848910297	0.299167203708	0.241791357152	1.01267220939	0.41388479383	0.0	0.588880459772	0.0	0.222553548907	0.0	0.0	0.0	0.0403919915905	0.0	0.0	0.0	0.0	0.0	0.0	0.0	0.0	0.0	0.0	0.0	0.0	0.0	0.0	0.0	0.0	0.0	0.0	0.0	0.0	0.0	0.0	0.0	0.0	0.0	0.0	0.0	0.0	0.0	0.0	0.0	0.0	0.0	0.0
FPKM1_group_33567_transcript_3	0.0416688567588	0.0534817859835	0.0	0.0	0.0	0.0	0.210984240605	0.0	0.0	0.0	0.113450148955	0.182546875312	0.0	0.167263699052	0.422104201181	0.0	0.466142436502	1.08957305965	0.0805029110883	0.0563379318835	0.0848040886067	0.0	0.0	0.0	0.127486252535	0.0	0.0	0.0	0.0	0.0	0.0	0.0	0.0	0.0	0.0	0.0	0.0	0.0737306530766	0.367617303446	0.127913287546	0.225105670725	0.0992300384092	0.0	0.0	0.0	0.111277507088	0.0	0.153930771249	0.155875270861
FPKM1_group_507_transcript_1	0.0	0.0171857789269	0.0	0.0	0.0	0.0	0.0	0.0	0.0	0.0	0.0972158598574	0.130354254058	0.712513363504	0.716644467906	0.970421823064	0.0	0.665732015311	0.0	1.20720683406	1.20690464955	0.726689428731	0.0	0.0	0.0	0.0	0.0	0.0	0.0	0.0	1.84714417446	0.0	0.0	0.0	0.0	0.0	0.0	0.0	0.0	0.0	0.0	0.0	0.0	0.0	0.0	0.0	1.4303117229	0.0	0.0	0.0890467377191
FPKM1_group_21266_transcript_1	0.0	0.00592698580597	0.0	0.0	0.0	0.0	0.0	0.0	0.0	0.0	0.0	0.0	0.0	0.0	0.0	0.0	0.0	0.0	0.0	0.0	0.0	0.0	0.0	0.0	0.0	0.0	0.0	0.0	0.0	0.0	0.0	0.0	0.0	0.0	0.0	0.0	0.0	0.326840643941	0.0	0.0	0.0	0.439876880221	0.0	0.0	0.0	0.493282109341	0.0	0.0	0.0
FPKM1_group_507_transcript_2	0.0	0.0	0.0	0.0	0.0	0.0	0.0	0.0	0.0	0.0	0.0	0.170244080436	0.155091706628	0.155990917877	0.441663252309	0.99849834137	0.0	1.95411729909	0.375386980667	0.420328176676	0.158177389314	0.0	0.0	0.249913510932	0.0	0.108944159913	0.0672020005042	0.0	0.0	0.904646429704	0.0	0.0	0.0	0.0	0.0	0.0	0.0	0.0	0.0	0.0	0.0	0.185084807525	0.0	0.498692450586	2.26201995454	1.24533516129	0.0	0.0	0.0
FPKM1_group_27050_transcript_2	0.102311840117	0.0604474049085	0.0	0.0	0.0	0.0	0.0	0.0	0.0	0.0	0.0	0.0343870493596	0.0	0.283572893757	0.325810899054	0.15126257986	0.0	0.0	0.045493918849	0.0636755433209	0.19169842546	0.0	0.0	0.0	1.00863295604	0.132031664001	0.16288696811	0.0	0.0	0.0609088655761	0.0	0.0	0.0	0.0	0.0	0.0	0.0	0.333334166669	0.207748409895	0.0722865377741	0.0848080231134	0.0	0.0	0.0	0.373825693871	0.0	0.0	0.0217473937305	0.234902542107
FPKM1_group_11834_transcript_1	0.0328086485582	0.0281811400586	0.0	0.0	0.0	0.0	0.0	0.0	0.0	0.0	0.0398535000101	0.0534385363977	0.0	0.0	0.0180828641597	0.0	0.0	0.0	0.0	0.0	0.0	0.0	0.0	0.117669397514	0.0	0.0	0.0	0.0	0.0	0.0	0.0	0.0	0.0	0.0	0.0	0.0	0.0	0.129502896656	0.0	0.0	0.0	0.0	0.0	0.0	0.0	0.0	0.0	0.0	0.0
FPKM1_group_31682_transcript_1	0.0480046231884	0.0111674854908	0.0	0.0	0.0	0.0	0.0	0.0	0.0	0.0	0.0	0.050823273605	0.0	0.279409507063	0.223572638608	0.670687915268	1.03823785748	0.0	0.067238973046	0.188221997549	0.0	0.596144637977	0.379331307862	0.0	0.0	0.0	0.0	0.0	0.0	0.540131473526	0.0	0.0	0.0	0.0	0.0	0.0	0.0	0.0	0.0	0.0	0.0	0.0	0.0	0.148875560289	0.0	0.0	0.0	0.0	0.0
FPKM1_group_31682_transcript_2	0.0192332248461	0.0232663246736	0.0	0.0	0.0	0.0	0.0	0.0	0.0	0.0	0.0303720137332	0.0407250545357	0.0	0.111946423418	0.096465579916	0.179142349481	0.207986864914	0.112189322583	0.377153507635	0.377059099665	0.34054661464	1.0288815049	0.202640602805	0.0	0.0	0.0	0.0	0.0	0.0	0.865622466069	0.255545739277	0.0	0.0	0.0	0.0	0.0	0.0	0.0	0.0	0.085609938854	0.100439305805	0.0	0.0	0.119295056807	0.0	0.148951852624	0.0	0.0257557368887	0.0
FPKM1_group_11834_transcript_2	0.0828027796944	0.0474158864477	0.0	0.0	0.0	0.0	0.0	0.0	0.0	0.0	0.0	0.134868687099	0.0	0.0	0.091275409568	0.0	0.0	0.0	0.178430694707	0.0	0.0	0.121690530496	0.0	0.0	0.0	0.517838474392	0.0	0.0	0.0	0.0	0.0	0.0	0.0	0.0	0.0	0.0	0.0	0.0	0.0	0.0	0.0	0.0	1.21643228056	0.0	0.0	0.0	0.0	0.0	0.0
FPKM1_group_17829_transcript_1	0.00651036150763	0.00605811381052	0.0	0.0	0.0	0.0	0.0	0.0	0.0	0.0	0.0	0.0	0.0	0.0	0.0	0.0	0.0	0.0	0.0	0.0	0.0	0.0	0.0	0.0	0.0	0.0	0.0	0.0	0.0	0.0	0.0	0.0	0.0	0.0	0.0	0.0	0.0	0.0	0.0	0.0	0.0	0.0	0.0	0.0	0.0	0.0	0.0	0.0	0.0
FPKM1_group_24966_transcript_1	0.0	0.0	0.0	0.0	0.0	0.0	0.0	0.0	0.0	0.0	0.0	0.0	0.0	0.0	0.0	0.0	0.0	1.65685003428	0.0	0.0	0.0	0.0	0.0	0.0	0.0	0.0	0.0	0.0	0.0	0.0	0.0	0.0	0.0	0.0	0.0	0.0	0.0	0.0	0.0	0.0	0.0	0.0	0.0	0.0	0.0	0.0	0.0	0.0760738946712	0.0
FPKM1_group_8776_transcript_1	0.00131487193988	0.00122353326289	0.0	0.0	0.0	0.0	0.0	0.0	0.0	0.0	0.0	0.0278415252188	0.0760905692035	0.153063474378	0.122475449032	0.0	0.0	0.076697794259	0.0736684369566	0.0515549975413	0.0	0.0	0.0	0.0	0.0	0.0	0.0	0.0	0.0	0.443834575431	0.0	0.0	0.0	0.0	0.0	0.0	0.0	0.0	0.0	0.0	0.0	0.0	0.0837044554095	0.0	0.0	0.101830355011	0.0	0.0	0.0
FPKM1_group_4582_transcript_1	0.0	0.0274513026803	0.0	0.0	0.0	0.0	0.0	0.0	0.0	0.0	0.174696169217	0.0	0.0	0.0	0.0	0.0	0.0	0.0	0.0	0.0	0.0	0.0	0.0	0.0	0.0	0.0	0.0	0.0	0.0	0.0	0.0	0.0	0.0	0.0	0.0	0.0	0.0	0.0	0.0	0.0	0.0	0.0	0.0	0.0	0.0	0.0	0.0	0.0	0.0
FPKM1_group_17434_transcript_1	0.0708578156156	0.0	0.0	0.0	0.0	0.0	0.0	0.0	0.0	0.0	0.0	0.0	0.0	0.0	0.0895947008933	0.0	0.0	0.0	0.0	0.0	0.246003928423	0.0	0.219575157431	0.0	0.0	0.0	0.0	0.0	0.0	0.0	0.0	0.0	0.0	0.0	0.62582704452	0.0	0.0	0.0	0.0	0.0	0.0	0.0	0.0	0.0	0.0	0.0	0.0	0.0	0.0
FPKM1_group_26142_transcript_1	0.0665013198067	0.027073265673	0.0	0.0	0.0	0.0	0.0	0.0	0.0	0.0	0.0656344364574	0.0	0.0	0.0	0.0	0.0	0.0	0.0	0.0	0.0	0.0	0.0	0.0	0.0	0.0	0.0	0.0	0.0	0.0	0.0	0.0	0.0	0.0	0.0	0.0	0.0	0.0	0.0	0.0	0.0	0.0	0.0	0.0	0.0	0.0	0.0	0.0	0.166975751863	0.0
FPKM1_group_27063_transcript_2	0.050159376161	0.0242018587077	0.160109299984	0.0	0.0	0.0	0.0	0.0	0.0	0.0	0.0293366041741	0.0	0.0	0.0	0.0133109972287	0.0	0.0	0.0	0.0	0.0728409624353	0.0	0.0	0.0	0.0	0.0	0.0755181108488	0.0	0.0	0.0	0.0	0.0	0.0	0.0	0.0	0.0	0.0	0.0	0.190657042299	0.0	0.0	0.0	0.0	0.118264249499	0.0	0.0	0.0	0.137164278522	0.0	0.107485708661
FPKM1_group_10997_transcript_1	0.0	0.0	0.0	0.0	0.0	0.0	0.0	0.0	0.0	0.0	0.112244398579	0.0	0.0	0.0	0.0	0.0	0.0	0.621919070839	0.199118311484	0.0	0.0	0.0	0.0	0.0	0.0	0.0	0.0	0.0	0.0	0.0	0.0	0.0	0.0	0.0	0.0	0.0	0.0	0.364735211355	0.0	0.0	0.0	0.0	0.0	0.0	0.0	0.0	0.0	0.0	0.0
FPKM1_group_4520_transcript_1	0.394832520607	0.204113972194	0.0	0.0	0.0	0.0	0.0	0.0	0.0	0.0	0.053290345197	0.0	0.0	0.0	0.0	0.0	0.0	0.0	0.0	0.0	0.0	0.0	0.0	0.0	0.898251760982	1.92051562636	0.16923806549	0.0	0.440648987829	0.0	0.0	0.0	0.0	0.0	0.0	0.0	0.0	0.0	0.0	0.0	0.0	0.0	0.0	0.0	0.0	0.0	0.0	0.0451906851373	0.0
FPKM1_group_12992_transcript_1	0.0386178924075	0.0359352682724	0.0	0.0	0.0	0.0	0.567054756901	0.0	0.0	0.0	0.243932708723	0.163541557584	0.0	0.0	0.0276701044753	0.0	0.0	0.563155064146	0.0	0.151417433724	0.0	0.0737808728205	0.0	0.0	0.0	0.0	0.0	0.0	0.0	0.144838404756	0.0	0.0	0.551621616353	1.19367673195	0.0	0.0	0.0	0.0	0.0	0.0	0.0	0.533394012236	0.0	0.47905888954	0.0	0.299076554482	0.285128893936	0.10342854971	0.0279293573686
FPKM1_group_17740_transcript_2	0.0	0.0	0.0	0.0	0.0	0.0	0.0	0.0	0.0	0.0	0.0170466548099	0.0	0.0	0.0	0.00773463668753	0.0	0.0	0.0	0.0	0.0	0.0	0.0	0.0	0.0	0.0	0.0	0.0	0.0	0.0	0.0	0.0	0.0	0.0	0.0	0.0	0.0	0.0	0.0	0.0	0.0	0.0	0.0	0.137439890834	0.0	0.0	0.0	0.0	0.0	0.0
FPKM1_group_23064_transcript_1	0.0	0.00384588123926	0.0	0.0	0.0	0.0	0.0	0.0	0.0	0.0	0.0	0.0	0.0	0.0	0.0	0.0	0.0	0.0	0.0	0.0	0.0	0.0	0.0	0.0	0.0	0.0	0.0	0.65195732205	0.0	0.0	0.0	0.0	0.0	0.0	0.0	0.0	0.0	0.0	0.0	0.0	0.0	0.0	0.0	0.0	0.0	0.0	0.0	0.0553458952805	0.0
FPKM1_group_17766_transcript_1	0.0	0.00159386929124	0.0	0.0	0.0	0.0	0.0	0.0	0.0	0.0	0.0270484173526	0.0	0.0	0.0	0.0122727704367	0.0	0.0	0.0	0.0	0.0	0.0	0.0	0.0	0.0	0.0506580995716	0.0	0.0	0.0	0.0	0.0	0.0	0.0	0.0	0.0	0.0	0.0	0.0	0.0	0.0	0.0	0.0	0.0	0.0	0.0	0.0	0.0	0.0	0.0	0.0
FPKM1_group_5937_transcript_1	0.0	0.00154355549175	0.0	0.0	0.0	0.0	0.0	0.0	0.0	0.0	0.026194577797	0.0	0.0	0.0	0.0	0.0	0.0	0.0	0.0	0.0	0.0	0.0	0.0	0.0	0.0	0.0	0.0	0.0	0.0	0.248854260257	0.0	0.0	0.0	0.0	0.0	0.0	0.0	0.0	0.0	0.0	0.0	0.0	0.0	0.205773886037	0.0	0.0	0.0	0.0	0.0
FPKM1_group_9356_transcript_1	0.0100432880596	0.00467281133508	0.0	0.0	0.0	0.0	0.0	0.0	0.0	0.0	0.0	0.0	0.0	0.0	0.251864056777	0.0	0.0	1.46458757297	0.140674028932	0.196894342146	0.0	0.0959403158519	0.0	0.0	0.0	0.0	0.0	0.0	0.0	0.188339359085	0.0	0.0	0.0	0.0	0.0	0.0	0.0	0.0	0.0	0.223520830114	0.262239143142	0.0	0.0	0.0	0.0	0.0	0.0	0.201738621705	0.036317696783
FPKM1_group_9322_transcript_1	0.037726710275	0.0105317978552	0.0	0.0	0.0	0.0	0.0	0.0	0.0	0.0	0.0595758730921	0.0	0.0	0.0	0.0	0.0	0.0	0.0	0.0	0.0	0.0	0.0	0.198743668136	0.527701990391	0.0	0.0	0.0	0.0	0.0	0.0	0.0	0.0	0.0	0.0	0.0	0.0	0.0	0.0	0.0	0.0	0.0	0.0	0.0	0.0	0.289475280895	0.0	0.278548996384	0.0	0.027284833737
FPKM1_group_24457_transcript_2	0.0315420036725	0.027624387817	0.159907396706	0.0	0.0	0.0	0.0	0.0	0.0	0.0	0.0292996097174	0.0	0.0	0.0	0.172824750903	0.0	0.0	0.0	0.0	0.0727491075015	0.109507423371	0.0	0.0	0.0	0.0	0.0	0.0	0.0	0.0	0.139176373801	0.0	0.0	0.0	0.0	0.0	0.0	0.0	0.0	0.23735190336	0.0	0.0	0.0	0.0	0.0	0.0	0.0	0.0	0.0745389863298	0.0134187706903
FPKM1_group_23485_transcript_1	0.93985567257	0.445735349556	1.10165740565	0.321327737316	0.403980621414	0.161138513428	0.296361951138	0.664295778252	0.63250123457	0.263678411881	0.308094707211	0.270662399486	0.272527402182	0.43074035348	0.964088688167	0.125325923505	0.0727526070687	0.33356701879	0.150772713223	0.633086883388	0.277949568877	0.179948411351	0.177206288461	0.0	1.61167805674	0.30082934692	0.269914207786	0.106125654618	0.614934024168	1.71580859187	0.536330563915	0.326966095318	0.0	0.415903827045	0.202027386114	0.0	0.147950927195	0.863056570079	0.430315636407	0.209621043696	0.175665452539	0.278769710099	0.0	0.166914894298	0.309726637995	0.156307499668	0.248363302674	0.153156542404	0.350323791191
FPKM1_group_32623_transcript_2	0.196094551687	0.0965339339094	0.0	0.0	0.0	0.0	0.0	0.0	0.0	0.0	0.0	0.0	0.0	0.0	0.00906475477653	0.0	0.0	0.0	0.0	0.0	0.0	0.0	0.0	0.0	0.0	0.0	0.0	0.0	0.0	0.0	0.0	0.0	0.0	0.0	0.0	0.0	0.0	0.0	0.0	0.0	0.0	0.0	0.0	0.0	0.0	0.0	0.0	0.0	0.0182993725837
FPKM1_group_29263_transcript_1	0.0122697014654	0.021883304786	0.0	0.0	0.0	0.0	0.0	0.0	0.0	0.0	0.0	0.173201760777	0.473358426345	1.1902573164	1.19416017945	0.285706526796	0.33170941972	0.0298209978373	0.458290373617	0.040090369874	0.84485852277	0.0	0.0	0.0	0.0302399635386	0.0	0.0	0.0	0.0	0.0766969175982	0.0	0.0	0.0	0.0	0.0	0.0	0.0	0.0	0.0	0.0	0.0	0.0	0.0	0.0	0.0	0.0	0.0	0.0	0.0813425550603
FPKM1_group_6105_transcript_1	0.0305116942546	0.438501353096	1.1687241068	0.539741752311	1.74490905668	0.0	0.497806134514	1.58565774962	0.0	0.0	0.0535359228247	0.0	0.0	0.0	0.340074509842	0.31576934874	0.0	0.296629602912	0.0	0.664631823142	0.0	0.0	0.0	0.158067416476	1.60425096892	0.0	0.425044911023	1.60435580633	0.442679628326	1.01720612372	3.15310468624	1.64763790429	0.96851537249	1.04790514948	0.509025222847	0.0	0.0	0.0	0.0	0.0	0.0	0.234128016892	0.0	0.420556306255	0.0	0.0	0.0	0.0	0.0
FPKM1_group_17766_transcript_5	0.00049842198534	0.00185519474414	0.0	0.0	0.0	0.0	0.0	0.0518048376493	0.0	0.0	0.0157415924837	0.0	0.0	0.0290105060687	0.0	0.0	0.0	0.0	0.0	0.0	0.0	0.0	0.0	0.0	0.0884457470163	0.0	0.0	0.235870738465	0.195246909241	0.0	0.0	0.0	0.0	0.0	0.0	0.0	0.0	0.0511518893973	0.0	0.0221855024469	0.0	0.0	0.0	0.0	0.0	0.0	0.0	0.0	0.0
FPKM1_group_28051_transcript_2	0.00155150267212	0.00192496832503	0.0	0.0	0.0	0.0	0.0	0.0	0.0	0.0	0.0163336312871	1.02936332923	0.748201642696	1.11375870469	1.22283382625	3.99811721627	0.111852338601	1.77984712646	0.898237050822	2.51443417885	0.183141061652	0.029642016743	0.0544885979424	0.0723387614244	0.0	0.0	0.0	0.0	0.0	0.620692383403	0.0	0.0	0.0	0.0	0.0	0.0	0.0	0.0	0.0	0.0460397913696	0.0540148112061	0.0	0.0	0.0	0.0	0.0	0.0	0.0	0.0
FPKM1_group_25212_transcript_1	0.0181696971824	0.00939306888843	1.28755294367	3.57843054556	17.7338433803	14.2163171086	3.3201647347	4.38555530664	20.7095553788	12.5545367229	3.16255677578	0.0	0.0	0.0	0.0	0.0	0.0	0.0	0.0	0.0	0.0	0.0	0.0	0.0	0.0	0.0	0.0	0.0	0.0	0.0	0.107295549148	0.0	0.173025111825	0.124805388275	0.0	0.0	0.0177589834125	0.0	0.0	0.0	0.0	0.0	0.0	0.0250441049554	0.0	0.0	0.0596235502688	0.00540700843026	0.00292016606955
FPKM1_group_32078_transcript_1	0.134339894414	0.175606281629	0.0	0.0	0.0	0.0	0.0	0.0	0.0	0.0	0.303059876164	1.21909565425	0.740394321207	0.930858846899	0.664623879018	0.893764547955	0.345891199259	0.373151442504	0.537619441007	0.877891947263	0.0	1.34441581735	0.0	0.0	0.0	0.26004497301	0.882245393576	0.0	0.0	0.479855932278	0.424983675102	1.55451054448	0.456886599631	0.0	0.0	0.0	0.281364067631	0.0	0.818348084194	0.142373050485	0.16703493248	0.220894694198	0.0	1.58714292969	0.490849389344	0.0	0.0	0.0856658205211	0.0
FPKM1_group_16248_transcript_2	0.0174467395343	0.00270579786794	0.0	0.0	0.0	0.0	0.0	0.0	0.0	0.0	0.0229590815276	0.0307852437943	0.0	0.0	0.177094137042	0.0	0.157223272391	0.0	0.0	0.0570059706015	0.0	0.0	0.0	0.0	0.0	0.0	0.0	0.229344670602	0.0	0.109058166427	0.0	0.0	0.0	0.0	0.0	0.0	0.0	0.0	0.0	0.0	0.0	0.0	0.0	0.360714302203	0.0	0.0	0.0	0.0389390093278	0.0210298125641
FPKM1_group_31661_transcript_1	0.00674927385653	0.00628042991366	0.0	0.0	0.0	0.0	0.0	0.0	0.0	0.0	0.106580690394	0.285822630457	0.0	0.0	0.531951412184	0.0	0.0	2.55899727772	0.0	0.0	0.398345810703	0.0	0.0	0.0	0.0	0.0	0.0	0.0	0.0	0.0	0.0	0.0	0.0	0.0	0.0	0.0	0.0	0.0	0.0	0.0	0.0	0.0	0.0	0.0	0.0	0.0	0.0	0.0	0.0
FPKM1_group_32248_transcript_1	0.0828522511087	0.0119633043598	0.0	0.0758083885123	0.0	0.0	0.0	0.0	0.0	0.0	0.0225578548601	0.0604944984851	0.0826653853774	0.415723368518	0.0204705044759	0.0	0.154475681223	0.0	0.0400169810458	0.0	0.0	0.0	0.0	0.0666031638357	0.211239356952	0.0580682949439	0.0358193187153	0.0	0.0	0.0535761477786	0.0	0.0	0.0	0.0	0.0	0.0	0.0	0.0	0.913689608566	0.0	0.0	0.0986519993505	0.0	0.0	0.65764287116	0.0	0.0	0.0765170435722	0.0929803557446
FPKM1_group_21265_transcript_1	0.00150290265651	0.0	0.0	0.0	0.0	0.0	0.0	0.0	0.0	0.0	0.0237329831521	0.0	0.0	0.0	0.0	0.0	0.0	0.0	0.0	0.0	0.0	0.0	0.0	0.0	0.0	0.0	0.0	0.0	0.0	0.0	0.0	0.0	0.0	0.0	0.0	0.0	0.0	0.0	0.0	0.0	0.0	0.0	0.0	0.0	0.0	0.0	0.0	0.0	0.0
FPKM1_group_35394_transcript_1	0.0	0.00166764156051	0.0	0.0	0.0	0.0	0.0	0.0	0.0	0.0	0.0	0.0	0.0	0.0	0.0	0.0	0.0	0.0	0.0	0.0	0.0	0.102718072636	1.22732082515	0.0	0.0	0.0	0.0	0.0	0.234010911929	0.0	0.0	0.0	0.255990055823	0.0	0.0	0.0	0.0	0.0	0.0	0.0	0.0	0.0	0.0	0.0	0.0	0.0	0.0	0.0	0.0
FPKM1_group_33086_transcript_1	9.77458212647	4.72220324852	0.403842565565	0.0	0.0	0.561162307114	0.688050517131	0.730547200991	0.0	0.612170580451	0.443973066992	0.198437367642	0.271163525283	0.0	0.503613525722	0.0	0.0	0.0	0.0	0.0	0.0	2.05905028193	0.493694462249	0.0	2.07875672924	0.571436405658	0.0	6.65245624155	3.67113933809	0.351486829375	1.86776264854	0.0	0.0	1.44837845501	0.0	0.0	0.0	0.0	1.79828082195	4.17143969575	3.67051284749	0.0	0.298297087908	0.290639230756	1.43815744649	1.81446126206	0.0	0.0	0.338888062339
FPKM1_group_33086_transcript_2	4.89402195384	2.80466187703	0.0931716132164	0.229486084255	0.185474046191	0.388401831963	0.158742000279	0.730368276866	0.112930051433	0.282471068716	0.187788755007	0.160237080851	0.187682616324	0.251694383291	0.170412061508	0.604161193327	0.233813301483	0.0	0.0	0.0847759621583	0.0	1.21860414411	0.170852381866	0.0504050394936	0.639460801352	0.615242331441	0.623482483737	1.36427219192	1.97628319009	0.283823677798	0.4309165846	0.525404004746	0.772108140449	1.33663728104	0.486958736331	0.0	0.142646000489	0.0554740549232	2.90420370805	1.44360624298	1.18556755897	0.0	0.550567439255	0.268216659683	0.912453310096	2.76288722961	0.558735312365	0.0579078287137	0.273650242844
FPKM1_group_23937_transcript_1	0.0	0.0	0.0	0.0	0.0	0.0	0.0	0.0	0.0	0.0	0.0	0.0	0.0	0.0	0.0	0.0	0.0	0.0	0.0	0.0	0.0	0.0	0.0	0.0	0.0	0.0	0.0	0.0	0.0	0.0	0.0	0.0	0.0	0.0	0.0	0.0	0.0	0.0	0.0	0.0	0.0	0.0	0.0	0.0	0.0	0.0	0.0	0.0	0.0
FPKM1_group_3870_transcript_1	0.0	0.00709395710455	0.0	0.0	0.0	0.0	0.0	0.0	0.0	0.0	0.0	0.0	0.0	0.0	0.0	0.0	0.0	0.0	0.0	0.0	0.0	0.0	0.0	0.0	0.225467914674	0.0	0.0	0.0	0.0	0.0	0.0	0.0	0.0	0.0	0.0	0.0	0.0	0.0	0.0	0.0	0.0	0.0	0.0	0.0	0.0	0.0	0.0	0.0	0.0
FPKM1_group_33523_transcript_1	0.0	0.0	0.0	0.0	0.0	0.0	0.0	0.0	0.0	0.0	0.0	0.240576576987	0.328746513277	0.330652563377	1.34322866243	4.23301613446	0.61432413768	0.0	0.0	0.0	0.0	0.542673987347	0.299266527309	0.0	0.0	0.0	0.0	0.0	0.0	0.639190334501	0.0	0.0	0.0	0.0	0.852961184231	0.0	0.0	0.0	0.0	0.0	0.0	0.0	0.0	0.352357986322	0.871778838217	0.0	0.0	0.0760738946712	0.287596896147
FPKM1_group_16844_transcript_1	0.0	0.0	0.0	0.0	0.0	0.0	0.0	0.0	0.0	0.0	0.0	0.0	0.0	0.0	0.0	0.0	0.0	0.0	0.0	0.0	0.0	0.0347043364748	0.191382791538	0.0	0.805839028371	0.0	0.136644067692	1.43269633734	0.237188837893	0.0	0.0	0.882808457358	0.0	0.0	0.0	0.0	0.0	0.0	0.0	0.0	0.0	0.0	0.0	0.112667553651	0.0	0.0	0.0	0.0	0.0
FPKM1_group_2843_transcript_1	0.046123564286	0.0	0.0	0.0	0.0	0.0	0.0	0.0	0.0	0.0	0.0	0.0	0.0	0.0	0.0	0.0	0.0	0.0	0.0	0.0	0.0	0.0	0.0	0.0	0.0	0.0	0.0	0.0	0.0	0.0	0.0	0.0	0.0	0.0	0.0	0.0	0.0	0.0	0.0	0.0	0.0	0.0	0.0	0.0	0.0	0.0	0.0	0.0	0.0
FPKM1_group_27063_transcript_1	0.0810484835145	0.0116028281456	0.0	0.0	0.0	0.0	0.0	0.0	0.0	0.0	0.0	0.0	0.0	0.0	0.0	0.0	0.0	0.0	0.0	0.0	0.0	0.0	0.0	0.0	0.0	0.0	0.0	0.0	0.0	0.0	0.0	0.0	0.0	0.0	0.0	0.0	0.0	0.0	0.0	0.0	0.0	0.0	0.0	0.0	0.0	0.0	0.460314019448	0.0	0.0901786877749
FPKM1_group_5775_transcript_1	0.012010952659	0.0279415045138	0.0	0.0	0.0	0.0	0.0	0.0	0.0	0.0	0.0	0.127161904979	0.0	0.0	0.0430298359392	0.0	0.0	0.0	0.0	0.0	0.0	0.0	0.0	0.0	0.0	0.0	0.0	0.0	0.0	0.0	0.0	2.91867285902	0.0	0.0	0.901701823329	0.0	0.0	0.0	0.0	0.0	0.0	0.0	0.0	0.0	0.0	0.0	0.0	0.160841948733	0.477763007068
FPKM1_group_28269_transcript_1	0.03251583869	0.00756427470264	0.0	0.0	0.0	0.0	0.0	0.0	0.0	0.0	0.0	0.0	0.0	0.0	0.213564287028	0.0	0.293020168801	0.0	0.075906980621	0.0	0.319850411541	0.0	0.0	0.0	0.0	0.0	0.0	0.0	0.0	0.0	0.0	0.0	0.0	0.0	1.62738082295	0.0	0.0	0.0	0.0	0.0	0.0	0.0	0.0	0.0	0.0	0.0	0.0	0.0362857066664	0.117581051463
FPKM1_group_28269_transcript_2	0.068642716261	0.0166628850448	0.0	0.0	0.0	0.0	0.0	0.0	0.0	0.0	0.0	0.0	0.0	0.0	0.235223951027	0.0	0.0	0.0	0.0	0.0	0.0	0.0570192952223	0.0	0.0	0.0	0.0	0.0	0.0	0.0	0.0	0.0	0.0	0.0	0.0	1.79242958796	0.0	0.0	0.0	0.0	0.0	0.0	0.0	0.0	0.0	0.0	0.0	0.0	0.0799315972408	0.0863374049285
FPKM1_group_28185_transcript_1	0.031698564468	0.044244895837	0.0	0.140184273192	0.0	0.316346435249	0.0	0.411834508278	0.0	0.0	0.0834276140248	0.0	0.152864177628	0.0	0.0378538951709	0.0	0.285655209442	0.0	0.0	0.0	0.0	0.0	0.0	0.0	0.0	0.0	0.0	0.833381711489	0.0	0.495362946247	0.0	1.28379685899	0.0	0.0	0.793238587848	0.0	0.0	0.0	0.0	0.0	0.0	0.0	0.0	0.327686601283	0.202684667054	0.0	0.0	1.13195770024	0.286564232247
FPKM1_group_6623_transcript_1	0.0407834586555	0.0291926166562	0.0	0.0	0.0	0.0	0.0	0.0	0.0	0.0	0.0495407047034	0.0664278608099	0.0	0.0	0.0224782725056	0.0	0.0	0.0	0.0	0.123006486671	0.0	0.0	0.0	0.0	0.0	0.127527385485	0.0	0.0	0.0	0.0	0.0	0.0	0.0	0.0	0.0	0.0	0.0	0.0	0.0	0.0	0.0	0.43331155365	0.0	0.0	0.0	0.0	0.0	0.0	0.0
FPKM1_group_15519_transcript_1	0.00360034673913	0.00558374274542	0.0	0.0	0.102948685508	0.0	0.0	0.0	0.0	0.0	0.0189515420113	0.0254116368025	0.0694497120218	0.0	0.0171978952775	0.0	0.0	0.0	0.0	0.0	0.0	0.0	0.0	0.0	0.0	0.0	0.0	0.0	0.0	0.0450109561272	0.0	0.0	0.0	0.0	0.0	0.0	0.0	0.0	0.0	0.0	0.0	0.165761108207	0.0	0.0	0.0920843063207	0.0	0.0	0.257137210047	0.225667385068
FPKM1_group_6034_transcript_1	0.075764248235	0.0958816612153	0.0	0.0804146654662	0.0	0.0	0.0	0.0	0.0	0.0	0.0239285175138	0.0	0.0	0.0	0.0108571676675	0.0	0.0	0.0	0.0	0.0	0.0	0.0	0.0	0.0	0.0	0.0	0.0	0.0	0.0	0.170494641231	0.0	0.0	0.0	0.0	0.0	0.0	0.0666464835789	0.155510172504	0.0	0.0	0.0	0.0	0.0	0.0	0.0	0.0	0.0	0.0	0.0
FPKM1_group_9862_transcript_2	0.0949252710145	0.0694030918569	0.0	0.0	0.0	0.0	0.0	0.0	0.0	0.0	0.0	0.0	0.0	0.0	0.145746218504	0.0	0.0	0.0	0.0	0.0	0.0	0.129541532464	0.714378161964	0.0	0.0	0.0	0.0	0.0	0.885359256652	0.0	0.0	0.0	0.96851537249	0.0	0.0	0.0	0.0	0.0	0.0	0.0	0.0	0.0	0.0	0.0	0.0	0.0	0.0	0.0	0.0
FPKM1_group_6102_transcript_1	0.0617738881983	0.0	0.0	0.0	0.0	0.0	0.0	0.0	0.0	0.0	0.0	0.0	0.0	0.0	0.0	0.0	0.0	0.1637878469	0.0	0.0	0.0	0.0	0.0	0.0	0.0	0.0	0.0	0.0	0.0	0.0	0.0	0.0	0.0	0.0	0.0	0.0	0.0	0.0	0.0	0.0	0.0	0.0	0.0	0.0	0.0	0.0	0.0	0.0	0.0
FPKM1_group_9862_transcript_1	0.108186889759	0.0134228796194	0.0	0.0	0.0	0.0	0.0	0.0	0.0	0.0	0.0	0.458156863527	0.0	0.0	0.361745924685	0.0	0.0	0.0	0.0	0.0	0.0	0.137796630121	0.0	0.0	0.0	0.0	0.0	0.0	0.941779209282	0.0	0.958296522289	0.0	0.0	0.0	0.0	0.0	0.0	0.0	0.0	0.0	0.0	0.0	0.0	0.0	0.0	0.0	0.0	0.0	0.0
FPKM1_group_1380_transcript_1	0.034217248854	0.0573125743749	0.0	0.0	0.0	0.0	0.0	0.355646234281	0.0	0.0	0.0	0.0	0.0	0.0	0.0	0.0	0.0	0.0	0.0	0.0	0.0	0.130746569975	0.0	0.0	0.0	0.0	0.514798580607	0.0	0.0	0.0	0.0	0.0	0.0	0.0	0.0	0.0	0.0	0.0	0.0	0.0	0.0	0.0	0.0	0.0	0.0	0.0	0.0	0.0	0.247467096684
FPKM1_group_9923_transcript_1	0.00112230488232	0.00626605822049	0.0	0.0	0.0	0.0	0.0	0.0	0.0	0.0	0.0	0.0	0.0	0.0	0.0	0.104533865258	0.0	0.0327325826758	0.0	0.0440046088854	0.0	0.0	0.0	0.0	31.0349447311	17.3819534591	8.21740526074	15.5793432381	12.1633909775	0.0	0.0	0.0	0.0	0.0	0.0	0.0	0.0	0.0	0.0	0.0	0.0	0.0	0.0	0.0	0.0	0.0	0.0	0.0	0.0
FPKM1_group_33338_transcript_1	0.0	0.0	0.0	0.0	0.0	0.0	0.0	0.0	0.0	0.0	0.0	0.0	0.0	0.0	0.0423385935948	0.550377097803	0.0	13.95946059	0.0	0.0	0.0	0.0	0.0	0.0	0.0	0.0	0.0	0.0	0.0	0.0	0.0	0.0	0.0	0.0	0.0	0.0	0.0	0.0	0.0	0.0	0.0	0.0	0.0	0.0	0.0	0.0	0.0	0.0	0.0
FPKM1_group_6052_transcript_1	0.0	0.0	0.0	0.0	0.0	0.0	0.0	0.0	0.0	0.0	0.0944495549021	0.0	0.0	0.0	0.0	0.0	0.0	0.0	0.0	0.0	0.0	0.0	0.0	0.0	0.0	0.0	0.0	0.0	0.0	0.0	0.0	0.0	0.0	0.0	0.0	0.0	0.0	0.0	0.0	0.0	0.0	0.0	0.0	0.0	0.0	0.0	0.0	0.0	0.0
FPKM1_group_19364_transcript_1	0.0	0.00793700707929	0.0	0.0	0.0	0.0	0.0	0.0	0.0	0.0	0.0	0.0	0.0	0.0	0.0	0.0	0.0	0.0	0.0	0.0	0.0	0.0	0.0	0.0	0.0	0.0	0.106938835585	0.0	0.0	0.159951977426	0.0	0.0	0.0	0.0	0.0	0.0	0.0	0.0	0.0	0.0	0.0	0.0	0.0	0.0	0.327232926229	0.0	0.0	0.0	0.0
FPKM1_group_22551_transcript_1	0.307731597537	0.0559286650808	0.0	0.0	0.0	0.0	0.0	0.0	0.0	0.0	0.0	0.0	0.0	0.0	0.0	0.0	0.0	0.0	0.0	0.0	0.0	0.0	0.0	0.0	0.0	0.0	0.0	0.0	0.0	0.0901690068822	0.0	0.0	0.0	0.0	0.0	0.0	0.0	0.0	0.0	0.0	0.0	0.0	0.0	0.0	0.0	0.0	0.0	0.0	0.0
FPKM1_group_7265_transcript_3	0.0	0.0118796852163	0.0	0.0	0.0	0.0	0.0	0.0	0.0	0.0	0.10080082649	0.0	0.0	0.0	0.0	0.0	0.0	0.0	0.0	0.0	0.0	0.0	0.0	0.0	0.0	0.0	0.0	0.0	0.0	0.0	0.0	0.0	0.0	0.0	0.0	0.0	0.0	0.0	0.0	0.0	0.0	0.0	0.0	0.0	0.0	0.0	0.0	0.0	0.0
FPKM1_group_7265_transcript_2	0.0	0.00648878540843	0.0	0.0	0.0	0.0	0.0	0.0	0.0	0.0	0.0	0.0	0.0	0.0	0.0	0.0	0.0	0.0	0.0	0.0	0.0	0.0	0.0	0.0	0.0	0.0	0.0	0.0	0.0	0.0	0.0	0.0	0.0	0.0	0.0	0.0	0.0	0.0	0.0	0.0	0.0	0.0	0.0	0.0	0.0	0.0	0.0	0.0	0.0
FPKM1_group_7265_transcript_1	0.00681176713298	0.02535432817	0.0	0.0	0.0	0.0	0.0	0.0	0.0	0.0	0.107567548638	0.0	0.0	0.0	0.0	0.0	0.0	0.0	0.0	0.0	0.0	0.0	0.0	0.0	0.0	0.0	0.0	0.0	0.0	0.0	0.0	0.0	0.0	0.0	0.0	0.0	0.0	0.0	0.0	0.0	0.0	0.0	0.0	0.0	0.0	0.0	0.0	0.0	0.0
FPKM1_group_965_transcript_8	0.0467529138548	0.0503295261991	0.0	0.0	0.0	0.0	0.0	0.0	0.0	0.0	0.0579055215101	0.0	0.0	0.0	0.00656841732405	0.0	0.0	0.0	0.0	0.0	0.0	0.017514338034	0.0	0.0	0.0	0.0	0.0	0.0	0.0	0.0343822007551	0.0	0.0	0.0	0.0	0.0	0.0	0.0	0.0	0.117271065025	0.0	0.0	0.0	0.0583584333977	0.0	0.0703397878811	0.0	0.0	0.0	0.0132599191993
FPKM1_group_965_transcript_4	0.0776336073246	0.0516005171298	0.0	0.0	0.0	0.0	0.0	0.0	0.0	0.0	0.0583783681053	0.078278057085	0.0	0.0	0.0	0.0	0.0	0.0	0.0	0.0	0.0	0.0	0.0	0.0	0.0	0.0	0.0	0.0	0.0	0.0	0.0	0.0	0.0	0.0	0.0	0.0	0.0	0.0	0.0	0.0	0.0	0.0	0.470679827152	0.0	0.283656682284	0.0	0.272950021582	0.0990107473359	0.0
FPKM1_group_965_transcript_5	0.0601131823253	0.0186457899771	0.0	0.0	0.0	0.0	0.0	0.0	0.0	0.0	0.0	0.0	0.0	0.0	0.0410206607203	0.0	0.0	0.0	0.0	0.112237436282	0.0	0.0	0.0	0.0	0.0	0.0	0.0	0.0	0.0	0.107360763058	0.0	0.0	0.0	0.0	0.0	0.0	0.0	0.0	0.0	0.0	0.0	0.0	0.0	0.0	0.0	0.0	0.211350405817	0.114998864124	0.0414050006126
FPKM1_group_965_transcript_6	0.0567720270376	0.036686326934	0.0	0.0	0.0	0.18885848278	0.0	0.0	0.0	0.0	0.0	0.0333919257447	0.0	0.0	0.0338981022672	0.0	0.0	0.0	0.0	0.0	0.0	0.0	0.0	0.0	0.0	0.0	0.0	0.0	0.0	0.11829245919	0.0	0.0	0.0	0.0	0.0	0.0	0.0	0.0	0.0	0.0	0.0	0.0	0.301174551779	0.0978142748739	0.0	0.0	0.0	0.0	0.0
FPKM1_group_965_transcript_7	0.0465287256027	0.0432965688356	0.0	0.0	0.0	0.0	0.0	0.0	0.0	0.0	0.0653115685338	0.0218936519465	0.0	0.0	0.0222255301583	0.0	0.0	0.0	0.0	0.0	0.0	0.0	0.0	0.0	0.0	0.0	0.0	0.0	0.0	0.0387796431567	0.0	0.0	0.0	0.0	0.0	0.0	0.0	0.0	0.0	0.0	0.0	0.0	0.197467221932	0.0641326201387	0.0	0.0	0.0	0.0	0.0
FPKM1_group_7195_transcript_1	0.0209692403904	0.0422772883024	0.0	0.0	0.0	0.0	0.0	0.0	0.0	0.0	0.0	0.0	0.0	0.0	0.0	0.0	0.0	0.0	0.0	0.0	0.0	0.0	0.0	0.0	0.0	0.0	0.0	0.0	0.0	0.131077036133	0.0	0.0	0.0	0.0	0.0	0.0	0.307428672471	0.0	0.0	0.0	0.0	0.0	0.0	0.0	0.0	0.0	0.0	0.0468008045602	0.0
FPKM1_group_965_transcript_1	0.0831853965074	0.0193517133735	0.0	0.0	0.0	0.0	0.0	0.0	0.0	0.0	0.0410505132613	0.0	0.0	0.0	0.0	0.0	0.0	0.0758169892013	0.0	0.0	0.0	0.0	0.0	0.0	0.0	0.0	0.0	0.0	0.0	0.0	0.0	0.0	0.0	0.0	0.0	0.0	0.0	0.0	0.0	0.0	0.0	0.0	0.165486370324	0.0	0.0	0.0	0.0	0.0348111991517	0.0
FPKM1_group_965_transcript_2	0.0642507292893	0.041851249119	0.0	0.0	0.0	0.0	0.0	0.0	0.0	0.0	0.0	0.0	0.0	0.0	0.0	0.0	0.0	0.0	0.0	0.0	0.0	0.0	0.0	0.0	0.0	0.0	0.0	0.0	0.0	0.0	0.0	0.0	0.0	0.0	0.0	0.0	0.0	0.0	0.0	0.0	0.0	0.0	0.0	0.0	0.0	0.0	0.0	0.0	0.0
FPKM1_group_965_transcript_3	0.0621146892126	0.0433498803539	0.0	0.0	0.0	0.0	0.0	0.0	0.0	0.0	0.0	0.0822022868597	0.0	0.0	0.0	0.0	0.0	0.0	0.0	0.0	0.0	0.0	0.0	0.0	0.0	0.0	0.0	0.0	0.0	0.0	0.0	0.0	0.0	0.0	0.0	0.0	0.0	0.0	0.0	0.0	0.0	0.0	0.0	0.0	0.0	0.0	0.0	0.0	0.0
FPKM1_group_2674_transcript_1	0.0	0.0123716902516	0.0	0.0	0.0	0.0	0.0	0.115156536702	0.0	0.0	0.0349918531716	0.0	0.0	0.0	0.0	0.0	0.0	0.0	0.0	0.0	0.0	0.0	0.0	0.0	0.0	0.0	0.0	0.0	0.0	0.0	0.0	0.0	0.0	0.0	0.0	0.0	0.0	0.0	0.0	0.0986319325652	0.0	0.0	0.0	0.0	0.0	0.0	0.0	0.059346803373	0.0
FPKM1_group_31205_transcript_1	0.0529846041812	0.0530965986052	0.0	0.0	0.349626283749	0.0	0.598470532906	0.0	0.0	0.0	0.193085239661	0.0	0.0	0.0	0.175218445514	0.0	0.44074778853	0.0	0.114175873898	0.0	0.0	0.0	0.0	0.0	0.120541018094	0.0	0.0	0.0	0.0	0.0	0.0	0.0	0.0	0.0	0.0	0.0	0.0	0.0	0.0	0.362834366888	0.0	0.0	0.0	0.50559954824	0.0	0.315645892681	0.0	0.109158663268	0.501103733176
FPKM1_group_10647_transcript_1	0.00568085598735	0.0	0.0	0.0	0.0	0.0	0.0	0.0	0.0	0.0	0.0	0.421009009728	0.0	0.165326281689	1.46534035901	0.264563508404	0.61432413768	0.0	0.636563559494	0.55685368966	1.17350522613	0.0	0.0	0.0	0.336025540788	0.0	0.0712237418471	0.0	1.48357497061	0.319595167251	0.0	0.0	0.0	0.0	0.0	0.0	0.0	0.0	0.0	0.0	0.0	0.0	0.0	0.0	0.0	0.0	0.0	0.0	0.0
FPKM1_group_17382_transcript_10	0.0	0.00174857435655	0.0	0.0	0.0	0.0	0.0	0.0	0.0	0.0	0.029673806521	0.0	0.0	0.0	0.0	0.0	0.0	0.0	0.0	0.0	0.0	0.0	0.0	0.0	0.0	0.0	0.0	0.0	0.0	0.0	0.0	0.0	0.0	0.0	0.0	0.0	0.0	0.0	0.0	0.0	0.0	0.0	0.0	0.0	0.0	0.0	0.0	0.0	0.0
FPKM1_group_35574_transcript_1	0.0611100386882	0.00437422914114	0.0	0.0	0.0	0.0	0.0	0.0	0.0	0.0	0.296927674197	0.0	0.0	0.0	0.0	0.0	0.0	0.0	0.0	0.0	0.0	0.0	0.0	0.0	0.0	0.0	0.0	0.0	0.0	0.0	0.0	0.0	0.0	0.0	0.0	0.0	0.0	0.0	0.0	0.0	0.0	0.0	0.0	0.0	0.0	0.0	0.0	0.0	0.0
FPKM1_group_35574_transcript_2	0.028806388719	0.00412389675054	0.0	0.0	0.0	0.0	0.0	0.0	0.0	0.578980609221	0.524877797573	0.0	0.0	0.0	0.0	0.0	0.0	0.0	0.0	0.0	0.0	0.0	0.0	0.0	0.0	0.0	0.0	0.0	0.0	0.0	0.0	0.0	0.0	0.0	0.0	0.0	0.0	0.0	0.0	0.0	0.0	0.0	0.0	0.0	0.0	0.0	0.0	0.0	0.0
FPKM1_group_34536_transcript_2	0.202576031259	0.0297637765473	0.0	0.565816233099	0.914602090096	0.0	0.0	0.0	0.556876086958	0.0	0.0841832989345	0.0	0.308497633836	0.0	0.572951619843	0.0	0.0	0.621919070839	0.0	0.0	0.0	1.01849683133	0.280833444105	0.0	0.0	0.216704144175	0.0	0.0	0.0	0.0	0.0	0.0	0.0	0.0	0.0	0.0	0.0	0.0	0.0	0.0	0.0	0.0	0.339366976823	0.0	0.0	0.0	0.0	0.142776367535	0.578319845513
FPKM1_group_34536_transcript_1	0.159212348213	0.0306522474891	0.0	0.0	0.470951822512	0.0	0.0	0.285313210337	0.0	0.0	0.0	0.348746269252	0.635413036856	0.95864567815	0.472043722617	0.0	0.0	0.0	0.461389818775	0.0	0.324027562438	1.36356963836	1.15686612796	0.0	0.324741100985	0.0	0.0	0.0	0.0	0.0	0.0	0.0	0.0	8.48490363569	0.0	0.0	0.0	0.0	0.0	0.244371653818	0.286701749779	0.0	0.0	0.0	0.0	0.0	0.0	0.0735191743278	0.635288666115
FPKM1_group_12310_transcript_1	0.0	0.0016923779001	0.0	0.0	0.0	0.0	0.0	0.0	0.0	0.0	0.143600682978	0.0	0.0	0.0	0.195469279452	0.0	0.0	0.159131332094	0.0	0.0	0.0	0.0	0.0	0.0	0.0	0.0	0.0	0.0	0.0	0.136423812638	0.0	0.0	0.0	0.0	0.0	0.0	0.0	0.186650652041	0.0	0.0	0.0	0.0	0.0	0.0	0.0	0.0	0.0	0.0	0.0131533809115
FPKM1_group_4550_transcript_1	0.0170802519155	0.0204348316594	0.0	0.0	0.0	0.0	0.0	0.0	0.0	0.0	0.0	0.0	0.0	0.0	0.0	0.0	0.0	0.0	0.0	0.0	0.0	0.0	0.0	0.0	0.0	0.0	0.122367821814	0.0	0.0	0.18302962591	0.0	0.0	0.0	0.0	0.0	0.0	0.0	0.0	0.312139401931	0.434438495677	0.254845999803	0.168510048642	0.0	0.0	0.0	0.0	0.0	0.163375942951	0.105881444353
FPKM1_group_20529_transcript_1	0.0	0.0708172614402	0.0	0.0	0.0	0.0	0.0	0.0	0.0	0.0	0.0	0.0	0.0	0.0	0.0	0.0	0.0	0.0	0.0	0.0	0.0	0.0	0.0	0.0	0.0	0.0	0.0	0.0	0.0	0.0	0.0	0.0	0.0	0.0	0.0	0.0	0.0	0.0	0.0	0.0	0.0	0.0	0.0	0.0	0.0	0.0	0.0	0.0	0.0
FPKM1_group_14543_transcript_1	0.00343370291884	0.00958553363719	0.0	0.0	0.0	0.0	0.0	0.0	0.0	0.0	0.0	0.0	0.0	0.0	0.123014116746	0.159911198778	0.0	0.0500728306743	0.0	0.134632537337	0.506647530533	0.0328010648128	0.0904434429091	0.0	0.0	0.139580732304	0.0430500563323	0.541649490431	0.896723261113	0.0643914028144	0.0	0.0	0.0	0.0	0.0	0.0	0.0	0.0	0.219626673704	0.229258821085	0.179314046536	0.0	0.0	0.0	0.0	0.0	0.0	0.0459816539553	0.0248333375903
FPKM1_group_6594_transcript_1	0.00408706027979	0.00380314922549	0.0	0.0	0.0	0.0	0.0	0.0	0.0	0.0	0.129081058366	0.0	0.0	0.0	0.0292841939031	0.0	0.0	0.0	0.0	0.0	0.0	0.0780847570683	0.0	0.0	0.0	0.0	0.0	0.0	0.0	0.1532873117	0.0	0.0	0.0	0.0	0.0	0.0	0.0	0.0	0.0	0.0	0.0	0.0	0.0	0.0	0.0	0.316522686827	0.0	0.0	0.295585698818
FPKM1_group_24680_transcript_1	0.00589125806096	0.0	0.0	0.0	0.0	0.0	0.0	0.0	0.0	0.0	0.0232578483543	0.0311858525724	0.0	0.0	0.0105528626678	0.0	0.0	0.0	0.0	0.0	0.0	0.0	0.0	0.0	0.0	0.0	0.0	0.0	0.0	0.0552386708828	0.0	0.0	0.0	0.0	0.0	0.0	0.0	0.075575764515	0.0	0.0	0.0	0.0	0.0	0.0	0.0	0.0	0.0	1.10448024856	0.0
FPKM1_group_5856_transcript_2	0.0	0.0	0.0	0.0	0.0	0.0	0.0	0.0	0.0	0.0	0.0771913305844	0.0	0.0	0.0	0.0	0.0	0.0	0.0	0.0	0.0	0.0	0.0	0.0	0.0	0.0	0.0	0.0	0.0	0.0	0.183333661834	0.0	0.0	0.0	0.0	0.0	0.0	0.0	0.0	0.0	0.0	0.0	0.0	0.0	0.0	0.0	0.0	0.0	0.0	0.0
FPKM1_group_3630_transcript_1	0.346816258028	0.0537873961891	0.452880591384	0.0	0.0	0.0	0.0	0.819256503968	0.0	0.0	0.0829806803782	0.556333334283	0.0	0.0	0.414162170915	0.0	0.0	0.0	0.441615969399	0.0	0.0	0.702762813615	0.553643075522	0.0	0.0	0.0	0.0	0.0	0.0	0.0	0.0	0.0	0.0	0.0	0.0	0.0	0.0	0.0	0.672214497731	0.23389858294	0.274414531931	0.0	0.0	0.0	0.0	0.0	0.0	0.914788583422	0.722073635683
FPKM1_group_15688_transcript_1	0.00690770751514	0.0	0.0	0.0	0.0	0.0	0.0	0.0	0.0	0.0	0.0	0.0	0.0	0.0	0.0	0.0	0.0	0.0	0.0	0.0	0.0	0.0	0.0	0.0	0.0	0.0	0.0	0.0	0.0	0.0	0.0	0.0	0.0	0.0	0.0	0.0	0.0	0.0	0.0	0.0	0.0	0.0	0.0	0.0	0.0	0.0	0.0	0.0	0.0999162925581
FPKM1_group_15688_transcript_2	0.00346198047229	0.0	0.0	0.0	0.0	0.0	0.0	0.0	0.0	0.0	0.0	0.0	0.0	0.0	0.0	0.0	0.0	0.0	0.0	0.0	0.0	0.0	0.0	0.0	0.0	0.0	0.0	0.0	0.0	0.0	0.0	0.0	0.0	0.0	0.0	0.0	0.0	0.0	0.0	0.0	0.0	0.0	0.0	0.0	0.0	0.0	0.0	0.0	0.0
FPKM1_group_12746_transcript_1	0.015487807376	0.0	0.0	0.0	0.0	0.0	0.0	0.0	0.0	0.0	0.0	0.0546573100348	0.0	0.0	0.0184952803598	0.0	0.0	0.0	0.0723113868021	0.0	0.0	0.147950066024	0.135982509777	0.0	0.0	0.0	0.0	0.0	0.0	0.0	0.0	0.0	0.0	0.0	0.0	0.0	0.113532869395	0.0	0.0	0.114897549515	0.134800120949	0.0	0.0	0.0	0.0	0.0	0.381172310841	0.0	0.0
FPKM1_group_33467_transcript_1	0.0359448298223	0.0356777516919	0.0	0.0	0.205562033279	0.0	0.0	0.0	0.0	0.0	0.0378413526155	0.101480999087	0.138673203483	0.139477221359	0.257548285141	0.0	0.0	0.139779856312	0.0671294633179	0.0	0.14143222595	0.0457825937208	0.252475669619	0.0	0.779590200085	0.19482196675	0.0	0.37800782842	0.0	0.0	0.0	0.0	0.0	0.0	0.0	0.0	0.21079392689	0.0	0.0	0.0	0.0	0.165491138976	0.152549325087	0.44589927585	0.0	0.0	0.0	0.0	0.207969091025
FPKM1_group_2857_transcript_1	0.0202478215696	0.00628042991366	0.0	0.0	0.0	0.0	0.0	0.701504040095	0.0	0.0	0.639484142364	0.0	0.0	0.0	0.193436877158	0.0	0.0	0.39369188888	0.0	0.0	0.0	0.0	0.0	0.0	0.0	0.0	0.0	0.0	0.0	0.0	0.0	0.0	0.0	0.0	0.0	0.0	0.296851997959	6.58029168009	0.0	0.0	0.0	0.0	0.0	0.0	0.517868621785	0.522698014943	0.0	0.0	0.0488123172359
FPKM1_group_2857_transcript_3	0.00933592449698	0.00694991736639	0.0	0.0	0.0	0.0	0.0	0.0	0.0	0.0	0.0589710418932	0.118609137258	0.108052470734	0.108678951668	0.10702852594	0.0	0.201916182309	0.0	0.0523064599965	0.0	0.0	0.0	0.0	0.0870574349629	0.0	0.0	0.0	0.0	0.0	0.0700297363096	0.0	0.0	0.0	0.0	0.0	0.0	0.164248059784	0.191624844544	0.477715886712	0.0	0.0	0.0	0.0	0.0	0.0	0.14460427317	0.137860543896	0.050007966294	0.0270078303488
FPKM1_group_2857_transcript_2	0.00270965322417	0.0	0.0	0.0	0.0	0.0	0.0	0.0	0.0	0.0	0.171157204463	0.0	0.0	0.157714574429	0.174734416659	0.0	0.0	0.158056780434	0.0	0.0	0.479775617311	0.0	0.0	0.0	0.0	0.0	0.0	0.0	0.0	0.0	0.0	0.0	0.0	0.0	0.0	0.0	0.238356300387	0.973298934168	0.0	0.0	0.0	0.0	0.0	0.168067621468	0.0	0.209849295134	0.0	0.0	0.0391936838211
FPKM1_group_30092_transcript_2	0.113444570383	0.12795642254	0.0	0.0	0.0	0.0	0.0	0.0	0.0	0.0	0.0542864264157	0.0	0.0	0.0	0.0	0.0	0.0	0.0	0.0	0.0	0.0	0.0	0.0	0.0	0.0	0.0	0.0	0.0	0.0	0.0	0.0	0.0	0.0	0.0	0.0	0.0	0.0	0.352804620329	0.0	0.0	0.0	0.0	0.0	0.0	0.0	0.0	0.0	0.230176854204	0.0497246969974
FPKM1_group_2155_transcript_1	0.00209294694271	0.0077902345444	0.0	0.0	0.0	0.0	0.0	0.0	0.0	0.0	0.0	0.0	0.0	0.0	0.0	0.0	0.0	0.122083686737	0.0	0.0	0.0	0.0	0.0	0.0	0.0618994417241	0.0	0.0	0.0	0.0	0.0	0.0	0.0	0.0	0.0	0.0	0.0	0.0	0.0	0.0	0.0	0.0	0.0	0.0	0.0	0.0	0.0	0.0	0.0280272243526	0.0454100362337
FPKM1_group_10863_transcript_2	0.0	0.0236428115117	0.0	0.0	0.0	0.0	0.0	0.0	0.0	0.0	0.0364750243421	0.0489084249919	0.0	0.134441152142	0.0165499368997	0.215139556284	0.0	0.0	0.0	0.0	0.0	0.0	0.0	0.0	0.0	0.0	0.0	0.0	0.0	0.173260383711	0.0	0.0	0.0	0.0	0.0	0.0	0.101591421594	0.0	0.0	0.10281256393	0.120621772277	0.159515791728	0.0	0.0	0.0	0.0	0.0	0.0	0.0
FPKM1_group_22170_transcript_1	0.0	0.00274926450036	0.0	0.0	0.0	0.0	0.0	0.0	0.0	0.0	0.0	0.0	0.0	0.0	0.0	0.0	0.0	0.0	0.0	0.0	0.0	0.0	0.0	0.0	0.0	0.0	0.0	0.0	0.0	0.0	0.0	0.0	0.0	0.0	0.0	0.0	0.0	0.0	0.0	0.0	0.0	2.85654986071	0.0	0.0	0.0	0.686434742516	0.0	0.0	0.0427352817568
FPKM1_group_26168_transcript_2	0.138291316854	0.0503864408906	0.0335733559935	0.0413463808142	0.267334050163	0.0466520954286	0.0	0.141712359701	0.162772359016	0.0	0.00615159928671	0.0	0.0	0.0	0.00279118607496	0.0	0.0	0.0	0.0	0.045822114574	0.0	0.052097852214	0.0	0.0	0.0115211298735	0.0	0.0	0.0	0.0	0.0584415485432	0.0	0.0	0.0	0.120410599649	0.0	0.0	0.0171336339833	0.239873514696	0.0	0.052018747596	0.0203431477206	0.0	0.0247988577186	0.0241622235788	0.0	0.0301689614132	0.115048036632	1.05897197779	0.0732507847745
FPKM1_group_15793_transcript_5	0.00499776392909	0.00558070810263	0.0	0.0	0.0	0.0	0.0	0.0	0.0	0.0	0.0157843685502	0.0	0.0	0.0	0.0	0.0	0.0	0.0	0.0560020251049	0.0	0.0	0.0	0.0	0.0	0.0	0.0	0.0	0.0	0.0	0.0	0.0	0.0	0.0	0.0	0.0	0.0	0.0	0.0	0.0	0.0	0.0	0.0	0.0	0.0	0.0	0.0	0.0	0.0	0.0
FPKM1_group_35356_transcript_1	0.0052547917883	0.00488976328992	0.0	0.0	0.0	0.0	0.0	0.0	0.0	0.0	0.0829806803782	0.890133334852	0.608181049563	0.305853621124	1.05423098051	0.0	0.0	0.0	1.3248479082	0.412071730348	0.310140666905	0.0	0.0	0.0	0.0	0.0	0.0	0.0	0.0	0.197083686471	0.0	0.0	0.0	0.0	0.0	0.0	0.0	0.0	0.0	0.0	0.0	0.0	0.0	0.0	0.0	0.0	0.387978959249	0.0	0.114011626687
FPKM1_group_22476_transcript_1	0.0	0.0048293958419	0.0	0.0	0.0	0.0	0.0	0.0	0.0	0.0	0.0819562275341	0.0	0.0	0.0	0.0	0.0	0.0	0.0	0.0	0.0	0.0	0.0495776235354	0.0	0.0	0.0	0.0	0.0	0.0	0.0	0.0	0.0	0.0	0.0	0.0	0.0	0.0	0.0	0.0	0.0	0.0	0.0	0.0	0.0	0.0	0.0	0.0	0.0	0.138999214955	0.0
FPKM1_group_30865_transcript_1	0.0	0.00620453347966	0.0	0.0	0.0	0.0	0.0	0.0	0.0	0.0	0.03509756874	0.0	0.0	0.0	0.0159249392826	0.0	0.0	0.0	0.0	0.0	0.0	0.0	0.0	0.0	0.0	0.0	0.0	0.0	0.0	0.0	0.0	0.0	0.0	0.0	0.0	0.0	0.0	0.0	0.0	0.0	0.0	0.0	0.0	0.0	0.0	0.0	0.0	0.0	0.0
FPKM1_group_4714_transcript_1	0.0	0.00830497057907	0.0	0.0	0.0	0.0	0.0	0.0	0.0	0.0	0.0604018817311	0.080991334627	0.0	0.0742105839816	0.0456772521885	0.0	0.0	0.0	0.0	0.0	0.0	0.0	0.0	0.0	0.0	0.0	0.0	0.0	0.0	0.191277061393	0.0	0.0	0.0	0.0	0.0	0.0	0.0	0.0	0.0	0.0	0.0	0.0	0.0	0.0	0.0	1.77735442863	0.0941370091766	0.0	0.00922104433053
FPKM1_group_30865_transcript_3	0.0	0.00290070703639	0.0	0.0	0.0	0.0	0.0	0.0	0.0	0.0	0.0	0.0	0.0	0.0	0.0	0.0	0.0	0.0	0.0	0.0	0.0	0.0	0.0	0.0	0.0	0.0	0.0	0.0	0.0	0.0	0.0	0.0	0.0	0.0	0.0	0.0	0.0	0.0	0.0	0.0	0.0	0.0	0.0	0.0	0.0	0.0	0.0	0.0	0.0
FPKM1_group_30865_transcript_4	0.00450148247599	0.00239359042164	0.0	0.0	0.0	0.0	0.0	0.0	0.0	0.0	0.0	0.0	0.0	0.0	0.0	0.0	0.0	0.0187554265244	0.0	0.0	0.0	0.0	0.0	0.0	0.0	0.0	0.0	0.0	0.0	0.0	0.0	0.0	0.0	0.0	0.0	0.0	0.0	0.0	0.0	0.0	0.0	0.0	0.0	0.0	0.0	0.0	0.0	0.0	0.0
FPKM1_group_30865_transcript_5	0.0	0.00255435395742	0.0	0.0	0.0	0.0	0.0	0.0	0.0	0.0	0.0	0.0	0.0	0.0	0.0	0.0	0.0	0.0	0.0	0.0	0.0	0.0	0.0	0.0	0.0	0.0	0.0	0.0	0.0	0.102954164574	0.0	0.0	0.0	0.0	0.0	0.0	0.0	0.0	0.0	0.0	0.0	0.0	0.0	0.0	0.0	0.0	0.0	0.0	0.0
FPKM1_group_15793_transcript_2	0.00772357848149	0.00718705365448	0.0	0.0	0.0	0.0	0.0	0.0	0.0	0.0	0.0304915885904	0.0	0.0	0.0	0.0138350522377	0.0	0.0	0.0	0.0	0.0	0.0	0.0	0.0	0.0	0.0	0.0	0.0	0.0	0.0	0.0	0.0	0.0	0.0	0.0	0.0	0.0	0.0	0.0	0.0	0.0	0.0	0.0	0.0	0.0	0.0	0.0	0.142564446968	0.0	0.0
FPKM1_group_15793_transcript_1	0.00599080497038	0.00111492974037	0.0	0.0	0.0	0.0	0.351869482702	0.0	0.0	0.0	0.0	0.0	0.0	0.0	0.0	0.0	0.0	0.0	0.0	0.0469788617661	0.0	0.0	0.0	0.0	0.0	0.0	0.0	0.0	0.15645192076	0.0	0.0	0.0	0.0	0.0	0.0	0.0	0.0	0.0	0.0	0.0	0.0	0.0	0.0	0.0	0.0	0.0	0.0	0.0	0.0
FPKM1_group_3263_transcript_1	0.0	0.0	0.0	0.0	0.0	0.0	0.0	0.0	0.0	0.0	0.0	0.0	0.0	0.0	0.0	0.0	0.0	0.0	0.0	0.0	0.0	0.0	0.0	0.0	0.0	0.0	0.0669580730977	0.0	0.0	0.0	0.0	0.0	0.0	0.0	0.0	0.0	0.0	0.0	0.341597203929	1.78289300971	1.39448400981	0.0	0.0	0.0	0.0	0.0	0.0	0.0	0.0579369427809
FPKM1_group_19813_transcript_3	0.00691582468025	0.0120663958976	0.0	0.0	0.0	0.0	0.0	0.0449259344127	0.0	0.0	0.627961905565	0.0	0.0	0.0	0.0	0.0	0.0	0.0	0.0	0.0	0.0	0.759743582286	4.55405585036	0.0	0.127835803561	0.527118188533	0.346828655951	2.72734202879	2.70913690285	0.0	0.574302263651	0.420137984994	0.370448594296	0.801628968637	0.0	0.0	0.0	0.0	0.0	0.0	0.0	0.0	0.0	0.107239387141	0.0	0.468646986371	0.0	0.0	0.0
FPKM1_group_14825_transcript_1	0.0	0.00158832218234	0.0	0.0	0.0	0.0	0.0	0.0	0.0	0.0	0.0	0.108426914338	0.0987765045693	0.0993492040774	0.0978404622284	0.158983639621	0.0	0.149347155062	0.0	0.0669258030728	0.0	0.0	0.0	0.0	0.0	0.0	0.0	0.0	0.0	0.0	0.0	0.0	0.243814194699	0.0	0.0	0.0	0.0	0.0	0.0	0.0	0.0	0.0	0.0	0.0	0.0	0.0	0.0	0.274289634151	1.09867352554
FPKM1_group_16871_transcript_1	0.00665765475441	0.0	0.0	0.0	0.0	0.0	0.0	0.0	0.0	0.0	0.0	0.0	0.0	0.0	0.0477027592991	0.0	0.0	0.0	0.0	0.0	0.0	0.0	0.0	0.0	0.0	0.0	0.0	0.0	0.0	0.0	0.0	0.0	0.0	0.0	0.0	0.0	0.0	0.0	0.0	0.0	0.0	0.0	0.0	0.0	0.0	0.0	0.0	0.356617895382	0.0481497065947
FPKM1_group_6775_transcript_1	0.0798918570529	0.0619517520895	0.0	0.0	0.0	0.0	0.0	0.0	0.0	0.0	0.0	0.0	0.0	0.0	0.0	0.0	0.0	0.0	0.0	0.0	0.0	0.0	0.0	0.0	0.0	0.0	0.0	0.0	0.0	0.0	0.0	0.0	0.0	0.0	0.0	0.0	0.0	0.0	0.0	0.0	0.0	0.0	0.0	0.0	0.0	0.0	0.0	0.178308947691	0.0
FPKM1_group_19813_transcript_4	0.0034217248854	0.00530671984953	0.0	0.0	0.0	0.0	0.0	0.0	0.0	0.0	0.0540339314091	0.0	0.0	0.0	0.0	0.0	0.0	0.0	0.0	0.0	0.0	0.555672922393	3.21456328346	0.0	0.168663982682	0.463646075909	0.729297989193	4.31808012371	3.72331315298	0.0	0.454633698946	0.831482384256	0.244381204454	0.176275517393	0.941893958865	0.257963693932	0.0	0.0	0.0	0.0	0.0	0.0	0.0	0.14148948598	0.0	0.662489344521	0.0	0.0	0.0
FPKM1_group_16871_transcript_2	0.0422394746619	0.124466701925	0.0	0.0	0.0	0.0	0.0	0.0	0.0	0.0	0.111170289502	0.0	0.0	0.0	0.0504416737087	0.0	0.0	0.0	0.0	0.0	0.0	0.134500060022	0.0	0.0	0.0	0.0	0.0	0.0	0.0	0.0	0.0	0.0	0.0	0.0	0.0	0.0	0.0	0.0	0.0	0.0	0.0	0.0	0.0	0.0	0.0	0.0	0.0	0.188546782008	0.1018285661
FPKM1_group_10074_transcript_1	0.161862169257	0.108553714266	0.0	0.0	0.125089284869	0.0	0.0	0.0	0.0	0.0	0.276328132875	0.0308767757382	0.0	0.0	0.0	0.0	0.0	0.0	0.0	0.0	0.0	0.0557195491469	0.0	0.0	0.215635815322	0.0592768521231	0.0731296298847	0.230026567542	0.190409275217	0.0	0.0	0.0	0.0	0.0	0.0	0.0	0.0	0.0	0.0	0.0	0.0	0.0	0.0	0.0	0.0	0.0	0.0	3.71020451613	0.55894699043
FPKM1_group_10074_transcript_2	0.0737906931974	0.0561802590757	0.0	0.0	0.0	0.0	0.0	0.0	0.0	0.0	0.0706218556411	0.0	0.0	0.0	0.0	0.0	0.0	0.0	0.0	0.0	0.0	0.0427211436848	0.0	0.0	0.0661326862189	0.0908971790156	0.11213950844	0.0	0.0	0.0838653984984	0.0	0.0	0.0	0.0	0.0	0.0	0.0	0.0	0.0	0.0995313118895	0.116772141247	0.0	0.0	0.0	0.0	0.0	0.0	2.15596654685	0.323437238828
FPKM1_group_7448_transcript_1	0.000990135734	0.0138203269298	0.0	0.0	0.0849361294975	0.0	0.0	0.0	0.0	0.0	0.031271319658	0.0	0.0	0.0	0.0	0.0	0.0	0.0	0.0	0.0	0.0	0.0	0.0	0.0	0.146417589273	0.160996887731	0.024827656983	2.49902349017	2.71506200038	0.0742711066109	0.0	0.0	0.0	0.0	0.0	0.0	0.0	0.0	0.0	0.0	0.0	0.0	0.0	0.0	0.0759726511098	0.0	0.0	0.0	0.0
FPKM1_group_27766_transcript_1	0.0251851282106	0.0209687146487	0.0	0.140689441744	0.0	0.0	0.0	0.0	0.0	0.0	0.0837282540753	0.0	0.0	0.0	0.009497576401	0.0	0.0	0.0386598341333	0.0	0.0	0.0782336817417	0.0	0.0	0.0	0.0784059595172	0.0	0.0	0.0	0.0	0.0497148037945	0.0	0.0	0.18934039264	0.409721472859	0.0	0.0	0.0	0.544145504508	0.0	0.0	0.0	0.0	0.0	0.0	0.0	0.0	0.0	0.355011508466	0.479328160245
FPKM1_group_2846_transcript_1	0.0237313177536	0.0	2.55658398362	0.314849355515	0.0	0.710503888846	0.0	0.0	0.0	0.0	0.0	0.0	0.0	0.0	0.0	0.0	0.0	0.0	0.0	0.0	0.0	0.0	0.0	0.0	0.0	0.0	0.0	0.0	0.0	0.0	0.0	0.0	0.0	0.0	0.0	0.0	0.0	0.0	0.0	0.0	0.0	0.0	0.0	0.0	0.0	0.0	0.0	0.715033259995	0.0
FPKM1_group_34368_transcript_1	0.0	0.00232845870949	0.0	0.0	0.0	0.0	0.0	0.0	0.0	0.0	0.0	0.105968254149	0.0	0.0	0.376511064468	0.233067852641	0.0	0.145960598258	0.0700977729204	0.0	0.147686031859	0.0	0.0	0.0	0.0	0.0	0.0	0.0	0.0	0.0938493745101	0.0	0.0	0.0	0.0	0.0	0.0	0.0	0.0	0.0	0.0	0.0	0.0	0.0	0.0	0.0	0.0	0.0	0.0	0.0
FPKM1_group_10299_transcript_3	0.0185541198074	0.00690609695424	0.0	0.0	0.0	0.0	0.0	0.0	0.0	0.0	0.0	0.0392870954853	0.0	0.0	0.0	0.0	0.0	0.0	0.0	0.0	0.0	0.0	0.0	0.0	0.0	0.0	0.0	0.0	0.0	0.0695881869003	0.0	0.0	0.0	0.0	0.0	0.0	0.0	0.0	0.0	0.0	0.0	0.0	0.0	0.230165746424	0.0	0.0	0.0	0.0	0.0134187706903
FPKM1_group_10299_transcript_2	0.0	0.012062852169	0.0	0.0	0.0	0.0	0.0	0.0	0.0	0.0	0.0	0.0	0.0	0.0	0.0	0.0	0.0	0.0	0.0	0.0	0.0	0.0	0.0	0.0	0.0	0.0	0.0	0.0	0.0	0.0	0.0	0.0	0.0	0.0	0.0	0.0	0.0	0.0	0.0	0.0	0.0	0.0	0.0	0.402029596728	0.0	0.0	0.0	0.0	0.0
FPKM1_group_10299_transcript_1	0.00712514140786	0.0	0.0	0.0	0.0	0.0	0.0	0.185142712761	0.0	0.0	0.056258088392	0.0	0.0	0.0	0.0	0.0	0.0	0.0	0.0	0.0	0.0	0.0	0.0	0.0	0.0	0.0	0.0	0.0	0.0	0.0	0.0	0.0	0.0	0.0	0.0	0.0	0.0	0.0	0.0	0.0	0.0	0.0	0.0	0.0	0.0	0.0	0.0	0.0	0.0
FPKM1_group_15692_transcript_6	0.00247076691977	0.00344869954957	0.0	0.0	0.0	0.0	0.0	0.0	0.0	0.0	0.0	0.0	0.0	0.0	0.0	0.0	0.0	0.14412230357	0.0	0.0	0.0	0.0	0.0	0.0	0.0	0.0502185926047	0.0309772445649	0.0	0.0	0.0	0.0	0.0	0.0	0.0	0.0	0.0	0.0	0.0	0.0	0.0	0.0	0.0853161707229	0.0	0.0	0.0	0.0	0.0912125177076	0.0330867148948	0.0357383212676
FPKM1_group_17700_transcript_1	0.160218696994	0.124240809544	0.0	0.0	0.0	0.0	0.0	0.0	0.0	0.0	0.0	0.0	0.0	0.0	0.0191330486481	0.0	0.0	0.0	0.0	0.0	0.0	0.0510172641463	0.0	0.0	0.39487574893	0.108548718316	0.468706511684	1.26368497268	1.39472202318	0.0	0.0	0.0	0.0	0.0	0.0	0.0	0.0	0.0	0.0	0.0	0.0	0.0	0.0	0.0	0.0	0.0	0.0	0.0357588724498	0.0
FPKM1_group_15692_transcript_5	0.00937160318933	0.00436029847509	0.0	0.0	0.0	0.0	0.0	0.0	0.0	0.0	0.0	0.0	0.0	0.0	0.0	0.0	0.0	0.0	0.0	0.0	0.0	0.0	0.0	0.0	0.0	0.0	0.0	0.0	0.0	0.0878717073438	0.0	0.0	0.0	0.0	0.0	0.0	0.0	0.0	0.0	0.0	0.0	0.0	0.0	0.145319615378	0.0	0.0	0.0	0.0	0.0677776124677
FPKM1_group_7919_transcript_1	0.0	0.00199001994357	0.0	0.0	0.0	0.0	0.0	0.0	0.0	0.0	0.0337712071307	0.0905658916274	0.0	0.248950621845	0.306462494335	0.995958556345	0.462528929242	18.2128276734	0.0599091431355	0.251555416782	0.883540271996	0.0	0.0	0.598266791431	0.0	0.0	0.0	0.0	0.0	0.0	0.0	0.0	0.0	0.0	0.0	0.0	0.0	0.0	0.0	0.0	0.0	0.0	0.0	0.0	0.0	0.0	0.0	0.0	0.0
FPKM1_group_28669_transcript_1	0.00747822973684	0.0086984353315	0.0	0.0	0.0	0.0	0.0	0.0	0.0	0.0	0.0590459733314	0.0	0.0	0.0	0.0133955651907	0.0	0.0	0.0	0.0	0.0	0.0	0.0	0.0	0.0	0.165877919436	0.0	0.0	0.294913350254	2.19708593169	0.0701187194561	0.0	0.0	0.0	0.0	0.0	0.0	0.0	0.0	0.0	0.0	0.0	0.0	0.0	0.0	0.0	0.0	0.138035716124	0.0	0.0405632216929
FPKM1_group_20777_transcript_2	0.0033363757386	0.00310461161265	0.0	0.0	0.0	0.0	0.0	0.0	0.0	0.0	0.0	0.0	0.0	0.0	0.0159369762738	0.0	0.0	0.0	0.0	0.0	0.0	0.191227976494	0.820211963736	0.0	0.0	0.0	0.0557730888538	0.350864409145	1.30695890268	0.0	0.295529086239	0.0	0.317714037536	0.0	0.166981819135	0.503058450751	0.0	0.0	0.0	0.0	0.0	0.0	0.0	0.0	0.0	0.0	0.0	0.0	0.0
FPKM1_group_7695_transcript_1	0.00786813743703	0.0	0.0	0.0	0.0	0.0	0.0	0.0	0.0	0.0	0.0	0.0	0.0	0.0	0.0281879941313	0.0	0.0	0.0	0.0	0.0	0.0	0.0	0.0	0.0	0.0	0.0	0.0	0.0	0.0	0.0	0.0	0.0	0.0	0.0	0.0	0.0	0.0	2.01872162434	0.0	0.0	0.0	0.0	0.0	0.0	0.0	0.0	0.0	0.0	0.0
FPKM1_group_7695_transcript_2	0.0119621276482	0.0	0.0	0.0	0.0	0.0	0.0	0.0	0.0	0.0	0.0944495549021	0.0	0.0	0.0	0.0	0.0	0.0	0.0	0.0	0.0	0.0	0.0	0.0	0.0	0.0	0.0	0.0	0.0	0.0	0.22432289517	0.0	0.0	0.0	0.0	0.0	0.0	1.31531982836	2.76220202746	0.0	0.0	0.0	0.0	0.0	0.0	0.0	0.0	2.20801033719	0.0	0.0
FPKM1_group_29566_transcript_4	0.147971745993	0.116908951524	0.240619669046	0.148164402595	0.47899464301	0.0	0.409957993129	0.145092865978	0.0	0.0	0.0881768140642	0.0	0.161566123223	0.0	0.0400087658638	0.0	0.0	0.0	0.0	0.0	0.0	0.0	0.0	0.0	0.0	0.0	0.0	0.440411397817	0.364559693916	0.0	0.0	0.0	0.0	0.0	0.0	0.0	0.0	0.0	0.0	0.0	0.0	0.0	0.0	0.0	0.0	0.0	0.0	0.0	0.0403836248859
FPKM1_group_22754_transcript_1	0.0	0.0	0.0	0.0	0.0	0.0	0.0	0.0	0.0	0.0	0.0	0.0	0.0	0.0	0.0167604289429	0.0	0.0	0.0	0.0	0.183434156594	0.0	0.0	0.0	0.0	0.0691817289857	0.285263960853	0.117309692454	1.84496666653	1.22176762285	0.0	0.0	0.0	0.0	0.0	0.0	0.0	0.0	0.0	0.0	0.104120195904	0.122155912465	0.0	0.0	0.0	0.0	0.0	0.0	0.0	0.0
FPKM1_group_29566_transcript_6	0.775798351291	0.515647765119	0.329367702825	0.608436157151	0.0	2.28837616148	2.24465311563	0.595822911977	0.399215064936	0.499276785095	0.362097514378	0.404606061297	0.0	0.0	0.246443605834	0.0	0.0	0.0	0.0	0.0	0.0	0.0	0.0	0.0	0.0	0.155351542318	0.0	0.0	0.998041343863	0.0	0.0	0.0	0.0	0.0	0.0	0.0	0.0	0.0	0.0	0.0	0.0	0.0	0.0	0.0	0.0	0.0	0.0	0.0	0.0
FPKM1_group_17712_transcript_1	0.00564453337874	0.012255672696	0.0	0.0	0.0	0.0	0.0	0.0	0.0	0.0	0.0297117525651	0.0	0.0	0.109512805518	0.0134812145845	0.0	0.0	0.0	0.0	0.0	0.0	0.035946946988	0.0	0.0	0.0	0.0	0.0	0.0	0.0	0.0	0.0	0.0	0.0	0.0	0.0	0.0	0.0	0.193095111894	0.0	0.0	0.0	0.0	0.0	0.0	0.0	0.0	0.0	0.0	0.0
FPKM1_group_8977_transcript_2	0.215796782773	0.0243401550432	0.0	0.0	0.0	0.0	0.0	0.0	0.0	0.0	0.0	0.0	0.0	0.380617839621	0.0	0.0	0.0	0.0	0.0	0.0	0.385952829926	0.0	0.0	0.0	0.0	0.0	0.0	0.0	0.0	0.0	0.0	0.0	0.0	0.0	0.0	0.0	0.0	0.0	0.0	0.291073792104	0.341493639736	0.0	0.0	0.0	0.0	0.0	0.0	0.0	0.0
FPKM1_group_25665_transcript_1	0.342981680236	0.282152557405	0.428400559417	0.791378109808	0.0	0.0	0.0	0.0	0.519249324326	0.0	0.549466667369	1.57878378648	1.7259191947	1.15728397182	1.78079557519	0.0	0.53753362047	0.144974378	0.278496557278	0.389797582762	1.17350522613	0.284903843357	0.0	0.0	0.441033522284	0.0	0.0	0.0	0.0	0.372861028459	1.3208952064	0.0	0.0	0.0	0.0	2.24846733224	0.65588245495	0.0	0.635878578934	0.221255416295	0.259581313989	1.37312918015	0.0	0.0	1.14420972516	1.15488007356	1.10102137084	0.0	0.64709301633
FPKM1_group_25665_transcript_2	0.958774762991	0.960309966176	0.394421665902	0.425022147103	0.883309328071	0.274035714516	0.335999785971	0.0594587405679	0.478064696735	0.597889773753	1.31891532421	1.7927257677	2.25112114768	2.39735964302	1.68873702943	2.23788634869	0.494898760993	1.40149414253	0.480763885815	0.493460703527	2.16085565744	0.480895237932	0.361633113094	0.0	1.59037282582	0.837158777808	0.889355246175	1.26335742344	0.896374612878	1.41606008009	0.760079667756	0.0	0.163427555078	0.707295233084	0.343572234395	0.517532138681	0.201286891307	0.176127967536	0.439082564614	0.45833936937	0.47798487677	0.711122888008	0.0728345922265	0.425788733082	1.75575986857	0.708853295538	0.253423270427	0.153212587246	0.587493815068
FPKM1_group_8977_transcript_1	0.111603317857	0.050865649084	0.0	0.0	0.0	0.0	0.0	0.0	0.0	0.0	0.0	0.0	0.0	0.0	0.0	0.0	0.0	0.0	0.0638041648254	0.0	0.0	0.0	0.0	0.0	0.0	0.0	0.0	0.0	0.0	0.0	0.0	0.0	0.0	0.0	0.0	0.0	0.0	0.0	0.0	0.0	0.0	0.0	0.0	0.0	0.0	0.0	0.0	0.0	0.0
FPKM1_group_20411_transcript_2	0.034708573453	0.0126381574263	0.130058015987	0.0	0.0	0.180723040445	0.0	0.078424554226	0.0	0.0	0.0476606984737	0.0	0.0	0.0	0.216252508823	0.0	0.163189694009	0.22006367122	0.0422743492074	0.0	0.0890660376752	0.0576625898351	0.0	0.0	0.0446310846482	0.0	0.0	0.0	0.788196753615	0.0	0.0	0.0	0.0	0.0	0.0	0.0	0.0	0.464616546157	0.193046214733	0.0671708751008	0.0788062245546	0.104216983929	0.0	0.0	0.0	0.0	0.0	0.0404166948099	0.0654836009688
FPKM1_group_3568_transcript_1	0.00282407236223	0.002627895818	0.0	0.0	0.0	0.0	0.0	0.0	0.0	0.0	0.0	0.0	0.0	0.0	0.0	0.0	0.0	0.0	0.0	0.0	0.0	0.0	0.0	0.0	0.0	0.0	0.0	0.0	0.0	0.0	0.0	0.0	0.0	0.0	0.0	0.0	0.0	0.0	1.08380072571	1.13133287718	0.884868356323	0.0	0.0	0.0	0.0	0.0	0.0	0.0	0.0
FPKM1_group_15612_transcript_1	0.0	0.00412389675054	0.0	0.0	0.0	0.0	0.0	0.0	0.0	0.0	0.0	0.0	0.0	0.0	0.0	0.0	0.0	0.0	0.0	0.0	0.0	0.0	0.0	0.0	0.0	0.0	0.0	0.0	0.0	0.0	0.0	0.0	0.0	0.0	0.0	0.0	0.0	0.0	0.0	0.0	0.0	0.0	0.0	0.0	0.0	0.0	0.0	0.0	0.0
FPKM1_group_22499_transcript_1	0.0	0.00431903382075	0.0	0.0	0.0	0.0	0.0	0.0	0.0	0.0	0.073295238189	0.0	0.0	0.0	0.0332564978079	0.432315133606	0.0	3.24888953095	0.0	0.0	0.0	0.0	0.0	0.0	0.0	0.0	0.0	0.0	0.0	0.0	0.0	0.0	0.0	0.0	0.0	0.0	0.0	0.0	0.0	0.0	0.0	0.0	0.0	0.0	0.0	0.0	0.0	0.0	0.0
FPKM1_group_6062_transcript_1	0.0	0.0	0.0	0.0	0.0	0.0	0.0	0.0	0.0	0.0	0.0914747657713	0.0	0.0	0.0	0.0	0.0	0.0	0.0	0.0	0.0	0.0	0.0	0.0	0.0	0.0	0.0	0.0	0.0	0.0	0.0	0.0	0.0	0.0	0.0	0.0	0.0	0.0	0.0	0.0	0.0	0.0	0.0	0.0	0.0	0.0	0.0	0.0	0.0	0.0
FPKM1_group_24522_transcript_1	0.0401731522382	0.0210276510079	0.0	0.0	0.0	0.0	0.0	0.0	0.0	0.0	0.0792989437062	0.159494880818	0.0	0.14614166197	0.539708693094	0.0	0.0	0.0732293786483	0.211011043399	0.196894342146	0.0	0.0	0.0	0.0	0.0	0.0	0.0629588707795	0.0	0.0	0.188339359085	0.0	0.0	0.0	0.0	0.0	0.0	0.0	0.0	0.321194640554	0.0	0.0	0.0	0.0	0.0	0.0	0.0	0.0	0.0	0.0181588483915
FPKM1_group_30195_transcript_1	0.00508235475207	0.00472930473637	0.0	0.0	0.0	0.0	0.0	0.0	0.0	0.0	0.0401288264351	0.0	0.0	0.0	0.0	0.473381338007	0.0	0.370573539619	0.0711873756083	0.0	0.0	0.0	0.0	0.0	0.300623886232	0.413197539152	0.892080441926	0.0	1.32727432603	0.0	0.0	0.0	0.0	0.0	0.0	0.0	0.0	0.0	0.0	0.0	0.0	0.0	0.0	0.0	0.0	0.196801670566	0.0	0.0	0.0
FPKM1_group_24522_transcript_2	0.0385745015171	0.0256392082618	0.0	0.146222172599	0.0	0.0	0.0	0.0	0.0	0.0	0.0870209382244	0.116684145018	0.0	0.481118055701	0.730459668144	0.769909535691	0.297958710972	0.0	0.0	0.0	0.0	0.0526414092595	0.0	0.0	0.0	0.0	0.0690896971476	0.0	0.0	0.206679521393	0.0	0.0	1.18071817882	0.0	0.0	0.0	0.0	0.989702848789	0.0	0.0	0.0	0.0	0.0	0.0	0.0	0.0	0.20343466028	0.0368972635203	0.039854251526
FPKM1_group_27050_transcript_1	0.00645325307335	0.0180149173839	0.0	0.342467720034	0.0	0.0	0.0	0.0	0.0	0.0	0.10190609871	0.0	0.0	0.0	0.323667406297	0.601069725233	0.0	0.0	0.0	0.0	0.380874503216	0.0	0.0	0.0	0.0	0.0	0.0	0.0	0.842644555674	0.242032597421	0.0	0.0	0.0	0.0	0.0	0.0	0.0	0.0	0.0	0.287243873786	0.337000302371	0.0	0.0	0.0	0.0	0.0	0.0	0.0864172750871	0.746742818066
FPKM1_group_13857_transcript_1	0.00607992438316	0.0	0.0	0.0	0.0	0.0	0.0	0.0	0.0	0.0	0.0	0.0	0.0	0.353880222788	0.217816318287	0.0	0.0	1.77324032595	0.0	0.0	0.0	0.0	1.28115753013	1.70085765498	0.0	0.0	0.0	0.0	0.0	0.0	0.0	0.0	0.0	0.0	0.0	0.0	0.0	0.0	0.0	0.0	0.0	0.0	0.0	0.0	0.0	0.0	0.0	0.0	0.0439714262704
FPKM1_group_15458_transcript_1	0.0340851359241	0.0264311529185	0.0	0.0	0.0	0.0	0.0	0.0	0.0	0.0	0.0448544218261	0.0	0.0	0.165326281689	0.0203519494307	0.264563508404	0.0	0.0	0.0	0.0	0.0	0.0	0.0	0.0	0.0	0.0	0.0	0.0	0.0	0.106531722417	0.0	0.0	0.0	0.0	0.0	0.0	0.0	0.0	0.0	0.0	0.0	0.0	0.0	0.0	0.0	0.219977156868	0.0	0.0	0.0821705417562
FPKM1_group_23605_transcript_2	0.0	0.00628042991366	0.0	0.0	0.0	0.0	0.0	0.0	0.0	0.0	0.0	0.0	0.0	0.0	0.0	0.0	0.0	0.0	0.189071057235	0.0	0.0	0.0	0.0	0.0	0.0	0.0	0.0	0.0	0.0	0.0	0.0	0.0	0.0	0.0	0.0	0.0	0.0	0.0	0.0	0.0	0.0	0.0	0.0	0.0	0.0	0.0	0.0	0.0	0.292873903416
FPKM1_group_29489_transcript_1	0.0159711446483	0.00928855984517	0.172057755207	0.0	0.0	0.0	0.0	0.0	0.0	0.0	0.0630518059862	0.0845445501217	0.0	0.232398952279	0.615087274925	0.185948300343	0.0	1.2227418367	0.0559260386394	0.0782768551543	0.117828204523	0.0381418080659	0.0	0.0	0.0	0.0	0.0	0.0	0.0	0.149751512108	0.0	0.0	0.0	0.0	0.0	0.0	0.0	0.307327769676	0.0	0.0	0.0	0.0	0.0	0.0	0.0	0.0	0.442201256132	0.0	0.101068651427
FPKM1_group_22296_transcript_1	0.0400994593489	0.0315733143249	0.0	0.0	0.0	0.0	0.0	0.0	0.0	0.805960428769	0.0487098333457	0.130627533417	0.178501775553	0.179536716802	0.0884051136697	0.0	0.0	0.0	0.0	0.0	0.364106443326	0.0	0.0	0.0	0.0	0.0	0.0	0.0	0.0	0.347065611396	0.409837506388	0.0	0.440603429414	0.0	0.0	0.0	0.0	0.0	0.0	0.0	0.0	0.0	0.0	0.0	0.710033707856	0.238885046662	0.0	0.123919111446	0.223083546277
FPKM1_group_15175_transcript_1	0.0827260393981	0.0329911740043	0.509263315612	0.0	0.506887905354	0.0	0.0	0.0	0.0	0.0	0.0	0.125119143453	0.0	0.0	0.169354374379	0.0	0.0	0.0	0.16553209027	0.0	0.0	0.225787249354	0.0	0.0	0.0	0.0	0.0	0.0	0.0	0.0	0.0	0.0	0.844047533455	0.0	0.0	0.0	0.0	0.0	0.0	0.263018486841	0.0	0.0	0.0	0.0	0.0	0.0	0.0	1.34519420979	1.11111732568
FPKM1_group_5951_transcript_1	0.00610515228516	0.00568105278497	0.0	0.0	0.0	0.0	0.0	0.0	0.0	0.0	0.0	0.0	0.0	0.0	0.0	0.0	0.0	0.0	0.0	0.0	0.0	0.0	0.0	0.0	0.0	0.0	0.0	0.0	0.0	0.0	0.0	0.0	0.0	0.0	0.0	0.0	0.0	0.0	0.0	0.0	0.0	0.0	0.0	0.0	0.0	0.0	0.0	0.572290336261	0.0
FPKM1_group_33744_transcript_1	0.0304625610916	0.0226771630837	0.0	0.0	0.0	0.0	0.0	0.0	0.0	0.0	0.0	0.0	0.0	0.0	0.0	0.0	0.0	0.0	0.0	0.0	0.0	0.0	0.160476253774	0.142031591617	0.0	0.0	0.0	0.0	0.0	0.0	0.0	0.0	0.870260189774	0.0	0.0	1.37794271293	0.0	0.0	0.0	0.0	0.0	0.0	0.0	0.0	0.0	0.0	0.0	0.203966239336	0.08812492884
FPKM1_group_15175_transcript_2	0.0604318892694	0.0576281674902	0.129130922187	0.106018520255	0.0856857355283	0.179434790666	0.0	0.311462078902	0.0	0.0	0.0788682637675	0.0105752432858	0.0578040372972	0.0290695906024	0.0500992319319	0.0465186345394	0.0540088091172	0.0291326652328	0.055964006079	0.0	0.0	0.104961180581	0.0	0.0232862385441	0.0	0.0	0.0125233870593	0.0	0.0	0.0561949411527	0.0663586186514	0.0	0.0	0.0	0.0	0.0	0.0	0.0512560683981	0.0638900405175	0.0222306867696	0.0260814897966	0.0689827286701	0.0317940548551	0.0309778406169	0.0383215748639	0.0386789434004	0.0737502434418	0.601928881462	0.559867005907
FPKM1_group_2359_transcript_1	0.0	0.0	0.0	0.0	0.0	0.0	0.0	0.0	0.0	0.0	0.0	0.0	0.652454765814	0.0	0.201959957952	1.57521721095	0.0	0.0	0.0	0.0	0.0	0.969328018779	0.0	0.0	0.0	0.0	0.0	0.0	0.0	0.0	0.0	0.0	0.0	0.0	0.0	0.0	0.0	0.289272753833	0.0	0.0	0.0	0.0	0.0	0.0	0.0	0.0	0.0	0.0	0.0
FPKM1_group_3074_transcript_2	0.000622394966465	0.0017374793416	0.0	0.0	0.0	0.0	0.0	0.0	0.0650159898479	0.0	0.0	0.0131787930287	0.0	0.0	0.00891904382835	0.0	0.0	0.0	0.0174354866655	0.0	0.0	0.0	0.0	0.0	1.52782171115	0.607211612104	0.624262238186	2.45449245611	2.60064918705	0.0233432454365	0.0	0.0	0.0	0.0	0.0	0.0	0.0	0.0	0.0	0.0	0.0	0.0	0.0	0.0	0.0	0.0	0.0	0.0	0.0
FPKM1_group_3074_transcript_1	0.00359741247121	0.0267801216856	0.0	0.0	0.0	0.0	0.0	0.0	0.0	0.0	0.0	0.0	0.0	0.0	0.0	0.0	0.0	0.0	0.0	0.0	0.0	0.0	0.0	0.0	0.0	0.0	0.0	0.567473854889	0.469738285314	0.0	0.0	0.0	0.0	0.0	0.0	0.0	0.0	0.0	0.0	0.0	0.0	0.0	0.0	0.0	0.0	0.0	0.0	0.0	0.0
FPKM1_group_4270_transcript_1	0.0177575722501	0.0212451784321	0.0	0.0	0.0	0.0	0.0	0.0	0.0	0.0	0.0	0.0	0.0	0.0	0.109058377294	0.0	0.0	0.0	0.0	0.0	0.0	0.0	0.0	0.0	0.0	0.0	0.0	0.0	0.0	0.0951438486413	0.0	0.0	0.0	0.0	0.0	0.0	0.0	0.0	0.0	0.0	0.0	0.0	0.0	0.0	0.0	0.0	0.187300187224	0.407651145928	0.0733867941892
FPKM1_group_7372_transcript_1	0.0	0.00605811381052	0.0	0.0	0.0	0.0	0.0	0.0	0.0	0.0	0.0	0.0	0.0	0.0	0.116618471295	0.0	0.0	0.28481691961	0.0	0.0	0.0	0.0	0.0	0.0	0.0	0.0	0.0	0.0	0.0	0.0	0.0	0.0	0.0	0.0	0.0	0.0	0.0	0.0	1.24924818162	1.0142504924	1.18993912076	0.0	0.0	0.0	0.0	0.0	0.0	0.0	0.0
FPKM1_group_20081_transcript_1	0.0366918129856	0.030728687009	0.0	0.0	0.0	0.0	0.0	0.0	0.0	0.0	0.0	0.0	0.212332536007	0.0	0.0262900493893	0.0	0.0	0.0	0.0	0.0	0.0	0.0	0.0	0.0	0.0	0.0	0.0	0.0	0.0	0.0	0.0	0.0	0.0	1.13414173285	0.0	0.0	0.0	0.0	0.93875341329	0.0	0.0	0.0	0.0	0.0	0.0	0.0	0.0	0.0	0.0265363719637
FPKM1_group_29489_transcript_2	0.0101705647515	0.006309371987	0.0	0.0	0.0	0.0	0.0	0.0	0.0	0.0	0.080303884237	0.215354839077	0.0980937176714	0.0986624584271	0.388656582677	0.15788467437	0.0	0.049438267152	0.284913528644	0.0	0.400181505683	0.0323853831159	0.0	0.0	0.0	0.0	0.0	0.0	0.0	0.190726148198	0.0	0.0	0.0	0.0	0.0	0.0	0.0	0.260945352824	0.0	0.0	0.0	0.0	0.0	0.0	0.0	0.0	0.375463508951	0.0	0.122593146975
FPKM1_group_19773_transcript_1	0.0	0.0067778897088	0.0	0.0	0.0	0.0	0.0	0.0	0.0	0.0	0.0	0.0	0.0	0.0	0.0	0.0	0.0	0.0	0.0	0.0	0.0	0.0	0.0	0.0	0.0	0.0	0.0	0.0	0.0	0.0	0.0	0.0	0.0	0.0	0.0	0.0	0.0	0.0	0.0	0.0	0.0	0.0	0.0	0.0	0.0	0.0	0.0	0.0	0.0
FPKM1_group_19773_transcript_2	0.00344576510708	0.00320640215733	0.0	0.0	0.0	0.0	0.0	0.0	0.0	0.0	0.0	0.0	0.0	0.0	0.0	0.0	0.0	0.0	0.0	0.0	0.0	0.0	0.0	0.0	0.0	0.0	0.0	0.0	0.0	0.129235204243	0.0	0.0	0.0	0.0	0.0	0.0	0.0	0.0	0.0	0.0	0.0	0.0	0.0	0.0	0.0	0.0	0.0	0.0461431820137	0.0
FPKM1_group_12296_transcript_1	0.153264760492	0.08995910668	0.0	0.125132436166	0.202267769925	0.0	0.0	0.0	0.246310576924	0.0	0.14893968273	0.0499273505126	0.0	0.0	0.101368363511	0.439243260747	0.50996779378	0.0	0.0660536706366	0.0924519907832	0.0	0.135146694926	0.24842958517	0.0	0.0	0.0958499099235	0.118249673964	0.371950010657	0.0	0.0	0.313289247671	0.0	0.336807429215	0.0	0.0	0.0	0.0	0.0	0.30163471052	0.104954492345	0.123134725867	0.0	0.150104624364	0.146251151374	0.0	0.1826092424	0.34818624548	0.0315755428203	0.289901358456
FPKM1_group_24341_transcript_2	0.0295450140708	0.0604838190079	0.0	0.0	0.0	0.0	0.0	0.0	0.0	0.0	0.0	0.0	0.0	0.0	0.0423385935948	0.0	0.0	0.0	0.0	0.0	0.0	0.0	0.0	0.0	0.0	0.0	0.0	0.0	0.0	0.0	0.0	0.0	0.0	0.0	0.0	0.0	0.0	0.0	0.0	0.0	0.0	0.0	0.0	0.0	0.0	0.0	0.0	0.0	0.12820584527
FPKM1_group_24341_transcript_3	0.0813109887242	0.208973041653	0.0	0.0	0.0	0.0	0.0	0.0	0.0	0.0	0.0	0.0819859650522	0.0	0.0	0.0277429205398	0.0	0.0	0.0	0.0	0.151815900655	0.0	0.0	0.0	0.0	0.0	0.0	0.291267617975	0.0	0.0	0.0	0.0	0.0	0.0	0.0	0.0	0.0	0.0	0.0	0.0	0.172346324272	0.0	0.0	0.0	0.0	0.0	0.0	0.0	0.0	0.0280028556775
FPKM1_group_2280_transcript_1	0.0777312596609	0.0103330846881	0.0	0.0	0.0	0.0	0.0	0.0	0.0	0.0	0.0	0.0	0.0	0.0	0.0	0.0	0.0	0.0	0.0	0.0	0.0	0.0	0.0	0.0	0.0	0.0	0.0	0.0	0.0	0.0	0.0	0.0	0.0	0.0	0.0	0.0	0.0	0.0	0.0	0.0	0.0	0.0	0.0	0.0	0.0	0.0	0.0	0.0	0.0401550383299
FPKM1_group_17385_transcript_1	0.0	0.0	0.0	0.0	0.0	0.0	0.0	0.0	0.0	0.0	0.0761789852653	0.0	0.0	0.0	0.0	0.0	0.0	0.0	0.0	0.0	0.0	0.0	0.0	0.0	0.0	0.0	0.0	0.0	0.0	0.0	0.0	0.0	0.0	0.0	0.0	0.0	0.0	0.0	0.0	0.0	0.0	0.0	0.0	0.0	0.0	0.0	0.0	0.0	0.0
FPKM1_group_32405_transcript_1	0.0	0.00996942029984	0.0	0.0	0.0	0.0	0.0	0.0	0.0	0.0	0.0	0.0	0.0	0.0	0.0	0.0	0.0	0.0	0.0	0.0	0.0	0.0	0.0	0.0	0.0	0.0	0.0	0.0	0.0	0.0	0.0	0.0	0.0	0.0	0.0	0.0	0.0	0.0	0.0	0.0	0.0	0.0	0.0	0.0	0.0	0.0	0.0	0.0	0.0
FPKM1_group_19491_transcript_1	0.200423148336	0.122870974978	1.62572519984	0.375397308499	0.0	0.847139252086	0.0	0.490153463913	0.492621153848	0.308047375419	0.14893968273	0.0499273505126	0.136450876504	0.274484018957	0.101368363511	0.219621630373	0.25498389689	0.0	0.0	0.184903981566	0.417497051602	0.0	0.0	0.109937914665	0.0	0.0	0.0	0.0	0.0	0.0884349875191	0.313289247671	0.0	0.336807429215	0.0	0.0	0.0	0.0	0.0	0.0	0.0	0.0	0.325678074779	0.450313873093	0.0	1.08553230336	0.3652184848	0.0	0.0631510856405	0.170530210856
FPKM1_group_26389_transcript_1	0.90699145935	0.131286795181	0.0	0.0	0.0	0.0	0.0	0.0551290125237	0.110813121846	0.0	0.0502550623776	0.0	0.0	0.0	0.0	0.0	0.0	0.0	0.0	0.0	0.0	0.0810685293283	0.0	0.0	0.125494758564	0.0431220935777	0.0	0.0	0.415550739784	0.0	0.0	0.0	0.0	0.0	0.0	0.0	0.0933146871739	0.435473330933	0.814217992925	0.188872684134	0.166191929937	0.0	0.0	0.0	0.0	0.0	0.23496923271	0.0142055794664	0.0460320915246
FPKM1_group_22303_transcript_1	0.0	0.0	0.0	0.0	0.0	0.0	0.0	0.0	0.0	0.0	0.0	0.0247652358663	0.135366211349	0.136151055508	0.251406434144	0.0	0.0	0.0	0.0327643008563	0.0	0.0	0.0	0.0	0.0	0.0	0.0	0.0	0.0	0.0	0.0438660033481	0.0	0.0	0.0	0.0	0.0	0.0	0.0	0.0	0.0	0.0	0.0	0.0	0.0	0.0	0.358967756913	0.0	0.0	0.0783113621616	0.00845873223961
FPKM1_group_22303_transcript_2	0.0	0.00142766811385	0.0	0.0	0.0	0.0	0.0	0.0	0.0	0.0	0.0	0.259892944482	0.266356664042	0.0	0.153902332921	0.0	0.0	0.268482268329	0.0	0.0	0.0905520195342	0.0	0.0	0.0	0.0453757117122	0.0	0.0	0.0	0.0	0.0575426821814	0.0	0.0	0.0	0.0	0.0	0.0	0.0	0.0	0.0	0.0	0.0	0.0	0.0	0.0	0.353165879716	0.0	0.0	0.0205455044003	0.0221920441239
FPKM1_group_8298_transcript_4	0.043129781847	0.0366937010701	0.212406307517	0.0653958460366	0.0	0.147575347097	0.0	0.0	0.0	0.0	0.116756736211	0.0	0.0713110108365	0.0717244672653	0.167758698741	0.0	0.266515831925	1.18602154464	0.103561533862	0.241583091494	0.290919218537	0.0	0.0	0.0	0.328004830643	0.150277245709	0.0308994122921	0.0	0.160907000581	0.231086399547	0.654916216238	0.0	0.0	0.0	0.0	0.0	0.0	0.0632329889032	0.0	0.0	0.0	0.0	0.0	0.0	0.0	0.0	0.0	0.412544780566	0.0891213162264
FPKM1_group_8298_transcript_1	0.0144249186346	0.0107383036955	0.248640324681	0.153103216015	0.0	0.0	0.0	0.0	0.0	0.0	0.0455580205998	0.0	0.0	0.167919635127	0.0826847827852	0.0	0.0	0.0	0.0	0.0	0.0	0.0	0.0	0.0	0.170648264832	0.0	0.0	0.0	0.0	0.0	0.0	0.0	0.0	0.0	0.0	0.0	0.0	0.0	0.0	0.0	0.0	0.0	0.0	0.0	0.0	0.0	0.0	0.424969658663	0.229513601435
FPKM1_group_8298_transcript_2	0.0439206477828	0.0265652811572	0.946317653638	0.233082507963	0.188380729005	0.0	0.0	0.0	0.0	0.0	0.0346784932924	0.0	0.0	0.0	0.0944087445234	0.204543130378	0.0	0.704532201145	0.0	0.0	0.388833074925	0.0419559888725	0.231373225591	0.0	0.0649482201971	0.0	0.0	0.0	0.0	0.164726663319	0.0	0.0	0.0	0.0	0.0	0.0	0.0	0.0	0.0	0.0	0.0	0.0	0.0	0.0	0.0	0.0	0.0	0.558745724891	0.142939949876
FPKM1_group_8298_transcript_3	0.130832077834	0.0405812394421	2.147747053	0.220416768293	0.178144090943	0.0	0.0	0.593580341619	0.0	0.0	0.0491910878742	0.0	0.0	0.0604368482108	0.0743987989069	0.096714112458	0.0	1.66561952988	0.0872635648777	0.0	0.551555737897	0.0396760939232	0.164100276443	0.0484130266413	0.0921283857418	0.0	0.0	0.0	0.0	0.0778876954297	0.0	0.0	0.0	0.0	0.0	0.0	0.0	0.0532817140088	0.0	0.0	0.0	0.0717089338963	0.0	0.0	0.0796720956592	0.0	0.0	0.584002700235	0.112643809006
FPKM1_group_20441_transcript_1	0.00848035562377	0.0749669760876	0.0	0.0	0.0	0.0	0.0	0.0	0.0	0.0	0.0669584740804	0.0	0.0	0.0	0.0	0.0	0.0	0.0	0.0	0.0	0.0	0.0	0.0	0.0	0.0	0.0	0.0	0.0	0.0	0.159030064011	0.0	0.0	0.0	0.0	0.0	0.0	0.0	0.0	0.0	0.0	0.0	0.0	0.0	0.0	0.0	0.328380885469	0.0	0.0	0.0
FPKM1_group_14087_transcript_1	0.0	0.0	0.0	0.0	0.0	0.0	0.0	0.0	0.0	0.0	0.0	0.0	0.0	0.0	0.0	0.0	0.0	0.0	0.0	0.0	0.0	0.0	0.0	0.0	0.0	0.0	0.0	0.0	0.0	0.0	0.0	0.0	0.0	0.0	0.0	0.0	0.0	0.0	0.0	0.0	0.0	0.0	0.0	0.0	0.0	0.0	0.0	0.0	0.0
FPKM1_group_3206_transcript_2	0.00523236735677	0.0019475586361	0.0	0.0	0.0	0.0	0.0	0.0	0.0	0.0	0.0330506266087	0.0	0.0	0.0	0.0	0.0	0.0	0.0	0.0	0.0	0.0	0.0	0.0	0.0	0.0	0.0	0.0	0.0	0.0	0.0	0.0	0.0	0.0	0.0	0.0	0.0	0.0	0.0536985695238	0.0	0.0	0.0	0.939509439049	0.0	0.0	0.0	0.0	0.154529315206	0.0	0.378416968614
FPKM1_group_21559_transcript_1	0.0322662653668	0.0120099449226	0.0	0.0	0.0	0.0	0.0	0.0	0.0	0.0	0.0	0.0	0.0	0.0	0.0	0.0	0.0	0.0	0.0	0.0	0.0	0.0	0.0	0.0	0.0	0.0	0.0	0.0	0.0	0.0	0.0	0.0	0.0	0.0	0.0	0.0	0.0	0.0	0.0	0.0	0.0	0.0	0.0	0.0	0.495155085742	0.0	0.0	0.0864172750871	0.0
FPKM1_group_16903_transcript_1	0.0	0.0	0.0	0.0	0.0	0.0	0.0	0.0	0.0	0.0	0.0	0.0	0.0	0.0	0.0	0.0	0.0	0.0	0.0	0.0	0.0	0.0	0.0	0.0	0.0	0.0	0.101356863398	0.0	0.0	0.0	0.0	0.0	0.0	0.0	0.606914688779	0.0	0.0	0.0	0.0	0.0	0.0	0.0	0.0	0.0	0.0	0.0	0.0	0.162388505933	0.204636253028
FPKM1_group_31239_transcript_1	0.00857925189927	0.00399164350198	0.0	0.0	0.0	0.0	0.0	0.0	0.0	0.0	0.135478661842	0.0	0.0	0.0	0.0922067912983	0.0	0.0	0.0	0.0	0.0	0.0	0.0	0.0	0.0	0.0	0.0	0.0	0.0	0.0	0.0	0.0	0.0	0.0	0.0	0.0	0.0	0.0	0.0	0.0	0.0	0.0	0.0	0.0	0.0	0.0	0.0	0.0	0.0	0.0310235718876
FPKM1_group_3087_transcript_1	0.0	0.00282295612614	0.0	0.0	0.0	0.0	0.0	0.0	0.0	0.0	0.0	0.0	0.0	0.0	0.0	0.0	0.0	0.0	0.0	0.0	0.0	0.0	0.0	0.0	0.0	0.0	0.0	0.0	0.0	0.0	0.0	0.0	0.0	0.0	0.0	0.0	0.0	0.0	0.0	0.0	0.0	0.0	0.0	0.0	0.0	0.0	0.0	0.0	0.0
FPKM1_group_28193_transcript_1	0.000963392830725	0.00134470491522	0.0	0.0	0.0	0.0	0.0	0.0	0.0	0.0	0.0342300400316	0.0	0.0	0.0	0.00172570139223	0.0	0.0	0.0	0.0	0.0	0.0	0.0460149165896	0.0	0.0112295398184	0.0	0.0	0.0	0.0	0.0	0.0	0.256005880566	0.468210738556	0.137611940305	0.521122253088	0.253137768376	0.544726084747	0.0	0.0617942288022	0.0	0.0107205112495	0.0	0.0	0.0	0.0	0.0	0.0	0.0711305343525	0.535393849647	0.0
FPKM1_group_17089_transcript_1	0.00262739589415	0.0	0.0	0.0	0.0	0.0	0.0	0.0	0.0	0.0	0.0	0.0	0.0	0.0	0.0188255532234	0.0	0.0	0.0	0.0	0.0	0.0	0.0	0.0	0.0	0.0	0.0	0.0	0.0	0.0	0.0	0.0	0.0	0.0	0.0	0.0	0.0	0.0	0.0	0.0	0.0	0.0	0.0	0.0	0.0	0.0	0.0	0.0	0.0	0.0
FPKM1_group_18817_transcript_1	0.0	0.0	0.0	0.0	0.0	0.0	0.0	0.0	0.0	0.0	0.0	0.0	0.0	0.0	0.0	0.0	0.0	0.0	0.0	0.0	0.0	0.0581998189329	0.0	0.0	0.0	0.0	0.0	0.0	0.0	0.0	0.0	0.0	0.0	0.0	0.0	0.0	0.0	0.0	0.0	0.0	0.0	0.0	0.0	0.0	0.0	0.0	0.0	0.0	0.02203123221
FPKM1_group_16845_transcript_2	0.0022636026165	0.00210635957104	0.0	0.0	0.0	0.0	0.0	0.0	0.0	0.0	0.0	0.0	0.0	0.0	0.0	0.0	0.0	0.0	0.0	0.0	0.0	0.0864938847526	0.0	0.0	0.602519642751	0.0920159135265	0.170279530508	0.714144020461	0.886721347816	0.0	0.0	0.0	0.323335132047	1.39935641499	0.0	0.0	0.0	0.0	0.0	0.0	0.0	0.0	0.0	0.0	0.0	0.0	0.0	0.0	0.0
FPKM1_group_9917_transcript_1	0.0829703966574	0.0154413577576	0.0	0.0	0.0	0.0	0.0	0.0	0.0	0.0	0.0	0.0	0.0	0.0	0.118898230885	0.0	0.0	0.0	0.0	0.0	0.0	0.0	0.0	0.0	0.327182763399	0.0	0.0	0.872544385901	0.0	0.0	0.0	0.0	0.0	0.0	0.0	0.0	0.0	0.0	0.0	0.0	0.0	0.0	0.0	0.0	0.0	0.0	0.0	0.0	0.0
FPKM1_group_23300_transcript_1	0.37455826585	0.257382840535	0.0	0.0	0.0	0.0	0.0	0.0	0.0	0.0	0.00758309089618	0.0	0.0	0.0	0.00344070163352	0.0	0.0	0.0	0.0	0.0	0.0	0.0091744492639	0.0	0.0	0.0	0.0	0.0	0.0	0.0	0.0	0.0	0.0	0.0	0.0	0.0	0.0	0.0	0.0	2.27289236178	0.641236323988	0.576772057975	0.0	0.0	0.0	0.0	0.0	0.0	0.0	0.0
FPKM1_group_13381_transcript_1	0.0391882777433	0.0198905625353	0.0	0.0	0.305605541001	0.0	0.0	0.0	0.0	0.465427511529	0.0	0.0754350283773	0.0	0.207358387203	0.306314086347	0.0	0.0	0.0	0.0	0.0	0.0	0.0680641950232	0.187675618821	0.0	0.0	0.0	0.0	0.0	0.0	0.133616058625	0.0	0.0	0.0	0.0	0.0	0.0	0.470075560933	0.18280917373	0.0	0.158575310468	0.186043750462	0.24603283131	0.226792459088	0.0	0.273354381475	0.0	0.0	0.0	0.103061357457
FPKM1_group_10147_transcript_1	0.00183917712591	0.0	0.0	0.0	0.0	0.0	0.0	0.0	0.0	0.0	0.0290432381324	0.0	0.0	0.0	0.0	0.0	0.0	0.0	0.0	0.0	0.0	0.0	0.0	0.0	0.0	0.0	0.0	0.0	0.0	0.0	0.0	0.0	0.0	0.0	0.0	0.0	0.0	0.0	0.0	0.0	0.0	0.0	0.0	0.0	0.0	0.0	0.0	0.0	0.0
FPKM1_group_25373_transcript_1	0.0	0.00437422914114	0.0	0.0	0.0	0.0	0.0	0.0	0.0	0.0	0.0	0.0	0.0	0.0	0.0	0.0	0.0	0.0	0.0	0.0	0.0	0.0	0.0	0.328760025962	1.73783177045	0.191087360359	0.294679698697	0.741523343929	0.613811369628	0.0	0.0	0.0	0.0	0.0	0.0	0.0	0.0	0.0	0.0	0.0	0.0	0.0	0.0	0.0	0.0	0.0	0.0	0.0	0.0169985385901
FPKM1_group_25373_transcript_2	0.0	0.00126889130786	0.0	0.0	0.0	0.0	0.0	0.0	0.0	0.0	0.0430668962111	0.0	0.0	0.0	0.0	0.0	0.0	0.0	0.0	0.0	0.0	0.0260523749255	0.0	0.0	0.564610106996	1.10862546418	0.581275505751	0.215103620621	0.178056495545	0.0	0.0	0.0	0.0	0.0	0.0	0.0	0.0	0.0	0.0	0.0	0.0	0.0	0.0	0.0	0.0	0.0	0.0	0.0	0.0591719285863
FPKM1_group_16845_transcript_1	0.0	0.00254959724614	0.0	0.0	0.0	0.0	0.0	0.0	0.0	0.0	0.0865347877315	0.0	0.0	0.0	0.0	0.0	0.0	0.0	0.0	0.0	0.0	0.0523473231743	0.0	0.0	0.729306830146	0.389825331979	0.240463024151	0.432210068249	2.3255106732	0.0	0.0	0.0	0.0	0.0	0.205695481113	0.0	0.0	0.0	0.0	0.0	0.0	0.0	0.0	0.169945471988	0.0	0.0	0.0	0.0	0.0
FPKM1_group_14944_transcript_1	0.0879989055457	0.0229280766704	0.303364989444	0.0	0.603899944657	0.0	0.0	0.365856174021	0.367698086125	0.919720393596	0.055585144751	0.149065391004	0.203697002246	0.409756047439	0.151325021126	0.327856213763	0.761291634733	0.102661282028	0.0986064365484	0.0	0.0	0.134500060022	0.0	0.0	0.52051803268	0.0	0.0	1.1105110366	0.0	0.132017780411	0.0	0.0	0.0	0.0	0.0	0.0	0.154817549175	0.361244922251	0.0	0.313356953222	0.367636693496	0.972359419435	0.0	0.218327077649	0.540169184446	0.0	0.259890211937	0.329956868514	0.992828519473
FPKM1_group_8826_transcript_1	0.0124689974638	0.00580141407279	0.0	0.0	0.0	0.0	0.0	0.0	0.0	0.0	0.0984516546861	0.0	0.0	0.0	0.0	0.0	0.0	0.545496812134	0.0	0.0	0.0	0.0	0.0	0.0	0.0	0.0	0.0	0.0	0.0	0.0	0.0	0.0	0.0	0.0	0.0	0.0	0.0	0.0	0.0	0.0	0.0	0.0	0.0	0.0	0.0	0.0	0.0	0.0	0.0
FPKM1_group_14822_transcript_2	0.072423555217	0.0177348927614	0.0	0.0	0.0	0.0	0.0	0.0	0.0	0.0	0.120386479305	0.0	0.0	0.0	0.0546233668658	0.0	0.0	0.0	0.106781063412	0.0	0.0	0.0	0.0	0.0	0.0	0.0	0.0	0.0	0.0	0.142962259616	0.0	0.0	0.0	0.0	0.0	0.0	0.0	0.0	0.0	0.169667365864	0.199057173422	0.0	0.0	0.0	0.0	0.590405011698	0.562871028963	0.0	0.165405468768
FPKM1_group_9439_transcript_1	0.0142387906522	0.0132496811727	0.0	0.0	0.0	0.0	0.0	0.0	0.0	0.0	0.0	0.0	0.0	0.0	0.0340074509842	0.0	0.0	0.0	0.0	0.0	0.0	0.0	0.0	0.0	0.0	0.0	0.0	0.0	0.0	0.534033214954	0.0	0.0	0.0	0.0	0.0	0.0	0.0	0.0	0.0	0.0	0.0	0.0	0.0	0.0	0.0	0.0	0.0	0.0	0.0
FPKM1_group_1420_transcript_1	0.191011434337	0.112055158742	0.0	0.0	0.0	0.0	0.0	0.0	0.0	0.0	0.0437151279509	0.0	0.0	0.0805635126197	0.0	0.0	0.0	0.0	0.0387746853031	0.0	0.0	0.0	0.0	0.0	0.0818726388185	0.0562656103408	0.0347073361024	0.0	0.0	0.0	0.367812776194	0.0	0.197711981026	1.28351129315	0.623472097975	0.0	0.0	0.0710255773758	0.0	0.0	0.0	0.0	0.0	0.0	0.0	0.0	0.0	0.0	0.010010428182
FPKM1_group_26231_transcript_1	0.0	0.00322149110865	0.0	0.0	0.0	0.0	0.0	0.0	0.0	0.0	0.0364464164799	0.0	0.0	0.0	0.016536956557	0.0	0.0	0.0	0.0	0.0	0.0	0.0	0.0	0.0	0.0	0.0	0.0	0.0	0.0	0.0	0.0	0.0	0.0	0.0	0.0	0.0	0.0	0.0	0.0	0.0	0.0	0.0	0.0	0.0	0.0	0.0	0.0	0.0309068842664	0.0
FPKM1_group_13903_transcript_1	0.0	0.000824282794207	0.0	0.0	0.0	0.0	0.0	0.0	0.0	0.0	0.0139883145731	0.0	0.0	0.103117415912	0.0825105523579	0.0825068617417	0.0957916626485	1.0592468702	0.14888918896	0.0	0.104562777524	0.0	0.0	0.12390353778	0.0	0.0	0.0	0.0	0.0	0.166115087935	0.0	0.0	0.0	0.0	0.0	0.0	0.0	0.0	0.113317314488	0.0	0.0	0.0	0.0	0.0	0.0	0.0686021476566	0.0	0.0	0.0
FPKM1_group_11965_transcript_1	0.0	0.0	0.0	0.0	0.0	0.0	0.0	0.0	0.0	0.0	0.0	0.0	0.0	0.0	0.0	0.190868937818	0.0	0.0	0.0	0.0	0.0	0.0	0.0	0.0	0.0	0.0	0.0	0.0	0.0	0.0	0.0	0.0	0.0	0.0	0.0	0.0	0.0	0.0	0.0	0.0	0.0	0.0	0.0	0.0	0.314471753619	0.0	0.0	0.0	0.0
FPKM1_group_11965_transcript_2	0.0	0.00572061443389	0.0	0.0	0.0	0.0	0.0	0.0	0.0	0.0	0.0647203078159	0.0	0.0	0.0	0.0	0.0	0.0	0.0	0.0	0.0	0.0	0.0	0.0	0.0	0.0	0.0	0.0	0.0	0.0	0.0768571479275	0.0	0.0	0.0	0.0	0.0	0.0	0.0	0.0	0.0	0.0	0.0	0.0	0.0	0.0	0.0	0.0	0.0	0.0	0.0
FPKM1_group_11965_transcript_3	0.00175159726277	0.00651968438656	0.0	0.0	0.0	0.0	0.0	0.0	0.0	0.0	0.0	0.0	0.0	0.0	0.0125503688156	0.0	0.0	0.0	0.0	0.0	0.0	0.0	0.0	0.0	0.0	0.0	0.0	0.0	0.0	0.0	0.0	0.0	0.0	0.0	0.0	0.0	0.0	0.0	0.0	0.0	0.0	0.0	0.0	0.0	0.0	0.0	0.0	0.0	0.0
FPKM1_group_22815_transcript_1	0.0213237927641	0.0178582659284	0.0	0.0	0.0	0.0	0.0	0.0	0.0	0.0	0.0336733195738	0.0451516908983	0.246798107069	0.0	0.168065808487	0.0	0.0	0.0	0.0	0.0	0.0	0.0	0.0	0.298266342395	0.0	0.0	0.0	0.0	0.0	0.0799759887129	0.0	0.0	0.0	0.0	0.0	0.0	0.187576045087	0.656523380439	0.0	0.0	0.0	0.0	0.135746790729	0.529047643231	0.0	0.0	0.0	0.0	0.030843725094
FPKM1_group_430_transcript_1	0.0112316160361	0.00522570122587	0.0	0.0	0.0	0.0	0.0	0.0	0.0	0.0	0.0886816431523	0.0	0.0	0.0	0.0	0.0	0.0	0.0	0.0	0.0	0.0	0.0	0.0	0.0	0.0	0.0	0.0	0.0	0.0	0.0	0.0	0.0	0.0	0.0	0.0	0.0	0.0	0.0	0.0	0.0	0.0	0.0	0.0	0.0	0.0	0.0	0.0	0.0	0.0
FPKM1_group_34462_transcript_2	0.0348659170788	0.045421497859	0.0	0.0	0.0	0.0	0.0	0.0	0.0	0.0	0.0	0.0	0.0	0.0	0.0499635535787	0.0	0.0	2.03376378616	0.0	0.0	0.0	0.133225177936	0.0	0.0	0.0	0.0	0.0	0.0	0.0	0.0	0.0	0.0	0.0	0.0	0.0	0.0	0.0	0.715641599531	0.0	0.0	0.0	0.0	0.443911306177	0.432515253352	0.0	0.0	1.02970719042	0.0	0.0504316832106
FPKM1_group_15936_transcript_1	0.0126567028019	0.00588874718786	0.0	0.0	0.0	0.0	0.0	0.0	0.0	0.0	0.0999337226061	0.0	0.183108272987	0.0	0.0	0.0	0.0	0.0	0.0	0.0	0.0	0.0	0.0	0.0	0.0	0.0	0.0	0.0	0.0	0.0	0.0	0.0	0.0	0.0	0.0	0.0	0.0	0.0	0.0	0.0	0.0	0.0	0.0	0.0	0.0	0.0	0.0	0.084744682666	0.0
FPKM1_group_15936_transcript_2	0.0	0.00853929555828	0.0	0.0	0.0	0.0	0.0	0.158968690999	0.0	0.0	0.0	0.0	0.0	0.0	0.0	0.0	0.0	0.0	0.0	0.0	0.0	0.0	0.0	0.0	0.0	0.0	0.0	0.0	0.0	0.0	0.0	0.0	0.0	0.0	0.0	0.0	0.0	0.0	0.0	0.0	0.0	0.0	0.0	0.0	0.0	0.0	0.0	0.0409628663614	0.0
FPKM1_group_15936_transcript_3	0.0202664146105	0.0113151547205	0.0	0.0	0.0	0.0	0.0	0.0	0.0	0.0	0.0	0.0	0.0	0.0	0.0	0.0	0.0	0.0	0.0	0.0	0.0	0.0	0.0	0.0	0.0	0.0	0.0	0.0	0.0	0.0	0.0	0.0	0.0	0.0	0.0	0.0	0.0	0.0	0.0	0.0	0.0	0.0	0.0	0.0	0.0	0.0	0.0	0.162835857189	0.0
FPKM1_group_15936_transcript_4	0.358724950254	0.264925255646	0.392589986339	0.60435480006	0.586138181578	0.409144654258	0.0	0.236730465543	0.356883436534	0.446334896892	0.0899171459207	0.0	0.0	0.0	0.00815968251169	0.0	0.0	0.0	0.0	0.0	0.0	0.0217573626506	0.0	0.0	0.0	0.0	0.0285556488211	0.0	0.0	0.042711634839	0.0	0.0	0.0	0.0	0.0	0.0	0.0	0.0584366785994	0.0	0.0	0.0	0.0	0.0	0.0	0.0	0.0	0.0	0.686254831574	0.0
FPKM1_group_7989_transcript_1	0.0	0.006397821127	0.0	0.0	0.0	0.0	0.0	0.0	0.0	0.0	0.0	0.0	0.0	0.400182308013	0.443368169374	0.0	0.0	2.40630369465	0.0	0.539159273353	0.405791526791	0.131357535255	0.0	0.641133259353	0.0	0.0	0.0	0.0	0.0	0.0	0.0	0.0	0.0	0.0	0.0	0.0	0.0	0.0	0.0	0.0	0.0	0.0	0.0	0.0	0.0	0.0	0.0	0.0	0.0
FPKM1_group_12695_transcript_4	0.00279722756792	0.0130145790986	0.0	0.0	0.0	0.0	0.0	0.0	0.0	0.0	0.0	0.0	0.0	0.0	0.0300636211172	0.0	0.0	0.0	0.0	0.0	0.0	0.0	0.0	0.0	0.0	0.0	0.0	0.0	0.0	0.0	0.0	0.0	0.0	0.0	0.0	0.0	0.0	0.0	0.0	0.0	0.0	0.0	0.0	0.0	0.10731498056	0.0	0.0	0.0	0.0
FPKM1_group_19891_transcript_1	0.0	0.0	0.0	0.0	0.0	0.0	0.0	0.0	0.0	0.0	0.0	0.0	0.0	0.0	0.0	0.0	0.0	0.0	0.0	0.0	0.0	0.0	0.0	0.0	0.166725316215	0.0	0.28271186419	1.77851959119	0.0	0.0	0.0	0.0	0.0	0.0	0.0	0.0	0.0	0.0	0.0	0.0	0.0	0.0	0.0	0.349657925124	0.0	0.0	0.0	0.0	0.0
FPKM1_group_9570_transcript_1	0.0	0.134985014764	0.0	0.0	0.0	0.0	0.0	0.0	0.0	0.0	0.0	0.0	0.0	0.0	0.0	0.0	0.0	0.0	0.0	0.0	0.0	0.0	0.0	0.0	0.0	0.0	0.0	0.0	0.0	0.155446287921	0.0	0.0	0.0	0.0	0.0	0.0	0.0	0.0	0.0	0.0	0.0	0.0	0.0	0.0	0.0	0.0	0.0	0.0	0.0
FPKM1_group_12695_transcript_1	0.0	0.0142432636794	0.0	0.0	0.0	0.0	0.0	0.0	0.0	0.0	0.0	0.0	0.0	0.0	0.0	0.0	0.0	0.0	0.0	0.0	0.0	0.0	0.0	0.0	0.0	0.0	0.0	0.0	0.0	0.0	0.0	0.0	0.0	0.0	0.0	0.0	0.0	0.0	0.0	0.0	0.0	0.0	0.0	0.0	0.0	0.0	0.0	0.0768653005976	0.0
FPKM1_group_12695_transcript_3	0.0	0.00473748692449	0.0	0.0	0.0	0.0	0.0	0.0	0.0	0.0	0.0803965069409	0.0	0.0	0.0	0.0	0.0	0.0	0.0	0.0	0.0	0.0	0.0	0.0	0.0	0.0	0.0	0.0	0.0	0.0	0.0	0.0	0.0	0.0	0.0	0.0	0.0	0.0	0.0	0.0	0.0	0.0	0.0	0.0	0.0	0.0	0.0	0.0	0.0	0.0
FPKM1_group_12695_transcript_2	0.0037823694106	0.0035196239619	0.0	0.0	0.0	0.0	0.0	0.0	0.0	0.0	0.0597290244368	0.0	0.0	0.0	0.0	0.0	0.0	0.0	0.0	0.0	0.0	0.0	0.0	0.0	0.0	0.0	0.0	0.0	0.0	0.0	0.0	0.0	0.0	0.0	0.0	0.0	0.0	0.0	0.0	0.168358877181	0.0	0.0	0.0	0.0	0.0	0.0	0.0	0.0506507422104	0.0
FPKM1_group_29373_transcript_2	0.00253679603573	0.00236057538134	0.0	0.0	0.0	0.0	0.0	0.0	0.0	0.0	0.0400596388033	0.214859770482	0.0	0.0	0.12723477351	0.0	0.274327502861	0.517908467613	0.284258555015	0.198931180168	0.149723080575	0.0	0.0	0.0	0.0	0.0	0.0	0.0	0.0	0.0	0.0	0.0	0.0	0.0	0.0	0.0	0.0	0.0	0.0	0.0	0.0	0.0	0.0	0.0	0.0	0.0	0.0	0.0	0.0
FPKM1_group_22076_transcript_1	0.0116773150851	0.0135826758053	0.0	0.0	0.0	0.0	0.0	0.0	0.0	0.0	0.0	0.0	0.0	0.0	0.0836691254374	0.0	0.0	0.0	0.0817807350738	0.0	0.0	0.0	0.0	0.0	0.0	0.0	0.0	0.0	0.0	0.0	0.387881925688	0.0	0.0	0.0	0.0	0.0	0.0	0.0	0.0	0.0	0.0	0.0	0.0	0.0	0.447997458528	0.0	0.0	0.0	0.0422265284025
FPKM1_group_22076_transcript_2	0.0	0.0	0.0	0.0	0.0	0.0	0.0	0.0	0.0	0.0	0.0	0.0	0.146802322308	0.0	0.109058377294	0.0	0.0	0.0	0.0	0.0	0.0	0.0	0.0	0.0	0.0750263922966	0.0	0.0	0.0	0.0	0.0	0.0	0.0	0.0	0.0	0.0	0.0	0.0	0.390518217675	0.0	0.0	0.0	0.0	0.0	0.157346066306	0.0	0.0	0.0	0.0679418576547	0.0550400956419
FPKM1_group_8997_transcript_1	0.030233048645	0.050014017212	0.0	0.0	0.0	0.0	0.0	0.0	0.0	0.0	0.0	0.0	0.0	0.0	0.0481384009366	0.0	0.0	0.0	0.0	0.131712425225	0.0	0.0	0.0	0.0	0.0	0.0	0.0	0.0	0.0	0.0	0.0	0.0	0.0	0.0	0.0	0.0	0.0	0.0	0.0	0.0	0.0	0.0	0.0	0.0	0.0	0.0	0.0	0.13495300493	0.0
FPKM1_group_20368_transcript_4	0.00681176713298	0.0	0.0	0.0	0.0	0.0	0.0	0.0	0.0	0.0	0.215135097277	0.0	0.394191421013	0.0	0.0	0.0	0.0	0.0	0.0	0.0	0.0	0.0	0.0	0.0	0.0	0.0	0.0	0.0	0.0	0.0	0.0	0.0	0.0	0.0	0.0	0.0	0.0	0.0	0.0	0.0	0.0	0.0	0.0	0.0	0.0	0.0	0.0	0.0	0.0
FPKM1_group_26125_transcript_5	0.0536116409171	0.044344412022	0.513386905212	0.316124049262	0.0	0.0	0.0	0.0	0.0	0.0	0.0940671680401	0.0	0.0	0.0	0.0	0.0	0.0	0.0	0.0	0.0	0.0	0.0	0.0	0.0	0.0	0.0	0.0	0.0	0.0	0.223414705311	0.0	0.0	0.0	0.0	0.0	0.0	0.0	0.0	1.52404906368	1.06059276475	1.24430880876	0.0	0.0	0.0	0.0	0.461328612379	0.0	0.0	0.0
FPKM1_group_14963_transcript_1	0.0889796276896	0.0443563840554	0.0	0.0	0.0	0.0	0.0	0.0	0.0	0.0	0.0	0.0	0.183899237449	0.0	0.0683087028409	0.0	0.0	0.0	0.0	0.124600523215	0.187558070698	0.0	0.0	0.0	0.0	0.0	0.0796844455223	0.0	0.0	0.119186678643	0.0	0.0	0.0	0.0	0.0	0.0	0.0	0.0	0.0	0.0	0.0	0.0	0.0	0.0	0.0	0.0	0.0	0.468109127253	0.39070939023
FPKM1_group_33893_transcript_1	0.0	0.0	0.0	0.0	0.0	0.0	0.0	0.296371861901	0.0	0.0	0.0	0.24150904434	0.0	0.0	0.0	0.0	0.0	0.0	0.0	0.0	0.0	0.0	0.0	0.0	0.0	0.0	0.0	0.0	0.0	0.0	0.0	0.0	0.0	0.0	0.0	0.0	0.0	0.0	0.0	0.0	0.0	0.0	0.0	0.0	0.0	0.0	0.0	0.0	0.0
FPKM1_group_21870_transcript_1	11.6000579685	3.9759643263	0.50722626235	0.0	0.0	0.0	0.0	0.0	0.614791200002	0.0	0.0	0.0	0.0	0.0	0.0	0.0	0.0	0.0	0.0	0.0	0.0	0.0	0.0	0.0	0.0	0.0	0.0	0.0	0.0	0.220733728848	0.0	0.0	0.0	0.0	0.0	0.0	0.0	0.0	0.0	0.0	0.0	0.0	0.0	0.0	0.0	0.0	0.0	0.0	0.0
FPKM1_group_6468_transcript_1	0.127763565049	0.0441037473209	0.0	0.0	0.0	0.0	0.0	0.0	0.0	0.0	0.0325414432856	0.0	0.0	0.0	0.0	0.0	0.0	0.0	0.0	0.0	0.0	0.0	0.0	0.0	0.0	0.0	0.0	0.0	0.0	0.0	0.0	0.0	0.0	0.0	0.0	0.0	0.0	0.105742561275	0.0	0.0	0.0	0.0	0.0	0.0	0.0	0.0	0.0	0.0	0.0
FPKM1_group_2449_transcript_1	0.0281596497746	0.0851614276331	0.0	0.373601149128	0.0	0.0	0.0	0.0	0.0	0.0	0.0	0.149065391004	0.0	0.0	0.0504416737087	0.0	0.0	0.0	0.197212873097	0.0	0.0	0.0	0.0	0.0	0.0	0.0	0.0	0.0	0.0	0.0	0.0	0.0	0.0	0.0	0.0	0.0	0.0	0.0	0.0	0.313356953222	0.367636693496	0.0	0.0	0.0	0.0	0.0	0.0	0.0	0.1018285661
FPKM1_group_2176_transcript_1	0.0155514683576	0.00803954034749	0.0	0.0	0.0	0.0	0.0	0.0	0.0	0.0	0.0409299891472	0.0	0.0	0.0	0.0309521720643	0.0	0.0	0.0	0.0	0.0	0.0	0.0	0.273082902782	0.0	0.0	0.0	0.0	0.0	0.0	0.0	0.11479300678	0.0	0.0	0.0	0.259444447112	0.0	0.0	0.0886672798009	0.0	0.0	0.0	0.0	0.0	0.0	0.0	0.0	0.0	0.0347089936345	0.0812296576903
FPKM1_group_17740_transcript_1	0.0	0.0113778425583	0.0	0.0	0.0	0.0	0.0	0.0	0.0	0.0	0.0	0.0	0.0	0.0	0.0	0.0	0.0	0.0	0.0	0.0	0.0	0.0	0.0	0.0	0.0	0.0	0.0	0.0	0.0	0.0	0.0	0.0	0.0	0.0	0.0	0.0	0.0	0.0	0.0	0.0	0.0	0.0	0.0	0.0	0.0	0.0	0.0	0.0	0.0
FPKM1_group_6088_transcript_1	0.0795319838229	0.0462545176074	0.0	0.0	0.0	0.0	0.0	0.0	0.0	0.0	0.0	0.0	0.0	0.0	0.0	0.0	0.0	0.0	0.0	0.0	0.0	0.0	0.0	0.0	0.0	0.0	0.0	0.0	0.0	0.0	0.0	0.0	0.0	0.0	0.0	0.0	0.0	0.0	0.0	0.0	0.0	0.0	0.0	0.0	0.0	0.0	0.0	0.0	0.0
FPKM1_group_2690_transcript_1	0.0123124828512	0.0190953099188	0.0	0.0	0.0	0.0	0.0	0.0	0.0	0.0	0.0324052866191	0.0	0.0	0.119440744651	0.161736970511	0.0	0.0	0.0	0.0	0.0	0.121114904788	0.0392057357665	0.0	0.0	0.0	0.0	0.0	0.0	0.0	0.0769643406024	0.0	0.0	0.293121109945	0.0	0.0	0.0	0.0	0.0	0.0	0.0	0.0	0.141717655971	0.0	0.0	0.0	0.0	0.0	0.0	0.0
FPKM1_group_1031_transcript_2	0.0700638905107	0.0717165282522	1.20768157702	0.0	0.300512115317	0.419535629605	0.0	0.182057000882	0.0	0.0	0.165961360756	0.0	0.0	0.0	0.0	0.0	0.0	0.0	0.0	0.0	0.0	0.0	0.0	0.0	0.103607875076	0.0	0.0	0.0	0.0	0.0	0.0	0.0	0.0	0.0	0.0	0.0	0.0	0.0	0.0	0.0	0.0	0.0	0.0	0.0	0.0	0.0	0.0	0.0	0.0
FPKM1_group_13010_transcript_1	0.0762682523054	0.065056029948	0.136940135624	0.0	0.0	0.0	0.0	0.247723348932	0.0	0.0	0.0	0.0	0.0	0.0	0.113847838068	0.0	0.0	0.0	0.0890226576182	0.0	0.0937790353491	0.0	0.0	0.0	0.0	0.0	0.0	0.0	0.0	0.119186678643	0.0	0.0	0.0	0.0	0.0	0.0	0.0	0.163067362312	0.203261403202	0.0	0.0	0.109731705541	0.0	0.0	0.121917234934	0.0	0.0	0.0638330628073	0.0344743579614
FPKM1_group_1031_transcript_1	0.0987706234282	0.0697244024674	0.587067433275	0.0	0.292164556558	0.407881862116	0.500110792545	0.353999723937	0.355781944445	0.0	0.107567548638	0.0	0.0	0.0	0.0	0.0	0.0	0.0	0.0	0.0	0.0	0.0	0.0	0.0	0.0	0.0	0.0854025423074	0.0	0.0	0.0	0.0	0.0	0.0	0.0	0.0	0.0	0.0	0.174768955441	0.0	0.0	0.0	0.0	0.0	0.0	0.0	0.0	0.0	0.0	0.0
FPKM1_group_29981_transcript_1	0.0382718939495	0.0395703387624	0.0	0.0	0.0	0.0	0.0	0.0	0.0	0.0	0.0	0.0	0.0	0.0	0.030469103483	0.0	0.0	0.0	0.0	0.0	0.0	0.0	0.0	0.991347669809	0.0	0.0	0.0	0.0	0.0	0.0	0.0	0.0	0.0	0.0	0.0	0.0	0.0	0.0	0.0	0.0	0.0	0.293675026968	0.0	0.0	0.0	0.0	0.0	0.0	0.0922637441396
FPKM1_group_6539_transcript_1	0.0	0.0067114398097	0.0	0.0	0.0	0.0	0.0	0.0	0.0	0.0	0.0	0.0	0.0	0.0	0.0516779892407	0.0	0.0	0.0	0.0	0.0	0.0	0.0	0.0	0.0	0.0	0.0	0.0	0.0	0.0	0.0	0.0	0.0	0.0	0.0	0.0	0.0	0.0	0.0	0.0	0.0	0.0	0.0	0.0	0.0	0.0	0.0	0.0	0.0	0.0
FPKM1_group_13720_transcript_2	0.00598106382408	0.00556558423243	0.0	0.0	0.0	0.0	0.0	0.0	0.0	0.0	0.0	0.0	0.0	0.0	0.171419671628	0.0	0.0	0.0	0.0	0.0	0.0	0.114270376198	0.0	0.0	0.0	0.0	0.0	0.0	0.0	0.0	0.0	0.0	0.0	0.0	0.0	0.0	0.0	0.0	0.0	0.0	0.0	0.0	0.0	0.0	0.0	0.0	0.0	0.0	0.0
FPKM1_group_13720_transcript_1	0.040729182027	0.0	0.0	0.0	0.0	0.0	0.0	0.0	0.0	0.0	0.0	0.0	0.0	0.0	0.0	0.0	0.0	0.0	0.0	0.0	0.0	0.0	0.0	0.0	0.0	0.0	0.0	0.0	0.0	0.190946132221	0.0	0.0	0.0	0.0	0.0	0.0	0.0	0.0	0.0	0.0	0.0	0.0	0.0	0.315781032724	0.0	0.0	0.0	0.0681769505877	0.0368203638666
FPKM1_group_18241_transcript_1	0.0439643934479	0.0245462220928	0.0	0.0	0.0	0.0	0.0	0.0	0.0	0.0	0.231420224162	0.0	0.0	0.0	0.0	0.0	0.0	0.0	0.0	0.0	0.0	0.0	0.0	0.0	0.0	0.0	0.0	0.0	0.0	0.219854311601	0.0	0.0	0.0	0.0	0.0	0.0	0.0	0.150398782371	0.0	0.0	0.0	0.0	0.0	0.0	0.0	0.0	0.0	0.0	0.0
FPKM1_group_23595_transcript_1	0.0224387623204	0.0238628971011	1.10506810969	0.340229368922	0.824935218518	0.0	0.0	0.0	0.0	0.0	0.0	0.0	0.0	0.0	0.0	0.0	0.0	0.0	0.0	0.0	0.0	0.0	0.0	0.0	0.0948045915731	0.0	0.0	0.0	0.0	0.0	0.0	0.0	0.0	0.0	0.0	0.0	0.0	0.0	0.410065488812	0.42804969427	0.334797686016	0.0	0.0	0.0	0.0	0.0	0.0	0.0	0.0
FPKM1_group_18450_transcript_2	0.245223616787	0.0604029582873	0.0	0.0	0.0	0.0	0.0	0.37482323711	0.0	0.0	0.0	0.0	0.417379151661	0.0	0.103355978481	0.0	0.0	0.0	0.202046521947	0.0	0.0	0.0	0.0	0.0	0.0	0.586375919532	0.180852442533	0.0	0.0	0.541014041293	0.0	0.0	0.0	0.0	0.0	0.0	0.0	0.0	0.0	0.0	0.0	0.0	0.0	0.0	0.0	0.0	1.06504028029	0.0	0.0521621821443
FPKM1_group_26461_transcript_1	0.195641048623	0.173605029759	0.0	0.0	0.0	0.0	0.0	0.0	0.0	0.0	0.0477750318833	0.320301576969	0.175076107482	0.410879436191	0.498573938693	0.0939300187478	0.218108227086	0.08823663308	0.254254567714	0.35586729283	0.0595197989947	0.0	0.0	0.423174317174	0.357905202457	0.491928804323	0.632177832022	0.636317495955	0.263362520485	0.30258221912	0.133990740608	0.490112988663	0.288098472694	0.0	0.0	0.0	0.0	0.0517479018166	0.0	0.0897760153849	0.105327030762	0.0	0.0	0.312750920004	0.0	0.0	0.0744579222685	0.0	0.0510538698438
FPKM1_group_23309_transcript_1	0.0254166512601	0.01313947909	0.0	0.0	0.0	0.0	0.0	0.0	0.0	0.0	0.0	0.0	0.0	0.0	0.0	0.0	0.305393381304	0.0	0.0	0.110729447694	0.0	0.0	0.0	0.0	0.0	0.0	0.0	0.0	0.0	0.0	0.0	0.0	0.0	0.0	0.0	0.0	0.0	0.0	0.361266908569	0.25140730604	0.147478059387	0.0	0.0	0.0	0.0	0.0	0.0	0.226907547637	0.0
FPKM1_group_13751_transcript_1	0.00468580159466	0.00218014923754	0.0	0.0	0.0	0.0	0.0	0.0	0.0	0.0	0.0	0.0	0.0	0.0	0.0167871175241	0.0	0.0	0.0	0.0	0.0	0.0	0.0	0.0	0.0	0.0	0.0	0.0	0.0	0.0	0.0	0.0	1.13865422048	0.0	0.0	0.0	0.0	0.0	0.0	0.0	0.0	0.0	0.0	0.0	0.0	0.0	0.0	0.0	0.0	0.152499628052
FPKM1_group_26461_transcript_2	0.117868326944	0.117170881179	0.0	0.0	0.0	0.0	0.0	0.0	0.0	0.0	0.00907955861896	0.25566549477	0.199637390243	0.10039743718	0.453166892756	0.107107383629	0.0621766126062	0.637230091341	0.161068739653	0.450879579904	0.169674456298	0.0	0.0	0.268078385114	0.10202885705	0.0934901817776	0.0576692431056	0.272094732297	0.30030943133	0.150951162752	0.0	0.0	0.0	0.0	0.0	0.0	0.0252886813424	0.0295037861471	0.147104384029	0.0	0.0	0.0	0.0366022999622	0.784578275131	0.0	0.0	0.16980712558	0.00769954619767	0.0374246840238
FPKM1_group_5857_transcript_2	0.0185463239587	0.00575266269403	0.0	0.0	0.0	0.0	0.0	0.0	0.0	0.0	0.0488121649284	0.0	0.0	0.0	0.0	0.0	0.0	0.0	0.0	0.0	0.0	0.0	0.0	0.0	0.0	0.0	0.0	0.0	0.0	0.0	0.0	0.0	0.0	0.0	0.0	0.0	0.0	0.0	0.0	0.0	0.0	0.0	0.196775810091	0.0	0.0	0.0	0.0	0.0	0.22355220919
FPKM1_group_5857_transcript_3	0.000876842491492	0.00326372758326	0.0	0.0	0.0	0.0	0.0	0.0	0.0	0.0	0.0	0.0	0.0	0.0	0.0	0.0	0.0	0.0	0.0	0.0	0.0	0.0	0.0	0.0	0.0	0.0	0.0	0.0	0.0	0.0	0.0	0.0	0.0	0.0	0.0	0.0	0.0	0.0	0.0	0.0	0.0	0.0	0.0558195980949	0.0	0.0	0.0	0.0647402315791	0.0	0.152196688783
FPKM1_group_5857_transcript_1	0.0	0.0	0.0	0.0	0.0	0.0	0.0	0.0	0.0	0.0	0.0	0.0	0.0	0.0	0.0	0.0	0.0	0.0	0.0	0.0	0.0	0.0	0.0	0.0	0.0	0.0	0.0	0.0	0.0	0.0	0.0	0.0	0.0	0.0	0.0	0.0	0.0	0.0	0.0	0.0	0.0	0.0	0.0	0.0	0.0	0.0	0.0	0.0	0.307799983893
FPKM1_group_3877_transcript_1	0.0	0.0	0.0	0.0	0.0	0.0	0.0	0.0	0.0	0.0	0.0	0.0	0.0	0.0	0.0	0.0	0.0	0.0	0.0	0.0	0.0	0.0	0.0	0.0	0.0	0.0	0.0	0.0	0.0	0.0	0.0	0.0	0.0	0.0	0.0	0.0	0.0	0.0	0.0	0.0	0.0	0.0	0.0	0.0	0.0	0.0	0.0	0.0	0.0
FPKM1_group_7492_transcript_2	0.0503413956702	0.0191636135157	1.77489749656	0.364304697517	0.196290961794	0.0	0.0	0.0	0.0	0.0	0.10840399925	0.0484520477758	0.0	0.0	0.131164041121	0.0	0.0	1.66844540777	0.128203702884	0.089720127914	0.0	0.0	0.0	0.426757441684	0.0	0.0	0.0	0.0	0.0	0.0	0.0	0.0	0.0	0.0	0.0	0.0	0.100643445653	0.939349160192	0.0	0.0	0.0	0.0	0.0	0.0	0.0	0.0	0.0	0.0306425174492	0.0
FPKM1_group_7492_transcript_1	0.0521598239548	0.0182011868399	1.49845276913	0.346008745204	0.186432922353	0.0	0.638250701268	0.0	0.0	0.0	0.0686398537841	0.0920374201472	0.125768607	0.0	0.171293069212	0.0	0.0	1.39449505101	0.0608825560963	0.0852142426126	0.0	0.0	0.0	0.405325014776	0.0	0.0	0.0	0.0	0.0	0.0	0.0	0.0	0.0	0.0	0.0	0.0	0.095588974232	0.557608484125	0.0	0.0	0.0	0.0	0.0	0.0	0.0	0.168313393291	0.0	0.029103602245	0.0157179987554
FPKM1_group_31276_transcript_1	0.00648168150099	0.168879930366	0.0	0.0	0.0	0.0	0.0	0.0	0.0	0.0	0.102355024255	0.0	0.0	0.0	0.0	0.0	0.0	0.0	0.0	0.0	0.0	0.0	0.0	0.0	0.0	0.0	0.0	0.0	0.0	0.0	0.0	0.0	0.0	0.0	0.0	0.0	0.0	0.0	0.0	0.0	0.0	0.0	0.0	0.0	0.0	0.0	0.0	0.0	0.0
FPKM1_group_34692_transcript_1	0.197476863424	0.183758968249	0.0	0.0	0.0	0.333090670007	0.816816114855	0.144544310719	0.290544045369	0.72673558511	0.219608605916	0.0	0.0	0.0	0.139501263962	0.259062187813	0.300774955878	0.0	0.0	0.0	0.0	0.106277930225	0.0	0.0	0.0	0.0	0.0697427188598	0.0	0.0	0.104316507017	0.0	0.0	0.0	0.0	0.0	0.0	0.0	0.0	0.0	0.0	0.0	0.0	0.0	0.0	0.213412777976	0.0	0.205357483156	0.111738026767	0.402309457748
FPKM1_group_5654_transcript_9	0.00929090626175	0.00943146076586	0.0	0.0	0.0	0.0	0.0	0.0	0.0	0.0	0.0133378820355	0.0	0.0	0.0	0.0121036851953	0.0	0.0	0.0	0.0	0.0	0.0	0.0	0.0	0.0	0.0	0.0	0.0	0.0	0.0	0.0316782044845	0.0	0.0	0.0	0.0	0.0	0.0	0.0	0.0	0.0	0.0	0.0	0.0	0.0	0.0	0.0	0.0	0.0	0.0	0.0
FPKM1_group_5654_transcript_8	0.0100776828817	0.0	0.0	0.0	0.0	0.0	0.0	0.0	0.0	0.0	0.0795705154312	0.0	0.0	0.0	0.0180519003512	0.0	0.0	0.0	0.0	0.0	0.0	0.0	0.0	0.0	0.0	0.0	0.0	0.0	0.0	0.0	0.0	0.0	0.0	0.0	0.0	0.0	0.0	0.0	0.0	0.0	0.0	0.0	0.0	0.0	0.0	0.0	0.0	0.0	0.0
FPKM1_group_2686_transcript_1	0.00360622965864	0.00335571990485	0.0	0.0	0.0	0.0	0.0	0.0	0.0	0.0	0.0284737628749	0.0	0.0	0.0	0.0	0.0	0.0	0.0	0.0	0.0	0.0	0.0344491575301	0.0	0.0	0.266637913799	0.219890969824	0.0904262212667	0.853297083271	0.0	0.0	0.0	0.0	0.0	0.0	0.0	0.0	0.0	0.0	0.0	0.0	0.0	0.0	0.0	0.0	0.0	0.0	0.0	0.0	0.0130405455361
FPKM1_group_13218_transcript_2	0.0	0.0	0.0	0.0	0.0	0.0	0.0	0.0	0.0	0.0	0.0	0.0	0.0	0.0	0.0	0.0	0.362437247515	0.0	0.0	0.0	0.0	0.0640330581881	0.0	0.0	0.0	0.0	0.0	0.0	0.0	0.0	0.0	0.0	0.0	0.0	0.0	0.0	0.0	0.0	0.428747287846	0.0	0.0	0.0	0.0	0.207883185552	0.0	0.0	0.0	0.0	0.0242393739349
FPKM1_group_5654_transcript_3	0.00387960896697	0.0126353804196	0.0	0.0	0.0	0.0	0.0	0.0	0.101316941332	0.0	0.091896864229	0.0	0.0	0.0	0.0	0.0	0.0	0.141438417561	0.027170395832	0.0	0.0	0.0	0.0	0.0	0.0286851071404	0.0	0.0243203020941	0.0	0.0	0.0	0.0	0.0	0.0	0.0	0.0	0.0	0.0	0.0	0.0	0.0	0.0	0.0	0.0	0.0601586805915	0.0	0.0	0.0	0.0	0.0
FPKM1_group_5654_transcript_2	0.0	0.0105929108022	0.0	0.0	0.0	0.0	0.0	0.0	0.0	0.0	0.134823542587	0.0	0.0	0.0	0.0203913149035	0.0	0.0	0.0	0.0	0.0	0.0	0.0	0.0	0.0	0.0	0.0	0.071361505371	0.0	0.0	0.0	0.0	0.0	0.0	0.0	0.0	0.0	0.0	0.0	0.0	0.0	0.0	0.0	0.0	0.0	0.0	0.0	0.0	0.0	0.0
FPKM1_group_5654_transcript_5	0.00510882534974	0.00950787306374	0.0	0.0	0.0	0.0	0.0	0.0	0.0	0.0	0.0	0.0	0.0	0.0	0.0	0.0	0.0	0.0	0.0	0.0	0.0	0.0	0.0	0.0	0.0	0.0	0.0	0.0	0.0	0.0	0.0	0.0	0.0	0.0	0.0	0.0	0.0	0.0	0.0	0.0	0.0	0.0	0.0	0.0	0.0	0.0	0.0	0.0	0.0
FPKM1_group_5654_transcript_4	0.0	0.0174783028235	0.0	0.0	0.0	0.0	0.0	0.0	0.0	0.0	0.0	0.0	0.0	0.0	0.0	0.0	0.0	0.0	0.0	0.0	0.0	0.0	0.0	0.0	0.0	0.0	0.0	0.0	0.0	0.0	0.0	0.0	0.0	0.0	0.0	0.0	0.0	0.0	0.0	0.0	0.0	0.0	0.0	0.0	0.0	0.0	0.0	0.0838431434887	0.0
FPKM1_group_5654_transcript_7	0.0186245784902	0.0	0.0	0.0	0.0	0.0	0.0	0.0	0.0	0.0	0.0588217481162	0.0	0.0	0.0	0.0	0.0	0.0	0.0	0.0	0.0	0.0	0.0	0.0	0.0	0.0	0.0	0.0	0.0	0.0	0.0	0.0	0.0	0.0	0.0	0.0	0.0	0.0	0.0	0.0	0.0	0.0	0.0	0.0	0.0	0.0	0.0	0.0	0.0	0.0
FPKM1_group_5654_transcript_6	0.00476934100721	0.0044380347526	0.0	0.0	0.0	0.285583410752	0.0	0.0	0.0	0.0	0.0	0.0	0.0	0.0	0.0	0.0	0.0	0.0	0.0	0.0	0.0	0.0	0.0	0.0	0.0	0.0	0.0	0.0	0.0	0.0	0.0	0.0	0.0	0.0	0.0	0.0	0.0	0.0	0.0	0.0	0.0	0.0	0.0	0.0	0.0	0.0	0.0	0.0	0.0
FPKM1_group_21936_transcript_1	0.0161095806649	0.0149905151954	0.0	0.0	0.0	0.0	0.0	0.0	0.0	0.0	0.0282659251897	0.0	0.0	0.0	0.128251944101	0.0	0.193564418077	0.469843969576	0.0	0.0701825331493	0.10564402279	0.0	0.0942944410864	0.0	0.0	0.145523950833	0.0	0.0	0.0	0.201399387635	0.0	0.0	0.0	0.0	0.0	0.0	0.0	0.0	0.0	0.15934696648	0.0	0.0	0.0	0.111022771846	0.0	0.0	0.0	0.191758041069	0.310688617735
FPKM1_group_18664_transcript_1	0.0177270084425	0.0164955870021	0.0	0.0	0.380165929016	0.0	0.0	0.0	0.0	0.0	0.139967412686	0.0	0.0	0.0	0.0635078903922	0.412782823352	0.0	0.0	0.0	0.0	0.0	0.0	0.0	0.0	0.0	0.0	0.0	0.0	0.0	0.0	0.0	0.0	0.0	0.0	0.0	0.0	0.0	0.0	0.566927889652	0.19726386513	0.231433942592	0.0	0.0	0.0	0.0	0.343217371258	0.0	0.0	0.0641029226351
FPKM1_group_1948_transcript_1	0.00868902579168	0.00269514512043	0.0	0.0	0.0	0.0	0.0	0.0	0.0	0.0	0.548848594628	0.0	0.0	0.0	0.0	0.0	0.0	0.0	0.0	0.0	0.0	0.0	0.0	0.0	0.0	0.0	0.0	0.0	0.0	0.0	0.0	0.0	0.0	0.0	0.0	0.0	0.0	0.1486224188	0.0	0.0	0.0	0.0	0.0	0.0	0.0	0.0	0.0	0.0	0.0
FPKM1_group_31642_transcript_1	0.0541853884119	0.00387856578237	0.0	0.0	0.0	0.0	0.0	0.0	0.0	0.0	0.0658203697051	0.0	0.0	0.0	0.0	0.0	0.0	0.0	0.0	0.0	0.0	0.0	0.0	0.0	0.0	0.0	0.0	0.0	0.0	0.0	0.0	0.0	0.0	0.0	0.0	0.0	0.0	0.0	0.0	0.0	0.0	0.0	0.0	0.258528947471	0.0	0.0	0.0	0.0	0.0
FPKM1_group_31869_transcript_3	0.0367155507574	0.0303689549984	0.0	0.0	0.0	0.0	0.0	0.0	0.0	0.0	0.257684922432	0.0	0.0	0.0	0.0194867094364	0.0	0.0	0.198301367319	0.0	0.0	0.0	1.16910634428	0.358179438877	0.0	0.0	0.0	0.0	0.0	0.0	0.102002647342	0.722707913297	1.32176497312	0.194240144021	0.0	0.204174627279	0.0	0.0	0.0	0.173955692574	0.0	0.0	0.0	0.0	0.0	0.0	0.105312539055	0.301203628253	0.0364198497594	0.196692886459
FPKM1_group_17632_transcript_1	0.0	0.0	0.0	0.0	0.0	0.0	0.0	0.0	0.0	0.0	0.0575113626384	0.0	0.0	0.0	0.0	0.0	0.0	0.0	0.0	0.0	0.0	0.0	0.0	0.0	0.107711157258	0.0	0.0	0.0	0.0	0.0	0.0	0.0	0.0	0.0	0.0	0.0	0.0	0.0	0.0	0.0	0.0	0.0	0.0	0.0	0.0	0.0	0.0	0.0	0.0
FPKM1_group_3172_transcript_1	0.0911450611068	0.0363486828631	0.0	0.0	0.0	0.0	0.0	0.0	0.0	0.0	0.102807922593	0.27570501522	0.0	0.0	0.0	0.0	0.0	0.0	0.0	0.0	0.0	0.0	0.342964737049	0.0	0.0	0.0	0.0	0.0	0.0	0.0	0.0	0.0	0.0	0.0	0.0	0.0	0.0	0.0	0.0	0.0	0.0	0.0	0.0	0.0	0.0	0.504195430344	0.0	0.0871820297338	0.0470844475993
FPKM1_group_21675_transcript_1	0.0	0.0	0.0	0.0	0.0	0.0	0.0	0.0	0.0	0.0	0.0	0.0	0.0	0.0	0.0	0.0	0.0	5.49116222262	0.0	0.0	0.0	0.0	0.0	0.325124449056	0.0	0.0	0.0	0.0	0.0	0.0	0.0	0.0	0.0	0.0	0.0	0.0	0.0	0.0	0.0	0.0	0.0	0.0	0.0	0.0	0.0	0.0	0.0	0.0	0.0
FPKM1_group_17611_transcript_1	0.0116311596895	0.0	0.0	0.0	0.0	0.0	0.0	0.0	0.0	0.0	0.0	0.0	0.0	0.338494126145	0.0833384174317	0.0	0.0	0.0	0.162914982123	0.912095529624	0.0	0.0	0.0	0.0	2.57995894459	0.236404520918	0.0	0.0	0.0	0.0	0.0	0.0	0.0	0.0	0.0	0.0	0.0	0.0	0.0	0.258860091792	0.303699877236	0.0	0.0	0.0	0.0	0.0	0.0	0.155756037311	0.0
FPKM1_group_17611_transcript_2	0.0195657141054	0.014565252353	0.0	0.0	0.0	0.0	0.0	0.0	0.0	0.0	0.247176494744	0.0	0.0	0.0	0.0841141739769	0.364478450407	0.846329530102	0.0	0.0	0.0	0.0	0.0	0.0	0.0	0.925857607065	0.0	0.0	0.61727874109	3.57675720972	0.0	0.0	0.0	0.0	0.0	0.0	0.0	0.0	0.0	0.0	0.0	0.0	0.0	0.249109802136	0.0	0.0	0.0	0.0	0.0	0.0
FPKM1_group_17611_transcript_3	0.0532797830346	0.00762748591186	0.0	0.0	0.0	0.0	0.0	0.0	0.0	0.0	0.0	0.0	0.0	0.238548785278	0.0587315309477	0.0	0.0	0.0	0.0	0.0	0.241892442154	0.0	0.0	0.0	1.0909130022	0.0	0.102768518877	0.646509210723	2.14064577932	0.30742859171	0.0	0.0	0.0	0.0	0.0	0.0	0.0	0.0	0.0	1.09456718479	0.856112188754	0.0	0.0	0.0	0.0	0.0	0.0	0.0	0.0
FPKM1_group_10579_transcript_1	0.0	0.00974472399415	0.0	0.0	0.0	0.0	0.0	0.0	0.0	0.0	0.165370750932	0.0	0.0	0.0	0.0	0.0	0.0	0.0	0.0	0.0	0.0	0.0	0.0	0.0	0.0	0.0	0.0	0.0	0.0	0.0	0.0	0.0	0.0	0.0	0.0	0.0	0.0	0.0	0.0	0.0	0.0	0.0	0.0	0.0	0.0	0.0	0.0	0.0	0.0
FPKM1_group_20782_transcript_1	0.00522679112158	0.0	0.0	0.0	0.0	0.0	0.0	0.0	0.0	0.0	0.041269254895	0.0	0.0	0.0	0.0187252394407	0.0	0.0	0.0	0.0	0.0	0.0	0.299579174543	1.376732337	0.0	0.0	0.0	0.0	0.0	1.70624297241	0.0980167534848	0.347233553369	0.0	1.11989965807	0.0	0.392392445321	0.0	0.0	0.0	0.0	0.0	0.0	0.0	0.0	0.0	0.0	0.0	0.0	0.0	0.0
FPKM1_group_20782_transcript_3	0.00581557984476	0.0	0.0	0.0	0.0	0.0	0.0	0.0	0.0	0.0	0.0459181630552	0.0	0.0	0.0	0.0416692087158	0.0	0.0	0.0	0.0814574910617	0.0	0.0	0.611098098796	0.919091271617	0.0	0.0	0.0	0.0	1.37606802361	0.0	0.109058166427	0.386348795547	0.0	0.0	0.0	1.74637902542	0.0	0.0	0.0	0.0	0.0	0.0	0.0	0.0	0.0	0.0	0.0	0.0	0.0	0.0
FPKM1_group_20782_transcript_2	0.0170172972504	0.00243618099854	0.0	0.0	0.0	0.0	0.0	0.0	0.0	0.0	0.0413426877329	0.0	0.0	0.0	0.0281378375581	0.0	0.0	0.0	0.0	0.0	0.0	0.375140291965	0.4137546116	0.305165741774	0.0	0.0	0.0	1.03245910431	1.02556739516	0.0	0.0	0.636187589377	0.0	0.0	0.0	0.0	0.0	0.0	0.0	0.0	0.0	0.0	0.0	0.0	0.0	0.304132119015	0.0	0.0	0.0
FPKM1_group_14598_transcript_1	0.0	0.0	0.0	0.0	0.0	0.0	0.0	0.0	0.0	0.0	0.0	0.0	0.0	0.0	0.0	0.0	0.0	0.0	0.0	0.0	0.0	0.0	0.0	0.0	0.0	0.0	0.0	0.0	0.0	0.0	0.0	0.0	0.0	0.0	0.0	0.0	0.0	0.0	0.0	0.0	0.0	0.0	0.0	0.0	0.0	0.0	0.0	0.0	0.0
FPKM1_group_12727_transcript_1	0.0131958896926	0.0153490327486	0.0	0.0	0.0	0.0	0.0	0.0	0.0	0.0	0.833527910526	0.0	0.0	0.0	0.0	0.0	0.0	0.0	0.0	0.0	0.0	0.0	0.0	0.0	0.0	0.0	0.0	0.0	0.0	0.0	0.0	0.0	0.0	0.0	0.0	0.0	0.0	0.169282934418	0.0	0.0	0.0	0.0	0.0	0.0	0.0	0.0	0.0	0.0	0.0
FPKM1_group_24457_transcript_1	0.0138283994429	0.0128677981314	0.0	0.0	0.0	0.0	0.0	0.0	0.0	0.0	0.0218370211522	0.0	0.0800238223109	0.0	0.0594491154423	0.0	0.0	0.161324871759	0.0	0.108439929039	0.0816159649749	0.0	0.0	0.0	0.0	0.0	0.0	0.0	0.0	0.0518641280187	0.0	0.0	0.0	0.0	0.0	0.0	0.0	0.0709588240136	0.0	0.0	0.0	0.0	0.0	0.0	0.0	0.0	0.0	0.0	0.0
FPKM1_group_23327_transcript_1	0.0118976417848	0.0258327117203	0.0	0.0	0.0	0.0	0.0	0.0	0.0	0.0	0.814150071636	0.0	0.0	0.0	0.0	0.0	0.0	0.0	0.0	0.0	0.0	0.0757695755919	0.0	0.0	0.234583868097	0.0	0.0	1.25119572318	1.55355492205	0.148742404884	0.0	0.0	0.0	0.0	0.0	0.0	0.0	0.0	0.507331696401	0.0	0.0	0.0	0.0	0.0	0.0	0.0	0.0	0.0	0.0
FPKM1_group_14602_transcript_1	0.0	0.010586085473	0.0	0.0	0.0	0.0	0.0	0.0	0.0	0.0	0.0598829652214	0.0	0.0	0.0	0.0	0.0	0.0	0.0	0.0	0.0	0.0	0.0	0.0	0.0	0.0	0.0	0.0	0.0	0.0	0.0	0.0	0.0	0.0	0.0	0.0	0.0	0.0	0.0	0.0	0.0	0.0	0.0	0.0	0.0	0.0	0.0	0.0	0.0	0.0
FPKM1_group_6441_transcript_1	0.407049598262	0.447531815469	0.0	0.0	0.111202721087	0.155246664699	0.190350539541	0.134738220917	0.0	0.169358204636	0.470833111573	0.0	0.0	0.0	0.0	0.0	0.0	0.0	0.0	0.0	0.0	0.0	0.0	0.0	0.0	0.0	0.0	0.0	0.0	0.0	0.0	0.0	0.0	0.0	0.0	0.0	0.0	0.199559970266	0.0	0.0	0.0	0.0	0.0	0.0	0.0	0.0	0.0957128710042	0.0	0.0
FPKM1_group_8222_transcript_1	0.00626102851372	0.00582610094118	0.0	0.0	0.0	0.0	0.0	0.0	0.0	0.0	0.0	0.0	0.0	0.0	0.0	0.0	0.0	0.0	0.175393576499	4.66430128819	1.10858791574	0.0	0.0	0.0	0.0	0.0	0.0	0.0	0.0	0.469646231591	0.0	0.0	0.0	0.0	0.0	0.0	0.0	0.0	0.0	0.0	0.0	0.0	0.0	0.0	0.0	0.0	0.0	0.0	0.0
FPKM1_group_32324_transcript_1	0.0527362616747	0.00490728932322	0.0	0.0	0.0	0.0	0.0	0.0	0.0	0.0	0.0	0.0	0.0	0.0	0.0	0.0	0.0	0.0	0.0	0.0	0.0	0.0	0.0	0.0	0.0	0.0	0.0	0.0	0.0	0.0	0.0	0.0	0.0	0.0	0.0	0.0	0.0	0.0	0.0	0.0	0.0	0.0	0.0	0.0	0.0	0.0	0.0	0.0	0.0
FPKM1_group_10243_transcript_1	0.00610515228516	0.00568105278497	0.0	0.0	0.0	0.0	0.0	0.0	0.0	0.0	0.0964090892361	0.0	0.0	0.0	0.0437440240876	0.0	0.0	0.356119633925	0.0	0.0	0.0	0.0	0.0	2.56187273343	0.0	0.0	0.0	0.0	0.0	0.228976897145	0.0	0.0	0.0	0.0	0.0	0.0	0.268521724295	0.939836374487	0.0	0.0	0.0	0.0	0.0	0.0	0.0	0.0	1.35229180817	0.081755762323	0.0
FPKM1_group_10243_transcript_2	0.00886350422123	0.0302419095039	0.0	0.0	0.0	0.0	0.0	0.0	0.0	0.0	0.0	0.0	0.0	0.0	0.0635078903922	0.0	0.0	0.0	0.0	0.115843458331	0.0	0.0	0.0	0.0	0.0	0.0	0.0	0.0	0.0	0.0	0.0	0.0	0.0	0.0	0.0	0.0	0.0	0.0	0.0	0.13150924342	0.0	0.0	0.0	0.366508909467	0.0	0.0	0.0	0.0791290711641	0.0427352817568
FPKM1_group_10243_transcript_3	0.0101344763356	0.00771584438986	0.0	0.0	0.0	0.0	0.0	0.0	0.0	0.0	0.0436466947512	0.0195082446586	0.106631617957	0.0536249304413	0.0858171743684	0.0	0.0	0.214965139075	0.0258093240308	0.0722480178444	0.0	0.0	0.0	0.386606968539	0.0	0.0	0.023102002678	0.0	0.0	0.0345544346975	0.12241232971	0.0	0.0	0.0	0.0	0.0	0.0405220635912	1.08735400204	0.117858521831	0.0	0.0	0.063626524315	0.0	0.0	0.0	0.0	0.204071587833	0.0123375946899	0.0533053733622
FPKM1_group_20979_transcript_1	0.00354967840947	0.00495464555312	0.0	0.0	0.0	0.0	0.0	0.0	0.0	0.0	0.0	0.0	0.0	0.0	0.00635844982214	0.0	0.0	0.103528144482	0.0	0.0347949591367	0.0	0.0	0.0	0.0	0.0	0.0	0.0	0.0	0.0	0.0332831316115	0.0	0.0	0.0	0.0	0.0	0.0	0.0	0.0	0.0	0.0	0.0	0.0	0.0	0.0	0.0	0.0	0.0	0.0118836783594	0.0
FPKM1_group_20707_transcript_2	0.165010284193	0.019193463381	0.592554044801	0.0	0.0	0.0	0.0	0.357308132572	0.0	0.0	0.108572852831	0.0	0.0	0.0	0.0	0.0	0.0	0.0	0.0	0.0	0.0	0.131357535255	0.0	0.0	0.0	0.0	0.0	0.0	0.0	0.0	0.0	0.0	0.0	0.0	0.0	0.0	0.0	0.0	0.0	0.306035529081	0.0	0.0	0.0	0.0	0.0	1.0649361426	0.0	0.0920707416815	0.0497246969974
FPKM1_group_16624_transcript_1	0.0	0.0	0.0	0.0	0.0	0.0	0.0	0.0	0.0	0.0	0.0737606047807	0.0	0.0	0.0	0.0	0.0	0.0	0.0	0.0	0.0	0.0	0.0	0.0	0.0	0.0	0.0	0.0	0.0	0.0	0.0	0.0	0.0	0.0	0.0	0.0	0.0	0.0	0.0	0.0	0.0	0.0	0.0	0.297350113026	0.0	0.0	0.0	0.0	0.250198586919	0.0
FPKM1_group_24152_transcript_1	0.0	0.0	0.0	0.0	0.0	0.0	0.0	0.0	0.0	0.0	0.0	0.0	0.0	0.0	0.0	0.0	0.0	0.0	0.0	0.0	0.0	0.0	0.0	0.0	0.363059776787	0.0712876564866	0.0879473141283	1.65981029785	2.28990415606	0.0	0.0	0.0	0.0	0.0	0.0	0.0	0.0	0.0	0.0	0.0	0.0	0.0	0.0	0.0	0.0	0.0	0.0	0.0	0.0
FPKM1_group_16624_transcript_2	0.0	0.00392301925839	0.0	0.0	0.0	0.0	0.0	0.0	0.0	0.0	0.0	0.0	0.0	0.0	0.0	0.0	0.0	0.0	0.0	0.0	0.0	0.0	0.0	0.0	0.124685694934	0.0	0.0	0.0	0.0	0.0	0.0	0.0	0.0	0.0	0.0	0.0	0.0	0.0	0.0	0.0	0.0	0.0	0.0	0.0	0.0	0.0	0.0	0.0	0.0
FPKM1_group_382_transcript_1	0.00825271787265	0.00767943593609	0.10160782499	0.0	0.0	0.0	0.0	0.0	0.123155288462	0.0	0.0	0.0	0.0	0.0	0.00844736362589	0.0	0.0	0.0	0.0	0.0	0.0	0.0	0.0	0.0	0.0	0.0	0.0	0.0	0.0	0.0	0.0	0.0	0.0	0.0	0.0	0.0	0.0	0.120993892228	0.0	0.0	0.0	0.0	0.0	0.0731255756869	0.0	0.0	0.08704656137	0.694661942046	1.17665845491
FPKM1_group_16515_transcript_1	0.00626324952419	0.0033997644726	0.0	0.0	0.0	0.0	0.0	0.0	0.0	0.0	0.0329685569435	0.0	0.0	0.0	0.0	0.0	0.0	0.0	0.0	0.0	0.0	0.0	0.0	0.0	0.200673642397	0.0424337309629	0.117788252746	0.658664226037	0.545223011546	0.0195755346619	0.0	0.0	0.0	0.0	0.0	0.0	0.0	0.0	0.0	0.0	0.0	0.0360452498514	0.0	0.0	0.0	0.0	0.0	0.0	0.0
FPKM1_group_27179_transcript_1	0.0807162375005	0.0021459776194	0.0	0.0	0.0	0.0	0.0	0.359548308952	0.0	0.0	0.0	0.0	0.0	0.0	0.0165239965597	0.0	0.0	1.95056435854	0.0	0.0	0.0	0.0	0.0	0.107525483935	0.0	0.0	0.0	0.0	0.0	0.0	0.0	0.0	0.0	0.0	0.0	0.0	0.0	0.236677707682	0.0	0.0	0.0	0.0	0.0	0.0	0.0	0.0	0.0	0.0	0.0
FPKM1_group_8907_transcript_3	0.0354540168849	0.0206194837527	0.0	0.0	0.0	0.0	0.0	0.0	0.0	0.0	0.139967412686	0.0	0.0	0.0	0.0	0.0	0.0	0.0	0.0	0.0	0.0	0.0	0.0	0.0	0.0	0.0	0.0	0.0	0.0	0.166215157265	0.0	0.0	0.0	0.0	0.0	0.0	0.0	0.0	0.0	0.0	0.0	0.0	0.0	0.0	0.0	0.0	0.0	0.059346803373	0.160257306588
FPKM1_group_7094_transcript_1	0.0399821114327	0.0334842486158	0.0	0.0	0.0	0.0	0.0	0.0	0.0	0.0	0.0	0.0	0.0	0.0	0.0	0.0	0.0	0.0	0.0	0.0	0.0	0.0	0.0	0.0	0.0	0.0	0.0	0.0	0.0	0.149954978837	0.0	0.0	0.0	0.0	0.0	0.0	0.0	0.0	0.0	0.0	0.0	0.0	0.0	0.0	0.0	0.0	0.0	0.0	0.0
FPKM1_group_25212_transcript_2	0.00101053688237	0.000940339094216	0.08709242142	0.589910056212	1.56035136799	1.0891790384	0.0	0.210065770248	1.58342513737	0.528081215004	0.574481633388	0.0	0.0	0.0	0.0	0.0	0.0	0.0	0.0	0.0	0.0	0.0	0.0	0.0	0.0	0.0	0.0	0.0	0.0	0.0379007089368	0.0	0.0	0.0	0.0	0.0	0.0	0.0	0.0	0.0	0.0	0.0	0.0	0.0	0.0	0.0	0.0	0.0	0.0	0.0
FPKM1_group_9716_transcript_3	0.0	0.0025029866932	0.0	0.0	0.0	0.0	0.0	0.0	0.0	0.0	0.0849527989247	0.0569555150271	0.0	0.313122537165	0.212002573777	0.0	0.290877425337	0.0	0.0	0.0	0.0	0.0	0.0	0.0	0.0	0.0	0.0674477116578	0.0	0.0	0.0	0.0	1.30726663704	0.768438156601	0.0	0.0	0.0	0.0	0.0	0.0	0.0	0.0	0.0	0.0	0.0	0.0	0.0	0.0	0.0360203632904	0.019453537765
FPKM1_group_33642_transcript_2	0.00492087525326	0.0160266489101	0.0	0.0	0.0	0.29465713116	0.0	0.0	0.0	0.0	0.0	0.104196209765	0.0	0.0	0.158663525495	0.0	0.266070153276	0.0717598927891	0.0689255693599	0.0	0.0	0.0	0.0	0.0	0.0	0.0	0.0	0.0	0.0	0.276839960929	0.0	0.0	0.0	0.0	0.0	0.0	0.108216949089	0.0	0.0	0.0	0.0	0.0	0.0	0.152609897086	0.0	0.0	0.181662388946	0.0988451775243	0.0
FPKM1_group_28051_transcript_1	0.00320786708007	0.0069650698025	0.0	0.0	0.0	0.0	0.0	0.0	0.0	0.0	0.0337712071307	0.249056201975	0.247515543427	0.49790124369	0.681879049894	4.58140935919	0.0	0.592540626359	0.26959114411	2.13822104265	0.0	0.0408583031171	0.0	0.0	0.0	0.0	0.0	0.0	0.0	0.280729669683	0.0	0.0	0.0	0.0	0.0	0.0	0.0	0.0	0.0	0.0	0.0	0.0	0.0	0.0	0.0	0.0	0.0	0.0	0.0
FPKM1_group_9114_transcript_1	0.0200865761191	0.060746547356	0.0	0.0	0.0	0.0	0.0	0.0	0.0	0.0	0.0792989437062	0.0	0.0	0.0	0.0	0.0	0.0	0.0	0.0	0.0	0.0	0.0959403158519	0.0	0.0	0.0	0.0	0.125917741559	0.0	0.0	0.37667871817	0.0	0.0	0.0	0.0	0.0	0.0	0.0	0.0	0.0	0.223520830114	0.262239143142	0.0	0.0	0.0	0.0	0.0	0.0	0.0	0.0
FPKM1_group_23019_transcript_1	0.00639713782924	0.00793700707929	0.0	0.0	0.0	0.0	0.0	0.0	0.0	0.0	0.0168366597869	0.0	0.0	0.0	0.0152787098625	0.0993071719949	0.0	0.0	0.0298677467226	0.0	0.0	0.0	0.0	0.0	0.0	0.0	0.0	0.0	0.0	0.0399879943565	0.0	0.0	0.0	0.0	0.0	0.0	0.0	0.0547102817032	0.0	0.0474576834952	0.0556783108266	0.0	0.0	0.0	0.0	0.247713407082	0.0	0.0	0.0385546563675
FPKM1_group_8281_transcript_1	0.0033288273772	0.0123903504179	0.0	0.0	0.0	0.0	0.0	0.0	0.0	0.0	0.105133893692	0.0	0.0	0.0	0.0238513796496	0.0	0.0	0.0	0.0	0.0	0.0	0.0	0.0	0.0	0.0	0.0	0.0	0.0	0.0	0.0	0.0	0.0	0.0	0.0	0.0	0.0	0.0	0.0	0.0	0.0	0.0	0.0	0.0	0.0	0.0	0.0	0.0	0.0	0.0
FPKM1_group_24497_transcript_1	0.0620237719275	0.0	0.0	0.0	0.0	0.0	0.0	0.0	0.0	0.0	0.0	0.0	0.0	0.0	0.0	0.0	0.0	0.0	0.0	0.0	0.0	0.0	0.0	0.0	0.0	0.0	0.0	0.0	0.0	0.0	0.0	0.0	0.0	0.0	0.0	0.0	0.0	0.0	1.32238917586	0.306752239922	0.179943955365	0.0	0.0	0.0	0.0	0.0	0.0	0.0	0.0
FPKM1_group_3207_transcript_8	0.00538459908774	0.0	0.0	0.0	0.0	0.0	0.0	0.0	0.0	0.0	0.0	0.0	0.0	0.0	0.0	0.0	0.0	0.0	0.0	0.0	0.0	0.0	0.0	0.0	0.0	0.0	0.0	0.0	0.0	0.0	0.0	0.0	0.0	0.0	0.0	0.0	0.0	0.0	0.0	0.0	0.0	0.836691705379	0.0	0.0	0.0	0.104252669037	0.198781534474	0.0	0.223920364704
FPKM1_group_3207_transcript_3	0.0	0.0	0.0	0.0	0.0	0.0	0.0	0.0	0.0	0.0	0.0	0.0	0.0	0.0	0.0	0.0	0.0	0.0	0.0	0.0	0.0	0.0	0.0	0.0	0.0	0.0	0.0	0.0	0.0	0.0	0.0	0.0	0.0	0.0	0.0	0.0	0.0	0.0	0.0	0.0	0.0	0.0	0.0	0.0	0.0	0.0	0.0	0.0	0.0604607111218
FPKM1_group_3207_transcript_2	0.0	0.00187552564545	0.0	0.0	0.0	0.0	0.0	0.0	0.0	0.0	0.0	0.0	0.0	0.0	0.0	0.0	0.0	0.0	0.0	0.0	0.0	0.0	0.0	0.0	0.0	0.0	0.0	0.0	0.0	0.0	0.0	0.0	0.0	0.0	0.0	0.0	0.0	0.0	0.0	0.0	0.0	1.6703270027	0.0	0.0	0.0	0.0	0.0	0.0	0.0874609738967
FPKM1_group_3207_transcript_1	0.00425858668806	0.00990690102155	0.0	0.0	0.0	0.0	0.0	0.0	0.0	0.0	0.0336245882864	0.0	0.0	0.0	0.0152565988497	0.0	0.0	0.0	0.0	0.0	0.0	0.0406809154046	0.0	0.0	0.0	0.0	0.0	0.0	0.0	0.0	0.0	0.0	0.0	0.0	0.0	0.0	0.0	0.0	0.0	0.0	0.0	0.588200054014	0.0	0.0	0.0	0.0	0.0	0.0	0.400388153536
FPKM1_group_3207_transcript_7	0.00199910557164	0.00372047206842	0.0	0.0	0.0	0.0	0.0	0.0	0.0	0.0	0.0	0.0	0.0	0.0	0.0	0.0	0.0	0.0	0.0	0.0	0.0	0.0	0.0	0.0	0.0	0.0	0.0	0.0	0.0	0.0	0.0	0.0	0.0	0.0	0.0	0.0	0.0	0.0	0.0	0.0	0.0	0.414177551621	0.0	0.0	0.0	0.0	0.147600691019	0.0	0.159037957516
FPKM1_group_3207_transcript_6	0.00161863773457	0.00150619771307	0.0	0.0	0.0	0.0	0.0	0.0	0.0	0.0	0.0255606056171	0.0	0.0	0.0	0.0	0.0	0.0	0.0	0.0	0.0	0.0	0.0	0.0	0.0	0.0	0.0	0.0	0.0	0.0	0.0607078462177	0.0	0.0	0.0	0.0	0.0	0.0	0.0	0.166117026954	0.0	0.0	0.0	1.00605504288	0.0	0.0	0.0	0.0	0.0	0.0	0.140476371715
FPKM1_group_3207_transcript_5	0.0	0.0051182569016	0.0	0.0	0.0	0.0	0.0	0.0	0.0	0.0	0.0	0.0	0.0	0.0	0.0	0.0	0.0	0.0	0.0	0.0	0.0	0.0	0.0	0.0	0.0	0.0	0.0	0.0	0.0	0.0	0.0	0.0	0.0	0.0	0.0	0.0	0.0	0.0	0.0	0.0	0.0	0.0949640741411	0.0	0.0	0.0	0.0	0.0	0.0	0.17900890919
FPKM1_group_3207_transcript_4	0.00566991021474	0.00527604516832	0.0	0.0	0.0	0.0	0.0	0.0	0.0	0.0	0.0447679971212	0.0	0.0	0.0	0.0	0.0	0.0	0.0	0.0	0.0	0.0	0.0	0.0	0.0	0.0	0.0	0.0	0.0	0.0	0.106326458983	0.0	0.0	0.0	0.0	0.0	0.0	0.0	0.0	0.0	0.0	0.0	0.195783351312	0.0	0.0	0.0	0.0	0.209314274739	0.0	0.164024434026
FPKM1_group_14345_transcript_1	0.0707861986603	0.0047049268769	0.0	0.0	0.0	0.0	0.0	0.0	0.0	0.660555196775	0.0	0.0	0.0	0.0	0.0362278687461	0.0	0.0	0.0	0.0	0.0	0.0	0.0	0.0	0.0	0.0	0.0	0.0	0.0	0.0	0.0	0.0	0.0	0.0	0.0	0.0	0.0	0.0	0.0	0.0	0.22505705575	0.264041474023	0.0	0.0	0.313610716348	0.0	0.0	0.0	0.0	0.073134605893
FPKM1_group_15289_transcript_2	0.0149050534082	0.00198138020431	0.0	0.0	0.0	0.0	0.0	0.0	0.0	0.0	0.168122941432	0.0	0.0	0.0	0.0152565988497	0.0	0.0	0.0	0.0	0.0	0.0	0.0	0.0	0.0	0.0629743958495	0.0	0.0	1.00765617938	0.834108359017	0.0	0.0	0.0	0.0	0.0	0.0	0.0	0.0	0.0	0.0	0.0	0.0	0.0	0.0	0.0	0.0	0.0	0.0	0.0	0.0
FPKM1_group_15289_transcript_1	0.0262404889301	0.00348823878007	0.0	0.0	0.0	0.0	0.0	0.0	0.0	0.0	0.147991022331	0.0	0.0	0.0	0.0	0.0	0.0	0.0	0.0	0.0	0.0	0.0	0.0	0.0	0.0554335127797	0.0	0.0	0.88699416554	0.24474262254	0.0	0.0	0.0	0.0	0.0	0.0	0.0	0.0	0.0	0.0	0.0	0.0	0.0	0.0	0.232511384605	0.0	0.0	0.0	0.0	0.0
FPKM1_group_28130_transcript_1	0.102311840117	0.0226677768407	0.0	0.0	0.0	0.0	0.0	0.0	0.0	0.0	0.076935730152	0.0	0.0	0.283572893757	0.0349083106129	0.0	0.0	0.0	0.0	0.0	0.0	0.0	0.0	0.0	0.0	0.0	0.0	0.0	0.0	0.0	0.0	0.0	0.0	0.0	0.0	0.0	0.0	0.0	0.623245229684	1.30115767993	1.52654441604	0.0	0.0	0.0	0.0	0.0	0.0	0.0	0.0
FPKM1_group_23234_transcript_1	0.00656848973538	0.0061122041124	0.0	0.0	0.0	0.0	0.0	0.0	0.0	0.0	0.0	0.0	0.0	0.0	0.0	0.0	0.0	0.0	0.0	0.0	0.0	0.0	0.0	0.0	0.0	0.0	0.0	0.0	0.0	0.0	0.0	0.0	0.0	0.0	0.0	0.0	0.0	0.0	0.0	0.0	0.0	0.0	0.0	0.0	0.0	0.0	0.0	0.0	0.0950096889057
FPKM1_group_21972_transcript_1	0.00694029104115	0.213119871693	0.0	0.0	0.0	0.0	0.0	0.0	0.0	0.0	0.0	0.0	0.0	0.0	0.0	0.0	0.0	0.0	0.0	0.0	0.0	0.0	0.0	0.0	0.0	0.0	0.0	0.0	0.0	0.520598417094	0.0	0.0	0.0	0.0	0.0	0.0	0.0	0.0	0.0	0.0	0.0	0.0	0.0	0.0	0.0	0.0	0.0	0.185878667168	0.0501937979124
FPKM1_group_27337_transcript_2	0.0	0.0	0.0	0.0	0.0	0.0	0.0	0.0	0.0	0.0	0.0	0.0	0.0	0.0	0.0	0.0	0.0	0.0	0.0	0.0	0.0	0.0	0.0	0.0	0.0	0.0	0.0	0.0	0.0	0.0	0.0	0.0	0.0	0.0	0.0	0.0	0.0	0.0	0.0	0.0	0.0	0.0	0.0	0.0	0.0	0.0	0.0	0.0	0.0423947615834
FPKM1_group_32408_transcript_1	0.0039235778686	0.0109530697694	0.0	0.0	0.0	0.0	0.0	0.0	0.0	0.0	0.0	0.0	0.0	0.0	0.0	0.0	0.0	0.0	0.0	0.0	0.0	0.0	0.0	0.0	0.0	0.0	0.0	0.0	0.0	0.0	0.0	0.0	0.0	0.0	0.0	0.0	0.0	0.0	0.0	0.0	0.0	0.0	0.0	0.0	0.0	0.0	0.0	0.0	0.0
FPKM1_group_27337_transcript_1	0.0	0.0	0.0	0.0	0.0	0.0	0.0	0.0	0.0	0.0	0.0	0.0	0.0	0.0	0.0	0.0	0.0	0.0	0.0	0.0	0.0	0.0	0.0	0.0	0.0	0.0	0.0	0.0	0.0	0.0	0.0	0.0	0.0	0.0	0.0	0.0	0.0	0.282772242511	0.0	0.0	0.0	0.0	0.0	0.0	0.0	0.0	0.0	0.0	0.039854251526
FPKM1_group_34011_transcript_1	0.0	0.0	0.0	0.0	0.0	0.0	0.0	0.0	0.0	0.0	0.0	0.0	0.0	0.0	0.0	0.0	0.0	0.0	0.0	0.0	0.0	0.0	0.0	0.0	0.0	0.0	0.0	0.0	0.0	0.223414705311	0.0	0.0	0.0	0.0	0.0	0.0	0.0	0.0	0.0	0.0	0.0	0.0	0.0	0.0	0.0	0.0	0.0	0.0	0.0
FPKM1_group_24382_transcript_1	0.00655386058229	0.00304929559282	0.0	0.0	0.0	0.0	0.0	0.0	0.0	0.0	0.0517474176078	0.0	0.0	0.0	0.0	0.0	0.0	0.0	0.0	0.0	0.0	0.0	0.0	0.0	0.0	0.0	0.0	0.0	0.0	0.0	0.0	0.0	0.0	0.0	0.0	0.0	0.0	0.0	0.0	0.0	0.0	0.0	0.0	0.0	0.0	0.0	0.0	0.175529075455	0.0710985645263
FPKM1_group_20881_transcript_1	0.0560922055995	0.0281053843057	0.371866761254	0.228981349465	0.0	0.0	0.0	0.448468858477	0.450726686218	0.0	0.0681366290496	0.0	0.0	0.0	0.0	0.401888262032	0.0	0.0	0.0	0.0	0.0	0.164871041317	0.0	0.0	0.0	0.0	0.0	0.0	0.0	0.0	0.0	0.0	0.0	0.0	0.0	0.0	0.0	0.0	0.0	0.0	0.0	0.0	0.0	0.0	0.0	0.0	0.0	0.173341396362	0.156027641605
FPKM1_group_9625_transcript_1	0.0419294267046	0.0283758284182	0.657028837241	0.0	0.0	0.0	0.0	0.396186219536	0.796361658033	0.497983321921	0.180579718958	0.0	0.0	0.0	0.0	0.0	0.0	0.0	0.0	0.0	0.0	0.0	0.200803188013	0.0	0.0	0.154949077182	0.0	0.0	0.0	0.0	0.0	0.0	0.0	0.0	0.0	0.0	0.0	0.0	0.487616734105	0.0	0.0	0.0	0.0	0.236426731755	0.0	0.0	0.0	0.0	0.0827027343842
FPKM1_group_35379_transcript_2	0.0	0.00960795593809	0.0	0.0	0.0	0.0	0.0	0.0	0.0	0.0	0.0	0.0	0.0	0.0	0.0	0.0	0.0	0.0	0.0	0.0	0.0	0.0	0.0	0.0	0.0	0.0	0.0	0.0	0.0	0.0	0.0	0.0	0.0	0.0	0.0	0.0	0.0	0.0	0.0	0.0	0.0	0.0	0.0	0.0	0.0	0.0	0.0	0.0	0.0
FPKM1_group_120_transcript_1	0.446744014741	1.19290858875	1.5345128949	0.773095447205	1.6662057879	0.387689690724	0.475352832518	0.42059373141	0.507253465348	0.422929729948	3.47624236392	0.102820682244	0.0936692485575	0.0	0.104379305001	0.0	0.0	2.36041891573	0.0	0.0	2.38832196736	0.278321906382	3.66659110522	6.03751452152	0.86168925806	0.0657979579673	0.0	0.0	0.0	0.0607078462177	0.860252983705	0.0	0.693623220562	0.0	3.64549417023	2.19652254239	0.0	2.82398945821	0.0	0.0	0.0845281286476	0.111783893653	0.103042118375	0.100396829986	0.496789260942	0.0	0.239018940792	5.57063437954	2.13055830435
FPKM1_group_9099_transcript_1	0.0	0.0	0.0	0.0	0.0	0.0	0.0	0.0	0.0	0.0	0.0497528704623	0.0	0.0	0.0	0.0	0.0	0.0	0.0	0.0	0.0	0.0	0.0	0.0	0.0	0.0	0.0	0.0	0.0	0.0	2.71781357789	0.0	0.0	0.0	0.0	0.0	0.0	0.0	0.0	0.0	0.0	0.0	0.0	0.0	0.0	0.0	0.0	0.0	0.0	0.0
FPKM1_group_6319_transcript_1	0.0	0.0107383036955	0.0	0.0	0.0	0.0	0.0	0.0	0.0	0.0	0.0	0.0	0.0	0.0	0.0	0.0	0.0	0.0	0.0	0.0	0.0	0.0	0.0	0.0	0.0	0.0	0.0	0.0	0.0	0.0	0.0	0.0	0.0	0.0	0.0	0.0	0.0	0.0	0.0	0.0	0.0	0.0	0.0	0.0	0.0	0.0	0.0	0.0	0.0
FPKM1_group_24650_transcript_1	0.00653929644766	0.0	0.0	0.0	0.0	0.0	0.0	0.0	0.0	0.0	0.0	0.0	0.0	0.0	0.0468547102449	0.203027996079	0.0	0.0	0.0	0.0	0.0	0.0416452037698	0.0	0.0	0.0	0.0	0.0	0.0	0.0	0.163506465813	0.0	0.0	0.0	0.0	0.0	0.0	0.0	0.0	0.278844532392	0.0	0.0	0.0	0.277526772158	0.0	0.0	0.0	0.0	0.291898351405	0.078822853018
FPKM1_group_18064_transcript_1	0.00131457824501	0.00428140989424	0.0	0.0	0.0	0.0	0.0	0.0	0.0	0.0	0.0155693034438	0.111341225713	0.0570551799902	0.114771964147	0.963101342481	0.0	0.0710788258473	0.42174364509	0.0552389865676	0.0902010935316	0.13577746418	0.0	0.0	0.0	0.0291592411428	0.0	0.0	0.155526115691	0.386219930365	0.0369779532356	0.0	0.0	0.0	0.0	0.0986897237953	0.148658997173	0.0	0.0	0.0	0.0	0.0	0.0	0.0	0.346533887374	0.0	0.0	0.0	0.0	0.0
FPKM1_group_32008_transcript_3	0.00529259604577	0.0	0.0	0.0	0.0	0.0	0.0	0.0	0.0	0.0	0.0	0.0	0.0	0.308054006887	0.189609888581	0.0	0.572337955609	2.46977933168	0.0	0.0	0.312371894724	0.0	0.0	0.0	0.0	0.0	0.0	0.0	0.0	0.0	0.0	0.0	0.0	0.0	0.0	0.0	0.0	0.0	0.0	0.0	0.0	0.0	0.0	0.0	0.0	0.409885493733	0.0	0.0	0.0
FPKM1_group_10986_transcript_2	0.0988804906401	0.0220828019545	0.0	0.0	0.0	0.0	0.0	0.0	0.0	0.0	0.0	0.0	0.0	0.0	0.0	0.0	0.0	0.0	0.0	0.0	0.0	0.0	0.0	0.184411985889	0.0	0.0	0.0	0.0	0.0	0.0	0.0	0.0	0.0	0.0	0.0	0.0	0.0	0.0	0.0	0.0	0.0	0.0	0.0	0.0	0.0	0.306312277574	0.0	0.0	0.0286050676275
FPKM1_group_10986_transcript_3	0.102385840707	0.0222466093869	0.0	0.0	0.0	0.0	0.0	0.0	0.0	0.0	0.0287252090324	0.0	0.0	0.0	0.00186194097582	0.0	0.0562027381347	0.0	0.0	0.0	0.0	0.0	0.0	0.0121160824357	0.023056503461	0.0105634658764	0.0195481622802	0.0819840362592	0.067863991061	0.0292388372723	0.0	0.0	0.0	0.0	0.0	0.0	0.0	0.160014529319	0.0332426809192	0.0115668674008	0.0135704819747	0.0	0.066171166092	0.0	0.159513047756	0.0402501473888	0.0191865257135	0.0	0.0657785200477
FPKM1_group_10986_transcript_1	0.189178457131	0.025203537773	0.0	0.0	0.0	0.0	0.0	0.0	0.0	0.0	0.0263206915955	0.0	0.0	0.0	0.0	0.0	0.0	0.0	0.0	0.0	0.0	0.0	0.0	0.349709050556	0.0	0.0508159250571	0.0522428466112	0.0657311828518	0.0544103536374	0.0	0.0553646249071	0.0	0.0	0.128799443465	0.0	0.0	0.0183273111173	0.277967276623	0.0	0.0	0.0	0.0	0.132632803177	0.0	0.19183578513	0.0645415843997	0.215360736372	0.0055800449504	0.075340449996
FPKM1_group_10536_transcript_1	0.0420383343064	0.0631907871313	0.0	0.171610198171	0.277395798754	0.0	0.474830466768	1.00831569719	0.0	0.0	0.0	0.205415384966	0.187132630635	0.0	0.115849558298	0.0	0.0	0.0	0.0	0.253582603291	0.0	0.0	0.0	0.0	0.573828231192	0.0	0.0	2.04041148703	0.0	0.970258148781	6.01515355529	0.0	0.0	0.999540296425	3.88425400819	2.92547837514	0.284455980462	0.0	0.413670460142	0.0	0.0	0.0	0.205857770557	0.0	0.0	6.76175937573	0.0	0.0	0.023387000346
FPKM1_group_30766_transcript_1	0.0	0.00661417256608	0.0	0.0	0.0	0.0	0.0	0.0	0.0	0.0	0.112244398579	0.0	0.0	0.0	0.0509290328749	0.0	0.0	0.0	0.0	0.0	0.0	0.0	0.0	0.0	0.0	0.0	0.0	0.0	0.0	0.0	0.0	0.0	0.0	0.0	0.0	0.0	0.0	0.0	0.0	0.0	0.0	0.0	0.0	0.0	0.0	0.0	0.0	0.0	0.0
FPKM1_group_3522_transcript_2	0.0127942756585	0.00595275530947	0.0	0.0	0.0	0.0	0.0	0.0	0.0	0.0	0.0	0.135455072695	0.0	0.0	0.0458361295874	0.0	0.0	0.0	0.0	0.0	0.0	0.0	0.674000265853	1.19306536958	0.0	0.0	0.0	0.0	0.0	0.0	0.0	0.0	0.0	0.0	0.0	0.0	0.0	0.0	0.0	0.0	0.0	0.0	0.0	0.0	0.0	0.0	0.0	0.0	0.046265587641
FPKM1_group_3522_transcript_1	0.00678037650103	0.0157734299675	0.0	0.0	0.0	0.0	0.0	0.0	0.0	0.0	0.0	0.0	0.0	0.0	0.0242910364173	0.0	0.0	0.0	0.0	0.0	0.200090752842	0.0	0.178594540491	0.0	0.0	0.0	0.0	0.0	0.0	0.0	0.0	0.0	0.0	0.0	0.0	0.0	0.0	0.0	0.0	0.0	0.0	0.0	0.0	0.0	0.0	0.0	0.0	0.0	0.04903725879
FPKM1_group_10887_transcript_1	0.0	0.0	0.0	0.0	0.0	0.0	0.0	0.0	0.0	0.0	0.0790292194079	0.0	0.0	0.0	0.0	0.0	0.0	0.0	0.0	0.0	0.0	0.0	0.0	0.0	0.296022500218	0.0	0.0	1.57888984115	5.22783561071	0.0	0.0	0.0	0.0	0.0	0.0	0.0	0.0	0.0	0.0	0.0	0.0	0.0	0.0	0.0	0.0	0.0	0.0	0.0	0.0
FPKM1_group_12417_transcript_1	0.0130592458644	0.0	0.0	0.0	0.0	0.0	0.0	0.0	0.0	0.568702846928	0.0	0.0	0.0	0.0	0.0	0.0	0.0	0.0	0.0	0.170680598369	0.0	0.0	0.0	0.0	0.0	0.0	1.52814963277	0.0	0.0	0.0	0.0	0.0	0.0	0.0	0.0	0.0	0.0	0.0	0.0	0.193762139714	0.0	0.0	0.0	0.0	0.0	0.0	0.0	0.0	0.0
FPKM1_group_3248_transcript_1	0.0	0.0	0.0	0.0	0.0	0.0	0.0	0.0	0.0	0.0	0.167155327381	0.0	0.0	0.0	0.0	0.0	0.0	0.0	0.0	0.0	0.0	0.0	0.0	0.0	0.313059766418	0.0	0.0	0.0	0.0	0.0	0.0	0.0	0.0	0.0	0.0	0.0	0.0	0.0	0.0	0.0	0.0	0.0	0.0	0.0	0.0	0.0	0.0	0.0	0.0
FPKM1_group_30306_transcript_2	0.00203223991813	0.00756427470264	0.0	0.0	0.0	0.243377022699	0.0	0.0528065886536	0.106144889503	0.0	0.0641839516738	0.0	0.0	0.0	0.00728060069414	0.0	0.0	0.0	0.0	0.0	0.0599719521639	0.0194133373927	0.0	0.0	0.0	0.0413054860444	0.0	0.0	0.0	0.0	0.0	0.0	0.0	0.0	0.0	0.0	0.0	0.0521410143304	0.0	0.0	0.0	0.0	0.0	0.0	0.0	0.0	0.0	0.707571279995	0.837764991676
FPKM1_group_20347_transcript_1	0.0	0.00281714757444	0.0	0.0	0.0	0.0	0.0	0.0	0.0	0.0	0.0	0.0	0.0	0.0	0.0	0.0	0.0	0.0	0.0	0.0	0.0	0.0	0.0	0.0	0.0	0.0	0.0	0.0	0.0	0.113546156815	0.0	0.0	0.0	0.0	0.0	0.0	0.0	0.0	0.0	0.0	0.0	0.0	0.0	0.0	0.0	0.0	0.0	0.0	0.0
FPKM1_group_32882_transcript_1	0.00665765475441	0.0	0.0	0.0	0.0	0.0	0.0	0.0	0.0	0.0	0.0	0.0	0.0	0.0	0.143108277897	0.0	0.719954532395	3.68930272339	0.186504481797	0.0	0.392938401508	0.0	0.0	0.0	0.0	0.0	0.0	0.0	0.0	0.0	0.0	0.0	0.0	0.0	0.0	0.0	0.0	0.0	0.0	0.0	0.0	0.0	0.0	0.0	0.0	0.0	0.0	0.0	0.0
FPKM1_group_28232_transcript_8	0.0	0.0	0.0	0.0	0.0	0.0	0.0	0.0	0.0	0.0	0.0	0.0534385363977	0.146046907271	0.587574709535	0.994557528784	0.940266877208	0.545831738111	1.69294265081	0.636290590557	1.18744512347	0.595810543625	0.0	0.0	0.117669397514	0.0	0.0	0.0	0.0	0.0	0.28396277296	0.0	0.0	0.0	0.0	0.0	0.0	0.0	0.0	0.0	0.0	0.0	0.0	0.0	0.0	0.0	0.0	0.0	0.0	0.0
FPKM1_group_30699_transcript_1	0.0023061782143	0.0085839104776	0.0	0.0	0.0	0.0	0.0	0.0	0.0	0.0	0.0	0.0	0.0	0.0	0.0165239965597	0.0	0.0	0.0	0.0	0.0	0.0	0.0	0.0	0.0	0.0	0.0	0.0	0.0	0.0	0.0864944078557	0.0	0.0	0.0	0.0	0.0	0.0	0.0	0.0	0.0	0.0	0.0	0.0	0.0	0.0	0.0	0.0	0.0	0.0	0.0
FPKM1_group_14980_transcript_1	0.0	0.0	0.0	0.0	0.293523461473	0.0	0.0	0.0	0.0	0.0	0.0	0.0	0.0	0.0	0.0245169995468	0.0	0.0	0.0	0.0	0.0	0.0	0.0	0.0	0.0	0.0	0.0	0.0	0.0	0.0	0.128333563284	0.0	0.0	0.0	0.0	0.0	0.0	0.0	0.0	0.0	0.0	0.0	0.0	0.0	0.0	0.0	0.0	0.0	0.0	0.0
FPKM1_group_8835_transcript_1	0.0522811771831	0.00231663912213	0.0	0.0	0.0	0.0	0.0	0.0	0.0	0.0	0.0786280558576	0.0	0.0	0.0	0.0	0.0	0.0	0.0	0.0	0.0	0.0	0.0	0.0	0.0	0.0	0.0	0.0	0.0	0.0	0.0933729817461	0.0	0.0	0.0	0.0	0.0	0.0	0.0	0.0	0.0	0.0	0.0	0.0	0.0	0.154417459319	0.0	0.0	0.0	0.0	0.0
FPKM1_group_23344_transcript_1	0.0	0.0	0.0	0.0	0.0	0.0	0.0	0.0	0.0	0.0	0.0	0.0	0.0	0.0	0.0	0.0	0.0	0.0	0.0	0.0	0.0	0.0	0.0	0.0	0.0	0.0	1.01277367819	0.0	2.26027010228	0.0	0.0	0.0	0.0	0.0	0.0	0.0	0.0	0.0	0.0	0.0	0.0	0.0	0.0	0.0	0.0	0.0	0.0	0.0	0.0
FPKM1_group_26500_transcript_1	0.00314389252291	0.0	0.0	0.0	0.0	0.0	0.0	0.0	0.0	0.0	0.0496465609101	0.0	0.0	0.0	0.0450526060047	0.0	0.0	0.0	0.0440357804244	0.0	0.0	0.0	0.0828098617234	0.14658388622	0.0464907131753	0.0	0.0	0.0	0.0	0.0	0.0	0.0	0.0	0.0	0.0	0.0	0.0	0.0	0.0	0.0	0.0	0.0	0.0	0.0975007675826	0.0	0.0	0.116062081827	0.0	0.045474722895
FPKM1_group_13886_transcript_2	0.00743101869053	0.00172870419341	0.0	0.0	0.0	0.0	0.0	0.0	0.0	0.0	0.0	0.0196683502019	0.0	0.270325170185	0.312808434874	0.0	0.0	1.19201155244	0.0520422859561	0.109261443653	0.10964569032	0.0354930713947	0.391464800874	0.21654437737	0.0	0.0	0.0	0.0	0.0	0.104514076159	0.370250929066	0.0	0.0	0.861346278169	0.278935538782	0.840336275687	0.0	0.0	0.0	0.0	0.0	0.0	0.0	0.0	0.0712723229477	0.0	0.0685821392612	0.0	0.0
FPKM1_group_13886_transcript_1	0.00200182544316	0.0	0.0	0.0	0.0	0.0	0.0	0.0	0.0	0.0	0.0	0.0	0.0	0.11651566519	0.387268523453	0.0	0.0	1.40122174328	0.0	0.0	0.354446476462	0.114736785896	0.527279119545	0.373340183678	0.0	0.0	0.0	0.0	0.0	0.0	0.265976177615	0.0	0.0	0.0	0.601134548886	0.0	0.0880458987144	0.0	0.0	0.0	0.0	0.0	0.0	0.0	0.0	0.0	0.0	0.0	0.0
FPKM1_group_28367_transcript_1	0.016033061282	0.00803347531286	0.212584351362	0.0654506623367	0.0	0.0	0.0	0.0	0.0	0.1611245283	0.0389515347962	0.0	0.0	0.0	0.0	0.0	0.0	0.0	0.0	0.0	0.0	0.0	0.0	0.0	0.0	0.0	0.0	0.0	0.0	0.0	0.0	0.0	0.176167506983	0.0	0.0	0.0	0.0	0.0	0.0	0.0	0.0	0.0	0.0	0.0	0.0	0.0	0.0	0.0165156234031	0.24974885533
FPKM1_group_30858_transcript_1	0.0	0.0	0.0	0.0	0.0	0.0	0.0	0.0	0.0	0.0	0.0	0.0	0.0	0.0	0.0	0.0	0.0	0.0	0.0	0.0	0.0	0.0	0.0	0.0	0.0	0.0	0.0	0.0	0.0	0.0	0.0	0.0	0.0	0.0	0.0	0.0	0.0	0.0	0.0	0.0	0.0	0.0	0.0	0.0	0.0	0.0	0.0	0.0	0.0
FPKM1_group_30287_transcript_1	0.00595684899079	0.0	0.0	0.0	0.0	0.0	0.0	0.0	0.0	0.0	0.18813433608	0.0	0.0	0.346716655525	0.17072566486	0.0	0.0	6.77564461388	0.0	0.0	0.0	0.0	0.0	0.0	0.0	0.0	0.0	0.0	0.0	0.223414705311	0.0	0.0	0.0	0.0	0.0	0.0	0.0	0.0	0.0	0.0	0.0	0.0	0.0	0.0	0.0	0.0	0.0	0.0	0.0
FPKM1_group_32726_transcript_1	0.0656848973538	0.0366732246744	0.0	0.0	0.0	0.0	0.0	0.0	0.0	0.0	0.0	0.0	0.0	0.0	0.0	0.0	0.0	0.0	0.0	0.0	0.0	0.0	0.0	0.0	0.0	0.0	0.0	0.0	0.0	0.0	0.0	0.0	0.0	0.0	0.0	0.0	0.0	0.0	0.0	0.0	0.0	0.0	0.0	0.0	0.0	0.0	0.484973699062	0.0	0.0475048444528
FPKM1_group_3493_transcript_1	0.0370926479174	0.0441037473209	0.532800695746	0.874875520086	1.41417466032	0.74035699342	0.302588042548	1.49929294844	0.645789075632	0.538435748632	0.0	0.567241831033	0.238502372377	0.599712982596	0.753022128936	0.0	2.00558762596	0.0	0.288637888496	0.484790270998	0.121623790943	0.433075123236	0.0	0.0	0.0	0.0	0.103344252876	0.0	0.0	0.541014041293	0.0	0.0	0.0	0.0	0.0	0.0	0.0906354839707	0.0	0.0	0.0	0.0	0.0	0.0	0.0	0.158116750069	0.159591270669	0.304297222941	0.331145188569	0.238455689802
FPKM1_group_3493_transcript_2	0.0365431272075	0.0322149110865	0.497280649363	0.918619296091	0.0	0.921333147367	0.0	0.599717179375	0.803648627453	0.502540032056	0.0303720137332	0.936676254322	0.667806642657	0.671678540508	0.840628624982	0.358284698962	1.66389491931	0.673135935497	0.377153507635	0.678706379397	0.227031076427	0.477694984418	0.101320301403	0.0896748480402	0.113765509888	0.0781834559376	0.0482273180089	0.0	0.50228224495	0.577081644046	0.0	0.0	0.0	0.0	0.0	0.0	0.0	0.0986930571902	0.0	0.171219877708	0.100439305805	0.0	0.122438281834	0.0	0.442726900193	0.148951852624	0.426016112117	0.20604589511	0.139099152385
FPKM1_group_3493_transcript_3	0.0400010155043	0.0404590343138	0.0	0.830666384763	0.0	0.624840299411	1.02150289541	0.451914541196	1.09005531915	0.681636745608	0.0	0.773342790918	0.704512326916	0.607368893012	0.834911060215	0.161990422403	1.12843937347	0.101447791697	0.487204379163	0.340957696505	0.410588116942	0.531640899189	0.0916194214812	0.0810889583343	0.102873067452	0.141395611802	0.0	0.0	0.227095695855	0.717515076042	0.0	0.0	0.0	0.0	0.0	0.0	0.0764937772519	0.0	0.0	0.387066212904	0.363291106103	0.240216452319	0.0	0.0	0.133446051477	0.134690505033	0.513636447233	0.279477144962	0.18867172265
FPKM1_group_3493_transcript_4	0.0319322906668	0.0205712913032	0.31754565673	0.977662439496	0.316064495242	0.0	0.541021358212	0.446784292648	0.641476627715	0.32090411062	0.0387889657862	0.312066778496	0.0710729106334	0.929304825452	0.739193675817	0.0	0.265625962703	0.0	0.378457758973	0.72232941046	0.144973934446	0.398897089531	0.0	0.0	0.181616475509	0.0	0.0615924846024	0.0	0.0	0.230314825592	0.0	0.0	0.0	0.0	0.0	0.0	0.0540181432012	0.252087441571	0.0	0.109334896867	0.192410857114	0.0	0.0781847125236	0.0	0.0942365271696	0.0	0.0906795564189	0.345380561867	0.151000373686
FPKM1_group_17247_transcript_1	0.00987477651493	0.00918881692066	0.0	0.0	0.0	0.0	0.0	0.0	0.0	0.0	0.0779684245165	0.0	0.0	0.0	0.0	0.0	0.0	0.0	0.0	0.0	0.0	0.0	0.0	0.0	0.0	0.0	0.0	0.0	0.0	0.0	0.0	0.0	0.0	0.0	0.0	0.0	0.0	0.0	0.0	0.0	0.0	0.0	0.0	0.0	0.0	0.0	0.0	0.0	0.0
FPKM1_group_18179_transcript_1	0.0299594463948	0.0247807008358	0.0	0.0	0.0	0.0	0.0	0.172995340204	0.0	0.0	0.0525669468459	0.0	0.0	0.0	0.0477027592991	0.0	0.0	0.0970869137736	0.0	0.0	0.0	0.0	0.0	0.0	0.0	0.0	0.0	0.0	0.0	0.249698788289	0.0	0.0	0.0	0.0	0.0	0.0	0.0	0.0	0.0	0.0	0.0	0.0	0.0	0.0	0.0	0.257801283388	0.0	0.534926843073	0.0
FPKM1_group_22078_transcript_1	0.00639713782924	0.0654803084042	0.0	0.0	0.0	0.0	0.0	0.0	0.0	0.0	0.101019958721	0.0	0.0	0.0	0.0458361295874	0.0	0.0	0.0	0.0	0.0	0.0	0.0	0.0	0.0	0.0	0.0	0.0	0.0	0.0	1.19963983069	0.0	0.0	0.0	0.0	0.0	0.0	0.0	0.0	0.0	0.0	0.0	0.0	0.0	0.0	0.0	0.0	0.0	0.0	0.0
FPKM1_group_13482_transcript_1	1.28977187383	0.652523305412	3.23761444053	0.332266553905	1.61125644808	3.74904179647	0.919352605869	0.325378469661	1.96209957447	0.0	0.0988705978975	2.12116879795	1.08696187581	1.45768534323	5.20386356337	0.583165520651	2.70825449633	10.2259374031	0.876967882494	0.736468624452	1.47811722099	1.31581122549	1.31931966933	6.42224550007	5.36997412097	0.0	0.0	0.987645985743	1.63508901016	1.64376181057	5.82318056948	6.08574340817	0.894331216299	1.9352801484	1.88014422737	0.0	0.0	0.0	3.20374569131	1.95081371303	1.96177197295	0.864779228349	0.398575683418	0.388343482797	0.480405785315	0.484885818118	0.0	0.838431434887	0.633936988102
FPKM1_group_30934_transcript_1	0.0	0.00288238678143	0.0	0.0	0.0	0.0	0.0	0.0	0.0	0.0	0.0	0.0655887720418	0.537760085929	0.360585321746	0.466081065068	0.288513468112	0.669936638565	1.44547085096	0.173547328325	0.607263602618	0.0	0.0591800264097	0.0	0.288847405266	0.0	0.0	0.0776713647933	0.0	0.0	1.51028340791	2.46937882796	1.50542073781	0.884917203496	0.0	0.465088308875	0.0	0.0	0.0	1.18875826967	0.275754118835	0.323520290277	0.0	0.197190074954	0.384255656662	0.237674441156	0.0	0.228703386505	0.331842336334	0.291229699046
FPKM1_group_11534_transcript_1	0.331569960727	0.067492507382	0.0	0.0	0.0	0.0	0.0	0.807717679969	0.0	0.676836486836	0.0818119384011	0.219399061407	0.599615119287	0.0	0.0742416183458	0.0	0.0	0.604400223773	0.145132008723	0.0	0.0	0.296942033922	0.0	0.0	0.0	0.0	0.0	0.0	0.0	0.0	1.37670767991	0.0	0.0	0.0	0.0	0.0	0.0	0.0	0.0	0.0	0.0	0.357787180743	0.0	0.0	0.397518871652	0.0	0.382514466865	0.346886245068	0.0374686097093
FPKM1_group_28661_transcript_1	0.0122204460193	0.00909723402776	0.0	0.0	0.0	0.0	0.0	0.0	0.0	0.0	0.115786995877	0.0	0.141437453387	0.0	0.0	0.0	0.0	0.0	0.0	0.0	0.0	0.0	0.0	0.0	0.0	0.0	0.0	0.0	0.0	0.0916668309168	0.0	0.0	0.0	0.0	0.0	0.0	0.0	0.0	0.312657905921	0.108790038577	0.127634666014	0.0	0.0	0.0	0.0	0.0	0.0	0.0	0.0
FPKM1_group_21601_transcript_2	0.0300831946245	0.00508971643561	0.0	0.0	0.0	0.0	0.0	0.0	0.0	0.0	0.0	0.0	0.0	0.0	0.0391907427699	0.0	0.0	0.319051419241	0.0	0.0	0.0	0.0	0.0	0.0	0.485300827495	0.0	0.480032133713	3.01984692667	2.49974109824	0.0	0.0	0.0	0.0	0.0	0.0	0.0	0.0	0.0	0.0	0.0	0.0	0.0	0.0	0.0	0.0	0.0	0.0	0.219737606541	0.0197789686941
FPKM1_group_1554_transcript_1	0.0243196975326	0.00282878868012	0.0	0.0	0.0	0.0	0.0	0.0	0.0	0.0	0.0	0.0	0.0	0.0	0.0	0.0	0.0	0.0	0.0	0.0	0.0	0.0	0.0	0.0	0.0	0.0	0.0	0.0	0.0	0.11401535581	0.0	0.0	0.0	0.0	0.0	0.0	0.0	0.0	0.0	0.0	0.0	0.0	0.0	0.0	0.0	0.0	0.0	0.0	0.0
FPKM1_group_1554_transcript_2	0.00465614462254	0.00866540329859	0.0	0.0	0.0	0.0	0.0	0.0	0.0	0.0	0.0	0.0	0.0	0.0	0.0	0.0	0.0	0.0	0.0	0.0	0.0	0.0	0.0	0.0	0.0	0.0	0.0	0.0	0.0	0.0	0.0	0.0	0.0	0.0	0.0	0.0	0.0	0.0	0.0	0.0	0.0	0.0	0.0	0.0	0.0	0.0	0.0	0.0	0.0
FPKM1_group_6830_transcript_1	0.0	0.0	0.0	0.0	0.0	0.0	0.0	0.0	0.0	0.0	0.0782309444643	0.0	0.0	0.0	0.0	0.0	0.0	0.0	0.0	0.0	0.0	0.0	0.0	0.0	0.293032373953	1.61105303144	0.0	0.0	2.5875145952	0.0	0.0	0.0	0.0	0.0	0.0	0.0	0.0	0.0	0.0	0.0	0.0	0.0	0.0	0.0	0.0	0.0	0.0	0.0663405344103	0.0
FPKM1_group_13045_transcript_1	0.0133758336429	0.0	0.0	0.0	0.0	0.0	0.0	0.0	0.0	0.0	0.0	0.0	0.0	0.0	0.14375877007	0.0	0.0	0.0	0.0	0.0	0.0	0.127775057021	0.0	0.0	0.0	0.0	0.0	0.0	0.0	0.0	0.0	0.0	0.0	0.0	0.0	0.0	0.0	0.0	0.0	0.0	0.0	0.0	0.0	0.0	0.0	0.0	0.0	0.179119442908	0.0
FPKM1_group_13037_transcript_1	0.00579268386112	0.0269514512043	0.0	0.0	0.0	0.0	0.0	0.0	0.0	0.0	0.0914747657713	0.0	0.0	0.0	0.0	0.0	0.0	0.0	0.0	0.0	0.0	0.0	0.0	0.0	0.0	0.0	0.0	0.0	0.0	0.0	0.0	0.0	0.0	0.0	0.0	0.0	0.0	0.0	0.0	0.0	0.0	0.0	0.0	0.0	0.0	0.0	0.0	0.0	0.0
FPKM1_group_28232_transcript_5	0.00276567988858	0.0	0.0	0.0	0.0	0.0	0.0	0.0	0.0	0.0	0.0436740423043	1.17122807217	1.4404288016	4.02438975163	5.1918894153	1.28800655407	0.598157713005	0.322649743518	1.85943566063	2.27723850982	0.489695789849	0.0	0.0	0.0	0.0	0.0	0.0	0.0	0.0	1.86710860867	0.0	0.0	0.0	0.0	0.0	0.0	0.0	0.0	0.0	0.0	0.0	0.0	0.0	0.0	0.0	0.0	0.0	0.0	0.0
FPKM1_group_26305_transcript_1	0.00621110474039	0.0025687311842	0.0594777512136	0.0732482553168	0.0	0.0	0.0	0.0	0.0	0.0	0.0326940766969	0.0	0.0	0.0	0.00494479822003	0.0	0.0	0.0201277748067	0.0	0.0	0.0	0.0	0.0	0.0321769506336	0.224516127041	0.112214528691	0.190353133698	1.08863417753	0.811025623003	0.0258834109812	0.0	0.0	0.0	0.0	0.0	0.0	0.0	0.0	0.0	0.0	0.0	0.0	0.0	0.0	0.0	0.0	0.0	0.0	0.00998225624525
FPKM1_group_28232_transcript_4	0.0	0.0	0.0	0.0	0.0	0.0	0.0	0.0	0.0	0.0	0.0	0.872867817582	1.83502902885	5.90613889067	8.9745956315	4.43029840581	0.342909378576	0.0	1.95427756573	4.35161956618	0.374307701437	0.0	0.0	0.0	0.0	0.0	0.0	0.0	0.0	2.37859621603	0.0	0.0	0.0	0.0	0.0	0.0	0.0	0.0	0.0	0.0	0.0	0.0	0.0	0.0	0.0	0.0	0.0	0.0	0.0
FPKM1_group_27727_transcript_2	0.00459794281476	0.00256712572721	0.0	0.0	0.0	0.0	0.0	0.0	0.0	0.0	0.0	0.0	0.0	0.0535243836967	0.0197668308846	0.0	0.0	0.0	0.0515218630965	0.0	0.0	0.0	0.0	0.0	0.190379470453	0.0	0.046117372846	0.145060504156	0.120076849183	0.0344896451325	0.0	0.0	0.0	0.0	0.0	0.0	0.0	0.0	3.9996762615	2.41500286886	2.64123986984	0.0	0.0	0.0	0.0	0.0	0.0	0.0	0.0
FPKM1_group_4769_transcript_1	3.84009748841	1.64749187726	0.299779114864	0.738370119789	1.19352329488	1.24968059882	0.0	0.723063265914	1.09005531915	0.454424497072	0.109856219886	0.0	0.0	0.0	0.0249227182154	0.0	0.0	0.0	0.0	0.0	0.0	0.0664551123986	0.0	0.0	0.925857607065	0.565582447208	0.261658853027	0.548692214302	0.908382783421	0.0	0.0	0.0	0.0	1.075155638	0.52226228538	0.0	0.0	2.14184932625	0.444964679349	1.08378539613	1.08987331831	0.0	0.221430935232	1.29447827599	1.06756841181	0.808143030196	0.256818223617	2.42213525634	1.20749902496
FPKM1_group_28232_transcript_7	0.00576996745382	0.0	0.0	0.0	0.0	0.0	0.0	0.0	0.0	0.0	0.0	1.34392679968	1.66951660664	2.68671416203	3.80350000812	2.14970819377	0.0	1.85112382262	2.74783269848	2.03611913819	0.0	0.0	0.0	0.0	0.0	0.0	0.0	0.0	0.0	0.0	0.0	0.0	0.0	0.0	0.0	0.0	0.0	0.0	0.0	0.0	0.0	0.0	0.0	0.0	0.0	0.0	0.0	0.0	0.0
FPKM1_group_29094_transcript_1	0.0	0.0	0.0	0.0	0.0	0.0	0.0	0.0	0.0	0.0	0.0	0.0	0.0	0.0	0.0	0.0	0.0	0.0	0.0	0.0	0.0	0.0	0.0	0.0	0.0	1.13707877932	0.701404910205	0.0	0.0	0.0	0.0	0.0	0.0	0.0	0.0	0.0	0.0	0.0	0.0	0.0	0.0	0.0	0.0	0.0	0.0	0.0	0.0	0.0	0.0
FPKM1_group_27313_transcript_1	0.0212929334403	0.00198138020431	0.0	0.0	0.0	0.0	0.0	0.0	0.0	0.0	0.0	0.0901726967289	0.0	0.495739588508	1.19001471027	0.19832691368	0.230260422083	0.62101904324	0.178947136659	0.250463280385	0.377016150796	0.0	0.0	0.0	0.0	0.0	0.0	0.0	0.0	0.319440996885	0.0	0.0	0.0	0.0	0.0	0.0	0.0	0.0	0.0	0.0	0.0	0.0	0.0	0.0	0.0	0.0	0.0	0.0	0.415787697903
FPKM1_group_28232_transcript_6	0.0	0.0	0.0	0.0	0.0	0.0	0.0	0.0	0.0	0.0	0.0	2.88691892385	1.64373256639	4.62913588728	8.95485774951	4.23301613446	1.22864827536	0.331370006856	3.34195868734	2.67289771037	1.34114882986	0.0	0.0	0.0	0.0	0.0	0.0	0.0	0.0	2.556761338	0.0	0.0	0.0	0.0	0.0	0.0	0.0	0.0	0.0	0.0	0.0	0.0	0.0	0.0	0.0	0.0	0.0	0.0	0.0
FPKM1_group_15463_transcript_1	0.0319163058725	0.0207894491285	0.0	0.0	0.0	0.0	0.0	0.0	0.0	0.0	0.0	0.0	0.0	0.0	0.0686050529617	0.0	0.0	0.0930855008415	0.0	0.0	0.0	0.0	0.0	0.0	0.0	0.0	0.0800301481059	1.00692757766	0.0	0.359111272529	0.0	0.0	0.0	0.0	0.0	0.0	0.0	0.327549625815	0.0	0.0	0.0	0.440831060004	0.0	0.0	0.979569280253	0.0	0.0	0.0854799944462	0.0461652284487
FPKM1_group_27313_transcript_2	0.116615615403	0.0115441291836	0.0	0.0	0.0	0.0	0.0	0.0	0.0	0.0	0.0391814342427	0.630448567686	0.430752176756	0.361041374008	1.30667752222	1.15551346841	0.6707839446	0.651284558164	1.11210766886	0.48642531407	1.24474669011	0.0	0.0	0.0	0.0	0.0504303067388	0.031107840031	0.0	0.0	0.651406451068	0.0	0.0	0.0	0.0	0.0	0.0	0.0	0.0636595183394	0.0	0.0	0.0	0.0	0.0	0.153896658444	0.0	0.0	0.183194112293	0.0996786107244	0.412723370356
FPKM1_group_32664_transcript_3	0.0985046002024	0.119055106189	0.0487905215804	0.180260038864	0.437066485533	0.271188864077	0.332509214897	0.235364187365	0.118274567142	0.369799080919	0.196676025829	0.239743491495	0.196564864037	0.527212090279	0.466473885182	0.73821260598	0.489757450278	0.181622383519	0.348897572335	0.59931940774	0.033412615134	0.151422537755	0.0596460412259	0.0263952515394	0.117201674769	0.0690384884097	0.0709771032643	0.446511748076	0.0739218771426	0.233558197126	0.300873398302	0.275134609642	0.0808648848905	0.0	0.425003745125	0.51215569861	0.0	0.0580994141981	0.144840368884	0.0251987699974	0.0295637048637	0.0	0.0360389709901	0.105341344891	0.0	0.0438430808995	0.0	0.00758104606381	0.0941688951985
FPKM1_group_25962_transcript_1	0.0656848973538	0.0	0.0	0.0	0.0	0.0	0.0	0.0	0.0	0.0	0.0	0.0	0.0	0.0	0.0	0.0	0.0	0.0	0.0	0.0	0.0	0.0	0.0	0.0	0.0	0.0	0.0	0.0	0.0	0.0	0.0	0.0	0.0	0.0	0.0	0.0	0.0	0.0	0.0	0.292373228676	0.343018164914	0.0	0.0	0.0	0.0	0.0	0.0	0.0	0.142514533358
FPKM1_group_32664_transcript_1	0.0235791939219	0.0394942419571	0.135477099987	0.166843248222	0.13484517995	0.18825316713	0.0	0.0816922439854	0.0	0.0	0.14893968273	0.0998547010251	0.181934502006	0.0914946729858	0.315368242033	0.0	0.169989264593	0.0	0.0880715608487	0.369807963133	0.0	0.0	0.0	0.0	0.0	0.0	0.039416557988	0.0	0.0	0.176869975038	0.208859498448	0.0	0.0	0.0	0.23602237897	0.0	0.0	0.0	0.0	0.0699696615634	0.0	0.0	0.0	0.0	0.0	0.0	0.0	0.0210503618802	0.0341060421713
FPKM1_group_35151_transcript_1	0.0	0.0	0.0	0.0	0.0	0.0	0.0	0.0	0.0	0.0	0.0	0.0	0.0	0.0	0.0	0.0	0.0	0.0	0.0	0.0	0.0	0.0	0.23631106882	0.0	0.265337241049	1.6411374821	0.562406985927	0.0	0.0	0.0	0.0	0.0	0.0	0.0	0.0	0.0	0.0	0.0	0.0	0.0	0.0	0.0	0.0	0.0	0.0	0.0	0.0	0.0	0.0
FPKM1_group_2432_transcript_1	0.0	0.0129163558602	0.0	0.0	0.0	0.0	0.0	0.0	0.0	0.0	0.0	0.0	0.0	0.0	0.0	0.0	0.0	0.0	0.0	0.0	0.0	0.0	0.0	0.0	0.0	0.0	0.0	0.0	0.0	0.0	0.0	0.0	0.0	0.0	0.0	0.0	0.0	0.0	0.0	0.0	0.0	0.0	0.0	0.0	0.0	0.0	0.0	0.0	0.0
FPKM1_group_5424_transcript_2	0.0142158618427	0.00661417256608	0.0	0.0	0.0	0.0	0.0	0.0	0.0	0.0	0.0	0.0752528181639	0.205665089224	0.0	0.585683878062	0.33102390665	0.384323554732	0.0	0.0	0.278695856274	0.0	0.0	0.0	0.0	0.0	0.0	0.0	0.0	0.0	0.133293314522	0.0	0.0	0.0	0.0	0.0	0.0	0.0	0.0	0.0	0.0	0.0	0.0	0.0	0.0	0.0	0.0	0.0	0.0	0.0
FPKM1_group_16573_transcript_1	0.00668791682147	0.0	0.0	0.0	0.0	0.0	0.0	0.0	0.0	0.0	0.0	0.0	0.0	0.0	0.0	0.0	0.0	0.0	0.0	0.0	0.0	0.0	0.0	0.0	0.0	0.0	0.0	0.0	0.0	0.0	0.0	0.0	0.0	0.0	0.0	0.0	0.0	0.0	0.0	0.0	0.0	0.0	0.0	0.0	0.0	0.0	0.0	0.0	0.0
FPKM1_group_9303_transcript_1	0.00285697417616	0.00531702415991	0.0	0.0	0.0	0.0	0.0	0.0	0.0	0.0	1.33091343675	0.0604944984851	0.0	0.0	0.0921172701417	0.0	0.154475681223	0.083325079394	0.0400169810458	0.0	0.0	0.027291759752	0.075252456867	0.0	0.0	0.0	0.0	0.0	0.0	0.0535761477786	0.0	0.0	0.0	0.0	0.0	0.0	0.0	0.513108078887	0.0	0.0	0.0	0.0	0.0	0.0	0.109607145193	0.0	0.10547000834	0.0956463044653	0.29960336851
FPKM1_group_3015_transcript_2	0.0709583231555	0.0388406729412	0.179867468918	0.110755517968	1.79028494232	0.0	0.0	0.216918979774	0.21801106383	0.0	0.461396123522	0.0441910166239	0.0	0.0	0.284118987655	0.0	0.0	0.0	0.0584645254996	0.0	0.0	0.0398730674391	0.109943305777	0.0	0.185171521413	0.0	0.0	0.0	0.0	0.0782743719318	0.0	0.0	0.0	0.0	0.0	0.0	0.0	0.0	0.0	0.0	0.0	0.0	0.0	0.129447827599	0.0	0.0	0.0	0.0558954289925	0.120749902496
FPKM1_group_3015_transcript_1	0.0748139847826	0.0232056562912	0.0	0.132343457911	0.0	0.298652482091	0.0	0.388799696798	0.260504745763	0.0	0.236283971247	0.0	0.0	0.0	0.0357366434071	0.0	0.0	0.0	0.0	0.0	0.0	0.0	0.0	0.0	0.0	0.0	0.0	0.0	0.325632133379	0.0	0.0	0.0	0.0	0.0	0.0	0.0	0.0	0.0	0.0	0.0	0.0	0.0	0.0	0.0	0.0	0.0	0.0	0.0	0.0
FPKM1_group_3654_transcript_1	0.0169770196237	0.0105317978552	0.0	0.0	0.0	0.0	0.0	0.0	0.0	0.0	0.0	0.0	0.0	0.0	0.0	0.0	0.0	0.0	0.0	0.0	0.0	0.0	0.0	0.0	0.0	0.0	0.0	0.0	0.0	0.0	0.0	0.0	0.0	0.0	0.0	0.0	0.0	0.0	0.0	0.0	0.0	0.0	0.0	0.0	0.0	0.0	0.0	0.0	0.0
FPKM1_group_10868_transcript_1	0.0	0.0	0.0	0.0	0.0	0.0	0.0	0.0	0.0	0.0	0.0717116990923	0.0	0.0	0.0	0.0	0.0	0.0	0.0	0.0	0.0	0.0	0.0	0.0	0.0	0.0	0.0	0.0	0.0	0.0	0.340638470444	0.0	0.0	0.0	0.0	0.0	0.0	0.0	0.0	0.0	0.0	0.0	0.0	0.0	0.0	0.0	0.0	0.33529045861	0.0	0.0
FPKM1_group_1675_transcript_1	0.0	0.0122792261989	0.0	0.0	0.0	0.0	0.0	0.0	0.0	0.0	0.0	0.0	0.0	0.0	0.0	0.0	0.0	0.0	0.0	0.0	0.0	0.0	0.0	1.23051585203	0.0	0.0	0.0	0.0	0.0	0.0	0.0	0.0	0.0	0.0	0.0	0.0	0.0	0.0	0.0	0.0	0.0	0.0	0.0	0.0	0.0	0.0	0.0	0.0	0.0
FPKM1_group_1675_transcript_2	0.0	0.0	0.0	0.0	0.0	0.0	0.0	0.0	0.0	0.0	0.0507305469561	0.0	0.0	0.0	0.0	0.0	0.0	0.0	0.0	0.0	0.0	0.0	0.0	0.149784407753	0.0	0.130590270289	0.0	0.0	0.0	0.0	0.0	0.0	0.0	0.0	0.0	0.0	0.0	0.0	0.0	0.142994766863	0.167764342665	0.0	0.0	0.199259210605	0.0	0.0	0.0	0.0	0.0
FPKM1_group_29685_transcript_1	0.115168919066	0.11372995767	0.0	0.124732652025	0.201621547018	0.0	0.0	0.122146869601	0.245523642173	0.0	0.111347877824	0.248839191053	0.408044793636	0.0	0.235770506824	0.218919963823	0.0	0.479851295871	0.0658426365451	0.184313234021	0.138721065069	0.134714916348	0.0	0.0	0.0	0.0	0.0	0.0	0.0	0.176304895246	0.0	0.0	0.0	0.0	0.352902470792	0.0	0.413506297477	0.0	0.601342042698	0.523095872391	0.490965296746	0.0	0.149625056874	0.583135581197	0.0	0.0	0.0	0.0	0.0339970771803
FPKM1_group_29117_transcript_1	0.00645325307335	0.0	0.0	0.0	0.0	0.0	0.0	0.0	0.0	0.0	0.10190609871	0.0	0.0	0.0	0.0	0.0	0.0	0.0	0.0	0.0	0.0	0.0	0.0	0.0	0.0	0.0	0.0	0.0	0.0	0.0	0.0	0.0	0.0	0.0	0.0	0.0	0.0	0.0	0.0	0.0	0.0	0.0	0.0	0.0	0.0	0.0	0.0	0.0	0.0
FPKM1_group_28158_transcript_1	0.00370055759739	0.00413219432951	0.0	0.0	0.0	0.0	0.0	0.0	0.0	0.0	0.0350622593148	0.0	0.0	0.0	0.0	0.0	0.0	0.0647571668329	0.0	0.0	0.0	0.0	0.0	0.034507675428	0.0	0.0	0.0	0.0	0.0	0.0277582657002	0.0	0.0	0.0	0.0	0.0	0.0	0.0	0.0	0.0946780982719	0.0988303871579	0.0386499340748	0.0511124543918	0.0	0.0	0.0	0.0	0.0	0.0297331067201	0.0588792438289
FPKM1_group_15328_transcript_2	0.0	0.0	0.0	0.0	0.0	0.0	0.0	0.0	0.0	0.0	0.0	0.0	0.0	0.0	0.0	0.0	0.0	0.0	0.0	0.0	0.0	0.0	0.0	0.0	0.0	0.0	0.0	0.0	0.0	0.0	0.0	0.0	0.0	0.0	0.0	0.0	0.0	0.0	0.0	0.0	0.0	0.0	0.0	0.0	0.0	0.0	0.0	0.0	0.0
FPKM1_group_22866_transcript_1	0.0732342022985	0.0	0.0	0.0	0.0	0.0	0.0	0.0	0.0	0.0	0.0	0.0	0.0	0.0	0.0954055185983	0.0	0.0	0.0	0.0	0.0	0.0	0.0	0.0	0.0	0.0	0.0	0.0	0.0	0.0	0.0	0.0	0.0	0.0	0.0	0.0	0.0	0.0	0.341629813351	0.851674476763	0.0	0.0	0.0	0.0	0.0	0.0	0.0	0.0	0.0	0.0
FPKM1_group_22823_transcript_3	0.105676475743	0.0765882813642	0.175147190038	0.431395802032	0.0	0.243377022699	1.04443027393	2.11226354614	0.318434668509	0.530998790778	0.0320919758369	0.172125230496	0.117604070357	0.0	0.145612013883	0.0	0.0	0.651984219291	0.170790706397	0.199205946991	0.0	0.0	0.0	0.0473765599108	0.0	0.0	0.0	0.0	0.0	0.266770735831	0.0	0.0	0.0	0.0	0.0	0.0	0.0	0.104282028661	0.129986228843	0.135687023253	0.21225433409	0.491216101738	0.0	0.0630253580506	0.233899225585	0.550854399726	0.150047111312	0.0816428399994	0.0
FPKM1_group_22823_transcript_2	0.101974177278	0.0203336691264	0.0	0.0	0.0	0.0	0.0	5.67801537404	0.0	0.0	0.0	0.154231023366	0.0	0.0	0.0521896525005	0.0	0.0	0.849750809662	0.0	0.0	0.0	0.0	0.0	0.0	0.0	0.0	0.0	0.0	0.0	0.0	0.0	0.0	0.0	0.0	0.0	0.0	0.0	0.0	0.0	0.0	0.0	0.503027521441	0.0	0.0	0.0	0.564099837909	0.0	0.0	0.0
FPKM1_group_7148_transcript_1	0.00284592205169	0.0132411385027	0.0	0.0	0.0	0.0	0.0	0.0	0.0	0.0	0.0	0.0	0.0	0.0	0.0	0.0	0.0	0.0	0.0	0.0	0.0	0.0	0.0	0.0	0.0	0.0	0.0	0.0	0.0	0.0	0.0	0.0	0.0	0.0	0.0	0.0	0.0	0.0	0.0	0.0	0.0	0.0	0.0	0.0	0.0	0.0	0.0	0.0	0.0
FPKM1_group_1019_transcript_1	0.0289013548357	0.0146692898698	0.0	0.0	0.0	0.314651722203	0.0	0.0	0.274460357144	0.0	0.207451700946	0.0	0.152045262391	0.0	0.0376511064468	0.0	0.0	0.0	0.0	0.103017932587	0.0	0.0	0.0	0.0	0.0	0.0	0.0	0.0	0.0	0.0985418432356	0.0	0.0	0.0	0.0	0.0	0.0	0.0	0.0	0.0	0.0	0.0	0.0	0.0	0.0	0.201598856338	0.0	0.0	0.633315173138	0.608062008996
FPKM1_group_30193_transcript_1	0.0021927596136	0.051010943412	0.0	0.0	0.0	0.0	0.0	0.0	0.0	0.0	0.0	0.0	0.0	0.0	0.0	0.0	0.0	0.0	0.0	0.0429881089782	0.0	0.0	0.0	0.0	0.583662843202	0.802225177541	0.632309732017	0.345896880253	0.572646672708	0.0	0.0	0.0	0.0	0.0	0.0	0.0	0.0	0.0	0.0	0.0	0.0	0.0	0.0	0.0	0.0	0.0	0.0	0.0	0.0
FPKM1_group_12628_transcript_1	0.00439862989753	0.00613961309945	0.0	0.0	0.0	0.0	0.0	0.0	0.0	0.0	0.0	0.0	0.0	0.0	0.0	0.0	0.0	0.0	0.0	0.0	0.129804763428	0.0	0.0	0.0	0.0	0.0	0.0	0.0	0.0	0.0824864457577	0.0	0.0	0.0	0.0	0.0	0.0	0.0	0.225710579224	0.0	0.0	0.0	0.0	0.0	0.0	0.0	0.0	0.162382823004	0.0294516273839	0.015905956887
FPKM1_group_23660_transcript_3	0.086356607992	0.100701514411	0.0	0.0580108767962	0.0	0.130910077588	0.321022083773	0.0	0.228377117385	0.142809481621	0.120833680194	0.115730559881	0.189774175941	0.508998596818	0.3681192874	0.203631348221	0.354628421232	0.0	0.275599862032	0.171441433131	0.0645166320455	0.0835379273242	0.1151709221	0.0	0.0	0.0	0.0	0.0	0.0	0.245988553694	0.145239591788	0.0	0.31228504581	0.0	0.328256978775	0.494462355382	0.0	0.0560922650449	0.279673193707	0.0486564659906	0.0	0.37745750123	0.0	0.135602850605	0.167749419835	0.0	0.0	0.146382902822	0.885439478182
FPKM1_group_23660_transcript_2	0.0651036150763	0.0666392519157	0.561090998175	0.0	0.0	0.0	0.0	0.0	0.0	0.0	0.102807922593	0.0	0.376749322738	0.0	0.279884331109	0.0	0.704026334775	0.56963383922	0.0	0.0	0.0	0.24876559774	0.0	0.0	0.192545608549	0.0	0.0	0.0	0.0	0.0	0.0	0.0	0.0	0.0	0.0	0.0	0.0	0.0	0.0	0.0	0.0	0.449608669606	0.0	0.0	0.0	0.0	0.480681896415	0.0	0.894604504386
FPKM1_group_13030_transcript_1	0.00407573878317	0.0227556851165	0.0	0.0	0.0	0.0	0.0	0.0	0.0	0.532469701555	0.0	0.0	0.235859686811	0.0	0.0292030742524	0.0	0.0	0.356612874415	0.0	0.0	0.0	0.0	0.0	0.0	0.964328144754	0.0	0.102199164202	0.0	0.532196561478	0.0	0.0	0.0	0.0	0.0	0.0	0.0	0.0	0.0	0.0	0.0	0.0	0.0	0.0	0.0	0.312729527837	0.0	0.300925508559	0.0	0.0
FPKM1_group_13726_transcript_1	0.193949587823	0.124466701925	0.0	0.0	0.0	0.0	0.0	0.0	0.0	0.0	0.0	0.141612121454	0.129008101422	0.0	0.191678360093	0.0	0.241075684332	0.0	0.0	0.349636619689	0.0	0.383325171063	0.0	0.0	0.0	0.271865199056	0.167699537622	0.351661828257	0.0	0.501667565563	0.0	0.0	0.0	0.0	0.0	0.0	0.0	0.343182676139	0.0	0.0	0.0	0.153956908077	0.0	0.829642895066	0.513160725223	0.690594953077	0.0	0.0	0.0644914251966
FPKM1_group_10397_transcript_1	0.0806214630534	0.0234440705681	0.0	0.0	0.0	0.0	0.0	0.0	0.0	0.0	0.0	0.0	0.0	0.0	0.0722076014049	0.469328415593	0.0	0.0	0.0	0.197568637838	0.0	0.0	0.0	0.0	0.149025025795	0.0	0.126348966701	0.0	0.657955337992	0.0	0.66949483064	2.44888647418	0.0	0.0	0.0	0.0	0.221622382038	0.0	0.0	0.0	0.0	0.0	0.0	0.0	0.0	0.0	0.0	0.0	0.0
FPKM1_group_17251_transcript_1	0.0585259228609	0.0620848226787	0.201760645326	1.49083799843	1.00409776001	0.700894846595	0.515627356514	1.64242354017	0.611367541768	1.07044624967	9.07572310135	0.0	0.0	0.0	0.0167737626175	0.0	0.0	0.0	0.0	0.0	0.138169270856	0.0	0.0	0.0	0.0	0.0	0.0	0.0	0.0	0.0	0.0	0.0	0.0	0.361806551212	0.0	0.0	0.0	0.120127587511	0.0	0.0	0.0	0.0	0.0	0.0	0.0	0.0	0.0	0.0	0.0169309230826
FPKM1_group_34117_transcript_1	0.0512662613493	0.00954100154131	0.0	0.0	0.0	0.0	0.0	0.0	0.0	0.0	0.0	0.0	0.0	0.0	0.0	0.0	0.0	0.0	0.0	0.0	0.0	0.0	0.0	0.0	0.0	0.0	0.0	0.0	0.0	0.0	0.0	0.0	0.0	0.0	0.0	0.0	0.0	0.0	0.0	0.0	0.0	0.0	0.0	0.0	0.0	0.0	0.378516057804	0.0	0.0370769517681
FPKM1_group_18154_transcript_1	0.0	0.015212596902	0.0	0.0	0.0	0.0	0.0	0.0	0.0	0.0	0.0860540389108	0.0	0.0	0.0	0.0	0.0	0.0	0.0	0.0	0.0	0.0	0.0	0.0	0.0	0.0	0.0	0.0	0.0	0.0	0.0	0.0	0.0	0.0	0.0	0.0	0.0	0.0	0.0	0.0	0.0	0.0	0.0	0.0	0.0	0.0	0.0	0.0	0.0	0.0
FPKM1_group_31647_transcript_2	0.00543934085295	0.00506149249973	0.0	0.0	0.0	0.0	0.399349098668	0.0	0.0	0.0	0.0858949741438	0.0	0.0	0.0	0.0	0.0	0.0	0.0	0.0	0.0	0.0	0.0	0.0	0.0	3.2173979691	0.994996477135	0.0681957454285	0.429014430036	0.0	0.0	0.0	0.0	0.0	0.0	0.0	0.0	0.0	0.0	0.0	0.12105656788	0.142026005436	0.187821736286	0.346267229587	0.0	5.21697594959	0.0	0.0	0.0	0.0590078659377
FPKM1_group_17923_transcript_4	0.346342537232	0.194284417863	0.211697104487	0.260709983865	0.210709663495	0.0	0.360680905475	0.255305310085	0.0	0.0	0.543045521006	0.104022259499	0.0	0.0	0.475195934454	0.457575617205	0.0	5.01480653114	0.0	0.385242352245	0.724869672231	0.14078720807	0.0	0.916210467456	0.363232951019	0.199700647053	0.184777453807	0.0	0.0	0.552755581422	0.326364758843	0.0	0.0	0.0	0.0	0.0	0.648217718415	3.15109301964	0.314223805283	0.109334896867	0.0	0.339270648851	0.156369425047	0.304710245266	0.0	0.0	2.17630935405	0.2960404816	0.337530247064
FPKM1_group_31265_transcript_1	0.0	0.0760629845099	0.0	0.0	0.0	0.0	0.0	0.0	0.0	0.0	0.0	0.0	0.0	0.0	0.0	0.0	0.0	0.0	0.0	0.0	0.0	0.0	0.0	0.0	0.0	0.0	0.0	0.0	0.0	0.0	0.0	0.0	0.0	0.0	0.0	0.0	0.0	0.0	0.0	0.0	0.0	0.0	0.0	0.0	0.0	0.0	0.0	0.0	0.0
FPKM1_group_24996_transcript_1	0.0	0.0193745337903	0.598144177299	0.736628680827	0.0	0.0	1.01909369047	1.08203689203	0.0	0.906705482366	0.109597125028	0.146955975094	0.0	0.0	0.198911505757	0.0	0.0	0.0	0.0	0.0	0.0	0.0	0.0	0.0	0.0	0.0	0.0	0.0	0.0	0.260299208547	0.0	0.0	0.0	0.0	0.0	0.0	0.0	0.0	0.0	0.0	0.0	0.0	0.0	0.0	0.0	0.0	0.0	0.0	0.150581393737
FPKM1_group_17923_transcript_1	0.127942756585	0.104173217916	0.153148026072	0.0943027055166	0.0	0.0	0.0	0.0	0.0	0.0	0.336733195738	0.0	0.0	0.0	0.178251615062	0.165511953325	0.0	0.207306356946	0.149338733613	0.0	0.104878486393	0.0	0.0936111480351	0.0	0.420437753933	0.0722347147249	0.0445578481604	0.0	0.0	0.0666466572608	0.472204083447	0.0	0.507651777368	0.0	0.266807906661	0.803799915874	0.078156685453	0.182367605677	0.0	0.0790961391586	0.092797184711	0.122719274554	0.226244651216	0.0	0.136347052596	0.0	0.0	0.0951842450234	0.128515521225
FPKM1_group_17923_transcript_2	0.0820668677695	0.0163641480619	0.0	0.0	0.0	0.0	0.0	0.0	0.0	0.0	0.74054471732	0.0	0.0	0.0	0.12600370285	0.0	0.0	0.0	0.0	0.0	0.0	0.0	0.0	0.0	0.0	0.0	0.0	0.0	0.0	0.0	0.0	0.0	0.0	0.0	0.0	0.0	0.0	0.0	0.0	0.0	0.0	0.0	0.0	0.0	0.0	0.0	0.0	0.0	0.0847895231668
FPKM1_group_17923_transcript_3	0.208456939717	0.139361616736	0.174424436847	0.0	0.0	0.0	0.0	0.0	0.211413755159	0.0	0.671150482289	0.0428537368911	0.0	0.235595636629	0.391530075293	0.188506048629	0.0	0.64929377547	0.113390620295	0.238060697037	0.238897900229	0.0773329093386	0.10661627314	0.0	1.07740788938	0.0822700739921	0.0507481406834	0.0	1.32134084383	0.303622735691	0.537806026264	0.0	0.0	0.0	0.0	0.0	0.356059067703	0.311555111763	0.0	0.0	0.0	0.139768307195	0.128838081985	0.0	0.0	0.0	0.597711739146	0.189713852873	0.380561504943
FPKM1_group_12247_transcript_1	0.00308457379607	0.0	0.0	0.0	0.0	0.0	0.0	0.0	0.0	0.0	0.0	0.0	0.0	0.0	0.0	0.0	0.0	0.0	0.0	0.0	0.0	0.0	0.0	0.0	0.0	0.0	0.0	0.0	0.0	0.0	0.0	0.0	0.0	0.0	0.0	0.0	0.0	0.0	0.0	0.0	0.0	0.0	0.0	0.0	0.0	0.0	0.0	0.0	0.0446167092555
FPKM1_group_11841_transcript_1	0.0518078063635	0.0241044669221	0.0	0.0	0.0	0.0	0.0	0.0	0.0	0.0	0.0	0.0	0.0	0.0	0.0742416183458	0.0	0.0	0.0	0.0	0.0	0.0	0.0	0.0	0.0	0.0	0.0	0.0	0.0	0.0	0.0	0.0	0.0	0.0	0.0	0.0	0.0	0.0	0.0	0.0	0.0	0.0	0.0	0.0	0.0	0.0	0.0	0.0	0.0693772490136	0.0
FPKM1_group_26357_transcript_1	0.253436847972	0.15285384447	0.0	0.498134865504	0.603899944657	0.28102865141	0.0	0.609760290035	0.490264114834	0.0	0.407624394841	0.397507709344	0.135798001497	0.0	0.437161172142	0.218570809175	0.0	0.0684408546857	0.131475248731	0.368038547041	0.0	1.16566718686	0.988963707471	0.218823791869	0.555219234858	0.572347787486	0.235367772101	1.85085172767	2.4513296165	0.528071121645	0.0	1.14047025592	0.0	0.0	0.704679255872	0.0	0.10321169945	0.481659896335	1.5009574112	0.522261588703	0.612727822494	0.648239612957	0.597545681679	0.145551385099	0.180056394815	0.908677569838	0.0	0.691338200696	0.373371409033
FPKM1_group_31497_transcript_1	0.0	0.0	0.0	0.0	0.0	0.0	0.0	0.0	0.0	0.0	0.0	0.0	0.0	0.0	0.0932947770364	0.0	0.0	0.0	0.182378276448	0.0	0.0	1.2438279887	0.685929474098	0.0	0.0	0.0	0.0	0.0	0.0	0.244174478814	0.0	0.0	0.0	0.0	0.0	0.0	0.0	0.0	0.0	0.0	0.0	0.0	0.414448166386	0.0	0.0	0.504195430344	0.0	0.0	0.0470844475993
FPKM1_group_5539_transcript_1	0.0	0.00437422914114	0.0	0.0	0.0	0.0	0.0	0.0	0.0	0.0	0.0	0.0	0.0	0.0	0.0336815009748	0.0	0.0	0.411301110747	0.0	0.0	0.0	0.179619888464	0.247635880425	0.657520051924	0.0	0.0	0.0	0.0	0.0	0.0	0.0	0.0	0.0	0.0	0.705804941584	0.0	0.0	0.241214660545	0.0	0.0	0.0	0.0	0.0	0.0	0.0	0.0	1.38829531744	0.0	0.0
FPKM1_group_23032_transcript_1	0.0	0.00738077477724	0.0	0.0	0.0	0.0	0.0	0.0	0.0	0.0	0.0	0.0	0.0	0.0	0.0	0.0	0.0	0.0	0.0	0.0	0.0	0.0	0.0	0.0	0.0	0.0	0.0	0.0	0.0	0.0	0.0	0.0	0.0	0.0	0.0	0.0	0.0	0.0	0.0	0.0	0.0	0.0	0.0	0.0	0.0	0.0	0.0	0.0	0.0
FPKM1_group_18110_transcript_3	0.0567759112759	0.0393429230224	0.0	0.0	0.0	0.0723337292422	0.0886895986778	0.0	0.0	0.0	0.0858420831499	0.0639463602624	0.0	0.21093353181	0.238024236158	0.112515515068	0.0	0.105695605635	0.0507604562527	0.0473645667067	0.0356483525178	0.300030101051	0.127274270235	0.0	0.0357268534746	0.0	0.0302905568775	0.0952778352421	0.0	0.0453065945911	0.0	0.0	0.172551589352	0.0	0.0906884017716	0.0	0.0	0.402915621411	0.309064136888	0.134424472954	0.0946257006659	0.125137388339	0.0769008912999	0.0	0.0463445646753	0.0467767517478	0.0891905653447	0.0	0.144152631443
FPKM1_group_9848_transcript_1	0.0	0.0	0.0	0.0	0.0	0.0	0.0	0.0	0.0	0.0	0.0303323635847	0.0	0.0	0.0	0.0	0.0	0.0	0.0	0.0	0.0	0.0	0.0	0.0	0.0	0.0	0.0	0.0	0.0	0.0	0.0	0.0	0.0	0.0	0.0	0.0	0.0	0.0	0.0	0.0	0.0	0.0	0.0	0.0	0.0	0.0	0.0	0.0	0.0	0.0
FPKM1_group_2613_transcript_1	0.0258130122934	0.0360298347678	0.0	0.0	0.0	0.0	0.0	0.0	0.0	0.0	0.0	0.0	0.0	0.0	0.0	0.0	0.0	0.0	0.0	0.0	0.0	0.0	0.0	0.0	0.0	0.0	0.0	0.0	0.0	0.0	0.0	0.0	0.0	0.0	0.0	0.0	0.0	0.33114117873	0.0	0.0	0.0	0.0	0.0	0.0	0.0	0.0	0.0	0.0	0.0
FPKM1_group_17756_transcript_2	0.000931966239572	0.000867226426716	0.0	0.0	0.0	0.0	0.0	0.0	0.0	0.0	0.0147170802888	0.0	0.0	0.0	0.00166940772844	0.0	0.0	0.0	0.0	0.0	0.0	0.0	0.0	0.0	0.0	0.0	0.00584226417685	0.0	0.0	0.0	0.0	0.0	0.0	0.0	0.0	0.0	0.0	0.0119556910135	0.0	0.0	0.0	0.0	0.0	0.0	0.0	0.0	0.0	0.0124802145494	0.0016850491144
FPKM1_group_7618_transcript_2	0.0	0.0044805685125	0.0	0.0	0.0	0.0	0.0	0.0	0.0	0.0	0.0434494446113	0.0	0.0	0.0	0.0	0.0	0.0	0.0	0.0	0.0	0.0	0.0	0.0	0.0	0.0	0.0	0.0	0.0	0.0	0.0257987060364	0.0913943387316	0.0	0.0	0.0	0.0	0.0	0.0	0.0	0.0	0.0	0.0	1.18760588278	0.0	0.127995397556	0.0527795042305	0.0532717004477	0.0	0.0	0.01492438311
FPKM1_group_7618_transcript_1	0.0	0.00415834083881	0.0	0.0	0.0	0.0	0.0	0.0	0.0	0.0	0.017642058091	0.0	0.0	0.0	0.0	0.0	0.0	0.0	0.0	0.0	0.0	0.0	0.0	0.0	0.0	0.0	0.0	0.0	0.0	0.0	0.0	0.0	0.0	0.0	0.0	0.0	0.0	0.0	0.0	0.0	0.0	1.69738367903	0.0	0.0	0.0857216093767	0.173042015577	0.0	0.0	0.0161595826233
FPKM1_group_35286_transcript_1	0.0128314683203	0.0	0.0	0.0	0.0	0.0	0.0	0.0	0.0	0.0	0.0	0.0905658916274	0.0	0.0	0.0	0.0	0.0	0.0	0.0	0.0	0.0	0.0	0.0	0.0	0.0	0.0	0.0	0.0	0.0	0.0	0.0	0.0	0.0	0.0	0.0	0.0	0.0	0.0	0.0	0.951912837548	1.11680332763	0.0	0.0	0.0	0.0	0.0	0.0	0.0	0.0
FPKM1_group_27202_transcript_1	0.0202943682858	0.00944230152537	0.0	0.0	0.0	0.0	0.0	0.0	0.0	0.0	0.0801192776066	0.107429885241	0.0	0.0	0.0727055848628	0.0	0.548655005721	2.51555541412	0.0	0.0	0.0	0.0	0.0	0.0	0.0	0.0	0.0	0.0	0.0	0.0	0.0	0.0	0.0	0.0	0.0	0.0	0.0	0.0	0.0	0.0	0.0	0.0	0.0	0.0	0.0	0.0	0.0	0.0	0.0
FPKM1_group_10637_transcript_2	0.00373121310412	0.00115734042365	0.0	0.0	0.0	0.0	0.0	0.0646356216148	0.0	0.0	0.0196403977227	0.605712032592	0.503818620939	1.52021918192	1.434752222	0.463377505843	0.134497000557	0.181371157599	0.557463945592	0.585190622979	0.073406075007	0.0	0.0	0.0	0.220703165843	0.101116388491	0.311867271993	0.588580236643	0.487209531767	1.44605781789	0.0	0.0	0.0	0.0	0.0	0.0	0.0	0.0638209541424	0.0	0.0	0.0	0.171786237246	0.0	0.0	0.286294233852	0.0	0.0918293394673	0.133241851022	0.0
FPKM1_group_10637_transcript_1	0.0	0.0	0.0	0.0	0.0	0.0	0.0	0.0	0.0	0.0	0.0	0.0734779875468	0.0	0.403957612805	0.198911505757	0.0	0.0	0.8096682243	0.0	0.408184261194	0.0	0.0	0.0	0.0	0.0	0.0	0.0	0.547398128891	0.0	0.0	0.0	0.0	0.0	0.0	0.0	0.0	0.0	0.0	0.0	0.0	0.0	0.0	0.0	0.0	0.0	0.0	0.0	0.0	0.0
FPKM1_group_17695_transcript_2	0.00724798867352	0.0404670065373	0.0	0.0	0.0	0.0	0.0	0.0	0.0	0.0	0.0	0.0	0.0	0.0	0.0	0.0	0.0	0.0	0.0	0.0	0.0	0.0	0.0	0.0	0.214361120847	0.0	0.0	0.0	0.946418515732	0.0	0.0	0.0	0.0	0.0	0.0	0.0	0.0	0.0	0.0	0.0	0.0	0.0	0.0	0.0	0.0	0.0	0.535143392068	0.0	0.0
FPKM1_group_66_transcript_1	0.0030274520591	0.00281714757444	0.0	0.0	0.0	0.0	0.0	0.0	0.0	0.0	0.0478077993949	0.0	0.0	0.0	0.0	0.0	0.0	0.0	0.0	0.0	0.0	0.0	0.0	0.0	0.0	0.0	0.0	0.0	0.0	0.0	0.0	0.0	0.0	0.0	0.0	0.0	0.0	0.0	0.0	0.0	0.0	0.0	0.0	0.0	0.0	0.0	0.0	0.0	0.153266658646
FPKM1_group_16580_transcript_1	0.004527205233	0.0	0.0	0.0	0.0	0.0	0.0	0.0	0.0	0.0	0.0	0.0	0.0	0.0	0.0	0.0	0.0	0.0	0.0	0.0	0.0	0.0	0.0	0.0	0.0	0.0	0.0	0.0	0.591147565211	0.0	0.0	0.0	0.0	0.0	0.0	0.0	0.0	0.0	0.0	0.0	0.0	0.0	0.0	0.280802210638	0.0	0.350609745408	0.0	0.0	0.0
FPKM1_group_2871_transcript_1	0.0	0.00437422914114	0.0	0.0	0.0	0.0	0.0	0.0	0.0	0.0	0.0	0.0	0.0	0.0	0.101044502924	3.50271942116	0.0	0.274200740498	0.13168527309	0.0	0.0	0.0898099442319	0.247635880425	0.0	0.0	0.0	0.0	0.0	0.0	0.0	0.0	0.0	0.0	1.45300586221	0.0	0.0	0.0	0.0	0.0	0.0	0.0	0.0	0.0	0.0	0.0	0.0	0.0	0.0	0.0679941543606
FPKM1_group_31792_transcript_1	1.64163587905	1.04586603701	0.587067433275	0.72298740896	2.92164556558	1.63152744846	1.00022158509	0.707999447874	0.711563888891	0.0	0.107567548638	1.29811111333	0.788382842026	0.0	1.36659571548	0.0	0.73662014657	0.0	0.0	0.267083528929	0.402034197839	0.130141261781	0.0	0.0	0.0	0.276899739779	0.0	3.22356675902	5.3367488526	0.255478852833	0.0	0.0	0.972999239955	0.0	1.0227636422	0.0	1.79760376542	0.0	0.0	0.606403733549	0.355722541392	1.41127165737	0.433635581497	0.845006652382	3.1359822097	3.16522686827	0.502935687916	0.0	0.0
FPKM1_group_725_transcript_1	0.0	0.0103330846881	0.0	0.0	0.0	0.0	0.0	0.0	0.0	0.0	0.0	0.0	0.0	0.0	0.0	0.0	0.0	0.0	0.0	0.0	0.0	0.0	0.0	0.0	0.0	0.0	0.0	0.0	0.0	0.0	0.0	0.0	0.0	0.0	0.0	0.0	0.0	0.0	0.0	0.0	0.0	0.0	0.0	5.16570104475	0.0	0.0	0.0	0.0	0.0
FPKM1_group_32212_transcript_3	0.0598106382408	0.0222623369297	0.0	0.0	0.0	0.0	0.0	0.0	0.0	0.0	0.0944495549021	0.0	0.0	0.0	0.128564753721	0.0	0.0	0.0	0.0	0.0	0.0	26.5107272778	12.6032570037	0.0	0.0	0.0	0.0	0.0	0.0	0.0	22.2511777858	17.4408500112	10.2520895527	9.24371615596	19.7568001128	8.11641866273	0.0	0.0	0.0	0.0	0.0	0.0	0.0	0.0	0.0	0.0	0.0	0.0	0.475820881023
FPKM1_group_452_transcript_1	0.0666897088147	0.0659356183004	0.0	0.0	0.0	0.0	0.0	0.0	0.0	0.0	0.263281478821	0.0	0.0	0.0	0.0298649002978	0.0	0.450736406967	1.09408425777	0.0	0.0	0.246003928423	0.079633180013	0.0	0.0	0.24654565174	0.0	0.0	0.0	0.0	0.0	0.0	0.0	0.0	1.28835930559	0.0	0.0	0.0	0.427763109068	0.0	0.0	0.0	0.0	0.265340752417	0.258528947471	0.0	0.0	0.0	0.0558162569967	0.0602894343197
FPKM1_group_19295_transcript_3	0.00287371425923	0.0106963571967	0.0	0.0	0.0	0.0	0.0	0.0	0.0	0.0	0.0	0.0	0.0	0.0	0.0411808976762	0.0	0.0	0.0	0.0805029110883	0.0	0.0	1.31768027553	0.302773556926	0.0	0.0	0.0	0.0	0.0	0.0	0.0	0.0	0.0	0.0	0.0	0.0	0.0	0.0	0.0	0.0	0.0	0.0	0.0	0.0	0.0	0.0	0.0	0.0	0.0384826928122	0.0
FPKM1_group_452_transcript_2	0.0469283469274	0.0282560430262	0.0	0.0	0.0	0.0	0.0	0.143459550413	0.0	0.0	0.087184204525	0.0	0.0	0.0	0.0791167715205	0.0	0.0	1.28817758763	0.0	0.324709431043	0.0	0.0527401736296	0.145422196197	0.0	0.0816422280151	0.0	0.0692193213449	0.0	0.0	0.0	0.0	0.0	0.0	0.0	0.0	0.0	0.0	1.13321108819	0.0	0.0	0.0	0.0	0.0	0.0	0.0	0.0	0.0	0.0369664891554	0.0199645124905
FPKM1_group_14009_transcript_1	0.00538953003928	0.00877649821268	0.0	0.0715042492378	0.0	0.0	0.0	0.0	0.0	0.0	0.0425541950658	0.0285299145786	0.0	0.0784240054164	0.0386165194326	0.0	0.0	0.0	0.0	0.0	0.0	0.0	0.0	0.0	0.0	0.0	0.0	0.0	0.0	0.202137114329	0.0	0.0	0.0	0.0	0.0	0.0	0.0	0.0	0.0	0.0	0.0	0.0	0.0857740710652	0.0	0.0	0.0	0.0994817844229	0.108259003955	0.0292337504325
FPKM1_group_13703_transcript_1	0.0549463705665	0.0227242111399	0.0	0.0	0.0	0.0	0.0	0.0	0.0	0.0	0.0	0.0	0.0	0.0	0.0437440240876	0.0	0.0	0.0	0.0	0.0	0.0	0.11664113089	0.0	0.0	0.0	0.0	0.0	0.0	0.0	0.0	0.0	0.0	0.0	0.0	0.0	0.0	0.0	0.0	0.0	0.0	0.0	0.421624727514	0.0	0.0	0.468445475308	0.0	0.0	0.081755762323	0.0441538803213
FPKM1_group_11979_transcript_1	0.00248957986586	0.0	0.0	0.0	0.0	0.0	0.0	0.0	0.0	0.0	0.117942083786	0.0	0.0	0.0	0.0	0.0	0.0	0.0	0.0	0.0	0.0	0.0	0.0	0.0	0.0	0.809615482805	1.87278671456	0.0	0.0	0.0	0.0	0.0	0.0	0.0	0.0	0.0	0.0	0.0	0.0	0.0	0.0	0.0	0.0	0.0	0.0	0.0	0.0	0.0	0.0
FPKM1_group_542_transcript_2	0.0	0.00172870419341	0.0	0.0985891921309	0.0	0.0	0.0	0.0	0.0	0.242703992754	0.0880098125224	0.0393367004038	0.107506751185	0.0	0.0133109972287	0.173035223931	0.0	0.0	0.0	0.0	0.0	0.0709861427894	0.195732400437	0.0	0.0	0.0	0.18633281958	0.0	0.2425794933	0.0696760507726	0.0	0.0	0.0	0.0	0.0	0.0	0.0	0.0	0.0	0.0826914182113	0.0970152385615	0.0	0.0	0.0	0.0	0.143873948558	0.137164278522	0.0248777004039	0.0134357135826
FPKM1_group_542_transcript_1	0.0145677396111	0.0135557794176	0.0	0.0	0.0	0.0	0.0	0.0	0.0	0.0	0.115022725277	0.154231023366	0.0	0.0	0.0	0.0	0.0	2.54925242898	0.0	0.0	0.0	0.278321906382	0.0	0.0	0.0	0.0	0.0	0.0	0.0	0.0	0.0	0.0	0.0	0.0	0.0	0.0	0.0	0.0	0.0	0.324215857541	0.0	0.0	0.0	0.0	0.0	0.0	0.0	0.0	0.0526786393932
FPKM1_group_31409_transcript_2	0.37064332919	0.334444878456	0.263997013714	0.433491409675	0.350354166366	0.122279642216	0.0	0.0530631092091	0.106660513533	0.800367365419	0.0967436107116	0.064860513643	0.177263040122	0.118860532845	0.11705548708	0.0	0.220832687938	0.387134910856	0.0858101814238	0.120104182336	0.241053120703	0.234091707519	0.107578113217	0.0	0.513365876506	0.124518411781	0.0768089485291	0.161066486225	0.399978401166	0.268066638087	0.135664462559	0.0	0.0	0.0	0.0	0.0	0.134726722183	0.99549173231	0.0	0.0454487184062	0.0533213524918	0.0705146143865	0.065000198198	0.443320630952	0.0783451488891	0.316303031944	1.35698400737	0.0546929596665	0.2289199444
FPKM1_group_30187_transcript_3	0.0023846705036	0.0022190173763	0.0	0.0	0.0	0.0	0.0	0.0	0.0	0.0	0.0376573590047	0.0	0.0	0.0	0.017086401629	0.0	0.0	0.139100213575	0.0	0.0	0.0	0.0	0.0	0.0	0.0705272407326	0.0	0.0597956211942	0.0	0.0	0.0	0.0	1.15895437676	0.0	0.0	0.0	0.0	0.0	0.0	0.0	0.0	0.0	0.0	0.0	0.0	0.0	0.0	0.0	0.0319337742623	0.0
FPKM1_group_18315_transcript_1	0.254684799083	0.0913707592861	2.51233028797	0.0814208969423	0.0	0.183738231944	0.225284528028	0.558130951608	0.0	0.200439585257	0.0484558717537	0.0324866180603	0.0887855546807	0.0	0.0219860475602	0.0	0.0	0.0	0.0	0.0	0.181104039068	0.0	0.242471419937	0.0	0.0	0.0	0.0	0.0	0.0	0.115085364363	0.0	0.0	0.0	0.0	0.0	0.0	0.0	0.0	0.196267006637	0.273166228252	0.320484124883	0.105955744871	0.0	0.0951623758679	0.0	0.0	0.0	0.246546052803	0.0665761323718
FPKM1_group_30187_transcript_1	0.00159063967646	0.00444043369031	0.0	0.0	0.0	0.0	0.0	0.0	0.0	0.0	0.0	0.0	0.0	0.0	0.0	0.0	0.0	0.0	0.0	0.0	0.0	0.0	0.0	0.0	0.0470435757103	0.0	0.0398852954344	0.0	0.0	0.0	0.0	0.773053892389	0.681625413504	0.49166576743	0.0	0.719509546318	0.0	0.0	0.0	0.0	0.0	0.0	0.0	0.0	0.0	0.0	0.0	0.0426013810159	0.0
FPKM1_group_2193_transcript_1	0.0799131275154	0.0743618953994	0.0	0.0	0.0	0.0	0.0	0.0	0.0	0.0	0.148463837098	0.0995356764212	0.0	0.0	0.0	0.0	0.0	0.0	0.0	0.0	0.0	0.0	0.0	0.0	0.0	0.0	0.0	0.0	0.0	0.0	0.0	0.0	0.0	0.0	0.0	0.0	0.0	0.0	0.601342042698	0.0	0.0	0.0	0.0	0.0	0.0	0.0	0.34707382936	0.0	0.0
FPKM1_group_30187_transcript_5	0.0	0.00208391738383	0.0	0.0	0.0	0.0	0.0	0.0	0.0	0.0	0.0	0.0	0.0	0.0	0.0160461336455	0.0	0.0	0.0	0.0	0.0	0.0	0.0	0.0	0.0	0.0	0.0910355308862	0.0561550963117	0.0	0.0	0.0	0.0	0.0	0.0	0.0	0.33625106045	0.0	0.0	0.0	0.0	0.0	0.0	0.0	0.0	0.0	0.0	0.0	0.0	0.0899686699537	0.0
FPKM1_group_17666_transcript_1	0.00865495118073	0.00402686388582	0.0	0.0	0.0	0.0	0.0	0.0	0.0	0.0	0.136674061799	0.137447059058	0.250427490996	0.25187945269	0.0620135870889	0.0	0.0	0.567958445575	0.0606139565841	0.0	0.12770498049	0.0	0.0	0.0	0.0	0.0	0.05425573276	0.0	0.0	0.0	0.0	0.0	0.0	0.0	0.0	0.0	0.0	0.0	0.0	0.0	0.0	0.0	0.0	0.0	0.0	0.0	0.0	0.0	0.0469459639299
FPKM1_group_17095_transcript_2	0.0112031093964	0.00347495868319	0.0	0.0	0.0	0.0	0.0	0.0	0.0	0.0	0.0	0.0	0.0	0.0	0.0	0.0	0.0	0.0	0.0	0.0	0.0	0.0	0.0	0.0	0.0	0.0	0.0	0.0	0.0	0.0	0.0	0.0	0.0	0.0	0.0	0.0	0.0	0.0	0.0	0.0	0.0	0.0	0.0	0.0	0.0	0.0	0.0	0.0	0.0
FPKM1_group_402_transcript_1	0.00623449873188	0.010442545331	0.0	0.0	0.0	0.0	0.0	0.0	0.0	0.0	0.0393806618744	0.0	0.0	0.0	0.0893416085179	0.0	0.0	0.0	0.0349300766756	0.0	0.0	0.0	0.0	0.0	0.0	0.0	0.0	0.0	0.0	0.0	0.0	0.0	0.0	0.0	0.0	0.0	0.0	0.0	0.0	0.0555013586638	0.0651153126616	0.0	0.0	0.0	0.0	0.0	0.0	0.0	0.018035737555
FPKM1_group_27821_transcript_2	0.0	0.00178971728259	0.0	0.0	0.0	0.0	0.0	0.0	0.0	0.0	0.0	0.0407250545357	0.111301107109	0.111946423418	0.151588768439	0.0	0.415973729828	0.224378645166	0.0	0.075411819933	0.0	0.0	0.0	0.0	0.0	0.0	0.0	0.0	0.0	0.0	0.0	0.0	0.0	0.0	0.0	0.0	0.0	0.19738611438	0.0	0.0	0.0	0.0	0.0	0.0	0.0	0.0	0.0	0.0	0.0
FPKM1_group_17095_transcript_1	0.0248327713202	0.0028884677662	0.0	0.0	0.0	0.0	0.0	0.0	0.0	0.0	0.0	0.0	0.0	0.0	0.0	0.0	0.0	0.0	0.0	0.0	0.0	0.0	0.0	0.0	0.0	0.0	0.0	0.0	0.0	0.0	0.0	0.0	0.0	0.0	0.0	0.0	0.0	0.15928309863	0.0	0.0	0.0	0.0	0.0	0.0	0.0	0.0	0.458371766202	0.0	0.0
FPKM1_group_13928_transcript_1	0.0250441140549	0.00582610094118	0.0	0.0	0.0	0.0	0.0	0.0	0.0	0.0	0.0	0.0	0.0	0.0	0.0448608927877	0.0	0.0	0.0	0.0	0.0	0.0	0.0	0.0	0.0	0.0	0.0	0.0	0.0	0.0	0.0	0.0	0.0	0.0	0.0	0.0	0.0	0.0	0.0	0.0	0.0	0.0	0.0	0.0	0.0	0.0	0.0	0.0	0.0	0.0452812134359
FPKM1_group_13928_transcript_3	0.0455054134245	0.0257387176207	0.0	0.0	0.0765403810996	0.0	0.131017502959	0.0463698850033	0.0	0.0	0.0281802189277	0.0	0.0	0.0	0.00639315330813	0.0	0.0	0.0	0.0	0.0699697298347	0.0	0.0	0.0	0.0	0.0	0.0	0.0	0.0	0.0	0.0	0.0	0.0	0.0	0.0	0.0	0.0	0.0	0.0	0.0	0.0	0.0	0.0616201087514	0.0	0.0	0.0	0.0	0.0658787802242	0.0119485377319	0.0774366415338
FPKM1_group_13928_transcript_2	0.0269353171757	0.0234977183269	0.145087603647	0.0	0.0	0.0	0.0	0.0	0.0	0.0	0.0	0.0	0.0	0.0	0.0120621393651	0.0	0.0	0.0	0.0	0.0	0.0	0.0	0.0	0.0	0.0	0.0	0.0	0.0	0.0	0.0	0.0	0.0	0.0	0.0	0.0	0.0	0.0	0.0	0.215354758998	0.0	0.0	0.116260365367	0.0	0.0	0.0	0.0	0.124295318753	0.0225436369792	0.0487006185695
FPKM1_group_10855_transcript_1	0.059722356856	0.0555736934795	0.0	0.0	0.0	0.0	0.0	0.564309523028	0.0	0.0	0.0	0.344885609445	0.0	0.0	0.350113609764	0.0	0.0	0.0	0.152094060802	0.0	0.320440541451	0.414915314311	0.0	0.0	0.0	0.0	0.0	0.0	0.708940806987	0.0	0.0	0.0	0.0	0.0	0.0	0.0	0.0	0.0	0.0	0.0	0.0	0.0	0.0	0.336755418662	0.0	0.0	0.0	0.0	0.510457959582
FPKM1_group_13928_transcript_4	0.040826984225	0.0306849606667	0.0	0.0	0.0	0.0	0.0	0.0	0.164031803629	0.0	0.0	0.0	0.0	0.0	0.011251131062	0.0	0.0	0.0	0.0	0.0	0.0	0.0	0.0	0.0	0.0	0.0	0.0	0.0	0.0	0.0588937376862	0.0	0.0	0.0	0.0	0.0	0.0	0.0	0.0	0.0	0.0	0.0	0.0	0.0	0.0973967112671	0.0	0.0	0.0	0.0210278961791	0.03406964298
FPKM1_group_4924_transcript_1	0.00696846542968	0.0120424481565	0.0	0.0	0.0853958649751	0.0	0.0	0.0	0.0	0.0	0.031440582552	0.0	0.0	0.0	0.0	0.0	0.0	0.0	0.0	0.0390325049044	0.0	0.0380385826043	0.0	0.0	0.0	0.0	0.0	0.0	0.0	0.0	0.0	0.0	0.426592359601	6.76955234588	0.298940387978	0.0	0.0	0.0	0.0	0.0	0.0	0.0	0.0	0.0617460882661	0.0	0.0	0.0	0.159971356318	0.129593729928
FPKM1_group_12755_transcript_6	0.00596893184878	0.00833144252238	0.0	0.0	0.0	0.0	0.0	0.0	0.0	0.0	0.0	0.0	0.0	0.0	0.0	0.0	0.0	0.0	0.0	0.0	0.0	0.0	0.0	0.0	0.0	0.0	0.0	0.0	0.0	0.0	0.0	0.0	0.0	0.0	0.0	0.0	0.0	0.0	0.0	0.0	0.0	0.0	0.0	0.0	0.0	0.0	0.22035316144	0.0	0.0215843512321
FPKM1_group_12755_transcript_7	0.00399459285264	0.00371710512537	0.0	0.0	0.0	0.0	0.0	0.0	0.0	0.0	0.0	0.0	0.0	0.0	0.0	0.0	0.0	0.0	0.0	0.0	0.0	0.0	0.0	0.0	0.0	0.0	0.0	0.0	0.0	0.0	0.0	0.0	0.0	0.0	0.0	0.0	0.0	0.0683259626701	0.170334895353	0.0	0.0	0.0	0.0	0.0	0.0	0.0	0.0	0.0356617895382	0.00962994131894
FPKM1_group_12755_transcript_4	0.0143545531778	0.00667870107892	0.0	0.0	0.0	0.0	0.0	0.0	0.0	0.0	0.0	0.0	0.0	0.0	0.0	0.0	0.0	0.0	0.0	0.0	0.0	0.0	0.0	0.0	0.0	0.0	0.0	0.0	0.0	0.0	0.0	0.0	0.0	0.0	0.0	0.0	0.0	0.0	0.0	0.0	0.0	0.0	0.0	0.0	0.0	0.0	0.0	0.0320376239347	0.0
FPKM1_group_394_transcript_1	0.0769328993843	0.0760629845099	0.0	0.0	0.0	0.0	0.0	0.0	0.0	0.0	0.0	0.0	0.0	0.419799087817	0.120581974895	0.0	0.0	0.0	0.0	0.0942647749162	0.141894422767	0.0459322100402	0.0	0.0	0.284413774719	0.0	0.0602841475111	0.0	0.0	0.180338013764	0.0	0.0	0.0	0.0	0.0	0.0	0.0	0.0	0.0	0.0	0.0	0.166031959691	0.0	0.0	0.0	0.0	0.0	0.0643893422217	0.0
FPKM1_group_12755_transcript_2	0.0	0.00966447332596	0.0	0.0	0.0	0.0	0.0	0.0	0.0	0.0	0.0	0.0	0.0	0.0	0.0	0.0	0.0	0.0	0.0	0.0	0.0	0.0	0.0	0.0	0.0	0.0	0.0	0.0	0.0	0.0	0.0	0.0	0.0	0.0	0.0	0.0	0.152267613071	0.0	0.0	0.0	0.0	0.0	0.0	0.0	0.0	0.0	0.0	0.0	0.0500756948585
FPKM1_group_12755_transcript_3	0.0179980636174	0.00837390655155	0.0	0.0	0.0	0.0	0.0	0.0	0.0	0.0	0.0	0.0	0.0	0.0	0.0	0.0	0.0	0.0	0.0	0.0	0.0	0.0	0.0	0.0	0.0	0.0	0.0	0.0	0.0	0.0	0.0	0.0	0.0	0.0	0.0	0.0	0.0	0.0	0.0	0.0	0.0	0.0	0.0	0.0	0.0	0.0	0.332214399357	0.0	0.0
FPKM1_group_6262_transcript_1	0.00361509017377	0.0168198245845	0.0	0.0	0.0	0.0	0.0	0.0	0.0	0.0	0.0	0.0	0.0	0.0	0.0	0.0	0.0	0.0	0.0	0.0	0.0	0.0690675983897	0.0	0.0	0.0	0.0	0.0	0.0	0.0	0.0	0.0	0.0	0.0	0.0	0.0	0.0	0.0	0.0	0.0	0.0	0.0	0.0	0.0	0.0	0.0	0.0	0.0	0.0484106602453	0.0
FPKM1_group_12755_transcript_1	0.0	0.00329911740043	0.0	0.188150940163	0.0	0.0	0.0	0.0	0.0	0.0	0.0	0.0	0.0	0.0	0.0	0.0	0.0	0.0	0.0	0.0	0.0	0.0	0.0	0.0	0.0	0.0	0.0	0.0	0.0	0.0	0.0	0.0	0.0	0.0	0.0	0.0	0.0	0.181928165664	0.0	0.0	0.0	0.0	0.0	0.0	0.0	0.0	0.0	0.0	0.0
FPKM1_group_28737_transcript_2	0.0	0.00587611039132	0.0	0.0	0.0	0.0	0.0	0.0	0.0	0.0	0.0	0.0	0.0	0.0	0.0	0.0	0.0	0.0	0.0	0.0	0.0	0.0	0.0	0.0	0.0	0.0	0.0	0.0	0.0	0.0	0.0	0.0	0.0	0.0	0.0	0.0	0.0	0.0	0.0	0.0	0.0	0.0	0.0	0.0	3.876235521	0.0	0.0	0.0	0.0
FPKM1_group_3125_transcript_2	0.0273102867884	0.0349430880115	0.0	0.0	0.0	0.0	0.501271142411	0.177410534502	0.0	0.0	0.0539085626587	0.0722846095588	0.0	0.0	0.0489202311142	0.0	0.0	0.0	0.0	0.0	0.0	0.130443213664	0.179837657942	0.0	0.0	0.0	0.0	0.0	0.0	0.256071611192	0.0	0.0	0.0	0.0	0.0	0.0	0.150147878318	1.226221163	0.0	0.0	0.0	0.0	0.0	0.211741806165	0.0	0.0	0.0	0.0	0.0246892927087
FPKM1_group_3125_transcript_1	0.0263595418697	0.0512867680572	0.0	0.0	0.0	0.0	0.0	0.124534104838	0.0	0.0	0.113524057846	0.0	0.0	0.0	0.0858494283804	0.0	0.0	0.0	0.0	0.0939577235321	0.0	0.0	0.0	0.0	0.0	0.0	0.0	0.0	0.0	0.0898752967621	0.0	0.0	0.0	0.0	0.0	0.0	0.0	0.737786860754	0.306547327955	0.106663848898	0.125140177428	0.0	0.0	0.14863309195	0.183868663761	0.0	0.0	0.0320898024753	0.103984545512
FPKM1_group_32931_transcript_1	0.00205303493124	0.00191041914583	0.0	0.0	0.0	0.0	0.0	0.0355646234281	0.0	0.0	0.0324203588455	0.0	0.0	0.0	0.00980679981871	0.0	0.0	0.0	0.0	0.0	0.0	0.0	0.0	0.0	0.0	0.0	0.0	0.0	0.0	0.0256667126567	0.0909267397893	0.0	0.195504963563	0.0	0.0	0.0	0.0	0.0	0.0	0.0	0.0	0.0	0.0	0.636702686911	0.0525094695577	0.0	0.0	0.0	0.0
FPKM1_group_32931_transcript_2	0.0017987062356	0.00033475152107	0.0	0.0	0.0	0.0	0.0	0.0	0.0	0.0	0.0113616579491	0.0	0.0	0.0	0.0	0.0	0.0	0.0	0.0	0.0	0.0	0.0	0.0	0.0	0.0	0.0	0.0	0.0	0.0	0.0	0.0	0.0	0.0	0.0	0.0	0.0	0.0	0.0	0.0	0.0	0.0	0.0	0.0229010478248	0.0892525363886	0.0	0.0	0.0	0.0	0.0
FPKM1_group_12889_transcript_1	0.11546403481	0.139676198013	0.0	0.262609776349	0.424490207735	0.0	0.242206123744	0.0	0.172306950673	0.215495024957	0.0781432416118	0.0349267564124	0.0	0.0	0.0472749318615	0.0	0.0	0.769729432967	0.0462079489655	0.0646749352564	0.0	0.189084165098	0.0	0.076907240752	0.0	0.0	0.0413608725076	0.0	0.0	0.0	0.0	0.0	0.0	0.0	0.0	0.0	0.0	0.0	0.211009035162	0.0	0.0	0.0	0.0	0.204620444972	0.0	0.0	0.0	0.0	0.0357884029959
FPKM1_group_30185_transcript_1	0.0376061776543	0.0349938331291	0.0	0.0	0.0	0.0	0.0	0.0	0.0	0.0	0.0	0.0	0.0	0.0	0.0673630019496	0.0	0.0	0.0	0.0	0.0	0.0	0.269429832696	0.247635880425	0.0	0.0	0.0	0.0	0.0	0.0	0.0	0.0	0.0	0.0	0.0	0.0	0.0	0.0	0.0	0.0	0.0	0.0	0.0	0.0	0.0	0.0	0.0	0.0	0.0	0.0339970771803
FPKM1_group_31756_transcript_1	0.0	0.0	0.0	0.0	0.0	0.0	0.0	0.0	0.0	0.0	0.0	0.0	0.0	0.0	0.0	0.0	0.0	0.0	0.0	0.0	0.0	0.0	0.0	0.0	0.0	0.478482750338	1.18060474486	1.3925808399	5.76368876081	0.0	0.0	0.0	0.0	0.0	0.0	0.0	0.0	0.0	0.0	0.0	0.0	0.0	0.0	0.0	0.0	0.0	0.0	0.0	0.0
FPKM1_group_30392_transcript_1	0.718127030401	0.424453220397	12.4992163218	7.57240230561	6.22045745855	0.840405235774	0.343478318568	1.94502868987	0.977410492849	0.305598668142	16.2161927378	0.0	0.0	0.0	0.100562573658	0.0	0.0	0.0682232367057	0.0	0.0	0.690297191839	0.22345399479	2.95745744635	2.50847210058	0.0	0.0950879869511	0.058654846227	0.0	0.0	0.0877320066962	2.48639097675	2.27368791879	3.00717094193	0.0	2.10731586692	3.17430682199	0.20576704469	0.480128386331	1.19694791329	0.104120195904	0.122155912465	0.0	0.148911423853	1.30579724343	0.717935513826	0.0	0.345418469284	5.92033897941	1.31956222938
FPKM1_group_31391_transcript_1	0.0	0.0	0.0	0.0	0.0	0.0	0.0	0.0	0.0	0.0	0.0	0.0	0.0	0.0	0.0	0.0	0.0	0.0	0.0	0.0	0.0	0.0	0.0	0.0	0.0	0.0	0.0	0.0	0.0	0.0	0.0	0.0	0.0	0.0	0.0	0.0	0.0	0.0	0.0	0.0	0.0	0.0	0.0	0.0	0.0	0.0	0.0	0.0	0.0
FPKM1_group_8753_transcript_1	0.0408706027979	0.00760629845099	0.0	0.0	0.0	0.0	0.0	0.0	0.0	0.0	0.322702645915	0.0865407408884	0.0	0.0	0.0292841939031	0.380677492647	0.0	1.54961501817	0.114493029103	0.160250117358	0.0	0.156169514137	0.0	0.0	0.0	0.0	0.0	0.0	0.0	0.0	0.0	0.0	0.0	0.0	0.0	0.0	0.0	0.0	0.0	0.0	0.0	0.0	0.0	0.0	0.0	0.0	0.0	0.0	0.118234279527
FPKM1_group_8481_transcript_1	0.0	0.00645817793008	0.0	0.0	0.595354190723	0.0	0.0	0.721357928022	0.0	0.906705482366	0.438388500112	0.0	0.0	0.0	0.0	0.0	0.0	0.0	0.0	0.0	0.0	0.0	0.0	0.0	0.0	0.0	0.0	0.0	0.0	0.0	0.0	0.0	0.0	0.0	0.0	0.0	0.0	0.0	0.0	0.0	0.0	0.0	0.0	0.0	0.0	0.0	0.0	0.0	0.0
FPKM1_group_23643_transcript_3	0.0	0.00703924792379	0.0	0.0	0.0	0.0	0.0	0.0	0.0	0.0	0.0	0.0	0.0	0.0	0.0271010534836	0.0	0.0	0.0	0.0	0.148303450511	0.0	0.0	0.0	0.0	0.0	0.0	0.0	0.0	0.0	0.0	0.0	0.0	0.0	0.0	0.0	0.0	0.0	0.0	0.0	0.0	0.0	0.0	0.0	0.0	0.0	0.0	0.0	0.0	0.273549746978
FPKM1_group_27035_transcript_1	0.0776166493501	0.0219815046978	0.0	0.0	0.0	0.0	0.0	0.175376010024	0.0	0.0	0.106580690394	0.0	0.0	0.0	0.0483592192895	0.314320865489	0.0	0.39369188888	0.0	0.0	0.0	0.0	0.0	0.0	0.0	0.0	0.0	0.0	0.0	0.0	0.0	0.0	0.0	0.0	0.0	0.0	0.742129994898	1.03899342317	0.0	0.0	0.0	0.0	0.0	0.0	0.0	0.0	1.24580399759	0.0451906851373	0.0
FPKM1_group_20330_transcript_1	0.0	0.0	0.0	0.0	0.0	0.0	0.0	0.0	0.0	0.0	0.0	0.0	0.320095289243	0.0	0.0	8.24324194605	0.0	3.22649743518	0.0	0.0	0.0	0.0	0.0	0.0	0.0	0.0	0.138698865702	0.0	0.0	0.0	0.0	0.0	0.0	0.0	0.0	0.0	0.0	0.0	0.0	0.0	0.0	0.0	0.0	0.0	0.0	0.0	0.0	0.0	0.0
FPKM1_group_2190_transcript_1	0.0	0.0	0.0	0.0	0.0	0.0	0.0	0.0	0.0	0.0	0.0980362468604	0.0	0.0	0.0	0.0444823198528	0.0	0.0	0.0	0.0	0.0	0.0	0.0	0.0	0.0	2.93774228064	0.0	0.0	0.0	0.0	0.0	0.0	0.0	0.0	0.0	0.0	0.0	0.0	0.0	0.0	0.0	0.0	0.0	0.0	0.0	0.0	0.0	0.0	0.0	0.0
FPKM1_group_27035_transcript_2	0.0966088512928	0.0185995524386	0.0	0.0	0.0952566705156	0.0	0.0	0.0577086342418	0.0	0.0	0.0350710800089	0.0	0.0	0.0	0.0636516818422	0.0	0.0	0.0	0.0	0.0	0.0	0.0636464434972	0.0	0.0	0.0	0.0	0.0	0.0	0.0	0.0416478733675	0.0	0.0	0.0	0.0	0.0	0.0	0.0	0.284906372643	0.0	0.0	0.0	0.0766879693064	0.0	0.0	0.0	0.0	0.491928038897	0.0	0.032124030664
FPKM1_group_34308_transcript_1	0.046268606941	0.0258327117203	0.398762784866	0.0	0.396902793815	0.0	0.0	0.0	0.0	0.0	0.0730647500186	0.0	0.0	0.0	0.298367258635	0.0	0.0	0.0	0.129614749928	0.181415227197	0.0	0.0	0.0	0.0	0.136840589723	0.0	0.11601854804	2.18959251556	0.0	0.520598417094	0.0	0.0	0.0	1.43015985809	0.0	0.0	0.0	0.0	0.0	0.0	0.0	0.0	0.0	0.0	0.0	0.716655139985	0.0	0.309797778614	0.0334625319416
FPKM1_group_18845_transcript_1	0.0	0.00344869954957	0.0	0.0	0.0	0.0	0.0	0.0	0.0	0.0	0.0585254168915	0.0	0.0	0.0	0.0	0.0	0.0	0.0	0.0	0.0	0.0	0.0	0.0	0.0	0.0	0.0	0.0	0.0	0.0	0.27800217739	0.0	0.0	0.0	0.0	0.0	0.0	0.0	0.0	0.0	0.164966254971	0.0	0.0	0.0	0.229875865132	0.0	0.0	0.0	0.0	0.0268037409507
FPKM1_group_25655_transcript_1	0.0661277168865	0.0717897831329	0.0	0.0	0.0	0.0	0.0	0.0	0.0	0.0	0.0	0.0	0.0	0.0	0.0	0.0	0.0	0.0	0.0	0.0	0.0	0.0	0.0	0.0	0.0	0.0	0.0	0.0	0.0	0.0	0.0	0.0	0.0	0.0	0.0	0.0	0.0	1.97940569758	0.0	0.0	0.0	0.0	0.0	0.0	0.422829061982	0.0	0.406869320561	0.0	0.0
FPKM1_group_13774_transcript_1	0.0	0.00261784650321	0.0	0.0	0.0	0.0	0.0	0.0	0.0	0.0	0.0	0.0	0.0	0.0	0.0	0.0	0.0	0.0	0.0	0.0	0.0	0.0	0.0	0.0	2.57930121127	6.06108646461	5.00854068385	3.99401770525	1.10204374012	0.0	0.0	0.0	0.0	0.0	0.0	0.0	0.0	0.0	0.0	0.0	0.0	0.0	0.0	0.0	0.0	0.435748249551	0.0	0.0	0.0
FPKM1_group_1173_transcript_1	0.00535033345718	0.0	0.0	0.0	0.0	0.0	0.0	0.0	0.0	0.0	0.0844894200215	0.0	0.0	0.0	0.0383356720186	0.0	0.0	0.0	0.0	0.0	0.0	0.0	0.0	0.0	0.0	0.0	0.0	0.0	0.0	0.0	0.0	0.0	0.0	0.0	0.0	0.0	0.0	0.0	0.0	0.0	0.0	0.0	0.0	0.0	0.0	0.0	0.0	0.0	0.0386948551179
FPKM1_group_20174_transcript_1	0.0	0.00288238678143	0.0	0.0	0.0	0.0	0.0	0.0	0.0	0.0	0.0	0.0	0.0	0.0	0.0	0.0	0.0	0.0	0.0	0.0	0.0	0.0	0.0	0.0	0.0	0.0	0.0	0.0	0.0	0.0	0.0	0.0	0.0	0.0	0.0	0.0	0.0	0.0	0.0	0.0	0.0	0.0	0.0	0.0	0.0	0.0	0.0	0.0	0.022402284542
FPKM1_group_21355_transcript_1	0.00154769463611	0.00168021319219	0.0	0.0	0.0	0.0	0.0	0.0	0.0	0.0	0.0244403125939	0.0	0.0	0.0	0.00554469309525	0.0	0.0	0.0	0.0	0.0	0.0	0.0	0.0	0.0	0.00762891085765	0.0209713687911	0.0	0.0	0.0	0.0483725738183	0.0	0.0	0.0	0.0	0.0	0.0	0.0113453253077	0.264727169532	0.131991626483	0.0	0.0	0.0	0.0	0.0	0.0	0.0	0.380905009081	0.514685776518	0.0391765056638
FPKM1_group_24794_transcript_1	0.0434879320411	0.0337225054477	0.624662884667	0.0	0.0	0.0	0.0	0.0	0.0	0.946904247594	0.0	0.15347126463	0.0	0.0	0.0	0.0	0.0	0.0	0.0	0.0	0.0	0.0	0.0	0.0	0.0	1.76779341258	2.90789346024	0.0	0.0	0.271839567546	0.0	0.0	0.0	0.0	0.0	0.0	0.0	0.0	0.0	0.0	0.0	0.0	0.0	0.0	0.0	0.0	0.0	0.0	0.0524191387066
FPKM1_group_18989_transcript_1	0.0	0.0	0.0	0.0	0.0	0.0	0.0	0.0	0.0	0.0	0.0	0.0	0.0	0.0	0.0	0.0	0.0	0.0	0.0	0.0	0.0	0.0	0.0	0.0	0.0	0.0	0.0	0.0	0.0	0.0	0.0	0.0	0.0	0.0	0.0	0.0	0.0	0.0	0.0	0.0	0.0	0.0	0.0	0.0	0.0	0.0	0.0	0.0	0.0
FPKM1_group_20933_transcript_2	0.0682078934111	0.0226677768407	0.0	0.0	0.0	0.0	0.0	0.0	0.0	0.0	0.0	0.0	0.0	0.0	0.0	0.0	0.0	0.0	0.0	0.0	0.0	0.0	0.0	0.0	0.0	0.0	0.0	0.0	0.0	0.0	0.0	0.0	0.0	0.0	0.0	0.0	0.0	0.0	0.311622614842	0.0	0.0	0.0	0.0	0.0	0.0	0.0	0.0	0.0	0.140941525264
FPKM1_group_22473_transcript_2	0.00365777924357	0.00850922138706	0.0	0.0	0.0	0.0	0.0	0.0	0.0	0.0	0.014440391862	0.0	0.0	0.0	0.0	0.0	0.0	0.0	0.0	0.0	0.0	0.0	0.0	0.0	0.0	0.0	0.0	0.0	0.0	0.0	0.0	0.0	0.0	0.0	0.0	0.0	0.0	0.0	0.0	0.0	0.0	0.0631519946122	0.0	0.0	0.0	0.0708192462757	0.0	0.0122455803107	0.00661347741295
FPKM1_group_464_transcript_1	0.351297088235	0.2292502975	0.49149831623	0.302645892123	0.293523461473	0.136592995685	0.334957926169	0.711292468561	0.0	0.298017925987	0.0540339314091	0.169056331038	0.330020724569	0.132773664984	0.367754993201	0.0	0.0	0.0665308773456	0.223660801039	0.715535407736	0.0673173540568	0.370448614929	0.0600852950179	0.0	0.0	0.0	0.0	0.0	0.0	0.556112107562	0.454633698946	0.0	0.0	0.0	0.513760341199	0.0	0.100331372954	0.117054556202	0.145907022763	0.101537369338	0.11912568828	0.236305951933	0.0726087485297	0.0	0.175031565192	0.176663825206	0.589487410952	0.0610950037825	0.0577423225597
FPKM1_group_464_transcript_2	0.286625006635	0.165007284838	1.05397664904	0.12168723143	0.327831398528	0.0915350464592	0.448930623126	0.238329164791	0.479058077923	0.399421428076	0.0482796685837	0.210395151874	0.265388094355	0.177951197745	0.569558555705	0.0711916349886	0.0	0.0445843281952	0.128470100189	0.299688531162	0.0	0.496497364424	0.0	0.0	0.0	0.0310703084635	0.0	0.120569769688	0.0998041343863	0.200667026225	0.609327243263	0.0	0.0	0.0	0.0	0.345738353425	0.0	0.313767018184	0.0	0.0680432241281	0.0399148410082	0.0527852256265	0.0	0.0	0.0	0.118387706242	0.112866606327	0.0204707934752	0.066334037345
FPKM1_group_22473_transcript_1	0.00206359284814	0.00576073094465	0.0	0.0	0.0	0.0	0.0	0.0	0.0	0.0	0.0	0.0	0.0	0.0	0.0	0.0	0.0	0.0	0.0	0.0	0.0	0.0	0.0	0.0	0.0	0.0	0.0	0.0	0.0	0.0	0.0	0.0	0.0	0.0	0.0	0.0	0.0	0.0	0.0	0.0	0.0	0.0	0.0	0.0	0.0	0.0	0.0	0.0	0.0
FPKM1_group_26928_transcript_1	0.180691086054	0.132109394149	0.0	0.0	1.10714989854	0.0	0.0	0.268294527615	0.539290526317	0.0	0.0815248789681	0.0	0.0	0.0	0.0739811214394	0.0	0.0	0.0	0.0	0.0	0.0	0.0	0.0	0.0	0.0	0.0	0.0	0.0	0.0	0.0968130389683	0.0	0.0	0.0	0.0	0.0	0.0	0.113532869395	0.0	0.330210630464	0.0	0.0	0.178265893563	0.0	0.0	0.0	0.0	0.0	0.0	0.0
FPKM1_group_17589_transcript_1	0.0	0.0	0.0	0.0	0.0	0.0	0.0	0.0	0.0	0.0	0.0	0.0	0.0	0.0	0.0	0.0	0.0	0.0	0.0	0.0	0.0	0.0	0.0	0.0	0.0	0.393489103896	0.0	3.05390535065	2.52793366702	0.0	0.0	0.0	0.0	0.0	0.0	0.0	0.0	0.0	0.0	0.0	0.0	0.0	0.0	0.0	0.0	0.0	0.0	0.0	0.0
FPKM1_group_17589_transcript_2	0.0	0.0	0.0	0.0	0.0	0.0	0.0	0.0	0.0	0.0	0.0	0.0	0.0	0.0	0.0	0.0	0.0	0.0	0.0	0.0	0.0	0.0	0.0	0.0	0.0	0.0	0.0	4.39102066635	5.19251239712	0.0	0.0	0.0	0.0	0.0	0.0	0.0	0.0	0.0	0.0	0.0	0.0	0.0	0.0	0.0	0.0	0.0	0.0	0.0	0.0
FPKM1_group_7697_transcript_1	0.019950395942	0.0881814939064	0.429852764703	0.794060747468	0.855695514802	0.597304964183	0.732365635184	2.33279818079	0.0	0.651598516141	0.0787613237488	0.105609039728	0.288628294708	0.290301742084	0.75046951155	7.89744493221	0.0	0.0	0.0	0.19555946525	0.0	0.0	0.0	0.0	51.185802419	0.202746928109	0.250128123911	3.1470753444	0.0	0.561187446223	0.0	0.0	0.0	0.0	0.748871005816	2.2560892554	0.658105785306	0.767798529666	0.0	0.444010869311	0.0	0.0	0.317509442723	0.0	0.0	0.0	0.0	0.0	0.0721429502199
FPKM1_group_31125_transcript_1	0.0	0.0044165603909	0.0	0.0	0.0	0.0	0.0	0.0	0.0	0.0	0.0749502919545	0.0	0.0	0.0	0.0	0.0	0.0	0.0	0.0	0.0	0.0	0.0	0.0	0.0	0.0	0.0	0.0	0.0	0.0	0.178011071651	0.0	0.0	0.0	0.0	0.0	0.0	0.0	0.0	0.0	0.0	0.0	0.0	0.0	0.0	0.0	0.0	0.0	0.127117023999	0.0
FPKM1_group_17760_transcript_1	0.00558737354705	0.00173308065972	0.0	0.0	0.0	0.0	0.0	0.0	0.0	0.0	0.0	0.0	0.0	0.0	0.0	0.0	0.0	0.0	0.0	0.0	0.0	0.0	0.0	0.0	0.0	0.0	0.0	0.0	0.0	0.0	0.0	0.0	0.0	0.0	0.0	0.0	0.0	0.0	0.0	0.0	0.0	0.0	0.0	0.0	0.0	0.0	0.0	0.0	0.0134697280474
FPKM1_group_29251_transcript_3	0.0437945049302	0.0300279980624	0.0	0.0	0.0659086623672	0.0920130362579	0.225637454182	0.0	0.240779843343	0.0	0.727976726034	0.0162687554673	0.0444623221612	0.0	0.06055634875	0.0715633928736	0.0830861366367	0.268902867183	0.0645704811653	0.0602506968655	0.906938764839	0.176149425867	0.48570254145	0.250761781334	0.0227233981891	0.12493022202	0.115594459353	0.121199376841	0.100325304801	0.144082068438	0.102084851461	0.373407232616	0.109748217144	0.0	0.0	0.347543775637	0.0	0.236554116189	0.491436186331	0.170996353063	0.160493094393	0.106121732983	0.0	0.0	0.0	0.0	0.113455988083	0.0720219169916	0.066680429185
FPKM1_group_29251_transcript_2	0.0410506495063	0.0321676057839	0.0	0.0	0.185337868478	0.0	0.951752697706	0.112281850764	0.225694273128	0.282263674393	0.682366828367	0.0914968185605	0.0	0.125754792826	0.17028694252	0.402478406323	0.0	0.252055306243	0.0605249493057	0.169427436854	0.510069819285	0.123834857025	0.796725718078	0.0	0.255596520012	0.0	0.0541760620805	0.0	0.0	0.324131760422	0.0	0.0	0.0	0.0	0.0	0.0	0.0	0.0	0.552775504742	0.480848775502	0.564141475336	0.0	0.13754080118	0.0	0.0	0.0	0.159521451674	0.0578653119526	0.109379729959
FPKM1_group_29251_transcript_1	0.0220260733641	0.0204960137901	0.0	0.0	0.0	0.0	0.0	0.228933953205	0.460173053894	0.0	0.834775706799	0.0	0.0	0.0	0.0631276036234	0.0	0.0	0.0	0.0	0.172724677391	1.03999265549	0.0	0.2320659598	0.0	0.0	0.0	0.110460773284	0.0	0.0	0.165219856922	0.585306857925	0.0	0.0	0.0	0.0	0.0	0.0	0.0	0.0	0.196082644381	0.460096221202	0.0	0.0	0.0	0.0	0.0	0.0	0.176974299879	0.286735827596
FPKM1_group_21548_transcript_1	0.0	0.0	0.0	0.0	0.0	0.0	0.0	0.0	0.0	0.0	0.0	0.0	0.0	0.0	0.0	0.0	0.0	0.312090297367	0.149881783554	0.0	0.0	0.0	0.0	0.0	0.0	1.52244511471	0.402478890292	0.0	0.0	0.200667026225	0.0	0.0	0.0	0.0	0.0	0.0	0.0	0.0	0.0	0.0	0.0	0.0	0.0	0.0	0.0	0.0	0.0	0.0	0.0
FPKM1_group_26940_transcript_1	0.0198160498414	0.0460987784908	0.0	0.0	0.0	0.0	0.0	0.0	0.0	0.0	0.0782309444643	0.0	0.0	0.0	0.0	0.0	0.0	0.0	0.0	0.0	0.0	0.0	0.0	0.0	0.0	0.0	0.0	0.78147072946	0.0	0.0	0.0	0.0	0.0	0.0	0.0	0.0	0.0	0.0	0.0	0.0	0.0	0.0	0.0	0.0	0.0	0.0	0.0	0.0	0.0
FPKM1_group_26147_transcript_1	0.0125220570274	0.0116522018824	0.0	0.0	0.537085482695	0.0	0.919352605869	0.0	0.0	0.0	0.0988705978975	0.0	0.0	0.0	0.0	0.0	0.0	2.19127230066	0.0	0.0	0.0	0.0	0.329829917332	0.0	0.0	0.0	0.0	0.0	0.0	0.0	0.0	0.0	0.0	0.0	0.0	0.0	0.0	0.0	0.800936422828	0.278687673291	0.0	0.0	0.0	0.0	0.0	0.0	0.0	0.0	0.0452812134359
FPKM1_group_28164_transcript_2	0.00492087525326	0.0	0.0	0.0	0.0	0.0	0.0	0.0	0.0	0.0	0.0777076605549	0.0	0.0	0.0	0.0705171224422	0.0	0.0	0.0	0.0	0.0	0.0	0.0	0.0	0.0	0.0	0.0	0.0	0.0	0.0	0.0	0.0	0.0	0.0	0.0	0.0	0.0	0.0	0.757526977429	0.629498526303	0.0	0.0	0.0	0.62652364952	0.0	0.0	0.0	0.0	0.0	0.03558891357
FPKM1_group_28164_transcript_1	0.0	0.00507086563399	0.0	0.0	0.0	0.0	0.0	0.0	0.0	0.0	0.0	0.115387654518	0.0	0.0	0.0390455918708	0.0	0.0	0.0	0.0	0.0	0.0	0.0	0.0	0.0	0.0	0.0	0.0	0.0	0.0	0.0	0.0	0.0	0.0	0.0	0.0	0.0	0.239680502056	1.67778197223	1.39422266196	0.0	0.0	0.0	0.0	0.0	0.0	0.0	0.0	0.0	0.0
FPKM1_group_26705_transcript_1	0.0	0.00206505840298	0.0	0.0	0.0	0.0	0.0	0.0	0.0	0.0	0.0	0.0	0.0	0.0	0.0	0.0	0.0	0.0	0.0	0.0	0.0	0.0	0.0	0.0	0.0	0.0	0.0	0.0	0.0	0.0832329294298	0.0	0.0	0.0	0.0	0.0	0.0	0.0	0.0	0.0	0.0	0.0	0.0	0.0	0.0	0.0	0.0	0.0	0.0	0.0
FPKM1_group_3539_transcript_1	0.08079622056	0.00395703387624	0.0	0.0	0.0	0.0	0.0	0.0	0.0	0.0	0.0671519956818	0.0	0.0	0.0	0.0	0.0	0.0	0.0	0.0	0.0	0.0	0.0	0.0	0.0	0.0	0.0	0.0	0.0	0.0	0.0	0.0	0.0	0.0	0.0	0.0	0.0	0.0	0.0	0.0	0.0	0.0	0.0	0.0	0.0	0.0	0.0	0.0	0.0569454876296	0.0
FPKM1_group_5541_transcript_2	0.0	0.00355619148358	0.0	0.0	0.0	0.0	0.0	0.0	0.0	0.0	0.0603495857296	0.0	0.0	0.0	0.0	0.0	0.0	0.0	0.0	0.0	0.0	0.146028636595	1.50993566051	0.0	0.0	0.0	0.0	0.0	0.0	0.0	0.0	0.0	0.0	0.590637447887	0.286905125605	0.0	0.0	0.196104386365	0.0	0.0	0.0	0.0	0.0	0.0	0.0	0.0	0.141083257909	0.230296426596	0.0
FPKM1_group_5541_transcript_1	0.0	0.0156771036776	0.0	0.0	0.0	0.0	0.0	0.0	0.0	0.0	0.0886816431523	0.0	0.0	0.0	0.0	0.0	0.0	0.0	0.0	0.0	0.0	0.751044228291	3.25423792482	0.0	0.0	0.0	0.0	0.0	0.0	0.0	0.0	2.72929332237	0.0	0.0	0.0	0.0	0.0	0.288168659353	0.0	0.0	0.0	0.0	0.0	0.0	0.0	0.0	0.0	0.0	0.0
FPKM1_group_9056_transcript_1	0.0108186889759	0.0100671597145	0.0	0.0	0.0	0.0	0.0	0.0	0.0	0.0	0.0427106443123	0.229078431764	0.0	0.0	0.174413213687	0.0	0.0	1.97207793603	0.15153489146	0.212095743561	0.0	0.0	0.0	0.126105255057	0.0799913741398	0.0	0.33909832975	0.0	0.353167203481	0.202880265485	0.0	0.0	0.0	0.0	0.0	0.0	0.0	0.138787111674	0.0	0.0	0.0	0.0	0.0	0.0	0.0	0.0	0.0	0.0	0.0195608183041
FPKM1_group_5309_transcript_1	0.140811998702	0.0508076966843	0.0	0.0	0.0	0.0	0.0	0.0	0.0	0.0	0.0453800595819	0.0	0.0	0.0	0.0	0.0	0.0	0.0	0.0	0.0	0.0	0.0	0.0	0.0	0.0	0.0	0.0	0.0	0.0	0.0	0.0	0.0	0.0	0.0	0.0	0.0	0.0	0.0	0.0	0.0	0.0	0.0	0.0	0.0	0.0	0.0	0.0	0.0	0.124700216689
FPKM1_group_14330_transcript_1	0.0688346994491	0.0760629845099	0.370779431542	0.0	0.0	0.0	1.26343779169	0.670736319038	0.449408771931	0.0	0.20381219742	0.0	0.0	0.0	0.0	0.400713150155	0.0	0.250949800514	0.0	0.0	0.253916335477	0.0	0.0	0.401176951759	0.0	0.0	0.0	0.0	1.12352607423	0.0	0.0	0.0	0.0	0.0	0.0	0.0	0.0	0.0	0.0	0.0	0.0	0.0	0.0	0.0	0.0	0.0	0.0	0.0	0.0933428522582
FPKM1_group_21707_transcript_1	0.00480046231884	0.00223349709817	0.0	0.0	0.0	0.862340772107	0.352443494909	0.0	2.00584404568	0.0	0.0379030840227	0.0	0.0	0.0	0.0	0.0	0.0	0.0	0.0	0.0	0.0	0.0	0.0	0.0	0.0	0.0	0.0	0.0	0.0	0.0	0.0	0.0	0.0	0.0	0.0	0.0	0.0	0.0	0.0	0.0	0.0	0.0	0.0	0.0	0.0	0.0	0.0	0.0	0.0
FPKM1_group_3371_transcript_1	0.00623449873188	0.00290070703639	0.0	0.0	0.0	0.0	0.0	0.0	0.0	0.0	0.049225827343	0.0	0.0	0.0	0.0223354021295	0.0	0.0	0.0	0.0	0.0	0.0	0.0	0.0	0.0	0.0	0.0	0.0	0.0	0.0	0.0	0.0	0.0	0.0	0.0	0.0	0.0	0.0	0.0	0.0	0.0	0.0	0.0	0.0	0.0	0.0	0.0	0.0	0.0	0.0
FPKM1_group_31270_transcript_1	0.0	0.0536915184776	0.0	0.0	0.0	0.0	0.0	0.0	0.0	0.0	0.0	0.0	0.0	0.0	0.0	0.0	0.0	0.0	0.0	0.0	0.0	0.0	0.0	0.0	0.0	0.0	0.0	0.0	0.0	0.180338013764	0.0	0.0	0.0	0.0	0.0	0.0	0.0	0.0	0.0	0.0	0.0	0.0	0.0	0.0	0.0	0.0	0.0	0.0	0.0
FPKM1_group_10664_transcript_1	0.374672514868	0.137422343761	0.235699936036	0.0	0.0	0.0	0.0	0.284252566433	0.0	0.0	0.0431869712006	0.347449814719	0.158262726652	0.795901616308	0.313525942159	0.0	0.0	0.15952570962	0.0766124358313	0.0	0.0	0.156750069951	0.0	0.0	0.0	0.0	0.0	0.0	0.0	0.205142870676	0.0	0.0	0.0	0.0	0.0	0.0	0.0	0.0	0.349851411458	0.121731604504	0.142817972009	0.188869069388	0.174099043872	0.0	0.0	0.211799567393	0.201922134925	0.0	0.118673812165
FPKM1_group_457_transcript_1	0.184191807542	0.0673344453038	0.566944406501	0.0	0.188099982762	0.262600543121	0.0	0.113955201744	0.0	0.0	0.138507245937	0.0	0.0	0.127628932809	0.0314226819824	0.0	0.0	2.1743996128	0.0	0.0	0.0	0.0	0.0	1.12461079919	0.0	0.178272261676	0.054983454958	0.0	0.0	0.0822405845185	0.0	0.0	0.0	0.677780677903	0.0	0.991872325401	0.0964437191581	0.450075640837	0.0	0.0	0.0	0.0	0.0	0.0	0.0	0.0	0.0	0.323002274096	0.126868377436
FPKM1_group_345_transcript_1	0.0662766531858	0.0123345380286	0.0	0.0	0.0	0.0	0.0	0.0	0.0	0.0	0.0	0.0	0.0	0.0	0.0	0.0	0.0	0.0	0.0	0.0	0.0	0.0	0.0	0.0	0.0	0.0	0.0	0.0	0.0	0.0	0.0	0.0	0.0	2.04860736429	0.0	0.0	0.0	0.0	0.0	0.0	0.0	0.0	0.0	0.0	0.0	0.0	0.489342831486	0.0	0.0
FPKM1_group_2202_transcript_1	0.0750684541186	0.0116422935474	0.0	0.0	0.0	0.0	0.0	0.0	0.0	0.0	0.0	0.0	0.0	0.0	0.0	0.0	0.0	0.0	0.0	0.0	0.0	0.0	0.0	0.0	0.0	0.0	0.0	0.0	0.0	0.0	0.0	0.0	0.0	0.0	0.0	0.0	0.0	0.0	0.0	0.0	0.0	0.0	0.0	0.0	0.0	0.0	0.0	0.0	0.0
FPKM1_group_5250_transcript_3	0.0	0.0	0.0	0.0	0.0	0.0	0.0	0.0	0.0	0.0	0.0	0.0	0.0	0.0	0.0	0.0	0.0	0.0	0.0	0.0	0.0	0.0	0.0	0.0	0.0	0.0	0.0	0.0	0.0	0.0460245472994	0.0	0.0	0.0	0.0	0.0	0.0	0.0	0.0	0.0	0.0	0.0	0.0	0.0	0.0	0.0	1.52057604347	0.0	0.0	0.0
FPKM1_group_5250_transcript_2	0.0	0.0134890021791	0.0	0.0	0.0	0.0	0.0	0.0	0.0	0.0	0.0	0.0	0.0	0.0	0.0	0.0	0.0	0.0	0.203041825011	0.0	0.0	0.0	0.0	0.0	0.0	0.0	0.0	0.0	0.0	0.0	0.0	0.0	0.0	0.0	0.0	0.0	0.0	0.0	0.0	0.0	0.0	0.0	0.0	0.0	0.0	6.73585225169	0.0	0.0	0.0
FPKM1_group_12005_transcript_2	0.185095340129	0.136139850241	0.0477614183004	0.0294096573136	0.0950772794224	0.0	0.488243756789	0.0863999326219	0.0	0.0	0.0525075491659	0.152546390719	0.4169075368	0.193534494723	0.29383462357	0.206469148554	0.059928418704	0.8404691624	0.201818220792	0.803966690472	0.2289550686	0.127053164043	0.0583879702999	0.0	0.409748658494	0.0675823093698	0.0833760413035	0.0	0.0723626963064	0.394909684379	0.0736318231815	0.0	0.0	0.0	0.0832078895351	0.0	0.0243742883447	0.227495860642	0.141785355454	0.345341787242	0.318341528568	0.306174190075	0.105836480908	0.137492607845	0.340174341391	0.472101634589	0.0409168017287	0.0222634335818	0.0120238250366
FPKM1_group_21714_transcript_1	0.00145966438564	0.00950787306374	0.0	0.0	0.0	0.0	0.0	0.0	0.0	0.0	0.0922007559758	0.0	0.0	0.0	0.0	0.0	0.0	0.0	0.0	0.0	0.0	0.0	0.0	0.0	0.0	0.0	0.0	0.0	0.0	0.0	0.0	0.0	0.0	0.0	0.0	0.0	0.0	0.299603923613	0.0	0.0	0.0	0.0	0.0	0.090536427041	0.0	0.0	0.0	0.0	0.0
FPKM1_group_4960_transcript_1	0.0	0.00532736856489	0.0	0.0	0.0	0.0	0.0	0.0	0.598045914399	0.0	0.0	0.0	0.0	0.0	0.0	0.0	0.0	0.0	0.0	0.0	0.0	0.0	0.0	0.0	0.0	0.0	0.0	0.0	0.0	0.0	0.0	0.0	0.0	0.0	0.0	0.0	0.0	0.0	0.0	0.0	0.0	0.0	0.0	0.0	0.0	0.0	0.0	0.0	0.0
FPKM1_group_16830_transcript_2	0.00295450140708	0.0	0.0	0.0	0.0	0.0	0.0	0.0	0.0	0.0	0.0466558042287	0.125119143453	0.0	0.0	0.0211692967974	0.0	0.0	0.0	0.0	0.0	0.0	0.0	0.0	0.0	0.0873801356065	0.0	0.0	0.0	0.0	0.0	0.0	0.0	0.0	0.0	0.0	0.0	0.0	0.0	0.0	0.0	0.0	0.0	0.0	0.0	0.0	0.0	0.0	0.0	0.0
FPKM1_group_9878_transcript_4	0.0446586098865	0.0667870107892	0.0	0.042321214183	0.0	0.0955040457636	0.0	0.0828877402389	0.0833050406506	0.0	0.0125932739869	0.0	0.0922984790664	0.0928336194197	0.0685678686511	0.0742785351507	0.0862384561839	0.0	0.0223401032397	0.281414840238	0.0	0.045708150479	0.0	0.0	0.0471710650754	0.0	0.019996692833	0.125797727181	0.0	0.179458316136	0.0	0.0	0.0	0.0	0.0	0.0	0.0	0.0409215115179	0.204032584677	0.0709936078301	0.0416455658215	0.0	0.0507670924679	0.0	0.0	0.0	0.0	0.0320376239347	0.144188145765
FPKM1_group_16830_transcript_1	0.0	0.0	0.0	0.0	0.0	0.0	0.0	0.0	0.0	0.0	0.21251149853	0.0	0.0	0.261094554618	0.0	0.0	0.0	0.0	0.0	0.175884275149	0.0	0.0	0.0	0.0	0.0	0.0	0.0	0.0	0.0	0.0	0.0	0.0	0.0	0.0	0.0	0.0	0.0	0.0	0.0	0.0	0.0	0.0	0.0	0.0	0.0	0.0	0.0	0.0	0.0
FPKM1_group_9878_transcript_1	0.0324799492434	0.0120894809817	0.0	0.34473571818	0.0	0.388973431421	0.0	0.0	0.0	0.0	0.0	0.0	0.0	0.0	0.0698166212259	0.0	0.0	0.0	0.0	0.0	0.0	0.0	0.0	0.0	0.0960602815277	0.0	0.0	0.0	0.0	0.121817731152	0.0	0.0	0.0	0.0	0.0	0.0	0.0	0.0	0.0	0.0	0.0	0.0	0.0	0.0	0.0	0.0	0.0	0.0	0.070470762632
FPKM1_group_9878_transcript_3	0.0501974044978	0.0519004443206	0.0	0.0	0.0	0.0	0.0	0.0	0.116526004549	0.0	0.0	0.0	0.0	0.0	0.151860414175	0.0	0.0	0.0	0.0	0.0	0.0	0.106559941412	0.0	0.0	0.0989734060622	0.0	0.0	0.0	0.436974128947	0.0418373254071	0.0	0.0	0.0	0.0	0.0	0.0	0.0	0.0	0.285398118824	0.0993049328632	0.0582532744054	0.0	0.0	0.0	0.0	0.0	0.0	0.0149379368611	0.0887429391446
FPKM1_group_9878_transcript_2	0.0596893184878	0.0194400325522	0.0	0.0	0.0	0.0	0.0	0.0	0.0	0.0	0.0	0.0	0.0	0.173709967373	0.0641519866437	0.0	0.0	0.0	0.0	0.0	0.0	0.0	0.0	0.0	0.0	0.0	0.0	0.0	0.0	0.0	0.0	0.0	0.426303926634	0.0	0.0	0.0	0.0	0.0	0.0	0.0	0.0	0.0	0.0	0.0	0.0	0.0	0.0	0.0	0.129506107393
FPKM1_group_32015_transcript_1	0.0	0.0	0.0	0.0	0.0	0.0	0.0	0.0	0.0	0.0	0.116756736211	0.0	0.0	0.0	0.0264882155907	0.0	0.0	1.29384168506	0.0	0.0	0.0	0.0	0.194748820535	0.0	0.0	0.0	0.0	0.0	0.0	0.0	0.0	0.0	0.0	0.0	0.0	0.0	0.0	0.0	0.0	0.0	0.0	0.0	0.0	0.0	0.0	0.0	0.0	0.0	0.0
FPKM1_group_30859_transcript_3	0.0	0.0	0.0	0.0	0.0	0.0	0.0	0.0	0.0	0.0	0.0	0.0	0.0	0.0	0.0	0.0	0.0	0.0	0.0	0.0	0.0	0.0	0.0	0.0	0.0	0.0	0.0	0.0	0.0	0.0	0.0	0.0	0.0	0.0	0.0	0.0	0.0	0.0	0.0	0.0	0.0	0.0	0.0	0.0	0.0	0.0	0.0	0.0	0.0
FPKM1_group_25893_transcript_1	0.0	0.0	0.0	0.0	0.0	0.0	0.0	0.0	0.0	0.0	0.0	0.0	0.0	0.346716655525	0.042681416215	0.0	0.0	1.91107925007	0.0	0.0	0.0	0.0	0.0	0.0	0.0	0.0	0.0	0.0	0.0	0.0	0.0	0.0	0.0	0.0	0.0	0.0	0.0	0.0	0.0	0.0	0.0	0.4113828313	0.0	0.0	0.0	0.0	0.0	0.0	0.0
FPKM1_group_1329_transcript_1	0.0246593581127	0.00764879173842	0.0	0.0	0.0	0.0	0.0	0.0	0.0	0.0	0.0649010907986	0.174048417429	0.0	0.0	0.147238963758	0.0	0.0	0.359601250457	0.230265309929	0.0	0.0	0.942251817137	0.649525395864	0.0	0.0	0.0	0.0	0.0	1.0733126184	0.0	0.0	0.0	0.0	0.0	0.0	0.0	0.180764624456	0.0	0.0	0.0	0.0	0.0	0.0	0.0	0.0	0.0	0.0	0.275183501674	0.118894806228
FPKM1_group_6457_transcript_1	0.0169119735715	0.0515034628656	0.530016993051	0.24477316667	0.0	0.0	0.0	0.0	0.0	0.0	0.412735672519	0.0	0.0	0.0	0.0	0.0	0.0	0.0	0.0	0.0	0.0	0.0	0.0	0.0	0.0	0.0	0.0	0.0	0.0	0.0576629385705	0.0	0.0	0.0	0.0	0.0	0.0	0.0	0.0	0.0	0.0	0.0	0.0	0.0	0.0	0.0	0.0	0.0	0.0	0.0
FPKM1_group_1656_transcript_1	0.0533416930776	0.0165454226124	0.0	0.0	0.0	0.0	0.0	0.231008883294	0.0	0.0	0.14039027496	0.0	0.0	0.0	0.0	0.0	0.0	0.0	0.0	0.0	0.0	0.0	0.0	0.0	0.0	0.0	0.0	0.0	0.0	0.166717317861	0.0	0.0	0.0	0.0	0.0	0.0	0.0	0.0	0.0	0.0	0.0	0.0	0.0	0.0	0.0	0.0	0.0	0.0595260988515	0.0
FPKM1_group_6457_transcript_2	0.030274520591	0.048830557957	2.78313449849	0.107109245772	0.0	0.0	0.0	0.0	0.210833744857	0.0	0.573693592739	0.0	0.0	0.0	0.0	0.0	0.0	0.0	0.0	0.0	0.0	0.0	0.0	0.0	0.0	0.0	0.0	0.0	0.0	0.0	0.0	0.0	0.0	0.0	0.0	0.0	0.0	0.0	0.0	0.0	0.0	0.0	0.0	0.0	0.0	0.0	0.0	0.0	0.0
FPKM1_group_2257_transcript_1	0.0707375817656	0.0197471209785	0.0	0.0	0.0	0.0	0.0	0.0	0.0	0.0	0.0	0.0	0.0	0.0	0.0506841817553	0.0	0.0	0.0	0.0	0.0	0.0	0.0	0.0	0.0	0.0	0.0	0.0	0.0	0.0	0.0	0.0	0.0	0.0	0.0	0.0	0.0	0.0	0.0	0.904904131561	0.314863477035	0.0	0.0	0.0	0.0	0.0	0.0	0.0	0.0	0.0
FPKM1_group_28176_transcript_4	0.0121934395088	0.0416035108645	0.0	0.0	0.0	0.0	0.0	0.0	0.0	0.0	0.192551855021	0.0	0.0	0.236571861643	0.524203249978	0.0	0.439530253202	0.0	0.227720941863	0.159364757593	0.0	0.310613398283	0.0	0.0	0.120208031856	0.0	0.101916846069	0.0	0.0	0.152440420475	0.0	0.0	0.0	0.0	0.0	0.0	0.0	0.0	0.0	0.0	0.0	0.280694915279	0.0	0.0	0.0	0.0	0.0	0.163285679999	0.293952628658
FPKM1_group_3817_transcript_1	0.0179431914722	0.00667870107892	0.0	0.0	0.0	0.0	0.0	0.0	0.0	0.0	0.0566697329412	0.0759869919996	0.0	0.0	0.0771388522325	0.0	0.388073052827	0.104664428995	0.0	0.0	0.0	0.0	0.0	0.0	0.212269792839	0.0	0.0	0.0	0.0	0.538374948409	0.0	0.0	0.0	0.0	0.0	0.0	0.0	0.0	1.37721994657	0.159735617618	0.187405046197	0.0	0.0	0.0	0.0	0.0	0.0	0.0	0.0778615987129
FPKM1_group_27062_transcript_1	0.0390868763001	0.0155878602032	0.0	0.0	0.239497321505	0.334354771222	0.0	0.0	0.0	0.0	0.0440884070321	0.0	0.0	0.0	0.0200043829319	0.0	0.301916416811	0.0814277341327	0.0	0.0	0.0	0.0	0.0	0.0	0.0	0.0	0.0	0.0	0.0	0.0	0.0	0.0	0.0	0.0	0.0	0.0	0.0	0.0	0.357153812836	0.0	0.0	0.0	0.0	0.0	0.0	0.0	0.0	0.0	0.121150874658
FPKM1_group_28176_transcript_1	0.0315287507298	0.0684566860589	0.0	0.278866572028	0.0	0.0	0.0	0.273085501323	0.0	0.0	0.0829806803782	0.222533333713	0.304090524781	0.0	0.0753022128936	0.0	0.0	0.153258628171	0.147205323133	0.0	0.0	0.200789375319	0.0	0.0	0.0	0.0	0.0	0.0	0.0	0.591251059414	0.0	0.0	0.0	0.0	0.0	0.0	0.0	0.0	0.0	0.0	0.0	0.362898426182	0.0	0.325931137348	0.403197712676	0.0	0.0	0.422210115425	0.114011626687
FPKM1_group_21167_transcript_1	0.0	0.00150454255075	0.0	0.0	0.0	0.0	0.0	0.0	0.0	0.0	0.0	0.0	0.0	0.0	0.0	0.0	0.0	0.0	0.0	0.0	0.0	0.0926720193778	0.255527573318	0.0	0.0	0.0	0.0	0.0	0.0	0.0606411342988	0.0	0.0	0.0	0.0	0.0	0.0	0.0	0.0	0.206835230071	0.0	0.0	0.0	0.0	0.0	0.0	0.0	0.0	0.0	6.4548120955
FPKM1_group_28176_transcript_3	0.0347561031667	0.0431223219269	0.0	0.0	0.0	0.0	0.0	0.0	0.0	0.0	0.0914747657713	0.0	0.0	0.0	0.373546410417	1.07908580593	0.0	0.0	0.0	0.227126150586	0.0	0.332013927692	0.0	0.0	0.171320108394	0.0	0.0	0.0	0.0	0.434515214267	0.0	0.0	0.0	0.0	0.0	0.0	0.0	0.0	0.0	0.0	0.0	0.0	0.0	0.0	0.0	0.448614831723	0.0	0.310285649131	0.251364216317
FPKM1_group_1881_transcript_1	0.0580247431271	0.0269970029528	0.0	0.0	0.0	0.0	0.0	0.0	0.0	0.0	0.130899101442	0.0	0.0	0.0	0.0	0.0	0.0	0.0	0.0	0.0	0.0	0.0	0.0	0.0	0.0	0.0	0.103926474019	0.0	0.0	0.0	0.0	0.0	0.0	0.0	0.0	0.0	0.0	0.0	0.0	0.184483389361	0.216439630819	0.0	0.0	0.257072446359	0.0	0.0	0.0	0.0	0.329723765442
FPKM1_group_35567_transcript_10	0.0928802877211	0.020578162142	0.0	0.0	0.0	0.0	0.0	0.0	0.0	0.0	0.116405764058	0.0	0.0	0.0	0.0211268733569	0.0	0.0	0.0859968254267	0.0	0.0	0.0	0.0	0.0	0.0	0.0	0.0	0.0	0.0	0.0	0.0	0.0	0.0	0.0	0.0	0.0	0.0	0.0	1.13477237601	0.188597253872	0.0	0.0	0.0	0.0	0.0	0.0	0.0	0.0	0.0	0.0
FPKM1_group_35567_transcript_11	0.0398090286992	0.0325984219328	0.0	0.0	0.0	0.0	0.0	0.0	0.0	0.0	0.201165285765	0.0	0.0	0.0	0.011409426196	0.0	0.0	0.0	0.0	0.0	0.0	0.0	0.0	0.0	0.0	0.0	0.0	0.0	0.0	0.0	0.0	0.0	0.0	0.0	0.0	0.0	0.0	1.63420321971	0.0	0.0	0.0	0.0	0.0	0.0	0.0	0.0	0.0	0.0	0.0
FPKM1_group_35567_transcript_16	0.0860516239158	0.0516323998399	0.0	0.0	0.0	0.0	0.0	0.0	0.0	0.0	0.207915798711	0.009956748712	0.0	0.0273694515547	0.0235845856938	0.0875959714625	0.0508500964075	0.0274288372566	0.0	0.0	0.0	0.0	0.0	0.0	0.0	0.0	0.0	0.0	0.0	0.0	0.0	0.0	0.0	0.0	0.0	0.0	0.0	1.44775050336	0.120306845231	0.0418610439267	0.0245561102399	0.0	0.0	0.0	0.0	0.0	0.0	0.0	0.0
FPKM1_group_32989_transcript_4	0.00955416688782	0.00296349290298	0.0	0.0	0.0	0.0	0.0	0.0	0.0	0.0	0.0	0.674343435494	1.10578372648	0.556097492953	1.1295331934	0.0	0.68878766952	0.0	0.40146906309	0.437045774612	0.0	0.0	0.0	0.148487573054	0.0	0.064729809299	0.119785384016	0.0	0.0	1.13472425544	0.211571959466	0.0	0.227454367782	0.0	0.0	0.0	0.0	0.0	0.203701362949	0.637905226201	0.665247350136	0.0	0.202738713427	0.0	0.0	0.0	0.0	0.0426474864066	0.0
FPKM1_group_22414_transcript_1	0.0039235778686	0.00365102325647	0.0	0.0	0.0	0.0	0.0	0.0	0.0	0.0	0.0619589080158	0.0	0.0	0.0	0.0	0.0	0.0	0.0	0.0	0.0	0.0	0.0	0.0	0.0	0.0	0.0	0.0	0.0	0.0	0.0	1.04262661625	0.0	0.0	0.0	0.0	0.0	0.0	0.0	0.0	0.0	0.0	0.0	0.0	0.0	0.0	0.0	0.0	0.0	0.0851286812595
FPKM1_group_16487_transcript_1	0.0911450611068	0.0605811381052	0.0	0.0	0.0	0.0	0.0	0.0	0.0	0.0	0.0	0.0	0.0	0.0	0.0	0.0	0.0	0.0	0.0	0.255265673667	0.0	0.0	0.0	0.0	0.0	0.0	0.0	0.0	0.0	0.0	0.0	0.0	0.0	0.0	0.0	0.0	0.0	0.0	0.0	0.0	0.0	0.0	0.0	0.0	0.0	0.0	0.0	0.0	0.0
FPKM1_group_7499_transcript_2	0.012043724699	0.0242820441682	0.0	0.0	0.0	0.0	0.0	0.0	0.0	0.0	0.158489703315	0.0425029559616	0.0	0.116833579693	0.115059315745	0.0	0.0	0.0	0.112462456964	0.0787040139819	0.0	0.0	0.0	0.0	0.0	0.0	0.0	1.26655829004	0.0	0.225853064987	0.0	0.0	0.0	0.0	0.0	0.0	0.0	0.0	0.0	0.0	0.0	0.0	0.0	0.0	0.0	0.0	0.0	0.0	0.0
FPKM1_group_32989_transcript_3	0.0	0.00547653488471	0.0	0.0	0.0	0.0	0.0	0.0	0.0	0.0	0.0	0.249237333759	0.68116277551	0.342556055659	0.295184674543	0.0	0.0	0.0	0.0	0.230760168995	0.0	0.0	0.0	0.0	0.0	0.0	0.0	0.0	3.84245917387	0.0	0.0	0.0	0.0	0.0	0.0	0.0	0.0	0.0	0.0	0.0	0.0	0.0	0.0	0.0	0.0	0.0	0.0	0.0	0.0
FPKM1_group_7499_transcript_1	0.012766522349	0.0207894491285	0.137534235995	0.0846883298999	0.0	0.0	0.0	0.0	0.0	0.0	0.126001033112	0.033790310976	0.0	0.0928839630311	0.137210105923	0.0	0.0	0.0	0.0	0.0	0.0	0.0	0.0	0.0	0.0	0.0	0.0	1.00692757766	0.0	0.0598518787548	0.0	0.0	0.0	0.0	0.0	0.0	0.0	0.0	0.0	0.0	0.0	0.0	0.0	0.0	0.0	0.0	0.0	0.0	0.0
FPKM1_group_32989_transcript_2	0.0	0.0	0.0	0.0	0.0	0.0	0.0	0.0	0.0	0.0	0.0	0.0	0.0	0.0	0.108523777406	0.0	0.0	0.0	0.0606139565841	0.0848382974246	0.0	0.0	0.0	0.0	0.0	0.0	0.10851146552	0.0	0.0	0.081152106194	0.0	0.0	0.0	0.0	0.0	0.0	0.0	0.0	0.276794204948	0.0963111812108	0.11299421903	0.0	0.0	0.0	0.0	0.0	0.0	0.0	0.0
FPKM1_group_35563_transcript_4	0.0942272910805	0.0811867718915	0.0	0.0	0.0	0.0835886928055	0.0	0.0	0.0	0.091186699365	0.705414512513	0.0738962683108	0.0	0.162502872703	0.69015121115	0.455079355537	0.452874625216	0.223926268865	0.0	0.0	0.0	0.0	0.0	0.0	0.0	0.0	0.0	0.0	0.0	0.0	0.0	0.0	0.0	0.0	0.104799310586	0.0	0.0	0.107448086457	0.357153812836	0.279613106741	0.291597984595	0.0	0.0	0.0	0.0	0.0	0.0	0.0	0.0
FPKM1_group_35563_transcript_5	0.181894022549	0.0872878132919	0.0	0.0	0.0	0.114048520669	0.0	0.0	0.0	0.0622076253274	0.661697075896	0.262142826769	0.165330770755	0.388008477283	0.900702196941	0.17740310337	0.61790272489	0.0694375661617	0.0	0.0	0.0	0.0	0.0	0.0	0.0	0.0	0.0	0.0	0.0	0.0	0.0	0.0	0.0	0.0	0.0	0.0	0.0	0.0	0.54821376514	0.296725710397	0.273526459012	0.0	0.0	0.0	0.0	0.0	0.0	0.0	0.0
FPKM1_group_16221_transcript_1	0.192845756891	0.0731090821988	0.0	0.758083885123	0.0	0.0	0.0	0.74236835311	0.0	0.0	0.0	0.0	0.0	0.0	0.0	0.0	0.0	0.0	0.0	0.0	0.0	0.0	0.0	0.0	0.0	0.0	0.0	1.12668352743	0.0	0.0	0.0	0.0	0.0	0.0	0.0	0.0	0.0	0.0	0.0	0.0	0.0	0.0	0.0	0.0	0.0	0.553146442998	0.527350041698	0.478231522326	0.0
FPKM1_group_1883_transcript_1	0.0648387868116	0.120669412714	0.143284254901	0.0	0.142615919134	0.0	0.0	0.172799865244	0.0	0.0	2.73039255663	0.0	0.0	0.0	0.0	0.0	0.0	0.0	0.0	0.0	0.0	0.0	0.0	0.0	0.0	0.0	0.0416880206518	0.0	0.0	0.0	0.0	0.0	0.0	0.0	0.0	0.0	0.0	0.426554738703	0.0	0.0	0.0	0.0	0.0	0.0	0.0	0.0	0.0	0.0222634335818	0.0240476500733
FPKM1_group_17865_transcript_1	0.0	0.0	0.0	0.0	0.0	0.0	0.0	0.0	0.0	0.0	0.0	0.0	0.0	0.0	0.0908819810785	0.0	0.0	2.21960771834	0.0	0.331551966947	0.249538467624	0.0	0.0	0.394260107763	0.0	0.0	0.0	0.0	0.0	0.0	0.0	0.0	0.0	0.0	0.0	0.0	0.0	0.0	0.0	0.0	0.0	0.0	0.0	0.0	0.0	0.0	0.0	0.0	0.0
FPKM1_group_31517_transcript_1	0.0484744358766	0.0185735194733	0.0	0.0	0.0	0.0	0.0	0.444557792851	0.595727906978	0.372522407484	0.135084828523	0.0	0.0	0.0	0.0817233318225	0.0	0.0	0.0	0.0	0.0	0.0	0.163433212469	0.150213237545	0.0	0.0	0.0	0.0	0.0	0.0	0.0	0.0	0.0	0.0	0.0	0.0	0.0	0.0	0.0	0.0	0.888451981712	0.893442662101	0.0	0.0	0.0	0.0	0.0	0.0	0.305475018912	0.164978064456
FPKM1_group_21746_transcript_1	0.0	0.0	0.0	0.0	0.0	0.0	0.0	0.0	0.0	0.0	0.0	0.0	0.0	0.0	0.129353494541	0.0	0.0	2.89592990655	0.0	0.176963319781	0.0	0.0	0.237760829979	0.0	0.0	0.0	0.0	0.0	0.0	0.0	0.0	0.0	0.0	0.0	0.0	0.0	0.0	0.0	0.0	0.0	0.0	0.0	0.0	0.0	0.0	0.0	0.0	0.0	0.0
FPKM1_group_3616_transcript_1	0.0	0.00779393010158	0.0	0.0	0.0	0.0	0.0	0.0	0.0	0.0	0.0	0.0591170146486	0.0	0.0	0.0	0.0	0.0	0.0	0.156423113766	0.0	0.0	0.0	0.0	0.0	0.0	0.0	0.0	0.0	0.0	0.0	0.0	0.0	0.0	0.0	0.0	0.0	0.0	0.0	0.0	0.0	0.0	0.0	0.0	0.0	0.0	0.0	0.206136828444	0.0747747199994	0.0
FPKM1_group_25979_transcript_1	0.209257486325	0.0608503876079	0.0	0.0	0.0	0.0	0.0	0.0	0.0	0.0	0.0	0.0	0.0	0.0	0.0	0.0	0.0	0.0	0.0	0.0	0.0	0.0	0.344489024769	0.0	0.0	0.0	0.0	0.0	0.0	0.0	0.0	0.0	0.0	0.0	0.0	0.0	0.0	0.0	0.0	0.0	0.0	0.0	0.0	0.0	0.0	0.0	0.0	0.0	0.0472937118108
FPKM1_group_35563_transcript_1	0.0817412055958	0.0422572136166	0.0	0.0	0.0	0.0	0.0	0.0	0.0	0.0	0.0	0.0	0.0	0.0	0.0	0.0	0.0	0.132445728049	0.0	0.0	0.0	0.0	0.0	0.0	0.0	0.0	0.0	0.0	0.0	0.0	0.0	2.20702114339	0.0	0.0	0.0	0.0	0.0	0.0	0.0	0.0	0.0	0.0	0.0	0.0	0.0	0.0	0.0	0.0	0.0
FPKM1_group_2689_transcript_1	0.0338593278409	0.28929394527	0.0	0.0	0.0	0.0	0.0	0.0	0.0	0.0	0.072911894893	0.0651771270289	0.267192511314	0.0895805584882	0.154385290033	0.143351357064	0.166433003828	0.0	0.129343589364	0.301726162389	0.0908361785913	0.205830112774	0.0	0.0	0.0	0.0	0.0385919438042	0.485558172907	0.602896313892	0.461786043614	0.204490052873	0.0	0.0	0.0	0.0	0.0	0.0	0.0	0.0	0.0	0.0	0.212576483956	0.0	0.286383007711	0.118091380282	0.0	0.0	0.0	0.0111308422149
FPKM1_group_2689_transcript_2	0.0547193194484	0.0565757736024	0.0	0.0	0.0	0.0	0.0	0.0	0.0	0.0	0.0	0.0	0.0	0.0	0.413851004746	0.0	0.328739569544	0.0	0.0851601042918	0.3575829065	0.0	0.0	0.0	0.0	0.0	0.0	0.0	0.0	0.0	0.0	0.0	1.47742737698	0.0	0.0	0.0	1.37509572385	0.0	0.0	0.0	0.0	0.0	0.419882476574	0.0	0.188555203424	0.0	0.23543009764	0.0	0.0	0.0219857131352
FPKM1_group_2689_transcript_3	0.0569269110399	1.34061010199	0.0	0.0	0.0	0.0	0.0	0.0	0.0	0.0	0.0345752834909	0.0	0.0	0.0	0.156879610195	0.0	0.0	0.127715523476	0.122671102611	0.0858482771558	0.0	0.041831119858	0.0	0.0	0.0	0.0	0.0549016343405	0.0	0.285897259961	0.164236405393	0.0	0.0	0.0	0.0	0.0	0.0	0.0	0.0	0.0	0.0	0.0	0.604830710304	0.0	0.271609281123	0.0	0.508697175257	0.0	0.0	0.0475048444528
FPKM1_group_2689_transcript_4	0.0472340834903	0.0483482212936	0.0	0.0	0.0	0.0	0.0	0.0	0.0	0.0	0.0	0.0500074907221	0.0	0.0	0.152296610347	0.0	0.0	0.34440141162	0.0661596957901	0.370401555369	0.0	0.13536362381	0.0	0.0	0.209544017008	0.0	0.0592197404122	0.0	0.0	0.442884688699	0.0	2.29558539474	0.0	0.0	0.0	0.0	0.0	0.0	0.0	0.0	0.0	0.326200832523	0.150345562766	0.292971808852	0.36242491027	0.182902355149	0.0	0.0	0.0341607870223
FPKM1_group_2689_transcript_5	0.108145037964	0.10063265262	0.0	0.0	0.0	0.0	0.0	0.0	0.0	0.0	0.089882361725	0.180781431643	0.164691193305	0.0	0.203913149035	0.0	1.23102477106	0.0830027386613	0.0	0.0	0.0	0.434978917518	0.0	0.0	0.0	0.115687318747	0.0	0.0	0.0	0.640426679442	0.378128608408	0.0	0.813028378454	0.0	0.0	0.0	0.0	0.0	0.0	0.0	0.0	0.393081467431	0.0	0.706079059631	0.436732532105	0.440805289198	0.210124001141	0.0	0.0
FPKM1_group_2689_transcript_6	0.0600364762171	0.0658718416401	0.0	0.0	0.0	0.0	0.0	0.046567564172	0.0	0.0	0.014150176922	0.0189736094518	0.259273285441	0.104310613782	0.154089790087	0.0	0.0969000923625	0.0522684724579	0.251020039447	0.140536034711	0.0	0.308154217907	0.0	0.0	0.0795042159538	0.0	0.0224688783659	0.0	0.468021823858	0.201644697486	0.119057546009	0.0	0.0	0.0	0.13454138046	0.0	0.0	0.0459806265228	0.0	0.0398852638388	0.0	0.804476413705	0.0	0.444632002228	0.0687547865707	0.138791921142	0.066159627643	0.0	0.0129611268665
FPKM1_group_20543_transcript_1	0.00582709584445	0.0379561823693	0.0	0.0	0.0	0.0	0.0	0.0	0.0	0.0	0.138027270332	0.0	0.0	0.0	0.0835034440009	0.0	0.0	0.0	0.0	0.0	0.0	0.0	0.0	0.0	0.0	0.0	0.0	0.0	0.0	0.0	0.0	0.0	0.0	0.0	0.0	0.0	0.0	0.0	0.372712988841	0.0	0.0	0.0	0.0	0.0	0.0	0.0	0.0	0.0390161162769	0.0421429115146
FPKM1_group_15220_transcript_2	0.0	0.0	0.0	0.0	0.0	0.0	0.0	0.0	0.0	0.0	0.0	0.0	0.0	0.0	0.0	0.0	0.0	0.0	0.0	0.0	0.0	0.0	0.0	0.0	0.0	0.286173893743	0.0	0.0	0.0	0.0	0.0	0.0	0.0	0.0	0.0	0.0	0.0	0.0	0.0	0.0	0.0	0.0	0.0	0.0	0.0	0.0	0.0	0.282820173012	0.2036571322
FPKM1_group_29505_transcript_1	0.0	0.00549852900071	0.0	0.0	0.0	0.0	0.0	0.0	0.0	0.0	0.0	0.0	0.0	0.0	0.0846771871896	0.0	0.0	2.24040725519	0.16553209027	0.231686916662	0.0	0.0	0.0	0.0	0.0	0.0	0.0	0.0	0.0	0.0	0.0	0.0	0.0	0.0	0.0	0.0	0.0	0.0	0.0	0.0	0.0	0.0	0.0	0.0	0.45339501827	0.0	0.0	0.0	0.0
FPKM1_group_6224_transcript_2	0.0875798631383	0.0358582641261	0.0	0.0	0.0	0.0	0.0	0.0	0.0	0.0	0.0553204535855	0.0741777779044	0.0	0.0	0.301208851575	0.0	0.0	0.0	0.0981368820886	0.137357243449	0.0	0.133859583546	0.0	0.0	0.103607875076	0.0	0.0	1.65783433321	0.914871231874	0.0	0.0	0.0	0.0	0.0	0.0	0.0	0.0	0.0	0.0	0.311864777254	0.182943021287	0.0	0.22301258477	0.0	0.268798475117	0.0	0.0	0.0938244700945	0.354702838581
FPKM1_group_2064_transcript_1	0.0202107376473	0.00376135637686	0.0	0.0	0.0	0.0	0.0	0.0	0.0	0.0	0.0638312925987	0.171179487472	0.0	0.0	0.202736727021	0.0	0.0	0.0	0.0	0.0	0.0	0.0	0.0	0.0	0.0	0.0	0.0	0.0	0.0	0.151602835747	0.0	0.0	0.0	0.0	0.0	0.0	0.0	0.0	0.0	0.0	0.0	0.0	0.0	0.0	0.0	0.313044415543	0.0	0.0	0.0
FPKM1_group_22202_transcript_1	0.0	0.00373060959449	0.0	0.0	0.0	0.0	0.0	0.0	0.0	0.0	0.0633095109153	0.0	0.0	0.0	0.0	0.0	0.0	0.116927563727	0.0	0.0	0.0	0.0	0.0	0.0	0.0	0.0	0.0	0.0	0.0	0.0	0.0	0.0	0.0	0.0	0.0	0.0	0.0	0.822890340605	0.0	0.0	0.0	0.0	0.0	0.0	0.0	0.0	0.0	0.322122158908	0.0
FPKM1_group_31806_transcript_1	0.00663763173259	0.0140687926236	0.0	0.0391391680039	0.0	0.0	0.0	0.0	0.0	0.0	0.0582320564058	0.0390409357391	0.0426793718991	0.0429268240174	0.0422749265368	0.0343468414419	0.0797543617339	0.0645299487036	0.0206603962292	0.0578346288208	0.0435285146533	0.162040548503	0.0388521456507	0.0	0.0	0.0	0.0	0.0	0.0	0.110643473107	0.0489956116659	0.0	0.0526736430652	0.0	0.0	0.0	0.0	0.0567670592109	0.0	0.0164139356449	0.0	0.0509331124466	0.0	0.640426094437	0.0565891526562	0.0285584379092	0.0544531872631	0.434555440438	0.106677545438
FPKM1_group_30202_transcript_1	0.102651746562	0.0367388297275	0.0	0.0	0.0	0.0	0.0	0.136787013185	0.274951341682	0.0	0.0831291252448	0.0	0.0	0.0	0.0	0.0	0.0	0.767663969372	0.0	0.0	0.0	0.0	0.0	0.0	0.0	0.0	0.0	0.0	0.0	0.0	0.0	0.0	0.0	0.0	0.0	0.0	0.0	0.135062949464	0.0	0.0	0.0	0.0	0.0	0.0	0.0	0.0	0.0	0.0352471175668	0.0
FPKM1_group_10471_transcript_1	0.0137508570161	0.00853042816933	0.0	0.0	0.0	0.0	0.0	0.0	0.0	0.0	0.0723819018876	0.0	0.0	0.0	0.0	0.0	0.0	0.0	0.0	0.179719757784	0.0	0.0	0.0	0.0	0.0	0.0	0.0	0.0	0.0	0.0	0.0	0.0	0.0	0.0	0.0	0.0	0.0	0.0	0.0	0.0	0.0	0.0	0.0	0.0	0.0	0.0	0.0	0.0	0.0331497979982
FPKM1_group_909_transcript_1	0.0	0.00369038738862	0.0	0.0	0.0	0.0	0.0	0.0	0.0	0.0	0.0	0.0	0.0	0.692498764809	0.36940708212	0.0	0.0	1.96633711616	0.111098357081	0.0	0.0	0.0	0.0	0.0	0.0	0.0	0.0	0.0	0.0	0.297484809768	0.0	0.0	0.0	0.0	0.0	0.0	0.0	0.0	0.0	0.0	0.0	0.0	0.0	0.0	0.0	0.0	0.0	0.0	0.0
FPKM1_group_10612_transcript_1	1.18237115394	0.544516357195	0.0	0.0	0.0	0.0	0.0	0.0	0.0	0.0	0.0	0.101979269132	0.139354086643	0.140162052234	0.0862709476686	0.0	0.0	0.0	0.0674590678841	0.0	0.0	0.0	0.0	0.0	0.0	0.0	0.0	0.37986384067	0.314440194261	0.0	0.0	0.0	0.0	0.0	0.0	0.0	0.0	0.0	0.0	0.0	0.0	0.0	0.0	0.149362877999	0.0	0.0	0.0	0.193484177282	0.0522475539645
FPKM1_group_26541_transcript_2	0.0125576816563	0.0155804690888	0.0	0.111070611903	0.359075642769	0.250647175582	0.0	0.108768051736	0.0	0.0	0.0330506266087	0.0	0.0	0.0	0.0449885197942	0.0	0.0	0.0	0.117261708328	0.164125298005	0.0	0.0	0.0	0.0	0.0	0.0850787251668	0.0524806518874	0.0	0.0	0.470982351738	0.0	0.0	0.0	0.0	0.0	0.0	0.0	0.107397139048	0.0	0.0	0.0	0.0	0.0	0.0	0.160590838619	0.0	0.154529315206	0.0840816730577	0.0454100362337
FPKM1_group_26541_transcript_3	0.0570287480901	0.0849075175924	0.0	0.302645892123	0.0	0.682964978426	0.0	0.296371861901	0.0	0.0	0.0	0.0	0.0	0.0	0.0817233318225	0.0	0.0	0.0	0.159757715028	0.223604814918	0.0	0.0	0.0	0.0	0.0	0.0	0.0	0.0	0.0	0.427778544279	0.0	0.0	0.0	0.0	0.0	0.0	0.250828432384	0.0	0.0	0.0	0.0	0.0	0.0	0.0	0.0	0.0	0.0	0.0763687547281	0.0
FPKM1_group_15322_transcript_1	0.0144249186346	0.0	0.0	0.0	0.0	0.0	0.0	0.0	0.0	0.0	0.0	0.0	0.417379151661	0.0	1.24027174178	0.671783810554	0.0	0.0	0.0	0.0	0.0	0.0	0.0	0.0	0.0	0.0	0.0	0.0	0.0	0.0	0.958296522289	0.0	0.0	0.0	0.0	0.0	0.0	0.0	0.0	0.0	0.0	0.0	0.0	0.0	0.0	0.0	0.0	0.0	0.0
FPKM1_group_20897_transcript_1	0.0	0.0	0.204857133421	0.126143198979	0.203901596823	0.0	0.349027241323	1.11175357566	0.248300161552	0.0	0.52549962372	0.0	0.0	0.0	0.0170311951617	0.22139563385	0.0	0.0	0.0665872220957	0.0	0.0	0.0	0.0	0.0	0.0	0.0	0.0	0.0	0.0	0.0	0.0	0.0	0.0	0.0	0.0	0.0	0.0	0.0	0.0	0.0	0.0	0.0	0.0	0.0	0.0	0.0	0.0	0.0	0.0343815352421
FPKM1_group_2025_transcript_1	0.0539069157593	0.00885215768003	0.0	0.0	0.0	0.0	0.0	0.0	0.0	0.0	0.0500745485041	0.0	0.0	0.0	0.0454409905393	0.0	0.0	0.0	0.0	0.0	0.0	0.0605830011737	0.167047479683	0.0	0.0	0.0	0.0	0.0	0.0	0.118929810802	0.0	0.0	0.0	0.0	0.0	0.0	0.0	0.162715924031	0.405646679665	0.0	0.0	0.0	0.0	0.0	0.243308964546	0.0	0.468250468059	0.0	0.0
FPKM1_group_9804_transcript_2	0.0302496237813	0.0123852557014	0.0	0.0	0.0	0.0	0.0	0.0	0.0	0.0	0.0764295740326	0.358688597103	0.35010422261	0.352134103268	0.884305592205	0.0	0.654234998599	0.91753520813	0.440647513325	0.569309627455	1.64252129512	0.0	0.0	0.338493053047	0.0	0.0	0.0	0.0	0.0	0.680716680246	0.0	0.0	0.0	0.0	0.0	0.0	0.0	0.0	0.30957246606	0.10771645267	0.126375113389	0.167124275215	0.0	0.0	0.0	0.0	0.0	0.0	0.0175017847984
FPKM1_group_16458_transcript_1	0.364460788253	0.232375906805	0.58168149352	0.358177248476	0.0	0.0	0.991045240272	0.0	0.0	0.0	0.0	0.0	0.0	0.0	0.0483592192895	0.0	0.0	0.0	0.0	0.264633221324	0.0	0.12894730525	0.0	0.0	0.0	0.0	0.0	0.0	0.0	0.0	0.0	0.0	0.0	0.0	0.0	0.0	0.0	0.0	0.0	0.0	0.0	0.0	0.0	0.0	0.517868621785	0.0	0.0	0.0	0.0976246344719
FPKM1_group_31200_transcript_2	0.0363030608306	0.0238455800495	0.0	0.0	0.0	0.0	0.0	0.0	0.0	0.0	0.0337221923163	0.0	0.0	0.0	0.0612035402328	0.0	0.0	0.0	0.0	0.0837301048603	0.0	0.0407990022418	0.0	0.0	0.126314390514	0.0	0.589017243897	0.33686038701	0.0	0.0	0.0	0.0	0.0	0.0	0.0	0.0	0.0	0.109579374094	0.0	0.0	0.0	0.0	0.0	0.0	0.327707865164	0.330763910762	0.157669243236	0.171580308155	0.262552173696
FPKM1_group_23559_transcript_1	0.0542430120083	0.025237487948	0.0	0.0	0.0	0.0	0.0	0.0	0.0	0.0	0.107071845649	0.0	0.0	0.0	0.0	0.0	0.0	0.0	0.0	0.0	0.0	0.129541532464	0.0	0.0	0.401062742231	0.0	0.0	1.06957053756	0.0	0.0	0.0	0.0	0.0	0.0	0.0	0.0	0.0	0.0	0.867373545459	1.50902311574	1.77041633504	0.0	0.0	0.0	0.0	0.0	0.0	0.18159574857	0.19614903516
FPKM1_group_31200_transcript_1	0.0216373779518	0.0161074555433	0.0	0.0765516080076	0.0	0.0	0.0	0.0	0.0	0.0	0.0	0.0305437909018	0.0	0.0	0.0516779892407	0.134356762111	0.311980297371	0.0420709959685	0.0	0.169676594849	0.0	0.0	0.0	0.0	0.0853241324158	0.17591277586	0.0723409770133	0.0	0.188355841856	0.108202808259	0.0	0.0	0.0	0.0	0.0	0.0	0.0	0.0	0.0	0.0	0.0	0.199238351629	0.0	0.0	0.0	0.0	0.0	0.038633605333	0.0625946185731
FPKM1_group_20351_transcript_1	0.0457750751336	0.0212976356628	0.0	0.17351697815	0.0	0.0	0.0	0.0	0.0	0.0	0.0	0.0692325927107	0.0	0.19030891981	0.0	0.0	0.353577670354	0.0	0.0915944232827	0.128200093886	0.0	0.0624678056547	0.0	0.0	0.0	0.0	0.0	0.0	0.0	0.12262984936	0.0	0.0	0.0	0.0	0.0	0.0	0.0	0.0	0.0	0.0	0.0	0.0	0.0	0.0	0.250878576776	0.0	0.0	0.0	0.0
FPKM1_group_5765_transcript_1	0.0074060823862	0.179181929953	0.0	0.0	0.0	0.0	0.0	0.0	0.0	0.0	0.0779684245165	0.052272930738	0.142861320367	0.0	0.0176884392703	0.0	0.0	0.0	0.0691568632168	0.0967953729005	0.0	0.0	0.0	0.0	0.0	0.100352925826	0.0619025138873	0.0	0.0	0.0	0.328007534475	0.0	0.0	0.0	0.0	0.0	0.0	0.0	0.315805468733	0.0	0.0	0.0	0.0	0.0	0.18942174421	0.0	0.0	0.0	0.0
FPKM1_group_12862_transcript_1	0.0	0.0	0.0	0.0	0.0	0.0	0.0	0.0	0.0	0.0	0.0798439536286	0.0	0.0	0.0	0.0	0.0	0.0	0.0	0.0	0.0	0.0	0.0	0.0	0.0	0.0	0.0	0.0	0.0	0.0	0.0948168938349	0.0	0.0	0.0	0.0	0.0	0.0	0.0	0.0	0.0	0.0	0.0	0.0	0.0	0.0	0.0	0.0	0.0	0.0	0.0
FPKM1_group_28643_transcript_1	0.0591494151045	0.00917342526752	0.0	0.0	0.0	0.0	0.0	0.0	0.0	0.0	0.0	0.10437074278	0.142622021673	0.143448934531	0.141270483151	0.0	0.0	0.0	0.0	0.193266473195	0.0	0.0	0.0	0.0	0.0	0.0	0.0	0.0	0.0	0.184869119638	0.0	0.0	0.0	0.0	0.0	0.0	0.10839821701	0.0	0.945829444043	0.219402355857	0.3861108992	0.0	0.156893275717	0.0	0.0	0.0	0.36393336211	0.0330035824453	0.0
FPKM1_group_15301_transcript_1	0.0360538806478	0.0127807115162	0.0	0.0	0.0	0.0	0.0	0.0	0.0	0.0	0.027111540847	0.0	0.0	0.0	0.0	0.0	0.0	0.0	0.0	0.0	0.0	0.0	0.0	0.0	0.0	0.0	0.0	0.812474235646	0.0	0.0643914028144	0.0	0.0	0.0	0.0	0.0	0.0	0.0	0.0	0.0	0.0	0.0	0.0	0.0	0.319465758894	0.0	0.0	0.0	0.0	0.0
FPKM1_group_26482_transcript_3	0.0	0.0057769355324	0.0	0.0	0.0	0.0	0.0	0.0	0.0	0.0	0.0980362468604	0.131454289957	0.0	0.0	0.0	0.0	0.0	5.61301642416	0.0	0.0	0.0	0.0	0.0	0.0	0.0	0.0	0.0	0.0	0.0	0.0	0.0	0.0	0.0	0.0	0.0	0.0	0.0	0.0	0.0	0.0	0.0	0.0	0.0	0.0	0.0	0.0	0.0	0.0	0.0
FPKM1_group_11370_transcript_1	0.0312102785002	0.0414889006418	0.0	0.0	0.0	0.0	0.0	0.0	0.0	0.0	0.0	0.0944080809692	0.0	0.259512163378	0.0958391800464	0.0	0.0	0.0	0.0	0.0	0.0	0.0851833713473	0.0	0.0	0.0	0.0	0.0	0.0	0.0	0.0	0.0	0.0	0.0	0.0	0.0	0.0	0.0	0.0	0.0	0.0	0.0	0.0	0.0	0.0	0.0	0.0	0.0	0.0597064809692	0.0
FPKM1_group_3653_transcript_2	0.03229774465	0.0333935053946	0.0	0.0	0.0	0.0	0.0	0.0	0.0	0.0	0.0	0.0	0.0	0.0	0.0	0.334253408178	0.0	0.0	0.0	0.0	0.0	0.0	0.0	0.0	0.0	0.0	0.0	0.0	0.0	0.0	0.0	0.0	0.0	0.0	0.0	0.0	0.0	0.18414680183	0.0	0.0	0.0	0.247833071539	0.0	0.0	0.0	0.0	0.0	0.0	0.0
FPKM1_group_3653_transcript_1	0.0572677907467	0.0204960137901	0.0	0.0	0.0	0.0	0.0	0.0	0.0	0.0	0.139129284467	0.0	0.0	0.0	0.0	0.0	0.0	0.0	0.0	0.0	0.0	0.0841632112114	0.0	0.0	0.0	0.0	0.0	0.0	0.0	0.0	0.0	0.0	0.0	0.0	0.0	0.0	0.0	0.0	0.56353311187	0.0	0.0	0.0	0.0	0.0	0.0	0.0	0.0	0.0	0.0
FPKM1_group_26482_transcript_1	0.0	0.00556558423243	0.0	0.0	0.0	0.0	0.0	0.0	0.0	0.0	0.0	0.126644986666	0.346119296499	0.0	0.171419671628	0.0	0.0	2.26772929489	0.335101548595	0.0	0.0	0.0	0.0	0.278866905491	0.0	0.0	0.0	0.0	0.0	0.0	0.0	0.0	0.0	0.0	0.0	0.0	0.0	0.0	0.0	0.0	0.0	0.0	0.0	0.0	0.0	0.0	0.0	0.0	0.0
FPKM1_group_14961_transcript_1	0.043570483165	0.0530188456948	0.577706449146	0.0	0.575011792407	0.401378051102	0.0	0.0	1.05032665148	0.437862328614	0.105852348546	0.0709673501591	0.387905908605	0.0	0.120071865662	0.0	0.0	0.0	0.0	0.0	0.0	0.128066116376	0.0	0.0	0.198247414725	0.0	0.0	0.0	0.0	0.0	0.0	0.0	0.0	0.0	0.0	0.0	0.0	0.0	0.428747287846	0.895101638587	0.700100855952	0.0	0.0	0.0	0.0	0.0	0.0	0.448818649655	0.630223722308
FPKM1_group_20518_transcript_1	0.0662766531858	0.0185018070429	0.0	0.0	0.0	0.0	0.0	0.34443216383	0.0	0.0	0.0	0.0	0.0	0.0	0.0	0.0	0.0	0.0	0.0	0.0	0.0	0.0	0.0	0.0	0.0	0.0	0.0	0.0	0.0	0.0	0.0	0.0	0.9467019632	0.0	0.0	0.0	0.0	0.0	0.0	0.0	0.0	0.457709726716	0.0	0.0	0.0	0.0	0.0	0.0	0.0479328160245
FPKM1_group_14961_transcript_3	0.0462894018205	0.0984545597252	0.0	0.175466607118	0.28362941221	0.0	0.0	0.343658158968	0.0	0.0	0.208850251739	0.0700104870109	0.0	0.0	0.0710717514951	0.0	0.357550453167	0.0	0.0926235741061	0.0	0.0	0.0631696911115	0.0	0.0	1.17344649525	0.268810533898	0.0829076365771	0.0	0.0	0.124007712836	0.0	0.0	0.0	0.0	0.0	0.0	0.0	0.0	0.422966425538	0.0	0.0	0.0	0.0	0.0	0.253697437189	0.0	0.0	0.487043878468	0.310863161903
FPKM1_group_14961_transcript_2	0.0852951710565	0.0503694680032	0.565469634727	0.0870486512461	0.703540069305	0.19643808744	0.0	0.426220403402	0.171346488295	0.428587652757	0.181317874628	0.138928279687	0.0949223488726	0.0	0.164539952365	0.0	0.0	0.0	0.0459503795733	0.0	0.0	0.188030184245	0.0	0.0	0.194048194123	0.0	0.329042571031	0.2587478335	1.49928730307	0.369119947906	0.0	0.0	0.0	0.0	0.492568443067	0.0	0.0721446327258	0.0	0.0	0.219035462285	0.171317879466	0.113279330358	0.104420608253	0.0	0.0	0.0	0.121108259297	0.746830230184	0.56942261712
FPKM1_group_32903_transcript_1	0.0154067193793	0.0161285386003	0.0	0.0	0.0	0.0	0.0	0.0	0.0	0.0	0.0	0.0	0.0	0.0	0.0137988348234	0.0	0.0	0.0	0.0	0.0755105265036	0.0	0.147175458349	0.0	0.0	0.0	0.0	0.0	0.0	0.0	0.144459246628	0.0	0.0	0.0	0.0	0.28915830722	0.0	0.0	0.0	0.0	0.0	0.0	0.132999423208	0.0	0.0	0.0	0.0	0.426573724829	0.0257894485862	0.0278562438676
FPKM1_group_4852_transcript_1	0.0175757541042	0.0140184340052	0.0	0.0	0.0	0.0	0.0	0.0	0.0	0.0	0.0	0.0	0.0	0.0	0.0	0.0	0.0	0.0	0.0703370144662	0.0	0.0	0.0	0.0	0.0	0.0	0.0	0.0	0.0	0.0	0.0	0.0	0.0	0.0	0.0	0.0	0.0	0.0	0.0	0.0	0.0	0.0	0.0	0.0	0.0	0.0	0.0	0.0	0.100869310852	0.0
FPKM1_group_32903_transcript_2	0.0114155821608	0.00944230152537	0.0	0.0	0.108806110718	0.0	0.0	0.0	0.0	0.0	0.0	0.0	0.0	0.0	0.0	0.0	0.0	0.0	0.0	0.0	0.0	0.145399202817	0.0	0.0	0.0	0.0515606412002	0.0	0.0	0.0	0.142715772962	0.0	0.0	0.0	0.392061064546	0.0	0.0	0.0	0.0650863696125	0.0	0.0564582786408	0.0	0.0875961718371	0.0	0.0	0.0	0.0	0.0	0.050956393241	0.0642134449155
FPKM1_group_33529_transcript_1	0.0	0.00430545195339	0.0	0.0	0.0	0.0	0.0	0.0	0.0	0.0	0.146129500037	0.0	0.0	0.0	0.0	0.0	0.0	0.0	0.0	0.0	0.0	0.0	0.0	0.0	0.0	0.0	0.0	0.0	0.0	0.0	0.0	0.0	0.0	0.0	0.0	0.0	0.0	0.0	0.0	0.0	0.0	0.0	0.0	0.0	0.0	0.0	0.0	0.0	0.0
FPKM1_group_16874_transcript_1	0.0	0.0	0.0	0.0	0.0	0.0	0.0	0.0	0.0	0.0	0.0	0.0	0.0	0.0	0.0	0.0	0.0	0.0	0.0	0.0	0.0	0.0	0.0	0.0	0.0	0.0	0.0	0.0	0.0	0.0	0.0	0.0	0.0	0.0	0.0	0.0	0.0	0.0	1.48204771153	0.257840957572	0.0	0.0	0.368760966942	0.0	0.0	0.0	0.0	0.0	0.0418940360529
FPKM1_group_16921_transcript_1	0.0499970480829	0.0265851207996	0.0	0.0	0.0	0.0	0.0	0.0	0.0	0.0	0.0	0.226854369319	0.0	0.0	0.0511762611898	0.0	0.0	0.0	0.0	0.14002437439	0.0	0.0	0.0	0.0	0.0	0.0	0.0	0.563341763713	0.932635721813	0.0	0.0	0.0	0.0	0.0	0.0	0.0	0.0	0.0	0.0	0.0	0.0	0.0	0.0	0.0	0.274017862983	0.0	0.0	0.0	0.0258278765957
FPKM1_group_17914_transcript_1	0.108035579424	0.0287230850597	0.0	0.0	0.0	0.0	0.0	0.0	0.0	0.0	0.406199134719	0.0	0.0	0.0	0.0737224461896	0.0	0.0	3.75108530489	0.0	0.403426868872	0.0	0.0	0.271014092913	2.15878086978	0.0	0.209127076197	0.0	0.0	0.0	0.0	0.0	0.0	0.0	0.0	0.0	0.0	0.0	3.95980010929	0.0	0.0	0.0	0.0	0.0	0.0	0.0	0.0	0.0	0.0	0.0372065914596
FPKM1_group_7486_transcript_1	0.0636255870583	0.0394705216916	0.456960596712	0.0	0.0	0.0	0.38927542771	0.0	0.0	0.0	0.209320635188	0.0561345346303	0.0	0.0	0.113970916812	0.0	0.0	0.309278673066	0.0	0.20789204414	0.0	0.0	0.0	0.0	0.0	0.0	0.0	0.0	0.0	0.0	0.0	0.0	0.0	0.0	0.0	0.0	0.0	0.136036376127	0.0	0.0	0.0	0.0	0.0	0.0	0.0	0.0	0.0	0.0	0.0191731264098
FPKM1_group_24811_transcript_1	0.0203786939158	0.00379261418609	0.0	0.0	0.0	0.0	0.0	0.0	0.0	0.0	0.0	0.0863010158444	0.0	0.0	0.0	0.0	0.0	0.0	0.0	0.0	0.0	0.0	0.0	0.0	0.0	0.0	0.0	0.0	0.0	0.305725386216	0.0	0.0	0.0	0.0	0.0	0.0	0.0	0.0	0.0	0.0	0.0	1.4073623176	0.0	0.0	0.0	0.0	0.0	0.0	0.0
FPKM1_group_10631_transcript_1	0.00728386980556	0.0	0.0	0.0	0.0	0.0	0.0	0.0	0.0	0.0	0.0	0.0	0.0	0.0	0.104379305001	0.0	0.0	0.0	0.0	0.0	0.0	0.0	0.0	0.0	0.0	0.0	0.0	0.0	0.0	0.0	0.0	0.0	0.0	0.0	0.0	0.0	0.0	0.0	0.0	0.0	0.0	0.0	0.0	0.0	0.0	0.0	0.537792616781	0.0	0.0
FPKM1_group_23058_transcript_1	0.0028514374045	0.0	0.0	0.0	0.0	0.0	0.0	0.0	0.0	0.0	0.0	0.0	0.0	0.0	0.0	0.0	0.0	0.0	0.0	0.0	0.0	0.0	0.0	0.0	0.168663982682	0.0	0.0	0.449800012887	2.60631920708	0.0	0.0	0.0	0.0	0.0	0.0	0.0	0.0	0.0	0.0	0.0	0.0	0.0	0.0	0.176861857475	0.0	0.0	0.0	0.114553132092	0.0
FPKM1_group_10631_transcript_2	0.00583865754256	0.0162992109664	0.0	0.0	0.0	0.0	0.0	0.0	0.0	0.0	0.0	0.0	0.0	0.0	0.0	0.0	0.0	0.170287364635	0.0	0.0	0.0	0.0	0.0	0.0	0.0	0.0	0.0	0.0	0.0	0.0	0.0	0.0	0.0	0.0	0.0	0.0	0.0	0.0	0.0	0.0	0.0	0.0	0.0	0.0	0.0	0.0	0.0	0.0	0.0
FPKM1_group_13469_transcript_1	0.0	0.00954100154131	0.0	0.0	0.0	0.0	0.0	0.0	0.0	0.0	0.0	0.0	0.0	0.0	0.0	0.0	0.0	0.0	0.0	0.0	0.0	0.0	0.0	0.0	0.0	0.0	0.0	0.0	0.0	0.384553534578	0.0	0.0	0.0	0.0	0.0	0.0	0.0	0.0	0.0	0.0	0.0	0.0	0.0	0.0	0.0	0.0	0.0	0.0	0.0
FPKM1_group_23496_transcript_4	0.00407573878317	0.0151704567444	0.0	0.0	0.0	0.0	0.0	0.0	0.0	0.0	0.0643617465538	0.0	0.0	0.0	0.0292030742524	0.0	0.0	0.0	0.0	0.159806211215	0.0	0.0	0.0	0.0	0.0	0.0	0.0	0.0	0.0	0.458588079323	0.0	0.0	0.0	0.0	0.0	0.0	0.0	0.0	0.0	0.0	0.0	0.0	0.0	0.0	0.0	0.0	0.0	0.0545793316339	0.0294766901868
FPKM1_group_25995_transcript_1	0.0375745864432	0.0147218679697	0.0	0.0	0.0	0.0	0.0	0.0	0.0	0.0	0.0	0.0	0.0	0.0	0.0	0.0	0.0	0.0	0.0	0.0	0.0	0.0	0.0	0.0	0.0	0.0	0.0	0.0	0.0	0.0	0.0	0.0	0.0	0.0	0.0	0.0	0.0	0.0	0.0	0.0	0.0	0.0	0.0	0.0	0.0	0.0	0.0	0.0	0.0143025338138
FPKM1_group_6409_transcript_2	0.00161863773457	0.00150619771307	0.0	0.0	0.0	0.0	0.0	0.0	0.0	0.0	0.0255606056171	0.0171367803739	0.0468346242787	0.14131850481	0.144971256946	0.0	0.262557676005	0.826146620504	0.0226718869512	0.126930786026	0.0955328786945	0.0	0.0	0.0	0.0	0.0	0.0	0.0	0.0	0.151769615544	0.0	0.0	0.0	0.0	0.0	0.0	0.0	0.0	0.207062771578	0.0	0.0	0.0558919468267	0.0515210591877	0.0	0.0620986576178	0.125355519535	0.119509470396	0.0216756201538	0.339484564979
FPKM1_group_6409_transcript_1	0.00248118330645	0.0	0.0	0.0	0.0	0.0	0.0	0.0	0.0	0.0	0.0783628684854	0.0	0.0	0.144416549603	0.444448136809	0.0	0.0	0.289459803628	0.0	0.0	0.0	0.0	0.0	0.0	0.0	0.0	0.0	0.0	0.0	0.0930580644383	0.0	0.0	0.0	0.0	0.0	0.0	0.0	0.0	0.0	0.0	0.0	0.0	0.0	0.0	0.0	0.0	0.0	0.0332262035748	0.753668763258
FPKM1_group_9548_transcript_1	0.0	0.0	0.0	0.0	0.0	0.0	0.0	0.0	0.0	0.0	0.072608095331	0.0	0.0	0.0	0.0	0.0	0.0	0.0	0.0	0.0	0.0	0.0	0.0	0.0	0.0	0.0	0.0	0.0	0.0	0.0	0.0	0.0	0.0	0.0	0.0	0.0	0.0	0.0	0.0	0.0	0.0	0.0	0.0	0.0	0.0	0.0	0.0	0.0	0.0
FPKM1_group_35513_transcript_1	96.9290913457	140.077420241	400.495695838	540.90203722	367.022874281	594.371511693	227.565761343	883.288215861	204.102732795	282.276898378	13577.7466706	50.028657059	95.7369329069	0.345876469769	58.0508287087	142.468090382	74.928192098	20.7282913578	7.39118165262	90.3096137949	1319.0047077	11.1942509568	1369.2603947	33.524847774	164.149019527	3.76834153134	16.5694728933	345.145574347	253.577475368	63.9200660678	592.16222904	875.649009125	829.63668312	793.496125465	685.770457374	669.30951638	68.4773776875	2302.63378566	53.5165273799	127.967841839	130.459949041	429.674081662	203.597159579	268.769450319	115.539919668	152.053612528	130.659279233	0.0636611913404	1.65031369162
FPKM1_group_25591_transcript_2	0.00406447983625	0.0	0.0	0.0	0.0	0.0	0.0	0.0	0.0	0.0	0.0	0.0	0.0	0.0	0.0291224027765	0.0	0.0	0.0	0.0	0.0	0.0	0.0	0.0	0.0	0.0	0.0	0.0	0.0	0.0	0.0	0.0	0.0	0.0	0.0	0.0	0.0	0.0	0.0	0.0	0.0	0.0	0.0	0.0	0.0	0.0	0.0	0.0	0.0	0.0
FPKM1_group_2894_transcript_1	0.0	0.0	0.421284271055	0.0	0.0	0.0	0.0	1.27016512243	0.0	0.0	0.0	0.0	0.0	0.0	0.0	0.0	0.0	0.0	0.0	0.0	0.0	0.0	0.0	0.0	0.0	0.0	0.0	0.0	0.0	0.0	0.0	0.0	0.0	0.0	0.0	0.0	0.0	0.0	0.0	0.0	0.0	0.0	0.0	0.0	1.12520291909	0.757130679453	0.0	0.0	0.0
FPKM1_group_25591_transcript_1	0.00440521467283	0.0	0.0	0.0	0.0	0.0	0.0	0.0	0.0	0.0	0.0	0.0	0.0	0.0	0.0	0.0	0.0	0.0	0.0	0.0	0.0	0.0	0.0	0.0	0.0	0.0	0.0	0.0	0.0	0.0	0.0	0.0	0.0	0.0	0.0	0.0	0.0	0.0	0.0	0.0	0.0	0.0	0.0	0.0	0.0	0.0	0.0	0.0	0.0
FPKM1_group_34457_transcript_1	0.0	0.00372553393518	0.0	0.0	0.0	0.0	0.293942669904	0.208065143865	0.0	0.0	0.0	0.0	0.0	0.0	0.0	0.0	0.0	0.0	0.0	0.0	0.0	0.0	0.0	0.0	0.0	0.0	0.0	0.0	0.0	0.0	0.0	0.0	0.0	0.0	0.0	0.0	0.0	0.0	0.0	0.0	0.0	0.0	0.0	0.0	0.0	0.0	0.0	0.0804209743667	0.0723883344043
FPKM1_group_24440_transcript_1	0.0192472024804	0.0199001994357	0.0	0.0	0.0	0.0	0.0	0.0	0.0	0.0	0.0337712071307	0.0	0.0	0.0	0.107261873017	0.0	0.231264464621	0.0	0.0	0.0838518055941	0.0	0.0	0.0	0.0	0.0	0.0	0.0	0.0	0.0	0.0802084770522	0.0	0.0	0.0	0.0	0.0	0.0	0.0	0.0	0.0	0.0	0.0	0.0	0.0	0.0	0.0	0.0	0.0	0.0	0.0154666935428
FPKM1_group_30454_transcript_2	0.0324686321879	0.0222623369297	0.1472782411	0.0	0.0	0.0	0.0	0.0	0.0	0.0	0.0269855871149	0.0	0.0	0.0	0.0	0.0	0.0	0.0	0.0	0.0	0.0	0.0	0.0900232643125	0.0	0.0	0.0	0.0	0.0	0.0	0.0	0.0	0.0	0.0	0.0	0.0	0.0	0.0	0.0	0.0	0.0	0.0	0.0	0.0	0.0	0.0	0.0	0.126172019268	0.0	0.0
FPKM1_group_12462_transcript_1	0.0104597751236	0.0875986030138	0.0	0.0	0.0	0.417547309085	0.0	0.0	0.0	0.0	0.0	0.0	0.0	0.0	0.0	0.0	0.0	0.0	0.097671778382	0.136706261253	0.0	0.0	0.0	0.0	0.0	0.0	0.0	0.0	0.0	0.130766427042	0.0	0.0	0.0	0.0	0.0	0.0	0.0	0.0	0.0	0.0	0.0	0.0	0.0	0.0	0.0	0.0	0.0	0.0933798043595	0.0252158416053
FPKM1_group_12717_transcript_1	0.0257227570057	0.0367017197985	0.0	0.0	0.0	0.0	0.0	0.0	0.0	0.22403445485	0.0812398269437	0.0726216007455	0.0	0.0	0.0	0.0	0.0	0.55015917805	0.0480390331902	0.0	0.303634219347	0.0	0.0	0.0	0.0	0.0	0.0	0.0	0.0	0.0643163545594	0.0	0.0	0.0	0.0	0.0	0.0	0.0	0.0	0.21937069856	0.0	0.0	0.118428390829	0.0	0.0	0.0	0.265613443491	0.0	0.022964031142	0.0
FPKM1_group_23287_transcript_1	0.0523609146165	0.0584683439649	0.0	0.0	0.0	0.0	0.0	0.0	0.0	0.0	0.0	0.110870700071	0.0	0.0	0.112551350232	0.0	0.0	0.1527132238	0.0	0.0	0.0	0.0	0.0	0.0	0.0	0.0	0.0	0.0	0.0	0.0	0.0	0.0	0.0	0.0	0.0	0.0	0.0	0.0	0.0	0.0	0.0	0.0	0.0	0.0	0.0	0.0	0.0	0.0	0.0
FPKM1_group_25156_transcript_1	0.00356257070393	0.00663018751176	0.0	0.0	0.0	0.0	0.0	0.0	0.0	0.0	0.112516176784	0.0	0.0	0.0	0.0	0.0	0.0	0.0	0.0	0.0	0.0	0.0	0.0	0.0	0.210727881511	0.0	0.0	0.0	0.0	0.0	0.0	0.0	0.0	0.0	0.0	0.0	0.0	0.0	0.0	0.0	0.0	0.0	0.0	0.0	0.0	0.0	0.0	0.0	0.0
FPKM1_group_31067_transcript_2	0.0	0.0108018439541	0.0	0.0	0.0	0.0	0.0	0.0	0.0	0.0	0.0458275946862	0.0	0.0	0.0	0.0	0.0	0.0	0.0	0.0	0.0	0.0	0.0	0.0	0.0	0.0	0.0	0.0	0.0	0.0	0.0	0.0	0.0	0.0	0.0	0.0	0.0	0.0	0.0	0.0	0.0	0.0	0.0	0.0	0.0	0.0	0.0	0.214268458757	0.0	0.0
FPKM1_group_31067_transcript_1	0.0	0.00365102325647	0.0	0.0	0.0	0.0	0.0	0.0	0.0	0.0	0.0	0.0	0.0	0.0	0.0	0.0	0.0	0.0	0.0	0.0	0.0	0.0	0.0	0.0	0.0	0.0	0.0	0.0	0.0	0.147155819232	0.0	0.0	0.0	0.0	0.0	0.0	0.0	0.0	0.0	0.174644275262	0.0	0.0	0.0	0.0	0.0	0.0	0.0	0.0	0.0
FPKM1_group_31851_transcript_1	0.00908235617731	0.00845144272332	0.0	0.0	0.0	0.0	0.0	0.0	0.0	0.0	0.0	0.0	0.262794280675	0.264317944181	0.52060789161	0.42297499183	0.0	0.0	0.0	0.534167057859	0.0	0.0	0.0	0.0	0.0	0.0	0.0	0.0	0.0	0.170319235222	0.0	0.0	0.0	0.0	0.0	0.0	0.199733751713	0.0	0.0	0.0	0.0	0.0	0.0	0.0	0.0	0.0	0.0	0.0608121565427	0.0656857108484
FPKM1_group_19644_transcript_3	0.0	0.0	0.0	0.0	0.0	0.0	0.0	0.0	0.0	0.0	0.0	0.0	0.0	0.0	0.0	0.0	0.0	0.0	0.0	0.0	0.0	0.0	0.0	0.0	0.0	0.0	0.0	0.0	0.0	0.0	0.0	0.0	0.0	0.0	0.0	0.0	0.0	0.0	0.0	0.0	0.0	0.0	0.0	0.0	0.0	0.0	0.0	0.0	0.0
FPKM1_group_31163_transcript_1	0.0058853668029	0.0602418837318	0.0	0.0	0.0	0.0	0.0	0.0	0.0	0.0	0.0929383620236	0.0	0.0	0.0	0.0	0.0	0.0	0.0	0.0	0.0	0.0	0.0	0.0	0.0	0.174061230128	0.0	0.0	0.0	0.0	0.0	0.0	0.0	0.0	0.0	0.0	0.0	0.0	0.0	0.0	0.523932825787	0.307344275763	0.0	0.0	0.0	0.0	0.0	0.0	0.0	0.0
FPKM1_group_10597_transcript_1	0.0	0.0245364466161	0.0	0.0	0.0	0.0	0.0	0.0	0.0	0.0	0.0832781021717	0.0	0.0	0.0	0.0	0.0	0.0	0.0	0.0	0.0	0.0	0.0	0.0	0.0	0.0	0.0	0.0	0.0	0.0	0.0	0.0	0.0	0.0	0.0	0.0	0.0	0.0	0.0	0.0	0.0	0.0	0.0	0.0	0.0	0.0	0.0	0.0	0.0	0.0
FPKM1_group_5105_transcript_2	0.052547917883	0.0264862178204	0.0	0.0	0.0	0.0	0.0	0.0	0.0	0.0	0.172876417455	0.0	0.0	0.0	0.031375922039	0.0	0.0	0.0	0.0	0.0	0.0	0.0	0.0	0.0	0.0	0.0	0.0	0.0	0.0	0.0	0.0	0.0	0.0	0.0	0.0	0.0	0.0	0.22470294271	0.0	0.0974577428918	0.0	0.0	0.0	0.0	0.0	0.0	0.0	0.0	0.0
FPKM1_group_2337_transcript_1	0.183171091294	0.0555805299531	0.17159210499	0.105659864909	0.0	0.0	0.0	0.0	0.0	0.0	0.0628811651039	0.0	0.0	0.115884998531	0.0570625699871	0.0	0.21530440008	0.464545774159	0.0	0.0	0.0	0.0	0.0	0.0928298494598	0.0	0.0	0.0	0.0	0.0	0.0	0.0	0.0	0.0	0.0	0.0	0.0	0.0	0.0	0.0	0.177243851755	0.207946059379	0.0	0.0	0.123492176532	0.0	0.154192377886	0.147001500121	0.0	0.0719965166267
FPKM1_group_4726_transcript_1	0.0	0.0	0.0	0.0	0.0	0.0	0.0	0.0	0.0	0.0	0.0	0.0	0.0	0.0	0.0	0.0	0.0	0.0	0.0	0.0	0.0	0.165355956145	1.36782406894	0.0	0.0	0.0	0.0	0.0	0.0	0.0	0.0	0.0	0.0	0.0	0.259902290254	0.0	0.0	0.0	0.0	0.0	0.0	0.0	0.0	0.0	0.0	0.0	0.0	0.0231801631998	0.200302779434
FPKM1_group_27570_transcript_1	0.0932255072084	0.0414889006418	0.0	0.0	0.0	0.0	0.0	0.0	0.0	0.0	0.0	0.0	0.117280092202	0.0	0.0726054394291	0.0	0.0	0.0	0.113546805722	0.0	0.0	0.0	0.0	0.0	0.119876880254	0.0	0.0	0.0	0.0	0.0760102372065	0.0	0.0	0.0	0.0	0.0	0.0	0.0	0.0	0.0	0.0	0.0	0.559843302099	0.0	0.0	0.0	0.0	0.0	0.18997516672	0.0879428525408
FPKM1_group_28782_transcript_3	0.00997519797101	0.0123763500219	0.0	0.0	0.0	0.0	0.0	0.0	0.0	0.0	0.0525075491659	0.0	0.0	0.0	0.0833855012833	0.0	0.0	0.242443027615	0.0465734355675	0.0	0.0	0.0635265820217	0.0	0.0	0.0	0.0	0.0416880206518	0.0	0.0	0.43647912484	0.0	0.0	0.0	0.0	0.0	0.0	0.073122865034	0.0	0.425356066361	0.296007246207	0.260461250646	0.0	0.0	0.0	0.0	0.257509982503	0.245500810372	0.0222634335818	0.685358027089
FPKM1_group_27570_transcript_2	0.126718423986	0.07533510906	0.0	0.0	0.0	0.0	0.0	0.0	0.0	0.0	0.0277925723755	0.037266347751	0.0	0.0	0.0	0.0	0.0	0.0513306410142	0.0	0.0	0.0	0.0	0.0	0.0	0.0	0.0	0.0	0.0	0.0	0.0660088902057	0.0	0.0	0.0	0.544008175686	0.264254720952	0.0	0.0	1.26435722788	0.22514361168	0.0	0.0	0.243089854859	0.0	0.327490616474	0.135042296111	0.0	0.0	0.117841738755	0.0890999953374
FPKM1_group_3432_transcript_1	0.0329404858371	0.0408696633187	0.0	0.0	0.0	0.0	0.0	0.190208806891	0.0	0.0	0.0577974888207	0.0	0.0	0.0	0.052449302513	0.0	0.0	0.0	0.0	0.0	0.0	0.0699266481209	0.0	0.0	0.0	0.0	0.0	0.0	0.0	0.0	0.0	0.0	0.0	0.0	0.0	0.0	0.0	0.0	0.0	0.0	0.0	0.0	0.0	0.0	0.280834227734	0.0	0.0	0.0	0.0
FPKM1_group_32618_transcript_1	0.0792641993656	0.0230493892454	0.0	0.0	0.0	0.0	0.0	0.0	0.0	0.0	0.0782309444643	0.0	0.0	0.0	0.0	0.0	0.0	0.0	0.0	0.0	0.0	0.0	0.0	0.0	0.0	0.0	0.0	0.0	0.0	0.0	0.0	0.0	0.0	0.0	0.0	0.0	0.0	0.0	0.0	0.0	0.0	0.0	0.0	0.0	0.0	0.0	0.0	0.0	0.0
FPKM1_group_9160_transcript_1	0.0	0.0	0.0	0.0	0.0	0.0	0.0	0.0	0.0	0.0	0.103264846693	0.0	0.0	0.0	0.0	0.0	0.0	0.0	0.0	0.0	0.0	0.0	0.0	0.0	0.0	0.0	0.0	0.0	0.0	0.0	0.0	0.0	0.0	0.0	0.0	0.0	0.0	0.0	0.0	0.0	0.0	0.0	0.0	0.0	0.0	0.0	0.0	0.0	0.0
FPKM1_group_19327_transcript_1	0.00421185601352	0.0169835289841	0.0	0.0	0.0	0.0	0.0	0.0	0.0	0.0	0.0221704107881	0.0	0.162491120112	0.653732930647	0.714221370384	0.0	0.151822472957	0.0818939234502	0.0	0.385334251661	0.0828620102417	0.0	0.0	0.0	0.0	0.0	0.0	0.0	0.0	0.315935680603	0.0	0.0	0.0	0.0	0.0	0.0	0.0	0.0	1.79599293287	1.87475963426	1.97955521126	0.0	0.0	0.0	0.0	0.0	0.0	0.0	0.0812296576903
FPKM1_group_29492_transcript_1	0.00309756147521	0.00864716034428	0.0	0.0	0.0	0.0	0.0	0.0	0.0	0.0	0.0	0.0655887720418	0.179253361976	0.0	0.310720710045	0.0	0.0	0.18068385637	0.433868320813	0.0	1.82819761544	0.0	0.0	0.0	0.0	0.0	0.0	0.0	0.0	0.116175646762	0.0	0.0	0.0	0.0	0.0	0.0	0.0	0.0	0.0	0.0	0.0	0.0	0.0	0.0	0.0	0.0	0.228703386505	0.0	0.0672068536259
FPKM1_group_20239_transcript_1	0.0	0.0	0.0	0.0	0.0	0.0	0.0	0.0	0.0	0.0	0.0	0.0	0.0	0.0	0.0	0.0	0.0	0.0	0.0	0.0	0.0	0.0	0.0	0.0	0.0	0.0	0.0	0.0	0.0	0.0	0.0	0.0	0.0	0.0	0.0	0.0	0.0	0.0	0.0	0.0	0.0	0.0	0.0	0.0	0.0	0.0	0.0	0.0	0.0
FPKM1_group_12052_transcript_1	0.0	0.0	0.0	0.0	0.0	0.0	0.0	0.0	0.0	0.0	0.0	0.0	0.0	0.0	0.0	0.0	0.0	0.0	0.0	0.0	0.0	0.0	0.0	0.0	0.0	0.0	0.0	0.0	0.0	0.0	0.0	0.0	0.0	0.0	0.0	0.0	0.0	0.0	0.0	0.0	0.0	0.0	0.0	0.0	0.0	0.0	0.0	0.0	0.0
FPKM1_group_31700_transcript_1	0.0	0.0	0.0	0.0	0.0	0.0	0.0	0.0	0.0	0.0	0.0	0.0	0.0	0.0	0.146420969515	0.0	0.0	1.98668592074	0.0	0.0	0.0	0.0	0.358842734135	0.0	0.0	0.0	0.0	0.0	0.0	0.0	0.0	0.0	0.0	0.0	0.0	0.0	0.0	0.0	0.0	0.0	0.0	0.0	0.0	0.0	0.0	0.0	0.502935687916	0.0912182348141	0.0
FPKM1_group_5950_transcript_1	0.0	0.0	0.0	0.0	0.0	0.0	0.0	0.0	0.0	0.0	0.0	0.0	0.0	0.0	0.0	0.0	0.0	0.0	0.0	0.0	0.0	0.118111397246	0.0	0.0	0.0	0.0	0.0	0.0	0.0	0.0	0.0	0.0	0.0	0.0	0.0	0.0	0.0	0.0	0.0	0.0	0.0	0.0	0.0	0.0	0.0	0.0	0.0	0.248358891427	0.134131325514
FPKM1_group_21113_transcript_2	0.420383343064	0.411037969955	0.229888625068	0.368047252422	0.0915265325839	0.127777349118	0.39167487741	0.332692996535	0.334367947789	0.557567983355	0.0589710418932	0.112961083103	0.185232806973	0.155255645241	0.336375367241	0.0496895929489	0.173071013407	0.108914761137	0.19428113713	0.2300908139	0.0629727242446	0.183462373388	0.0843111282521	0.0248735528465	0.299779130931	0.0	0.0267540959223	0.336616108266	1.46286516772	0.480203906123	0.212645928804	0.0	0.0762029861604	0.164898779867	0.160200831556	0.0	0.0938560341626	0.246374800128	0.0	0.118730245147	0.0835780300298	0.184212399077	0.101883921976	0.0661789111366	0.24560266762	0.12394651986	0.393887268273	0.150023898882	0.509290515149
FPKM1_group_22985_transcript_1	0.0264629802289	0.0476077672832	0.0	0.0936242687862	0.0	0.0	0.0	0.091683381739	0.0	0.0	0.0	0.0747114309828	0.0	0.0	0.050562636955	0.0	0.572337955609	0.0	0.0	0.0	0.0	0.0	0.0	0.0	0.0	0.0	0.0	0.0	0.0	0.132334369813	0.0	0.0	0.0	0.0	0.0	0.0	0.0	0.271583412771	0.225683524418	0.0	0.0	0.0	0.0	0.0	0.0	0.0	0.260513449856	0.0708745997117	0.025518189826
FPKM1_group_29996_transcript_1	0.41678690762	0.311048440458	0.0	0.0	0.0	0.0	0.205368690475	0.0	0.0	0.182720116218	0.0220861126482	0.148073511026	0.161873283154	0.0	0.0801696563126	0.65134932202	0.0	0.0	0.0391801240278	0.383869102415	0.0	0.106884078116	0.0	0.195630966019	0.248186164631	0.170561816898	0.0701404910205	0.0	0.365252773182	0.157367202125	0.557488090913	1.35945789061	1.39845518138	0.432310679537	0.419994195277	0.0	0.0	0.0	0.17891640624	0.0	0.0	0.0	0.0890354425886	0.0	0.0	0.0	0.103264361777	0.0561876579463	0.0809207996763
FPKM1_group_31596_transcript_1	0.00190588303203	0.0	0.0	0.0	0.0	0.0	0.0	0.0	0.0	0.0	0.0300966198263	0.0	0.0	0.0	0.0	0.0	0.0	0.0	0.0	0.0	0.0	0.910314525408	1.40562231609	0.0	0.338201872011	0.0	0.0	0.0	0.248863936132	0.0	0.0	0.0	0.0	0.589107299059	0.0	0.0	0.0	0.0	0.0	0.0	0.0	0.0	0.0	0.0	0.0	0.0	0.0	0.0255222004143	0.0
FPKM1_group_31596_transcript_2	0.0	0.0	0.0	0.0	0.0	0.0	0.0	0.0	0.0	0.0	0.0421680408456	0.0	0.0	0.0	0.0	0.0	0.0	0.0	0.0748048828988	0.0	0.0	1.17339707536	1.96940186574	0.0	0.0	0.108548718316	0.0	0.0	0.0	0.0	0.0	0.0	0.0	0.0	0.0	0.0	0.0	0.0	0.0	0.0	0.0	0.0	0.0	0.0	0.0	0.0	0.0	0.0	0.0
FPKM1_group_9711_transcript_1	0.0	0.0062517521515	0.0	0.0	0.0	0.0	0.0	0.0	0.0	0.0	0.0	0.0	0.0	0.0	0.0	0.0	0.0	0.0	0.0	0.0	0.0	0.0	0.0	0.0	0.0	0.0	0.0	0.0	0.0	0.0	0.0	0.0	0.0	0.0	0.0	0.0	0.0	0.0	0.0	0.0	0.0	0.0	0.0	0.0	0.0	0.0	0.0	0.0	0.0
FPKM1_group_385_transcript_1	0.00287933796619	0.0187552564545	0.0	0.0	0.246996259165	0.0	0.0	0.149635891136	0.0	0.0	0.227344329803	0.0	0.0	0.0	0.0	0.0	0.0	0.0	0.0	0.0	0.0	0.0	0.0	0.0	0.0	0.0	0.0	0.0	0.0	0.0	0.0	0.0	0.0	0.0	0.0	0.0	0.0	0.0	0.0	0.0	0.0	0.0	0.0	0.0	0.0	0.0	0.0	0.154232005635	0.0832961656159
FPKM1_group_29331_transcript_1	0.0	0.00912755814119	0.0	0.0	0.0	0.0	0.0	0.0	0.0	0.0	0.0	0.103848889066	0.283817823129	0.0	0.245987228786	0.0	0.0	0.143041386293	0.137391634924	0.0	0.0	0.0	0.0	0.0	0.290102050214	0.398735625282	3.07449152307	26.3043047536	15.3698366955	0.0	0.0	0.0	0.0	0.0	0.0	0.0	0.0	0.0	0.0	0.0	0.0	0.0	0.0	0.0	0.0	0.0	0.0	0.0	0.0
FPKM1_group_33531_transcript_1	0.0262739589415	0.00977952657984	0.0	0.0	0.0	0.0	0.0	0.0	0.0	0.0	0.0	0.111266666857	0.608181049563	0.0	0.0376511064468	0.489442490547	0.0	0.0	0.147205323133	0.0	0.0	0.0	0.0	0.0	0.0	0.0	0.0	0.0	0.0	0.197083686471	0.0	0.0	0.0	0.0	0.0	0.0	0.0	0.0	2.01664349319	2.10508724646	1.37207265966	0.0	0.0	0.0	0.0	0.0	0.0	0.0	0.0380038755623
FPKM1_group_12470_transcript_1	0.0049623666129	0.00115441291836	0.0	0.0658369647283	0.0	0.0	0.0	0.0	0.129593423272	0.0	0.0391814342427	0.0525373806405	0.0717920294593	0.0	0.0533337764171	0.0	0.13415678892	0.0	0.0695067293039	0.145927594221	0.0	0.0	0.0	0.0	0.0	0.0	0.0	0.0	0.0	0.0	0.0	0.0	0.0	0.0	0.0	0.0	0.0	0.0636595183394	1.74571724537	1.54617613006	1.68443321455	0.0856758510379	0.0	0.0	0.0	0.0	0.0	0.232583425024	0.00897224718165
FPKM1_group_20239_transcript_2	0.00164029175109	0.0	0.0	0.0	0.0	0.0	0.0	0.0	0.0	0.0	0.0	0.0	0.0	0.0	0.0	0.0	0.0	0.0	0.0	0.0	0.0	0.0	0.0	0.0	0.0	0.0	0.0	0.0	0.0	0.0	0.0	0.0	0.0	0.0	0.0	0.0	0.0	0.0	0.0	0.0	0.0	0.0	0.0	0.0	0.0	0.0	0.0	0.0	0.0
FPKM1_group_15413_transcript_1	0.0326964822383	0.0138296335473	0.0	0.0	0.0	0.0	0.0	0.0	0.0	0.0	0.0	0.0629387206461	0.0	0.0	0.0425951911318	0.0	0.0	0.0	0.0	0.0	0.350866209023	0.0	0.0	0.0	0.0	0.0	0.0	0.0	0.0	0.0	0.0	0.0	0.0	0.0	0.0	0.0	0.0	0.0	0.0	0.0	0.0	0.0	0.0	0.0	0.0	0.0	0.219462845636	0.0	0.0429942834644
FPKM1_group_25653_transcript_1	0.0637980141235	0.0111311684649	0.343649229234	0.0	0.0	0.0	0.585495562003	0.0	0.0	0.0	0.0629663699347	0.0	0.0	0.0	0.0571398905426	0.0	0.0	0.0	0.0	0.0	0.0	0.0761802507984	0.0	0.0	0.0	0.0	0.0	0.0	0.0	0.0	0.0	0.0	0.0	0.0	0.0	0.0	0.0	0.409215115179	0.0	0.0	0.0	0.0	0.253835462339	0.0	0.0	0.0	0.588802756584	0.694148518585	0.230701033223
FPKM1_group_8622_transcript_1	0.00603008893739	0.0112224075506	0.0	0.0	0.0	0.0	0.0	0.0	0.0	0.0	0.0	0.0	0.0	0.0	0.0864123754517	0.0	0.0	2.28631723993	0.0	0.0	0.0	0.0	0.0	0.0	0.0	0.0	0.0	0.0	0.0	0.0	0.0	0.0	0.0	0.0	0.0	0.0	0.0	0.0	0.0	0.0	0.0	0.0	0.0	0.0	0.0	0.0	0.0	0.0	0.0
FPKM1_group_27070_transcript_1	0.0	0.0	0.0	0.0	0.0	0.0	0.0	0.0	0.0	0.0	0.0	0.0	0.0	0.0	0.0	0.0	0.0	0.0	0.0	0.0	0.0	0.0	0.0	0.0	0.0	0.0	0.0	0.0	0.0	0.0	0.0	0.0	0.0	0.0	0.0	0.0	0.0	0.0	0.0	0.0	0.0	0.0	0.0	0.0	0.0	0.0	0.0	0.0	0.760077511245
FPKM1_group_510_transcript_1	0.00833621360184	0.00775713156475	0.0	0.0	0.0	0.0	0.0	0.0	0.0	0.0	0.0	0.0	0.0	0.0	0.0895947008933	0.0	0.450736406967	0.0	0.0	0.163427881724	0.0	0.0	0.0	0.0	0.0	0.0	0.0	0.0	0.0	0.0	0.0	0.0	0.0	0.0	0.0	0.0	0.0	0.0	0.0	0.0	0.0	0.0	0.0	0.0	0.0	0.0	0.0	0.111632513993	0.0
FPKM1_group_20261_transcript_1	0.0	0.00590143845335	0.0	0.0	0.0	0.0	0.0	0.0	0.0	0.0	0.0	0.0	0.0	0.0	0.0227204952696	0.0	0.0	0.0	0.0888307984423	0.0	0.0	0.0	0.0	0.0	0.0	0.0	0.0	0.0	0.0	0.0	0.0	0.0	0.0	0.0	0.0	0.0	0.0	0.0	0.0	0.0	0.0	0.0	0.0	0.0	0.0	0.0	0.0	0.0	0.0
FPKM1_group_29510_transcript_1	0.0091815394741	0.005339835106	0.0	0.0	0.0	0.0	0.0	0.0	0.0	0.0	0.0	0.0	0.0	0.133602205795	0.106903297556	0.0	0.0	0.0	0.128603714437	0.0450000329553	0.0677374311492	0.0	0.0604602422567	0.0	0.0	0.0	0.0	0.0	0.0	0.0430447989173	0.0	0.0	0.0	0.354751041243	0.0	0.0	0.0	0.0	0.0	0.0	0.0	0.0792601866856	0.0	0.0	0.0	0.0	0.0	0.0	0.0
FPKM1_group_21816_transcript_1	0.0	0.0	0.0	0.0	0.0	0.0	0.0	0.0	0.0	0.0	0.0409059692005	0.0	0.0	0.0	0.0	0.482548934342	0.0	0.0	0.0	0.0	0.0	2.72196864428	1.91045850004	0.0	0.0	0.0	0.0	0.0	0.0	0.0971539299506	0.344176919977	0.0	0.0	0.0	0.388938286471	0.0	0.0	0.0	0.0	0.0	0.0	0.0	0.0	0.0	0.0	0.0	0.0	0.0	0.0
FPKM1_group_7534_transcript_1	0.0609196383738	0.0369703075026	0.0	0.0	0.0	0.0	0.0	0.0	0.0	0.0	0.0	0.0	0.0	0.0	0.0379561109095	0.0	0.0	0.0	0.0	0.0	0.0	0.0	0.0	0.0	0.0	0.0	0.0	0.0	0.0	0.0	0.175960837576	0.0	0.0	0.0	0.397690273116	0.0	0.0	0.0	0.0	0.11789667547	0.0691593779844	0.0	0.0	0.0821428608977	0.0	0.0	0.0	0.319222769539	0.344805639665
FPKM1_group_7534_transcript_2	0.0856253312221	0.0504379213888	0.0	0.0	0.0673865928634	0.0	0.0	0.0408243141326	0.0	0.0	0.0124050136177	0.0	0.0	0.0	0.0168857071091	0.0731681245878	0.0	0.0	0.0	0.0308008768012	0.0	0.0	0.0	0.0	0.0	0.0	0.0	0.0	0.0	0.0	0.0	0.0	0.0	0.0	0.0	0.0	0.0	0.0	0.100491222298	0.209796913689	0.246137967776	0.0	0.0	0.0	0.0	0.0	0.0	0.262989037905	0.255658746441
FPKM1_group_18194_transcript_1	0.10484198109	0.0479527511041	0.153148026072	0.0	0.0	0.0	0.0	0.0923477540705	0.0	0.0	0.0561221992896	0.18813204541	0.102832544612	0.103428760767	0.165519356843	0.0	0.0	0.0	0.049779577871	0.0696739640685	0.0	0.0	0.0	0.0	0.262773596208	0.0	0.178231392642	0.0	0.464065117617	0.0666466572608	0.236102041723	0.0	0.253825888684	0.0	0.0	0.0	0.0	0.638286619871	0.0	0.0	0.0	0.0	0.113122325608	0.0	0.136347052596	0.0	0.0	0.594901531396	0.244179490328
FPKM1_group_20797_transcript_1	0.0	0.0	0.0	0.0	0.0	0.0	0.0	0.0	0.0	0.0	0.112789274301	0.0	0.0	0.0	0.0	0.0	0.0	2.29143968334	0.0	0.0	0.0	0.0	0.0	0.0	0.0	0.0	0.0	0.0	0.0	0.0	0.0	0.0	0.0	0.0	0.0	0.0	0.0	0.733011541267	0.0	0.0	0.0	0.0	0.0	0.0	0.0	0.0	0.0	0.0	0.0
FPKM1_group_18124_transcript_1	0.0	0.0061122041124	0.0	0.0	0.0	0.0	0.0	0.0	0.0	0.0	0.0	0.0	0.0	0.0	0.0	0.0	0.0	0.0	0.0	0.0	0.0	0.0	0.0	0.0	0.0	0.0	0.0	0.0	0.0	0.0	0.0	0.0	0.0	0.0	0.0	0.0	0.0	0.0	0.0	0.0	0.0	0.0	0.0	0.0	0.0	0.0	0.0	0.0	0.0
FPKM1_group_17268_transcript_1	0.0542073258162	0.0360298347678	0.222467658925	0.0	0.0	0.0	0.0	0.402441791423	0.0	0.0	0.0815248789681	0.0	0.149377801647	0.150243884061	0.0184952803598	0.0	0.0	0.225854820463	0.0	0.101210600436	0.0	0.0	0.0	0.0	0.0	0.0	0.0	0.0	0.674115644539	0.0968130389683	0.0	0.0	0.0	0.0	0.775147181459	0.0	0.0	0.0	0.0	0.0	0.0	0.0	0.0	0.0	0.0	0.0	0.0	0.0	0.11201142271
FPKM1_group_6713_transcript_1	0.0	0.00438824910634	0.0	0.0	0.0	0.0	0.0	0.0	0.0	0.0	0.0	0.0	0.0	0.0	0.0	0.0	0.0	0.0	0.0	0.0	0.0	0.0	0.0	0.0	0.0	0.0	0.0	0.0	0.0	0.0	0.0	0.0	0.0	0.0	0.0	0.0	0.0	0.0	0.0	0.0	0.0	0.0	0.0	0.0	0.0	0.0	0.0	0.0	0.0
FPKM1_group_16469_transcript_1	0.0381905632702	0.0224448151013	0.0	0.106670273453	0.0	0.0	0.0	0.0	0.0	0.0	0.0317412438605	0.0	0.0	0.0	0.0	0.0	0.0	0.0	0.0	0.0	0.0	0.153609358167	0.0	0.0	0.0	0.0	0.0	0.0	0.0	0.301548809901	0.0	0.0	0.0	0.0	0.0	0.0	0.0	0.0	0.25713122864	0.0	0.0	0.0	0.0	0.124673112647	0.0	0.155666895161	0.0	0.0538337123493	0.0145370015812
FPKM1_group_6770_transcript_1	0.252904417619	0.362940719059	0.0968728537719	0.357903621854	0.289262998701	0.40383108732	0.0	0.350484065869	0.352248586708	0.587384453053	0.0887493907789	0.0238003565469	0.0	0.0	0.0644297008716	0.0	0.121550765209	0.131130377045	0.0629755393082	0.308502899726	0.0	0.0429495989986	0.0	0.0	0.166215842368	0.548299561121	0.563695924779	0.0	0.733853929311	0.0843138765652	0.448034737694	0.546275668801	0.0	0.347433792875	0.337535441888	0.0	0.296625220268	0.0576777606955	0.575156789502	0.250158912236	0.528284660402	0.698627986233	0.71554840033	0.278871561367	0.603718500263	0.609348488009	0.0	0.0	0.0162583424865
FPKM1_group_10641_transcript_2	0.00290778992238	0.00360773049059	0.0	0.0	0.0	0.0	0.0	0.0	0.0	0.126628170133	0.0153060543517	0.14366447104	0.168271436638	0.67698825229	0.881998251152	0.451396236341	0.104815514927	0.282690486745	0.434439952329	1.17812339243	0.686477365481	0.0	0.0	0.0	0.401326946936	0.394007534863	0.340259931407	0.764482235341	1.26563213896	0.836112609272	0.0	0.0	0.0	0.0	0.0	0.0	0.0	0.0	0.0	0.0	0.0	0.0669377861205	0.0	0.0	0.520597837183	0.0750646688127	0.0	0.103837358207	0.0
FPKM1_group_28528_transcript_2	0.404910569961	0.139549303404	0.0	0.0	0.0	0.0	0.244674815832	0.0	0.174063193658	0.0	0.0526264790621	0.0	0.0	0.0	0.0	0.0	0.0	0.0	0.0	0.0	0.0983458513401	0.0318352350448	0.0877803290748	0.0	0.0	0.0	0.0	0.0	0.0	0.0624953932185	0.0	0.0	0.0	0.0	0.0	0.0	0.0732884887374	0.0	0.0	0.074169426074	0.087017065618	0.0	0.106076201136	0.0	0.0	0.0	0.0	0.200824743464	2.13303745511
FPKM1_group_28528_transcript_1	0.306529520984	0.107574792378	0.0	0.0	0.0	0.209767814802	0.0	0.0910285004409	0.0	0.0	0.0553204535855	0.0	0.0	0.0	0.0	0.0	0.0	0.0510862093904	0.0490684410443	0.0	0.0	0.0669297917729	0.0	0.0	0.0	0.0	0.0	0.0	0.0	0.131389124314	0.0	0.0	0.0	0.0	0.0	0.0	0.0770401613751	0.0	0.0	0.0	0.0	0.0	0.0	0.0	0.0	0.0	0.258652639499	0.633315173138	1.48215114693
FPKM1_group_10641_transcript_1	0.0032623984495	0.0	0.0	0.0	0.0	0.0	0.0	0.0	0.0	0.0	0.0	0.069079083636	0.0	0.379773897626	0.981767210232	0.607733469415	0.0	0.0	0.0	0.383747509415	0.385097058684	0.0	0.0	0.0	0.289458808417	0.0	0.327218609994	0.0	1.70397302611	0.12235794282	0.0	0.0	0.0	0.0	0.0	0.0	0.0	0.0	0.0	0.0	0.0	0.0	0.0	0.0	0.500644609974	0.0	0.0	0.0	0.0
FPKM1_group_17458_transcript_1	0.00711939532608	0.0044165603909	0.0	0.0	0.0	0.0	0.0	0.0	0.0	0.0	0.0	0.0	0.0	0.0	0.0	0.0	0.0	0.0	0.0	0.0	0.0	0.0	0.0	0.0	0.0701859798904	0.0964682964391	0.17851886263	1.12304906443	0.309875739828	0.0	0.0	0.0	0.0	0.0	0.0	0.0	0.0	0.0	0.0	0.0	0.0	0.0	0.0	0.0	0.0	0.0	0.0	0.0	0.0
FPKM1_group_30334_transcript_1	0.0	0.0	0.0	0.0	0.0	0.0	0.0	0.0	0.0	0.0	0.0	4.81481212943	3.09619443414	3.89268245067	2.58765786125	6.2292680615	0.0	0.0	11.8031904548	0.0	1.18417345545	0.0	0.0	0.0	0.0	0.0	0.0	0.0	0.0	0.0	0.0	0.0	0.0	0.0	0.0	0.0	0.0	0.0	0.0	0.0	0.0	0.0	0.0	0.0	0.0	0.0	0.0	0.0	0.0
FPKM1_group_5718_transcript_1	0.00217332599812	0.00808941637328	0.0	0.0	0.0	0.0	0.0	0.0	0.0	0.0	0.0	0.0	0.0	0.0	0.015572097201	0.0	0.0	0.0	0.0608825560963	0.0	0.0	0.0	0.0	0.0	0.0	0.0	0.0	0.0	0.0	0.0815117167089	0.0	0.0	0.0	0.0	0.0	0.0	0.0	0.0	0.0	0.0	0.0	0.150090929588	0.0	0.0	0.0	0.0	0.0	0.11641440898	0.235769981332
FPKM1_group_19839_transcript_1	0.00287933796619	0.00803796705193	0.0	0.0	0.0	0.0	0.0	0.0	0.0	0.0	0.0	0.0	0.0	0.0	0.0	0.804562998159	0.311369768413	0.0839773305047	0.0	0.112896364479	0.0	0.0	0.0	0.0	0.170314315194	0.58522841284	1.37178878133	1.36260356154	0.0	0.0	0.0	0.0	0.822574699923	0.0	0.0	0.0	0.0	0.0	0.0	0.0	0.0	0.0	0.0	0.0	0.0	0.0	0.0	0.0	0.0
FPKM1_group_1352_transcript_1	0.00353687908828	0.0	0.0	0.0	0.0	0.0	0.0	0.0	0.0	0.0	0.0	0.0	0.0	0.0	0.0	0.0	0.0	0.0	0.0	0.0	0.0	0.0	0.0	0.0	0.0	0.0	0.0	0.0	0.0	0.0	0.0	0.0	0.0	0.0	0.0	0.0	0.0	0.0	0.0	0.0	0.0	0.0	0.0	0.0	0.0	0.0	0.0	0.0	0.0255795316284
FPKM1_group_1352_transcript_2	0.0144072626754	0.00167580626827	0.0	0.0	0.0	0.0	0.0	0.0	0.0	0.0	0.0	0.038133007001	0.0	0.209642628922	0.012903683972	0.0	0.0	0.0	0.0	0.0	0.0	0.0	0.0	0.0	0.0532623103207	0.0	0.0	0.0	0.0	0.0	0.0	0.0	0.0	0.0	0.0	0.0	0.0	0.0	0.0	0.0	0.0	0.0	0.0	0.0	0.0	0.0	0.0	0.0	0.0390737521081
FPKM1_group_20591_transcript_1	0.0495957876649	0.0215369349399	0.0	0.0	0.0	0.0	0.0	0.0	0.0	0.0	0.104425125869	0.140020974022	0.0	0.384894444561	0.0473811676634	0.0	0.0	0.0	0.0	0.0	0.0	0.0	0.0	0.0	0.0	0.0	0.0	0.0	0.0	0.0	0.0	0.0	0.0	0.0	0.496442576889	0.0	0.0	0.0	0.0	0.0	0.0	0.0	0.0	0.0	0.0	0.0	0.244121592337	0.0442767162244	0.0717376527467
FPKM1_group_23148_transcript_1	0.0	0.0	0.0	0.0	0.0	0.0	0.0	0.0	0.0	0.0	0.0	0.0445066667426	0.121636209913	0.0	0.0903626554724	0.195776996219	0.0	0.183910353805	0.0	0.247243038209	0.124056266762	0.0	0.0	0.0	0.0621647250458	0.0854433482746	0.0	0.0	0.0	0.551834322119	0.0	0.0	0.0	0.0	0.0	0.0	0.0	0.0	0.0	0.0	0.0	0.0	0.0	0.0	0.0	0.0	0.0	0.0	0.0
FPKM1_group_28559_transcript_1	0.0595027893675	0.0453022187154	0.0	0.0	0.0	0.0	0.794293611688	0.0	0.0	0.0	0.0854212886247	0.0	0.0	0.314849315863	0.193792459653	0.0	0.0	0.0	0.0	0.0	0.0	0.0	0.0	0.0	0.0	0.0	0.0	0.0	0.0	0.0	0.0	0.0	0.0	0.0	0.0	0.0	0.0	0.0	0.0	0.0	0.0	0.373571909305	0.0	0.33551734727	0.0	0.0	0.0	0.0	0.0
FPKM1_group_4858_transcript_1	0.00329527816512	0.0137986601239	0.0	0.0874385668171	0.0	0.0	0.0	0.0	0.0	0.0	0.0520371567882	0.0	0.0	0.0	0.0	0.0	0.0	0.0	0.0	0.0	0.0	0.0	0.0	0.0	0.0487293477402	0.0	0.0	0.259906838353	0.0	0.0	0.0	0.0	0.0	0.0	0.494774796676	0.0	0.0	0.0	0.0	0.0	0.0	0.0	0.0	0.510978266838	0.0	0.0	0.121650737503	0.0	0.10724497919
FPKM1_group_4691_transcript_1	0.00563732452385	0.0	0.0	0.0	0.0	0.0	0.0	0.0	0.0	0.0	0.0	0.0	0.0	0.0	0.0	0.525072403651	0.0	0.0	0.0	0.0	0.0	0.0	0.0	0.0	0.0	0.0	0.0	0.0	0.0	0.0	0.0	0.0	0.0	0.0	0.0	0.0	0.0	0.0	0.0	0.0	0.0	0.0	0.0	0.0	0.0	0.0	0.0	0.0	0.0
FPKM1_group_18933_transcript_1	0.00287371425923	0.00802226789753	0.0	0.0	0.0	0.0	0.0	0.0	0.0	0.0	0.0	0.121697916874	0.16629950574	0.0	0.164723590705	0.0	0.0	0.0	0.0	0.0	0.0	0.0	0.0	0.0	0.0	0.0	0.0	0.0	0.0	0.0	0.0	0.0	0.0	0.0	0.0	0.0	0.0	0.0	0.367617303446	0.0	0.0	0.0	0.0	0.0	0.0	0.0	0.0	0.0	0.0207833694481
FPKM1_group_12075_transcript_1	0.0	0.00758522837218	0.0	0.0	0.0	0.0	0.0	0.0	0.0	0.0	0.0643617465538	0.0	0.0	0.0	0.0	0.0	0.0	0.0	0.0	0.0	0.0	0.0	0.0	0.0	0.0	0.0	0.0	0.0	0.0	0.0	0.0	0.0	0.0	0.0	0.0	0.0	0.0	0.0	0.0	0.0	0.0	0.0	0.0	0.0	0.0	0.0	0.0	0.0	0.0
FPKM1_group_25457_transcript_1	0.00678037650103	0.018928115961	0.0	0.0	0.0	0.0	0.0	0.0	0.0	0.0	0.0	0.0	0.0	0.0	0.0	0.0	0.0	0.0	0.0	0.0	0.0	0.0	0.0	0.0	0.0	0.0	0.0	0.0	0.0	0.0	0.0	0.0	0.0	0.0	0.0	0.0	0.0	0.0	0.0	0.0	0.0	0.0	0.0	0.0	0.0	0.0	0.0	0.0	0.0
FPKM1_group_35180_transcript_2	0.0564694042922	0.023354093325	0.0	0.0	0.0	0.0	0.0	0.0	0.0	0.0	0.247703523517	0.0	0.0	0.365198353581	0.517000267628	0.0	0.0	0.823479196143	0.0	0.0	0.185158607107	0.179811380882	0.82633294854	0.0	0.0	0.0	0.0	2.96925552217	0.0	0.0	0.0	0.0	0.0	0.0	0.0	0.0	0.0	0.0	0.0	0.0	0.0	0.0	0.0	0.19458575364	0.0	0.0	0.0	0.0420109567587	0.226888809327
FPKM1_group_25375_transcript_2	0.0	0.0	0.0	0.0	0.0	0.0	0.0	0.0	0.0	0.0	0.0	0.0	0.0	0.0	0.0	0.0	0.0	0.0	0.0	0.0	0.0	0.0	0.0	0.0	0.816422280151	0.112214528691	0.346096606724	0.0	0.360455832446	0.0	0.0	0.0	0.0	0.0	0.0	0.0	0.0	0.0	0.0	0.0	0.0	0.0	0.0	0.0	0.0	0.0	0.0	0.0	0.0
FPKM1_group_33682_transcript_1	0.0529259604577	0.00492494144309	0.0	0.0	0.0	0.0	0.0	0.0	0.0	0.0	0.0	0.0	0.0	0.0	0.0	0.0	0.0	0.0	0.0	0.0	0.0	0.0	0.0	0.0	0.0	0.0	0.0	0.0	0.0	0.0	0.0	0.0	0.0	0.0	0.0	0.0	0.0	0.0	0.0	0.0	0.0	0.0	0.0	0.0	0.0	0.0	0.0	0.0	0.0
FPKM1_group_3467_transcript_1	0.0122272163495	0.0012642047287	0.0	0.0	0.0	0.0	0.0	0.0	0.0	0.0	0.0429078310358	0.0	0.0	0.0	0.0389374323365	0.0	0.0	0.0	0.0	0.0	0.0	0.0	0.0	0.0	0.0	0.0	0.0	0.0	0.0	0.0	0.0	0.0	0.0	0.0	0.0	0.0	0.0	0.209141797093	0.347590137331	0.0	0.0	0.0	0.0	0.0	0.0	0.0	0.601851017118	0.0	0.176860141121
FPKM1_group_10863_transcript_1	0.0	0.0192835735377	0.0	0.0	0.0	0.0	0.0	0.0	0.0	0.0	0.21816516907	0.146266040938	0.0	0.0	0.0494944122306	0.0	0.0	0.0	0.0	0.0	0.0	0.0	0.0	0.0	0.0	0.0	0.0	0.0	0.0	0.0	0.0	0.0	0.0	0.0	0.0	0.0	0.0	0.0	0.0	0.0	0.0	0.0	0.0	0.0	0.0	0.0	0.0	0.0	0.0
FPKM1_group_4248_transcript_4	0.0	0.0139707522569	0.0	0.0	0.0	0.0	0.0	0.0	0.0	0.0	0.0	0.0	0.0	0.0	0.0	0.0	0.0	0.0	0.0	0.0	0.0	0.0	0.0	0.0	0.0	0.0	0.0	0.0	0.0	0.0	0.0	0.0	0.0	0.0	0.0	0.0	0.0	0.0	0.0	0.0	0.0	0.0	0.0	0.0	0.0	0.0	0.0	0.0	0.0
FPKM1_group_4248_transcript_1	0.0	0.0	0.0	0.0	0.0	0.0	0.0	0.0	0.0	0.0	0.0	0.0	0.0	0.0	0.0	0.0	0.0	0.0	0.0	0.0	0.0	0.0	0.0	0.0	1.90856611983	0.0	0.161815343319	1.01796845022	0.0	0.0	0.0	0.0	0.0	0.0	0.0	0.0	0.0	0.0	0.0	0.0	0.0	0.0	0.0	0.0	0.0	0.0	0.0	0.0	0.0
FPKM1_group_22306_transcript_1	0.00235038610339	0.00218711457057	0.0	0.0	0.0	0.0	0.0	0.0	0.0	0.0	0.0371159592746	0.0497678382106	0.0	0.136803536605	0.202089005849	0.0	0.0	0.0	0.0658426365451	0.0921566170107	0.0	0.0	0.0	0.0	0.0	0.0	0.0	0.0	0.0	0.0	0.0	0.0	0.0	0.0	0.0	0.0	0.0	0.0	0.0	0.0	0.0	0.0	0.0	0.0	3.06584842226	0.0	0.0	0.0629493249835	0.0339970771803
FPKM1_group_4248_transcript_3	0.00471583878437	0.0	0.0	0.0	0.0	0.0	0.0	0.0	0.0	0.0	0.14893968273	0.0	0.0	0.0	0.0	0.0	0.0	0.0	0.0	0.0	0.0	0.0	0.0	0.0	1.11577711621	0.0	0.118249673964	0.743900021313	3.07889356881	0.0	0.0	0.0	0.0	0.0	0.0	0.0	0.0	0.0	0.0	0.0	0.0	0.0	0.0	0.0	0.0	0.0	0.0	0.0	0.0
FPKM1_group_4248_transcript_2	0.00192081161974	0.00357476167409	0.0	0.0	0.0	0.0	0.0	0.0	0.0	0.0	0.0	0.0	0.0	0.0	0.0	0.0	0.0	0.0	0.0	0.0	0.0	0.0	0.0	0.0	0.113616990945	0.0	0.337150506446	0.0	1.00325304801	0.0	0.0	0.0	0.0	0.0	0.0	0.0	0.0	0.295692645237	0.0	0.0	0.0	0.0	0.0	0.0	0.0	0.0	0.0	0.0	0.0
FPKM1_group_20060_transcript_1	0.0	0.00230882583673	0.0	0.0	0.0	0.0	0.0	0.0	0.0	0.0	0.0391814342427	0.0	0.0	0.0	0.0	0.0	0.0	0.0	0.0	0.0	0.0	0.0	0.0	0.0	0.0	0.0	0.0	0.0	0.0	0.0	0.0	0.0	0.0	0.0	0.0	0.0	0.0	0.0	0.0	0.0	0.0	0.0	0.0	0.0	0.0	0.0	0.0	0.0	0.0
FPKM1_group_12690_transcript_1	0.195586207951	0.0496362678373	0.0	0.471798430016	0.381314466566	0.0	1.30542515033	0.231008883294	0.464343806648	1.1614595907	0.0	0.282368580542	0.0	0.258728138715	0.0	0.0	0.0	0.0	0.0	0.0	0.0	0.0	0.0	0.0	0.0	0.0	0.0	0.0	0.0	0.166717317861	0.0	0.0	0.0	0.0	0.0	0.0	0.0	0.0	0.0	0.395719656938	0.464266277587	0.0	0.0	0.0	0.0	0.0	0.0	0.0595260988515	0.385779522324
FPKM1_group_34525_transcript_1	0.0170097306442	0.0	0.0	0.0	0.0	0.0	0.0	0.0	0.0	0.0	0.0	1.26059345109	0.861296862097	2.22760440819	7.26688118069	0.792161256376	0.0	0.0	1.25081979772	4.25172276689	0.125490443256	0.0	0.0	0.0	0.0	0.0	0.0	0.0	0.0	0.717703598132	0.0	0.0	0.0	0.0	0.0	0.0	0.0	0.0	0.0	0.283923135361	0.222069563412	0.0	0.0	0.0	0.0	0.0	0.0	0.0	0.0
FPKM1_group_21775_transcript_1	0.114080171627	0.172842925039	0.882351848024	2.32850815609	2.13285934728	1.75154040193	0.42951861308	0.456047358074	0.458343339962	0.191075111592	0.0230960144194	0.340657389581	1.0156502617	1.27692366672	0.639245425558	0.136226538124	0.0	0.426564770258	0.204858302571	0.74549756385	0.0863214579854	0.39119997577	0.0	0.0	0.735348139209	1.07016519708	0.440086261751	5.99852581798	4.77442740292	0.438834450989	0.971632656794	0.0	0.208914349732	0.0	0.0	0.661576869129	0.0	0.0	0.0	0.0651009972399	0.0763778021279	0.0	0.0	0.0907164199377	0.22444405477	0.0	0.0	1.44933624778	0.814476696941
FPKM1_group_24554_transcript_1	0.0627316228991	0.0265335992476	0.0	0.0	0.0	0.0	0.0	0.0	0.0	0.0	0.0	0.0	0.0	0.0	0.0	0.0	0.0	0.0	0.0	0.0	0.0	0.0	0.0	0.0	0.0	0.0	0.0	0.0	0.0	0.213889272139	0.0	0.0	0.0	0.0	0.0	0.0	0.0	0.0	0.0	0.0	0.0	0.0	0.0	0.0	0.0	0.0	0.0	0.0	0.0
FPKM1_group_18498_transcript_1	0.0	0.0	0.0	0.0	0.0	0.0	0.0	0.0	0.0	0.0	0.0790292194079	0.0	0.0	0.0	0.0	0.0	0.0	0.0	0.0	0.0	0.0	0.0	0.0	0.0	0.0	0.0	0.0	0.0	0.0	0.0	0.0	0.0	0.0	0.0	0.0	0.0	0.0	0.0	0.0	0.0	0.0	0.0	0.0	0.310410606998	0.0	0.0	0.0	0.0	0.0
FPKM1_group_5684_transcript_1	0.00684344977081	0.00636806381943	0.0	0.0	0.0	0.0	0.0	0.0	0.0	0.0	0.108067862818	0.144905426604	0.0	0.398320994952	0.343237993655	0.0	0.0	3.39307474463	0.0	0.268325777901	0.403904124341	0.0	0.0	0.0	0.0	0.0	0.0	0.0	0.0	0.0	0.0	0.0	0.0	0.0	0.0	0.0	0.0	0.0	0.0	0.0	0.0	0.472611903865	0.0	0.848936915882	1.05018939115	0.0	0.0	0.0	0.0
FPKM1_group_31139_transcript_1	0.120998495125	0.0180149173839	0.0	0.0	0.0	0.0	0.0	0.0	0.0	0.0	0.0764295740326	0.0	0.0	0.0	0.0	0.0	0.0	0.0	0.0	0.0	0.0	0.0924687912651	0.0	0.0	0.0	0.0	0.0	0.0	0.0	0.0	0.0	0.0	0.0	0.0	0.0	0.0	0.0	0.0	0.0	0.0	0.0	0.0	0.0	0.0	0.0	0.0	0.0	0.0	0.0
FPKM1_group_23551_transcript_1	0.0551223115545	0.0039456303204	0.0	0.0	0.0	0.0	0.0	0.0	0.0	0.0	0.0	0.0	0.0	0.0	0.0	0.0	0.0	0.0	0.0	0.0	0.0	0.0	0.0	0.0	0.0	0.0	0.0	0.0	0.0	0.0	0.0	0.0	0.0	0.0	0.0	0.0	0.0	0.0	0.0	0.0	0.0	0.0	0.0	0.0	0.0	0.0	0.0	0.0567813795961	0.367991417548
FPKM1_group_13189_transcript_1	0.0474626355072	0.0386449034203	0.0	0.944548066545	1.0178636164	0.710503888846	0.8711607354	0.308322340203	0.61974919355	0.775086944603	0.0936878649432	0.0	0.0	0.0	0.0850186274606	0.0	0.0	0.0	0.0	0.0	0.0	0.0	0.0	0.0	0.0	0.0	0.0	0.0	0.0	0.0	0.0	0.0	0.0	0.0	0.0	0.0	0.0	0.0	0.0	0.0	0.0	0.0	0.0	0.0	0.0	0.0	0.0	0.0	0.0858152028825
FPKM1_group_35180_transcript_4	0.0440243973445	0.0258733931561	0.0	0.122964787666	0.0	0.0	0.0	0.120415654127	0.0	0.0	0.146359625234	0.0490624672753	0.0	0.0	0.348643316389	0.0	0.0	0.202735823092	0.129818867645	0.181700920468	0.0	0.442685236923	0.366189120818	0.0	0.205584130073	0.0	0.116201254415	1.09652034638	1.21022336185	0.173806085707	0.615724379675	0.0	0.0	0.0	0.0	0.0	0.0	0.11889793504	0.0	0.0	0.0	0.0	0.147504386777	0.0	0.0	0.0	0.0	0.0310285649131	0.184333758633
FPKM1_group_27472_transcript_1	0.0528913683267	0.0357943456517	0.0	0.0	0.0	0.0	0.0	0.0	0.0	0.0	0.0	0.509063181697	0.0	0.55973211709	1.03355978481	0.447855873703	0.0	0.0	0.269395362596	0.0	0.0	0.0	0.0	0.0	0.0	0.0	0.0	0.0	0.0	0.180338013764	0.0	0.0	0.0	0.0	0.0	0.0	0.0	0.0	0.0	0.85609938854	0.502196529024	0.0	0.0	0.0	0.0	0.0	0.0	0.0643893422217	0.0
FPKM1_group_27472_transcript_2	0.0544941370639	0.0078013317446	0.0	0.0	0.0	0.0	0.0	0.0	0.0	0.0	0.0	0.355038936978	0.485158672016	0.731957383886	1.77206916952	0.0	0.0	0.0	0.234857495597	0.493077284177	0.0	0.0	0.0	0.0	0.0	0.0	0.0	0.0	0.0	0.0	0.0	0.0	0.0	0.0	0.0	0.0	0.0	0.0	0.0	0.0	0.0	0.0	0.0	0.0	0.0	0.0	0.0	0.0	0.0
FPKM1_group_27472_transcript_3	0.0691995711212	0.0190010847966	0.0	0.0	0.0	0.0	0.0	0.0	0.0	0.0	0.0	0.456390645857	0.590831243214	0.924399533389	1.0973105811	0.211324436936	0.245350735018	0.0	0.349570081148	0.177918403234	0.0	0.0216734869272	0.0	0.0	0.0	0.0	0.0	0.0	0.0	0.0425469793461	0.0	0.0	0.0	0.0	0.0	0.0	0.0	0.0	0.725597761621	0.151484047548	0.177724137874	0.0	0.0	0.0	0.0	0.0	0.0	0.0	0.0
FPKM1_group_31802_transcript_1	0.0119136979816	0.0166291545082	0.0	0.0	0.0	0.0	0.0	0.0	0.0	0.0	0.0	0.0	0.0	0.0	0.08536283243	0.0	0.0	0.0	0.0	0.0	0.0	0.0	0.0	0.0	0.0	0.0	0.0	0.0	0.0	0.0	0.0	0.0	0.0	0.0	0.0	0.0	0.0	0.0	0.0	0.0	0.0	0.0	0.0	0.0	0.0	0.0	0.0	0.0797697923881	0.0
FPKM1_group_18328_transcript_1	0.149870943829	0.0933775877154	0.0	0.0691608858881	0.0	0.156071713405	0.0	0.0	0.0	0.0	0.020579796728	0.165569530841	0.0754166049059	0.455123191752	0.616290918633	0.121385205804	0.0	0.0	0.0365079632216	0.102196709032	0.307668332093	0.0	0.0	0.0	0.154172923054	0.0	0.0	1.02788665478	0.340341822309	0.293268904581	0.346310877851	0.0	0.0	0.40282624878	0.0	0.0	0.0	0.0	0.333427917386	0.0	0.0	0.180002762322	0.0	0.323332926332	0.0999958897689	0.0	0.0	0.0174518500619	0.0188504608635
FPKM1_group_10995_transcript_1	0.0	0.0	0.0	0.0	0.0	0.0	0.0	0.0	0.0	0.0	0.0	0.0	0.450504481157	0.22655823787	0.0557794169582	0.0	0.0	0.0	0.218081960197	0.305238318776	0.229733827337	0.0	0.0	0.0	0.690719167175	0.474685268192	0.292808716483	0.0	1.52478538646	1.60586707495	0.0	0.0	0.0	0.0	0.0	0.0	0.0	0.0	0.0	0.0	0.0	0.0	0.0	0.0	0.0	0.0	0.0	0.0	0.0
FPKM1_group_35227_transcript_1	0.0454117808865	0.0	0.0	0.0	0.0	0.0	0.0	0.0	0.0	0.0	0.0	0.0	0.0	0.0	0.0	0.0	0.0	0.0	0.0	0.0	0.0	0.0	0.0	0.0	0.0	0.0	0.0	0.0	0.0	0.0	0.0	0.0	0.0	0.0	0.0	0.0	0.0	0.0	0.0	0.0	0.0	0.0	0.0	0.281668884127	0.0	0.0	0.0	0.0	0.0
FPKM1_group_12517_transcript_4	0.0	0.0	0.0	0.0	0.0	0.0	0.0	0.0	0.0	0.0	0.0375356874086	0.0	0.0	0.0	0.0	0.0	0.0	0.0	0.0	0.0	0.0	0.0	0.0	0.0	0.0	0.0	0.0	0.0	0.0	0.0	0.0	0.0	0.0	0.0	0.0	0.0	0.0	0.0	1.82442706977	2.22184760531	2.11019898545	0.0	0.0	0.0	0.0	0.0	0.0	0.159152978351	0.0
FPKM1_group_9427_transcript_1	0.0728386980556	0.0203336691264	0.0	0.0	0.0	0.0	0.0	0.0	0.0	0.0	0.0	0.0	0.0	0.0	0.0	0.0	0.0	0.0	0.0	0.0	0.0	0.0	0.0	0.0	0.0	0.0	0.0	0.0	0.0	0.0	0.0	0.0	0.0	0.0	0.0	0.0	0.0	0.0	0.0	0.0	0.0	0.0	0.0	0.0	0.0	0.0	0.0	0.0	0.0
FPKM1_group_12517_transcript_3	0.0	0.00418695327577	0.0	0.0	0.0	0.0	0.0	0.0	0.0	0.0	0.0710537935961	0.0	0.0	0.0	0.0	0.0	0.0	0.0	0.0	0.0	0.0	0.0	0.0	0.0	0.0	0.0	0.0	0.0	0.0	0.0	0.0	0.0	0.0	0.0	0.0	0.0	0.0	0.0	0.0	1.40196092527	1.40983612735	0.0	0.0	0.0	0.0	0.0	0.0	0.120508493699	0.0
FPKM1_group_12517_transcript_1	0.0	0.0	0.0	0.0	0.0	0.0	0.0	0.0	0.0	0.0	0.0	0.0	0.0	0.0	0.0	0.0	0.0	0.0	0.0	0.0	0.0	0.0	0.0	0.0	0.0	0.0	0.0	0.0	0.0	0.0	0.0	0.0	0.0	0.0	0.0	0.0	0.0	0.0	0.736673422171	1.53796328509	1.35327714377	0.0	0.0	0.0	0.0	0.0	0.0	0.115674004226	0.0
FPKM1_group_3165_transcript_2	0.0507359207146	0.12274991983	0.0	0.0	0.0	0.0	0.0	0.0	0.0	0.0	0.0	0.0	0.0	0.0	0.0727055848628	0.0	0.0	0.0	0.0	0.0	0.0	0.0	0.0	0.0	0.0	0.0	0.0	0.0	0.0	0.380575394565	0.0	0.0	0.0	0.0	0.0	0.0	0.0	0.0	0.0	0.0	0.0	0.0	0.0	0.0	0.0	0.0	0.374600374448	0.0679418576547	0.0366933970946
FPKM1_group_3165_transcript_1	0.0162879155062	0.101043079054	0.0	0.0	0.0	0.0	0.0	0.0	0.0	0.0	0.0	0.0	0.0	0.0	0.155606048784	0.0	0.0	0.0	0.0	0.0	0.0	0.0	0.0	0.0	0.0	0.0	0.0	0.0	0.0	0.610886703453	0.0	0.0	0.0	0.0	0.0	0.0	0.0	0.0	0.0	0.0	0.0	0.0	0.0	0.336755418662	0.0	0.0	0.80172773867	0.145410617859	0.0392659968909
FPKM1_group_24054_transcript_1	0.0	0.00348380081725	0.0	0.0	0.0	0.0	0.0	0.0	0.0	0.0	0.0	0.0	0.0	0.0	0.0	0.0	0.0	0.0	0.0	0.0	0.0	0.0	0.0	0.0	0.0	0.0	0.0	0.0	0.0	0.0	0.0	0.0	0.0	0.0	0.0	0.0	0.0	0.768449758275	0.0	0.0	0.0	0.0	0.0	0.0	0.0	0.0	0.0	0.0	0.0
FPKM1_group_27748_transcript_1	0.00626102851372	0.0174783028235	0.0	0.0	0.0	0.0	0.0	0.0	0.0	0.0	0.0	0.0	0.0	0.0	0.0	0.0	0.0	0.0	0.0	0.0	0.0	0.239238404635	0.989489751996	0.0	0.0	0.0	0.0	0.0	0.0	0.0	0.831882938498	0.0	0.0	0.0	3.76028845474	0.0	0.0	0.0	0.0	0.0	0.0	0.0	0.0	0.388343482797	0.0	0.0	0.0	0.251529430466	0.316968494051
FPKM1_group_27748_transcript_2	0.0132433996465	0.00862640508393	0.0	0.0	0.0	0.0	0.0	0.0	0.0	0.0	0.0209132227776	0.0	0.0	0.0	0.00948902772737	0.0	0.0	0.0	0.0	0.0	0.0	0.455435846807	2.37204413995	0.123494615213	0.0	0.0	0.0	0.0	0.0	0.0496700559963	0.87980418788	0.643631728587	0.567509907733	0.0	0.198845136558	0.0	0.0	0.815483586864	0.0	0.0	0.0	0.0	0.0843071877617	0.492857165386	0.101615985193	0.0	0.0	0.177345983077	0.134091082092
FPKM1_group_8749_transcript_5	0.0860433743114	0.040033149742	0.0	0.0	0.0	0.0	0.0	0.0	0.0	0.0	0.0	0.0	0.0	0.0	0.0411006230219	0.0	0.0	0.167299867009	0.0803459853357	0.112456222707	0.0	0.0	0.0	0.0	0.0	0.0	0.0	0.0	0.0	0.107570043298	0.0	0.0	0.0	0.0	0.0	0.0	0.0	0.294347714427	0.0	0.0	0.0	0.0	0.0	0.0	0.0	0.0	0.0	0.0	0.0
FPKM1_group_8749_transcript_4	0.0783911561861	0.0280560188766	0.0	0.0	0.0	0.0	0.0	0.0	0.0	0.0	0.0	0.0	0.0	0.0	0.0432061877259	0.0	0.0	0.0	0.1689241413	0.0	0.0	0.0	0.0	0.0	0.0	0.0	0.0	0.0	0.0	0.0	0.0	0.0	0.0	0.0	0.0	0.0	0.0	0.0	0.0	0.0	0.0	0.0	0.0	0.0	0.0	0.0	0.0	0.0	0.174444018974
FPKM1_group_8749_transcript_1	0.102651746562	0.0254722552777	0.0	0.0	0.0	0.0	0.0	0.0	0.0	0.0	0.0	0.144905426604	0.396024869483	0.0	0.0980679981871	0.0	0.0	0.399185264074	0.0	0.0	0.0	0.0	0.0	0.0	0.0	0.0	0.0	0.0	0.0	0.0	0.0	0.0	0.0	0.0	0.0	0.0	0.0	1.05349100582	0.0	0.0	0.0	0.0	0.0	0.0	0.0	0.0	0.0	0.0	0.0989868386738
FPKM1_group_26790_transcript_1	0.895117503286	0.378087136392	0.0	0.0	0.0	0.0	0.0	0.0	0.0	0.0	0.0194431719715	0.208566806493	0.0	0.429986680743	0.220550414333	0.229362171302	0.133146403062	0.0359099714543	0.0689832476606	0.241380929911	0.0	0.0705703243797	0.0	0.0	0.109243449871	0.100100993795	0.123494220173	0.0	0.160772350371	0.184714417446	0.163592042299	1.1967779924	0.5276179979	0.0	0.924338689187	0.0	0.0	0.0631800742682	0.0	0.0	0.0	0.0	0.0783809921366	0.0763688020563	0.18894620845	0.09535411486	0.0	0.0	0.0623327164034
FPKM1_group_8749_transcript_3	0.103252049174	0.0180149173839	0.0	0.0	0.0	0.0	0.0	0.0	0.0	0.0	0.0	0.136643275087	0.0	0.0	0.231191004498	0.0	0.0	0.188212350386	0.0	0.0	0.0	0.123291721687	0.0	0.0	0.0	0.0	0.0	0.0	0.0	0.0	0.0	0.0	0.0	0.0	0.0	0.0	0.0	0.0	0.0	0.0	0.0	0.0	0.0	0.0	0.0	0.0	0.0	0.0	0.0466714261291
FPKM1_group_8749_transcript_2	0.0774390368802	0.0288238678143	0.0	0.0	0.0	0.0	0.0	0.0	0.0	0.0	0.0	0.0	0.0	0.0	0.0369905607197	0.0	0.0	0.0	0.144622773604	0.0	0.0	0.0	0.0	0.0	0.0	0.0	0.0	0.0	0.0	0.0	0.0	0.0	0.0	0.0	0.0	0.0	0.0	0.0	0.0	0.0	0.0	0.0	0.0	0.0	0.0	0.0	0.0	0.207401460209	0.0
FPKM1_group_15536_transcript_1	0.0131761943348	0.0204348316594	0.0	0.0	0.0	0.0	0.0	0.0	0.0	0.0	0.0693569865848	0.0	0.0	0.0	0.0314695815078	0.0	0.0	0.0	0.246074570013	0.0	0.0	0.16782395549	0.0	0.0	0.0	0.0	0.0	0.0	0.0	0.164726663319	0.0	0.0	0.0	0.0	0.0	0.0	0.0	0.0	0.0	0.390994646109	0.458722799646	0.0	0.279597867472	0.0	0.0	0.0	0.0	0.117630678924	0.0317644333058
FPKM1_group_1533_transcript_1	0.0	0.0	0.0	0.0	0.0	0.0	0.0	0.0	0.0	0.0	0.0	0.0	0.0	0.0	0.0	0.0	0.0	0.0	0.0	0.0	0.0	0.0	0.0	0.0	0.0	0.0	0.0	0.0	0.0	0.0	0.0	0.0	0.0	0.0	0.0	0.0	0.0	0.0	0.0	0.0	0.0	0.0	0.0	0.0	0.0	0.0	0.0	0.0	0.0
FPKM1_group_4234_transcript_1	0.0	0.0131017580974	0.0	0.0	0.0	0.0	0.0	0.0	0.0	0.0	0.0	0.0	0.0	0.0	0.0	0.0	0.0	0.0	0.197212873097	0.0	0.0	0.0	0.0	0.0	0.0	0.0	0.0	0.0	0.459624303095	0.132017780411	0.0	0.0	0.0	0.0	0.0	0.0	0.0	0.0	0.45028722336	0.0	0.0	0.0	0.0	0.0	0.0	0.0	0.0	0.047136695502	0.0
FPKM1_group_5605_transcript_2	0.0	0.00179205984447	0.0	0.0	0.0	0.0	0.0	0.0	0.0	0.0	0.0608235353558	0.0	0.0	0.0	0.0	0.0	0.0	0.0	0.0	0.0	0.0	0.0367938645872	0.0	0.0	0.0	0.0	0.0	0.0	0.0	0.0	0.0	0.0	0.0	0.0	0.0	0.0	0.0	0.0	0.0	0.0	0.0	0.0	0.0	0.0	0.0	0.0	0.0	0.0	0.0
FPKM1_group_2653_transcript_1	0.0666836150913	0.0140116024097	0.0	0.0	0.0	0.0	0.0	0.0	0.0	0.0	0.0	0.0	0.0	0.0	0.0	0.0	0.0	0.0	0.0	0.0	0.0	0.0	0.0	0.0	0.0	0.0	0.0	0.0	0.0	0.0	0.0	0.0	0.0	0.0	0.0	0.0	0.0	0.0	0.0	0.0	0.0	0.0	0.0	0.0	0.0	0.0	0.0	0.0	0.0
FPKM1_group_25663_transcript_1	0.0148246015186	0.0103460986487	0.0	0.196681713269	0.317922137111	0.0	0.0	2.88906575707	0.0	0.0	0.117050833783	0.0	0.0	0.0	0.0	0.0	0.0	0.0	0.0	0.0	0.0	0.0	0.0	0.0	0.0	0.0	0.0	0.0	0.0	0.27800217739	0.0	0.0	0.0	0.0	0.0	0.0	0.0	0.0	0.0	0.0	0.0	0.0	0.0	0.0	0.0	0.0	0.0	0.0	0.107214963803
FPKM1_group_34631_transcript_1	0.0106928902669	0.0159201595486	0.0	0.0	0.18345216342	0.0	0.0	0.0	0.0	0.0	0.0337712071307	0.0	0.0	0.0	0.0153231247167	0.0	0.0	0.0	0.0599091431355	0.0	0.0	0.0	0.0	0.0	0.0	0.0	0.0	0.0	0.0	0.0	0.0	0.0	0.0	0.0	0.0	0.0	0.0	0.0	0.0	0.0	0.0	0.0	0.0	0.0	0.0	0.16562233613	0.0	0.028638283023	0.232000403142
FPKM1_group_16824_transcript_1	0.0262739589415	0.0110019674023	0.56610073923	0.209149929021	0.450768172976	0.314651722203	0.192899877124	1.16061338062	0.274460357144	0.343252789753	0.0829806803782	0.0	0.0760226311953	0.0	0.0094127766117	0.0	0.0	0.0	0.0	0.0	0.0	0.0	0.0	0.0	0.0	0.0	0.0	0.0	0.0	0.0492709216178	0.0	0.0	0.0	0.0	0.0	0.0	0.0	0.0674108828129	0.0	0.0	0.0	0.0	0.0	0.0	0.0	0.0	0.0969947398123	0.0351841762854	0.152015502249
FPKM1_group_33208_transcript_1	0.0308673084068	0.0143615425298	0.0	0.0	0.0	0.0	0.755412106221	3.20827721834	0.537404895106	0.0	0.0812398269437	0.0	0.0	0.0	0.0	0.0	0.0	0.0	0.0	0.0	0.0	0.0	0.0	0.0	0.0	0.0	0.0	0.0	0.0	0.0	0.0	0.0	0.0	0.0	0.0	0.0	0.0	0.263986673953	0.0	0.0	0.0	0.0	0.0	0.0	0.0	0.0	0.379839540524	0.0	0.0372065914596
FPKM1_group_17077_transcript_1	0.0572911812671	0.0315021918147	0.22443639927	0.0	0.22338953705	0.311867193688	0.764771194263	0.541337630941	0.544063008851	0.68043030889	0.0	0.055141003044	0.30139945819	0.30314695191	0.0559768662218	0.0	0.0	0.0	0.0729513105791	0.0	0.0	0.0	0.0	0.0	0.0	0.0	0.0	0.0	0.0	0.0	0.0	0.0	0.0	0.0	0.0	0.0	0.0	0.0	0.333132848433	0.579571709941	0.407979127119	0.0	0.0	0.1615233955	0.0	0.0	0.0	0.104618435681	0.0376675580794
FPKM1_group_27177_transcript_1	0.0713710526471	0.00510870791484	0.0	0.291353134954	0.0	0.0	0.0	0.0	0.0	0.717244635304	0.0	0.0	0.0	0.0	0.0	0.0	0.0	0.0	0.0	0.0	0.0	0.0	0.0	0.0	0.0	0.0	0.0	0.0	0.0	0.0	0.0	0.0	0.0	0.0	0.0	0.0	0.0	1.69030273322	0.0	0.0	0.0	0.0	0.0	0.0	0.0	0.0	0.0	0.0735191743278	0.0
FPKM1_group_9416_transcript_1	0.0106618963821	0.00661417256608	0.0	0.0	0.0	0.0	0.0	0.0	0.0	0.0	0.0561221992896	0.0	0.0	0.0	0.0	0.0	0.0	0.0	0.0	0.0	0.0	0.0	0.0	0.0	0.0	0.0	0.0	0.0	0.0	0.0	0.0	0.0	0.0	0.0	0.0	0.0	0.0	0.0	1.36391347366	0.316384556634	0.371188738844	0.0	0.0	0.0	0.0	0.0	0.0	0.0	0.0
FPKM1_group_9026_transcript_2	0.0592659529188	0.0287733881859	0.0	0.0	0.0	0.0	0.0	0.0	0.0	0.0	0.0	0.0	0.0	0.0	0.0184628893259	0.480013650974	0.0	0.0	0.0	0.0	0.0	0.0492303196928	0.0	0.0	0.0	0.0	0.0	0.0	0.0	0.0	0.0	0.0	0.0	0.0	0.0	1.1655802633	0.0	0.0	0.0	0.0	0.0	0.0	0.0	0.0	0.0	0.0	0.0	0.0345063725391	0.0186358759325
FPKM1_group_9026_transcript_3	0.0519618816241	0.0101794328712	0.0	0.0	0.0	0.0	0.0	0.142126283216	0.0	0.0	0.0431869712006	0.0	0.0	0.0	0.0	0.0	0.0	0.0	0.0	0.0	0.0	0.0	0.0	0.0	0.0	0.0	0.0	0.0	0.714211742355	0.0	0.363368941537	0.0	0.0	0.0	0.0	0.0	0.0	0.0	0.0	0.0	0.0	0.0	0.0	0.0	0.0	0.0	0.0	0.109868803271	0.0593369060823
FPKM1_group_9026_transcript_1	0.0310846838181	0.0216940202299	0.0	0.0	0.0	0.0	0.0	0.0	0.0	0.0	0.0	0.0	0.0	0.0	0.0371208091729	0.0	0.0	0.0	0.0	1.32037068527	0.0	0.0	0.0	0.0	0.0	0.0	0.0	0.0	0.0	0.0971539299506	0.0	1.25893459588	0.0	0.0	0.0	0.0	0.0	0.0	0.0	0.0	0.0	0.0	0.0	0.0	0.0	0.0	0.0	0.0693772490136	0.0
FPKM1_group_3982_transcript_1	0.0406287649115	0.0	0.0	0.0	0.2489449476	0.0	0.0	0.0	0.0	0.0	0.0458275946862	0.0614490467847	0.0	0.168913242435	0.124761062782	0.0	0.0	0.423199367731	0.0812968253988	0.0	0.0	0.0	0.15287974472	0.0	0.0	0.0	0.0	0.0	0.0	0.0	0.0	0.0	0.0	0.0	0.0	0.0	0.0	0.297831119331	0.37124272064	0.258349519619	0.303100863671	0.0	0.0	0.0	0.222673292996	0.0	0.0	0.038862206548	0.0
FPKM1_group_15969_transcript_1	0.0266547409551	0.044645664821	0.0	0.0	0.0	0.0	0.0	0.0	0.0	0.0	0.0	0.0	0.0	0.0	0.0	0.0	0.0	0.0	0.0	0.0	0.0	0.0	0.0	0.0	0.0	0.0	0.0	0.0	0.0	0.599819915347	0.0	0.0	0.0	0.0	0.0	0.0	0.0	0.0	0.0	0.237288417476	0.278391554133	0.0	0.0	0.0	0.0	0.0	0.0	0.142776367535	0.0
FPKM1_group_35126_transcript_1	0.0	0.0	0.0	0.0	0.0	0.0	0.0	0.0	0.0	0.0	0.0	0.0	0.327482103611	0.658761645498	0.405473454043	2.63545956448	0.0	0.0	0.0	0.22188477788	0.0	0.108117355941	0.0	0.0	0.0	0.0	0.0	0.0	0.0	0.0	0.0	0.0	0.0	0.0	0.0	0.0	0.0	0.0	0.0	0.0	0.0	0.0	0.0	0.0	0.0	0.0	0.0	0.0	0.0
FPKM1_group_7608_transcript_1	0.0138154150303	0.0192835735377	0.0	0.0	0.0	0.0	0.0	0.0	0.0	0.0	0.0	0.0	0.0	0.0	0.0	0.0	0.0	0.0	0.0	0.0	0.0	0.0	0.0	0.0	0.0	0.0	0.0	0.0	0.0	0.0	0.0	0.0	0.0	0.0	0.0	0.0	0.0	0.0	0.0	0.0	0.0	0.0	0.0	0.0	0.0	0.0	0.0	0.0	0.0
FPKM1_group_12868_transcript_3	0.00403107315267	0.01650462568	0.0	0.0	0.0	0.0	0.0	0.0	0.0	0.0	0.025462564938	0.0	0.0	0.0	0.00577660811239	0.0750925464948	0.0	0.0	0.0	0.0	0.0	0.0154030205724	0.0	0.0	0.0	0.0	0.0	0.0	0.0	0.0	0.0	0.0	0.0	0.0	0.0	0.0	0.0	0.0	0.0	0.0	0.0	0.0556775667567	0.0	0.0	0.0	0.0	0.0	0.0	0.0
FPKM1_group_12868_transcript_2	0.0123642159725	0.0230106507761	0.0	0.0	0.0	0.0	0.0	0.0	0.0	0.0	0.0	0.0	0.0	0.0	0.0295302795661	0.0	0.0	0.0	0.0	0.0	0.0	0.0	0.0	0.0	0.0	0.0	0.0	0.0	0.0	0.15457544037	0.0	0.0	0.0	0.0	0.0	0.0	0.0	0.0	0.0	0.0	0.0	0.0	0.0	0.0	0.0	0.0	0.0	0.0	0.0
FPKM1_group_12868_transcript_1	0.0	0.00270579786794	0.0	0.0	0.0	0.0	0.0	0.0	0.0	0.0	0.0	0.0	0.0	0.0	0.0	0.0	0.0	0.0	0.0	0.0	0.0	0.0	0.0	0.0	0.0	0.0	0.0	0.0	0.0	0.0	0.0	0.0	0.0	0.0	0.0	0.0	0.0	0.0	0.0	0.0	0.0	0.0	0.0	0.0	0.0	0.0	0.0	0.0	0.0
FPKM1_group_22244_transcript_3	0.0	0.00146902759783	0.0	0.0	0.0	0.0	0.0	0.0	0.0	0.0	0.0498596362788	0.0	0.0	0.0	0.0	0.0	0.0	0.0	0.0	0.0	0.0	0.0	0.0	0.0	0.0	0.0	0.0	0.0	0.0	0.0	0.0	0.0	0.0	0.0	0.0	0.0	0.0	0.0	0.201952853396	0.0	0.0	0.0	0.0	0.0	0.0	0.0	0.0	0.0	0.0
FPKM1_group_7660_transcript_1	0.0022811499236	0.0	0.0	0.0	0.0	0.0	0.0	0.0	0.0	0.0	0.0360226209394	0.0	0.0	0.0	0.114412664552	0.0	0.0	0.0	0.0639030860112	0.089441925967	0.0	0.0435821899916	0.0	0.0	0.0	0.0	0.0	0.0	0.0	0.0855557088557	0.0	0.0	0.0	0.705102069571	0.0	0.0	0.0	0.0	0.0	0.0	0.0	0.0	0.0	0.0	0.0	0.0	0.0	0.0610950037825	0.181475870902
FPKM1_group_16102_transcript_2	0.0200377274418	0.00799105284734	0.0	0.0	0.0	0.0	0.0	0.0	0.0	0.0	0.0	0.0606121920619	0.0	0.166612867538	0.0615309910804	0.0	0.0	0.0	0.0	0.112237436282	0.0	0.0	0.0	0.0	0.0846601313853	0.0	0.143556024423	0.903100414979	1.12134022584	0.0	0.0	0.0	0.0	0.0	0.0	0.0	0.0	0.0	0.0	0.127415570473	0.149486515449	0.0	0.0	0.0	0.0	0.0	0.0	0.0	0.0207025003063
FPKM1_group_16102_transcript_3	0.0150752223435	0.00280560188766	0.0	0.0	0.0	0.0	0.0	0.156688402398	0.0	0.0	0.0	0.0	0.0	0.175489782612	0.0432061877259	0.0	0.0	2.55012307531	0.0	0.23643459938	0.0	0.0	0.0	0.0	0.0	0.245124359804	0.0756022505672	0.0	0.0	0.226161607426	0.400599365875	0.0	0.0	0.931948432117	0.0	0.0	0.0	0.0	0.0	0.0	0.0	0.0	0.0	0.0	0.0	0.0	0.0	0.0	0.0872220094872
FPKM1_group_32059_transcript_1	0.0273102867884	0.155655573869	0.0	0.0	0.0	0.0	0.0	0.0	0.0	0.0	0.0539085626587	0.0	0.0	0.0	0.0	0.0	0.0	0.0	0.0	0.133851606146	0.0	0.065221606832	0.0	0.0	0.0	0.0	0.0	0.0	0.0	0.512143222384	0.0	0.0	0.0	1.05519915284	0.0	0.0	0.0	0.0	0.436705474164	0.0	0.0	0.0	0.0	0.0	0.0	0.0	0.0	0.0	0.123446463543
FPKM1_group_33275_transcript_1	0.00866514546952	0.00483792834339	0.0	0.0	0.0	0.0	0.0	0.0	0.0	0.0	0.0	0.0733914410361	0.0	0.806963617571	0.136590586403	0.161418018084	0.374817318396	0.0	0.0970965617838	0.135901159597	0.102284318885	0.0	0.0	0.0	0.0	0.0	0.0	0.0	0.0	0.0	0.0	0.0	0.247547509812	0.0	0.0	0.0	0.0	0.0	0.221696182997	0.0	0.0	0.0	0.0	0.0	0.0	0.0	0.0	0.0	0.0
FPKM1_group_7381_transcript_1	0.00940154441357	0.00437422914114	0.0	0.0	0.0	0.0	0.0	0.0	0.0	0.0	0.0	0.0	0.0	0.0	0.0	0.0	0.0	0.0	0.0	0.0	0.0	0.0	0.0	0.0	0.0	0.0	0.0	0.0	0.0	0.0	0.0	0.0	0.0	0.0	0.0	0.0	0.0	0.0	0.0	0.0	0.0	0.0	0.0	0.0	0.0	0.0	0.0	0.0	0.0
FPKM1_group_12062_transcript_1	0.0	0.00760629845099	0.0	0.0	0.0	0.0	0.0	0.0	0.0	0.0	0.0	0.0	0.0	0.0	0.0	0.0	0.0	0.0	0.0	0.0	0.241220518704	0.0	0.215305640481	0.0	0.0	0.0	0.0	0.0	0.0	0.0	0.543034695964	0.0	0.0	0.0	0.0	0.0	0.0	0.0	0.0	0.0	0.0	0.0	0.0	0.0	0.0	0.0	0.301761412749	0.0	0.0
FPKM1_group_20699_transcript_1	0.0	0.0	0.0	0.0	0.0	0.0	0.0	0.0	0.0	0.0	0.0	0.0	0.0	0.0	0.0	0.0	0.0	0.0	0.0	0.0	0.0	0.0	0.0	0.0	0.0	0.0	0.0	0.0	0.0	0.0	0.0	0.0	0.0	0.0	0.0	0.0	0.0	0.0	0.0	0.0	0.0	0.0	0.0	0.0	0.0	0.0	0.0	0.0	0.0
FPKM1_group_33446_transcript_1	0.0	0.0	0.0	0.0	0.0	0.0	0.0	0.0	0.0	0.0	0.0897088436522	0.0	0.0	0.0	0.0	0.0	0.0	0.0	0.0	0.0	0.0	0.0	0.0	0.0	0.0	0.0	0.0	0.0	0.0	0.0	0.0	0.0	0.0	0.0	0.0	0.0	0.0	0.0	0.0	0.0	0.0	0.0	0.0	0.0	0.0	0.0	0.0	0.0	0.0
FPKM1_group_34490_transcript_2	0.367835425181	1.34975918739	0.0	0.0	0.0	0.0	0.0	0.0	0.0	0.0	0.109597125028	0.0	0.0	0.0	0.0994557528784	0.0	0.0	0.0	0.0	0.816368522388	0.0	0.132596757286	0.0	0.0	1.23156530751	0.0	0.0	0.0	1.81248074239	0.520598417094	0.922134389372	0.0	1.98271543236	0.0	2.08412213883	0.0	0.0	0.0	0.0	0.0	0.0	0.0	0.0	0.430475087063	0.0	1.07498270998	0.0	0.0	0.0501937979124
FPKM1_group_7082_transcript_1	0.00481814719844	0.00840646983941	0.0	0.0	0.0	0.0	0.0884354737533	0.0	0.0	0.0	0.0665747578966	0.0	0.0	0.0	0.00431531305981	0.0	0.0	0.245916423426	0.0168716702731	0.0	0.0	0.0690393267571	0.0634547937561	0.112322977897	0.124685694934	0.0734470042475	0.0906112933528	0.0	1.17963339353	0.0451767762685	0.0	0.0	0.0	0.0	0.0	0.0	0.0264894537679	0.0	0.0	0.0804235815268	0.0629030445687	0.0	0.0	0.0	0.0462117722264	0.0	0.0	0.758123225406	0.474776210463
FPKM1_group_4615_transcript_1	0.0108988274128	0.0243401550432	0.0	0.0	0.0	0.0	0.0	0.0	0.0	0.0	0.0688432311286	0.184620247229	0.252282509448	0.0	0.0156182367483	0.0	0.235718446903	0.127147898927	0.0	0.0	0.0	0.0	0.0	0.0	0.0	0.0	0.0	0.0	0.0	0.327012931626	0.0	0.0	0.0	0.0	0.0	0.0	0.0	0.0	0.0	0.0	0.0	0.0	0.0	0.0	0.0	0.0	0.160939420133	1.28435274618	0.0
FPKM1_group_28599_transcript_1	0.0957904753076	0.035654523989	0.0	0.0	0.0	0.0	0.0	0.0	0.0	0.0	0.0	0.0	0.0	0.0	0.0	0.0	0.0	0.0	0.0	0.0	0.0	0.0	0.0	0.0	0.226642226729	0.0	0.0960778600959	0.0	0.0	0.0	0.0	0.0	0.0	0.0	0.0	0.0	0.0	0.0	0.0	0.0	0.0	0.0	0.0	0.0	0.0	0.0	0.0	0.0	0.0
FPKM1_group_4788_transcript_1	0.62096948122	0.287076425408	1.70438932241	2.30889527378	1.69643936066	0.0	1.7423214708	3.69986808244	1.2394983871	3.61707240815	0.312292883144	0.0837491040856	0.0	0.0	0.170037254921	0.36839757353	1.28314477145	0.346067870064	0.0	0.310161517466	0.0	0.906790727245	0.0	0.0	0.0	0.0	0.0	0.0	0.0	0.148342559709	1.05103489541	1.92224422167	0.564967300619	0.0	0.0	0.0	0.0	0.0	1.01193580304	0.880263484184	1.03274286211	0.0	0.251788402159	0.245324511982	2.42785719461	3.06312277574	0.292027173628	0.0529654266663	0.34326081153
FPKM1_group_27154_transcript_1	0.10293337001	0.0112685902978	0.0	0.0	0.0	0.0	0.0	0.0	0.0	1.58207047129	0.0	0.0	0.0	0.0	0.0	0.0	0.0	0.0	0.0	0.0	0.0	0.0	0.0	0.0	0.0	0.0	0.0	0.0	0.0	0.0	0.0	0.0	0.0	0.0	0.0	0.0	0.0	0.0	0.0	0.0	0.0	0.0	0.0	0.0	0.0	0.0	0.0	0.0	0.0437904738989
FPKM1_group_7662_transcript_2	0.0	0.0	0.0	0.0	0.0	0.0	0.0	0.0	0.0	0.0	0.0	1.30648602374	1.92263686636	0.276254883596	1.25827568642	0.0	0.0	0.276854296051	1.19663682031	0.0	0.0	0.0	0.0	0.0	0.0	0.0	0.0	0.0	0.0	0.0	0.0	0.0	0.0	0.0	0.0	0.0	0.0	0.0	0.0	0.0	0.0	0.0	0.0	0.0	0.0	0.0	0.0	0.0	0.0
FPKM1_group_7662_transcript_3	0.0	0.0	0.0	0.0	0.0	0.0	0.0	0.0	0.0	0.0	0.0	1.86670523735	1.05552082982	0.530820334182	1.15442648692	0.0	0.0	0.886620162973	0.936761147209	0.119194302167	0.0	0.0	0.0	0.0	0.0	0.0	0.0	0.0	0.0	0.0	0.0	0.0	0.0	0.0	0.0	0.0	0.0	0.0	0.0	0.0	0.0	0.0	0.0	0.0	0.0	0.0	0.0	0.0407089642972	0.0
FPKM1_group_7662_transcript_1	0.0	0.0	0.0	0.0	0.0	0.0	0.0	0.0	0.0	0.0	0.0	1.70244080436	0.930550239768	0.935945507265	0.720103128764	0.0	0.434726643878	0.0	2.7027862608	0.0	0.711798251912	0.0	0.0	0.0	0.0	0.0	0.0	0.0	0.0	0.0	0.0	0.0	0.0	0.0	0.0	0.0	0.0	0.0	0.0	0.0	0.0	0.0	0.0	0.0	0.0	0.0	0.0	0.0538337123493	0.0
FPKM1_group_19231_transcript_1	0.0	0.00249386834459	0.0	0.0	0.0	0.0	0.0	0.0	0.0	0.0	0.0211608292404	0.0	0.0	0.0	0.0	0.0	0.0	0.0	0.0	0.0	0.0	0.0	0.0	0.249913510932	0.0	0.0	0.0	0.0	0.0	0.0502581349835	0.0	0.0	0.0	0.0	0.0	0.0	0.0	0.0	0.0	0.0	0.0	0.0	0.0	0.0831154084311	0.0	0.0	0.0	0.0	0.0
FPKM1_group_28800_transcript_1	0.00523609146165	0.0146170859912	0.0	0.0	0.0	0.0	0.0	0.0	0.0	0.0	0.0	0.0	0.0	0.0	0.0	0.0	0.0	0.0	0.0	0.0	0.0	0.0	0.0	0.0	0.0	0.0	0.0	0.0	0.0	0.0	0.0	0.0	0.0	0.0	0.0	0.0	0.0	0.0	0.0	0.0	0.0	0.0	0.0	0.0	0.0	0.0	0.0	0.0	0.0
FPKM1_group_27785_transcript_1	0.0	0.0	0.0	0.0	0.0	0.0	0.0	0.0	0.0	0.0	0.0	0.0	0.0	0.0	0.0	0.0	0.0	0.0	0.0	0.0	0.0	0.0	0.0	2.38048531943	0.0	0.0	0.0	0.0	0.0	0.0	0.0	0.0	0.0	0.0	0.0	0.0	0.0	0.0	0.0	0.0	0.0	0.0	0.0	0.0	0.0	0.0	0.0	0.0621550117345	0.0
FPKM1_group_25444_transcript_2	0.0	0.0	0.0	0.0	0.0	0.0	0.0	0.0	0.0	0.0	0.114174891921	0.0	0.0	0.0	0.0	0.0	0.0	0.0	0.0	0.0	0.0	0.0	0.0	0.0	0.0	0.0	0.0	0.0	0.0	0.0	0.0	0.0	0.0	0.0	0.0	0.0	0.0	0.0	0.0	0.0	0.0	0.0	0.460271673726	0.0	0.0	0.0	0.0	0.0484106602453	0.026145172377
FPKM1_group_25444_transcript_1	0.0	0.00475393653187	0.0	0.0	0.0	0.0	0.0	0.0	0.0	0.0	0.0	0.0	0.0	0.0	0.0	0.0	0.0	0.0	0.0	0.0	0.0	0.0	0.0	0.0	0.0	0.0	0.0	0.0	0.0	0.0	0.0	0.0	0.0	0.0	0.0	0.0	0.0	0.0	0.0	0.0	0.0	0.0	0.0	0.0	0.0	0.0	0.0	0.0	0.0369482123522
FPKM1_group_24544_transcript_5	0.00613059041968	0.0	0.0	0.0	0.0	0.0	0.0	0.0	0.0	0.0	0.0	0.0	0.0	0.0	0.131778872564	0.0	0.0	7.15206931465	0.0	0.240375176036	0.0	0.0	0.0	0.0	0.0	0.0	0.0	0.0	0.0	0.0	0.0	0.0	0.0	0.0	0.0	0.0	0.0	0.0	0.0	0.0	0.0	0.0	0.0	0.0	0.0	0.0	0.0	0.0	0.0
FPKM1_group_25702_transcript_1	0.0	0.0	0.0	0.0	0.0	0.0	0.0	0.0	0.0	0.0	0.108067862818	0.0	0.0	0.0	0.0490339990935	0.0	0.0	2.1955189524	0.0	0.0	0.0	0.0	0.0	0.319075622097	0.0	0.0	0.0	0.0	0.0	0.0	0.0	0.0	0.0	0.0	0.0	0.0	0.0	0.0	0.0	0.0	0.0	0.0	0.0	0.0	0.0	0.0	0.0	0.0	0.0
FPKM1_group_9409_transcript_1	0.0910830576639	0.0717165282522	0.0	0.0	1.20204846127	0.0	0.0	0.0	0.0	0.0	1.21704997888	0.0	0.0	0.0	0.0	0.0	0.0	0.0	0.0	0.274714486899	0.0	0.0	0.0	0.0	0.0	0.0	0.0	0.0	0.0	0.0	0.930916621652	0.0	0.0	0.0	0.0	0.0	0.0	0.0	0.0	0.0	0.0	0.0	0.0	0.0	0.0	0.0	0.0	0.0	0.0
FPKM1_group_19813_transcript_2	0.0	0.00190157461275	0.0	0.0	0.0	0.0	0.0	0.0	0.0	0.0	0.0645405291831	0.0	0.0	0.0	0.0	0.0	0.0	0.0	0.0	0.0	0.0	0.507550920944	3.55254306793	0.0	0.0604379271278	0.249209765801	0.102483050769	4.19063678673	2.40153698367	0.0	0.271517347982	0.0	0.0	0.0	0.306829092661	0.0	0.0	0.0	0.0	0.0	0.0	0.0	0.0	0.0	0.0	0.158261343413	0.0	0.0	0.0
FPKM1_group_33292_transcript_1	0.0	0.00964178676886	0.0	0.0	0.0	0.0	0.0	0.0	0.0	0.0	0.0	0.0	0.0	0.0	0.0	0.0	0.0	0.0	0.0	0.0	0.0	0.0	0.0	0.0	0.0	0.0	0.0	0.0	0.0	0.0	0.0	0.0	0.0	0.0	0.0	0.0	0.0	0.0	0.0	0.0	0.0	0.0	0.0	0.0	0.0	0.0	0.0	0.0	0.0
FPKM1_group_88_transcript_1	0.0	0.00874845828229	0.0	0.0	0.0	0.0	0.0	0.0	0.0	0.0	0.0	0.0995356764212	0.0	0.0	0.0	0.0	0.0	0.0	0.0	0.0	0.0	0.0	0.0	0.0	0.0	0.0	0.0	0.0	0.0	0.0	0.0	0.0	0.0	0.0	0.0	0.0	0.0	0.0	0.0	0.0	0.0	0.0	0.0	0.0	0.0	0.0	0.0	0.0629493249835	0.0339970771803
FPKM1_group_88_transcript_2	0.0	0.0	0.0	0.0	0.0	0.0	0.0	0.0	0.0	0.0	0.0	0.0	0.0	0.0	0.0	0.0	0.0	0.0	0.0	0.0	0.0	0.0	0.0	0.0	0.0	0.0	0.0	0.0	0.0	0.0	0.0	0.0	0.0	0.0	0.0	0.0	0.0	0.176815430329	0.0	0.0	0.0	0.0	0.0	0.0	0.0	0.0	0.0	0.0461431820137	0.0249205741392
FPKM1_group_22690_transcript_3	0.0	0.0782362126387	0.0	0.0	0.0	0.0	0.0	0.0	0.0	0.0	0.189670126579	0.0	0.0	0.699093991141	0.0	0.0	0.0	1.05091630746	0.0	0.0	0.0	0.0	0.0	0.280005137758	0.0	0.0	0.0	0.0	0.0	0.225238498824	0.0	0.0	0.0	0.0	0.0	0.0	0.0	0.0	0.0	0.0	0.0	0.0	0.0	0.0	0.0	0.0	0.0	0.160841948733	0.0434330006426
FPKM1_group_22690_transcript_2	0.0	0.0121700775216	0.0	0.0	0.0	0.0	0.0	0.0	0.0	0.0	0.0	0.0	0.0	0.0	0.0468547102449	0.0	0.0	2.28866218069	0.0	0.0	0.0	0.0	0.0	0.304894483337	0.0	0.0	0.0	0.0	0.0	0.24525969872	0.0	0.0	0.0	0.0	0.0	0.0	0.0	0.0	0.0	0.0	0.0	0.0	0.0	0.0	0.0	0.0	0.0	0.175139010843	0.0
FPKM1_group_22690_transcript_1	0.0	0.00628042991366	0.0	0.0	0.0	0.0	0.0	0.0	0.0	0.0	0.0	0.0	0.195287492979	0.39283951337	0.217616486803	0.0	0.0	0.19684594444	0.0	0.0	0.0	0.0	0.0	0.0	0.0	0.137179687597	0.0	0.0	0.0	0.0	0.0	0.0	0.0	0.0	0.0	0.0	0.0	0.0	0.0	0.0	0.0	0.233054035163	0.0	0.0	0.0	0.261349007472	0.0	0.0	0.0
FPKM1_group_2534_transcript_1	0.0403107315267	0.0112531538727	0.0	0.0	0.0	0.0	0.0	0.0	0.0	0.0	0.0	0.0	0.0	0.0	0.0288830405619	0.0	0.0	0.0	0.0	0.0	0.0	0.0	0.0	0.0	0.0	0.0	0.0	0.0	0.0	0.302374971024	0.0	0.0	0.0	0.0	0.0	0.0	0.0	0.0	0.0	0.0	0.0	0.0	0.0	0.0	0.0	0.0	0.0	0.0	0.0
FPKM1_group_29540_transcript_1	0.128672468124	0.028632074017	0.482154241777	0.0	0.239952639607	0.0	0.0	0.0	0.0	0.0	0.176688901186	0.0	0.161873283154	0.0	0.0400848281563	0.0	0.0	0.0	0.0	0.0	0.0	0.0	0.0	0.0	0.0827287215438	0.0	0.0	0.0	0.0	0.0	0.0	0.0	0.0	0.0	0.0	0.0	0.0	0.0	0.35783281248	0.24901750275	0.292152353387	0.0	0.0	0.0	0.0	0.0	0.0	0.0374584386309	0.0
FPKM1_group_19813_transcript_1	0.0	0.0	0.0	0.0	0.0	0.0	0.0	0.0	0.0	0.0	0.0	0.0	0.0	0.0	0.0	0.0	0.0	0.0	0.0	0.0	0.0	0.917894287171	3.48004218899	0.0	0.0	0.244123852213	0.301174679811	0.0	0.0	0.0	0.0	0.0	0.0	0.0	0.0	0.0	0.0	0.0	0.0	0.0	0.0	0.0	0.0	0.0	0.0	0.0	0.0	0.0	0.0
FPKM1_group_2753_transcript_1	0.0	0.123345380286	0.0	0.0	0.0	0.0	0.0	0.0	0.0	0.0	0.104660317594	0.0	0.0	0.0	0.0	0.0	0.0	0.0	0.0	0.0	0.0	0.0	0.0	0.0	0.0	0.0	0.0	0.0	0.0	0.0	0.0	0.0	0.0	0.0	0.0	0.0	0.0	0.0	0.0	0.0	0.0	0.0	0.0	0.0	0.0	0.0	0.0	0.0	0.0
FPKM1_group_2753_transcript_2	0.0	0.00487236199707	0.0	0.0	0.0	0.0	0.0	0.0	0.0	0.0	0.0	0.0	0.0	0.0	0.0	0.0	0.0	0.0	0.0	0.0	0.0	0.0	0.0	0.0	0.0	0.0	0.0	0.0	0.0	0.0	0.0	0.0	0.0	0.0	0.0	0.0	0.0	0.0	0.0	0.0	0.0	0.0	0.0	0.0	0.0	0.0	0.0	0.0	0.0378686304535
FPKM1_group_9501_transcript_1	0.0201830137274	0.0338057708933	0.0	0.0	0.0	0.0	0.0	0.0	0.0	0.0	0.0	0.0	0.0	0.0	0.0	0.0	0.0	0.0	0.0	0.0	0.0	0.0771207477218	0.0	0.0	0.0	0.0	0.05060891396	0.0	0.0	0.0	0.0	0.980898285953	0.0	0.0	0.0	0.0	0.0	0.0	0.0	0.0	0.0	0.0	0.0	0.37555851217	0.0	0.0	0.0	0.0	0.0
FPKM1_group_34755_transcript_1	0.0267922616217	0.035319079302	0.0	0.0	0.0	0.267382343602	0.0	0.0	0.0	0.0	0.0	0.0	0.0	0.0	0.0639897408504	0.0	0.0	0.0	0.0	0.175083588008	0.0	0.0853126329123	0.0	0.0	0.0	0.0	0.0	0.0	0.0	0.0	0.0	0.0	0.0	0.0	0.0	0.0	0.0	0.114567812975	0.0	0.0993802780323	0.116594945282	0.0	0.0	0.0	0.0	0.0	0.0	0.0	0.0968839316307
FPKM1_group_34078_transcript_1	0.0	0.0	0.0	0.0	0.0	0.0	0.0	0.0	0.0	0.0	0.0	0.0	0.0	0.0	0.0	0.0	0.0	0.0	0.0	0.28418740024	0.0	0.0	0.0	0.0	0.0	0.0	0.0	0.0	0.0	0.0	0.0	0.0	0.0	0.0	0.0	0.0	0.0	0.0	0.0	0.0	0.0	0.0	0.0	0.0	0.0	0.0	0.0	0.0	0.0
FPKM1_group_18833_transcript_1	0.366756728919	0.0562107686114	0.0	0.0	0.0	0.0	0.0	0.0	0.0	0.0	0.0	0.0	0.0	0.0	0.0	0.0	0.0	0.0	0.0	0.0	0.0	0.0	0.0	0.0	0.0	0.0	0.0	0.0	0.0	0.0	0.0	0.0	0.0	0.0	0.0	0.0	0.0	0.0	0.0	0.0	0.0	0.0	0.0	0.0	0.0	0.0	0.0	0.0577804654541	0.0
FPKM1_group_28663_transcript_2	0.0595499443008	0.0809886074171	0.157916021902	0.0972386552524	0.0785897188252	0.438866661106	0.134525443574	0.238057099534	0.0957022415943	0.0	0.14467366442	0.0581967622413	0.0530170279818	0.0	0.0393859644026	0.0853324391986	0.0990721990406	0.0	0.0	0.107764711548	0.0	0.0175034324686	0.0	0.469871635279	0.785768317826	0.223450848539	0.436478248605	0.289037119115	0.0	0.0687215843237	0.121726332844	0.0	0.0	0.0	0.0	0.0	0.402949785524	0.705169882476	3.63313937752	0.448572624817	0.574117576145	0.0	0.0583220956434	0.0	0.0	0.0	0.202927973704	0.0490738199747	0.304788242367
FPKM1_group_18833_transcript_3	0.0772132670934	0.0119749305059	0.0	0.0	0.0	0.0	0.0	0.0	0.0	0.0	0.067739330921	0.0	0.0	0.0	0.0	0.0	0.0	0.0	0.0	0.0	0.0	0.0	0.0	0.0	0.0	0.0	0.0	0.0	0.0	0.0	0.0	0.0	0.0	0.0	0.0	0.0	0.0	0.0	0.0	0.0	0.0	0.0	0.0	0.0	0.0	0.0	0.0	0.0	0.0
FPKM1_group_18833_transcript_2	0.0901362483326	0.0197352608458	0.0	0.0	0.0	0.0	0.0	0.0	0.0	0.0	0.0	0.0	0.0	0.0	0.0	0.0	0.0	0.0	0.0	0.0	0.0	0.0	0.0	0.0	0.0	0.0	0.0	0.0	0.0	0.0	0.0	0.0	0.0	0.0	0.0	0.0	0.0	0.0	0.0	0.0	0.0	0.0	0.0	0.0	0.0	0.0	0.0	0.0	0.0
FPKM1_group_25561_transcript_1	0.0	0.0067778897088	0.0	0.0	0.0	0.0	0.0	0.0	0.0	0.0	0.0575113626384	0.0	0.0	0.0	0.0	0.0	0.0	0.0	0.0	0.0	0.0	0.0	0.0	0.0	0.0	0.0	0.0	0.0	0.0	0.0	0.0	0.0	0.0	0.0	0.0	0.0	0.0	0.0	0.0	0.0	0.0	0.0	0.0	0.0	0.0	0.0	0.0	0.0	0.0263393196966
FPKM1_group_18833_transcript_4	0.629557629932	0.0768729485269	0.0	0.0	0.0	0.0	0.0	0.0	0.0	0.0	0.0224923431809	0.0	0.0	0.0	0.0	0.0	0.0	0.0	0.0	0.0	0.0	0.0	0.0	0.0	0.0	0.0	0.0	0.0	0.0	0.0	0.0	0.0	0.0	0.0	0.0	0.0	0.0	0.0	0.182207221069	0.0	0.0	0.0	0.0	0.0	0.0	0.0	0.0	0.0	0.0206022945933
FPKM1_group_29020_transcript_2	0.0	0.0458561533409	0.0	0.0	0.0	0.0	0.0	0.0	0.0	0.0	0.111170289502	0.0	0.0	0.0	0.0	0.0	0.0	0.0	0.0	0.0	0.0	0.0	0.0	0.0	0.0	0.0	0.176525829076	0.0	0.0	0.264035560823	0.0	0.0	0.0	0.0	0.0	0.0	0.928905295049	0.361244922251	0.0	0.0	0.0	0.0	0.0	0.0	0.0	0.0	1.03956084775	0.0	0.0
FPKM1_group_6840_transcript_1	0.00817412055958	0.00380314922549	0.0	0.0	0.0	0.0	0.0	0.0	0.0	0.0	0.0645405291831	0.0	0.0	0.0	0.0	0.0	0.0	0.0	0.0	0.0	0.0	0.0	0.0	0.0	1.20875854256	0.830699219337	0.512415253845	0.0	0.0	0.0	0.0	0.0	0.0	0.0	0.0	0.0	0.0	0.0	0.0	0.0	0.0	0.0	0.0	0.0	0.0	0.0	0.0	0.0547309408885	0.0
FPKM1_group_13631_transcript_1	0.0165319292216	0.0358948915665	0.0	0.0	0.0	0.0	0.0	0.0	0.0	0.0	0.0870209382244	1.16684145018	0.956689291447	1.28298148187	1.1450448852	0.513273023794	0.0	0.0	0.617490494041	0.648202721896	0.0	1.05282818519	0.0	0.0	0.0	0.0	0.0	0.0	0.0	0.0	0.732181612535	0.0	0.0	0.0	0.0	0.0	0.0	0.0	0.0	0.490573806916	0.575551078208	0.0	0.0	0.0	0.0	0.0	0.0	0.147589054081	0.119562754578
FPKM1_group_16365_transcript_1	0.0178344448573	0.030425193804	0.0	0.0	0.0	0.0	0.0	0.0	0.310500606061	0.0	0.0	0.0	0.0	0.0	0.212975955659	0.0	0.0	0.0	0.0	0.0	0.0	0.0567889142315	0.0	0.0	0.0	0.0	0.0	0.0	0.0	0.111481681236	0.394934324337	1.44459565749	0.0	0.0	0.0	0.0	0.0	0.0	0.0	0.0	0.0	0.0	0.0	0.0	0.0	0.0	0.0	0.557260489046	0.19347427559
FPKM1_group_7419_transcript_1	0.0	0.0	0.0	0.0	0.0	0.0	0.0	0.0	0.0	0.0	0.0	0.0	0.0	0.0	0.0	0.0	0.0	0.0	0.0	0.0	0.0	0.0	0.0	0.0	0.212269792839	0.0	0.0	0.0	0.0	0.0	0.0	0.0	0.0	0.0	0.0	0.0	0.0	0.0	0.0	0.0	0.0	0.0	0.0	0.0	0.0	0.0	0.0	0.0	0.0
FPKM1_group_16860_transcript_1	0.0455054134245	0.0564591225228	0.0	0.0	0.0	0.0	0.0	0.0	0.0	0.0	0.239531860886	0.0	0.0	0.0	0.0362278687461	0.0	0.0	0.0	0.0	0.0	0.0	0.0	0.0	0.0	0.0	0.0	0.0	0.0	0.0	0.0	0.0	0.0	0.0	0.0	0.0	0.0	0.0	0.0	0.0	0.0	0.0	0.0	0.0	0.0	0.0	0.0	0.0	0.0	0.073134605893
FPKM1_group_24544_transcript_7	0.0	0.00210635957104	0.0	0.0	0.0	0.0	0.0	0.0	0.0	0.0	0.0357455238552	0.0958605129841	0.130992841444	0.1317523291	0.794727969924	0.210836765158	0.0	1.91455393961	0.253646095244	0.0887539111519	0.267198113026	0.0	0.0	0.0	0.0	0.0	0.0	0.0	0.0	0.50938552811	0.0	0.0	0.0	0.0	0.0	0.0	0.0	0.0	0.0	0.0	0.0	0.0	0.0	0.0	0.0	0.0	0.0	0.0	0.0
FPKM1_group_18857_transcript_1	0.0	0.00366078535074	0.0	0.0	0.0	0.0	0.0	0.0	0.0	0.0	0.0	0.0	0.0	0.0	0.0845639823939	0.0	0.425427678233	1.95056435854	0.0	0.0	0.0	0.0	0.0	0.0	0.0	0.0	0.0	0.0	0.0	0.0	0.0	0.0	0.0	0.0	0.0	0.0	0.0	0.0	0.0	0.0	0.0	0.0	0.0	0.0	0.0	0.0	0.0	0.0	0.0853562980543
FPKM1_group_2536_transcript_4	1.29005891238	1.18324296247	0.363342594806	0.206522301524	0.36164781786	0.27186130726	0.285714607511	0.151680728088	0.237135684374	0.211837736678	0.0460902170053	0.91328425694	0.638074012766	0.415265220658	0.541405815427	0.483293444489	0.385763603317	0.0945832397794	0.317966093609	0.445041101764	0.0382805319521	1.73483436467	0.153755846409	0.105842806096	1.06462401059	0.962344081295	0.439116267787	0.409251587656	0.381112327142	0.231096586296	1.12030080543	1.41848658897	1.29704637497	0.902163877862	1.02253821491	1.17354433387	0.299534592607	0.715562732261	0.124456728696	0.101045012688	0.084677175381	0.671885999544	1.50706763258	1.16665674907	0.746497859042	1.23065025251	0.598600995095	0.581930920974	0.553514678676
FPKM1_group_2536_transcript_3	0.10928156873	0.097268918835	0.0	0.0	0.0	0.0	0.0	0.0823077937248	0.0	0.0	0.0250103234725	0.268285612227	0.183305375541	0.0921840838694	0.238308402484	0.0	0.0	0.0	0.0	0.124198153388	0.0	0.18155336412	0.0	0.0	0.983661418916	0.0	0.0794271222321	0.0	0.413612397618	0.11880179163	0.210433251396	0.769725350334	0.0	0.0	0.0	0.0	0.0	0.0	0.0	0.0704968818335	0.0	0.0	0.0	0.196470868584	0.0	0.0	0.0	0.148462832119	0.297812932286
FPKM1_group_2536_transcript_2	0.0585069601172	0.0342787529603	0.0	0.0	0.18588378267	0.259506575013	0.0	0.0	0.0	0.0	0.0	0.0458831615903	0.0	0.0	0.248419671402	0.201831954865	0.234329825713	0.0	0.0	0.0849632433707	0.0	0.206999355999	0.0	0.0	0.32043672704	0.352343704225	0.10867127622	0.0	0.282949865528	0.0	0.0	0.0	0.309525531414	0.0	0.650712656011	0.0	0.0	0.0	0.0	0.0	0.0	0.0	0.0	0.0	0.0	0.0	0.0	0.0870536320465	0.297762323993
FPKM1_group_2536_transcript_1	0.0266635234069	0.0135334469968	0.0	0.0	0.0	0.0	0.0	0.0	0.0	0.0	0.0	0.0	0.0	0.0	0.0521036728424	0.0	0.0	0.0	0.0	0.0	0.0	0.0	0.0	0.0	0.071689139262	0.0985343390317	0.0	0.0	0.316512287798	0.0909117499373	0.0	1.17804752959	0.0	0.0	0.0	0.0	0.0	0.124382518535	0.310082470123	0.0	0.0	0.0	0.0	0.0	0.0	0.187723504543	0.0	0.0	0.0701224722071
FPKM1_group_35050_transcript_1	0.00370615037966	0.0	0.0	0.0	0.0	0.0	0.0	0.0	0.0	0.0	0.0	0.156950462065	0.0	0.0	0.398324048052	0.0	0.0	3.13466010264	0.207644788298	0.0	0.437478018808	0.0	0.0	0.17279914043	0.0	0.451967333443	0.0929317336947	0.0	0.0	0.0	0.0	0.0	0.0	0.0	0.0	0.0	0.0	0.0	0.0	0.0	0.0	0.0	0.0	0.0	0.0	0.0	0.0	0.0	0.0
FPKM1_group_1413_transcript_2	0.0664476897101	0.0044165603909	0.409053437379	0.503758968824	0.407145446559	0.0	0.0	0.0	0.0	0.0	0.0	0.0	0.0	0.0	0.0	0.0	0.0	0.0	0.0	0.0	0.0	0.0	0.0	0.0	0.140371959781	0.192936592878	0.0	0.0	0.0	0.0	0.0	0.0	0.0	0.0	0.0	0.0	0.0	0.0	0.0	0.211263236204	0.247858286905	0.0	0.0	0.0	0.0	0.0	0.0	0.254234047998	0.0
FPKM1_group_1413_transcript_1	0.0372491569804	0.00472658361742	0.145922399986	0.179706881859	0.435725276524	0.202767507979	0.248616642554	0.175981450795	0.530602301497	0.221198575675	0.0802114747039	0.0	0.0	0.0	0.0	0.0	0.0	0.0	0.0	0.0	0.0	0.0323481157015	0.0	0.0	0.100150305022	0.206479898017	0.127366737434	0.0	0.0	0.0	0.0	0.0	0.0	0.0	0.0	0.0	0.0744692008689	0.0	0.0	0.226092991565	0.176837903201	0.0	0.0	0.0	0.0	0.0	0.0	0.294753513646	0.0489808292632
FPKM1_group_2844_transcript_1	0.0906261192475	0.0297637765473	0.459444078215	0.0	0.457301045048	0.0	0.0	0.0	0.0	0.0	0.0841832989345	0.0	0.0	0.0	0.0381967746562	0.0	0.0	0.0	0.0	0.0	0.0	0.0	0.0	0.0	0.0	0.0	0.0	0.0	0.696097676426	0.0	0.70830612517	0.0	0.0	0.0	0.0	0.0	0.468940112718	0.0	0.0	0.0	0.0	0.0	0.0	0.0	0.0	0.0	0.0	0.0	0.115663969103
FPKM1_group_35272_transcript_1	0.0	0.0	0.0	0.0	0.0	0.0	0.0	0.0	0.0	0.0	0.0	0.0	0.0	0.0	0.0671484700962	0.0	0.0	2.18661991786	0.0	0.1837262492	0.0	0.0	0.0	0.0	0.0	0.0	0.0	0.0	0.0	0.0	0.0	0.0	0.0	0.0	0.0	0.0	0.0	0.0	0.0	0.0	0.0	0.0	0.0	0.0	0.0	0.0	0.0	0.0	0.0
FPKM1_group_2844_transcript_2	0.145918185196	0.0905212377638	0.349329381784	0.0	0.0	0.0	0.0	0.0	0.0	0.0	0.0	0.0	0.0	0.0	0.0	0.0	0.0	0.0	0.113546805722	0.0	0.0	0.0	0.0	0.0	0.0	0.0	0.0	0.0	0.0	0.0	0.0	0.0	0.0	0.0	0.0	0.0	0.356549507191	0.0	0.0	0.0	0.0	0.0	0.0	0.0	0.0	0.0	1.19707006711	0.162835857189	0.0293142841803
FPKM1_group_1922_transcript_1	0.00838371339444	0.0	0.180636133315	0.0	0.0	0.502008445681	0.0	0.217845983961	0.0	0.0	0.19858624364	0.0	0.0	0.0	0.0	0.0	0.0	0.0	0.0	0.0	0.0	0.0	0.0	0.0	0.0	0.0	0.0	0.0	0.0	0.0	0.0	0.0	0.0	0.0	0.0	0.0	0.0	0.0	0.0	0.0	0.0	0.0	0.0	0.0	0.0	0.0	0.0	0.0	0.0
FPKM1_group_25280_transcript_1	0.0661277168865	0.0102556833047	0.0	0.0	0.0	0.659943687018	0.809168023892	0.0	0.0	0.0	0.174041876449	0.0	0.0	0.0	0.0	0.0	0.0	0.0	0.0	0.0	0.0	0.105282818519	0.0	0.0	0.0	0.0	0.0	4.346382147	0.0	0.0	0.0	0.0	0.0	0.0	0.0	0.0	0.0	0.0	0.0	0.0	0.0	0.0	0.0	0.0	0.0	0.0	0.406869320561	0.0	0.0
FPKM1_group_1922_transcript_3	0.00700638905107	0.0	0.0	0.0	0.0	0.0	0.0	0.0	0.0	0.0	0.110640907171	0.0	0.0	0.0	0.0	0.0	0.0	0.0	0.0	0.0	0.0	0.0	0.0	0.0	0.0	0.0	0.0	0.0	0.0	0.0	0.0	0.0	0.0	0.0	0.0	0.0	0.0	0.0	0.0	0.0	0.0	0.0	0.0	0.0	0.0	0.0	0.0	0.0	0.0
FPKM1_group_1922_transcript_2	0.0131958896926	0.0122792261989	0.284319653784	0.0	0.0	0.0	0.0	0.342887624979	0.0	0.0	0.0520954944079	0.0	0.0	0.0	0.0	0.0	0.0	0.0	0.0	0.0	0.0	0.0	0.0	0.0	0.0	0.0	0.0	0.0	0.0	0.0	0.0	0.0	0.0	0.0	0.0	0.0	0.0	0.0	0.0	0.0	0.0	0.0	0.0	0.0	0.0	0.0	0.0	0.0	0.0
FPKM1_group_1922_transcript_5	0.0177270084425	0.00824779350107	0.0	0.0940754700816	0.0	0.0	0.0	0.0921252293619	0.18517807229	0.0	0.139967412686	0.0	0.0	0.0	0.0	0.0	0.0	0.0	0.0	0.0	0.0	0.0	0.0	0.0	0.0	0.0	0.0	0.0	0.0	0.0	0.0	0.0	0.0	0.0	0.0	0.0	0.0	0.0909640828319	0.0	0.0	0.0	0.0	0.0	0.0	0.0	0.0	0.0	0.0	0.0
FPKM1_group_1922_transcript_4	0.0338672002724	0.00700324154055	0.486470200463	0.399399693952	0.0	0.0	0.276276038848	0.586679849389	0.196544501279	0.0	0.148558762826	0.0	0.0	0.0	0.0	0.0	0.0	0.0	0.0	0.0	0.0	0.0	0.0	0.0	0.0	0.0	0.0	0.0	0.0	0.0	0.0	0.0	0.0	0.0	0.0	0.0	0.0	0.0	0.0	0.0	0.0	0.0	0.0	0.0	0.0	0.0	0.0	0.0	0.0
FPKM1_group_23695_transcript_1	0.00318472229594	0.00148174645149	0.0	0.0	0.0	0.0	0.0	0.0	0.0	0.0	0.0	0.0337171717747	0.0	0.0	0.079865983372	0.148315906226	0.34439383476	0.0	0.0	0.0624351106588	0.0	0.0	0.0	0.0	0.047094488671	0.0	0.0	0.0	0.0	0.0	0.0	0.0	0.0	0.0	0.0	0.0	0.0	0.0	0.0	0.0	0.0	0.0	0.0	0.0	0.244362250106	0.0	0.0	0.0	0.0
FPKM1_group_34455_transcript_4	0.0380051361811	0.0252607697634	0.233960453113	0.432191735246	0.232869166851	0.325101410395	0.0	1.41077380757	0.567150553507	0.0	0.0857364963318	0.0	0.0	0.0	0.058352268294	0.0	0.0	0.0	0.0	0.0	0.0	0.0	0.0	0.0	0.0	0.0	0.0	0.0	0.0	0.101814450576	0.0	0.0	0.0	0.0	0.0	0.0	0.0	0.0	1.04180844667	0.241666432558	0.28352792967	0.0	0.0	0.0	0.0	0.0	0.0	0.508937162505	0.844218933154
FPKM1_group_27739_transcript_1	0.0	0.00154879380224	0.0	0.0	0.0	0.0	0.0	0.0	0.0	0.0	0.026283473423	0.0	0.0	0.0	0.0238513796496	0.0	0.0	0.0	0.0	0.0	0.0	0.0	0.0	0.0	0.0	0.0	0.0	0.0	0.0	0.0	0.221145351297	0.0	0.0	0.0	0.0	0.0	0.0	0.0	0.0	0.0	0.0	0.0	0.0	0.0516180534261	0.0	0.0	0.0	0.568359770765	0.0421309932704
FPKM1_group_7269_transcript_1	0.0682078934111	0.0181342214726	0.0	0.0	0.0	0.0	0.0	0.0	0.0	0.0	0.0	0.0	0.0	0.0	0.0349083106129	0.0	0.0	0.0	0.0	0.0	0.0	0.0	0.0	0.0	0.0	0.0	0.0	0.0	0.0	0.182726596728	0.0	0.0	0.0	0.0	0.0	0.0	0.0	0.0	0.623245229684	0.216859613322	0.25442406934	0.0	0.0	0.0	0.0	0.0	0.0	0.652421811916	0.035235381316
FPKM1_group_32306_transcript_1	0.0270799086023	0.0363982379863	0.0	0.0	0.0	0.0	0.0	0.156367976218	0.0	0.0	0.190058000048	0.0	0.0	0.0	0.0215589157569	0.0	0.0	0.0	0.0	0.0	0.0	0.0	0.0	0.0	0.0	0.0	0.0	0.0	0.0	0.112849554626	0.0	0.0	0.0	0.0	0.0	0.0	0.132338927516	0.154397114009	0.0	0.133929658943	0.157128975339	0.0	0.0	0.0	0.0	0.0	0.0	0.080585434437	0.0217609103424
FPKM1_group_1977_transcript_1	0.0	0.00563429514888	0.521837718467	0.0	0.0	0.0	0.0	0.0	0.0	0.0	0.382462395159	0.0	0.0	0.0	0.0	0.0	0.0	0.0	0.0	0.0	0.0	0.0	0.0	0.0	0.0	0.0	0.0	0.0	0.0	0.0	0.0	0.0	0.0	0.0	0.0	0.0	0.0	0.0	0.0	0.0	0.0	0.0	0.0	0.0	0.0	0.0	0.0	0.0	0.0
FPKM1_group_18661_transcript_1	0.208164099138	0.0924495438738	0.0	0.502139165066	0.0	0.0	0.694687660383	1.22932380017	0.0	0.618075762899	0.0747092942312	0.0	0.0	0.0	0.0338981022672	0.0	0.0	0.0	0.0	0.0	0.0	0.0	0.0	0.0	0.0	0.0	0.0	0.0	0.0	0.354877377569	0.0	0.0	0.0	0.0	0.0	0.0	0.0	0.0	0.0	0.0	0.0	0.0	0.0	0.0	0.0	0.0	0.0	0.0	0.0
FPKM1_group_18661_transcript_2	0.167329056161	0.123490492498	0.497280649363	0.0	0.0	0.0	0.847246519134	2.3988687175	1.20547294118	0.753810048084	0.0911160411996	0.0	0.0	0.0	0.0	0.0	0.0	0.0	0.0	0.0	0.0	0.0	0.0	0.0	0.0	0.0	0.0	0.0	0.0	0.0	0.0	0.0	0.0	0.0	0.0	0.0	0.0	0.0	0.0	0.0	0.0	0.0	0.0	0.0	0.0	0.0	0.0	0.0772672106661	0.0
FPKM1_group_19595_transcript_1	0.0	0.0	0.0	0.0	0.0	0.0	0.0	0.0	0.0	0.0	0.0	0.0	0.0	0.0	0.0	0.0	0.0	0.0	0.0	0.0	0.0	0.0	0.0	0.0	0.0	0.0	0.0	0.0	0.0	0.0	0.0	0.0	0.0	0.0	0.0	0.0	0.0	0.0	0.0	0.0	0.0	0.0	0.0	0.0	0.0	0.0	0.0	0.0	0.0
FPKM1_group_18642_transcript_1	0.17666647661	0.075245102956	0.151501273103	0.186577395861	0.301589219673	0.421039341539	1.1615476472	0.182709534935	0.734517562726	0.229655390993	0.0832781021717	0.018610912019	0.0	0.0	0.0188930283246	0.0	0.0950477608478	0.0	0.0246221567964	0.0689247816592	0.0	0.503772626247	0.555627459305	0.0	0.155968844201	0.0	0.0220393657568	0.970536228523	0.344306377587	0.0659300265375	0.0	0.0	0.0	0.0	0.0	0.0	0.0	0.0	0.112437311448	0.391228215193	0.367197462082	0.242799424925	0.0559529782576	0.163549674655	0.269761910512	0.20420818505	0.129789854946	0.635585119995	0.146203678985
FPKM1_group_547_transcript_1	0.028237871024	0.0193614869662	0.0	0.0788713537048	0.0	0.0	0.0	0.0772363034044	0.0	0.0	0.0469385666786	0.157346801615	0.0	0.432520272297	0.0638927866976	0.830569074867	0.160717122888	0.0	0.0416338287649	0.116545539896	0.0	0.170366742695	0.0	0.0	1.45051025107	0.241657954716	0.260865947412	0.234441218838	0.0	0.0	0.0	0.0	0.0	0.0	0.0	0.0	0.0	0.0	0.0	0.198459403707	0.232836572548	0.102637938718	0.0	0.0	0.0	0.690594953077	0.109731422818	0.0597064809692	0.0107485708661
FPKM1_group_2508_transcript_1	0.0613059041968	0.0270223760759	1.9465920156	0.856169300085	0.830362423903	0.0	0.0	0.335368159519	0.0	0.0	0.0509530493551	0.0	0.0	0.0	0.0231191004498	0.0	0.348925332586	0.0	0.0	0.0	0.0	0.0	0.0	0.0	0.0954283059913	0.0	0.0	0.0	0.0	0.0	0.0	0.0	0.0	0.0	0.0	0.0	0.0	0.0	0.0	0.0	0.0	0.222832366954	0.0	0.0	0.0	0.0	0.238232694276	0.129625912631	0.0466714261291
FPKM1_group_446_transcript_1	0.0358863829445	0.0400722064735	0.0	0.0	0.20522778607	0.0	0.351297337202	0.124331610358	0.749745365856	0.312555385791	0.0	0.101315989333	0.0	0.0	0.119993770139	0.0	0.0	0.41865771598	0.134040619438	0.187609893492	0.0	0.091416300958	0.0	0.0	0.0	0.0972525915321	0.0	0.0	0.0	0.269187474205	0.317873968369	0.0	0.0	0.0	0.0	0.0	0.0	0.368293603661	0.612097754031	0.0	0.0	0.0	0.0	0.0	0.183569690324	0.185281572777	0.176640826975	0.0320376239347	0.069210309967
FPKM1_group_30803_transcript_1	0.0125220570274	0.0	0.0	0.0	0.0	0.0	0.0	0.0	0.0	0.0	0.0988705978975	0.0	0.0	0.0	0.0897217855754	0.0	0.0	0.0	0.0	0.0	0.0	0.0	0.0	0.0	0.0	0.0	0.0	0.0	0.0	0.0	0.0	0.0	0.0	0.0	0.0	0.0	0.0	0.0	0.0	0.0	0.0	0.0	0.0	0.0	0.0	0.0	0.0	0.0	0.0
FPKM1_group_31591_transcript_1	0.0133758336429	0.0	0.0	0.0	0.0	0.0	0.0	0.0	0.0	0.0	0.0	0.0	0.0	0.0	0.0	0.0	0.0	0.0	0.0	0.0	0.0	0.127775057021	0.0	0.0	0.0	0.0	0.0	0.0	0.0	0.0	0.0	0.0	0.0	0.0	0.0	0.0	0.0	0.0	0.0	0.0	0.0	0.0	0.0	0.0	0.0	0.0	0.0	0.0	0.580422826769
FPKM1_group_8876_transcript_1	0.0153264760492	0.0071309047978	0.0	0.0	0.0	0.0	0.0	0.0	0.0	0.0	0.0	0.0	0.0	0.0	0.0549078635683	0.0	0.0	0.0	0.107337214784	0.0	0.0	0.292817839006	0.0	0.0	0.0	0.0	0.0	0.0	0.0	0.0	0.0	0.0	0.0	0.0	0.0	0.0	0.0	0.0	0.0	0.170551050061	0.200093929533	0.0	0.0	0.0	0.0	0.0	0.0	0.153930771249	0.0277111592641
FPKM1_group_28936_transcript_1	0.0	0.00592698580597	0.0	0.0	0.0	0.0	0.0	0.0	0.0	0.0	0.100582642883	0.269737374198	1.10578372648	0.741463323937	0.502014752624	0.0	0.0	7.24495333173	0.356861389413	0.249740442635	0.0	0.0	0.0	0.593950292215	0.0	0.0	0.0	0.0	0.0	0.0	0.0	0.0	0.0	0.0	0.0	0.0	0.0	0.0	0.0	0.0	0.0	0.0	0.0	0.0	0.0	0.0	0.0	0.0852949728132	0.0
FPKM1_group_3804_transcript_1	0.0	0.0147218679697	0.0	0.0	0.0	0.0	0.0	0.0	0.0	0.0	0.124917153258	0.0	0.0	0.0	0.0	0.0	0.0	0.0	0.0	0.0	0.0	0.0	0.0	0.0	0.0	0.0	0.0	0.0	0.0	0.148342559709	0.0	0.0	0.0	0.0	0.0	0.0	0.0	0.202957496641	0.0	0.0	0.0	0.27314935304	0.0	0.0	0.0	0.0	0.0	0.0529654266663	0.0
FPKM1_group_32828_transcript_1	0.00216056050033	0.0	0.0	0.0	0.0	0.0	0.0	0.0	0.0	0.0	0.0	0.0	0.0	0.0	0.0	0.0	0.0	0.0	0.0	0.0	0.0	0.0	0.0	0.0	0.0	0.0	0.0	0.0	0.0	0.0	0.0	0.0	0.0	0.0	0.0	0.0	0.0	0.776066551033	0.0	0.0	0.0	0.0	0.0	0.0	0.0	0.0	0.0	0.0	0.0
FPKM1_group_21567_transcript_1	0.0	0.0	0.0	0.0	0.0	0.0	0.0	0.0	0.0	0.0	0.0517474176078	0.0	0.0	0.0	0.0234795318599	0.0	0.0	0.0	0.0	0.0	0.0	0.0	0.0	0.0	0.0	0.0	0.0	0.0	0.0	0.0	0.0	0.0	0.0	0.0	0.0	0.0	0.0	0.0	1.25759505143	0.583444126711	0.684508409271	0.0	0.0	0.0	0.0	0.0	0.0	0.0	0.0
FPKM1_group_13388_transcript_1	0.0	0.0	0.0	0.0	0.0	0.0	0.0	0.0	0.0	0.0	0.0	0.0	0.0	0.0	0.0	0.0	0.0	0.0	0.0	0.0	0.0	0.0	0.0	0.0	0.0	0.0	0.0	0.0	0.0	0.0	0.0	0.0	0.0	0.0	0.0	0.0	0.0	0.0	0.0	0.0	0.0	0.0	0.0	0.0	0.0	0.0	0.0	0.0	0.0
FPKM1_group_30917_transcript_2	0.0141930067594	0.00440235923208	0.0	0.0	0.0	0.0	0.0	0.0	0.0	0.0	0.0	0.400703108937	0.136889625303	0.275366604227	0.220337664737	0.220327809249	1.27901890401	4.55340747364	0.662660618605	0.0927492640655	0.0	0.0	0.0	0.0	0.0	0.0	0.0593149489981	0.0	0.0	0.0	0.0	0.0	0.0	0.0	0.0	0.0	0.0	1.21382940113	0.0	0.105291966597	0.123530657461	0.0	0.0	0.0	0.0	0.0	0.0	0.411801934659	0.0684314158034
FPKM1_group_5755_transcript_1	0.0271751765305	0.0433498803539	0.0	0.0	0.0	0.0	0.0	0.0	0.0	0.0	0.0	0.0822022868597	0.0	0.0	0.166896725147	0.0	0.0	0.0	0.0	0.0	0.0	0.0	0.0	0.0	0.0	0.0	0.0	0.0	0.0	0.0	0.0	0.0	0.0	0.0	0.0	0.0	0.0	0.0	0.0	0.0	0.0	0.268104378182	0.0	0.0	0.0	0.0	0.0	0.0	0.0561534836804
FPKM1_group_5755_transcript_2	0.00684344977081	0.00318403190972	0.0	0.0	0.0	0.0	0.0	0.0	0.0	0.0	0.0	0.0	0.0	0.0	0.171618996827	0.0	0.0	0.0	0.0	0.134162888951	0.20195206217	0.0	0.0	0.0	0.0	0.0	0.0	0.0	0.0	0.0	0.0	0.0	0.0	0.0	0.0	0.0	0.0	0.0	0.0	0.0	0.0	0.0	0.0	0.0	0.0	0.0	0.0	0.0	0.0247467096684
FPKM1_group_14703_transcript_1	0.0	0.0	0.0	0.0	0.0	0.0	0.0	0.0	0.0	0.0	0.0	0.0	0.0	0.0	0.0	0.0	0.0	0.0	0.0	0.0	0.0	0.0	0.0	0.0	0.0	0.0	0.0	0.0	0.0	0.0	0.0	0.0	0.0	0.0	0.0	0.0	0.0	0.0	0.0	0.0	0.0	0.0	0.0	0.0	0.0	0.0	0.0	0.0	0.0
FPKM1_group_21482_transcript_1	0.00876842491492	0.0277416844577	0.0	0.0	0.0	0.0	0.0	0.0	0.0	0.0	0.0	0.334197855159	0.202968645861	0.204145444374	0.678527687099	0.0	0.0	0.0	0.245634627397	0.0687604794383	0.0	0.0	0.0	0.0	0.0	0.0	0.0	0.276635049642	0.0	0.0657728631847	0.0	0.0	0.0	0.0	0.0	0.0	0.0	0.0	0.0	0.0	0.0	0.0	0.0	0.0	0.0	0.135814263716	0.0	0.0234840747555	0.0760983443917
FPKM1_group_29935_transcript_1	0.0	0.0121881340164	0.0	0.0	0.0	0.0	0.0	0.0	0.0	0.0	0.0	0.0	0.0	0.0	0.0	0.0	0.0	0.0	0.0	0.0	0.0	0.0	0.0	0.0	0.0	0.0	0.0	0.0	0.0	0.0	0.0	0.0	0.0	0.0	0.0	0.0	0.0	0.0	0.0	0.0	0.0	0.0	0.0	0.0	0.0	0.0	0.0	0.0	0.0315759203485
FPKM1_group_22301_transcript_1	0.0	0.00262286153482	0.0	0.0	0.0	0.0	0.0	0.0	0.0	0.0	0.0445107097814	0.179049808735	0.0	0.16405941363	0.0	0.0	0.0	1.23311539908	0.0789607097265	0.110517322316	0.0	0.0	0.0	0.262840071842	0.0	0.0	0.0	0.0	0.0	0.0	0.0	0.0	0.0	0.0	0.0	0.0	0.0	0.144636376917	0.0	0.0	0.0	0.0	0.0	0.0	1.08137317576	0.0	0.0	0.0	0.0203852206081
FPKM1_group_11886_transcript_1	0.0	0.0	0.0	0.0	0.0	0.0	0.0	0.0	0.0	0.0	0.0	0.0	0.0	0.0	0.0	0.0	0.0	0.0	0.0	0.0	0.0	0.0	0.0	0.0	0.0	0.0	0.0	0.0	0.0	0.0	0.0	0.0	0.0	0.0	0.0	0.0	0.0	0.0	0.0	0.0	0.0	0.0	0.0	0.0	0.0	0.0	0.0	0.0	0.0339970771803
FPKM1_group_32022_transcript_4	0.00249803344775	0.00232450546889	0.0	0.0	0.0	0.0	0.0	0.0	0.0	0.0	0.0	0.0	0.0	0.290794614311	0.214783900953	0.232672151703	0.0	1.38427148026	0.0	0.0	0.0	0.0477258277497	0.0	0.0	0.0	0.0	0.0	0.0	0.0	0.0	0.0	0.0	0.0	0.0	0.0	0.0	0.0	0.0	0.0	0.0	0.0	0.0	0.0	0.0	0.575018809249	0.193460385836	0.0	0.0	0.0
FPKM1_group_26806_transcript_2	0.0108586103374	0.0101043079054	0.0	0.0	0.0	0.0	0.0	0.0	0.0	0.0	0.0857364963318	0.0	0.0	0.0	0.0	0.0	0.0	0.0	0.0	0.0	0.0	0.0	0.0	0.0	0.0	0.0	0.0	0.0	0.0	0.0	0.0	0.0	0.0	0.0	0.0	0.0	0.0	0.0	0.0	0.0	0.0	0.0	0.0	0.0	0.0	0.0	0.0	0.0	0.0
FPKM1_group_3509_transcript_1	0.0445379109408	0.0207220238881	0.0	0.253240995139	0.0	0.0	0.0	0.330654877277	0.0	0.0	0.0	0.0	0.0	0.0	0.0113970916812	0.0	0.0	0.0	0.0	0.0623676132419	0.0	0.0911692298744	0.0	0.0	0.0	0.0	0.0398852954344	0.0	0.41540099177	0.0596577645534	0.0	0.773053892389	0.227208471168	0.0	0.0	0.719509546318	0.0	0.0	0.0	0.0	0.0	0.0	0.0	0.0	0.0	0.0	0.0	0.0639020715238	0.103534882613
FPKM1_group_1784_transcript_1	0.0125636388107	0.00519595340105	0.0	0.0	0.0	0.0	0.409957993129	0.0	0.0	0.0	0.022044203516	0.0	0.0	0.0	0.130028489057	0.0	0.0	1.50641308145	0.0	0.0547343854352	0.0823903099936	0.0	0.0	0.0	0.0	0.0	0.0	0.0	0.0	0.0523561975445	0.0	0.0	0.0	0.0	0.0	0.0	0.0	0.0	0.0	0.0	0.0	0.0	0.0	0.0	0.0	0.0	0.0	0.0	0.0201918124429
FPKM1_group_26806_transcript_1	0.0048719923865	0.0	0.0	0.0	0.0	0.0	0.0	0.0	0.0	0.0	0.0	0.0	0.0	0.0	0.0	0.0	0.0	0.0	0.0	0.0	0.0	0.0	0.0	0.0	0.0	0.0	0.0	0.0	0.0	0.0	0.0	0.0	0.0	0.0	0.0	0.0	0.0	0.250000625002	0.0	0.0	0.0	0.0	0.0	0.0	0.0	0.0	0.0	0.0	0.0
FPKM1_group_31220_transcript_1	0.0	0.00510870791484	0.0	0.0	0.0	0.0	0.0	0.0	0.0	0.0	0.0	0.0	0.0	0.0	0.0	0.0	0.0	0.0	0.0	0.0	0.0	0.419559888725	0.0	0.0	0.0	0.0	0.0	0.0	0.0	0.0	0.729449591593	0.0	0.0	0.0	0.0	0.0	0.0	0.0	0.0	0.0	0.0	0.0	0.0	0.0	0.0	0.0	0.0	0.0	0.0397055416322
FPKM1_group_9121_transcript_1	0.0575585995393	0.0100425456321	0.310040502659	0.190911100655	0.308594348248	0.861637967892	0.0	0.0	0.375789242055	0.0	0.227233158982	0.0	0.208179332369	0.0	0.0	0.0	0.0	0.0	0.0	0.0	0.0	1.37459719044	0.568533231587	0.0	0.0	0.0	0.0	0.0	0.0	0.0	0.477976749504	0.0	1.02771557863	0.0	0.0	0.0	0.0	0.0	0.0	0.3202523385	0.375726498488	0.0	0.0	0.0	0.0	0.0	0.0	0.144521799901	0.15610393874
FPKM1_group_11780_transcript_1	0.8696288261	0.594653601288	0.189263530728	0.116541253982	0.753522916019	0.26299248423	0.967378488265	0.570626420674	0.458799402986	0.286897854122	0.13871397317	0.0929990051338	0.0	0.0	0.125878326031	0.0	0.0	0.0	0.0	0.0861045406697	0.0	0.755207799706	0.0	0.0	0.259792880788	0.0892691698392	0.0	0.692826288506	2.00725479232	0.576543321617	0.0	2.13455179242	0.0	0.0	0.0	0.993352731857	0.0	0.676121093288	0.842776385215	0.0977486615273	0.0	0.60663617511	0.838793602417	1.90694038568	1.51650482976	0.680287565717	0.0	0.0294076697311	0.190586599835
FPKM1_group_3806_transcript_2	0.0180902668122	0.0224448151013	0.0	0.0	0.0	0.0	0.0	0.626753609593	0.0	0.787793287957	0.380894926326	0.0	0.0	0.0	0.0432061877259	0.0	0.0	0.0	0.0	0.0	0.355899125956	0.0	0.0	3.37383239758	0.0	0.0	0.0	0.0	0.0	0.0	0.0	0.0	0.0	0.0	0.0	0.0	0.0	0.0	0.0	0.0	0.0	0.41644081693	0.383874121325	0.0	0.0	0.0	0.0	0.484503411144	0.392499042692
FPKM1_group_3806_transcript_1	0.00264629802289	0.0369370608231	0.684208087702	0.0	0.227005554736	0.0	0.0	0.0	0.552869784174	0.345722234283	0.125366495535	0.0	0.0	0.154027003444	0.0568829665743	0.0	0.0	0.0771806041149	0.0741321771173	0.103759068793	0.0	0.0505584757996	0.0	0.246767117809	0.0	0.0	0.0	0.0	0.0	0.0992507773596	0.0	0.0	0.0	0.0	0.0	0.0	0.0	0.0	0.0	0.0	0.0	0.182754603113	0.168462743891	0.0	0.0	0.0	0.0	0.673308697261	0.535881986346
FPKM1_group_34323_transcript_1	0.0	0.00487236199707	0.0	0.0	0.0	0.0	0.0	0.0	0.0	0.0	0.0	0.0	0.0	0.0	0.0	0.0	0.0	0.0	0.0	0.0	0.0	0.0	0.0	0.0	0.0	0.0	0.0	0.0	0.0	0.196382321039	0.0	0.0	0.0	0.0	0.0	0.0	0.0	0.0	0.0	0.0	0.0	0.0	0.0	0.0	0.0	0.0	0.0	0.0	0.0
FPKM1_group_1035_transcript_1	0.0490447233575	0.0502015697765	0.0	0.0	0.0	0.0	0.0	0.0	0.0	0.0	0.0774486350197	0.0	0.0	0.0	0.0	0.0	0.0	0.0	0.0	0.0	0.0	0.0	0.0	0.0	0.0	0.0	0.0	0.0	0.0	0.0	0.0	0.0	0.0	0.0	0.0	0.0	0.0	0.0	0.0	0.0	0.0	0.0	0.0	0.0	0.0	0.0	0.0	0.0	0.0
FPKM1_group_29566_transcript_5	0.057538502263	0.0401561566267	0.0	0.327161900144	0.352556112942	0.0	0.301742824552	0.0	0.214661731844	0.536931738161	0.0324505453993	0.217560521787	0.118918082317	0.239215122667	0.0588955855034	0.0	0.0	0.299667708714	0.0	0.0	0.0	0.0	0.0	0.0958118138977	2.24869605962	5.0955739823	4.07069548026	2.59326040949	1.8782970822	0.0770718326982	0.0	0.0	0.0	0.0	0.0	0.0	0.0	0.316341572977	0.0	0.0	0.0	0.0	0.0	0.0	0.0	0.0	0.0	0.0	0.0
FPKM1_group_32828_transcript_3	0.00495957876649	0.0	0.0	0.0	0.0	0.0	0.0	0.0	0.0	0.0	0.0261062814673	0.0	0.0	0.0	0.0236905838317	0.0	0.0	0.0	0.0	0.0	0.0	0.0315848455557	0.0	0.0770800660121	0.0	0.0	0.0	0.0	0.0	0.0620038564179	0.0	0.0	0.0	0.0	0.0	0.747804865555	0.290848249686	2.5449501826	0.0	0.0	0.0	0.0	0.0	0.0	0.0	0.128031648604	0.244121592337	0.0221383581122	0.0
FPKM1_group_21280_transcript_1	0.0	0.00220472418869	0.0	0.0	0.0	0.0	0.0	0.0	0.0	0.0	0.0374147995264	0.0	0.0	0.0	0.0	0.0	0.0	0.0	0.0	0.0	0.0	0.0	0.0	0.0	0.0	0.0	0.0	0.0	0.0	0.0	0.0	0.0	0.0	0.0	0.0	0.0	0.0	0.0	0.0	0.0	0.0	0.0	0.0	0.0	1.27257249089	0.0	0.0	0.0	0.0
FPKM1_group_33588_transcript_1	0.0202478215696	0.00628042991366	0.0	0.0	0.0	0.0	0.0	0.0	0.0	0.0	0.106580690394	0.0	0.0	0.0	0.0483592192895	0.0	0.0	0.0	0.0	0.0	0.0	0.0	0.0	0.0	0.0	0.0	0.0	0.0	0.0	0.0	0.0	0.0	0.0	0.0	0.0	0.0	0.0	0.0	0.0	0.0	0.0	0.0	0.0	0.0	0.0	0.0	0.0	0.0903813702745	0.0
FPKM1_group_19886_transcript_1	0.0	0.00148335181059	0.0	0.0	0.0	0.0	0.0	0.0	0.0	0.0	0.0	0.0	0.0	0.0	0.0	0.0	0.0	0.0	0.0	0.0	0.0	0.0	0.0	0.0	0.754328191238	1.36079872117	0.359745486989	1.76021413494	2.28965606244	0.0	0.0	0.0	0.0	0.0	0.0	0.0	0.0	0.0	0.0	0.0	0.0	0.0	0.0	0.395496071321	0.0	0.0	0.0	0.0	0.0
FPKM1_group_2227_transcript_1	0.0779863092257	0.0580551401206	0.0	0.0	0.0	0.0	0.0	0.0	0.0	0.0	0.0	0.110087161554	0.0	0.0	0.11175593433	0.0	0.0	0.454901935208	0.0	0.203851739395	0.0	0.0	0.0	0.0	0.0	0.0	0.13036713172	0.0	0.678879712698	0.0	0.0	0.0	0.0	0.0	0.0	0.0	0.0	0.533570238519	0.0	0.0	0.0	0.0	0.0	0.0	0.0	0.0	0.0	0.0	0.0
FPKM1_group_8686_transcript_1	0.0314389252291	0.0468079904676	0.0	0.0	0.0	0.0	0.0	0.0	0.0	0.0	0.0	0.133139601367	0.0	0.0	0.0	0.0	0.0	0.0	0.0	0.0	0.0	0.0	0.0	0.0	0.0	0.0	0.0	0.0	0.0	0.235826633384	0.0	0.0	0.0	0.0	0.0	0.0	0.0	0.0	0.0	0.0	0.0	0.0	0.0	0.39000307033	0.0	0.0	0.0	0.0	0.0
FPKM1_group_4463_transcript_1	0.0655253388986	0.0332583090165	0.0	0.0	0.0	0.0	0.0	0.0	0.0	0.0	0.0940671680401	0.0	0.0	0.0	0.0	0.0	0.0	0.173734477279	0.0	0.0	0.0	0.0	0.313805791794	0.277737889679	0.0	0.0	0.0	0.0	0.0	0.0	0.0	0.0	0.0	0.0	0.0	0.0	0.0	0.0	0.0	0.0	0.0	0.0	0.0	0.0	0.0	0.0	0.0	0.0797697923881	0.129243949281
FPKM1_group_16275_transcript_1	0.00260414460305	0.012116227621	0.0	0.0	0.0	0.0	0.0	0.0	0.0	0.0	0.123369507111	0.055141003044	0.0	0.0	0.0373179108145	0.0	0.0	0.0	0.0	0.0	0.0	0.0	0.0	0.0	0.0	0.0	0.0	0.0	0.0	0.0	0.0	0.0	0.0	0.0	0.0	0.0	0.0	0.0	0.0	0.0	0.0	0.0	0.0	0.0	0.0	0.0	0.0	0.0	0.0
FPKM1_group_20833_transcript_1	0.00473100225313	0.00880471846417	0.0	0.0	0.0	0.0	0.0	0.0	0.0	0.0	0.0	0.0	0.0	0.137683302114	0.118643357935	0.0	0.255803780803	0.0	0.0	0.0	0.0	0.0451937500717	0.0	0.0	0.0	0.0	0.0	0.0	0.0	0.0	0.0	0.0	0.0	0.0	0.0	0.0	0.0	0.0	0.302604597049	0.210583933194	0.247061314922	0.0	0.0	0.0	0.363007586975	0.183196410382	0.174652907701	0.0	0.0
FPKM1_group_29566_transcript_2	0.351504465501	0.0723643615845	0.268089990671	0.165079577522	0.26683951043	1.49010540747	0.456760808413	0.0	0.0	0.406388080891	0.196487023306	0.0	0.0	0.0	0.156017269843	0.0	0.0	0.907239236531	0.0	0.0	0.0	0.0	0.0	0.0	0.0	0.0	0.0	0.0	0.0	0.0	0.0	0.0	0.0	0.0	0.0	0.0	0.0	0.0	0.3979282439	0.0	0.0	0.0	0.0	0.0	0.0	0.0	0.0	0.0	0.0
FPKM1_group_25665_transcript_3	0.327585248991	0.225157980712	0.0802065563488	0.197552536794	0.159664881003	0.111451590407	0.273305328753	0.0483642886593	0.291646679318	0.24316453164	0.161657492451	1.20204596452	0.646264492894	0.920849611986	1.0468960401	0.260045346021	0.0	0.542851560884	0.28677570857	0.291916722321	0.329561239975	0.266703155072	0.0980519045832	0.0	0.385334791555	0.529629862803	0.466715980731	0.440411397817	1.09367908175	0.244328921874	0.370953492499	0.452292758039	0.0	0.0	0.0	0.420965420837	0.0818643081026	0.0	0.0	0.124272491885	0.145798992297	0.0642704360095	0.11848865984	0.115446829168	0.571260516378	0.216220431229	0.137424552296	0.174474346665	0.383644436416
FPKM1_group_6147_transcript_3	0.102075241874	0.0298522714231	0.0	0.0	0.0	0.0	0.0	0.0	0.0	0.0	0.0	0.0308767757382	0.0	0.169750275351	0.104482753272	0.0	0.0	0.0	0.0	0.057175463081	0.0	0.0	0.0	0.0	0.0	0.0	0.0	0.0	0.0	0.0	0.0	0.0	0.0	0.0	0.0	0.0	0.0	0.0	0.0	0.0	0.0	0.0	0.0	0.0	0.0	0.0	0.0	0.0	0.0210923392615
FPKM1_group_6147_transcript_2	0.101822955067	0.0615873300184	0.0	0.0	0.0	0.0	0.0	0.0	0.0	0.0	0.0	0.0	0.0	0.592657535742	0.218871483843	0.0	0.0	0.0	0.0	0.199619523352	0.0	0.0	0.0	0.0	0.0	0.0	0.0	0.0	0.0	0.381892264442	0.0	0.0	0.0	0.0	0.0	0.0	0.0	0.0	0.0	0.0	0.0	0.0	0.0	0.0	0.0	0.0	0.0	0.0	0.0
FPKM1_group_6147_transcript_1	0.0725773933093	0.0306980654973	0.0	0.0	0.0	0.0	0.0	0.0	0.0	0.0	0.0	0.0	0.0	0.0	0.189099727446	0.0	0.0	0.0	0.0	0.0	0.0	0.0	0.0	0.0	0.0	0.0	0.0	0.0	0.0	0.0	0.0	0.0	0.0	0.0	0.0	0.0	0.0	0.0	0.0	0.0	0.0	0.0	0.0	0.0	0.0	0.0	0.0	0.0	0.143153611983
FPKM1_group_4696_transcript_1	0.0239892668596	0.0111614162053	0.0	0.0	0.0	0.0	0.0	0.0	0.0	0.0	0.0	0.0	0.0	0.0	0.0	0.0	0.0	0.0	0.0	0.0	0.0	0.0	0.0	0.0	0.0	0.0	0.0	0.0	0.0	0.0	0.0	0.0	0.0	0.0	0.0	0.0	0.0	0.0	0.0	0.0	0.0	0.0	0.0	0.0	0.0	0.0	0.0	0.0	0.0289159922756
FPKM1_group_15041_transcript_1	0.00470077220679	0.0	0.0	0.0	0.0	0.0	0.0	0.0	0.0	0.0	0.0	0.0	0.0	0.0	0.0	0.0	0.0	0.0	0.0	0.0	0.0	0.0	2.47635880425	0.0	0.0	0.0	0.0	0.0	0.0	0.0	0.0	0.0	0.0	0.0	0.0	0.0	0.0	0.0	0.0	0.0	0.0	0.0	0.0	0.0	0.0	0.0	0.0	0.0629493249835	0.0339970771803
FPKM1_group_4254_transcript_1	0.0	0.00803010980163	0.0	0.0	0.0	0.516730100979	0.0	0.0	0.0	0.0	0.0	0.0	0.0	0.0	0.0	0.0	0.0	0.0	0.0	0.0	0.0	0.0	0.0	0.0	0.0	0.0	0.0	0.0	0.0	0.0	0.0	0.0	0.0	0.0	0.0	0.0	0.0	0.0	0.0	0.0	0.0	0.0	0.0	0.0	0.0	0.0	0.0	0.462243723633	0.436877396493
FPKM1_group_4254_transcript_2	0.0	0.0	0.0	0.0	0.0	0.0	0.0	0.0	0.0	0.0	0.0	0.0	0.0	0.0	0.0232465486331	0.0	0.0	0.0	0.0	0.0	0.0	0.0	0.0	0.0	0.0	0.0	0.0	0.0	0.0	0.0	0.0	0.0	0.0	0.0	0.0	0.0	0.0	0.0	0.0	0.0	0.0	0.0	0.0	0.0	0.0	0.0	0.0	0.260680997396	0.0938574214548
FPKM1_group_4254_transcript_3	0.0	0.0	0.0	0.0	0.0	0.0	0.0	0.0	0.0	0.0	0.0	0.0	0.0	0.0	0.0	0.0	0.0	0.0	0.0	0.0	0.0	0.0	0.0	0.0	0.0	0.0	0.0	0.0	0.0	0.0	0.0	0.0	0.0	0.0	0.0	0.0	0.0	0.0	0.0	0.0	0.0	0.0	0.0	0.0	0.0	0.0	0.0	0.278489593213	0.0940025190586
FPKM1_group_14615_transcript_1	0.0534150452408	0.0271115588352	0.0	0.0	0.0	0.0	0.0	0.0	0.0	0.0	0.0	0.102820682244	0.281007745672	0.0	0.243551711669	0.0	0.0	0.0	0.0	0.0	0.0	0.0927739687941	0.0	0.0	0.0	0.0	0.0	0.0	0.0	0.0	0.0	0.0	0.0	0.0	0.0	0.0	0.0	0.0	0.0	0.0	0.0	0.0	0.0	0.0	0.372591945707	0.0	0.0	0.0650268604615	0.0351190929288
FPKM1_group_196_transcript_1	0.0157573408377	0.0274926450036	0.169754438537	0.209056600181	0.0	0.235883486525	0.0	0.102361365958	0.205753413655	0.0	0.0311038694858	0.125119143453	0.113983061498	0.114643927597	0.225805832506	0.0	0.212998596599	0.0	0.0551773634233	0.0772289722205	0.0	0.0376312082257	0.0	0.0	0.116506847475	0.0	0.0	0.621410459571	0.0	0.0	0.0	0.0	0.0	0.0	0.0	0.0	0.0	0.0	0.0	0.0876728289469	0.102859530041	0.0	0.0	0.0	0.0	0.0	0.0	0.184634499383	0.0427352817568
FPKM1_group_25949_transcript_1	0.00263838918241	0.00572859297564	0.0	0.0	0.0	0.0	0.0	0.0	0.0	0.0	0.0138879799796	0.0	0.0	0.0	0.0	0.0	0.0	0.0	0.0	0.0	0.0	0.0	0.0	0.0	0.0	0.0	0.0	0.0	0.0	0.032984717401	0.0	0.0	0.0	0.0	0.0	0.0	0.0	0.0	0.0	0.0	0.0	0.0	0.0	0.0	0.0	0.0	0.0	0.0117771301374	0.0572443313909
FPKM1_group_35241_transcript_1	0.00690770751514	0.0	0.0	0.0	0.0	0.0	0.0	0.0	0.0	0.0	0.0	13.0176776435	9.79371361502	32.3659184044	85.7243219833	3.53869218517	4.85546800838	1.20880044755	21.1892732735	11.917191826	2.85387655931	0.0	0.0	0.0	0.0	0.0	0.0	0.0	0.0	16.5809373782	0.0	0.0	0.0	0.0	0.0	0.0	0.0	0.0	0.0	0.0	0.0	0.0	0.0	0.0	0.0	0.0	0.0	0.0	0.049958146279
FPKM1_group_3264_transcript_1	0.0379557039641	0.0311638935018	1.15453625725	0.355459666924	0.191525172129	0.534764687205	0.655683952593	0.464121034114	0.233228831564	0.875060222738	0.035257345229	0.0	0.258407729708	0.259905960287	0.319948704252	0.207957355619	0.482883009588	0.0	0.18763652721	0.350167176017	0.0	0.127968949368	0.0	0.0	0.066032333129	0.0907592470292	0.223938684533	0.0	0.0	1.0885957796	0.0	0.0	0.318919325994	0.0	0.670461143295	0.0	0.0	0.0	0.0	0.0	0.0	0.0	0.0	0.0	0.171313140439	0.0	0.0	0.179391247829	0.339093760707
FPKM1_group_19227_transcript_1	0.00252482488327	0.00234943581498	0.0	0.0	0.0	0.0	0.0	0.0	0.0	0.0	0.0398705971787	0.0	0.0	0.0	0.0	0.0	0.0	0.0	0.0	0.0	0.0	0.0	0.0	0.353159633209	0.0	0.0	0.0	0.0	0.0	0.0	0.0	0.0	0.0	0.0	0.0	0.0	0.0	0.0647792267271	0.0	0.0	0.0	0.0	0.0	0.0	0.0	0.0	0.0	0.00845265496347	0.0
FPKM1_group_35241_transcript_2	0.00441844354572	0.0	0.0	0.0	0.0	0.0	0.0	0.0	0.0	0.0	0.0	2.43249650065	3.32399252313	26.7461184599	69.3639663153	8.23086470589	8.60053792753	4.89691232355	11.7587435295	15.5919033105	1.3038946957	0.0	0.0	0.0	0.0	0.0	0.0	0.0	0.0	31.6517584158	0.0	0.0	0.0	0.0	0.0	0.0	0.0	0.45345458709	0.0	0.0	0.0	0.0	0.0	0.0	0.0	0.0	0.0	0.0	0.031955210683
FPKM1_group_16620_transcript_1	0.0549732064007	0.00601817020298	0.278695748544	0.0	0.0	0.0	0.0	0.336105232397	0.0	0.0	0.0510650340789	0.0	0.0	0.0	0.0463398233192	0.0	0.0	0.0	0.0	0.0	0.0	0.0	0.0	0.0	0.0	0.0	0.0	0.0	0.0	0.0	0.0	0.0	0.0	0.0	0.0	0.0	0.0	0.0	0.0	0.143937589502	0.0	0.0	0.0	0.0	0.0	0.0	0.47751256523	0.0	0.0
FPKM1_group_29929_transcript_1	0.0	0.0025591284508	0.0	0.0	0.235916053146	0.0	0.0	0.0	0.0	0.0	0.0434291411325	0.116466043812	0.0	0.32014584641	0.374399787471	0.256156817482	0.297401778802	0.0	0.0	0.215663709341	0.162316610716	0.0	0.0	0.0	0.0	0.0	0.0	0.0	0.0	0.412586409061	0.365406524387	0.0	0.392837076318	0.0	0.825857744732	0.0	0.0	0.423365544395	0.0	0.122414211632	0.14361882045	0.0	0.0	0.0	0.0	0.0	0.0	0.0736565933452	0.0596696363968
FPKM1_group_16620_transcript_3	0.072435283728	0.0252763148525	0.390174047961	0.480508554878	0.0	0.0	0.0	0.235273662678	0.0	0.591450960805	0.0714910477105	0.0	0.523971365777	0.0	0.0973136289702	0.0	0.489569082028	0.132038202732	0.0	0.0	0.534396226051	0.0	0.0	0.0	0.0	0.0	0.0	0.0	0.0	0.169795176037	0.0	0.0	0.0	0.0	0.0	0.0	0.0	0.0	0.0	0.0	0.0	0.0	0.0	0.0	0.0	0.0	0.0	0.0	0.0327418004844
FPKM1_group_16620_transcript_2	0.0523609146165	0.0194894479883	0.0	0.0	0.0	0.0	0.0	0.272113666798	0.0	0.0	0.0	0.221741400141	0.0	0.0	0.187585583721	0.0	0.0	0.0	0.146681460773	0.0	0.0	0.0	0.0	0.0	0.0	0.0	0.0	0.0	0.0	0.0	0.0	0.0	0.0	0.0	0.0	0.0	0.0	0.0	0.0	0.0	0.0	0.0	0.0	0.0	0.0	0.0	0.0	0.0	0.0
FPKM1_group_16620_transcript_5	0.112770305366	0.074364535248	0.0765278005959	0.0	0.228512531865	0.106339749206	0.130384950138	0.13843803326	0.185513337357	0.0	0.0280441647627	0.131612955364	0.0513852425702	0.103366341478	0.222680050198	0.0	0.0	1.60565466811	0.0497495358808	0.0	0.0	0.0848235140151	0.0467773268395	0.455409683922	0.131307506132	0.0721911210528	0.0445309574856	0.280140985697	0.0	0.233122525941	0.0	0.0	0.126836352342	0.0	0.0	0.0	0.0781095178697	0.227821933466	0.227181725244	0.158096809229	0.139111772373	0.122645213435	0.0565270281251	0.110151742254	0.136264767108	0.0	0.0	0.0118908501629	0.0192656943104
FPKM1_group_16620_transcript_4	0.0741852958348	0.0871117493667	0.0	0.0	0.0	0.0	0.0	0.0	0.0	0.0	0.0836779970201	0.0374005602879	0.306645907342	0.0	0.392330857093	0.164518484217	0.0	0.978794600084	0.049480780885	0.277023011999	0.104248963665	0.101238340497	0.279147769171	0.329417809127	0.104478529489	0.0718011330039	0.0	0.0	0.0	0.0	0.0	0.0	0.0	0.545967388803	0.0	0.0	0.0	0.271909443279	0.677863359056	0.157242744834	0.0922401788004	0.0	0.0	0.0	0.135528642916	0.136792517716	0.130413095546	0.0709596832648	0.0255488239074
FPKM1_group_26747_transcript_2	0.0562040485952	0.0205463450654	0.0	0.0	0.0	0.0	0.0	0.104316426153	0.419366439292	0.0	0.0633958813258	0.0	0.0	0.0	0.0143824144681	0.0	0.0	0.351261248741	0.0	0.0	0.236942392178	0.0383499489012	0.105743561491	0.0	0.0	0.0	0.0	0.0	0.0	0.150568709992	0.0	0.0	0.0	0.0	0.0	0.0	0.0	0.0	0.0	0.0	0.0	0.0	0.127783472856	0.124503026545	0.0	0.15545452559	0.0	0.134400673396	0.174206032591
FPKM1_group_13239_transcript_1	0.0	0.0	0.0	0.0	0.0	0.0	0.0	0.0	0.0	0.0	0.0873480846087	0.0	0.0	0.0	0.0	0.0	0.0	0.0	0.0	0.0	0.0	0.0	0.0	0.0	0.0	0.0	0.0	0.0	0.0	0.0	0.0	0.0	0.0	0.0	0.0	0.0	0.0	1.70301177633	0.0	0.0	0.0	0.0	0.0	0.0	0.0	0.0	0.408398904473	0.0	0.0
FPKM1_group_21660_transcript_1	2.11117453708	1.80484439051	0.0786641225729	0.0968767247738	0.0	0.0	0.0	0.0	0.0	0.0	0.0720675884178	0.0	0.0	0.0	0.0	0.0	0.0	0.0	0.0	0.0	0.0	0.0	0.0	0.0	0.0269946076501	0.0	0.0	0.0	0.0	0.0	0.0	0.0	0.0	0.0	0.0	0.0	0.0	0.0	0.0	0.0	0.0	0.0	0.0	0.0	0.0	0.0	0.0	0.0122227907691	0.0
FPKM1_group_26957_transcript_1	0.00564597736272	0.00630452979821	0.0	0.0	0.0	0.0	0.0	0.0	0.0	0.0	0.0356632241073	0.023909951435	0.0	0.0657244926437	0.0485447880512	0.0	0.0	0.0	0.0316327632212	0.0	0.0	0.0215736857595	0.0	0.0	0.0	0.0	0.0	0.0	0.0	0.169404243168	0.0	0.0	0.0	0.0	0.0	0.0	0.0	0.0	0.144451311868	0.201048666841	0.176905761184	0.0	0.0	0.0	0.0	0.0	0.0	0.0	0.0326664164465
FPKM1_group_29143_transcript_1	0.00168731846413	0.00157010747842	0.0	0.0	0.0	0.0	0.0	0.0	0.0	0.0	0.0666129314963	0.0893195720179	0.146465619734	0.0491049391713	0.471502388073	0.0	0.0	0.19684594444	0.0945355286175	0.231554068659	0.398345810703	0.0483552394689	0.0	0.0	0.324368691466	0.137179687597	0.0211547581862	1.33083031336	1.76259595132	0.126567505073	0.112094317974	0.820039966124	0.120509080178	0.0	0.12667256119	0.0	0.0	0.0	0.0	0.075105049568	0.0	0.0	0.0537071591762	0.0	0.0	0.0	0.0	0.0112976712843	0.0183046189635
FPKM1_group_26469_transcript_4	0.0180788677783	0.0232933903414	0.0	0.0	0.0	0.0	0.0	0.0	0.0	0.0	0.0219608605916	0.0588935098674	0.160955287219	0.0809442475564	0.159430015956	0.129531093906	0.0	0.283919575818	0.0	0.0545274501406	0.0	0.0	0.0	0.389043055297	0.0	0.0565315158717	0.0	0.0	0.0	0.0521582535084	0.0	0.0	0.0	0.0	0.0	0.0	0.0	0.0	0.177901757433	0.061901326298	0.0726238836869	0.0	0.0	0.0	0.0	0.0	0.0	0.0	0.0100577364437
FPKM1_group_21243_transcript_1	0.148668815914	0.0928226251646	0.0	0.0	0.0	0.0	0.140839545228	0.0996922299483	0.100194132986	0.0	0.151464084132	0.020309430717	0.0	0.055827258093	0.12370376564	0.0893376123553	0.0	0.279741954941	0.0	0.0376075894711	0.0	0.146599804665	0.050528051221	0.0	0.0	0.0	0.0	0.15130169925	0.0	0.14389421698	0.0	0.0	0.137006411884	0.0	0.0	0.0	0.0	0.147653563397	0.245397730593	0.0	0.0	0.0	0.122119016432	0.118983987558	0.294381641588	0.222845177166	0.141635082907	0.295418637912	0.284409707598
FPKM1_group_20233_transcript_1	0.0608449575487	0.0308827155153	0.0	0.0	0.0	0.0	0.0	0.0	0.0	0.0	0.0873480846087	0.117122807217	0.320095289243	0.0	0.158530974513	0.0	0.0	0.0	0.0	0.0	0.0	0.105678618589	0.0	0.257899468988	0.490774145098	0.0	0.0	0.0	0.0	0.0	0.0	0.0	0.0	0.0	0.0	0.0	0.0	0.0	0.707594208138	0.0	0.0	0.38199834335	0.0	0.0	0.0	1.28512970591	0.0	0.370359750373	0.360036715853
FPKM1_group_27848_transcript_1	0.00552098199146	0.0077061935526	0.0	0.0	0.0	0.0	0.0	0.0	0.0	0.0	0.0435921022625	0.0	0.0	0.0	0.296687893202	0.0	0.0	1.2076664884	0.0	0.0	0.0	0.0	0.0	1.28707802534	0.0	0.0	0.0	0.0	0.0	0.0	0.0	0.0	0.0	0.0	0.0	0.0	0.0	0.0	0.0	0.0	0.0	0.0	0.0	0.171220860145	0.0	0.0	0.0	0.0	0.0
FPKM1_group_22993_transcript_1	0.0	0.0065508790487	0.0	0.0	0.0	0.0	0.0	0.0	0.0	0.0	0.0	0.0	0.0	0.0	0.100883347417	0.0	0.0	0.410645128114	0.0	0.0	0.0	0.0	0.0	0.0	0.0	0.0	0.0	0.0	0.0	0.0	0.0	0.0	0.0	0.0	0.0	0.0	0.30963509835	1.80622461126	0.0	0.0	0.0	0.0	0.0	0.0	0.0	0.0	0.0	0.0	0.0
FPKM1_group_17314_transcript_1	0.0560883804354	0.0206341075	0.0	0.0346110993651	0.0	0.0	0.0	0.0338935905897	0.0	0.0	0.0102990206143	0.0	0.0	0.0	0.0186920386615	0.0607464084012	0.0705274608419	0.0	0.0	0.0	0.0	0.0	0.0	0.0	0.0	0.0	0.0	0.0	0.0	0.0489214824574	0.0	0.0	0.0	0.0	0.0	0.0	0.0	0.0669327914455	0.0	0.0	0.0	0.0	0.0	0.0	0.600507231644	0.0	0.0481534169281	0.0	0.018867172265
FPKM1_group_27190_transcript_1	0.0	0.00398003988715	0.0	0.0	0.0	0.0	0.0	0.0	0.0	0.0	0.0	0.0	0.0	0.0	0.0919387483004	0.0	0.0	1.74643553032	0.0	0.0	0.252440077713	0.0	0.0	0.19942226381	0.0	0.0	0.0	0.0	0.0	0.0	0.0	0.0	0.0	0.0	0.0	0.0	0.0	0.0	0.0	0.0	0.0	0.295382439916	0.0	0.0	0.0	0.0	0.0	0.0	0.0
FPKM1_group_14366_transcript_1	0.00512662613493	0.0238525038533	0.0	0.0	0.0	0.0	0.0	0.0	0.0	0.0	0.0	0.0	0.0	0.0	0.0	0.0	0.0	0.0	0.143614949398	0.0	0.0	0.0	0.0	0.0	0.0	0.0	0.0	0.0	0.0	0.0	0.0	0.0	0.0	0.0	0.0	0.0	0.0	0.0	0.0	0.0	0.0	0.0	0.326359880151	0.0	0.0	0.0	0.0	0.0	0.0
FPKM1_group_23093_transcript_1	0.0038316190123	0.0	0.0	0.0	0.0	0.0	0.0	0.0	0.0	0.0	0.0	0.0811319445829	0.443465348639	0.446036530806	0.0823617953524	0.0	0.0	0.0	0.107337214784	0.0	0.0	0.0	0.0	0.0	0.0	0.0	0.0	0.0	0.0	0.143706854719	0.0	0.0	0.0	0.0	0.0	0.0	0.337050706016	0.0	0.0	0.852755250304	1.00046964767	0.0	0.0	0.0	0.0	0.0	0.0	0.0	0.0
FPKM1_group_23797_transcript_1	0.0623760820756	0.0239000898959	0.0	0.0	0.0	0.0	0.0	0.0	0.0	0.0	0.0	0.0	0.0	0.0	0.0262900493893	0.0	0.0	0.535067529774	0.0	0.0	0.0	0.0	0.0	0.0	0.0	0.0	0.0	0.0	0.0	0.137614544169	0.0	0.0	0.0	0.0	0.0	0.0	0.0	0.0	0.0	0.163320706293	0.191611144491	0.0	0.0	0.0	0.0	0.0	0.0	0.0	0.0
FPKM1_group_20050_transcript_1	0.0544291082607	0.0343100335856	0.0	0.0	0.0	0.0	0.0	0.0	0.0	0.0	0.0277262416538	0.0	0.0	0.0	0.0	0.0	0.0	0.0	0.0	0.0	0.0	0.0	0.0924940698962	0.0	0.0	0.0	0.0440261315952	0.0	0.0	0.0	0.0	0.0	0.0	0.0	0.0	0.0	0.0	0.0	0.0	0.0	0.0	0.0	0.0	0.326709015957	0.0	0.0	0.0	0.023512098711	0.012698192312
FPKM1_group_1857_transcript_1	0.0435308195481	0.00810138296555	0.0	0.0	0.0	0.0	0.0	0.0	0.0	0.0	0.0	0.0	0.0	0.0	0.0	0.0	0.0	0.0	0.0	0.0	0.0	0.0	0.0	0.0	0.386230540225	0.0	0.0	0.0	0.0	0.0	0.0	0.0	0.0	0.0	0.0	0.0	0.0	0.0	0.0	0.0	0.0	0.0	0.0	0.0	0.0	0.3371247552	0.0	0.0	0.0
FPKM1_group_25654_transcript_1	0.0	0.0538087488673	0.0	0.0	0.0	0.0	0.0	0.0	0.0	0.0	0.101461093912	0.0	0.0	0.0	0.0	0.0	0.0	0.0	0.0	0.0	0.0	0.0	0.0	0.0	0.0	0.0	0.0	0.0	0.0	0.0	0.0	0.0	0.0	0.0	0.0	0.0	0.0	0.0	0.0	0.0	0.0	0.0	0.0	0.0	0.0	0.0	0.0	0.0860399070736	0.0
FPKM1_group_2002_transcript_1	0.0	0.0	0.0	0.0	0.0	0.0	0.0	0.0	0.0	0.0	0.0645405291831	0.0	0.0	0.0	0.0	0.0	0.0	0.0	0.0	0.0	0.0	0.0	0.0	0.0	0.362627562767	0.0	0.0	1.93414005541	2.13469954104	0.0	0.0	0.0	0.0	0.0	0.0	0.0	0.0	0.0	0.0	0.0	0.0	0.0	0.0	0.0	0.0	0.0	0.0	0.0	0.0
FPKM1_group_14584_transcript_1	0.0	0.00178505048393	0.0	0.0	0.0	0.0	0.0	0.0	0.0	0.0	0.0	0.0	0.0	0.0	0.0412345885467	0.178675224711	0.0	0.0	0.0	0.0	0.0	0.0	0.0	0.0	0.0	0.0	0.0	0.0	0.0	0.0	0.0	0.0	0.0	0.0	0.0	0.0	0.0	0.0	0.0	0.0853867056367	0.100177404095	0.0	0.0	0.0	0.0	0.0	0.0	0.0	0.0
FPKM1_group_11064_transcript_1	0.0684614829201	0.0226749275589	0.0	0.0	0.0	0.0	0.17038474951	0.0603027920902	0.0	0.0	0.183238095472	0.0245699264352	0.0	0.0675386545069	0.0831412445198	0.0	0.0	0.0676851985614	0.0	0.0	0.0	0.0	0.0	0.0	0.0	0.0	0.0	0.0	0.0	0.0435200569495	0.0	0.0	0.0	0.0	0.0	0.0	0.0	0.238170942431	0.0	0.0	0.0	0.0	0.0	0.287888701758	0.0	0.0	0.0	0.0621550117345	0.0
FPKM1_group_33418_transcript_1	0.0170545402613	0.0158698323846	0.0	0.0	0.132997985704	0.0	0.0	0.1611463443	0.0	0.0	0.0	0.0656578856056	0.0	0.0902413213011	0.255503820356	0.0	0.0	0.0	0.0	0.060790350104	0.0915062030909	0.0888635802253	0.0	0.0722879438891	0.0917077081813	0.0	0.0	0.0	0.0	0.0	0.0	0.0	0.22146241921	0.0	0.465578391392	1.40262661822	0.0	0.0	0.198335152123	0.138022346098	0.0809652991999	0.0	0.0986989310888	0.0	0.237924888407	0.0	0.0	0.0622860022756	0.100916508342
FPKM1_group_28736_transcript_1	0.0	0.0	0.0	0.0	0.0	0.0	0.0	0.0	0.0	0.0	0.0787613237488	0.0	0.0	0.0	0.0	0.0	0.0	0.0	0.0	0.0	0.0	0.0	0.0	0.0	0.0	0.0	0.0	0.0	0.0	0.0	0.0	0.0	0.0	0.0	0.0	0.0	0.0	0.0	0.0	0.0	0.0	0.0	0.0	0.0	1.91348067032	0.0	0.0	0.0	0.0
FPKM1_group_34234_transcript_1	0.0619855705405	0.0728585572245	0.0	0.0	0.0	0.0	0.0	0.0	0.0	0.0	0.0	0.0	0.0	0.0	0.0233754097674	0.0	0.0	0.0	0.0	0.0	0.0	0.0	0.0	0.0	0.0	0.0	0.0	0.0	0.0	0.0	0.0	0.0	0.0	0.0	0.0	0.0	0.0	0.0	0.0	0.145214197834	0.170368223815	0.0	0.0	0.0	0.0	0.0	0.0	0.0436876690019	0.0
FPKM1_group_21118_transcript_1	0.0207413808032	0.393248980708	0.0	0.0	0.0	0.0	0.0	0.0	0.135416563877	0.0	0.0	0.0	0.0	0.0	0.00928837868291	0.120743521897	0.0	0.0	0.0	0.0508282310561	0.0	0.0	0.0	0.0	0.0	0.0	0.0325056372483	0.0	0.0	1.36135339377	0.0	0.0	0.0	0.0	0.0	0.0	0.0	0.0	0.0	0.0577018530602	0.0	0.0	0.0825244807077	0.0804059193456	0.0	0.0	0.0	0.173595935858	0.00937540542505
FPKM1_group_34468_transcript_1	0.0111889102717	0.00520583163946	0.0	0.0	0.479905279214	0.0	0.0	0.0	0.0	0.0	0.0	0.236917617641	0.0	0.0	0.0801696563126	0.0	0.0	1.63165079422	0.0	0.0	0.330187782256	0.0	0.0	0.0	0.0	0.0	0.0	0.0	0.0	0.0	0.0	0.0	0.0	0.0	0.0	0.0	0.0	0.0	0.0	0.0	0.0	0.0	0.0	0.0	0.0	0.0	0.0	0.0	0.0
FPKM1_group_27755_transcript_2	0.0	0.0101043079054	0.0	0.0	0.0	0.0	0.0	0.0	0.0	0.0	0.0857364963318	0.0	0.0	0.0	0.0	0.0	0.0	3.0086195641	0.0	0.0	0.0	0.0	0.0	0.0	0.0	0.441404751234	1.08911876832	0.0	0.0	0.0	0.0	0.0	0.0	0.0	0.0	0.0	0.0	0.0	0.0	0.0	0.0	0.0	0.0	0.0	0.0	0.0	0.0	0.0	0.0
FPKM1_group_24960_transcript_2	0.0	0.0	0.0	0.0	0.0	0.0	0.0	0.0	0.0	0.0	0.0415645626224	3.78983423426	6.09269029973	1.83840459209	0.905243060188	2.20643126329	0.284633187226	3.99185264074	2.43323289043	0.412808889079	0.0	0.0	0.0	0.122721393114	0.0	0.106995248287	0.263999272106	0.0	0.0	0.0987181256027	0.0	0.0	0.0	0.0	0.0	0.0	0.0	0.0	0.0	0.0	0.0	0.0	0.0	0.0	0.0	0.0	0.0	0.0	0.0
FPKM1_group_24960_transcript_1	0.0	0.0	0.0	0.0	0.0	0.0	0.0	0.0	0.0	0.0	0.0	6.52764445558	6.48726452867	7.74829173514	2.96188704048	1.30517997479	0.0	12.4650350913	7.45840303873	0.0	8.27041778412	0.0	0.0	0.653345321436	0.0	0.0	0.0	0.0	0.0	0.0	0.0	0.0	0.0	0.0	0.0	0.0	0.0	0.0	0.0	0.0	0.0	0.0	0.0	0.0	0.0	0.0	0.0	0.0	0.0
FPKM1_group_27755_transcript_1	0.0	0.0	0.0	0.0	0.0	0.0	0.0	0.0	0.0	0.0	0.0	0.0	0.0	0.0	0.0	0.0	0.0	0.292917514593	0.0	0.0	0.0	0.0	0.0	0.0	0.0	1.02065433093	1.13325967403	0.0	0.655709756633	0.0	0.0	0.0	0.0	0.0	0.753982753296	0.0	0.0	0.0	0.0	0.0	0.0	0.0	0.0	0.0	0.0	0.0	0.0	0.0	0.0
FPKM1_group_14364_transcript_1	0.0106963451587	0.0121651623045	0.0	0.0	0.0	0.0	0.0	0.0	0.0	0.0	0.0	0.0503306409044	0.0	0.0	0.127733963713	0.0	0.0	0.0	0.0998808331435	0.0	0.0701449004308	0.0681191741792	0.0	0.0	0.0	0.0	0.0	0.0	0.0	0.0891493250597	0.0	0.0	0.0	0.0	0.0	0.0	0.0	0.121971225768	0.0	0.0	0.0	0.164154376948	0.0	0.0737162507733	0.0911917282303	0.0	0.175499367673	0.175068276186	0.103144605726
FPKM1_group_29261_transcript_18	0.0601350504116	0.0601414736194	0.0	0.0	0.0	0.0	0.0	0.0	0.0	0.0	0.0266248172337	3.05834581627	2.86202846853	10.1406013421	4.29665567687	4.29243681549	4.55815369536	0.606477993832	2.07819279717	0.44071842818	0.0995103744079	0.0	0.0	0.0262036893624	0.0498647527105	0.0	0.0	0.0	0.0	0.210784691413	0.0	0.0	0.0	0.0	0.0	0.0	0.0247187683556	0.0	0.0	0.0	0.0	0.0	0.0357774200165	0.0	0.0431227500188	0.0	0.0414950758555	0.0225780810388	0.284520993514
FPKM1_group_29261_transcript_19	0.0382326845955	0.0413150158947	0.0	0.0	0.0	0.0	0.0	0.0	0.0	0.0	0.0292136510971	0.470062029302	0.499595497545	1.14855341378	2.4831425442	0.6318033826	0.600163271137	1.47477707578	0.777362561389	0.290142710388	0.0727907684269	0.0	0.0	0.0287515753356	0.0	0.0	0.0154626564446	0.0	0.0	0.0693840304425	0.0	0.0	0.0	0.0	0.0	0.0	0.0	0.0632859922468	0.0	0.0	0.0	0.0425865713877	0.0	0.0	0.0473157416384	0.0	0.0	0.0495468702092	0.182851840509
FPKM1_group_30211_transcript_1	0.0	0.0	0.0	0.0	0.0	0.0	0.0	0.0	0.0	0.0	0.0883444505928	0.0	0.0	0.0	0.0	0.0	0.0	0.0	0.0	0.0	0.0	0.0	0.0	0.0	0.0	0.0	0.0	0.0	0.0	0.0	0.0	0.0	0.0	0.0	0.0	0.0	0.0	0.0	0.0	0.0	0.0	0.0	0.0	0.0	0.0	0.0	0.0	0.0	0.0
FPKM1_group_18801_transcript_1	0.0	0.0	0.0	0.0	0.0	0.0	0.0	0.0	0.0	0.0	0.0	0.0	0.0	0.0	0.0132274903452	0.0	0.0	0.0	0.0	0.0	0.0	0.0	0.0	0.0	0.0	0.0	0.0	0.0	0.0	0.0692389362759	0.0	0.0	0.0	0.0	0.0	0.0	0.0	0.0	0.0	0.0	0.0	0.0	0.0	0.0	0.0	0.0	0.0	0.0	0.0
FPKM1_group_10850_transcript_2	0.0345480786082	0.0296267425853	0.0	0.0	0.0	0.0	0.0	0.0	0.0707632596687	0.0884997984629	0.010697325279	0.0286875384161	0.0392013567858	0.0	0.0388298703687	0.0	0.146510084401	0.0	0.075906980621	0.0	0.0	0.0	0.0	0.0	0.0	0.0	0.0	0.0	0.0	0.0762202102375	0.0	0.0	0.0	0.0	0.0	0.0	0.0	0.0	0.0866574858953	0.0301526718339	0.0353757223484	0.233912429399	0.0	0.0	0.0519776056856	0.0	0.0	0.0362857066664	0.0636897362093
FPKM1_group_10850_transcript_3	0.0730453326601	0.0463930260131	0.0	0.0	0.0	0.0	0.0	0.0	0.121117257684	0.0	0.036618739962	0.0491011295821	0.0	0.0	0.0415378636923	0.0	0.0	0.0	0.0974408758327	0.0	0.0	0.0	0.0	0.0	0.0	0.0	0.0	0.0	0.0	0.0	0.0	0.0	0.0	0.0	0.0	0.0	0.0	0.178487443855	0.0	0.0516088283872	0.0605485176838	0.880793658503	0.0	0.0	0.0889640343177	0.359174680087	0.0	0.0310530161069	0.0754686890598
FPKM1_group_29261_transcript_10	0.00743727902641	0.0184550459468	0.0	0.0	0.0	0.0	0.0	0.0	0.0	0.0	0.0	0.393698399998	0.645583927927	0.793621864416	1.90063546613	0.577269997275	0.268087534388	0.0	0.416689035995	0.0	0.0731587082842	0.0	0.0	0.0	0.0	0.0	0.0	0.0	0.0	0.139469500114	0.0	0.0	0.0	0.0	0.0	0.0	0.0	0.0	0.0	0.0	0.0	0.0	0.0	0.0	0.0	0.0	0.0	0.0165991059139	0.0627528189571
FPKM1_group_10850_transcript_1	0.0241903374394	0.0191996508289	0.0	0.0	0.0	0.0	0.104471887031	0.0369748260979	0.0	0.0929504653102	0.0224705904312	0.0301302386072	0.0411727983263	0.0828230308653	0.0254891436294	0.0	0.153878096382	0.124504107992	0.0199310882385	0.0	0.0419919665055	0.0135930911724	0.0	0.0	0.0	0.0	0.0	0.0	0.0	0.0800533349303	0.0	0.0	0.0	0.0	0.0	0.0	0.0	0.0	0.0910155025941	0.031669053783	0.037154772215	0.196540733716	0.0	0.0	0.163774699539	0.0	0.0	0.0381105197676	0.0771838865384
FPKM1_group_3245_transcript_1	0.0	0.0	0.0	0.0	0.0	0.0	0.0	0.0	0.0	0.0	0.0	0.0	0.0	0.0	0.0	0.0	0.0	0.0	0.0	0.0	0.0	0.0	0.0	0.0	0.0	0.0	0.0	0.0	0.0	0.0	0.0	0.0	0.0	0.0	0.0	0.0	0.0	0.0	0.0	0.0	0.0	0.0	0.0	0.0	0.0	0.0	0.0	0.0	0.0
FPKM1_group_18801_transcript_2	0.00502164402978	0.0	0.0	0.0	0.0	0.0	0.0	0.0	0.0	0.0	0.0792989437062	0.0	0.0	0.0	0.0179902897698	0.0	0.0	0.0	0.0	0.0	0.0	0.0	0.0	0.0	0.0	0.0	0.0	0.0	0.0	0.0	0.0	0.0	0.0	0.0	0.0	0.0	0.0	0.0	0.0	0.0	0.0	0.0	0.0	0.0	0.0	0.0	0.0	0.0	0.0
FPKM1_group_29261_transcript_14	0.019634251219	0.0228379269588	0.0	0.0	0.0	0.0	0.0	0.0	0.0	0.0	0.0193783073444	0.155903252977	0.355068169052	0.499977562471	2.11901306341	0.114298496541	0.132702211559	0.143160686865	0.412518670331	0.14434539345	0.072426511037	0.0	0.0	0.0	0.0	0.0	0.0	0.0	0.0	0.0460245472994	0.0	0.0	0.0	0.0	0.0	0.0	0.0	0.0	0.0	0.0	0.0	0.0	0.0	0.0	0.0	0.0	0.0	0.0	0.221874169254
FPKM1_group_29261_transcript_15	0.0185883791151	0.0239498610119	0.0	0.0	0.0	0.0	0.0	0.0	0.0	0.0	0.0	0.514702948724	0.330982884116	0.915480226494	1.6699674424	0.399544890242	0.773129016809	0.0834060561475	0.600838053604	0.112128361999	0.253176054616	0.0	0.0	0.0	0.0	0.0	0.0	0.0	0.0	0.0536282140058	0.0	0.0	0.0	0.0	0.0	0.0	0.0	0.0	0.0	0.0	0.0	0.0	0.0	0.0	0.0	0.0	0.0	0.0191478510397	0.217165003213
FPKM1_group_595_transcript_2	0.13312139197	0.190374784088	0.241536315405	0.297457676829	0.360614538381	0.0	0.411519737865	0.145645600705	0.731894285716	0.549204463604	0.0885127257368	0.0593422223235	0.0810908066083	0.0815609656331	0.421692392204	0.0	0.151533287294	0.204344837561	0.0392547528354	0.0549428973797	0.330816711365	0.133859583546	0.147638153472	0.196003596431	0.331545200244	0.170886696549	0.210822275867	0.0	0.548922739124	0.157666949177	0.0	0.0	0.0	0.0	0.0	0.0	0.0616321291001	0.0719049416671	0.0	0.0623729554508	0.073177208515	0.0	0.0	0.0	0.0	0.0	0.0	0.731830866737	0.283762270865
FPKM1_group_595_transcript_1	0.0744428836676	0.0937204630568	0.0	0.0	0.0	0.0	0.0	0.0	0.0	0.0	0.138301133964	0.278166667141	0.0	0.0	0.251007376312	0.0	0.0	0.766293140856	0.0	0.0	0.0	0.0836622397161	0.0	0.0	0.0	0.0	0.0	0.0	1.71538355976	0.492709216178	0.581822888533	0.0	0.0	0.0	0.0	0.0	0.0	0.0	0.0	0.0	0.0	0.0	0.278765730962	0.0	0.0	0.0	0.323315799374	0.410482056664	0.190019377811
FPKM1_group_26428_transcript_1	0.134397182215	0.126695956288	0.302821649164	0.139849504778	0.0	0.0	0.128983798435	0.273900681924	0.183519761195	0.114759141649	0.0277427946339	0.0557994030803	0.101666085897	0.255638847507	0.220287070555	0.0	0.0	0.0	0.0	0.206650897607	0.0	0.100694373294	0.0	0.0	0.0779378642365	0.0	0.0	0.0	0.114700273847	0.164726663319	0.23342386931	0.0	0.125473334824	0.0	0.0	0.0	0.0	0.090149479105	0.112370184695	0.0390994646109	0.0	0.0	0.0	0.0	0.674002146562	0.0	0.0	0.199972154172	0.266821239768
FPKM1_group_35486_transcript_1	0.0874520093235	0.0157043492523	0.0	0.0	0.0	0.0	0.0	0.0	0.0	0.0	0.0969117435074	0.0	0.0	0.0	0.0	0.0	0.0	0.0	0.0	0.0	0.0	0.0	0.0	0.0	0.0	0.0	0.0	0.0	0.0	0.0	0.0	0.0	0.0	0.0	0.0	0.0	0.0	0.787280383217	0.0	0.0	0.0	0.0	0.0	0.0	0.0	0.0	0.0	0.0	0.0
FPKM1_group_22696_transcript_1	0.0	0.0	0.0	0.0	0.0	0.0	0.0	0.0	0.0	0.0	0.0	0.0	0.0	0.0	0.0	0.0	0.0	0.0	0.0	0.0	0.0	0.0	0.0	0.0	0.0	0.0	0.0	0.0	0.0	0.0	0.0	0.0	0.0	0.0	0.0	0.0	0.0	0.0	0.0	0.0	0.0	0.0	0.0	0.0	0.0	0.0	0.0	0.0	0.0
FPKM1_group_25074_transcript_1	0.00310409641503	0.0028884677662	0.0	0.0	0.0	0.0	0.0	0.0	0.0	0.0	0.0	0.0	0.0	0.0	0.0	0.0	0.0	0.0	0.0	0.0	0.0	0.0	0.0	0.0	0.0	0.0	0.0	0.0	0.0	0.0	0.0	0.0	0.0	0.0	0.466069507839	0.0	0.0	0.0	0.0	0.0	0.0	0.0	0.0	0.0	0.0	0.0	0.0	0.0	0.134697280474
FPKM1_group_15549_transcript_1	0.0470077220679	0.0	0.0	0.0	0.0	0.0	0.0	0.0	0.0	0.0	0.0	0.0	0.0	0.0	0.0	0.0	0.0	0.0	0.0	0.0	0.0	0.0	0.0	0.0	0.0	0.0	0.0	0.0	0.0	0.0	0.0	0.0	0.0	0.0	0.0	0.0	0.0	0.0	0.0	0.0	0.0	0.0	0.0	0.0	0.0	0.0	0.0	0.0	0.0
FPKM1_group_2274_transcript_1	0.0364193490278	0.0101668345632	0.0	0.0	0.0	0.0	0.0	0.189267179135	0.0	0.0	0.0	0.0	0.0	0.211977757215	0.0	0.0	0.0	0.0	0.0	0.0	0.0	0.0	0.191856511319	0.0	0.0	0.0	0.0	0.0	0.0	0.0	0.0	0.0	0.0	0.0	0.0	0.0	0.0	0.0	0.0	0.0	0.0	0.0	0.0	0.0	0.0	0.0	0.0	0.536471598808	0.0790179590899
FPKM1_group_2274_transcript_2	0.0166119224275	0.00662484058635	0.0	0.0	0.0	0.0	0.0	0.0	0.0	0.0	0.0749502919545	0.0	0.0	0.0	0.0170037254921	0.0	0.0	0.0	0.0664798233503	0.0	0.0	0.0906790727245	0.0	0.0	0.0	0.0	0.0	0.0	0.0	0.0	0.0	0.0	0.0	0.0	0.712635311986	0.0	0.0	0.0	0.303580740911	0.0	0.0	0.0	0.0	0.0	0.0	0.0	0.0	0.158896279999	0.0514891217295
FPKM1_group_5552_transcript_4	1.52641866278	0.157413770082	0.0	0.0	0.0	0.0	0.0	0.0	0.0	0.0	0.0	0.083301247914	0.0	0.0	0.0	0.0	0.0	0.0	0.0	0.0	0.0	0.0	0.0	0.0	0.0	0.0	0.0	0.0	0.0	0.295098567978	0.0	0.0	0.0	0.0	0.0	0.0	0.0	0.0	0.503262190814	0.35022247713	0.410888069202	0.0	0.0	0.0	0.0	0.0	0.0	0.0	0.0
FPKM1_group_24654_transcript_1	0.0	0.00405069148278	0.0	0.0	0.0	0.0	0.0	0.0	0.0	0.0	0.0687413920293	0.0	0.0	0.0	0.0	0.0	0.0	0.0	0.0	0.0	0.0	0.0	0.0	0.0	0.0	0.176953679859	0.109153545198	1.3733538855	0.568411120395	0.0	0.0	0.0	0.0	0.0	0.0	0.0	0.0	0.0	0.0	0.0	0.0	0.0	0.0	0.0	0.0	0.0	0.0	0.0	0.0
FPKM1_group_31412_transcript_3	0.0666627307771	0.022154267333	0.0	0.0	0.0	0.0	0.0	0.0	0.497403883497	0.0	0.0	0.0	0.0	0.0	0.170587537299	0.0	0.0	0.0	0.0	0.186699165853	0.0	0.0909725325068	0.0	0.0	0.0	0.0	0.0	0.0	0.0	0.0	0.0	0.0	0.0	0.0	0.0	0.0	0.0	0.0	0.0	0.847787743991	0.745981251851	0.0	0.0	0.0	0.0	0.0	0.0	0.0	0.24106018156
FPKM1_group_8248_transcript_1	0.0	0.0	0.0	0.0	0.0	0.0	0.0	0.0	0.0	0.0	0.0	0.0	0.0	0.0	0.0207935104637	0.0	0.0	0.0	0.0	0.0	0.0	0.33266878751	1.5287974472	0.0	0.0	0.0	0.0	0.0	0.0	0.0	0.0	0.0	0.0	0.0	0.0	0.0	0.0	0.0	0.0	0.129174759809	0.151550431836	0.0	0.0	0.180001417076	0.0	0.2247498368	0.0	0.0	0.0
FPKM1_group_5579_transcript_1	0.0324084075049	0.00603142608448	0.0	0.0	0.0	0.0	0.0	0.0	0.0	0.0	0.102355024255	0.0	0.0	0.0	0.0	0.0	0.0	0.0	0.0	0.0	0.0	0.123834857025	0.0	0.0	0.0	0.0	0.0	0.0	0.0	0.0	0.0	0.0	0.0	0.0	0.0	0.0	0.0	3.65859945487	0.0	0.0	0.0	0.0	0.0	0.0	0.0	0.0	0.478564355021	0.0	0.0
FPKM1_group_5073_transcript_1	0.0	0.00642785784591	0.0	0.0	0.0	0.0	0.0	0.0	0.0	0.0	0.109082584535	0.0	0.0	0.0	0.0989888244611	0.0	0.0	0.0	0.193509344963	0.0	0.0	0.0	0.0	0.0	0.0	0.0	0.0	0.0	0.0	0.0	0.0	0.0	0.0	0.0	0.0	0.0	0.0	0.0	0.0	0.0	0.0	0.0	0.0	0.0	0.0	0.0	0.0	0.0	1.64861882721
FPKM1_group_22049_transcript_2	0.0133077824825	0.0208968968184	0.0	0.0	0.0	0.0	0.0	0.0	0.0868840022614	0.0	0.0394029234131	0.0	0.0	0.0	0.0178784225072	0.154939397799	0.179886887122	0.0	0.0	0.0	0.0	0.444937451243	0.394341591384	0.0	0.0737964514393	0.0	0.145990552819	0.39360679477	0.0	0.0311947044725	0.110510169897	0.0	0.237612024681	0.0	0.0	0.0	0.0365821003703	0.0	0.0	0.0370218220595	0.0434347478466	0.05744011268	5.50660808521	0.0	0.0	0.0	0.0	0.445520378063	0.619577032909
FPKM1_group_2886_transcript_5	0.0	0.00294121100146	0.136204689138	0.0838696457226	0.0	0.0	0.0	0.164261955683	0.0	0.0	0.174696169217	0.0	0.0	0.0	0.0	0.0	0.0	0.0	0.0	0.0	0.0	0.0	0.0	0.0	0.0	0.0	0.0	0.0	0.0	0.0	0.0	0.0	0.0	0.0	0.0	0.0	0.0	0.0	0.0	0.0	0.0	0.109142383814	0.0	0.0	0.121262469978	1.59111296923	0.0	0.0	0.0
FPKM1_group_2886_transcript_4	0.0	0.020283462536	0.46965394662	0.289194963584	0.0	0.652610979385	0.0	0.283199779149	0.0	0.35596585604	0.0860540389108	0.0	0.0	0.0	0.0	0.0	0.0	0.0	0.0	0.0	0.0	0.0	0.0	0.0	0.0	0.0	0.0	0.0	0.0	0.0	0.0	0.0	0.0	0.0	0.0	0.0	0.0	0.0	0.0	0.0	0.0	0.0	0.0	0.0	0.209065480647	2.53218149462	0.0	0.0	0.039411426509
FPKM1_group_2886_transcript_3	0.0	0.00718077126492	0.443379599956	0.0	0.0	0.0	0.0	0.267356434861	0.0	0.672103364551	0.121859740416	0.0	0.0	0.0	0.0	0.0	0.0	0.0750217060977	0.0	0.0	0.0	0.0	0.0	0.0	0.0	0.0	0.0	0.0	0.0	0.0	0.0	0.0	0.0	0.0	0.0	0.0	0.0	0.0	0.0	0.0	0.0	0.0	0.0	0.0	0.394739019403	2.78894115666	0.0	0.0	0.0372065914596
FPKM1_group_2886_transcript_2	0.00151217029879	0.0	0.0	0.0802493732453	0.0	0.0	0.0	0.0	0.0	0.197555562448	0.167155327381	0.0	0.0	0.0	0.0	0.0	0.0	0.0	0.0	0.0	0.0	0.0	0.0	0.0	0.0	0.0	0.0	0.0	0.0	0.0567147299198	0.0	0.0	0.0	0.0	0.0	0.0	0.0	0.0	0.0	0.0	0.0	0.0	0.0	0.0	0.116028118756	2.34220282133	0.0	0.0	0.0
FPKM1_group_2886_transcript_1	0.000643913216947	0.00059918324778	0.0554952146991	0.0	0.0	0.0	0.0	0.0334634312343	0.0	0.0	0.132188042266	0.0	0.0	0.0	0.0	0.0	0.0	0.0	0.0	0.0	0.0	0.0	0.0	0.0	0.0	0.0	0.0	0.0	0.0	0.024150298561	0.0	0.0	0.0	0.0	0.0	0.0	0.0	0.0	0.0	0.0	0.0	0.0	0.0	0.0	0.0988143190802	2.49339534481	0.0	0.0	0.0
FPKM1_group_11209_transcript_1	0.0	0.0	0.0	0.0	0.0	0.0	0.0	0.0	0.0	0.0	0.0	0.0	0.0	0.0	0.0	0.0	0.0	0.0	0.0	0.0	0.0	0.160631500255	0.0	0.0	0.621647250458	0.170886696549	0.105411137934	5.30506986628	2.74461369562	0.0	0.0	0.0	0.0	0.0	0.0	0.0	0.0	0.0	0.0	0.0	0.0	0.0	0.0	0.0	0.0	0.325566192165	0.0	0.0	0.0
FPKM1_group_4178_transcript_1	0.0	0.0147854613518	0.0	0.0	0.0	0.0	0.0	0.0	0.0	0.0	0.0501827008767	0.0	0.0	0.0	0.0	0.0	0.0	0.0	0.0	0.0	0.0	0.0	0.0	0.0	0.0	0.0	0.0	0.0	0.0	0.0	0.0	0.0	0.0	0.0	0.0	0.0	0.0	0.0	0.0	0.0	0.0	0.877853644328	0.0	0.0	0.243834469869	0.0	0.0	0.0	0.0
FPKM1_group_31791_transcript_1	0.00180754508688	0.0100918947507	0.0	0.0	0.0	0.0	0.0	0.0	0.0	0.0	0.0285437229802	0.0	0.0	0.0	0.0	0.0	0.0	0.0	0.0	0.0	0.106682293284	0.0	0.0	0.0	0.0	0.0	0.0	0.0	0.0	0.0	0.0	0.0	0.0	0.0	0.0	0.0	0.0	0.0	0.0	0.0	0.0	0.0	0.0	0.0	0.0	0.419956390385	0.0	0.0	0.0
FPKM1_group_12581_transcript_4	0.0555611551322	0.0478718084328	0.177351839982	0.0	0.176524599207	0.0	0.0	0.0	0.214961958043	0.26884134582	0.162479653887	0.0	0.0	0.119774844636	0.0147444892379	0.0	0.0	0.0	0.0576468398283	0.0	0.0	0.0	0.0	0.0	0.12172113995	0.0	0.0	0.0	0.0	0.0771796254712	0.0	0.0	0.0	0.0	0.0	0.0	0.0905087210561	0.422378678324	0.263244838272	0.18319329573	0.107463033483	0.0	0.0	0.0	0.0	0.0	0.151935816209	0.110227349482	0.0297652731676
FPKM1_group_12581_transcript_1	0.0565900654125	0.00438824910634	0.0	0.0	0.0	0.0	0.0	0.0	0.0	0.0	0.0744698413651	0.0	0.0	0.0	0.0	0.0	0.0	0.0	0.0	0.0	0.0	0.0	0.0	0.0	0.0	0.0	0.0	0.0	0.0	0.0	0.0	0.0	0.0	0.0	0.0	0.0	0.0	0.0	0.0	0.0	0.0	0.0	0.0	0.0	0.0	0.0	0.34818624548	0.189453256922	0.0
FPKM1_group_12581_transcript_3	0.049547377916	0.0100229408578	0.185661150201	0.0	0.0	0.0	0.0	0.111953060572	0.0	0.0	0.0	0.0	0.0	0.0	0.0154352998611	0.0	0.0	0.0	0.0	0.0	0.0	0.0	0.0	0.0	0.0	0.0	0.0	0.0	0.0	0.0	0.0	0.0	0.0	0.0	0.0	0.0	0.0	0.0	0.0	0.0	0.0	0.0	0.0	0.0	0.0	0.0	0.0	0.201935535928	0.0155799197034
FPKM1_group_12581_transcript_2	0.0761038810719	0.0314743384179	0.0	0.0	0.0	0.506336104695	0.0	0.0	0.0	0.0	0.0	0.0895249043673	0.0	0.0	0.272645943236	0.0	0.0	0.0	0.11844106459	0.0	0.0	0.0	0.0	0.0	0.0	0.0	0.0	0.0	0.0	0.317146162138	0.0	0.0	1.20786112546	0.0	0.634818812401	0.0	0.0	0.0	0.0	0.376388524272	0.220793301554	0.0	0.0	0.0	0.0	0.0	0.0	0.169854644137	0.0305778309122
FPKM1_group_9864_transcript_1	0.167469787074	0.077918179254	0.0	0.0	0.0	0.0	0.0	0.0	0.0	0.0	0.0	0.0	0.0	0.0	0.0428549179069	0.0	0.0	0.0	0.0	0.0	0.0	0.0	0.0	0.0	0.0	0.0	0.0	0.0	0.0	0.0	0.0	0.0	0.0	0.0	0.0	0.0	0.0	0.0	0.0	0.0	0.0	0.0	0.0	0.0	0.0	0.0	0.0	0.0	0.0
FPKM1_group_17646_transcript_1	0.0	0.0	0.0	0.0	0.0	0.0	0.0	0.0	0.0	0.0	0.0	0.0	0.0	0.0	0.141767002269	0.0	0.0	0.157380498366	0.0503881301677	0.0705257240204	0.0	0.137459719044	0.0	0.0	0.0	0.0	0.0451025651306	0.0	0.0	0.0	0.0	0.874174633814	0.0	0.0	0.0	0.0	0.0	0.0	0.0	0.0	0.0	0.0	0.0	0.0	0.414041660938	0.0	0.0	0.0	0.0650433078083
FPKM1_group_4497_transcript_1	0.0	0.00847760818067	0.0	0.0	0.0	0.0	0.0	0.0	0.0	0.0	0.0	0.0	0.0	0.0	0.0	0.0	0.0	0.0	0.0	0.0	0.0	0.0	0.0	0.0	0.0	0.0	0.0	0.0	0.0	0.0	0.0	0.0	0.0	0.0	0.0	0.0	0.0	0.0	0.0	0.0	0.0	0.0	0.0	0.0	0.0	0.0	0.0	0.0	0.0
FPKM1_group_6760_transcript_1	0.0378213227145	0.0459239210552	0.0	0.073431950001	0.237395150658	0.0552366659667	0.0	0.143819323581	0.0481811285268	0.0	0.218507120745	0.0292990596111	0.0	0.0805382576	0.0363527924314	0.0	0.0	0.0	0.0129208434098	0.0361693054851	0.0	0.158617312164	0.121489076133	0.0	0.0	0.0187493240728	0.0925238828259	0.0	0.120453265639	0.0864944078557	0.0	0.0	0.0	0.0	0.0	0.0	0.0202864374781	0.0236677707682	0.0	0.205302831421	0.240865419877	0.350384687348	0.0587243169926	0.0286083756919	0.601636712331	0.0714408572148	0.102163738486	0.321179690731	0.31356175699
FPKM1_group_13500_transcript_2	0.182491993888	0.0679260140739	0.0	0.0	0.0	0.0	0.0	0.0	0.0	0.0	0.0	0.048301808868	0.0	0.0	0.163446663645	0.0	0.0	0.465716141419	0.0639030860112	0.089441925967	0.134634708114	0.130746569975	0.0	0.0	0.0674655930729	0.0	0.0571998422896	0.0	0.0	0.0	0.303089132631	0.0	0.0	0.0	0.0	1.03185477573	0.0	0.0	0.0	0.0	0.0	0.0	0.0	0.0	0.0	0.0	0.168424974558	0.0305475018912	0.0989868386738
FPKM1_group_13500_transcript_1	0.0915772842774	0.0568105278497	0.0	0.0	0.0	0.0	0.0	0.0	0.0	0.0	0.0	0.0	0.0	0.0	0.17497609635	0.0	0.0	0.0	0.171026931441	0.0	0.0	0.0	0.0	0.0	0.361122884083	0.0	0.153086714842	0.0	0.0	0.0	0.0	0.0	0.0	0.0	0.0	0.0	0.0	0.0	0.0	0.271749390968	0.318821862824	0.0	0.0	0.0	0.0	0.0	0.0	0.081755762323	0.0441538803213
FPKM1_group_23306_transcript_1	0.00908235617731	0.0211286068083	0.0	0.0	0.0	0.0	0.0	0.0	0.0	0.0	0.0	0.0	0.0	0.0	0.0650759864513	0.0	0.0	0.0	0.0	0.0	0.0	0.0	0.0	0.0	0.671532523643	0.0	0.056935028205	0.0	0.592972094733	0.0	0.0	1.1035105717	0.0	0.0	0.0	0.0	0.0	0.0	0.0	0.0	0.0	0.0	0.0	0.0	0.0	0.0	0.0	0.0608121565427	0.0985285662725
FPKM1_group_16134_transcript_1	0.096574551785	0.10043838109	0.0	0.0	0.0	0.0	0.0	0.0	0.0	0.0	0.179417687304	0.120288288494	0.0	0.0	0.0407038988614	0.0	0.0	0.0	0.0	0.0	0.0	0.0	0.0	0.0	0.0	0.0	0.0	0.0	0.0	0.0	0.0	0.0	0.0	0.0	0.0	0.0	0.0	0.0	0.0	0.0	0.0	0.0	0.0	0.0	0.0	0.0	0.0	0.0	0.164341083512
FPKM1_group_6708_transcript_1	0.122611808394	0.081496054832	0.0	0.0	0.0	0.0	0.0	0.0	0.0	0.0	0.110640907171	0.0741777779044	0.0	0.0	0.0753022128936	0.0	0.0	1.43041386293	0.0	0.0	0.0	0.0	0.0	0.0	0.0	0.0	0.0	0.0	0.0	0.262778248628	0.0	0.0	0.0	0.0	0.0	0.0	0.0	0.0	0.0	0.0	0.0	0.0	0.0	0.0	0.268798475117	0.0	0.0	0.0	0.0
FPKM1_group_6708_transcript_2	0.0623836708683	0.0438915670698	0.0	0.0	0.0	0.0	0.0	0.0	0.0	0.0	0.0	0.0	0.0	0.177123089793	0.119922862313	0.0	0.0	0.0887537040081	0.0	0.0	0.0	0.0	0.0	0.0	0.0	0.0	0.0	0.0	0.0	0.0570666310361	0.0	0.0	0.0	0.0	0.0	0.0	0.0	0.234230161584	0.0	0.0	0.0	0.0	0.0	0.0	0.0	0.0	0.0	0.0	0.0
FPKM1_group_29334_transcript_1	0.00283495510737	0.0237422032574	0.0	0.0	0.0	0.0	0.0	0.0	0.0	0.0	0.0	0.0	0.0	0.0	0.0	0.0	0.0	0.0	0.0	0.0	0.0	0.0	0.0	0.0	0.0	0.0	0.0	0.0	0.0	0.212652917965	0.0	0.0	0.0	0.0	0.0	0.0	0.0	0.0	0.0	0.0	0.0	0.0	0.0	0.0	0.0	0.0	0.0	0.0	0.0
FPKM1_group_12901_transcript_1	0.0	0.0480397796905	0.0	0.0	0.0	0.0	0.0	0.0	0.0	0.0	0.0	0.0	0.0	0.0	0.0	0.0	0.0	0.0	0.0	0.0	0.0	0.0	0.0	0.0	0.0	0.0	0.0	0.0	0.0	0.193626077937	0.0	0.0	0.0	0.0	0.0	0.0	0.0	0.0	0.0	0.0	0.0	0.0	0.0	0.0	0.0	0.0	0.0	0.207401460209	0.0
FPKM1_group_27274_transcript_1	0.0	0.0026329494638	0.0	0.0	0.0	0.0	0.0	0.147046039174	0.0	0.0	0.0	0.0	0.0	0.0	0.0	0.0	0.0	0.0	0.0	0.0	0.0	0.0	0.0	0.0	0.0	0.0	0.0	0.0	0.0	0.0	0.0	0.0	0.0	0.0	0.0	0.0	0.0	0.0	0.0	0.0	0.0	0.0	0.0	0.0	0.0	0.21913109088	0.0	0.0	0.0409272506055
FPKM1_group_20598_transcript_1	0.0	0.00291615276076	0.0	0.0	0.0	0.0	0.0	0.0	0.0	0.0	0.0	0.0663571176141	0.0	0.0	0.0	0.0	0.0	0.0	0.0	0.0	0.0	0.0	0.0	0.0	0.0	0.0	0.0	0.0	0.0	0.0	0.0	0.0	0.0	0.0	0.0	0.0	0.0	0.0	0.0	0.0	0.0	0.0	0.0	0.0	0.0	0.0	0.0	0.0	0.0113323590601
FPKM1_group_21125_transcript_1	0.063221713703	0.0588299645819	0.0	0.0	0.0	0.0	0.0	0.0	0.0	0.0	0.0	0.0	0.0	0.0	0.0411808976762	0.0	0.0	0.0	0.0	0.225351727534	0.0	0.0	0.302773556926	0.0	0.0	0.0	0.0	0.0	0.0	0.0	0.0	0.0	0.0	0.0	0.0	0.0	0.0	0.0	0.0	0.0	0.0	0.396920153637	0.0	0.0	0.0	0.0	0.0	0.0	0.0415667388962
FPKM1_group_8013_transcript_1	0.0	0.0	0.0	0.0	0.0	0.0	0.0	0.0	0.0	0.0	0.0	0.0	0.0	0.0	0.0	0.0	0.0	0.0	0.0	0.0	0.0	0.0	0.0	0.0	0.0	0.0	0.0	0.0	0.0	0.0	0.0	0.0	0.0	0.0	0.0	0.0	0.0	0.0	0.0	0.0	0.0	0.0	0.0	0.0	0.0	0.0	0.0	0.0	0.0
FPKM1_group_26859_transcript_1	0.0	0.0	0.0	0.0	0.0	0.0	0.0	0.0	0.0	0.0	0.162479653887	0.0	0.0	0.0	0.0	0.0	0.0	0.0	0.144117099571	0.0	0.0	0.0	0.0	0.0	0.0	0.0	0.0	0.0	0.0	0.0	0.0	0.0	0.0	0.0	0.0	0.0	0.0	0.0	0.65811209568	0.0	0.0	0.355285172486	0.0	0.0	0.0	0.0	0.0	0.0	0.0
FPKM1_group_21858_transcript_1	0.178808887241	0.0522933018505	0.0	0.0	0.0	0.0	0.0	0.0	0.0	0.0	0.0	0.0	0.0	0.0	0.0	0.0	0.0	0.0	0.0	0.0	0.0	0.0	0.0	0.0	0.0	0.0	0.0	0.0	0.0	0.0	0.0	0.0	0.0	0.0	0.0	0.0	0.0	0.0	0.0	0.0	0.0	0.0	0.0	0.0	0.0	0.0	0.0	0.0	0.0
FPKM1_group_940_transcript_1	0.0147997488757	0.00344291799123	0.0	0.0654506623367	0.105796385946	0.0	0.181096280284	0.0	0.0	0.0	0.0779030695923	0.0	0.0	0.0	0.0	0.0	0.0	0.0	0.0	0.0	0.0	0.0	0.0	0.0	0.0	0.0	0.0	0.0	0.0	0.0	0.0	0.0	0.0	0.0	0.0	0.0	0.0	0.0	0.157770376668	0.0	0.0	0.0851731427753	0.0	0.0	0.0	0.0955139708782	0.0	0.0	0.0267588059282
FPKM1_group_10499_transcript_1	0.0220977476955	0.0119949137024	0.0	0.195450914062	0.15796631844	0.0	0.0	0.0	0.0	0.0	0.0	0.0	0.0	0.0	0.0659719011584	0.0	0.0	0.0	0.103172692058	0.0	0.0	0.105546354986	0.0970087992153	0.0	0.0	0.0	0.0	0.0	0.0	0.0	0.244671452499	0.0	0.263038593029	0.0	0.552983596285	0.0	0.0	0.0	0.0	0.0819669627326	0.0961652927919	0.127173415934	0.0	0.0	0.0	0.0	0.0	0.715132694463	1.09207632404
FPKM1_group_27700_transcript_5	0.00178995340721	0.00333122559897	0.0	0.0	0.0	0.0	0.0	0.0	0.0	0.0	0.0565318503793	0.0	0.0	0.0	0.0	0.0	0.0	0.0	0.0	0.0	0.0	0.718151780336	0.377177764346	0.0	0.0	0.0	0.0	0.0	0.0	0.0671331292116	0.0	0.0	0.0	0.0	0.0	0.0	0.0	0.0	0.0	0.0	0.0	0.0	0.0	0.0	0.0	0.0	0.0	0.0	0.0
FPKM1_group_15467_transcript_3	0.108051656147	0.0299498001508	0.0	0.0	0.0	0.0	0.0	0.0	0.0	0.0	0.0	0.0	0.0	0.0	0.131778872564	0.0	0.0	0.0	0.0	0.0	0.0	0.0	0.0	0.0	0.0	0.0934536621754	0.0	0.181325630195	0.0	0.0	0.15272850824	0.0	0.0	0.0	0.0	0.0	0.0	0.0	0.0	0.0	0.0	0.0	0.0	0.0	0.176398999296	0.0	0.0	0.200110002623	0.124700216689
FPKM1_group_15467_transcript_2	0.0604484789633	0.0251326994272	0.0	0.0	0.0	0.0	0.0	0.0	0.0	0.0	0.0	0.0272331002796	0.0	0.0	0.0829377519633	0.0	0.0	0.0	0.0	0.050428358609	0.0	0.0	0.0	0.0	0.0	0.0	0.0	0.405763647989	0.0	0.0	0.0	0.0	0.0	0.0	0.0	0.0	0.0	0.0	0.16452802392	0.0	0.0	0.0888212931215	0.0	0.0	0.197369509701	0.0	0.0	0.0172230233565	0.00930164786489
FPKM1_group_427_transcript_1	0.0101123140943	0.0517541956459	0.0	0.0	0.0	0.0	0.0	0.0	0.0	0.0	0.0798439536286	0.0	0.0	0.0	0.0362278687461	0.0	0.0	0.0	0.0	0.0	0.0	0.0	0.0	0.0	0.0	0.0	0.0	0.0	1.3204327058	0.0	0.0	0.0	0.0	0.0	0.0	0.0	0.0	0.0	0.0	0.0	0.0	0.0	0.0	0.0	0.0	0.0	0.0	0.0	0.0
FPKM1_group_14988_transcript_1	0.00905441046599	0.0294890339946	0.0	0.0	0.0	0.0	0.0	0.0	0.0	0.0	0.142982095421	0.0	0.0	0.0	0.162189381617	0.0	0.0	2.64076405464	0.0	0.0	2.1375849042	0.0	0.0	0.0	0.0	0.0	0.0	0.0	0.0	0.0	0.0	0.0	0.0	0.0	0.0	0.0	0.0	0.0	0.0	0.0	0.0	0.0	0.0	0.0	0.694740674149	0.0	0.0	0.0606250422149	0.0
FPKM1_group_27700_transcript_2	0.00702311074331	0.0	0.0	0.0	0.0	0.0	0.0	0.0	0.0	0.0	0.0	0.0	0.0	0.0	0.0	0.0	0.0	0.0	0.0	0.0	0.0	0.268358114984	0.0	0.0	0.0	0.0	0.0	0.0	0.0	0.0	0.0	0.0	0.0	0.0	0.0	0.0	0.0	0.0	0.0	0.0	0.0	0.0	0.0	0.0	0.0	0.0	0.0	0.0	0.0
FPKM1_group_27700_transcript_3	0.0	0.0	0.0	0.0	0.0	0.0	0.0	0.0	0.0	0.0	0.0	0.0	0.0	0.0	0.0	0.0	0.0	0.0	0.0	0.0	0.0	1.07366540969	0.269132050601	0.0	0.0	0.0	0.0	0.0	0.0	0.0	0.0	0.0	0.0	0.0	0.0	0.0	0.0	0.0	0.0	0.0	0.0	0.0	0.0	0.0	0.0	0.0	0.0	0.0	0.0
FPKM1_group_22460_transcript_2	0.0399821114327	0.0334842486158	0.0	0.0	0.0	0.0	0.587086582552	0.207782446659	0.0	0.0	0.189412422603	0.0	0.0	0.0	0.0	0.0	0.432363999074	0.0	0.11200405021	0.0	0.0	0.0	0.0	0.0	0.0	0.0	0.0	1.89209353247	0.0	0.149954978837	0.0	0.0	0.0	0.0	0.0	0.0	0.0	0.0	0.0	0.0	0.0	0.0	0.0	0.247991082764	0.0	0.0	0.0	0.267705689128	1.82170751336
FPKM1_group_22460_transcript_3	0.00889924415761	0.00828105073293	0.0	0.0	0.0	0.0	0.0	0.0	0.0	0.387543472301	0.0468439324716	0.0	0.0	0.0	0.0	0.0	0.0	0.0	0.0	0.0	0.0	0.0	0.0	0.0	0.0	0.0	0.0	0.0	0.0	0.0	0.0	0.0	0.0	0.0	0.0	0.0	0.0	0.0	0.0	0.0	0.0	0.0	0.0	0.0	0.0	0.0	0.0	0.0397240699997	0.407622213692
FPKM1_group_13428_transcript_1	0.0	0.0	0.0	0.0	0.0	0.0	0.0	0.0	0.0	0.0	0.0640071363799	0.0	0.0	0.0	0.0	0.0	0.0	0.0	0.0	0.0	0.0	0.0	0.0	0.0	0.0	0.0	0.0	0.0	0.0	0.0	0.0	0.0	0.0	0.0	0.0	0.0	0.0	0.0	0.518512560233	0.0	0.0	0.0	0.0	0.0	0.0	0.0	0.0	0.0	0.0
FPKM1_group_13125_transcript_2	0.0568085598735	0.0290742682103	0.979201278668	0.60295475033	0.730975415636	0.0	0.417080815404	0.0	0.0	0.37108409703	0.179417687304	0.0	0.0	0.0	0.0	0.0	0.0	0.0	0.0	0.0	0.0	0.0	0.0	0.0	0.0	0.23092796831	0.0	0.896126666601	0.0	0.0	0.0	0.0	0.0	0.0	0.0	0.0	0.0	0.0	0.0	0.0	0.0	0.0	0.0	0.0	0.0	0.0	0.0	0.266258631349	0.43139534422
FPKM1_group_14922_transcript_2	0.0163482411192	0.0114094476765	0.0	0.0	0.0	0.0	0.0	0.0	0.0	0.0	0.0	0.0	0.0	0.0	0.0585683878062	0.380677492647	0.0	0.238402310488	0.0	0.0	0.0	0.0	0.0	0.0	0.241751708511	0.0	0.0	0.644713351805	0.0	0.0	0.0	0.0	0.0	0.0	0.0	0.0	0.0	0.419445493058	0.0	0.545763360194	0.426867049671	0.0	1.30090674449	0.0	0.0	0.0	2.11232988925	0.164192822665	0.0
FPKM1_group_22460_transcript_4	0.0023598102658	0.0032938261135	0.0	0.0104360652456	0.0168691644525	0.0235505164974	0.0	0.0102197193759	0.0	0.0	0.130426730987	0.0	0.0	0.0	0.00704511481229	0.0	0.0212656978962	0.0	0.0055088867251	0.0	0.0	0.0	0.0103595336238	0.0	0.0	0.0	0.0	0.0	0.0	0.00737549214273	0.0	0.0	0.0	0.0607846611699	0.0	0.0	0.0	0.0201818200349	0.025156383235	0.0	0.0	0.0135808018352	0.0125187497465	0.0121973694811	0.0	0.0	0.0290387887169	0.0105336213418	0.31715610667
FPKM1_group_13125_transcript_1	0.0123642159725	0.0287633134701	0.799201043618	0.164039160016	0.0	0.0	0.0	0.16063853019	0.0	0.0	0.0976243298568	0.0	0.0	0.0	0.0	0.0	0.0	0.0	0.0	0.0	0.0	0.0	0.0	0.0	0.0	0.0	0.0	0.0	0.0	0.0	0.0	0.0	0.0	0.0	0.0	0.0	0.0	0.0	0.0	0.0	0.0	0.0	0.0	0.0	0.0	0.0	0.0	0.538110931424	0.290617871947
FPKM1_group_2964_transcript_1	0.0644906264928	0.0666785903171	0.0	0.0	0.20489462408	0.0	0.0	0.124129773329	0.249509415585	0.312047990684	0.0	0.455181818959	0.414668897429	0.139024373238	0.444967621644	0.222473859339	0.25829537607	0.0	0.0	0.0936526659882	0.0	0.0	0.0	0.0	0.0	0.0970947139485	0.0598926920078	0.0	0.0	0.627084456954	0.0	0.0	0.682363103345	0.0	0.358631407006	0.0	0.0	0.0	1.52776022212	0.1063175377	0.0	0.0	0.0	0.0	0.0	0.0	0.0	0.031985614805	0.155470400027
FPKM1_group_5132_transcript_1	0.0777950784291	0.0188846030507	0.0	0.0	0.0	0.0	0.0	0.0	0.0	0.0	0.0534128517377	0.0	0.195736429744	0.0	0.145411169726	0.0	0.0	0.0	0.0	0.132620786779	0.0	0.0	0.0	0.0	0.0	0.0	0.0	0.0	0.0	0.0	0.0	0.0	0.0	0.0	0.0	0.0	0.0	0.0	0.0	0.0	0.0	0.0	0.0	0.0	0.0	0.0	0.0	0.0	0.0
FPKM1_group_5132_transcript_2	0.0746032411635	0.0115701441226	0.0	0.0	0.0	0.0	0.0	0.0	0.0	0.0	0.0	0.0	0.0	0.0	0.0296966473383	0.0	0.0	0.0	0.116105606978	0.325014322528	0.0	0.0	0.0	0.0	0.0	0.0	0.0	0.0	0.0	0.0	0.0	0.0	0.0	0.0	0.0	0.0	0.0	0.0	0.0	0.0	0.0	0.0	0.0	0.0	0.0	0.0	0.0	0.0	0.0
FPKM1_group_7526_transcript_1	0.00423204707783	0.00262537626305	0.0	0.0	0.0	0.0	0.0	0.0	0.0	0.0	0.022276692719	0.0	0.0	0.0	0.0	0.0	0.0	0.0	0.0	0.0	0.0	0.0	0.0	0.0	0.0	0.0	0.0	0.0	0.0	0.0	0.0	0.0	0.0	0.0	0.0	0.0	0.0	0.0	0.0	0.0	0.0	0.0	0.0	0.0	0.0	0.0	0.0	0.0188908329049	0.0
FPKM1_group_17675_transcript_1	0.0658809716742	0.0204348316594	0.0	0.0	0.0	0.0	0.0	0.0	0.0	0.0	0.0	0.0	0.0	0.319548559383	0.0	0.0	0.0	0.0	0.0	0.0	0.0	0.0	0.0	0.0	0.0	0.0	0.0	0.0	0.0	0.0	0.0	0.0	0.0	0.0	0.0	0.0	0.0	0.0	0.0	0.0	0.0	0.0	0.0	0.0	0.0	0.0	0.0	0.0	0.0
FPKM1_group_26444_transcript_4	0.0	0.0	0.0	0.0	0.0	0.0	0.0	0.0	0.0	0.0	0.0	0.176513692464	0.96481979534	0.0	0.149324501489	0.0	0.0	0.0	0.0	0.163427881724	0.0	0.0	0.0	0.0	0.0	0.0	0.0	0.0	0.0	0.0	0.0	0.0	0.0	0.0	0.0	0.0	0.0	0.0	2.66600650658	0.185528621029	0.217665917679	0.0	0.0	0.517057894942	0.0	0.0	0.0	0.0	0.0
FPKM1_group_328_transcript_1	0.0	0.0052190611989	0.0	0.0	0.0	0.0	0.0	0.0	0.0	0.0	0.0590459733314	0.0395866159083	0.0	0.0	0.0669778259537	0.0	0.0	0.0	0.0	0.0	0.0	0.0	0.0	0.0	0.0	0.0	0.0	0.0	0.0	0.0	0.0	0.0	0.0	0.0	0.0	0.0	0.0	0.0	0.0	0.0	0.0	0.0	0.0	0.0	0.0	0.0	0.0	0.0500715088179	0.108168591181
FPKM1_group_1573_transcript_1	1.9294295292	0.39097942347	0.91509892692	0.965970806198	0.390355943608	0.0	0.22272975503	0.630630436044	0.158451340207	0.0	0.191625488709	0.0	0.0	0.0	0.0	0.0	0.0	0.0	0.0	0.0	0.0	0.0	0.0	0.0	0.0	0.0	0.0	0.0	0.0	0.0	0.0	0.0	0.0	0.0	0.0	0.0	0.0	0.0778352461345	0.0	0.0	0.0	0.0	0.0	0.0	0.0	0.0	0.0	0.0	0.0
FPKM1_group_328_transcript_2	0.00624773545955	0.00775164173349	0.0	0.0	0.0	0.0	0.0	0.0	0.0	0.0	0.0	0.0	0.0	0.0	0.0223828233654	0.0	0.0	0.0	0.0	0.0	0.0	0.0	0.0	0.0	0.0	0.0	0.0	0.0	0.0	0.0390540921528	0.0	0.0	0.0	0.0	0.0	0.0	0.0	0.0	0.0	0.0	0.0	0.071911931586	0.0	0.0	0.0	0.0	0.0768818885986	0.0278883775228	0.128024379106
FPKM1_group_16137_transcript_1	0.0562571826747	0.0120805916575	0.0	0.0	0.0	0.0	0.0	0.0	0.0	0.0	0.0683370308997	0.0	0.0	0.0	0.0620135870889	0.0	0.0	0.0	0.0	0.0	0.0	0.0	0.0	0.0	0.0	0.0	0.0	0.0	0.0	0.0	0.0	0.0	0.0	0.0	0.0	0.0	0.0	0.0	0.0	0.0	0.0	0.0	0.0	0.0	0.0	0.0	0.0	0.0	0.0
FPKM1_group_29282_transcript_1	0.068803748595	0.059099297317	0.0	0.0	0.0	0.0	0.0	0.0	0.0	0.0	0.0	0.0	0.0	0.0	0.0	0.0	0.0	0.0	0.0	0.0	0.0	0.0	0.0	0.0	0.0	0.0	0.0	0.0	0.0	0.0	0.0	0.0	0.0	0.0	0.0	0.0	0.0	0.0	0.0	0.0	0.0	0.0	0.0	0.0	0.0	0.0	0.0	0.0	0.0
FPKM1_group_17074_transcript_3	0.137838111397	0.0700972602346	0.0	0.0	0.0	0.0	0.0	0.083294052691	0.0	0.0	0.0506200228887	0.0	0.0	0.279866058545	0.96465579916	0.0	0.0	0.0	0.0897984541987	0.0	0.0	0.0918644200804	0.0	0.0	0.0	0.130305759896	0.0	0.0	1.25570561238	0.0	0.0	0.0	0.0	0.0	0.0	0.0	0.0	0.0	0.0	0.0	0.0	0.221375946255	0.102031901529	0.0	0.122979694498	0.0	0.118337808921	0.0214631140739	0.0463663841283
FPKM1_group_17074_transcript_2	0.122497110724	0.0473881643439	0.0	0.0	0.354205112535	0.0	0.0	0.572227804455	0.28755434986	0.0	0.0	0.32058122911	0.159299058819	0.160222664013	0.512815818396	0.0	0.0	0.280998046039	0.154228215069	0.161899089566	0.0812342251949	0.0525921656587	0.0725070445024	0.0	0.0	0.0	0.0690250669351	1.08557907694	0.539166394837	0.0516215455678	0.0	0.0	0.0	0.0	0.0	0.0	0.0	0.0	0.352142300027	0.0	0.0	0.0	0.0876195375147	0.0	0.105608381243	0.0	0.304866534864	0.0737254956776	0.0298627272893
FPKM1_group_17074_transcript_1	0.0719189426016	0.0390384360417	0.0	0.0	0.0	0.0	0.0	0.0	0.313030142567	0.0	0.0	0.253805838858	0.0	0.523252630843	0.923257274174	0.0	0.0	0.0	0.0839460091186	0.0	0.0	0.171754659132	0.0	0.0	0.177251761841	0.0	0.0	0.0	0.391289121575	0.0	0.0	0.0	0.0	0.0	0.0	0.0	0.0	0.0	0.0	0.0	0.0	0.0	0.0	0.0	0.229929449184	0.0	0.0	0.0802571841949	0.0
FPKM1_group_30695_transcript_1	0.00387195184401	0.00180149173839	0.0	0.0	0.0	0.0	0.0	0.0	0.0	0.0	0.0611436592261	0.0	0.0	0.0	0.0	0.0	0.0	0.0	0.0	0.0	0.0	0.0	0.0	0.0	0.0	0.0	0.0	0.0	0.0	0.0	0.0	0.0	0.0	0.0	0.0	0.0	0.0	0.0	0.0	0.0	0.0	0.0	0.0	0.0	0.148546525723	0.0	0.0	0.0	0.0
FPKM1_group_30928_transcript_1	0.0	0.00488104713432	0.0	0.069592370916	0.0	0.0	0.0	0.0	0.0	0.0	0.0207081911817	0.0	0.0	0.0	0.0	0.0	0.0	0.0	0.0	0.0	0.0	0.0	0.0	0.0	0.0	0.0	0.0	0.0	0.0	0.049183094663	0.0	0.0	0.0	0.0	0.0	0.0	0.0	0.0	0.0	0.0	0.0	0.0	0.0	0.0	0.0	0.0	0.0	0.0175607296968	0.0
FPKM1_group_11259_transcript_2	0.0608288154482	0.03263013246	0.30838172565	0.189889689124	0.245554646757	0.085702803713	0.420326580504	0.669431384565	0.1495114786	0.0934929777537	0.0678052252118	0.0909182880929	0.0828262129755	0.124959650654	0.240996381732	0.0	0.232164326351	0.0417435952217	0.320758680757	0.168356154422	0.126711167412	0.0546897131218	0.0	0.0	0.0211650328463	0.0	0.0179445030529	0.677325311234	0.0	0.0805205722937	0.285251688541	0.0	0.0	0.0	0.0	0.323709304642	0.0	0.146887526752	0.0915467214808	0.127415570473	0.112114886587	0.0988439293103	0.0455570455269	0.0887750179546	0.164730583	0.0554222603393	0.0528376014542	0.929574151666	1.48540439698
FPKM1_group_10400_transcript_1	0.0508528237577	0.0220828019545	0.0	0.0	0.0	0.0	0.0	0.0	0.0	0.0	0.0	0.0	0.0	0.0	0.0	0.0	0.0	0.0	0.0	0.0	0.0	0.0	0.0	0.0	0.0	0.0	0.0	0.0	0.0	0.0	0.0	0.0	0.0	0.0	0.0	0.0	0.0	0.0	0.0	0.0	0.0	0.0	0.0	0.0	0.0	0.0	0.0	0.0	0.0
FPKM1_group_11259_transcript_1	0.019133182064	0.0106824477595	0.0	0.0	0.164128853619	0.0	0.0	0.0994329523672	0.0	0.0	0.120856127469	0.0	0.110722167671	0.0	0.233054963182	0.0	0.20690500866	0.0	0.107197634531	0.0	0.0	0.0	0.0	0.0	0.0	0.0	0.0	0.0	0.0	0.215279969617	0.0	0.0	0.0	0.0	0.0	0.0	0.0	0.0	0.0	0.0	0.0	0.0	0.0	0.0	0.0	0.0	0.141266721183	0.871140073439	1.71585768468
FPKM1_group_4099_transcript_1	0.0430798245708	0.0215854415501	0.0	0.0	0.284268217192	0.396858028004	0.0	0.0	0.0	0.432931446535	0.0523301587971	0.0	0.0	0.0	0.118719705012	0.0	0.0	0.0	0.0	0.0	0.0	0.126623930381	0.0	0.0	0.0	0.0	0.0	0.0	0.0	0.124287009486	0.0	0.0	0.0	1.02430368215	0.0	0.0	0.0	0.0	0.0	0.0	0.0	0.228854863358	0.0	0.0	0.0	0.0	0.0	0.0887528771164	0.095865632049
FPKM1_group_3369_transcript_1	0.0255885513169	0.00595275530947	0.0	0.0	0.0	0.0	0.0	0.0	0.0	0.0	0.0	0.0	0.0	0.0	0.0	0.0	0.0	0.0	0.0	0.0	0.0	0.0	0.0	0.0	0.0	0.0	0.0	0.0	0.0	0.239927966139	0.0	0.0	0.0	0.0	0.0	0.0	0.0	0.0	0.0	0.0	0.0	0.0	0.0	0.0	0.0	0.0	0.0	0.0	0.0
FPKM1_group_21007_transcript_1	0.0	0.0	0.0	0.0	0.0	0.0	0.0	0.0	0.0	0.0	0.0	0.0	0.0	0.0	0.0	0.0	0.0	0.0	0.0	0.0	0.0	0.0	0.0	0.0	0.0	0.0	0.0	0.0	0.0	0.0	0.0	0.0	0.0	0.0	0.0	0.0	0.0	0.315900371341	0.0	0.0	0.0	0.0	0.0	0.0	0.0	0.0	0.0	0.0	0.0
FPKM1_group_5489_transcript_1	0.00828458164822	0.00308363450716	0.0	0.0	0.0	0.0	0.0	0.0	0.0	0.0	0.0261650793985	0.035084084144	0.0	0.0	0.0	0.0	0.0	0.0	0.0464160928797	0.0	0.0	0.0	0.0872860704652	0.0	0.0	0.0	0.0	0.0	0.0	0.124287009486	0.0	0.0	0.0	0.0	0.0	0.0	0.0	1.10529555603	0.0	0.0	0.0	0.0	0.0	0.0	0.0	0.0	0.0	0.0887528771164	0.0838824280428
FPKM1_group_24358_transcript_1	0.00204922242441	0.00190687147796	0.0	0.0	0.0	0.0	0.0	0.0	0.0	0.0	0.0	0.0	0.0	0.0	0.0293657654738	0.0	0.0	0.0	0.0	0.0	0.0	0.0	0.0	0.0	0.0	0.0	0.0	0.0	0.0	0.0	0.0	0.0	0.0	0.0	0.0	0.0	0.0	0.0	0.0	0.0	0.0	0.0	0.0	0.0	0.0	0.0	0.0	0.0274416973814	0.0741022643275
FPKM1_group_819_transcript_1	0.0684344977081	0.0573125743749	0.0	0.0	0.0	0.0	0.0	0.0	0.0	0.0	0.0	0.0	0.0	0.0	0.0245169995468	0.0	0.0	0.0	0.0	0.0	0.0	0.0	0.0	0.0	0.0	0.0	0.0	1.07952003093	0.0	0.0	0.0	0.0	0.0	0.0	0.0	0.0	0.0	0.175581834303	0.0	0.152306054008	0.17868853242	0.0	0.0	0.0	0.0	0.0	0.0	0.0	0.0
FPKM1_group_819_transcript_2	0.040479496551	0.0343921150057	0.0	0.0	0.0	0.0	0.0	0.0	0.0	0.0	0.055585144751	0.0	0.0	0.0	0.0378312552815	0.0	0.0	0.102661282028	0.0	0.0	0.0	0.0336250150055	0.0	0.0	0.0	0.0	0.132394371807	0.0	0.0	0.198026670617	0.0	0.0	0.0	0.0	0.0	0.0	0.0	0.180622461126	0.0	0.0	0.091909173374	0.121544927429	0.0	0.0	0.0	0.0	0.0	0.0	0.0381857122874
FPKM1_group_26472_transcript_1	0.0681702718482	0.0158586917511	0.0	0.0	0.0	0.0	0.0	0.0	0.0	0.0	0.0	0.0	0.0	0.0	0.244223393169	0.0	0.0	0.0	0.0	0.0	0.0	0.0	0.0	0.0	0.0	0.0	0.0	0.0	0.0	0.213063444834	0.0	0.0	0.0	0.0	0.0	0.0	0.0	0.0	0.0	0.0	0.0	0.0	0.0	0.0	0.0	0.0	0.0	0.0	0.0
FPKM1_group_34086_transcript_1	0.0	0.0	0.0	0.0	0.0	0.0	0.0	0.0	0.0	0.0	0.0	0.312588629296	0.427150569927	0.143209053369	0.458361295874	0.229170396911	0.0	1.07639839184	0.413553416159	0.385886570226	0.0	0.0	0.0	0.229435647996	0.0	0.0	0.0	0.0	0.0	0.184559973953	0.0	0.0	0.0	0.0	0.0	0.0	0.541084745444	10.9841411727	0.0	0.109517731143	0.0	0.0	0.0	0.0	0.0	0.0	0.726649555785	0.0329483925081	0.0
FPKM1_group_29010_transcript_1	0.0018671848994	0.00521243802479	0.0	0.0	0.0	0.0	0.0	0.0	0.0	0.0	0.0	0.0790727581722	0.0	0.108678951668	0.0668928287126	0.0	0.0	0.0	0.0	0.0	0.0	0.0	0.0	0.0	0.0	0.0	0.0	0.0	0.0	0.0700297363096	0.0	0.0	0.0	0.0	0.0	0.0	0.0	0.0	0.0	0.0	0.0	0.0	0.0	0.0	0.0	0.0	0.137860543896	0.375059747205	0.0135039151744
FPKM1_group_29665_transcript_1	0.0149122469668	0.0	0.0	0.0	0.0	0.0	0.0	0.0	0.0	0.0	0.0	0.0	0.0	0.0	0.0	0.0	0.0	0.0	0.0	0.0	0.0	0.0	0.0	0.0	0.0	0.0	0.0	0.0	0.0	0.0	0.0	0.0	0.0	0.0	0.0	0.0	0.0	0.0	0.0	0.0	0.0	0.0	0.0	0.0	0.0	0.0	0.0	0.0	0.0
FPKM1_group_30955_transcript_1	0.0177805643592	0.0413635565311	0.0	0.0	0.0	0.0	0.0	0.0	0.0	0.0	0.0	0.0	0.0	0.0	0.0	0.0	0.0	0.0	0.0	0.0	0.0	0.0849260197722	0.0	0.0	0.0	0.0	0.0	0.0	0.0	0.166717317861	0.0	0.0	0.0	0.0	0.0	0.0	0.0	0.0	0.0	0.0	0.0	0.0	0.0	0.0	0.0	0.0	0.0	0.0	0.0
FPKM1_group_16396_transcript_1	0.0308457379607	0.0602763273475	0.0	0.491085787218	0.0	0.0	0.0	0.0	0.0	0.0	0.0487098333457	0.0	0.0	0.0	0.0221012784174	0.0	0.0	0.0	0.0	0.0	0.0	0.058931892127	0.0	0.0	0.0	0.0	0.0	0.0	0.0	0.0	0.0	0.0	0.0	0.0	0.0	1.39527532567	0.0	0.0	0.0	0.0	0.0	0.0	0.0	0.0	0.0	0.0	0.0	0.0413063704819	0.0446167092555
FPKM1_group_8939_transcript_1	0.0432747559037	0.0109823560522	0.0	0.0	0.0	0.0	0.0	0.0	0.0	0.0	0.0	0.0	0.0	0.0	0.0563759882626	0.366427533029	0.425427678233	0.0	0.110207193789	0.0	0.0	0.0	0.0	0.0	0.0	0.0	0.0986467868364	0.0	0.0	0.0	0.0	0.0	0.0	0.0	0.0	0.0	0.0	0.201872162434	0.0	0.0	0.0	0.0	0.0	0.0	0.0	0.0	0.0	0.0	0.0569041987029
FPKM1_group_6176_transcript_1	0.0498759898551	0.0580141407279	0.0	0.0	0.0	0.0	0.0	0.0	0.0	0.0	0.0984516546861	0.264022599321	0.0	0.0	0.178683217036	0.0	0.0	0.0	0.0	0.244449331562	0.367963503107	0.0	0.0	0.0	0.0	0.0	0.0	0.0	0.814080333447	0.233828102593	0.0	0.0	0.0	0.0	0.0	0.0	0.0	0.0	0.0	0.0	0.0	0.0	0.0	0.386697959565	0.0	0.0	0.0	0.0834878759316	0.0
FPKM1_group_3187_transcript_1	0.0	0.0401001508295	0.0	0.0	0.0	0.0	0.0	0.0	0.0	0.0	0.0	0.0	0.0	0.0	0.0	0.0	0.0	0.0	0.0	0.0	0.0	0.0	0.0	0.0	0.0	0.0	0.0	0.0	0.0	0.0	0.0	0.0	0.0	0.0	0.0	0.0	0.0	0.0	0.0	0.0	0.0	0.0	0.0	0.0	0.0	0.0	0.0	0.0	0.0
FPKM1_group_11166_transcript_1	0.0158208785024	0.117774943757	0.0	0.0	0.0	0.0	0.0	0.0	0.0	0.0	0.0	0.0	0.0	0.0	0.0	0.0	0.0	0.115355956688	0.0	0.0	0.0	0.0	0.0	0.0	0.0	0.0	0.0	0.0	0.0	0.296685119419	0.0	0.0	0.0	0.0	0.0	0.0	0.0	0.0	0.0	0.0	0.0	0.546298706081	0.0	0.0	0.303482149326	1.2252491103	0.292027173628	0.0	0.0
FPKM1_group_24159_transcript_1	0.0	0.0	0.0	0.0	0.0	0.0	0.0	0.0	0.0	0.0	0.0	0.0	0.0	0.0	0.0	0.0	0.0	0.0	0.0	0.0	0.0	0.0	0.0	0.0	0.0	0.0	0.0	0.0	0.0	0.0	0.0	0.0	0.0	0.0	0.0	0.0	0.0	0.0	0.0	0.0	0.0	0.0	0.0	0.0	0.0	0.0	0.0	0.0	0.0
FPKM1_group_2221_transcript_1	0.0325518075381	0.0363486828631	0.0	0.0	0.0	0.0	0.0	0.0	0.0	0.0	0.0	0.0	0.0	0.0	0.139942165555	0.0	0.0	2.08865741047	0.0	0.0	0.0	0.12438279887	0.0	0.0	0.0	0.0	0.163247337508	0.0	0.0	0.0	0.0	0.0	0.0	0.0	0.0	0.0	0.0	0.0	0.0	0.0	0.0	0.0	0.0	0.0	0.0	0.0	0.0	0.0	0.0470844475993
FPKM1_group_9952_transcript_1	0.00786813743703	0.00976209426865	0.0	0.0	0.0	0.0	0.128370684717	0.0	0.0	0.0	0.0276109215757	0.0	0.0	0.152654213752	0.1503359687	0.0	0.0	0.713932052799	0.0	0.0342780999695	0.0	0.0167026218328	0.0	0.0	0.0	0.0	0.0	0.0	0.0	0.0	0.0	0.0	0.0	0.0	0.0	0.0	0.0384514174421	0.628046727574	0.223672084806	0.03891360857	0.0456542299113	0.0603752580695	0.0556537644701	0.0	0.0	0.0	0.0645478957753	0.0	0.139099152385
FPKM1_group_30326_transcript_1	0.00214794408865	0.00399747071877	0.0	0.0	0.0	0.0	0.0	0.0	0.0	0.0	0.101757330683	0.0	0.0	0.0	0.0461706998764	2.80089717218	0.0	0.0	0.0	0.0842190397792	0.0	0.246223467544	0.0	0.0	0.0	0.0	0.0	0.0	0.0	0.0805597550539	0.0	1.04390489118	0.0	0.0	0.322506491556	0.0	0.0	0.0	0.0	0.0	0.0	0.0	0.0	0.0	0.164810743867	0.0	0.0	0.0	0.201947601528
FPKM1_group_24341_transcript_1	0.0262219313	0.0704900529715	0.0	0.0	0.0	0.0	0.0	0.0	0.0	0.0	0.0460090901107	0.0	0.0	0.0	0.0	0.0	0.0	0.0	0.0	0.0	0.0	0.0	0.0	0.0	0.0	0.0	0.0	0.0	0.0	0.0	0.0	0.0	0.0	0.0	0.0	0.0	0.0	0.0	0.0	0.0	0.0	0.0	0.0	0.0	0.0	0.0	0.0	0.0	0.23178601333
FPKM1_group_9113_transcript_1	0.0138805820823	0.0193745337903	0.0	0.0	0.0	0.0	0.0	0.0	0.0	0.0	0.0	0.0	0.0	0.0	0.0	0.0	0.0	0.0	0.0	0.0	0.0	0.0	0.0	0.0	0.0	0.0	0.0	0.0	0.0	0.0	0.0	0.0	0.0	0.0	1.04206106941	0.0	0.0	0.0	0.0	0.0	0.0	0.0	0.0	0.0	0.0	0.0	0.0	0.0	0.0
FPKM1_group_34498_transcript_1	0.0400062698082	0.0268863117452	0.766202813217	0.117949607504	0.0	0.0	0.326356287582	0.115504441647	0.0	0.290364897676	0.03509756874	0.0	0.0	0.129364069358	0.0636997571306	0.0	0.0	0.0	0.0	0.0	0.0	0.0849260197722	0.0	0.0	0.0	0.0	0.0	0.0	0.0	0.0	0.0	0.0	0.0	0.0	0.0	0.0	0.0	0.0	0.0	0.0989299142346	0.116066569397	0.0	0.0	0.0	0.0	0.0	0.0	0.297630494258	0.144667320871
FPKM1_group_34498_transcript_2	0.0250150830108	0.0148128841549	0.195991600599	0.120684142454	0.195077416435	0.0	0.0	0.0	0.0	0.0	0.0359112681699	0.0	0.0	0.0	0.0488824256806	0.0	0.0	0.0663252177557	0.0	0.0	0.0	0.0	0.0	0.0	0.0	0.0	0.0	0.0	0.0	0.0852912398948	0.604304453005	0.0	0.0	0.0	0.0	0.0	0.0	0.0	0.0	0.0	0.0	0.0	0.0	0.141052115081	0.0	0.0	0.167904340942	0.304530737556	0.164468085895
FPKM1_group_34613_transcript_1	0.239183626226	0.0404670065373	0.0	0.384643547624	0.0	0.868004750906	0.0	0.0	0.0	0.0	0.0	0.0	0.0	0.0	0.0	0.0	0.0	0.0	0.0	0.0	0.0	0.0	0.0	0.0	0.0	0.0	0.0	0.0	0.0	0.0	0.0	0.0	0.0	0.0	0.0	0.0	0.0	0.0	0.927192410663	0.64523747018	0.378502802664	0.0	0.0	0.0	0.0	0.0	0.0	0.0970597966495	0.0524191387066
FPKM1_group_29812_transcript_8	0.188252473493	0.0368790227927	0.213479066646	0.0	0.0	0.0	0.0	0.257454344681	0.0	0.323605323673	0.0782309444643	0.0524489338718	0.0	0.0	0.301715937183	0.0	0.0	0.0722431243904	0.0693897146081	0.0	0.0	0.0	0.0	0.692942007584	0.0	0.0	0.0	0.0	0.0	0.0	0.0	0.0	0.0	0.0	0.0	0.0	0.0	0.0	0.0	0.110255224282	0.129353651415	0.0	0.0	0.0	0.0	0.0	0.182885704697	0.298532404846	0.304542841206
FPKM1_group_27029_transcript_1	0.00447897016963	0.00729371084341	0.0	0.0	0.0	0.0	0.0	0.0	0.0	0.0	0.21218804115	0.0237097920242	0.0	0.0	0.0	0.0	0.0	0.0	0.0	0.0	0.0	0.0641792523849	0.235951386828	0.0	0.0	0.0	0.0	0.0	0.0	0.0	0.0	0.0	0.0	0.0	0.0	0.0	0.0	0.0574582867203	0.0	0.0	0.0	0.0	0.0	0.0	0.0	0.0	0.0	0.0	0.0161964766475
FPKM1_group_34624_transcript_1	0.104597751236	0.00648878540843	0.600978983827	0.0	0.0	0.0	0.0	0.0	0.0	0.0	0.0	1.624176938	1.61412979979	0.405872103861	0.349744875051	0.0	0.0	0.0	0.586030670292	0.0	0.0	0.0	0.0	0.0	0.0	0.0	0.0	0.0	0.0	0.261532854085	0.0	0.0	0.0	0.0	0.0	0.0	0.0	0.0	0.0	0.0	0.0	0.481571371237	0.0	0.0	0.535049097389	0.0	0.0	0.653658630516	0.100863366421
FPKM1_group_33494_transcript_1	0.0	0.00207864431353	0.0	0.0	0.0	0.0	0.0	0.0	0.0	0.0	0.011758396005	7.22107153729	10.6000786169	3.55384571913	8.33354651598	6.65800311027	0.24156369179	0.564637051157	9.13626560173	0.233562924084	0.747099987078	0.0	0.0	0.0	0.0220219167672	0.0	0.0	0.0	0.0	0.0558536763279	0.0	0.0	0.0	0.0	0.0	0.0	0.0	0.0	0.0	0.0	0.0	0.0	0.0	0.0	0.0	0.0	0.0	0.0	0.0
FPKM1_group_35297_transcript_1	0.00442287084386	0.00685938738065	0.0	0.0	0.0	0.0	0.0	0.0	0.0	0.0	0.0	0.0	0.0	0.0	0.0	0.0	0.0	0.0	0.0	0.0	0.0	0.0	0.0	0.0	0.0872050251143	0.0	0.0739356678894	0.0	0.385015949286	0.0	0.0	0.0	0.0	0.0	0.0	0.0	0.0	0.0	0.0	0.0	0.0	0.0	0.0	0.0	0.0	0.0	0.0	0.0197426239678	0.0
FPKM1_group_29812_transcript_1	0.0528625760739	0.00409920275802	0.0	0.0	0.0	0.0	0.0	0.0	0.0	0.0	0.0	0.093277445269	0.0	0.512808466555	0.37876562174	0.0	0.0	0.0	0.0	0.172724677391	0.0	0.0841632112114	0.0	0.0	0.0	0.0	0.0	0.0	0.0	0.0	0.0	0.0	0.0	0.0	0.0	0.0	0.0	0.0	0.0	0.0	0.0	0.0	0.0	0.0	0.0	0.0	0.0	0.294957166465	0.286735827596
FPKM1_group_29812_transcript_2	0.0321855997033	0.012835628636	0.0	0.0	0.0	0.0	0.0	0.0	0.0	0.0	0.0	0.0	0.0	0.0	0.131778872564	0.0	0.0	0.13410129965	0.128804657741	0.0	0.0	0.0878453517019	0.0	0.0	0.0	0.0	0.0	0.0	0.0	0.0	0.0	0.0	0.0	0.0	0.0	0.0	0.0	0.0	0.0	0.0	0.0	0.0	0.0	0.0	0.0	0.0	0.0	0.246289233998	0.0997601733509
FPKM1_group_29559_transcript_1	0.00136996433959	0.00254959724614	0.0	0.0	0.0	0.0	0.0	0.0	0.0	0.0	0.0	0.0	0.0	0.0	0.0	0.0	0.0	0.0	0.0383775516548	0.0	0.0	0.0	0.0	0.0	0.0	0.0	0.0	0.0	0.0	0.0	0.0	0.0	0.0	0.0	0.0	0.0	0.0	0.0	0.0	0.0	0.0	0.0	0.0	0.0	0.0	0.0	0.0	0.0	0.0
FPKM1_group_3740_transcript_1	0.0	0.0	0.0	0.0	0.0	0.0	0.0	0.0	0.0	0.0	0.0	0.0	0.0	0.0	0.442721671606	0.0	0.0	0.112631012829	0.0	1.05992203607	0.0	0.0	0.0	0.0	0.0	0.0	0.0	0.0	0.0	0.0	0.0	0.0	0.0	0.0	0.0	0.0	0.0	0.0	0.0	0.0	0.0	0.0	0.0	0.0	0.0	0.0	0.0	0.0	0.0279293573686
FPKM1_group_29812_transcript_5	0.0685407624561	0.0340157446255	0.0	0.0	0.0	0.0	0.0	0.0	0.0	0.0	0.0	0.0	0.0	0.0	0.196440555375	0.0	0.0	0.0	0.0	0.0	0.0	0.0	0.0	0.0	0.0	0.0	0.0	0.0	1.19331030244	0.0	0.0	0.0	0.0	0.0	0.0	0.0	0.0	0.0	0.0	0.203390072122	0.238621332114	0.0	0.0	0.0	0.701213413349	0.353876295831	0.0	0.0611898718008	0.06609369663
FPKM1_group_16402_transcript_1	0.0	0.0	0.0	0.0	0.0	0.0	0.0	0.0	0.0	0.0	0.110116542682	0.0	0.0	0.0	0.0	0.0	0.0	0.0	0.0	0.0	0.0	0.0	0.0	0.0	0.0	0.0	0.0	0.0	0.0	0.0	0.0	0.0	0.0	0.0	0.0	0.0	0.0	0.0	0.0	0.0	0.0	0.0	0.0	0.0	0.0	0.0	0.0	0.0	0.0
FPKM1_group_19188_transcript_2	0.0	0.0	0.0	0.0	0.0	0.0	0.0	0.0	0.0	0.0	0.0	0.0	0.0	0.0	0.0	0.0	0.0	0.0	0.0	0.0	0.0	0.0	0.0	0.0	0.0	0.0	0.0	0.0	0.0	0.0	0.0	0.0	0.0	0.0	0.0	0.0	0.0	0.0	0.0	0.0	0.0	0.0	0.0	0.0	0.0	0.0	0.0	0.0	0.0
FPKM1_group_13810_transcript_1	0.00407573878317	0.0341335276748	0.0	0.0	0.0	0.0	0.0	0.0	0.0	0.0	0.0643617465538	0.0	0.0	0.0	0.0	0.0	0.0	0.0	0.0	0.0	0.0	0.0	0.0	0.0	0.0	0.0	0.0	0.0	0.0	0.0	0.541530444728	0.0	0.0	0.0	1.83587490345	0.0	0.17926242536	0.0	0.0	0.0	0.0	0.0	0.0	0.0	0.0	0.0	0.0	0.0	0.0
FPKM1_group_19465_transcript_2	0.0	0.00283758284182	0.0	0.0	0.0	0.0	0.0	0.0	0.0	0.0	1.87802907716	0.0	0.0	0.0	0.0109246733732	0.0	0.0	0.0	0.0	0.0	0.179978003592	0.0	0.0	0.0	0.0	0.0	0.0	0.0	0.199091148905	0.0	0.0	0.0	0.0	0.0	0.0	0.0	0.0	0.0	0.0	0.0	0.0	0.0	0.0	0.0	0.350970029686	0.0	0.0	0.0	0.0
FPKM1_group_19465_transcript_1	0.0	0.0	0.0	0.0	0.0	0.0	0.0	0.0	0.0	0.0	1.2106199462	0.0	0.0	0.0	0.0	0.0	0.0	0.0	0.0	0.0	0.0	0.0	0.0	0.0	0.0	0.0	0.0	1.39537158306	0.0	0.0	0.0	0.0	0.0	0.0	0.0	0.0	0.0	0.0	0.0	0.0	0.0	0.0	0.0	0.0	0.0	0.0	0.0	0.0	0.0
FPKM1_group_35239_transcript_1	0.0337886403089	0.00285831674567	0.0	0.0	0.0	0.0	0.0	0.0	0.0	0.0	0.0	0.0	0.0	0.0	0.0	3.14714586823	0.0	0.0	0.0	0.0	0.0	0.0	0.0	0.0	0.0908461535116	1.1237851652	1.15534128215	0.0	0.0	0.115205495223	0.0	0.0	0.0	0.0	0.0	0.0	0.0	0.157620435805	0.0	0.0	0.0	0.0	0.0	0.0	0.0	0.0	0.0	0.0	0.0222152090969
FPKM1_group_27729_transcript_1	0.0231343034705	0.0731926832076	0.398762784866	0.0	0.0	0.0	0.0	0.0	0.0	0.0	0.51145325013	0.0	0.0	0.0	0.0	0.0	0.0	0.0	0.0	0.0	0.273079832495	0.0	0.0	0.0	0.0	0.0	0.0	0.0	0.0	0.0	0.0	0.0	0.0	0.0	0.0	0.0	0.0	0.237421977203	0.0	0.823793751237	0.724868574912	0.319533205443	0.0	0.0	0.355016853928	0.0	0.0	0.0	0.0
FPKM1_group_5414_transcript_1	0.0123124828512	0.0	0.0	0.0	0.0	0.0	0.0	0.0	0.0	0.0	0.0972158598574	0.0	0.0	0.358322233953	0.0441100828666	0.573405428255	0.0	4.30919657452	0.344916238303	0.0	0.0	0.0	0.0	0.0	0.0	0.0	0.0	0.0	0.0	0.0	0.0	0.0	0.0	0.0	0.0	0.0	0.0	0.0	0.0	0.0	0.0	0.0	0.0	0.0	0.0	0.0	0.0	0.0	0.0
FPKM1_group_15620_transcript_1	0.0	0.0127445958088	0.0	0.0	0.0	0.0	0.0	0.0	0.0	0.0	0.030897061843	0.0	0.0	0.0	0.0280380579923	0.182239225203	0.0	0.0	0.0	0.0	0.0	0.0	0.0	0.0	0.0	0.0	0.0	0.0	0.0	0.0733822236861	0.0	0.0	0.0	0.0	0.0	0.0	0.0	0.0	0.0	0.0	0.0	0.0	0.0	0.0	0.0	0.0	0.0	0.0	0.0
FPKM1_group_18570_transcript_1	0.00579268386112	0.00179676341362	0.0	0.0	0.0	0.0	0.0	0.0	0.0	0.0	0.0304915885904	0.0408853893961	0.0	0.0	0.0138350522377	0.0	0.0	0.0	0.0	0.0757087168618	0.0	0.0	0.0	0.0	0.0	0.0	0.0	0.0	0.0	0.0	0.0	0.0	0.0	0.0	0.0	0.0	0.0849261621458	0.198163225067	0.0	0.0	0.0	0.133348503059	0.0	0.0	0.88893983897	0.0	0.0	0.0	0.0
FPKM1_group_18753_transcript_1	0.0	0.00321392892295	0.0	0.0	0.0	0.0	0.0	0.0	0.0	0.0	0.0	0.0	0.0	0.0	0.0	0.0	0.0	0.0	0.0	0.0	0.0	0.0	0.0	0.0	0.0	0.0	0.0	0.0	0.0	0.129538573267	0.0	0.0	0.0	0.0	0.0	0.0	0.0	0.0	0.0	0.0	0.0	0.0	0.0	0.0	0.0	0.0	0.0	0.0	0.0
FPKM1_group_20930_transcript_1	0.0256331306746	0.014311502312	0.0	0.0	0.0	0.0	0.0	0.0	0.0	0.0	0.0809567613446	0.0	0.0	0.0	0.0	0.0	0.0	0.0	0.0	0.0	0.0	0.0	0.0	0.0	0.0	0.0	0.0	0.0	0.0	0.192276767289	0.0	0.0	0.0	0.0	0.0	0.0	0.0	0.0	0.0	0.0	0.0	0.0	0.0	0.0	0.0	0.0	0.0	0.0	0.0741539035361
FPKM1_group_1214_transcript_4	0.0240493903355	0.0519187681127	0.248721606252	0.408408709606	0.701424159322	0.691225751294	0.565015658396	0.549920460329	0.904400261526	0.691218432454	1.27604158385	0.010184591932	0.0	0.0	0.0137853021316	0.0	0.0	0.0	0.0	0.0188591180937	0.0283881617304	0.0	0.0	0.0	0.0	0.0	0.0	0.0	0.0628058053918	0.0180396967022	0.0	0.0	0.0	0.0	0.0	0.0	0.0	0.0	0.123059862285	0.171275850208	0.150708209756	0.0	0.0	0.0	0.0	0.0372501364033	0.0	0.00644103913692	0.00695723122421
FPKM1_group_1214_transcript_1	0.0173682831451	0.0531029942447	0.0	0.131673929457	1.06420816554	0.297141592637	1.09299087207	0.386832750609	0.0	0.0	2.3900674888	0.0	0.0	0.0	0.0177779254724	0.0	0.0	0.0	0.0	0.0	0.0	0.0	0.0	0.0	0.0	0.0	0.0	0.0	0.0	0.0	0.0	0.0	0.0	0.0	0.0	0.0	0.0	0.0	0.0	0.110441152147	0.129571785735	0.0	0.0	0.0	0.0	0.0	0.0	0.0	0.0
FPKM1_group_1214_transcript_3	0.0184945185845	0.0363317607575	0.177104141882	0.654323800288	0.881390282355	0.738288957125	0.301742824552	1.06793212808	1.07330865922	0.0	1.00596690738	0.0	0.0	0.0	0.0147238963758	0.0	0.0	0.0	0.0	0.0805726847049	0.0	0.0	0.0	0.0	0.0	0.0	0.0	0.0	0.0	0.0770718326982	0.0	0.0	0.0	0.0	0.30854322167	0.0	0.0	0.0	0.0	0.0	0.0	0.0	0.0	0.0	0.0	0.0	0.0	0.0	0.0
FPKM1_group_1214_transcript_2	0.018277536655	0.0531496009774	0.0	0.242492671328	0.783944648654	0.0	0.335478047173	0.237465653324	0.238661180125	0.596961373483	2.70589175146	0.0483768116768	0.132213271644	0.0	0.0163700462812	0.0	0.0	0.0	0.0	0.0	0.0	0.0	0.0	0.0	0.0	0.0	0.0	0.0	0.0	0.0	0.0	0.0	0.0	0.0	0.0	0.0	0.0	0.0	0.0	0.101695036061	0.119310666057	0.0	0.0	0.0	0.0	0.0	0.0	0.0	0.0
FPKM1_group_3421_transcript_1	0.0881042934565	0.0109312073547	0.0	0.0	0.0	0.0	0.0	0.0	0.0	0.0	0.0463764281555	0.0621849635126	0.169950792293	0.170936155518	0.0631276036234	0.0	0.0	0.0	0.0	0.0	0.0	0.0	0.0	0.0	0.0	0.0	0.0736405155226	0.0	0.0	0.220293142563	0.0	0.0	0.0	0.0	0.0	0.0	0.0	0.0	0.0	0.0	0.0	0.0	0.0	0.0	0.0	0.0	0.0	0.0	0.0
FPKM1_group_30738_transcript_1	0.0	0.0116522018824	0.0	0.0	0.0	0.0	0.0	0.0	0.0	0.0	0.0	0.0	0.0	0.0	0.0448608927877	0.0	0.0	0.0	0.0	0.0	0.0	0.0	0.0	0.0	0.0	0.0	0.0	0.0	0.0	0.0	0.0	0.0	0.0	0.0	0.0	0.0	0.0	0.0	0.0	0.0	0.0	0.0	0.0	0.0	0.0	0.0	0.0	0.0	0.0
FPKM1_group_1076_transcript_1	0.0	0.00462545176074	0.0	0.0	0.0	0.0	0.0	0.0	0.0	0.0	0.0784952381956	0.0	0.0	0.0	0.0	0.462986139706	0.0	0.0	0.0	0.0	0.0	0.0	0.0	0.0	0.0	0.0	0.0	0.0	0.0	0.0	0.0	0.0	0.0	0.0	0.0	0.0	0.0	0.0	0.635878578934	0.663766248885	0.778743941967	0.0	0.316436775687	0.0	0.0	0.0	0.0	0.0	0.0
FPKM1_group_5592_transcript_1	0.0	0.00565173878711	0.0	0.0	0.0	0.0	0.0	0.0	0.0	0.0	0.0479558111577	0.032151358844	0.0	0.0	0.0326387300468	0.0	0.164200156511	0.0	0.0	0.0	0.179235060337	0.0	0.0	0.0	0.0	0.0	0.0	0.0	0.0	0.0	0.0	0.0	0.0	0.0	0.0	0.0	0.0	0.0	0.0	0.0	0.0	0.104862290331	0.0966618014481	0.0	0.233014157996	0.117593567861	0.112109503189	0.0813339059643	1.57035622034
FPKM1_group_26777_transcript_1	0.195233628191	0.171522311993	0.0940004192642	0.0	0.187123926513	0.0	0.0	0.0566819424539	0.113934618236	0.0	0.120564961854	0.138567828257	0.0631173809776	0.126966662587	0.234447215829	0.101589249335	0.117946591297	0.0	0.061108214199	0.0855300848758	0.0	1.00022579847	0.287286992487	0.0	0.0	0.0	0.0273490721103	0.172051005671	0.0	0.245441507244	1.44916597885	0.530077724581	1.24636225845	1.34852730874	1.63763489041	0.0	0.0959432699112	0.0	0.418576855518	0.388386082866	0.341746785503	0.150647233997	0.0694331249839	0.270602575114	0.0	0.168937238336	0.161058722891	0.408960625764	1.32520556445
FPKM1_group_18196_transcript_1	0.0681702718482	0.0052862305837	0.0	0.0	0.0	0.0	0.0	0.0	0.0	0.0	0.0	1.08259459644	0.328746513277	0.0	0.244223393169	0.0	0.0	0.0	0.0	0.0	0.0	0.0	0.0	0.0	0.0	0.0	0.0	0.0	0.0	0.0	0.0	0.0	0.0	0.0	0.0	0.0	0.0	0.0	0.0	0.0	0.0	0.0	0.0	0.0	0.0	0.0	0.0	0.0	0.0410852708781
FPKM1_group_3052_transcript_4	0.0809237935398	0.0684566860589	0.0	0.0	0.315537721083	0.440512411085	0.0	0.191159850926	0.0	0.480553905654	0.580864762648	0.0	0.0	0.0	0.0527115490255	0.0	0.397774879148	0.0	0.103043726193	0.0	0.434196933667	0.0702762813615	0.193775076433	0.171503146877	0.10878826883	0.0	0.0	0.0	0.0	0.13795858053	0.0	0.0	0.0	0.0	0.0	0.0	0.161784338888	0.0	0.0	0.327458016117	0.384180344704	0.0	0.0	0.0	0.282238398873	0.284870418144	1.0863410859	0.147773540399	0.106410851574
FPKM1_group_29879_transcript_2	0.0144249186346	0.0201343194291	0.0	0.0	0.0	0.0	0.0	0.0	0.0	0.0	0.0569475257498	0.0	0.0	0.0	0.0	0.0	0.0	0.0	0.0	0.0	0.21284163415	0.0	0.0	0.0	0.0	0.0	0.0	0.0	0.0	0.270507020647	0.0	0.0	0.0	0.0	0.0	0.0	0.0	0.0	0.0	0.0	0.0	0.0	0.0	0.0	0.553408625241	0.0	0.0	0.0482920066663	0.0521621821443
FPKM1_group_29879_transcript_1	0.0	0.0255435395742	0.0	0.0	0.0	0.0	0.0	0.0	0.0	0.0	0.0	0.116248756417	0.0	0.0	0.0	0.0	0.0	0.0	0.0	0.0	0.0	0.104889972181	0.0	0.0	0.0	0.0	0.0	0.0	0.0	0.0	0.0	0.0	0.0	0.0	0.0	0.0	0.0	0.0	0.0	0.0	0.0	0.379147609444	0.0	0.0	0.0	0.0	0.0	0.0	0.0397055416322
FPKM1_group_29629_transcript_1	0.0	0.00469685667643	0.0	0.0	0.0	0.0	0.0	0.0	0.0	0.0	0.11956050003	0.0534385363977	0.0	0.0	0.0542485924791	0.0	0.0	0.0736062022091	0.0	0.0	0.0	0.0	0.0	0.0	0.0	0.0	0.0	0.0	0.0	0.0	0.0	0.0	0.0	0.0	0.0	0.0	0.0	0.518011586624	0.0	0.0	0.0	0.0	0.0	0.0	1.74281001019	0.0	0.55900913511	0.0	0.0
FPKM1_group_29629_transcript_2	0.0	0.0062092232253	0.0	0.0	0.0	0.0	0.0	0.0	0.0	0.0	0.0	0.0	0.0	0.0	0.0239054644107	0.0	0.0	0.0973070655055	0.0	0.0	0.0	0.0	0.0	0.0	0.0	0.0	0.0	0.0	0.0	0.0	0.0	0.0	0.0	0.0	0.0	0.0	0.0	0.171202242065	0.0	0.0	0.0	0.0	0.0	0.0	3.3279811205	0.0	0.739007541427	0.0	0.0
FPKM1_group_717_transcript_3	0.0774390368802	0.109423942628	0.0	0.0	0.0	0.0	0.0	0.0	0.0	0.0	0.0	13.9072488866	8.79669276365	14.3566378103	25.7906409462	10.418541904	10.8554547916	1.50569880308	6.66871678286	5.73526735806	0.67711022794	0.0	0.0	0.0	0.0	0.0	0.0	0.0	0.0	2.36654095256	0.0	0.0	0.0	0.0	0.0	0.0	0.0	0.0	0.0	0.127663943905	0.149777912165	0.0	0.0	0.0	0.0	0.0	0.0	0.460892133798	0.0414857121148
FPKM1_group_717_transcript_2	0.0435532292364	0.0264311529185	0.0	0.0	0.0	0.0	0.0	0.0	0.0	0.0	0.0	7.05691292496	7.34200546319	6.50283374642	18.7916333077	5.46764584034	2.0477471256	1.65685003428	2.81148905443	3.11838066209	0.447049609953	0.0	0.0	0.0	0.0	0.0	0.0	0.0	0.0	0.852253779335	0.0	0.0	0.0	0.0	0.0	0.0	0.0	0.0	0.0	0.0	0.0	0.0	0.0	0.0	0.0	0.0	0.0	0.304295578685	0.0136950902927
FPKM1_group_717_transcript_1	0.130463796123	0.0809340130746	0.0	0.0	0.0	0.0	0.0	0.0	0.0	0.0	0.114456110867	13.3520000228	10.0664449583	10.9685436541	25.8624151869	2.02527927123	10.1893072491	0.0	5.07604562527	3.12606140264	0.427780230213	0.0	0.0	0.0	0.0	0.0	0.0	0.0	0.0	0.271839567546	0.0	0.0	0.0	0.0	0.0	0.0	0.0	0.0	0.0	0.0	0.0	0.0	0.461405347799	0.0	0.0	0.0	0.0	0.388239186598	0.0524191387066
FPKM1_group_30615_transcript_1	0.0928753897467	0.19331622309	0.421284271055	0.259410764677	0.209659615338	0.0	1.4355339693	0.381049536729	0.765935880401	0.3193049207	0.115786995877	0.414015504583	0.707187266933	0.142257498197	0.385267135735	0.227647670022	0.0	0.213849248611	0.205402776465	0.0958306349647	0.0	0.513647239187	0.12875420361	0.0	0.0	0.0	0.122571090621	0.0	0.0	0.183333661834	0.0	0.0	0.349116006363	0.0	0.0	0.0	0.0	0.0	4.3772106829	7.94167281612	7.65807996087	3.54458927899	0.155590175421	0.75797938918	0.187533819849	0.189282669863	0.180455329883	0.458212528369	0.335848202643
FPKM1_group_22668_transcript_1	0.0	0.00151620567129	0.0	0.0	0.0	0.0	0.0	0.0	0.0	0.0	0.0	0.0	0.0	0.0948383321315	0.0233495233779	0.0	0.0	0.0	0.0	0.0	0.0	0.0	0.0	0.0	0.0	0.0	0.0	0.0	0.0	0.0	0.0	0.0	0.0	0.0	0.0	0.0	0.0	0.0836103972873	0.0	0.0	0.0	0.0	0.0	0.0	0.0	0.0	0.0	0.0	0.0
FPKM1_group_5090_transcript_1	0.0669919492741	0.0300147358774	0.0	0.0	0.0	0.0	0.0	0.0	0.0	0.0	0.0	0.0525373806405	0.143584058919	0.0	0.30222473303	0.0	0.0	0.0	0.0	0.097285062814	0.0	0.0474038997379	0.130708314626	0.0	0.0	0.0	0.0	0.0	0.323984753278	0.186116128877	0.0	0.0	0.0	0.0	0.0	0.0	0.0	0.254638073357	0.0	0.0	0.0	0.0	0.0	0.0	0.0	0.0	0.0	0.0	0.0179444943633
FPKM1_group_7483_transcript_1	0.0186245784902	0.0057769355324	0.0	0.0	0.0	0.0	0.0	0.0	0.0	0.0	0.196072493721	0.0	0.0	0.0	0.0889646397056	0.0	0.0	2.17278055129	0.0	0.243417899784	0.366410914487	0.0	0.0	0.289456787978	0.0	0.0	0.0	0.0	0.0	0.0	0.0	0.0	0.0	0.0	0.0	0.0	0.0	0.0	0.0	0.0	0.0	0.0	0.0	0.0	0.0	0.0	0.0	0.0	0.0897981869826
FPKM1_group_3052_transcript_1	0.0564014318611	0.0114094476765	0.0	0.0	0.0	0.0	0.0	0.0	0.0	0.0	0.232345905059	0.0	0.0	0.0	0.0878525817092	0.0	0.0	0.0	0.0	0.0961500704145	0.0	0.0	0.129183384288	0.0	0.0	0.0	0.0	0.0	0.0	0.0	0.0	1.19179141743	0.0	0.0	0.368194911193	1.10924388391	0.0	0.0	0.0	0.0	0.0	0.0	0.0	0.0	0.0	0.0	0.0	0.131354258132	0.159616277362
FPKM1_group_3280_transcript_1	0.0	0.0236057538134	0.0	0.0	0.0	0.0	0.0	0.0	0.0	0.0	0.0572280554333	0.0	0.0	0.0	0.0	0.0	0.0	0.0	0.0	0.0	0.0	0.0	0.0	0.0	0.0	0.0	0.0	0.0	0.0	0.0	0.0	0.0	0.0	0.0	0.0	0.0	0.0	0.0	0.0	0.0	0.0	0.0	0.0	0.0	0.0	0.0	0.0	0.0	0.0
FPKM1_group_22424_transcript_1	0.0	0.0	0.0	0.0	0.0	0.0	0.0	0.0	0.0	0.0	0.0546696247198	0.0733050981643	0.200341992797	0.0	0.347276087698	1.28982491626	0.0	0.0	0.0	0.0	0.0	0.0	0.0	0.0	0.0	0.0	0.0	0.0	0.0	0.12984336991	0.0	0.0	0.0	0.0	0.0	0.0	0.0	0.0	0.0	0.0	0.0	0.0	0.0	0.0	0.0	0.0	0.0	0.0	0.0
FPKM1_group_34013_transcript_1	0.00624773545955	0.0116274626002	0.0	0.0	0.0	0.0	0.0	0.0	0.0	0.0	0.0493303407769	0.0	0.0	0.0	0.0	0.0	0.0	0.0	0.0	0.0	0.0	0.0	0.0	0.0	0.0	0.0	0.0	0.0	0.0	0.117162276458	0.0	0.0	0.0	0.0	0.0	0.0	0.0	0.0	0.0	0.0	0.0	0.0	0.0	0.0	0.0	0.0	0.0	0.0	0.0
FPKM1_group_32013_transcript_1	0.00503884144084	0.0	0.0	0.0	0.0	0.0	0.0	0.0	0.0	0.0	0.0	0.213388128218	0.5831873078	0.0	0.180519003512	0.938656831185	0.0	0.0	0.564623157222	0.0	0.297395160046	0.770151028619	1.59267186109	0.0	0.0	0.0	0.0	0.0	0.0	0.0	0.0	0.0	0.0	0.0	0.0	0.0	0.0	0.0	0.0	0.0	0.0	0.0	0.0	0.0	0.0	0.0	0.0	0.0	0.0
FPKM1_group_1216_transcript_1	0.0138154150303	0.0449950049213	0.0	0.0	0.0	0.82725335415	0.0	0.0	0.0	0.0	0.0	0.0	0.0	0.0	0.0	0.0	0.0	0.0	0.193509344963	0.0	0.0	0.0	0.0	0.0	0.0	0.0	0.0	0.0	0.0	0.0	0.0	0.0	0.0	0.0	0.0	0.0	0.0	9.92490744138	0.0	0.614944631205	0.721465436063	0.0	0.0	0.428454077264	0.0	0.0	0.0	0.0	0.0999162925581
FPKM1_group_3340_transcript_1	0.0	0.0	0.0	0.0	0.0	0.0	0.0	0.0	0.0	0.0	0.0	0.744733069	0.678448979592	1.36476516199	1.42804196563	1.63797486876	0.633904189877	2.0515896042	2.13477042312	0.0	0.345973652324	0.0	0.0	0.0	0.0	0.0	0.0	0.0	0.0	0.0	0.0	0.0	0.0	0.0	0.0	0.0	0.0	0.0	0.0	0.0	0.0	0.0	0.0	0.0	0.0	0.0	0.0	0.0	0.0
FPKM1_group_3340_transcript_2	0.000589243772817	0.0	0.0	0.0	0.0	0.0	0.0	0.0	0.0	0.0	0.0	0.32439781126	0.647882095249	0.617341710238	1.12304942257	1.09766838088	0.446043116385	8.98806307945	0.429176913259	0.415867345005	0.173887438393	0.0	0.0	0.0824204149989	0.0	0.0	0.0	0.0	0.0	0.0662996782682	0.0	0.0	0.0	0.0	0.0	0.0	0.0	0.0	0.0	0.0	0.0	0.0	0.0375111275944	0.0	0.0	0.0	0.0	0.0	0.0
FPKM1_group_12420_transcript_1	0.0161685901178	0.0564203456529	0.0	0.214512747713	0.346744748443	0.0	0.0	0.0	0.0	0.528081215004	0.0638312925987	0.0	0.0	0.0	0.0	0.0	0.0	0.0	0.0	0.0	0.0	0.0	0.0	0.0	0.0	0.0	0.0	0.0	0.0	0.151602835747	0.0	0.0	0.0	0.0	0.0	0.0	0.0	0.0	0.0	0.0	0.0	0.0	0.0	0.0	0.0	0.0	0.0	0.0	0.0
FPKM1_group_7766_transcript_1	0.0764995684952	0.0355927310532	1.09884372259	0.135325199597	0.0	0.0	0.0	0.0	0.0	0.0	0.161071684616	0.0539942230846	0.0	0.0	0.0548127026262	0.0	0.0	0.0	0.0714341256104	0.0999827421988	0.301003073599	0.0	0.0	0.0	0.0	0.0	0.0	0.0	0.0	0.0	0.0	0.0	0.0	0.0	0.0	0.0	0.0	0.0	0.0	0.0	0.0	0.0	0.0	0.0	0.0	0.0	0.0	0.0	0.0
FPKM1_group_16263_transcript_1	0.103806316309	0.0713965437424	0.0	0.0	0.0	0.0	0.0	0.0	0.0	0.0	0.0	0.0	0.261182045824	0.262696361702	1.58458030813	0.0	0.0	0.0	0.252868039738	0.176963319781	0.266378486912	0.0	0.0	0.0	0.0	0.0	0.0	0.0	0.0	0.0	0.0	0.0	0.0	0.0	0.0	0.0	0.0	0.0	0.0	0.0	0.0	0.0	0.0	0.0	0.0	0.0	0.0	0.0	0.195848193082
FPKM1_group_11989_transcript_1	0.0111128527245	0.00413635565311	0.0	0.0	0.0	0.0	0.0	0.0	0.0	0.0	0.0	0.0	0.0	0.0	0.0	0.0	0.0	0.0	0.0	0.0	0.0	0.0	0.0	0.0	0.0	0.0	0.0	0.0	0.0	0.0	0.0	0.0	0.0	0.0	0.0	0.0	0.0	0.0	0.0	0.197859828469	0.232133138794	0.0	0.0	0.0	0.0	0.0	0.0	0.0	0.0
FPKM1_group_22543_transcript_2	0.228557934093	0.0768014600877	0.0	0.0842315427915	0.136154356454	0.0	0.0	0.329941490271	0.165801294499	0.622076253274	0.0	0.033608054714	0.0	0.0	0.159215034813	0.0	0.0	0.0	0.0444633122732	0.0	0.0	0.0303241775023	0.0	0.0	0.0	0.0645203277155	0.0	0.0	0.829009530501	0.178587159262	0.0	0.0	0.0	0.0	0.0	0.0	0.0	1.1402401753	0.0	0.0706489786659	0.0	0.109613332612	0.0	0.0	0.0	0.368764295332	0.0	0.0212547343256	0.0918324501181
FPKM1_group_22543_transcript_1	0.393300954617	0.163242866756	0.487717559952	0.0750794616997	0.48544264782	0.169427850417	0.207738329211	0.367615097934	0.443359038463	0.554485275754	0.0670228572286	0.0599128206151	0.0818705259027	0.0	0.101368363511	0.0	0.152990338134	0.247571630123	0.0	0.22188477788	0.0	0.0	0.0	0.131925497598	0.0836832837155	0.0	0.0	0.0	0.0	0.212243970046	0.0	0.0	0.202084457529	0.0	0.0	0.0	0.0	0.072596335337	0.361961652624	0.251890781628	0.29552334208	0.977034224336	0.0900627746185	0.263252072473	0.325659691007	0.876524363521	0.835646989152	0.0378906513843	0.0920863138624
FPKM1_group_29090_transcript_1	0.00356544838625	0.00110592384586	0.0	0.0	0.0	0.0	0.0	0.0	0.0	0.0	0.0187678437043	0.0	0.0	0.0	0.0	0.0	0.0	0.0	0.0	0.0	0.0	0.0	0.0	0.0	0.140598731929	0.0483120709146	0.0298012102397	0.0	1.24150538736	0.0445746625298	0.0	0.0	0.0	0.0	0.0	0.0	0.0	0.0	0.0	0.0	0.0	0.0	0.0	0.0	0.0	0.0	0.0	0.0	0.0
[truncated: 83,875 more rows]
[truncated: 78 more columns]
