# Supplementary material for: Pervasive Transcription of the Human Genome Produces Thousands of Previously Unidentified Long Intergenic Noncoding RNAs
Source: PLoS Genet. 2013 Jun 20;9(6):e1003569. doi: 10.1371/journal.pgen.1003569 (PMC3688513; doi:10.1371/journal.pgen.1003569)
Supplement: Dataset S9 — GENCODEv6 “lincRNAs” and “processed transcripts” that were removed at each step of filtering. (A) Unfiltered GENCODEv6 “lincRNAs” and “processed transcripts” (39,472 transcripts) (BED format; hg18) (TXT). (B) GENCODEv6 “lincRNAs” and “processed transcripts” that overlap RefSeq NM (protein coding) genes by at least 1 base pair on either strand (27,267 transcripts) (BED format; hg18) (TXT). (C) GENCODEv6 “lincRNAs” and “processed transcripts” that overlap (see Methods) one or more elements of an expanded set of protein coding genes (UCSC, RefSeq, Ensembl, GENCODE), pseudogenes, UTRs (UTRdb), or non-lincRNA noncoding RNAs (33,245 transcripts) (BED format; hg18) (TXT). (D) GENCODEv6 “lincRNAs” and “processed transcripts” that passed the protein/pseudogene/non-lincRNA ncRNAs/<200 nt filter, but contain an ORF>100 amino acids in length (964 transcripts) (BED format; hg18) (TXT). (E) GENCODEv6 “lincRNAs” and “processed transcripts” that do not themselves contain an ORF>100 amino acids, but overlap another annotated or de novo lincRNA that contains an ORF>100 amino acids (2,700 transcripts) (BED format; hg18) (TXT). (F) GENCODEv6 “lincRNAs” and “processed transcripts” that passed the prior filters but overlap an extended protein coding gene structure (149 transcripts) (BED format; hg18) (TXT). (G) GENCODEv6 “lincRNAs” and “processed transcripts” passing all prior filters except not found expressed at FPKM>1 in any dataset (1,469 transcripts) (BED format; hg18) (TXT). (H) GENCODEv6 “lincRNAs” and “processed transcripts” passing all filters and expressed at FPKM>1 in at least one dataset (945 transcripts) (BED format; hg18) (TXT). (ZIP) [file pgen.1003569.s009.zip › Dataset_S9b.txt]

chr1	323991	436018	ENST00000455207	0	+	323991	436018	0	3	169,102,142	0,105338,111885
chr1	526678	645443	ENST00000440200	0	-	526678	645443	0	3	142,102,169	0,6519,118596
chr1	865588	867416	ENST00000478729	0	+	865588	867416	0	3	117,163,38	0,798,1790
chr1	866318	868237	ENST00000474461	0	+	866318	868237	0	4	231,116,79,436	0,1060,1334,1483
chr1	869446	872303	ENST00000483767	0	-	869446	872303	0	5	597,105,136,114,659	0,838,1314,1969,2198
chr1	869447	883701	ENST00000477976	0	-	869447	883701	0	17	596,105,136,114,144,102,114,112,140,189,114,111,520,91,121,132,1360	0,837,1313,1968,2197,3926,4285,6922,7795,8207,8970,9577,9799,11718,11890,12689,12894
chr1	870561	870805	ENST00000496938	0	-	870561	870805	0	2	104,45	0,199
chr1	879668	884552	ENST00000487214	0	-	879668	884552	0	7	98,91,121,132,175,153,95	0,1497,1669,2468,2673,4503,4789
chr1	883488	884499	ENST00000469563	0	-	883488	884499	0	2	836,42	0,969
chr1	885829	890958	ENST00000473277	0	+	885829	890958	0	11	119,122,222,117,214,145,168,89,74,182,753	0,1042,1239,1768,2117,2522,2750,3333,3520,3762,4376
chr1	886691	887721	ENST00000463212	0	+	886691	887721	0	2	302,653	0,377
chr1	887969	889773	ENST00000466300	0	+	887969	889773	0	6	191,222,168,89,61,182	0,305,610,1193,1380,1622
chr1	888794	889407	ENST00000481067	0	+	888794	889407	0	2	457,58	0,555
chr1	896117	896766	ENST00000480267	0	+	896117	896766	0	3	132,132,200	0,202,449
chr1	898754	901108	ENST00000491024	0	+	898754	901108	0	5	129,219,49,147,154	0,321,804,930,2200
chr1	924208	925339	ENST00000481869	0	-	924208	925339	0	2	467,571	0,560
chr1	959348	965968	ENST00000477585	0	+	959348	965968	0	3	598,48,61	0,1171,6559
chr1	960109	966640	ENST00000469403	0	+	960109	966640	0	3	458,216,225	0,5798,6306
chr1	970641	971592	ENST00000479707	0	+	970641	971592	0	4	125,144,125,190	0,334,565,761
chr1	972443	973108	ENST00000466223	0	+	972443	973108	0	3	254,115,90	0,372,575
chr1	972717	973081	ENST00000478677	0	+	972717	973081	0	2	213,63	0,301
chr1	973771	974637	ENST00000492947	0	+	973771	974637	0	2	531,159	0,707
chr1	977228	981355	ENST00000461111	0	+	977228	981355	0	3	1992,104,1289	0,2462,2838
chr1	980275	981359	ENST00000418300	0	+	980275	981359	0	2	183,219	0,865
chr1	1007067	1012879	ENST00000487177	0	-	1007067	1012879	0	3	2682,135,498	0,4053,5314
chr1	1007067	1041332	ENST00000477196	0	-	1007067	1041332	0	10	1163,469,26,135,66,96,1022,94,113,30	0,2090,2656,4053,5314,5677,8528,9647,10166,34235
chr1	1007067	1041332	ENST00000467751	0	-	1007067	1041332	0	12	1163,172,31,26,135,66,96,76,97,94,113,30	0,2090,2528,2656,4053,5314,5677,8528,9453,9647,10166,34235
chr1	1007388	1009315	ENST00000464905	0	-	1007388	1009315	0	3	108,384,158	0,458,1769
chr1	1009168	1041486	ENST00000482816	0	-	1009168	1041486	0	10	161,31,26,135,66,96,76,94,113,184	0,427,555,1952,3213,3576,6427,7546,8065,32134
chr1	1012381	1041599	ENST00000462097	0	-	1012381	1041599	0	7	66,96,76,94,113,94,297	0,363,3214,4333,4852,18817,28921
chr1	1012432	1041604	ENST00000475119	0	-	1012432	1041604	0	6	15,96,76,138,113,302	0,312,3163,4282,4801,28870
chr1	1016742	1041332	ENST00000480643	0	-	1016742	1041332	0	6	66,113,94,222,54,30	0,491,14456,15150,23522,24560
chr1	1098298	1104798	ENST00000379317	0	-	1098298	1104798	0	2	3341,191	0,6309
chr1	1099126	1100277	ENST00000506177	0	+	1099126	1100277	0	2	43,514	0,637
chr1	1105726	1109170	ENST00000460998	0	+	1105726	1109170	0	5	377,75,86,172,8	0,1257,1877,2392,3436
chr1	1105779	1106127	ENST00000514695	0	+	1105779	1106127	0	2	65,154	0,194
chr1	1110278	1122718	ENST00000486379	0	+	1110278	1122718	0	5	74,103,117,94,38	0,11350,11564,12057,12402
chr1	1129086	1130923	ENST00000486728	0	-	1129086	1130923	0	4	125,203,88,311	0,190,555,1526
chr1	1136582	1139381	ENST00000497869	0	-	1136582	1139381	0	5	493,197,67,794,156	0,602,1298,1652,2643
chr1	1142174	1146594	ENST00000494748	0	-	1142174	1146594	0	3	757,176,2583	0,1526,1837
chr1	1142176	1145536	ENST00000478938	0	-	1142176	1145536	0	2	755,1836	0,1524
chr1	1152671	1157211	ENST00000459994	0	-	1152671	1157211	0	3	36,479,77	0,1039,4463
chr1	1167688	1168706	ENST00000462849	0	-	1167688	1168706	0	3	201,79,402	0,389,616
chr1	1167691	1168401	ENST00000478606	0	-	1167691	1168401	0	2	198,324	0,386
chr1	1168508	1169661	ENST00000468365	0	-	1168508	1169661	0	3	287,322,38	0,688,1115
chr1	1169223	1169967	ENST00000486627	0	-	1169223	1169967	0	2	295,344	0,400
chr1	1180506	1181578	ENST00000467339	0	-	1180506	1181578	0	2	224,291	0,781
chr1	1181291	1199033	ENST00000491779	0	-	1181291	1199033	0	4	77,139,103,292	0,943,1159,17450
chr1	1200465	1205663	ENST00000434139	0	+	1200465	1205663	0	3	77,81,110	0,3845,5088
chr1	1200479	1204636	ENST00000453732	0	+	1200479	1204636	0	2	63,326	0,3831
chr1	1205714	1216616	ENST00000379101	0	+	1205714	1216616	0	17	195,72,200,74,113,353,208,191,89,164,99,118,79,58,59,76,120	0,754,939,1770,3506,5454,6296,6637,7036,7201,7467,9799,10005,10165,10423,10593,10782
chr1	1207406	1210840	ENST00000467651	0	+	1207406	1210840	0	4	24,40,113,27	0,112,1814,3407
chr1	1221678	1223508	ENST00000379037	0	-	1221678	1223508	0	4	198,112,101,81	0,1386,1577,1749
chr1	1233853	1236271	ENST00000470520	0	+	1233853	1236271	0	6	110,188,150,146,55,120	0,475,843,1095,2023,2298
chr1	1234030	1235083	ENST00000463758	0	+	1234030	1235083	0	2	185,755	0,298
chr1	1234063	1236312	ENST00000467712	0	+	1234063	1236312	0	6	152,188,150,171,55,161	0,265,633,860,1813,2088
chr1	1234477	1236919	ENST00000493657	0	+	1234477	1236919	0	4	39,361,1036,347	0,219,801,2095
chr1	1236844	1242693	ENST00000462432	0	-	1236844	1242693	0	13	323,130,143,108,163,90,84,190,65,139,35,99,1294	0,416,624,991,1185,1433,1907,2130,2699,3222,3802,3918,4555
chr1	1236848	1249880	ENST00000421495	0	-	1236848	1249880	0	14	319,130,143,62,108,163,90,84,374,65,139,35,99,57	0,412,620,834,987,1181,1429,1903,2126,2695,3218,3798,3914,12975
chr1	1244302	1249901	ENST00000493534	0	-	1244302	1249901	0	4	646,74,98,78	0,1396,1936,5521
chr1	1244589	1249885	ENST00000532952	0	-	1244589	1249885	0	4	539,74,98,62	0,1109,1649,5234
chr1	1244623	1249892	ENST00000490853	0	-	1244623	1249892	0	4	463,74,98,69	0,1075,1615,5200
chr1	1242823	1243932	ENST00000444968	0	-	1242823	1243932	0	2	319,67	0,1042
chr1	1249998	1253237	ENST00000464957	0	+	1249998	1253237	0	2	347,754	0,2485
chr1	1250483	1252714	ENST00000488011	0	+	1250483	1252714	0	3	355,197,231	0,1595,2000
chr1	1277931	1279507	ENST00000474033	0	-	1277931	1279507	0	4	941,81,77,72	0,1159,1341,1504
chr1	1278434	1279717	ENST00000473097	0	-	1278434	1279717	0	4	737,77,40,121	0,838,1001,1162
chr1	1278457	1279490	ENST00000478517	0	-	1278457	1279490	0	3	714,77,55	0,815,978
chr1	1278681	1280259	ENST00000476718	0	-	1278681	1280259	0	5	191,81,77,317,335	0,409,591,754,1243
chr1	1280246	1280755	ENST00000464351	0	-	1280246	1280755	0	2	342,63	0,446
chr1	1280325	1280755	ENST00000460473	0	-	1280325	1280755	0	2	70,269	0,161
chr1	1298978	1300417	ENST00000470457	0	-	1298978	1300417	0	4	167,327,61,21	0,264,994,1418
chr1	1299486	1300387	ENST00000489799	0	-	1299486	1300387	0	2	547,148	0,753
chr1	1299680	1300402	ENST00000496905	0	-	1299680	1300402	0	2	153,455	0,267
chr1	1310953	1316339	ENST00000480479	0	-	1310953	1316339	0	8	1872,93,112,19,118,142,105,331	0,2066,2243,2781,2915,4519,4748,5055
chr1	1311724	1323547	ENST00000482621	0	-	1311724	1323547	0	10	1101,93,112,142,105,100,125,65,144,72	0,1295,1472,3748,3977,4284,6197,6914,8912,11751
chr1	1311737	1313956	ENST00000463260	0	-	1311737	1313956	0	3	1088,93,760	0,1282,1459
chr1	1311744	1316997	ENST00000482365	0	-	1311744	1316997	0	7	1081,93,112,98,142,105,989	0,1275,1452,2448,3728,3957,4264
chr1	1312364	1316892	ENST00000505849	0	-	1312364	1316892	0	9	461,93,112,19,118,142,105,100,353	0,655,832,1370,1504,3108,3337,3644,4175
chr1	1312785	1316143	ENST00000492998	0	-	1312785	1316143	0	7	40,93,112,118,142,105,135	0,234,411,1083,2687,2916,3223
chr1	1313265	1317959	ENST00000469113	0	-	1313265	1317959	0	6	43,142,105,100,279,38	0,2207,2436,2743,3274,4656
chr1	1314588	1316247	ENST00000480646	0	-	1314588	1316247	0	4	128,142,105,239	0,884,1113,1420
chr1	1316395	1323609	ENST00000471930	0	-	1316395	1323609	0	5	401,125,65,121,134	0,1526,2243,4241,7080
chr1	1320427	1323530	ENST00000463895	0	-	1320427	1323530	0	2	330,55	0,3048
chr1	1320679	1324199	ENST00000497013	0	-	1320679	1324199	0	3	78,110,360	0,2796,3160
chr1	1324769	1327289	ENST00000444362	0	+	1324769	1327289	0	3	159,146,1442	0,631,1078
chr1	1325661	1327289	ENST00000453521	0	+	1325661	1327289	0	2	54,804	0,824
chr1	1327155	1331550	ENST00000493287	0	-	1327155	1331550	0	3	344,78,82	0,3896,4313
chr1	1327155	1332511	ENST00000487659	0	-	1327155	1332511	0	3	344,1211,138	0,3896,5218
chr1	1327424	1332241	ENST00000492508	0	-	1327424	1332241	0	3	420,78,90	0,3627,4727
chr1	1330351	1332533	ENST00000482352	0	-	1330351	1332533	0	3	778,111,160	0,1800,2022
chr1	1331491	1332478	ENST00000477686	0	-	1331491	1332478	0	3	98,111,105	0,660,882
chr1	1327316	1329068	ENST00000514958	0	-	1327316	1329068	0	2	623,329	0,1423
chr1	1344122	1345396	ENST00000454272	0	-	1344122	1345396	0	2	670,102	0,1172
chr1	1345487	1347934	ENST00000428932	0	+	1345487	1347934	0	2	320,223	0,2224
chr1	1350694	1353042	ENST00000439191	0	-	1350694	1353042	0	2	361,82	0,2266
chr1	1351418	1352868	ENST00000378821	0	+	1351418	1352868	0	2	210,72	0,1378
chr1	1360103	1362702	ENST00000495558	0	+	1360103	1362702	0	2	286,533	0,2066
chr1	1360977	1362420	ENST00000471398	0	+	1360977	1362420	0	2	87,371	0,1072
chr1	1375156	1381145	ENST00000475091	0	+	1375156	1381145	0	6	128,78,77,70,60,112	0,767,2132,2451,5546,5877
chr1	1387725	1393906	ENST00000484537	0	+	1387725	1393906	0	2	226,280	0,5901
chr1	1403268	1423091	ENST00000472194	0	+	1403268	1423091	0	13	720,60,70,166,70,156,57,126,125,52,168,109,2364	0,1023,2841,4112,4519,6990,7756,8084,8518,9837,12231,12537,17459
chr1	1408727	1421445	ENST00000485748	0	+	1408727	1421445	0	10	1687,57,126,125,52,71,120,168,109,718	0,2297,2625,3059,4378,5719,6207,6772,7078,12000
chr1	1409811	1421444	ENST00000474481	0	+	1409811	1421444	0	5	603,454,125,1468,717	0,1213,1975,4635,10916
chr1	1541210	1542566	ENST00000463492	0	+	1541210	1542566	0	3	133,107,246	0,540,1110
chr1	1550809	1552172	ENST00000486072	0	+	1550809	1552172	0	3	87,388,93	0,800,1270
chr1	1552702	1554795	ENST00000473511	0	+	1552702	1554795	0	5	370,381,234,179,168	0,559,1029,1673,1925
chr1	1552764	1554513	ENST00000464570	0	+	1552764	1554513	0	5	308,161,127,234,138	0,497,751,967,1611
chr1	1553731	1555832	ENST00000483015	0	+	1553731	1555832	0	5	234,278,182,66,298	0,545,896,1150,1803
chr1	1554348	1555846	ENST00000511910	0	+	1554348	1555846	0	3	206,66,312	0,533,1186
chr1	1554715	1555848	ENST00000470373	0	+	1554715	1555848	0	2	232,314	0,819
chr1	1559481	1560502	ENST00000490017	0	+	1559481	1560502	0	3	89,336,105	0,208,916
chr1	1624064	1625552	ENST00000463652	0	-	1624064	1625552	0	5	234,190,465,108,31	0,314,710,1273,1457
chr1	1624179	1640729	ENST00000467737	0	-	1624179	1640729	0	6	119,190,97,70,133,103	0,199,595,9450,13465,16447
chr1	1624179	1642954	ENST00000356937	0	-	1624179	1642954	0	17	119,190,149,117,306,106,122,91,176,66,159,96,123,164,133,98,60	0,199,595,943,1158,1669,2023,2761,4528,5299,5913,6157,6637,9383,13465,16477,18715
chr1	1624179	1645623	ENST00000460465	0	-	1624179	1645623	0	20	119,190,149,117,108,122,106,122,91,60,66,159,96,123,137,133,128,116,124,67	0,199,595,943,1158,1342,1669,2023,2761,4644,5299,5913,6157,6637,9383,13465,16447,18715,19827,21377
chr1	1624386	1625415	ENST00000478901	0	-	1624386	1625415	0	2	853,78	0,951
chr1	1624386	1625854	ENST00000468397	0	-	1624386	1625854	0	4	182,149,172,333	0,388,736,1135
chr1	1624902	1625901	ENST00000491311	0	-	1624902	1625901	0	4	21,117,108,380	0,220,435,619
chr1	1625166	1625884	ENST00000495016	0	-	1625166	1625884	0	3	128,122,36	0,355,682
chr1	1625347	1628860	ENST00000468800	0	-	1625347	1628860	0	5	98,433,122,91,153	0,174,855,1593,3360
chr1	1625397	1626059	ENST00000464748	0	-	1625397	1626059	0	3	48,122,211	0,124,451
chr1	1625541	1626323	ENST00000489300	0	-	1625541	1626323	0	2	102,475	0,307
chr1	1625648	1630175	ENST00000492390	0	-	1625648	1630175	0	5	676,91,60,66,83	0,1292,3175,3830,4444
chr1	1625906	1629530	ENST00000474916	0	-	1625906	1629530	0	4	418,91,191,52	0,1034,2801,3572
chr1	1640464	1643178	ENST00000498810	0	-	1640464	1643178	0	2	290,284	0,2430
chr1	1640739	1645826	ENST00000496482	0	-	1640739	1645826	0	4	15,116,124,270	0,2155,3267,4817
chr1	1643764	1645318	ENST00000487462	0	-	1643764	1645318	0	2	366,71	0,1483
chr1	1585083	1591441	ENST00000480991	0	-	1585083	1591441	0	3	2238,146,476	0,4545,5882
chr1	1591726	1614008	ENST00000481276	0	-	1591726	1614008	0	5	1205,128,136,469,261	0,5038,5639,5953,22021
chr1	1645913	1653203	ENST00000417099	0	+	1645913	1653203	0	2	149,1659	0,5631
chr1	1653556	1656573	ENST00000475229	0	-	1653556	1656573	0	3	266,146,71	0,2432,2946
chr1	1653852	1657274	ENST00000424604	0	+	1653852	1657274	0	2	291,159	0,3263
chr1	1674273	1675682	ENST00000498806	0	-	1674273	1675682	0	3	86,83,100	0,592,1309
chr1	1675359	1678567	ENST00000469045	0	-	1675359	1678567	0	8	148,100,155,103,86,106,104,88	0,223,483,1313,2197,2442,2718,3120
chr1	1675461	1677626	ENST00000480499	0	-	1675461	1677626	0	4	221,155,103,70	0,381,1211,2095
chr1	1675463	1676165	ENST00000497747	0	-	1675463	1676165	0	3	44,100,323	0,119,379
chr1	1675469	1678323	ENST00000477235	0	-	1675469	1678323	0	6	38,100,155,103,86,522	0,113,373,1203,2087,2332
chr1	1675479	1677907	ENST00000489538	0	-	1675479	1677907	0	5	28,100,155,86,106	0,103,363,2077,2322
chr1	1675501	1676195	ENST00000497615	0	-	1675501	1676195	0	2	181,353	0,341
chr1	1675641	1678527	ENST00000497186	0	-	1675641	1678527	0	7	41,155,103,86,106,144,48	0,201,1031,1915,2160,2396,2838
chr1	1677200	1701261	ENST00000492845	0	-	1677200	1701261	0	6	442,105,131,84,219,58	0,601,1278,6050,9326,24003
chr1	1677886	1699718	ENST00000492768	0	-	1677886	1699718	0	5	295,130,84,219,131	0,593,5364,8640,21701
chr1	1678069	1699718	ENST00000460602	0	-	1678069	1699718	0	4	540,84,219,131	0,5181,8457,21518
chr1	1682963	1699719	ENST00000464373	0	-	1682963	1699719	0	3	371,219,132	0,3563,16624
chr1	1700455	1701756	ENST00000480542	0	-	1700455	1701756	0	3	40,125,176	0,748,1125
chr1	1709285	1715496	ENST00000461893	0	-	1709285	1715496	0	3	1283,202,953	0,2408,5258
chr1	1710359	1739685	ENST00000471354	0	-	1710359	1739685	0	7	209,202,67,163,64,107,700	0,1334,4184,15358,17414,26695,28626
chr1	1746457	1812265	ENST00000472614	0	-	1746457	1812265	0	3	341,49,147	0,14031,65661
chr1	1836564	1838595	ENST00000482402	0	+	1836564	1838595	0	3	1631,101,150	0,1708,1881
chr1	1836707	1838370	ENST00000462293	0	+	1836707	1838370	0	3	327,145,98	0,1343,1565
chr1	1839235	1840555	ENST00000470931	0	-	1839235	1840555	0	4	226,179,196,75	0,316,956,1245
chr1	1976739	1992835	ENST00000479566	0	+	1976739	1992835	0	4	122,90,51,238	0,1043,4100,15858
chr1	1976977	2056646	ENST00000466651	0	+	1976977	2056646	0	4	198,90,51,86	0,805,3862,79583
chr1	1995986	2072135	ENST00000461465	0	+	1995986	2072135	0	6	80,86,132,82,53,47	0,60574,69522,71339,74184,76102
chr1	2056560	2072164	ENST00000419838	0	+	2056560	2072164	0	4	86,132,53,76	0,8948,13610,15528
chr1	2065749	2106694	ENST00000479263	0	+	2065749	2106694	0	13	134,82,53,189,98,87,136,88,120,80,90,116,474	0,1576,4421,6339,11544,25067,27604,27850,29446,30303,30773,40132,40471
chr1	2090273	2095250	ENST00000472017	0	+	2090273	2095250	0	6	143,87,93,136,88,55	0,543,2578,3080,3326,4922
chr1	2103092	2105174	ENST00000333854	0	-	2103092	2105174	0	2	948,305	0,1777
chr1	2104033	2105688	ENST00000444529	0	-	2104033	2105688	0	3	89,134,399	0,836,1256
chr1	2105762	2129032	ENST00000469733	0	-	2105762	2129032	0	8	1050,272,136,176,195,120,153,178	0,9175,13543,16586,18972,21841,22051,23092
chr1	2110846	2121206	ENST00000401813	0	-	2110846	2121206	0	4	234,272,136,1901	0,4091,4450,8459
chr1	2110846	2134019	ENST00000487186	0	-	2110846	2134019	0	8	234,272,136,136,2472,67,87,172	0,4091,4450,8459,9206,14016,22824,23001
chr1	2110867	2115512	ENST00000476803	0	-	2110867	2115512	0	3	213,272,216	0,4070,4429
chr1	2153777	2224337	ENST00000508416	0	+	2153777	2224337	0	2	191,61	0,70499
chr1	2169294	2224675	ENST00000478223	0	+	2169294	2224675	0	3	76,126,92	0,54982,55289
chr1	2292463	2308828	ENST00000469374	0	-	2292463	2308828	0	5	1427,97,181,91,111	0,3296,13813,14642,16254
chr1	2308354	2309615	ENST00000475812	0	-	2308354	2309615	0	2	474,78	0,1183
chr1	2309325	2311295	ENST00000494279	0	-	2309325	2311295	0	2	311,72	0,1898
chr1	2313155	2317666	ENST00000493207	0	+	2313155	2317666	0	2	102,584	0,3927
chr1	2315303	2324515	ENST00000488353	0	+	2315303	2324515	0	6	1867,105,100,79,136,182	0,3111,5410,6852,8202,9030
chr1	2323249	2324526	ENST00000462129	0	+	2323249	2324526	0	2	392,193	0,1084
chr1	2329828	2335096	ENST00000508384	0	-	2329828	2335096	0	3	329,81,201	0,1841,5067
chr1	2329881	2331303	ENST00000515760	0	-	2329881	2331303	0	2	276,327	0,1095
chr1	2329902	2332135	ENST00000502666	0	-	2329902	2332135	0	3	255,191,207	0,1657,2026
chr1	2329933	2332172	ENST00000504111	0	-	2329933	2332172	0	3	224,81,244	0,1736,1995
chr1	2388786	2401251	ENST00000498669	0	+	2388786	2401251	0	3	175,147,219	0,10988,12246
chr1	2397658	2426132	ENST00000464895	0	+	2397658	2426132	0	20	353,147,243,131,171,94,204,121,172,108,412,183,108,125,85,147,80,799,27,912	0,2116,3374,3822,8088,10547,10813,11238,12847,13400,19933,20468,21142,22163,22384,22724,23281,25752,27257,27562
chr1	2419080	2426827	ENST00000473964	0	+	2419080	2426827	0	4	866,85,147,5888	0,962,1302,1859
chr1	2419945	2426827	ENST00000462379	0	+	2419945	2426827	0	6	182,147,80,298,27,1607	0,437,994,3465,4970,5275
chr1	2413598	2414557	ENST00000424657	0	-	2413598	2414557	0	2	297,158	0,801
chr1	2414735	2415778	ENST00000442305	0	-	2414735	2415778	0	2	417,97	0,946
chr1	2431591	2434312	ENST00000471361	0	-	2431591	2434312	0	4	490,50,56,126	0,1045,1335,2595
chr1	2433704	2435384	ENST00000487804	0	-	2433704	2435384	0	2	634,84	0,1596
chr1	2442559	2447486	ENST00000491212	0	-	2442559	2447486	0	3	55,83,587	0,457,4340
chr1	2485946	2488737	ENST00000452793	0	+	2485946	2488737	0	4	55,269,189,56	0,335,1162,2735
chr1	2477355	2482296	ENST00000482602	0	-	2477355	2482296	0	5	212,302,32,39,33	0,268,2726,3807,4908
chr1	2479525	2481177	ENST00000480305	0	-	2479525	2481177	0	3	305,32,157	0,556,1495
chr1	2507789	2510931	ENST00000493183	0	+	2507789	2510931	0	7	101,205,52,64,76,119,223	0,600,1250,1899,2059,2431,2919
chr1	2507838	2510957	ENST00000474659	0	+	2507838	2510957	0	7	52,205,52,64,76,87,249	0,551,1201,1850,2010,2414,2870
chr1	2508096	2510311	ENST00000486099	0	+	2508096	2510311	0	6	76,122,52,118,76,59	0,376,943,1538,1752,2156
chr1	2508115	2511104	ENST00000464043	0	+	2508115	2511104	0	7	57,182,52,64,76,119,396	0,297,924,1573,1733,2105,2593
chr1	2508131	2510276	ENST00000465233	0	+	2508131	2510276	0	6	116,205,52,64,96,56	0,258,908,1557,1697,2089
chr1	2508175	2510291	ENST00000498083	0	+	2508175	2510291	0	5	72,205,52,64,71	0,214,864,1513,2045
chr1	2508340	2510812	ENST00000481683	0	+	2508340	2510812	0	6	254,52,64,96,119,104	0,699,1348,1488,1880,2368
chr1	2508376	2512768	ENST00000484099	0	+	2508376	2512768	0	6	218,52,64,96,87,2060	0,663,1312,1452,1876,2332
chr1	2508383	2510044	ENST00000477045	0	+	2508383	2510044	0	3	211,52,356	0,656,1305
chr1	2509892	2512767	ENST00000476686	0	+	2509892	2512767	0	2	447,2059	0,816
chr1	2511937	2513977	ENST00000471840	0	-	2511937	2513977	0	3	451,77,24	0,918,2016
chr1	2551056	2554278	ENST00000511099	0	-	2551056	2554278	0	2	440,114	0,3108
chr1	2553866	2557919	ENST00000427302	0	+	2553866	2557919	0	2	108,265	0,3788
chr1	3150555	3293342	ENST00000463591	0	+	3150555	3293342	0	3	6,135,243	0,141020,142544
chr1	3331342	3340519	ENST00000378389	0	+	3331342	3340519	0	5	141,170,175,237,419	0,662,1132,5953,8758
chr1	3039350	3040133	ENST00000440516	0	-	3039350	3040133	0	2	332,137	0,646
chr1	3396735	3399910	ENST00000494257	0	-	3396735	3399910	0	3	278,48,848	0,600,2327
chr1	3399062	3402438	ENST00000475790	0	-	3399062	3402438	0	5	129,129,129,371,125	0,1132,1357,1732,3251
chr1	3399151	3400668	ENST00000461795	0	-	3399151	3400668	0	3	40,129,249	0,1043,1268
chr1	3538309	3546049	ENST00000471223	0	-	3538309	3546049	0	2	5213,876	0,6864
chr1	3539189	3543481	ENST00000497940	0	-	3539189	3543481	0	5	738,78,135,87,63	0,2231,2394,3178,4229
chr1	3539733	3541874	ENST00000469643	0	-	3539733	3541874	0	3	194,78,291	0,1687,1850
chr1	3541339	3541857	ENST00000494884	0	-	3541339	3541857	0	2	159,274	0,244
chr1	3541437	3559185	ENST00000465916	0	-	3541437	3559185	0	8	61,135,87,104,73,117,153,49	0,146,930,1981,3736,11652,12394,17699
chr1	3553669	3556485	ENST00000479331	0	-	3553669	3556485	0	2	315,131	0,2685
chr1	3565361	3575196	ENST00000443034	0	-	3565361	3575196	0	3	493,113,148	0,3215,9687
chr1	3618623	3620722	ENST00000416554	0	-	3618623	3620722	0	2	239,112	0,1987
chr1	3658868	3678068	ENST00000462521	0	+	3658868	3678068	0	12	355,124,111,139,150,93,508,131,78,213,105,244	0,1673,3012,4307,8836,10175,10522,11261,14090,14788,17338,18956
chr1	3679211	3682406	ENST00000444870	0	+	3679211	3682406	0	4	54,119,185,188	0,275,2511,3007
chr1	3679248	3681812	ENST00000452264	0	+	3679248	3681812	0	2	357,90	0,2474
chr1	3687558	3690599	ENST00000462356	0	-	3687558	3690599	0	4	202,90,103,180	0,377,1526,2861
chr1	3687713	3690471	ENST00000479239	0	-	3687713	3690471	0	5	47,90,103,142,52	0,222,1371,2480,2706
chr1	3721662	3722882	ENST00000484420	0	-	3721662	3722882	0	2	279,179	0,1041
chr1	3729199	3735797	ENST00000461667	0	-	3729199	3735797	0	6	466,139,109,67,37,108	0,648,2982,3594,3932,6490
chr1	3736115	3737648	ENST00000495701	0	-	3736115	3737648	0	2	306,179	0,1354
chr1	3737514	3743560	ENST00000460038	0	-	3737514	3743560	0	4	132,174,168,222	0,2771,3834,5824
chr1	3740094	3763622	ENST00000494653	0	-	3740094	3763622	0	12	365,168,198,228,156,169,77,63,139,174,127,310	0,1254,2824,3621,5293,5937,11236,11618,13804,14937,18624,23218
chr1	3746180	3754128	ENST00000494951	0	-	3746180	3754128	0	4	20,77,63,230	0,5150,5532,7718
chr1	3763883	3791853	ENST00000468793	0	+	3763883	3791853	0	8	258,149,189,115,80,171,101,1923	0,1258,8352,8824,10514,12145,15012,26047
chr1	3763896	3791853	ENST00000477548	0	+	3763896	3791853	0	8	245,127,87,189,80,171,101,1923	0,1245,2947,8339,10501,12132,14999,26034
chr1	3764023	3791853	ENST00000475969	0	+	3764023	3791853	0	7	118,149,189,80,171,101,1923	0,1118,8212,10374,12005,14872,25907
chr1	3774086	3778969	ENST00000481945	0	+	3774086	3778969	0	3	391,171,74	0,1942,4809
chr1	3789930	3791853	ENST00000461150	0	+	3789930	3791853	0	2	294,392	0,1531
chr1	3795548	3806717	ENST00000474140	0	-	3795548	3806717	0	3	949,2428,122	0,1444,11047
chr1	3795548	3806671	ENST00000486765	0	-	3795548	3806671	0	5	949,489,114,889,76	0,1444,3758,6170,11047
chr1	4671074	4672085	ENST00000466761	0	+	4671074	4672085	0	2	32,266	0,745
chr1	5845457	5975071	ENST00000478423	0	-	5845457	5975071	0	26	595,144,180,172,86,86,157,84,187,227,206,126,181,161,188,192,152,139,183,127,182,137,156,65,173,181	0,1079,1527,2291,3562,4219,4929,10441,11660,12063,14282,17303,24475,28057,41806,42481,42821,64838,70336,84293,85259,89889,98983,104488,106276,129433
chr1	5975319	5990307	ENST00000493807	0	+	5975319	5990307	0	3	116,222,222	0,3190,14766
chr1	5975352	6056494	ENST00000478098	0	+	5975352	6056494	0	5	83,129,42,44,115	0,47811,49125,80049,81027
chr1	6018563	6024409	ENST00000459822	0	+	6018563	6024409	0	3	132,129,595	0,4600,5251
chr1	6055393	6069009	ENST00000472700	0	+	6055393	6069009	0	6	52,38,80,45,54,205	0,986,9448,12457,12993,13411
chr1	6067846	6069010	ENST00000462676	0	+	6067846	6069010	0	2	49,624	0,540
chr1	6078902	6081457	ENST00000481789	0	+	6078902	6081457	0	3	501,89,326	0,1013,2229
chr1	6087727	6089419	ENST00000475121	0	-	6087727	6089419	0	3	347,54,157	0,1153,1535
chr1	6087727	6126751	ENST00000462991	0	-	6087727	6126751	0	31	347,54,164,196,133,109,138,90,106,133,80,160,145,134,89,93,175,173,111,232,125,118,132,142,174,122,138,201,192,109,81	0,1153,1535,4714,5313,6694,7059,7828,8230,16024,16413,18867,19436,20019,20443,20685,21491,22965,23418,23757,25123,26550,29047,29637,30149,31436,31647,37047,37333,38742,38943
chr1	6108180	6111189	ENST00000491020	0	-	6108180	6111189	0	6	79,93,175,82,173,44	0,232,1038,1549,2512,2965
chr1	6163915	6180404	ENST00000484532	0	-	6163915	6180404	0	3	218,125,106	0,11661,16383
chr1	6169221	6182210	ENST00000480661	0	-	6169221	6182210	0	3	242,125,1912	0,6355,11077
chr1	6169261	6183489	ENST00000497965	0	-	6169261	6183489	0	4	202,125,105,354	0,6315,11037,13874
chr1	6169338	6191891	ENST00000471204	0	-	6169338	6191891	0	5	125,125,105,59,110	0,6238,10960,21989,22443
chr1	6169369	6182200	ENST00000465387	0	-	6169369	6182200	0	4	94,125,105,184	0,6207,10929,12647
chr1	6175573	6186141	ENST00000462296	0	-	6175573	6186141	0	4	128,105,239,128	0,4725,7562,10440
chr1	6175576	6192036	ENST00000465335	0	-	6175576	6192036	0	5	125,105,262,59,255	0,4722,7559,15751,16205
chr1	6188775	6190211	ENST00000484435	0	+	6188775	6190211	0	3	174,191,186	0,407,1250
chr1	6193548	6194700	ENST00000463453	0	+	6193548	6194700	0	3	37,98,131	0,119,1021
chr1	6193681	6195483	ENST00000492476	0	+	6193681	6195483	0	4	84,187,186,155	0,832,1196,1647
chr1	6195384	6201990	ENST00000483336	0	+	6195384	6201990	0	4	166,118,81,108	0,328,5551,6498
chr1	6203838	6206701	ENST00000483852	0	-	6203838	6206701	0	2	1106,1246	0,1617
chr1	6204544	6206149	ENST00000495791	0	-	6204544	6206149	0	2	263,65	0,1540
chr1	6206137	6218619	ENST00000489498	0	-	6206137	6218619	0	6	1772,218,170,107,89,256	0,8411,9983,10914,11395,12226
chr1	6207245	6218619	ENST00000474756	0	-	6207245	6218619	0	4	664,218,89,256	0,7303,10287,11118
chr1	6263776	6334896	ENST00000473466	0	-	6263776	6334896	0	8	157,117,87,115,92,157,118,25	0,13734,37362,46169,52347,58303,68619,71095
chr1	6263899	6278151	ENST00000481175	0	-	6263899	6278151	0	3	34,73,641	0,1471,13611
chr1	6395696	6399278	ENST00000471190	0	-	6395696	6399278	0	2	233,116	0,3466
chr1	6401060	6402554	ENST00000487437	0	-	6401060	6402554	0	3	740,96,132	0,1193,1362
chr1	6401495	6402564	ENST00000489730	0	-	6401495	6402564	0	3	492,96,142	0,758,927
chr1	6430689	6443576	ENST00000461727	0	+	6430689	6443576	0	8	75,162,199,146,264,80,12,931	0,598,850,3560,3790,9141,9318,11956
chr1	6431113	6442699	ENST00000475228	0	+	6431113	6442699	0	7	95,162,146,264,80,12,54	0,174,3136,3366,8717,8894,11532
chr1	6431166	6431605	ENST00000478323	0	+	6431166	6431605	0	3	42,162,66	0,121,373
chr1	6433020	6434596	ENST00000475479	0	+	6433020	6434596	0	3	97,146,117	0,1229,1459
chr1	6434363	6443058	ENST00000477679	0	+	6434363	6443058	0	4	380,80,12,413	0,5467,5644,8282
chr1	6443154	6444017	ENST00000468561	0	+	6443154	6444017	0	2	473,191	0,672
chr1	6425680	6429653	ENST00000419034	0	-	6425680	6429653	0	3	136,120,95	0,2528,3878
chr1	6443797	6446269	ENST00000473343	0	-	6443797	6446269	0	4	612,181,38,760	0,843,1478,1712
chr1	6444402	6445254	ENST00000475730	0	-	6444402	6445254	0	3	7,181,289	0,238,563
chr1	6444640	6447919	ENST00000469691	0	-	6444640	6447919	0	7	181,38,94,56,79,168,185	0,635,869,1078,2381,2558,3094
chr1	6445283	6448277	ENST00000481401	0	-	6445283	6448277	0	7	27,108,56,79,168,135,191	0,226,435,1738,1915,2451,2803
chr1	6446182	6448754	ENST00000461703	0	-	6446182	6448754	0	6	25,79,168,135,121,39	0,839,1016,1552,1904,2533
chr1	6448738	6460235	ENST00000489097	0	-	6448738	6460235	0	19	1481,762,200,116,133,120,138,150,111,150,51,96,189,204,152,688,61,106,60	0,1733,2950,3243,3452,4144,4414,4643,4898,5396,5666,6435,6894,7159,7921,8359,9370,9839,11437
chr1	6449768	6468601	ENST00000491384	0	-	6449768	6468601	0	20	451,762,200,116,133,120,138,150,111,150,51,96,189,204,152,137,92,61,89,57	0,703,1920,2213,2422,3114,3384,3613,3868,4366,4636,5405,5864,6129,6891,7329,7925,8340,8809,18776
chr1	6449768	6454230	ENST00000487949	0	-	6449768	6454230	0	9	451,762,200,116,133,120,138,150,594	0,703,1920,2213,2422,3114,3384,3613,3868
chr1	6514641	6527664	ENST00000464383	0	-	6514641	6527664	0	5	85,298,162,98,192	0,468,1285,9835,12831
chr1	6514875	6516032	ENST00000462798	0	-	6514875	6516032	0	2	532,106	0,1051
chr1	6531902	6533135	ENST00000460777	0	-	6531902	6533135	0	2	443,93	0,1140
chr1	6532008	6537147	ENST00000464665	0	-	6532008	6537147	0	2	337,394	0,4745
chr1	6562734	6570752	ENST00000488936	0	+	6562734	6570752	0	7	49,242,112,93,87,155,46	0,1970,5831,6607,7117,7390,7972
chr1	6567948	6571927	ENST00000482360	0	+	6567948	6571927	0	7	1486,87,155,137,165,89,365	0,1903,2176,2758,2976,3454,3614
chr1	6568853	6571927	ENST00000498342	0	+	6568853	6571927	0	3	1085,155,1221	0,1271,1853
chr1	6569902	6571807	ENST00000466813	0	+	6569902	6571807	0	6	36,118,137,165,89,245	0,259,804,1022,1500,1660
chr1	6571333	6571927	ENST00000466941	0	+	6571333	6571927	0	2	158,365	0,229
chr1	6575839	6597207	ENST00000467612	0	-	6575839	6597207	0	4	466,73,406,111	0,2292,5854,21257
chr1	6576027	6582463	ENST00000496707	0	-	6576027	6582463	0	4	278,73,406,67	0,2104,5666,6369
chr1	6576727	6597254	ENST00000463043	0	-	6576727	6597254	0	4	30,73,406,158	0,1404,4966,20369
chr1	6596408	6605292	ENST00000495385	0	+	6596408	6605292	0	2	344,454	0,8430
chr1	6607817	6611166	ENST00000484676	0	+	6607817	6611166	0	2	122,757	0,2592
chr1	6607844	6616212	ENST00000484669	0	+	6607844	6616212	0	4	95,66,105,770	0,5090,7193,7598
chr1	6607871	6615768	ENST00000487819	0	+	6607871	6615768	0	6	68,193,82,66,105,326	0,3274,4418,5063,7166,7571
chr1	6607876	6615698	ENST00000472925	0	+	6607876	6615698	0	4	63,193,66,661	0,3269,5058,7161
chr1	6611041	6612973	ENST00000480647	0	+	6611041	6612973	0	2	297,39	0,1893
chr1	6616814	6627704	ENST00000465508	0	-	6616814	6627704	0	7	1533,130,143,918,156,117,17	0,1949,3030,3279,5734,10390,10873
chr1	6619947	6627759	ENST00000472414	0	-	6619947	6627759	0	6	40,58,282,156,117,72	0,146,782,2601,7257,7740
chr1	6628522	6684469	ENST00000473993	0	-	6628522	6684469	0	7	103,74,123,129,102,130,94	0,5653,6953,8035,21833,35032,55853
chr1	6635560	6650857	ENST00000469318	0	-	6635560	6650857	0	4	38,129,102,86	0,997,14795,15211
chr1	6636455	6684451	ENST00000485073	0	-	6636455	6684451	0	5	231,102,74,130,76	0,13900,24585,27099,47920
chr1	6636754	6684470	ENST00000460594	0	-	6636754	6684470	0	5	180,102,74,130,95	0,13601,24286,26800,47621
chr1	6653107	6684466	ENST00000465911	0	-	6653107	6684466	0	4	450,74,130,91	0,7933,10447,31268
chr1	6768100	6854700	ENST00000490738	0	+	6768100	6854700	0	3	122,119,297	0,39638,86303
chr1	6768110	6870848	ENST00000476163	0	+	6768110	6870848	0	4	112,119,84,548	0,39628,86293,102190
chr1	6768126	6854685	ENST00000473578	0	+	6768126	6854685	0	4	96,70,119,282	0,34701,39612,86277
chr1	6768164	6854666	ENST00000467404	0	+	6768164	6854666	0	4	58,101,119,263	0,21470,39574,86239
chr1	6768198	6870434	ENST00000461311	0	+	6768198	6870434	0	5	24,70,119,84,134	0,34629,39540,86205,102102
chr1	6789634	6854505	ENST00000486138	0	+	6789634	6854505	0	4	101,70,119,102	0,13193,18104,64769
chr1	6807756	6870835	ENST00000482934	0	+	6807756	6870835	0	3	101,107,535	0,61130,62544
chr1	6835694	6870840	ENST00000470648	0	+	6835694	6870840	0	3	142,84,540	0,18709,34606
chr1	6835698	6870797	ENST00000461580	0	+	6835698	6870797	0	4	138,84,107,497	0,18705,33188,34602
chr1	6835741	6854692	ENST00000472283	0	+	6835741	6854692	0	2	95,289	0,18662
chr1	6856702	6870489	ENST00000467267	0	+	6856702	6870489	0	3	368,107,189	0,12184,13598
chr1	7719054	7750503	ENST00000495233	0	+	7719054	7750503	0	11	133,79,316,524,188,247,72,21,194,75,1398	0,523,847,1551,8427,9437,11302,13363,14791,16051,30051
chr1	7727560	7750503	ENST00000490905	0	+	7727560	7750503	0	6	109,205,72,194,75,1398	0,973,2796,6285,7545,21545
chr1	7727607	7749169	ENST00000476864	0	+	7727607	7749169	0	6	62,247,72,194,75,64	0,884,2749,6238,7498,21498
chr1	6991022	6996926	ENST00000456701	0	-	6991022	6996926	0	2	321,28	0,5876
chr1	7351589	7352918	ENST00000427317	0	+	7351589	7352918	0	2	175,190	0,1139
chr1	7365134	7372401	ENST00000457311	0	-	7365134	7372401	0	3	236,100,96	0,6852,7171
chr1	7370829	7372066	ENST00000411708	0	-	7370829	7372066	0	2	311,80	0,1157
chr1	7423742	7424201	ENST00000440032	0	-	7423742	7424201	0	2	86,275	0,184
chr1	7755353	7762453	ENST00000470357	0	+	7755353	7762453	0	5	492,70,159,52,181	0,735,4453,5411,6919
chr1	7759743	7760816	ENST00000487194	0	+	7759743	7760816	0	2	222,52	0,1021
chr1	7768169	7770985	ENST00000473653	0	+	7768169	7770985	0	4	64,116,49,294	0,1198,1675,2522
chr1	7785697	7792994	ENST00000463106	0	+	7785697	7792994	0	3	103,157,455	0,641,6842
chr1	7819454	7825531	ENST00000494684	0	+	7819454	7825531	0	2	342,213	0,5864
chr1	7792888	7809989	ENST00000451646	0	-	7792888	7809989	0	3	475,116,239	0,1247,16862
chr1	7904446	7917747	ENST00000474475	0	-	7904446	7917747	0	3	222,135,88	0,11362,13213
chr1	7915773	7920951	ENST00000492571	0	-	7915773	7920951	0	5	170,131,104,67,112	0,1886,3333,4563,5066
chr1	7936937	7967699	ENST00000493373	0	+	7936937	7967699	0	7	33,113,102,60,70,87,159	0,8472,11033,15054,16603,23361,30603
chr1	7944309	7953695	ENST00000460192	0	+	7944309	7953695	0	6	73,113,102,64,60,155	0,1100,3661,7422,7682,9231
chr1	7944347	7967928	ENST00000377493	0	+	7944347	7967928	0	6	35,113,102,70,87,388	0,1062,3623,9193,15951,23193
chr1	7944394	7954168	ENST00000465354	0	+	7944394	7954168	0	5	46,113,102,60,628	0,1015,3576,7597,9146
chr1	7945413	7954604	ENST00000497113	0	+	7945413	7954604	0	5	109,102,60,70,329	0,2557,6578,8127,8862
chr1	7947997	7967929	ENST00000469225	0	+	7947997	7967929	0	5	75,60,70,87,419	0,3994,5543,12301,19513
chr1	7987050	8008930	ENST00000474874	0	-	7987050	8008930	0	3	155,198,126	0,11091,21754
chr1	7996073	7998280	ENST00000467067	0	-	7996073	7998280	0	2	1958,139	0,2068
chr1	7996385	8008943	ENST00000469499	0	-	7996385	8008943	0	3	658,198,139	0,1756,12419
chr1	7996686	8008943	ENST00000487559	0	-	7996686	8008943	0	4	357,93,198,139	0,1268,1455,12118
chr1	8313074	8318756	ENST00000481265	0	+	8313074	8318756	0	3	509,154,31	0,5009,5651
chr1	8335555	8337729	ENST00000467350	0	-	8335555	8337729	0	2	270,140	0,2034
chr1	8346356	8347485	ENST00000464367	0	-	8346356	8347485	0	2	546,93	0,1036
chr1	8346702	8407859	ENST00000488215	0	-	8346702	8407859	0	5	200,93,163,81,425	0,690,1756,58671,60732
chr1	8348501	8406066	ENST00000460659	0	-	8348501	8406066	0	3	120,81,253	0,56872,57312
chr1	8348522	8406313	ENST00000492766	0	-	8348522	8406313	0	4	99,81,81,106	0,56851,57291,57685
chr1	8348526	8406881	ENST00000465125	0	-	8348526	8406881	0	3	95,81,220	0,56847,58135
chr1	8405436	8508673	ENST00000464972	0	-	8405436	8508673	0	7	18,99,100,125,49,83,269	0,43135,72273,74615,85836,96919,102968
chr1	8447616	8736484	ENST00000480342	0	-	8447616	8736484	0	11	1054,100,125,49,105,97,106,126,71,469,408	0,30093,32435,43656,76243,91504,92447,149590,159339,191002,288460
chr1	8477797	8508685	ENST00000507012	0	-	8477797	8508685	0	3	12,125,281	0,2254,30607
chr1	8523869	8573487	ENST00000469251	0	-	8523869	8573487	0	4	95,97,106,57	0,15251,16194,49561
chr1	8638838	8685865	ENST00000468247	0	-	8638838	8685865	0	2	249,165	0,46862
chr1	8407291	8417485	ENST00000449895	0	+	8407291	8417485	0	4	57,107,146,206	0,3837,5182,9988
chr1	8408284	8412688	ENST00000444276	0	+	8408284	8412688	0	3	117,107,215	0,2844,4189
chr1	8788505	8789697	ENST00000433876	0	+	8788505	8789697	0	2	79,274	0,918
chr1	8843650	8853943	ENST00000464920	0	-	8843650	8853943	0	9	425,59,109,202,198,223,134,70,846	0,1882,2230,2886,4280,5274,6112,6983,9447
chr1	8848995	8861316	ENST00000464594	0	-	8848995	8861316	0	8	152,134,70,139,22,96,94,91	0,767,1638,2091,4139,5541,8474,12230
chr1	8849006	8860913	ENST00000497492	0	-	8849006	8860913	0	7	141,134,70,59,96,94,53	0,756,1627,4091,5530,8463,11854
chr1	8852817	8861334	ENST00000486051	0	-	8852817	8861334	0	4	237,96,94,109	0,1719,4652,8408
chr1	8853736	8857563	ENST00000463324	0	-	8853736	8857563	0	3	100,635,94	0,261,3733
chr1	8853997	8861322	ENST00000492343	0	-	8853997	8861322	0	3	635,94,97	0,3472,7228
chr1	8857501	8861895	ENST00000489867	0	-	8857501	8861895	0	2	62,670	0,3724
chr1	8858433	8860653	ENST00000414948	0	-	8858433	8860653	0	2	244,500	0,1720
chr1	8861480	8862540	ENST00000442636	0	+	8861480	8862540	0	2	126,330	0,730
chr1	8928513	8957520	ENST00000476083	0	+	8928513	8957520	0	6	98,93,70,158,115,253	0,13042,16719,21791,24999,28754
chr1	8928513	8953624	ENST00000475703	0	+	8928513	8953624	0	5	98,180,109,45,112	0,3395,11269,21904,24999
chr1	9021076	9022541	ENST00000487492	0	-	9021076	9022541	0	3	76,102,344	0,397,1121
chr1	9024430	9054911	ENST00000474145	0	-	9024430	9054911	0	6	153,125,161,99,91,217	0,5825,15663,16367,27719,30264
chr1	9024430	9054373	ENST00000484798	0	-	9024430	9054373	0	6	153,125,161,99,91,55	0,5825,15663,16367,27719,29888
chr1	9024430	9055768	ENST00000479813	0	-	9024430	9055768	0	7	153,125,161,99,91,82,47	0,5825,15663,16367,27719,30519,31291
chr1	9024430	9071124	ENST00000486632	0	-	9024430	9071124	0	7	153,125,161,99,91,153,107	0,5825,15663,16367,27719,43229,46587
chr1	9024501	9051895	ENST00000461296	0	-	9024501	9051895	0	4	82,120,72,68	0,5754,16323,27326
chr1	9024503	9071103	ENST00000487835	0	-	9024503	9071103	0	7	80,125,161,99,91,113,86	0,5752,15590,16294,27646,43156,46514
chr1	9030256	9071089	ENST00000464985	0	-	9030256	9071089	0	6	124,161,99,91,129,72	0,9837,10541,21893,37403,40761
chr1	9040143	9052497	ENST00000473209	0	-	9040143	9052497	0	4	111,99,91,154	0,654,12006,12200
chr1	9087177	9094016	ENST00000465853	0	-	9087177	9094016	0	2	103,95	0,6744
chr1	9093814	9111427	ENST00000466131	0	-	9093814	9111427	0	2	321,137	0,17476
chr1	9248175	9253983	ENST00000495451	0	+	9248175	9253983	0	2	2508,193	0,5615
chr1	9588858	9590330	ENST00000510900	0	+	9588858	9590330	0	2	425,129	0,1343
chr1	9634404	9711564	ENST00000469267	0	+	9634404	9711564	0	5	43,176,173,208,1000	0,58345,58664,63781,76160
chr1	9670820	9674591	ENST00000484851	0	+	9670820	9674591	0	3	138,105,272	0,3291,3499
chr1	9698343	9698808	ENST00000481137	0	+	9698343	9698808	0	2	71,315	0,150
chr1	9698920	9700226	ENST00000479223	0	+	9698920	9700226	0	3	344,150,45	0,683,1261
chr1	9662444	9670219	ENST00000415330	0	-	9662444	9670219	0	3	319,424,240	0,912,7535
chr1	9711672	9716131	ENST00000477264	0	-	9711672	9716131	0	4	1678,269,136,86	0,2094,2733,4373
chr1	9732132	9732812	ENST00000464286	0	-	9732132	9732812	0	2	159,404	0,276
chr1	9830962	9832799	ENST00000454104	0	+	9830962	9832799	0	3	149,106,169	0,1051,1668
chr1	9884104	9884761	ENST00000453140	0	+	9884104	9884761	0	2	113,93	0,564
chr1	9904757	9925394	ENST00000486804	0	-	9904757	9925394	0	5	246,82,96,49,126	0,9778,10690,12649,20511
chr1	9904759	9918265	ENST00000488540	0	-	9904759	9918265	0	5	244,82,96,99,129	0,9776,10688,12647,13377
chr1	9912905	9914825	ENST00000471853	0	-	9912905	9914825	0	2	197,290	0,1630
chr1	9925567	9932619	ENST00000445884	0	+	9925567	9932619	0	2	103,337	0,6715
chr1	9926132	9955148	ENST00000492735	0	+	9926132	9955148	0	2	28,486	0,28530
chr1	9963696	9968146	ENST00000496751	0	+	9963696	9968146	0	2	119,366	0,4084
chr1	9965785	9967213	ENST00000413148	0	+	9965785	9967213	0	2	150,286	0,1142
chr1	10054716	10055763	ENST00000495077	0	+	10054716	10055763	0	3	143,45,218	0,382,829
chr1	10083505	10085830	ENST00000462658	0	+	10083505	10085830	0	2	335,238	0,2087
chr1	10089975	10115125	ENST00000475795	0	+	10089975	10115125	0	9	44,142,101,115,84,57,117,99,112	0,10128,12182,14631,19463,22061,23169,23384,25038
chr1	10104686	10127684	ENST00000470736	0	+	10104686	10127684	0	8	35,84,57,99,114,199,139,100	0,4752,7350,8673,10327,12946,15025,22898
chr1	10110983	10128244	ENST00000466379	0	+	10110983	10128244	0	6	1110,117,99,114,199,660	0,2161,2376,4030,6649,16601
chr1	10140998	10153834	ENST00000488228	0	+	10140998	10153834	0	5	129,145,99,135,52	0,2788,7890,9782,12784
chr1	10153600	10162661	ENST00000487244	0	+	10153600	10162661	0	4	374,175,147,122	0,7688,8460,8939
chr1	10161660	10162595	ENST00000465408	0	+	10161660	10162595	0	3	152,147,56	0,400,879
chr1	10261202	10265028	ENST00000495136	0	+	10261202	10265028	0	2	581,62	0,3764
chr1	10265094	10274979	ENST00000497835	0	+	10265094	10274979	0	3	84,80,288	0,8632,9597
chr1	10327419	10344470	ENST00000465635	0	+	10327419	10344470	0	7	143,109,67,85,106,115,134	0,1070,2986,3874,7856,16154,16917
chr1	10328265	10344469	ENST00000483340	0	+	10328265	10344469	0	6	333,67,85,106,115,133	0,2140,3028,7010,15308,16071
chr1	10347810	10351147	ENST00000470616	0	+	10347810	10351147	0	2	483,36	0,3301
chr1	10381235	10394196	ENST00000491493	0	+	10381235	10394196	0	7	160,76,180,66,119,70,135	0,1037,1801,4479,5569,9479,12826
chr1	10381687	10382652	ENST00000487775	0	+	10381687	10382652	0	2	82,380	0,585
chr1	10381687	10399676	ENST00000490057	0	+	10381687	10399676	0	5	82,63,115,190,46	0,585,12394,14018,17943
chr1	10381716	10386920	ENST00000477958	0	+	10381716	10386920	0	5	53,76,197,66,116	0,556,1303,3998,5088
chr1	10381755	10400153	ENST00000483936	0	+	10381755	10400153	0	6	14,76,135,190,131,134	0,517,12306,13950,17875,18264
chr1	10382141	10390784	ENST00000465632	0	+	10382141	10390784	0	5	207,180,66,119,70	0,895,3573,4663,8573
chr1	10382275	10395895	ENST00000460189	0	+	10382275	10395895	0	6	73,180,119,70,135,190	0,761,4529,8439,11786,13430
chr1	10395477	10399688	ENST00000493288	0	+	10395477	10399688	0	2	418,58	0,4153
chr1	10397935	10402474	ENST00000498356	0	+	10397935	10402474	0	6	101,131,134,100,123,201	0,1695,2084,3534,4125,4338
chr1	10401455	10402452	ENST00000496718	0	+	10401455	10402452	0	2	114,392	0,605
chr1	10413426	10424978	ENST00000477755	0	+	10413426	10424978	0	5	619,124,34,67,70	0,3059,3874,9564,11482
chr1	10413766	10425146	ENST00000462462	0	+	10413766	10425146	0	3	279,67,238	0,9224,11142
chr1	10422766	10425301	ENST00000464507	0	+	10422766	10425301	0	2	291,393	0,2142
chr1	10413901	10434303	ENST00000465026	0	+	10413901	10434303	0	3	144,67,283	0,9089,20119
chr1	10444286	10455123	ENST00000476658	0	-	10444286	10455123	0	5	60,222,143,162,157	0,1345,5547,7534,10680
chr1	10445164	10449976	ENST00000475098	0	-	10445164	10449976	0	3	689,190,143	0,910,4669
chr1	10454931	10519216	ENST00000472851	0	+	10454931	10519216	0	4	293,48,104,360	0,22986,44740,63925
chr1	10477915	10605930	ENST00000491661	0	+	10477915	10605930	0	5	50,85,129,86,268	0,40941,103966,123060,127747
chr1	10518531	10518933	ENST00000492696	0	+	10518531	10518933	0	2	173,77	0,325
chr1	10619764	10621407	ENST00000478524	0	-	10619764	10621407	0	2	288,49	0,1594
chr1	10624815	10627720	ENST00000447850	0	-	10624815	10627720	0	4	151,142,152,160	0,687,988,2745
chr1	10633127	10633744	ENST00000490176	0	-	10633127	10633744	0	2	272,160	0,457
chr1	10640650	10644042	ENST00000492173	0	-	10640650	10644042	0	2	570,1697	0,1695
chr1	10643380	10676556	ENST00000478728	0	-	10643380	10676556	0	3	120,489,39	0,4346,33137
chr1	10686839	10688219	ENST00000472814	0	-	10686839	10688219	0	2	367,84	0,1296
chr1	10929118	10930514	ENST00000468348	0	-	10929118	10930514	0	2	112,228	0,1168
chr1	10995000	11003133	ENST00000473118	0	+	10995000	11003133	0	5	72,250,164,141,61	0,1359,4487,6376,8072
chr1	10995298	11001517	ENST00000476201	0	+	10995298	11001517	0	5	89,250,123,164,141	0,1061,2869,4189,6078
chr1	10995315	11003242	ENST00000472476	0	+	10995315	11003242	0	6	72,250,132,164,141,170	0,1044,3451,4172,6061,7757
chr1	11004767	11007848	ENST00000477447	0	+	11004767	11007848	0	4	127,137,34,95	0,1069,2178,2986
chr1	11005841	11008383	ENST00000496840	0	+	11005841	11008383	0	4	132,272,99,189	0,866,1912,2353
chr1	11006870	11008135	ENST00000480464	0	+	11006870	11008135	0	2	109,382	0,883
chr1	11020336	11025842	ENST00000478645	0	-	11020336	11025842	0	2	119,324	0,5182
chr1	11027441	11029871	ENST00000480221	0	-	11027441	11029871	0	3	1936,229,25	0,2093,2405
chr1	11037227	11037848	ENST00000475189	0	-	11037227	11037848	0	2	302,243	0,378
chr1	11037232	11039318	ENST00000489073	0	-	11037232	11039318	0	6	297,123,60,16,84,71	0,373,1192,1322,1422,2015
chr1	11037307	11038464	ENST00000490101	0	-	11037307	11038464	0	2	421,40	0,1117
chr1	11038654	11042664	ENST00000459997	0	-	11038654	11042664	0	5	84,154,93,156,244	0,593,2789,3214,3766
chr1	11038654	11041517	ENST00000465788	0	-	11038654	11041517	0	3	84,154,164	0,593,2699
chr1	11039345	11042330	ENST00000487300	0	-	11039345	11042330	0	3	56,93,462	0,2098,2523
chr1	11049264	11063861	ENST00000474216	0	-	11049264	11063861	0	13	128,77,62,172,89,85,75,96,810,112,16,149,136	0,1387,2024,2938,4279,5466,7313,7610,10221,13090,13878,14143,14461
chr1	11049328	11051568	ENST00000490565	0	-	11049328	11051568	0	3	64,77,280	0,1323,1960
chr1	11051288	11055670	ENST00000469634	0	-	11051288	11055670	0	3	62,172,2127	0,914,2255
chr1	11051297	11055039	ENST00000478271	0	-	11051297	11055039	0	4	53,172,74,309	0,905,2246,3433
chr1	11056931	11062444	ENST00000470611	0	-	11056931	11062444	0	5	39,107,114,51,90	0,2554,3042,3313,5423
chr1	11059652	11060295	ENST00000498576	0	-	11059652	11060295	0	2	435,51	0,592
chr1	11062413	11063501	ENST00000472078	0	-	11062413	11063501	0	2	53,359	0,729
chr1	11063344	11065267	ENST00000485606	0	-	11063344	11065267	0	3	212,157,90	0,381,1833
chr1	11074146	11082498	ENST00000460196	0	-	11074146	11082498	0	5	95,132,124,137,134	0,3913,4255,6517,8218
chr1	11051114	11055741	ENST00000452378	0	+	11051114	11055741	0	2	243,2439	0,2188
chr1	11082318	11084744	ENST00000435388	0	+	11082318	11084744	0	2	140,300	0,2126
chr1	11082318	11084695	ENST00000447600	0	+	11082318	11084695	0	2	236,251	0,2126
chr1	11089928	11097273	ENST00000473471	0	-	11089928	11097273	0	6	216,106,81,81,66,312	0,896,2005,2364,5567,7033
chr1	11089950	11098171	ENST00000490931	0	-	11089950	11098171	0	9	194,106,81,81,240,66,136,75,132	0,874,1983,2342,4207,5545,7011,7506,8089
chr1	11114237	11127669	ENST00000495435	0	-	11114237	11127669	0	5	1604,116,132,126,378	0,2757,7710,7939,13054
chr1	11121597	11122304	ENST00000476768	0	-	11121597	11122304	0	2	482,128	0,579
chr1	11126541	11132181	ENST00000445982	0	+	11126541	11132181	0	4	90,220,127,268	0,769,1255,5372
chr1	11127067	11132181	ENST00000420480	0	+	11127067	11132181	0	4	58,220,127,268	0,243,729,4846
chr1	11176270	11177822	ENST00000476934	0	+	11176270	11177822	0	3	148,134,325	0,899,1227
chr1	11256532	11277884	ENST00000486588	0	+	11256532	11277884	0	4	172,184,167,368	0,11755,19571,20984
chr1	11256577	11278693	ENST00000483738	0	+	11256577	11278693	0	3	127,89,1177	0,11710,20939
chr1	11461809	11464604	ENST00000423056	0	+	11461809	11464604	0	2	207,703	0,2092
chr1	11632171	11633357	ENST00000471501	0	-	11632171	11633357	0	3	347,130,248	0,417,938
chr1	11632517	11636841	ENST00000466919	0	-	11632517	11636841	0	4	201,369,37,167	0,592,3517,4157
chr1	11633190	11638429	ENST00000465901	0	-	11633190	11638429	0	2	288,146	0,5093
chr1	11633380	11636173	ENST00000475961	0	-	11633380	11636173	0	2	98,139	0,2654
chr1	11638708	11645761	ENST00000475435	0	+	11638708	11645761	0	5	36,98,136,179,493	0,2202,2671,5065,6560
chr1	11641185	11645968	ENST00000471895	0	+	11641185	11645968	0	6	87,136,179,107,77,183	0,194,2588,4083,4310,4600
chr1	11647129	11654708	ENST00000474239	0	+	11647129	11654708	0	4	250,289,127,137	0,4170,6780,7442
chr1	11718773	11729316	ENST00000494437	0	+	11718773	11729316	0	2	106,870	0,9673
chr1	11718785	11733132	ENST00000491346	0	+	11718785	11733132	0	6	94,35,294,106,175,412	0,9661,9788,11298,12273,13935
chr1	11728444	11733053	ENST00000476309	0	+	11728444	11733053	0	5	37,97,106,175,333	0,326,1639,2614,4276
chr1	11730155	11737446	ENST00000471765	0	+	11730155	11737446	0	4	34,196,109,378	0,903,2565,6913
chr1	11770455	11772229	ENST00000482358	0	+	11770455	11772229	0	4	236,136,95,316	0,431,840,1458
chr1	11812492	11816952	ENST00000494028	0	+	11812492	11816952	0	4	422,124,154,73	0,3666,4028,4387
chr1	11805440	11805924	ENST00000442242	0	-	11805440	11805924	0	2	390,42	0,442
chr1	11823660	11830328	ENST00000446542	0	+	11823660	11830328	0	4	191,370,220,251	0,2687,4530,6417
chr1	11826504	11830723	ENST00000400892	0	+	11826504	11830723	0	3	213,220,503	0,1686,3716
chr1	11840108	11841544	ENST00000474547	0	-	11840108	11841544	0	3	207,133,53	0,749,1383
chr1	11916848	11941264	ENST00000485046	0	+	11916848	11941264	0	9	119,92,134,164,113,64,98,102,105	0,13771,15568,16152,18418,20625,22712,23637,24311
chr1	11936944	11941237	ENST00000465920	0	+	11936944	11941237	0	4	593,98,102,78	0,2616,3541,4215
chr1	11947331	11958182	ENST00000491536	0	+	11947331	11958182	0	5	98,114,66,105,256	0,792,1563,2299,10595
chr1	11947345	11949058	ENST00000470133	0	+	11947345	11949058	0	3	84,114,164	0,778,1549
chr1	11948892	11958186	ENST00000496354	0	+	11948892	11958186	0	3	68,105,193	0,738,9101
chr1	11954186	11958180	ENST00000481933	0	+	11954186	11958180	0	2	1455,884	0,3110
chr1	11962942	11971878	ENST00000490079	0	+	11962942	11971878	0	4	186,44,145,70	0,1511,1671,8866
chr1	11963013	11971987	ENST00000484391	0	+	11963013	11971987	0	2	115,179	0,8795
chr1	11963078	11975284	ENST00000497302	0	+	11963078	11975284	0	5	50,145,179,185,86	0,1535,8730,11844,12120
chr1	11989695	11995855	ENST00000494991	0	+	11989695	11995855	0	2	202,294	0,5866
chr1	12002109	12012499	ENST00000478749	0	+	12002109	12012499	0	6	87,348,85,109,59,91	0,2629,3367,9567,9757,10299
chr1	12004865	12014619	ENST00000466860	0	+	12004865	12014619	0	6	221,85,109,902,138,254	0,611,6811,7001,9044,9500
chr1	12005507	12014687	ENST00000498685	0	+	12005507	12014687	0	6	54,109,672,97,138,322	0,6169,6359,7164,8402,8858
chr1	12011364	12012251	ENST00000492256	0	+	12011364	12012251	0	2	421,385	0,502
chr1	12011739	12014669	ENST00000460823	0	+	12011739	12014669	0	6	46,59,130,97,138,485	0,127,669,932,2170,2445
chr1	12013770	12014683	ENST00000478299	0	+	12013770	12014683	0	2	277,318	0,595
chr1	12108577	12126851	ENST00000479933	0	+	12108577	12126851	0	4	119,54,26,1921	0,249,9654,16353
chr1	12149646	12191872	ENST00000492361	0	+	12149646	12191872	0	9	167,129,150,94,236,78,35,205,2489	0,23954,24771,25428,25860,26952,27581,34964,39737
chr1	12174481	12175652	ENST00000489921	0	+	12174481	12175652	0	3	86,177,146	0,510,1025
chr1	12227067	12232247	ENST00000476169	0	+	12227067	12232247	0	3	13,81,381	0,113,4799
chr1	12236377	12240599	ENST00000489961	0	+	12236377	12240599	0	4	93,228,101,21	0,2542,3253,4201
chr1	12281924	12356490	ENST00000460333	0	+	12281924	12356490	0	29	104,223,211,172,113,213,266,134,156,211,75,207,90,141,123,106,153,136,48,552,248,192,127,143,131,176,124,236,99	0,5225,9150,12173,12532,14834,18791,20216,22528,23255,24425,28367,30548,33945,36424,42499,43618,46093,47324,49542,54693,56618,57117,59177,63438,63790,69185,70184,74467
chr1	12294169	12320632	ENST00000487188	0	+	12294169	12320632	0	12	100,113,213,266,134,156,211,75,207,90,141,2284	0,287,2589,6546,7971,10283,11010,12180,16122,18303,21700,24179
chr1	12327508	12331893	ENST00000469054	0	+	12327508	12331893	0	5	146,136,48,151,86	0,509,1740,3958,4299
chr1	12350311	12494686	ENST00000496628	0	+	12350311	12494686	0	19	32,124,236,109,164,109,180,114,150,150,97,149,135,168,74,157,132,241,3153	0,798,1797,6080,10757,11817,15310,17594,18519,32513,33936,36153,47415,48988,88329,92570,129829,139182,141222
chr1	12382952	12386588	ENST00000466732	0	+	12382952	12386588	0	3	22,135,124	0,2255,3512
chr1	12389893	12399467	ENST00000476045	0	+	12389893	12399467	0	3	77,135,168	0,7833,9406
chr1	12392477	12399467	ENST00000481484	0	+	12392477	12399467	0	3	57,135,168	0,5249,6822
chr1	12447581	12494686	ENST00000471923	0	+	12447581	12494686	0	4	310,132,241,3153	0,32559,41912,43952
chr1	12479866	12489548	ENST00000473099	0	+	12479866	12489548	0	2	406,55	0,9627
chr1	12551007	12599386	ENST00000464917	0	-	12551007	12599386	0	4	33,126,144,236	0,4335,12130,48143
chr1	12562382	12599287	ENST00000482265	0	-	12562382	12599287	0	2	899,137	0,36768
chr1	12728921	12736462	ENST00000474179	0	+	12728921	12736462	0	2	155,569	0,6972
chr1	13712301	13715352	ENST00000450259	0	+	13712301	13715352	0	3	122,254,101	0,1071,2950
chr1	13937831	13972270	ENST00000502727	0	+	13937831	13972270	0	4	191,153,127,111	0,3255,10611,34328
chr1	13937866	13972208	ENST00000502724	0	+	13937866	13972208	0	5	156,153,127,56,49	0,3220,10576,30333,34293
chr1	13977346	13978212	ENST00000420227	0	-	13977346	13978212	0	2	255,153	0,713
chr1	15298111	15317125	ENST00000469734	0	+	15298111	15317125	0	6	1075,564,102,167,115,3572	0,2182,4330,4994,13398,15442
chr1	15315034	15351485	ENST00000404665	0	-	15315034	15351485	0	5	1856,578,88,146,112	0,2375,5020,8276,36339
chr1	15315035	15351547	ENST00000310916	0	-	15315035	15351547	0	6	1855,578,121,88,146,174	0,2374,4624,5019,8275,36338
chr1	15486127	15488724	ENST00000462113	0	+	15486127	15488724	0	2	113,243	0,2354
chr1	15511187	15514322	ENST00000483694	0	+	15511187	15514322	0	4	83,131,157,193	0,952,2337,2942
chr1	15526202	15596599	ENST00000471347	0	+	15526202	15596599	0	24	23,153,196,71,158,108,108,108,108,174,226,85,107,160,133,127,128,96,221,166,247,81,54,220	0,1157,2226,12361,14616,17963,18296,21922,25757,30990,33358,35522,38707,40343,42250,47385,48483,53581,54111,54908,56036,60931,64090,70177
chr1	15544542	15559706	ENST00000532408	0	+	15544542	15559706	0	4	147,108,174,146	0,7417,12650,15018
chr1	15574782	15599366	ENST00000477846	0	+	15574782	15599366	0	9	31,96,221,166,81,77,118,153,330	0,5001,5531,6328,12351,12646,17400,21597,24254
chr1	15580362	15596612	ENST00000495195	0	+	15580362	15596612	0	4	172,166,122,233	0,748,1879,16017
chr1	15582459	15596612	ENST00000472086	0	+	15582459	15596612	0	4	26,55,54,233	0,430,7833,13920
chr1	15590229	15599366	ENST00000472449	0	+	15590229	15599366	0	3	117,153,187	0,6150,8950
chr1	15525762	15542959	ENST00000428747	0	-	15525762	15542959	0	2	3004,101	0,17096
chr1	15533248	15534547	ENST00000439788	0	-	15533248	15534547	0	2	534,193	0,1106
chr1	15637535	15642622	ENST00000476813	0	+	15637535	15642622	0	3	52,126,122	0,3994,4965
chr1	15639432	15645736	ENST00000483406	0	+	15639432	15645736	0	6	42,98,126,137,153,80	0,143,2097,3068,5246,6224
chr1	15655809	15662093	ENST00000459653	0	+	15655809	15662093	0	4	66,89,98,279	0,358,4833,6005
chr1	15655828	15656705	ENST00000497590	0	+	15655828	15656705	0	2	47,538	0,339
chr1	15664990	15682450	ENST00000494280	0	+	15664990	15682450	0	6	236,153,89,98,129,105	0,1477,10548,15189,16356,17355
chr1	15684942	15690477	ENST00000488764	0	+	15684942	15690477	0	3	186,153,101	0,1424,5434
chr1	15703695	15723274	ENST00000474305	0	-	15703695	15723274	0	6	145,90,235,35,286,124	0,1376,2285,3259,13496,19455
chr1	15717217	15725616	ENST00000469637	0	-	15717217	15725616	0	3	260,121,344	0,1745,8055
chr1	15758689	15791461	ENST00000483270	0	+	15758689	15791461	0	14	49,199,184,183,77,272,81,329,171,458,195,390,138,121	0,523,2534,4321,4675,5574,6311,6474,7491,8170,9169,15152,15727,32651
chr1	15764899	15765491	ENST00000479655	0	+	15764899	15765491	0	2	182,328	0,264
chr1	15766127	15767143	ENST00000490811	0	+	15766127	15767143	0	2	224,284	0,732
chr1	15767240	15769363	ENST00000495523	0	+	15767240	15769363	0	2	77,629	0,1494
chr1	15816624	15833388	ENST00000486680	0	+	15816624	15833388	0	4	266,130,237,868	0,9126,12782,15896
chr1	15829483	15860139	ENST00000320153	0	+	15829483	15860139	0	8	160,127,82,129,104,190,63,1221	0,3037,3396,13120,19318,21304,26215,29435
chr1	15829506	15848905	ENST00000483899	0	+	15829506	15848905	0	4	137,127,129,104	0,3014,13097,19295
chr1	15883622	15918951	ENST00000462455	0	+	15883622	15918951	0	5	78,107,100,88,136	0,31696,33352,33997,35193
chr1	15928926	15933197	ENST00000477849	0	+	15928926	15933197	0	7	85,191,66,99,180,117,319	0,687,1347,2105,2505,2767,3952
chr1	15921800	15935978	ENST00000453804	0	-	15921800	15935978	0	4	349,85,175,36	0,484,9668,14142
chr1	15936864	15938417	ENST00000489568	0	+	15936864	15938417	0	4	212,153,135,112	0,310,811,1441
chr1	15938116	15938644	ENST00000465495	0	+	15938116	15938644	0	2	63,339	0,189
chr1	15939132	15948978	ENST00000418525	0	-	15939132	15948978	0	2	172,467	0,9379
chr1	15941628	15943662	ENST00000465575	0	+	15941628	15943662	0	3	101,175,421	0,473,1613
chr1	15976096	15983767	ENST00000514156	0	+	15976096	15983767	0	3	64,118,138	0,155,7533
chr1	15976154	15983920	ENST00000509138	0	+	15976154	15983920	0	2	215,291	0,7475
chr1	16033560	16047229	ENST00000317122	0	-	16033560	16047229	0	2	2428,40	0,13629
chr1	16072583	16075793	ENST00000471538	0	+	16072583	16075793	0	2	894,510	0,2700
chr1	16137664	16138626	ENST00000487496	0	+	16137664	16138626	0	2	294,249	0,713
chr1	16140950	16141804	ENST00000462525	0	-	16140950	16141804	0	2	384,392	0,462
chr1	16141837	16142466	ENST00000488008	0	-	16141837	16142466	0	2	146,321	0,308
chr1	16142321	16143440	ENST00000471805	0	-	16142321	16143440	0	4	280,117,88,59	0,359,568,1060
chr1	16142338	16143008	ENST00000472658	0	-	16142338	16143008	0	2	263,328	0,342
chr1	16142510	16143475	ENST00000474511	0	-	16142510	16143475	0	3	91,117,586	0,170,379
chr1	16142680	16143485	ENST00000487785	0	-	16142680	16143485	0	2	297,104	0,701
chr1	16143498	16145166	ENST00000492834	0	-	16143498	16145166	0	4	184,143,266,370	0,280,520,1298
chr1	16144069	16146187	ENST00000490899	0	-	16144069	16146187	0	4	215,126,163,171	0,727,1166,1947
chr1	16144802	16146374	ENST00000464719	0	-	16144802	16146374	0	4	120,141,88,136	0,433,1214,1436
chr1	16144927	16175186	ENST00000479282	0	-	16144927	16175186	0	5	449,189,207,87,122	0,1089,2445,27193,30137
chr1	16145014	16152055	ENST00000494020	0	-	16145014	16152055	0	4	362,189,207,64	0,1002,2358,6977
chr1	16205241	16205753	ENST00000437156	0	-	16205241	16205753	0	2	187,279	0,233
chr1	16213109	16217125	ENST00000442459	0	-	16213109	16217125	0	2	1732,970	0,3046
chr1	16217956	16233132	ENST00000464764	0	+	16217956	16233132	0	24	100,198,64,217,73,107,129,33,140,78,79,126,85,102,126,174,70,111,214,134,89,84,87,440	0,1161,2156,2422,3116,3738,4925,5984,7233,7661,7822,8435,8946,9143,9845,10251,10856,11090,11586,12835,13328,13568,14295,14736
chr1	16220994	16225678	ENST00000495784	0	+	16220994	16225678	0	6	151,107,129,129,150,61	0,700,1887,2850,4195,4623
chr1	16225920	16229157	ENST00000491433	0	+	16225920	16229157	0	8	71,126,85,102,85,174,70,111	0,471,982,1179,1922,2287,2892,3126
chr1	16257360	16272714	ENST00000494078	0	-	16257360	16272714	0	6	439,111,183,94,36,212	0,1215,1590,3820,4220,15142
chr1	16332094	16332644	ENST00000462805	0	-	16332094	16332644	0	2	356,82	0,468
chr1	16333641	16345532	ENST00000480202	0	-	16333641	16345532	0	6	8,154,116,333,156,28	0,476,1095,3293,3715,11863
chr1	16347459	16355134	ENST00000461614	0	-	16347459	16355134	0	2	670,205	0,7470
chr1	16354292	16356411	ENST00000424774	0	+	16354292	16356411	0	2	545,359	0,1760
chr1	16396935	16397439	ENST00000457809	0	+	16396935	16397439	0	2	363,76	0,428
chr1	16396935	16406093	ENST00000478117	0	-	16396935	16406093	0	11	891,105,80,125,161,90,75,130,153,161,64	0,1296,3928,4562,6905,7233,7497,7684,8077,8326,9094
chr1	16403981	16405608	ENST00000478210	0	-	16403981	16405608	0	5	20,90,75,153,347	0,187,451,1031,1280
chr1	16404708	16406064	ENST00000471928	0	-	16404708	16406064	0	3	457,161,35	0,553,1321
chr1	16427756	16436082	ENST00000488510	0	-	16427756	16436082	0	2	372,158	0,8168
chr1	16491395	16514449	ENST00000478089	0	-	16491395	16514449	0	3	2604,117,199	0,13489,22855
chr1	16551656	16592437	ENST00000475078	0	+	16551656	16592437	0	3	238,124,128	0,725,40653
chr1	16566316	16594221	ENST00000486763	0	+	16566316	16594221	0	5	74,71,50,252,102	0,19820,24140,25996,27803
chr1	16566324	16594254	ENST00000475554	0	+	16566324	16594254	0	5	66,77,50,255,135	0,23307,24132,25985,27795
chr1	16566328	16594472	ENST00000472351	0	+	16566328	16594472	0	5	62,71,50,255,353	0,19808,24128,25981,27791
chr1	16566792	16594355	ENST00000472461	0	+	16566792	16594355	0	4	305,50,252,236	0,23664,25520,27327
chr1	16594762	16636475	ENST00000466212	0	-	16594762	16636475	0	17	632,189,178,154,173,118,72,138,208,86,443,138,284,208,152,180,266	0,877,3663,4801,5039,8046,8287,9286,12817,13437,13920,15097,26230,29843,32183,35562,41447
chr1	16639817	16640701	ENST00000486390	0	+	16639817	16640701	0	2	118,454	0,430
chr1	16639823	16647432	ENST00000508680	0	+	16639823	16647432	0	5	112,101,73,82,102	0,2890,7128,7318,7507
chr1	16761404	16804014	ENST00000392963	0	-	16761404	16804014	0	18	1864,52,173,55,161,52,206,73,215,103,210,212,73,215,210,155,124,142	0,4085,4856,5656,6753,10819,12164,19097,20221,21271,23166,24727,25402,26526,29524,29836,41918,42468
chr1	16763024	16812569	ENST00000420031	0	-	16763024	16812569	0	28	244,38,35,173,52,164,52,206,73,215,103,210,212,73,215,103,210,212,73,215,103,210,155,127,70,79,272,150	0,864,2482,3236,4036,5130,9199,10544,11214,12324,13374,15250,16802,17477,18601,19651,21546,23107,23782,24906,25956,27904,28216,29498,30649,30988,44565,49395
chr1	16763099	16812569	ENST00000287968	0	-	16763099	16812569	0	29	169,59,169,52,173,52,164,52,206,73,215,103,210,212,73,215,103,210,212,73,215,103,210,155,127,70,79,272,150	0,789,1619,2390,3161,3961,5055,9124,10469,11139,12249,13299,15175,16727,17402,18526,19576,21471,23032,23707,24831,25881,27829,28141,29423,30574,30913,44490,49320
chr1	16764717	16812670	ENST00000430580	0	-	16764717	16812670	0	19	170,52,173,128,164,52,206,73,215,103,210,212,73,215,210,155,142,272,251	0,772,1543,2343,3437,7506,8851,9521,10631,11681,13557,15109,15784,16908,19853,26523,39155,42872,47702
chr1	16765521	16778449	ENST00000432949	0	-	16765521	16778449	0	9	20,173,52,52,206,73,215,103,175	0,739,1539,6702,8047,8717,9827,10877,12753
chr1	16792643	16807732	ENST00000420513	0	-	16792643	16807732	0	4	192,70,83,143	0,1030,1369,14946
chr1	16804499	16812616	ENST00000449853	0	-	16804499	16812616	0	3	2274,272,197	0,3090,7920
chr1	17094818	17140516	ENST00000466256	0	+	17094818	17140516	0	9	125,62,166,237,97,84,234,200,663	0,34549,34692,40900,41904,42663,43172,44157,45035
chr1	17121848	17153444	ENST00000467938	0	+	17121848	17153444	0	17	32,186,84,62,166,107,237,97,84,234,200,183,145,147,231,180,140	0,7079,7357,7519,7662,8524,13870,14874,15633,16142,17127,21333,22695,23492,23994,30535,31456
chr1	17129216	17145487	ENST00000492631	0	+	17129216	17145487	0	10	73,62,166,107,97,234,200,183,145,106	0,151,294,1156,7506,8774,9759,13965,15327,16165
chr1	17135759	17150967	ENST00000488646	0	+	17135759	17150967	0	10	242,97,84,210,183,145,147,644,2312,1346	0,963,1722,2255,7422,8784,9581,10083,11255,13862
chr1	17135872	17139175	ENST00000467715	0	+	17135872	17139175	0	4	83,97,234,200	0,850,2118,3103
chr1	17136722	17153439	ENST00000467880	0	+	17136722	17153439	0	8	97,84,210,183,145,231,180,135	0,759,1292,6459,7821,9120,15661,16582
chr1	17137990	17153863	ENST00000494191	0	+	17137990	17153863	0	7	234,183,145,147,231,1061,48	0,5191,6553,7350,7852,14393,15825
chr1	17138174	17153444	ENST00000497654	0	+	17138174	17153444	0	7	50,183,145,147,231,402,140	0,5007,6369,7166,7668,13987,15130
chr1	17143206	17151037	ENST00000486318	0	+	17143206	17151037	0	5	158,145,147,231,43	0,1337,2134,2636,7788
chr1	17145948	17152297	ENST00000498688	0	+	17145948	17152297	0	4	125,194,128,136	0,1464,1932,6213
chr1	17147472	17150420	ENST00000477773	0	+	17147472	17150420	0	3	134,128,386	0,408,2562
chr1	17165109	17169824	ENST00000465021	0	+	17165109	17169824	0	5	92,164,216,201,107	0,380,2175,4225,4608
chr1	17168866	17170049	ENST00000465291	0	+	17168866	17170049	0	3	150,201,332	0,468,851
chr1	17173583	17179703	ENST00000490075	0	-	17173583	17179703	0	6	522,74,88,45,1607,35	0,767,1141,1999,2206,6085
chr1	17174743	17179714	ENST00000476788	0	-	17174743	17179714	0	6	69,45,216,90,78,46	0,839,1046,1447,2575,4925
chr1	17175252	17177396	ENST00000478684	0	-	17175252	17177396	0	5	375,87,27,90,78	0,537,726,938,2066
chr1	17175330	17177396	ENST00000492598	0	-	17175330	17177396	0	4	297,216,90,78	0,459,860,1988
chr1	17178007	17204173	ENST00000446261	0	+	17178007	17204173	0	2	187,449	0,25717
chr1	17194940	17199373	ENST00000502860	0	-	17194940	17199373	0	5	306,47,156,132,46	0,395,1161,4152,4387
chr1	17217833	17222242	ENST00000475049	0	-	17217833	17222242	0	3	207,123,67	0,3856,4342
chr1	17217833	17222118	ENST00000485092	0	-	17217833	17222118	0	2	207,429	0,3856
chr1	17221689	17253089	ENST00000485515	0	-	17221689	17253089	0	7	123,102,117,83,86,128,60	0,1365,5141,6046,10452,22153,31340
chr1	17223054	17244301	ENST00000491274	0	-	17223054	17244301	0	6	102,117,137,86,128,79	0,3776,4627,9087,20788,21168
chr1	17226737	17243959	ENST00000475506	0	-	17226737	17243959	0	4	210,137,86,117	0,944,5404,17105
chr1	17226830	17251570	ENST00000463045	0	-	17226830	17251570	0	5	117,137,86,128,234	0,851,5311,17012,24506
chr1	17231611	17253113	ENST00000466613	0	-	17231611	17253113	0	3	616,128,84	0,12231,21418
chr1	17266681	17274433	ENST00000479534	0	-	17266681	17274433	0	4	1678,129,86,496	0,2488,3806,7256
chr1	17266867	17282508	ENST00000466151	0	-	17266867	17282508	0	7	1492,129,86,968,152,594,191	0,2302,3620,7070,11478,14759,15450
chr1	17422568	17425240	ENST00000483501	0	+	17422568	17425240	0	4	207,62,118,126	0,880,2324,2546
chr1	17438713	17445086	ENST00000460293	0	+	17438713	17445086	0	2	1129,1995	0,4378
chr1	17545115	17547289	ENST00000468945	0	+	17545115	17547289	0	2	106,267	0,1907
chr1	17547008	17555529	ENST00000487048	0	+	17547008	17555529	0	4	122,155,145,91	0,6606,8056,8430
chr1	17547811	17557931	ENST00000467001	0	+	17547811	17557931	0	5	56,155,145,103,12	0,5803,7253,7627,10108
chr1	17605842	17606465	ENST00000439577	0	+	17605842	17606465	0	2	245,66	0,557
chr1	17606921	17608129	ENST00000474892	0	-	17606921	17608129	0	2	716,67	0,1141
chr1	17801252	17803964	ENST00000482892	0	+	17801252	17803964	0	3	48,84,407	0,1337,2305
chr1	17814169	17896942	ENST00000469726	0	+	17814169	17896942	0	20	1115,107,78,180,117,93,174,146,182,116,128,101,122,87,224,155,149,175,123,1013	0,4251,6776,7908,9299,10868,12242,17233,19747,22800,23474,25114,33466,39548,40791,41466,49359,72485,80070,81760
chr1	17825088	17896950	ENST00000475356	0	+	17825088	17896950	0	16	42,174,146,182,116,128,101,122,87,224,155,149,175,73,123,1021	0,1323,6314,8828,11881,12555,14195,22547,28629,29872,30547,38440,61566,65113,69151,70841
chr1	17833338	17837085	ENST00000482359	0	+	17833338	17837085	0	3	306,182,116	0,578,3631
chr1	17838834	17853747	ENST00000466782	0	+	17838834	17853747	0	4	229,101,122,30	0,449,8801,14883
chr1	17893128	17896956	ENST00000495593	0	+	17893128	17896956	0	2	1234,1027	0,2801
chr1	18560447	18577564	ENST00000497331	0	+	18560447	18577564	0	6	864,475,58,193,39,228	0,3856,14943,15433,16026,16889
chr1	18575037	18576001	ENST00000473951	0	+	18575037	18576001	0	2	439,121	0,843
chr1	18366009	18378427	ENST00000419667	0	-	18366009	18378427	0	4	96,14,28,295	0,818,9218,12123
chr1	19273598	19280387	ENST00000459947	0	-	19273598	19280387	0	3	379,163,3331	0,2222,3458
chr1	19273647	19276908	ENST00000486515	0	-	19273647	19276908	0	3	330,163,43	0,2173,3218
chr1	19291813	19292521	ENST00000492606	0	-	19291813	19292521	0	2	186,128	0,580
chr1	19293081	19299207	ENST00000467272	0	-	19293081	19299207	0	7	139,120,108,128,88,82,49	0,905,1544,2522,3192,5595,6077
chr1	19293175	19295003	ENST00000483922	0	-	19293175	19295003	0	3	45,120,378	0,811,1450
chr1	19305646	19309639	ENST00000494503	0	-	19305646	19309639	0	4	161,130,128,179	0,271,3530,3814
chr1	19309567	19311768	ENST00000466969	0	-	19309567	19311768	0	2	346,164	0,2037
chr1	19323557	19326782	ENST00000475973	0	-	19323557	19326782	0	4	214,97,210,79	0,1126,1969,3146
chr1	19343932	19345209	ENST00000465036	0	-	19343932	19345209	0	2	56,336	0,941
chr1	19352919	19354120	ENST00000497018	0	-	19352919	19354120	0	2	61,122	0,1079
chr1	19409581	19439785	ENST00000437898	0	+	19409581	19439785	0	2	59,448	0,29756
chr1	19415954	19420997	ENST00000480380	0	-	19415954	19420997	0	3	2609,130,1153	0,2695,3890
chr1	19418025	19420286	ENST00000461353	0	-	19418025	19420286	0	2	538,1637	0,624
chr1	19418648	19428476	ENST00000494770	0	-	19418648	19428476	0	6	131,85,211,174,138,41	0,1196,3056,3828,7745,9787
chr1	19418730	19421767	ENST00000496654	0	-	19418730	19421767	0	3	49,47,63	0,1114,2974
chr1	19437707	19439785	ENST00000467423	0	-	19437707	19439785	0	2	1359,408	0,1670
chr1	19450915	19455133	ENST00000493700	0	+	19450915	19455133	0	3	414,59,105	0,2947,4113
chr1	19456792	19457820	ENST00000479559	0	+	19456792	19457820	0	3	273,77,59	0,765,969
chr1	19555831	19684620	ENST00000459967	0	-	19555831	19684620	0	5	5,142,114,122,104	0,671,21789,28754,128685
chr1	19556602	19619225	ENST00000489607	0	-	19556602	19619225	0	5	42,114,122,90,120	0,21018,27983,62139,62503
chr1	19573255	19684569	ENST00000482808	0	-	19573255	19684569	0	5	281,114,122,90,53	0,4365,11330,45486,111261
chr1	19796063	19822871	ENST00000486890	0	+	19796063	19822871	0	4	127,185,48,317	0,3804,25117,26491
chr1	19796071	19797276	ENST00000498067	0	+	19796071	19797276	0	2	119,362	0,843
chr1	19796075	19822632	ENST00000462646	0	+	19796075	19822632	0	4	115,94,48,78	0,17506,25105,26479
chr1	19796081	19825704	ENST00000467029	0	+	19796081	19825704	0	5	109,79,48,110,237	0,20257,25099,26473,29386
chr1	19796119	19825710	ENST00000481464	0	+	19796119	19825710	0	5	71,185,48,110,243	0,3748,25061,26435,29348
chr1	19796121	19825668	ENST00000498642	0	+	19796121	19825668	0	5	69,48,110,241,201	0,25059,26433,28351,29346
chr1	19796132	19800385	ENST00000479642	0	+	19796132	19800385	0	2	58,518	0,3735
chr1	19796150	19825687	ENST00000485362	0	+	19796150	19825687	0	5	40,20,48,110,220	0,764,25030,26404,29317
chr1	19881321	19937499	ENST00000489814	0	-	19881321	19937499	0	5	1203,118,118,85,198	0,12192,18526,55130,55980
chr1	19881321	19979844	ENST00000490234	0	-	19881321	19979844	0	15	473,157,118,118,85,137,165,9,50,144,98,133,28,175,185	0,1046,12192,18526,55130,57582,58535,63290,63360,64214,64921,73392,88300,89066,98338
chr1	19893571	19900290	ENST00000494342	0	-	19893571	19900290	0	2	60,443	0,6276
chr1	19936451	19979844	ENST00000489135	0	-	19936451	19979844	0	9	85,137,165,144,98,133,28,175,185	0,2452,3405,9084,9791,18262,33170,33936,43208
chr1	19946242	19999025	ENST00000496528	0	-	19946242	19999025	0	7	98,133,28,175,187,92,91	0,8471,23379,24145,33417,39863,52692
chr1	19949160	19970507	ENST00000462171	0	-	19949160	19970507	0	4	292,133,28,120	0,5553,20461,21227
chr1	19959507	19997241	ENST00000466661	0	-	19959507	19997241	0	4	121,91,217,25	0,29530,33004,37709
chr1	19970425	19999020	ENST00000488449	0	-	19970425	19999020	0	5	137,187,92,145,86	0,9234,15680,26725,28509
chr1	20013446	20018582	ENST00000454736	0	+	20013446	20018582	0	2	187,260	0,4876
chr1	20089537	20096895	ENST00000466697	0	+	20089537	20096895	0	3	76,113,276	0,3910,7082
chr1	20105644	20106024	ENST00000481686	0	+	20105644	20106024	0	2	52,217	0,163
chr1	20174514	20178687	ENST00000469162	0	-	20174514	20178687	0	5	409,107,145,178,28	0,2580,2945,3299,4145
chr1	20174517	20178694	ENST00000496748	0	-	20174517	20178694	0	3	406,865,35	0,2577,4142
chr1	20174544	20179487	ENST00000491964	0	-	20174544	20179487	0	6	379,107,145,146,80,46	0,2550,2915,3269,4115,4897
chr1	20174752	20179496	ENST00000482011	0	-	20174752	20179496	0	6	171,107,145,146,111,55	0,2342,2707,3061,3907,4689
chr1	20177325	20178147	ENST00000461140	0	-	20177325	20178147	0	2	239,334	0,488
chr1	20227258	20290270	ENST00000486277	0	+	20227258	20290270	0	10	531,40,48,61,106,160,50,145,107,623	0,17923,26613,31453,37845,40694,56642,57904,61610,62389
chr1	20227509	20290238	ENST00000465698	0	+	20227509	20290238	0	8	280,61,160,50,145,119,107,591	0,31202,40443,56391,57653,60395,61359,62138
chr1	20227513	20285307	ENST00000460175	0	+	20227513	20285307	0	7	276,61,160,172,100,50,145	0,31198,40439,41860,42411,56387,57649
chr1	20227605	20288975	ENST00000469069	0	+	20227605	20288975	0	7	184,61,119,160,50,145,107	0,31106,34958,40347,56295,57557,61263
chr1	20227605	20289860	ENST00000489871	0	+	20227605	20289860	0	8	184,61,160,172,50,145,107,213	0,31106,40347,41768,56295,57557,61263,62042
chr1	20227650	20269494	ENST00000498348	0	+	20227650	20269494	0	4	139,61,162,121	0,31061,40302,41723
chr1	20269374	20289908	ENST00000478803	0	+	20269374	20289908	0	7	171,138,50,145,77,107,261	0,6466,14526,15788,18530,19494,20273
chr1	20362171	20374249	ENST00000495760	0	-	20362171	20374249	0	2	205,163	0,11915
chr1	20383321	20385566	ENST00000442226	0	-	20383321	20385566	0	2	383,127	0,2118
chr1	20531997	20553302	ENST00000525343	0	+	20531997	20553302	0	10	34,184,191,178,315,138,114,70,118,466	0,3385,4728,9514,10161,12538,15327,17939,19137,20839
chr1	20493290	20522267	ENST00000444923	0	-	20493290	20522267	0	2	144,85	0,28892
chr1	20682266	20683725	ENST00000489020	0	-	20682266	20683725	0	2	533,279	0,1180
chr1	20788165	20817983	ENST00000461985	0	+	20788165	20817983	0	3	198,112,452	0,15842,29366
chr1	20837208	20850396	ENST00000492302	0	+	20837208	20850396	0	5	1864,183,164,727,883	0,6361,7431,10376,12305
chr1	20844587	20850590	ENST00000400490	0	+	20844587	20850590	0	4	216,128,237,1077	0,2997,3487,4926
chr1	20841736	20851273	ENST00000451424	0	-	20841736	20851273	0	3	462,102,3879	0,2928,5658
chr1	20851713	20852164	ENST00000475210	0	-	20851713	20852164	0	2	94,234	0,217
chr1	20852577	20855267	ENST00000486473	0	-	20852577	20855267	0	5	277,93,95,104,87	0,1117,1942,2178,2603
chr1	20854519	20860468	ENST00000464364	0	-	20854519	20860468	0	4	95,104,111,192	0,236,5441,5757
chr1	20859478	20860449	ENST00000477229	0	-	20859478	20860449	0	2	593,173	0,798
chr1	20863093	20897519	ENST00000490034	0	-	20863093	20897519	0	9	749,118,71,259,232,212,81,148,61	0,2200,6407,7924,18639,20795,22032,26174,34365
chr1	20863093	20884267	ENST00000477167	0	-	20863093	20884267	0	6	749,118,68,259,232,379	0,2200,6407,7924,18639,20795
chr1	20863093	20863670	ENST00000493818	0	-	20863093	20863670	0	2	191,203	0,374
chr1	20865293	20884363	ENST00000462858	0	-	20865293	20884363	0	6	118,71,259,232,212,32	0,4207,5724,16439,18595,19038
chr1	20869508	20885455	ENST00000498225	0	-	20869508	20885455	0	6	60,259,232,212,81,32	0,1509,12224,14380,15617,15915
chr1	20871095	20872100	ENST00000463389	0	-	20871095	20872100	0	2	181,141	0,864
chr1	20918811	20931917	ENST00000460804	0	-	20918811	20931917	0	6	2264,160,109,169,287,74	0,3024,3894,4351,4617,13032
chr1	20942214	20948827	ENST00000488722	0	-	20942214	20948827	0	5	40,348,114,112,25	0,1609,2408,4409,6588
chr1	20944671	20949331	ENST00000491748	0	-	20944671	20949331	0	3	65,112,529	0,1952,4131
chr1	20974529	20979621	ENST00000487117	0	-	20974529	20979621	0	3	1301,100,197	0,4362,4895
chr1	20942066	20943042	ENST00000413451	0	+	20942066	20943042	0	2	446,126	0,850
chr1	21091738	21104017	ENST00000496705	0	-	21091738	21104017	0	5	71,120,134,247,55	0,858,2709,7038,12224
chr1	21128449	21140564	ENST00000485722	0	-	21128449	21140564	0	2	223,226	0,11889
chr1	21172126	21181525	ENST00000476088	0	-	21172126	21181525	0	4	53,115,180,58	0,7287,8001,9341
chr1	21263610	21310690	ENST00000463775	0	-	21263610	21310690	0	4	115,232,76,288	0,229,24607,46792
chr1	21437228	21455797	ENST00000528294	0	-	21437228	21455797	0	5	96,115,143,192,30	0,6840,9072,17798,18539
chr1	21471914	21544217	ENST00000463334	0	-	21471914	21544217	0	4	77,142,87,201	0,6356,17235,72102
chr1	21465161	21466331	ENST00000416959	0	+	21465161	21466331	0	3	54,265,404	0,408,766
chr1	21492369	21498854	ENST00000449034	0	+	21492369	21498854	0	3	454,277,1748	0,644,4737
chr1	21639210	21641950	ENST00000475869	0	+	21639210	21641950	0	4	248,118,119,186	0,666,2109,2554
chr1	21639217	21653201	ENST00000478653	0	+	21639217	21653201	0	3	211,272,749	0,4810,13235
chr1	21639225	21645562	ENST00000485941	0	+	21639225	21645562	0	3	203,272,446	0,4802,5891
chr1	21639317	21667974	ENST00000486229	0	+	21639317	21667974	0	6	111,272,70,128,145,207	0,4710,25849,26944,28203,28450
chr1	21644071	21650938	ENST00000467103	0	+	21644071	21650938	0	3	228,98,91	0,4799,6776
chr1	21672456	21682387	ENST00000469876	0	+	21672456	21682387	0	9	209,52,53,52,173,52,173,52,165	0,1523,4767,5972,6674,7553,8220,9107,9766
chr1	21672474	21679301	ENST00000477050	0	+	21672474	21679301	0	5	191,52,84,52,171	0,1505,4749,5954,6656
chr1	21708476	21763291	ENST00000468526	0	+	21708476	21763291	0	5	121,120,116,175,171	0,51229,51700,53713,54644
chr1	21801884	21807397	ENST00000460929	0	-	21801884	21807397	0	4	109,78,132,105	0,1030,3261,5408
chr1	21801902	21809230	ENST00000487268	0	-	21801902	21809230	0	5	91,255,132,797,31	0,835,3243,6027,7297
chr1	21809223	21868387	ENST00000480720	0	-	21809223	21868387	0	6	132,130,95,32,83,54	0,1308,1572,55142,58367,59110
chr1	21819120	21866761	ENST00000482984	0	-	21819120	21866761	0	5	10,94,36,107,84	0,6263,29720,45170,47557
chr1	21822002	21868363	ENST00000464457	0	-	21822002	21868363	0	6	59,94,36,107,83,30	0,3381,26838,42288,45588,46331
chr1	21878278	21880332	ENST00000479177	0	-	21878278	21880332	0	2	241,445	0,1609
chr1	21920115	21925650	ENST00000487880	0	-	21920115	21925650	0	4	131,115,198,80	0,614,2862,5455
chr1	21956540	21982023	ENST00000489108	0	-	21956540	21982023	0	2	323,120	0,25363
chr1	22020576	22021628	ENST00000484271	0	+	22020576	22021628	0	2	115,825	0,227
chr1	22021324	22029793	ENST00000486901	0	-	22021324	22029793	0	11	1244,104,84,71,79,76,57,123,172,245,1331	0,1371,1876,2061,2292,2459,5618,5785,6010,6590,7138
chr1	22022380	22023346	ENST00000481644	0	-	22022380	22023346	0	2	188,651	0,315
chr1	22032195	22032694	ENST00000469378	0	-	22032195	22032694	0	2	269,148	0,351
chr1	22034232	22035997	ENST00000471322	0	-	22034232	22035997	0	2	485,116	0,1649
chr1	22050390	22053736	ENST00000493940	0	-	22050390	22053736	0	3	387,151,46	0,2882,3300
chr1	22073557	22074288	ENST00000498495	0	-	22073557	22074288	0	3	56,114,318	0,138,413
chr1	22183345	22188434	ENST00000473526	0	+	22183345	22188434	0	4	66,153,48,93	0,2265,2698,4996
chr1	22251786	22289090	ENST00000498236	0	+	22251786	22289090	0	7	36,155,176,73,110,198,68	0,25722,25999,29015,33732,33962,37236
chr1	22258276	22263279	ENST00000431803	0	+	22258276	22263279	0	2	474,216	0,4787
chr1	22716553	22718788	ENST00000438551	0	+	22716553	22718788	0	2	170,103	0,2132
chr1	22999319	23095558	ENST00000465676	0	+	22999319	23095558	0	7	52,156,336,125,163,109,65	0,62797,64637,82119,92644,95232,96174
chr1	23064238	23081920	ENST00000490436	0	+	23064238	23081920	0	2	54,482	0,17200
chr1	23034792	23035929	ENST00000419644	0	-	23034792	23035929	0	2	299,181	0,956
chr1	23249504	23254498	ENST00000481879	0	+	23249504	23254498	0	3	96,79,350	0,3336,4644
chr1	23271203	23278675	ENST00000465864	0	+	23271203	23278675	0	5	74,130,133,188,43	0,1150,5104,6866,7429
chr1	23276313	23282434	ENST00000494920	0	+	23276313	23282434	0	6	127,212,115,128,147,176	0,1732,2319,4212,4986,5945
chr1	23219226	23287138	ENST00000427154	0	-	23219226	23287138	0	2	405,261	0,67651
chr1	23503767	23543416	ENST00000478691	0	-	23503767	23543416	0	10	6379,122,150,215,136,177,114,108,119,126	0,6513,8865,13795,16840,18868,28830,33066,33802,39523
chr1	23508863	23510973	ENST00000476660	0	-	23508863	23510973	0	3	1283,122,232	0,1417,1878
chr1	23512632	23537629	ENST00000463552	0	-	23512632	23537629	0	6	150,206,136,177,108,60	0,4930,7975,10003,24201,24937
chr1	23512678	23532711	ENST00000470941	0	-	23512678	23532711	0	4	104,206,136,114	0,4884,7929,19919
chr1	23517562	23537215	ENST00000476451	0	-	23517562	23537215	0	6	206,136,177,114,108,73	0,3045,5073,15035,19271,19580
chr1	23517562	23543366	ENST00000491459	0	-	23517562	23543366	0	5	206,136,108,119,76	0,3045,19271,20007,25728
chr1	23537349	23543397	ENST00000490652	0	-	23537349	23543397	0	3	339,166,107	0,2582,5941
chr1	23568050	23576771	ENST00000374604	0	+	23568050	23576771	0	3	543,71,7	0,2168,8714
chr1	23568315	23570862	ENST00000335648	0	+	23568315	23570862	0	1	2547	0
chr1	23568076	23570863	ENST00000458053	0	+	23568076	23570863	0	3	33,71,271	0,2142,2516
chr1	23582512	23586499	ENST00000476978	0	-	23582512	23586499	0	3	636,72,147	0,913,3840
chr1	23603148	23618466	ENST00000461794	0	-	23603148	23618466	0	5	92,63,142,106,310	0,4595,13180,13835,15008
chr1	23607639	23618316	ENST00000374602	0	-	23607639	23618316	0	4	167,142,106,160	0,8689,9344,10517
chr1	23616424	23617378	ENST00000492271	0	-	23616424	23617378	0	2	46,395	0,559
chr1	23627642	23638292	ENST00000484906	0	-	23627642	23638292	0	14	382,10,196,108,68,116,86,178,95,134,191,49,88,52	0,3346,4514,4862,5063,5691,5970,7288,7997,8348,8567,8861,10184,10598
chr1	23655070	23679259	ENST00000449467	0	-	23655070	23679259	0	3	36,73,371	0,131,23818
chr1	23715437	23718475	ENST00000487237	0	-	23715437	23718475	0	2	169,381	0,2657
chr1	23757011	23758153	ENST00000463312	0	-	23757011	23758153	0	2	482,141	0,1001
chr1	23757522	23758521	ENST00000486541	0	-	23757522	23758521	0	2	575,317	0,682
chr1	23890911	23891836	ENST00000467075	0	+	23890911	23891836	0	2	226,151	0,774
chr1	23891382	23895495	ENST00000482370	0	+	23891382	23895495	0	5	454,107,132,111,75	0,1501,2354,3492,4038
chr1	23943110	23950021	ENST00000487554	0	+	23943110	23950021	0	4	237,57,107,100	0,4987,5808,6811
chr1	23959458	23977364	ENST00000427796	0	-	23959458	23977364	0	4	770,56,159,89	0,11729,11886,17817
chr1	23990279	23993952	ENST00000495365	0	+	23990279	23993952	0	9	48,104,32,66,48,74,102,174,194	0,1454,1805,1948,2502,2860,3021,3224,3479
chr1	23991047	23993789	ENST00000492577	0	+	23991047	23993789	0	9	47,104,66,48,71,74,102,174,31	0,686,1180,1734,1889,2092,2253,2456,2711
chr1	23993168	23994158	ENST00000472213	0	+	23993168	23994158	0	3	45,377,400	0,132,590
chr1	23994675	23999858	ENST00000481736	0	-	23994675	23999858	0	10	409,115,78,86,67,114,177,614,71,70	0,552,910,1098,1277,1435,2096,2518,3767,5113
chr1	23994737	23999830	ENST00000459934	0	-	23994737	23999830	0	11	347,115,274,67,114,177,114,116,126,71,42	0,490,848,1215,1373,2034,2456,2954,3226,3705,5051
chr1	23995080	23996146	ENST00000469556	0	-	23995080	23996146	0	3	779,67,36	0,872,1030
chr1	23996150	23998513	ENST00000470949	0	-	23996150	23998513	0	5	74,177,109,116,71	0,621,1043,1541,2292
chr1	23996772	23998513	ENST00000467493	0	-	23996772	23998513	0	4	176,614,126,71	0,421,1191,1670
chr1	23997196	23998190	ENST00000486382	0	-	23997196	23998190	0	3	106,116,227	0,495,767
chr1	23997403	23999829	ENST00000470383	0	-	23997403	23999829	0	2	686,1387	0,1039
chr1	23997456	23999838	ENST00000466250	0	-	23997456	23999838	0	4	351,126,71,50	0,507,986,2332
chr1	23997770	23999850	ENST00000467070	0	-	23997770	23999850	0	5	37,126,71,260,62	0,193,672,1166,2018
chr1	24002664	24024504	ENST00000509389	0	-	24002664	24024504	0	6	938,81,96,108,84,72	0,4547,13087,13888,16922,21768
chr1	24005776	24013398	ENST00000496907	0	-	24005776	24013398	0	5	341,132,189,64,132	0,454,1435,4036,7490
chr1	24009263	24024429	ENST00000465332	0	-	24009263	24024429	0	6	613,149,96,108,84,141	0,4003,6488,7289,10323,15025
chr1	24012908	24015838	ENST00000479458	0	-	24012908	24015838	0	2	507,87	0,2843
chr1	24015442	24016610	ENST00000498698	0	-	24015442	24016610	0	2	405,58	0,1110
chr1	24106187	24106962	ENST00000411815	0	-	24106187	24106962	0	2	71,139	0,636
chr1	24158185	24160542	ENST00000471915	0	+	24158185	24160542	0	3	148,206,26	0,1820,2331
chr1	24165521	24180004	ENST00000341154	0	-	24165521	24180004	0	7	1279,54,163,78,363,165,737	0,5128,5405,8529,11466,12208,13746
chr1	24166377	24179408	ENST00000473858	0	-	24166377	24179408	0	4	423,51,163,141	0,4272,4549,12890
chr1	24169455	24176729	ENST00000485841	0	-	24169455	24176729	0	4	1061,54,163,2679	0,1194,1471,4595
chr1	24170051	24177014	ENST00000338597	0	-	24170051	24177014	0	5	465,51,163,107,27	0,598,875,3999,6936
chr1	24170415	24179348	ENST00000495785	0	-	24170415	24179348	0	5	674,107,363,165,81	0,3635,6572,7314,8852
chr1	24170438	24179389	ENST00000467887	0	-	24170438	24179389	0	7	78,48,167,97,363,165,122	0,211,484,3612,6549,7291,8829
chr1	24170445	24174129	ENST00000473754	0	-	24170445	24174129	0	3	258,163,79	0,481,3605
chr1	24176346	24177329	ENST00000497214	0	-	24176346	24177329	0	2	184,342	0,641
chr1	24176866	24179408	ENST00000485292	0	-	24176866	24179408	0	3	484,165,141	0,863,2401
chr1	24177231	24178023	ENST00000469303	0	-	24177231	24178023	0	2	119,294	0,498
chr1	24239929	24285876	ENST00000439239	0	+	24239929	24285876	0	4	91,69,227,50	0,1425,23194,45897
chr1	24280625	24307516	ENST00000475306	0	-	24280625	24307516	0	14	3091,184,128,54,200,142,162,138,45,89,96,158,160,447	0,5095,7989,8516,9248,10625,11398,13304,13893,16374,18131,24371,25524,26444
chr1	24255172	24283209	ENST00000448831	0	-	24255172	24283209	0	2	231,187	0,27850
chr1	24265850	24282642	ENST00000429191	0	+	24265850	24282642	0	3	69,101,291	0,14976,16501
chr1	24493063	24521007	ENST00000446220	0	-	24493063	24521007	0	3	1932,140,265	0,16691,27679
chr1	24506632	24520978	ENST00000437965	0	-	24506632	24520978	0	5	225,138,143,114,236	0,622,3119,4323,14110
chr1	24518532	24535819	ENST00000530984	0	+	24518532	24535819	0	3	113,187,261	0,11970,17026
chr1	24556081	24616011	ENST00000468303	0	-	24556081	24616011	0	10	1615,191,166,109,171,102,119,144,138,3261	0,3846,12669,16697,22648,26897,34556,34919,44314,56669
chr1	24567780	24600408	ENST00000497384	0	-	24567780	24600408	0	6	1136,109,171,137,119,13	0,4998,10949,15163,22857,32615
chr1	24590279	24591148	ENST00000483261	0	-	24590279	24591148	0	2	477,148	0,721
chr1	24590334	24615230	ENST00000498488	0	-	24590334	24615230	0	3	422,138,151	0,10061,24745
chr1	24590638	24611104	ENST00000483528	0	-	24590638	24611104	0	4	118,138,115,387	0,9757,19141,20079
chr1	24600155	24609856	ENST00000475760	0	-	24600155	24609856	0	2	378,77	0,9624
chr1	24613987	24615672	ENST00000492753	0	-	24613987	24615672	0	2	188,119	0,1566
chr1	24614888	24619205	ENST00000488155	0	+	24614888	24619205	0	2	93,838	0,3479
chr1	24614934	24621187	ENST00000475663	0	+	24614934	24621187	0	3	47,250,297	0,3433,5956
chr1	24788541	24808406	ENST00000486262	0	+	24788541	24808406	0	4	161,94,85,3723	0,5960,11476,16142
chr1	24832143	24849110	ENST00000478890	0	+	24832143	24849110	0	5	34,90,123,171,62	0,12918,13601,15793,16905
chr1	24842349	24846666	ENST00000466910	0	+	24842349	24846666	0	4	76,90,123,510	0,2712,3395,3807
chr1	24842350	24851620	ENST00000467454	0	+	24842350	24851620	0	7	75,90,123,97,53,204,109	0,2711,3394,5586,6761,8136,9161
chr1	24842352	24851592	ENST00000468822	0	+	24842352	24851592	0	7	73,90,123,171,116,114,81	0,2709,3392,5584,6696,8224,9159
chr1	24842370	24849164	ENST00000462710	0	+	24842370	24849164	0	4	55,90,2363,116	0,2691,3374,6678
chr1	24842382	24849164	ENST00000490543	0	+	24842382	24849164	0	6	43,90,123,130,171,116	0,2679,3362,3774,5554,6666
chr1	24842385	24870673	ENST00000479034	0	+	24842385	24870673	0	17	40,90,123,171,116,204,195,120,275,81,87,145,42,111,465,196,210	0,2676,3359,5551,6663,8101,9126,9605,11547,17411,18002,19352,19875,23507,25815,26812,28078
chr1	24847611	24851587	ENST00000494934	0	+	24847611	24851587	0	4	496,116,114,76	0,1437,2965,3900
chr1	24847695	24850611	ENST00000495561	0	+	24847695	24850611	0	3	412,116,35	0,1353,2881
chr1	24849065	24851706	ENST00000485441	0	+	24849065	24851706	0	4	99,63,204,195	0,577,1421,2446
chr1	24850597	24854207	ENST00000470243	0	+	24850597	24854207	0	5	93,195,120,38,275	0,914,1393,2786,3335
chr1	24851574	24861882	ENST00000496882	0	+	24851574	24861882	0	6	132,120,269,81,87,145	0,416,2358,8222,8813,10163
chr1	24854088	24865923	ENST00000461768	0	+	24854088	24865923	0	6	113,81,84,145,42,31	0,5708,6302,7649,8172,11804
chr1	24854099	24862146	ENST00000485541	0	+	24854099	24862146	0	4	102,81,87,409	0,5697,6288,7638
chr1	24854131	24860053	ENST00000488317	0	+	24854131	24860053	0	2	76,257	0,5665
chr1	24861824	24870519	ENST00000489130	0	+	24861824	24870519	0	6	58,42,111,123,25,56	0,436,4068,6376,7544,8639
chr1	24868660	24870547	ENST00000474843	0	+	24868660	24870547	0	2	733,84	0,1803
chr1	24944459	25038985	ENST00000497755	0	+	24944459	25038985	0	6	244,37,110,126,107,48	0,47795,52360,68712,81628,94478
chr1	24944486	24997041	ENST00000489758	0	+	24944486	24997041	0	2	217,222	0,52333
chr1	25101649	25127876	ENST00000496967	0	-	25101649	25127876	0	5	95,159,105,157,56	0,4687,16668,25002,26171
chr1	25128814	25164199	ENST00000479341	0	-	25128814	25164199	0	3	116,66,102	0,34777,35283
chr1	25160422	25162175	ENST00000456316	0	+	25160422	25162175	0	3	502,195,123	0,702,1630
chr1	25428092	25431510	ENST00000474160	0	-	25428092	25431510	0	2	109,329	0,3089
chr1	25429386	25431580	ENST00000476231	0	-	25429386	25431580	0	2	1903,59	0,2135
chr1	25441326	25446532	ENST00000498238	0	-	25441326	25446532	0	4	457,1752,586,146	0,1301,4195,5060
chr1	25441332	25466914	ENST00000473314	0	-	25441332	25466914	0	6	451,675,45,152,586,1126	0,1295,2199,2895,4189,24456
chr1	25442627	25445613	ENST00000475766	0	-	25442627	25445613	0	4	84,45,152,92	0,904,1600,2894
chr1	25443148	25444286	ENST00000491378	0	-	25443148	25444286	0	2	428,59	0,1079
chr1	25537394	25560045	ENST00000498135	0	+	25537394	25560045	0	6	140,106,68,93,61,308	0,2157,13309,14565,18476,22343
chr1	25537397	25560343	ENST00000491936	0	+	25537397	25560343	0	5	137,68,93,61,606	0,13306,14562,18473,22340
chr1	25537400	25560357	ENST00000480937	0	+	25537400	25560357	0	6	134,106,113,68,61,620	0,2151,4638,13303,18470,22337
chr1	25537537	25555931	ENST00000468704	0	+	25537537	25555931	0	6	358,106,113,68,93,61	0,2014,4501,13166,14422,18333
chr1	25541669	25550732	ENST00000487234	0	+	25541669	25550732	0	2	482,29	0,9034
chr1	25601673	25619926	ENST00000495048	0	-	25601673	25619926	0	4	151,187,44,210	0,6087,17159,18043
chr1	25647970	25657861	ENST00000470035	0	+	25647970	25657861	0	3	42,124,393	0,5366,9498
chr1	25749038	25754035	ENST00000485476	0	+	25749038	25754035	0	3	75,143,98	0,3961,4899
chr1	25752441	25767962	ENST00000488127	0	+	25752441	25767962	0	7	701,113,115,73,84,1547,2037	0,1496,3789,9280,9706,10297,13484
chr1	25753958	25756507	ENST00000462394	0	+	25753958	25756507	0	2	92,277	0,2272
chr1	25761893	25766078	ENST00000484476	0	+	25761893	25766078	0	4	338,131,35,153	0,845,2357,4032
chr1	25762711	25766648	ENST00000474283	0	+	25762711	25766648	0	3	158,32,723	0,1542,3214
chr1	25763668	25766714	ENST00000470950	0	+	25763668	25766714	0	3	171,35,789	0,582,2257
chr1	25885579	25960762	ENST00000473891	0	+	25885579	25960762	0	5	35,116,81,95,3093	0,60166,62753,66982,72090
chr1	25971146	25981778	ENST00000496532	0	+	25971146	25981778	0	4	335,98,220,116	0,3863,6036,10516
chr1	25976666	25983054	ENST00000475314	0	+	25976666	25983054	0	5	70,220,173,116,314	0,516,3351,4996,6074
chr1	25979791	25983370	ENST00000487493	0	+	25979791	25983370	0	3	399,116,630	0,1871,2949
chr1	25843621	25858189	ENST00000436991	0	-	25843621	25858189	0	2	1877,347	0,14221
chr1	26011805	26015068	ENST00000494537	0	+	26011805	26015068	0	5	65,89,113,102,443	0,847,1153,1349,2820
chr1	26015826	26018850	ENST00000442055	0	-	26015826	26018850	0	4	132,152,22,129	0,813,1654,2895
chr1	26015827	26018821	ENST00000453649	0	-	26015827	26018821	0	4	131,152,202,32	0,812,1473,2962
chr1	26019055	26031412	ENST00000469815	0	+	26019055	26031412	0	4	52,105,322,414	0,3666,9531,11943
chr1	26022073	26028875	ENST00000531361	0	+	26022073	26028875	0	4	133,105,110,289	0,648,3306,6513
chr1	26033083	26036625	ENST00000481602	0	-	26033083	26036625	0	2	326,135	0,3407
chr1	26058690	26062498	ENST00000455431	0	+	26058690	26062498	0	2	263,586	0,3222
chr1	26083258	26091685	ENST00000513116	0	-	26083258	26091685	0	2	1689,94	0,8333
chr1	26099645	26105495	ENST00000465604	0	-	26099645	26105495	0	4	520,2323,75,29	0,923,4096,5821
chr1	26100484	26102891	ENST00000485226	0	-	26100484	26102891	0	2	276,173	0,2234
chr1	26181441	26197134	ENST00000493892	0	-	26181441	26197134	0	5	114,142,69,137,32	0,1582,2096,8363,15661
chr1	26181442	26197195	ENST00000464540	0	-	26181442	26197195	0	4	113,142,69,93	0,1581,2095,15660
chr1	26181481	26183187	ENST00000476611	0	-	26181481	26183187	0	2	74,164	0,1542
chr1	26218961	26230625	ENST00000481377	0	+	26218961	26230625	0	6	61,94,108,120,133,88	0,9309,9716,10592,11248,11576
chr1	26222266	26230633	ENST00000484339	0	+	26222266	26230633	0	4	237,94,120,424	0,6004,7287,7943
chr1	26231207	26234082	ENST00000470037	0	+	26231207	26234082	0	3	356,161,169	0,1566,2706
chr1	26237100	26245032	ENST00000486732	0	-	26237100	26245032	0	6	1004,24,160,154,221,108	0,3759,4526,5375,6974,7824
chr1	26242516	26244529	ENST00000498060	0	-	26242516	26244529	0	3	113,147,455	0,859,1558
chr1	26260321	26267514	ENST00000483052	0	-	26260321	26267514	0	3	91,173,1101	0,5024,6092
chr1	26369024	26370743	ENST00000407889	0	-	26369024	26370743	0	4	404,61,180,49	0,591,1209,1670
chr1	26369257	26369891	ENST00000414762	0	-	26369257	26369891	0	2	171,276	0,358
chr1	26369257	26370816	ENST00000433939	0	-	26369257	26370816	0	3	419,180,122	0,976,1437
chr1	26369271	26370451	ENST00000444682	0	-	26369271	26370451	0	2	405,218	0,962
chr1	26369569	26370899	ENST00000448923	0	-	26369569	26370899	0	3	107,180,205	0,664,1125
chr1	26376567	26382296	ENST00000480348	0	+	26376567	26382296	0	7	110,158,182,85,4,105,22	0,2963,3225,4367,4909,4990,5707
chr1	26381132	26383487	ENST00000528001	0	+	26381132	26383487	0	9	28,42,105,53,69,102,71,74,9	0,306,425,1149,1291,1674,2016,2159,2346
chr1	26453655	26454428	ENST00000480446	0	+	26453655	26454428	0	2	255,180	0,593
chr1	26468367	26477885	ENST00000469609	0	+	26468367	26477885	0	7	75,155,94,51,108,226,1675	0,170,1724,2731,5674,7245,7843
chr1	26470105	26471471	ENST00000468163	0	+	26470105	26471471	0	2	80,373	0,993
chr1	26470542	26475838	ENST00000491670	0	+	26470542	26475838	0	3	607,108,226	0,3499,5070
chr1	26447978	26453442	ENST00000457019	0	+	26447978	26453442	0	2	194,386	0,5078
chr1	26517035	26518072	ENST00000492808	0	+	26517035	26518072	0	2	114,467	0,570
chr1	26517035	26519402	ENST00000470468	0	+	26517035	26519402	0	3	114,113,154	0,570,2213
chr1	26520954	26524059	ENST00000374211	0	-	26520954	26524059	0	4	180,160,159,192	0,287,2275,2913
chr1	26521040	26524198	ENST00000374208	0	-	26521040	26524198	0	4	94,160,159,56	0,201,2189,3102
chr1	26530662	26536324	ENST00000522923	0	-	26530662	26536324	0	6	34,113,33,127,140,100	0,4510,4753,5021,5256,5562
chr1	26535543	26537517	ENST00000522993	0	-	26535543	26537517	0	6	267,140,127,137,36,89	0,375,787,1072,1546,1885
chr1	26631448	26641967	ENST00000528557	0	+	26631448	26641967	0	4	122,118,117,159	0,520,5797,10360
chr1	26631803	26641967	ENST00000531955	0	+	26631803	26641967	0	3	283,117,159	0,5442,10005
chr1	26661833	26666360	ENST00000423060	0	-	26661833	26666360	0	4	115,58,121,235	0,620,3448,4292
chr1	26671527	26673206	ENST00000468388	0	+	26671527	26673206	0	4	178,68,30,44	0,1010,1253,1635
chr1	26671540	26674306	ENST00000479815	0	+	26671540	26674306	0	4	165,653,96,116	0,1020,2109,2650
chr1	26671554	26674510	ENST00000460563	0	+	26671554	26674510	0	5	151,45,433,96,320	0,1006,1226,2095,2636
chr1	26671583	26674236	ENST00000464888	0	+	26671583	26674236	0	5	122,250,51,96,46	0,977,1579,2066,2607
chr1	26671588	26674646	ENST00000463817	0	+	26671588	26674646	0	6	117,103,30,51,96,456	0,972,1192,1574,2061,2602
chr1	26671594	26674704	ENST00000467700	0	+	26671594	26674704	0	6	111,45,115,51,96,514	0,966,1186,1568,2055,2596
chr1	26672283	26674643	ENST00000466194	0	+	26672283	26674643	0	5	322,30,51,96,453	0,497,879,1366,1907
chr1	26672506	26674438	ENST00000493418	0	+	26672506	26674438	0	2	707,789	0,1143
chr1	26754276	26756114	ENST00000488985	0	+	26754276	26756114	0	5	23,89,88,65,39	0,338,877,1455,1799
chr1	27050206	27052289	ENST00000478902	0	+	27050206	27052289	0	2	103,459	0,1624
chr1	27078578	27085419	ENST00000477418	0	-	27078578	27085419	0	3	249,131,370	0,4659,6471
chr1	27085119	27088018	ENST00000461282	0	-	27085119	27088018	0	2	92,44	0,2855
chr1	27090855	27091639	ENST00000515362	0	-	27090855	27091639	0	2	44,344	0,440
chr1	27144212	27145262	ENST00000484772	0	+	27144212	27145262	0	2	552,55	0,995
chr1	27192785	27199976	ENST00000374108	0	+	27192785	27199976	0	2	905,1052	0,6139
chr1	27297893	27298760	ENST00000490329	0	-	27297893	27298760	0	2	189,471	0,396
chr1	27486786	27507640	ENST00000491239	0	+	27486786	27507640	0	10	153,183,95,116,76,109,174,236,1573,2377	0,4506,6313,6805,8617,9339,10229,13517,15912,18477
chr1	27505843	27506865	ENST00000474826	0	-	27505843	27506865	0	2	239,179	0,843
chr1	27546621	27553008	ENST00000490170	0	+	27546621	27553008	0	8	26,73,46,73,1939,100,206,218	0,264,423,1536,1854,3912,5739,6169
chr1	27550549	27553008	ENST00000475199	0	+	27550549	27553008	0	2	2017,218	0,2241
chr1	27555667	27556692	ENST00000476509	0	-	27555667	27556692	0	2	525,215	0,810
chr1	27556238	27556886	ENST00000495230	0	-	27556238	27556886	0	2	416,98	0,550
chr1	27572607	27573883	ENST00000481748	0	-	27572607	27573883	0	2	922,78	0,1198
chr1	27656295	27658680	ENST00000492975	0	+	27656295	27658680	0	2	141,287	0,2098
chr1	27733373	27802948	ENST00000482400	0	-	27733373	27802948	0	9	572,982,151,38,217,226,178,98,123	0,16593,17763,18616,18798,24029,24430,69121,69452
chr1	27751139	27802577	ENST00000487743	0	-	27751139	27802577	0	5	148,38,231,178,83	0,850,1032,6664,51355
chr1	27751824	27802512	ENST00000490295	0	-	27751824	27802512	0	4	203,112,178,18	0,347,5979,50670
chr1	27751983	27803238	ENST00000479753	0	-	27751983	27803238	0	4	44,112,46,79	0,188,5820,51176
chr1	27752243	27803529	ENST00000480033	0	-	27752243	27803529	0	4	40,178,98,272	0,5560,50251,51014
chr1	27811397	27825179	ENST00000469062	0	-	27811397	27825179	0	8	823,132,154,77,230,85,63,36	0,919,2130,2550,3134,11545,12789,13746
chr1	27822481	27834232	ENST00000475472	0	-	27822481	27834232	0	3	546,63,70	0,1705,11681
chr1	27822504	27825338	ENST00000468038	0	-	27822504	27825338	0	3	523,63,195	0,1682,2639
chr1	27868565	27869374	ENST00000430683	0	+	27868565	27869374	0	2	119,370	0,439
chr1	27972352	28001137	ENST00000468761	0	+	27972352	28001137	0	4	171,70,100,362	0,16307,20278,28423
chr1	28009020	28011332	ENST00000481874	0	+	28009020	28011332	0	2	367,72	0,2240
chr1	28009344	28017172	ENST00000472285	0	+	28009344	28017172	0	3	43,106,224	0,1916,7604
chr1	28046187	28050774	ENST00000486634	0	+	28046187	28050774	0	3	3,322,137	0,3003,4450
chr1	28071655	28084515	ENST00000467258	0	+	28071655	28084515	0	3	108,531,123	0,9955,12737
chr1	28071669	28081702	ENST00000466068	0	+	28071669	28081702	0	4	69,141,411,92	0,4016,7072,9941
chr1	28075781	28082042	ENST00000482828	0	+	28075781	28082042	0	2	45,432	0,5829
chr1	28082495	28085771	ENST00000492877	0	+	28082495	28085771	0	2	2054,807	0,2469
chr1	28134153	28144543	ENST00000466793	0	+	28134153	28144543	0	5	189,127,106,90,214	0,1481,6415,7219,10176
chr1	28137972	28159291	ENST00000448015	0	-	28137972	28159291	0	5	205,80,84,88,34	0,16896,17134,19978,21285
chr1	28162734	28165808	ENST00000481387	0	+	28162734	28165808	0	3	57,51,208	0,548,2866
chr1	28187570	28210184	ENST00000495923	0	-	28187570	28210184	0	7	184,115,161,59,90,84,140	0,1224,4927,8847,11487,15863,22474
chr1	28187576	28287695	ENST00000471498	0	-	28187576	28287695	0	17	178,115,161,59,68,90,84,140,184,86,138,137,67,80,44,101,74	0,1218,4921,8841,9805,11481,15857,22468,24632,28675,39310,47065,50360,54092,59904,69515,100045
chr1	28209893	28234777	ENST00000468665	0	-	28209893	28234777	0	4	291,184,86,136	0,2315,6358,24748
chr1	28228811	28230010	ENST00000450821	0	-	28228811	28230010	0	2	41,466	0,733
chr1	28399656	28432123	ENST00000489277	0	-	28399656	28432123	0	10	812,76,92,72,95,67,57,102,122,105	0,3188,4699,7783,9413,10012,14381,28363,29572,32362
chr1	28404355	28407907	ENST00000470967	0	-	28404355	28407907	0	2	92,468	0,3084
chr1	28409257	28432102	ENST00000482674	0	-	28409257	28432102	0	4	478,57,102,84	0,4780,18762,22761
chr1	28409330	28432118	ENST00000488868	0	-	28409330	28432118	0	5	405,57,102,122,100	0,4707,18689,19898,22688
chr1	28528099	28534114	ENST00000479574	0	+	28528099	28534114	0	3	123,139,600	0,1595,5415
chr1	28528159	28529890	ENST00000475655	0	+	28528159	28529890	0	2	119,196	0,1535
chr1	28529380	28533683	ENST00000474683	0	+	28529380	28533683	0	3	93,139,169	0,314,4134
chr1	28568836	28666339	ENST00000463428	0	+	28568836	28666339	0	6	87,54,174,81,165,860	0,37671,89346,90473,95946,96643
chr1	28568841	28696255	ENST00000493669	0	+	28568841	28696255	0	17	82,54,28,174,81,165,387,598,185,154,56,121,62,138,77,93,623	0,37666,88088,89341,90468,95941,96638,103811,106364,110708,119427,120031,121208,121907,123272,124487,126791
chr1	28705078	28709991	ENST00000413987	0	+	28705078	28709991	0	3	105,33,2063	0,2148,2850
chr1	28705141	28707369	ENST00000447507	0	+	28705141	28707369	0	2	42,143	0,2085
chr1	28705449	28708732	ENST00000437681	0	+	28705449	28708732	0	2	1810,804	0,2479
chr1	28717724	28729672	ENST00000486790	0	+	28717724	28729672	0	3	331,83,51	0,11231,11897
chr1	28752185	28764889	ENST00000495995	0	+	28752185	28764889	0	5	651,100,148,53,1088	0,7546,8026,8259,11616
chr1	28752195	28753147	ENST00000411406	0	+	28752195	28753147	0	2	41,409	0,543
chr1	28752197	28776843	ENST00000480930	0	+	28752197	28776843	0	10	39,98,100,148,53,132,120,163,34,245	0,541,7534,8014,8247,11604,14195,18077,18768,24401
chr1	28752204	28776863	ENST00000491577	0	+	28752204	28776863	0	8	32,98,766,132,120,163,34,265	0,534,7527,11597,14188,18070,18761,24394
chr1	28752205	28760346	ENST00000464880	0	+	28752205	28760346	0	4	31,98,100,380	0,533,7526,7761
chr1	28752331	28760131	ENST00000497790	0	+	28752331	28760131	0	3	75,98,400	0,407,7400
chr1	28752345	28766431	ENST00000495215	0	+	28752345	28766431	0	6	61,98,100,53,132,39	0,393,7386,8099,11456,14047
chr1	28752770	28764601	ENST00000464093	0	+	28752770	28764601	0	3	66,766,800	0,6961,11031
chr1	28759731	28776874	ENST00000484775	0	+	28759731	28776874	0	8	100,53,132,120,163,34,130,276	0,713,4070,6661,10543,11234,13956,16867
chr1	28777636	28780109	ENST00000464612	0	-	28777636	28780109	0	4	143,55,70,451	0,995,1374,2022
chr1	28777636	28780328	ENST00000475441	0	-	28777636	28780328	0	5	143,55,40,87,119	0,995,1404,2022,2573
chr1	28777636	28780933	ENST00000531126	0	-	28777636	28780933	0	6	143,55,70,87,119,245	0,995,1374,2022,2573,3052
chr1	28777636	28780941	ENST00000461448	0	-	28777636	28780941	0	4	143,1114,119,253	0,995,2573,3052
chr1	28777636	28780971	ENST00000470977	0	-	28777636	28780971	0	5	143,449,87,136,283	0,995,2022,2556,3052
chr1	28777636	28780933	ENST00000373828	0	-	28777636	28780933	0	6	143,55,70,87,119,245	0,995,1374,2022,2573,3052
chr1	28777637	28780970	ENST00000474814	0	-	28777637	28780970	0	3	142,449,1312	0,994,2021
chr1	28777638	28780762	ENST00000481368	0	-	28777638	28780762	0	4	141,55,1318,74	0,993,1372,3050
chr1	28777639	28780952	ENST00000481220	0	-	28777639	28780952	0	5	140,55,70,222,264	0,992,1371,1884,3049
chr1	28777639	28782082	ENST00000488745	0	-	28777639	28782082	0	6	140,55,70,87,119,894	0,992,1371,2019,2570,3549
chr1	28788421	28817129	ENST00000471683	0	-	28788421	28817129	0	5	452,110,89,115,78	0,954,16049,23924,28630
chr1	28812345	28842184	ENST00000495422	0	-	28812345	28842184	0	5	115,78,252,85,94	0,4706,8667,10699,29745
chr1	28791613	28793399	ENST00000465518	0	+	28791613	28793399	0	2	230,607	0,1179
chr1	28882662	28914164	ENST00000480454	0	+	28882662	28914164	0	9	177,113,125,104,158,132,138,123,993	0,6510,8021,9378,13363,18874,20628,26956,30509
chr1	28935719	28941970	ENST00000474884	0	+	28935719	28941970	0	5	189,101,25,80,469	0,426,1037,1638,5782
chr1	28936048	28968224	ENST00000478283	0	+	28936048	28968224	0	4	733,80,1584,197	0,1309,5453,31979
chr1	28936063	28942101	ENST00000496288	0	+	28936063	28942101	0	4	183,25,71,600	0,693,1294,5438
chr1	28936848	28941731	ENST00000475796	0	+	28936848	28941731	0	3	48,80,230	0,509,4653
chr1	28936848	28941998	ENST00000476976	0	+	28936848	28941998	0	3	80,80,497	0,509,4653
chr1	28938189	28941982	ENST00000468863	0	+	28938189	28941982	0	3	110,96,481	0,1212,3312
chr1	29086219	29192555	ENST00000482464	0	+	29086219	29192555	0	3	90,458,127	0,100327,106209
chr1	29257702	29296948	ENST00000488277	0	+	29257702	29296948	0	3	42,177,43	0,6378,39203
chr1	29264055	29308457	ENST00000490308	0	+	29264055	29308457	0	3	202,129,23	0,32850,44379
chr1	29295330	29319137	ENST00000460378	0	+	29295330	29319137	0	5	1704,102,81,105,3220	0,13104,16136,19467,20587
chr1	29296685	29308837	ENST00000462032	0	+	29296685	29308837	0	2	349,403	0,11749
chr1	29318526	29323034	ENST00000343269	0	-	29318526	29323034	0	2	2421,80	0,4428
chr1	29347769	29380981	ENST00000466448	0	-	29347769	29380981	0	5	556,215,113,143,237	0,6025,10703,11704,32975
chr1	29353795	29359662	ENST00000497015	0	-	29353795	29359662	0	3	214,113,189	0,4677,5678
chr1	29353970	29358639	ENST00000477193	0	-	29353970	29358639	0	2	39,167	0,4502
chr1	29358482	29359568	ENST00000489898	0	-	29358482	29359568	0	3	103,195,95	0,480,991
chr1	29359480	29367738	ENST00000472353	0	-	29359480	29367738	0	4	136,175,184,137	0,5508,6347,8121
chr1	29351587	29352090	ENST00000450108	0	+	29351587	29352090	0	2	199,121	0,382
chr1	29392909	29402300	ENST00000475773	0	-	29392909	29402300	0	6	369,102,61,74,103,71	0,2130,2387,6705,8132,9320
chr1	29392915	29399688	ENST00000483435	0	-	29392915	29399688	0	4	363,73,61,74	0,2124,2381,6699
chr1	29392972	29415712	ENST00000473030	0	-	29392972	29415712	0	8	306,73,61,74,103,144,132,26	0,2067,2324,6642,8069,12888,22131,22714
chr1	29393122	29420011	ENST00000478505	0	-	29393122	29420011	0	8	195,163,103,103,144,132,98,75	0,6403,7919,9107,12738,21981,22564,26814
chr1	29395240	29429993	ENST00000490529	0	-	29395240	29429993	0	7	117,74,103,144,132,98,164	0,4374,5801,10620,19863,20446,34589
chr1	29399422	29402269	ENST00000464511	0	-	29399422	29402269	0	3	266,103,40	0,1619,2807
chr1	29401115	29430000	ENST00000463052	0	-	29401115	29430000	0	7	29,144,132,225,84,121,171	0,4745,13988,14571,18821,21123,28714
chr1	29402240	29430005	ENST00000489248	0	-	29402240	29430005	0	7	92,144,132,98,205,121,176	0,3620,12863,13446,17575,19998,27589
chr1	29402293	29429993	ENST00000475861	0	-	29402293	29429993	0	6	39,144,136,225,84,164	0,3567,12806,13393,17643,27536
chr1	29402307	29429967	ENST00000472630	0	-	29402307	29429967	0	7	25,143,132,98,88,121,138	0,3554,12796,13379,17625,19931,27522
chr1	29405872	29430014	ENST00000474946	0	-	29405872	29430014	0	5	132,132,98,84,185	0,9231,9814,14064,23957
chr1	29415135	29422648	ENST00000464915	0	-	29415135	29422648	0	4	100,98,84,410	0,551,4801,7103
chr1	29415191	29429990	ENST00000482610	0	-	29415191	29429990	0	5	44,225,88,52,161	0,495,4741,14262,14638
chr1	29415699	29430041	ENST00000484012	0	-	29415699	29430041	0	3	212,174,212	0,12280,14130
chr1	29419981	29430041	ENST00000493928	0	-	29419981	29430041	0	4	39,126,121,212	0,192,2257,9848
chr1	29423031	29423915	ENST00000427046	0	+	29423031	29423915	0	3	332,147,94	0,532,790
chr1	29459279	29474784	ENST00000527027	0	+	29459279	29474784	0	3	87,294,238	0,429,15267
chr1	29478649	29511805	ENST00000415600	0	+	29478649	29511805	0	14	107,103,274,37,139,30,158,191,76,77,37,89,117,155	0,488,3125,4389,5180,10132,12318,24304,25223,25801,31193,31905,32092,33001
chr1	29516858	29524397	ENST00000493601	0	+	29516858	29524397	0	5	162,141,126,158,108	0,2925,5611,5871,7431
chr1	29519308	29525898	ENST00000465525	0	+	29519308	29525898	0	6	616,126,158,136,599,68	0,3161,3421,4981,5389,6522
chr1	30959200	30961569	ENST00000494561	0	-	30959200	30961569	0	3	561,153,227	0,1390,2142
chr1	30961459	30964685	ENST00000477320	0	-	30961459	30964685	0	3	300,126,517	0,764,2709
chr1	30963526	30972178	ENST00000414532	0	+	30963526	30972178	0	5	356,2671,435,317,502	0,411,3195,7642,8150
chr1	30964205	30972261	ENST00000454613	0	+	30964205	30972261	0	4	794,435,317,585	0,2516,6963,7471
chr1	30964215	30967157	ENST00000414763	0	+	30964215	30967157	0	2	451,436	0,2506
chr1	30979322	30991663	ENST00000464569	0	-	30979322	30991663	0	8	29,93,96,123,129,77,94,312	0,1284,3715,5051,5920,7751,8567,12029
chr1	30987122	31003191	ENST00000476492	0	-	30987122	31003191	0	2	861,99	0,15970
chr1	31122200	31126863	ENST00000471567	0	-	31122200	31126863	0	3	399,118,72	0,1856,4591
chr1	31124109	31126203	ENST00000487984	0	-	31124109	31126203	0	4	65,84,38,168	0,253,1301,1926
chr1	31211580	31225567	ENST00000490546	0	-	31211580	31225567	0	5	132,212,139,152,72	0,952,2207,8504,13915
chr1	31220082	31227579	ENST00000526128	0	-	31220082	31227579	0	4	154,102,94,229	0,5413,6663,7268
chr1	31425973	31427110	ENST00000528449	0	-	31425973	31427110	0	2	147,438	0,699
chr1	31427984	31439354	ENST00000530145	0	-	31427984	31439354	0	5	40,198,81,138,105	0,1266,2696,5499,11265
chr1	31505106	31507256	ENST00000486941	0	-	31505106	31507256	0	2	449,294	0,1856
chr1	31505107	31527917	ENST00000489853	0	-	31505107	31527917	0	6	448,104,62,83,121,1110	0,1855,8197,9484,11705,21700
chr1	31505219	31506511	ENST00000491106	0	-	31505219	31506511	0	2	336,123	0,1169
chr1	31516641	31534853	ENST00000474025	0	-	31516641	31534853	0	3	292,123,166	0,10166,18046
chr1	31538277	31542216	ENST00000463988	0	-	31538277	31542216	0	2	505,172	0,3767
chr1	31542431	31594402	ENST00000479629	0	+	31542431	31594402	0	8	78,121,70,58,101,92,101,140	0,13046,21169,22111,40177,41959,49642,51831
chr1	31542480	31584395	ENST00000490049	0	+	31542480	31584395	0	5	50,121,58,101,5	0,12997,22062,40128,41910
chr1	31578500	31592233	ENST00000430143	0	-	31578500	31592233	0	3	116,101,222	0,4035,13511
chr1	31611146	31615024	ENST00000497275	0	-	31611146	31615024	0	3	227,102,206	0,1680,3672
chr1	31611154	31618507	ENST00000498148	0	-	31611154	31618507	0	5	219,102,67,173,132	0,1672,3349,3664,7221
chr1	31611324	31622284	ENST00000482018	0	-	31611324	31622284	0	6	49,102,173,100,72,129	0,1502,3494,7051,10465,10831
chr1	31655650	31671292	ENST00000487207	0	+	31655650	31671292	0	5	219,162,191,80,83	0,13476,14466,15113,15559
chr1	31659246	31680111	ENST00000491976	0	+	31659246	31680111	0	11	965,35,162,191,80,138,170,91,142,219,614	0,2060,9880,10870,11517,11963,12841,15165,15584,19154,20251
chr1	31814722	31823528	ENST00000476960	0	+	31814722	31823528	0	6	61,64,93,13,86,190	0,2669,6614,6926,8416,8616
chr1	31814729	31823224	ENST00000461030	0	+	31814729	31823224	0	5	54,64,427,124,151	0,2662,6607,8136,8344
chr1	31814732	31815950	ENST00000466998	0	+	31814732	31815950	0	2	51,629	0,589
chr1	31814755	31823528	ENST00000478398	0	+	31814755	31823528	0	7	28,64,93,115,124,151,190	0,2636,6581,6893,8110,8318,8583
chr1	31815221	31825872	ENST00000481165	0	+	31815221	31825872	0	6	425,64,1653,455,1316,846	0,2170,6115,7852,8406,9805
chr1	31816332	31823673	ENST00000468635	0	+	31816332	31823673	0	8	44,64,93,115,124,151,190,46	0,1059,5004,5316,6533,6741,7006,7295
chr1	31817940	31824064	ENST00000498429	0	+	31817940	31824064	0	8	61,93,115,124,151,190,46,124	0,3396,3708,4925,5133,5398,5687,6000
chr1	31821700	31825874	ENST00000463112	0	+	31821700	31825874	0	5	1289,455,437,46,848	0,1373,1927,3197,3326
chr1	31823338	31824630	ENST00000480586	0	+	31823338	31824630	0	3	190,46,690	0,289,602
chr1	31855873	31861937	ENST00000485464	0	+	31855873	31861937	0	6	196,102,61,244,116,227	0,339,1070,3157,3791,5837
chr1	31855873	31865801	ENST00000468521	0	+	31855873	31865801	0	9	196,106,61,341,244,116,227,122,291	0,335,1070,1365,3157,3791,5837,7311,9637
chr1	31868527	31873448	ENST00000461006	0	-	31868527	31873448	0	4	393,144,156,39	0,2155,2819,4882
chr1	31868636	31883084	ENST00000478502	0	-	31868636	31883084	0	4	394,144,156,56	0,2046,2710,14392
chr1	31868976	31882777	ENST00000489164	0	-	31868976	31882777	0	5	54,144,156,301,210	0,1706,2370,4433,13591
chr1	31871346	31882789	ENST00000492061	0	-	31871346	31882789	0	3	156,301,479	0,2063,10964
chr1	31871427	31882743	ENST00000496805	0	-	31871427	31882743	0	3	75,301,366	0,1982,10950
chr1	31871451	31882784	ENST00000472443	0	-	31871451	31882784	0	3	51,301,335	0,1958,10998
chr1	31871462	31873660	ENST00000471219	0	-	31871462	31873660	0	3	40,110,251	0,1559,1947
chr1	31890687	31893618	ENST00000489280	0	-	31890687	31893618	0	4	354,78,59,117	0,1099,2300,2814
chr1	31891791	31894036	ENST00000461217	0	-	31891791	31894036	0	4	73,177,67,535	0,263,1188,1710
chr1	31898772	31899948	ENST00000466829	0	-	31898772	31899948	0	4	54,54,45,101	0,481,829,1075
chr1	31898772	31904573	ENST00000470799	0	-	31898772	31904573	0	10	54,54,45,45,54,72,63,36,54,349	0,481,829,1075,1749,2002,4587,4998,5297,5452
chr1	31904224	31911340	ENST00000468459	0	-	31904224	31911340	0	9	45,54,54,54,45,87,42,117,122	0,1538,2128,2765,5578,6379,6559,6687,6994
chr1	31921895	31927689	ENST00000474000	0	-	31921895	31927689	0	11	41,54,108,36,132,45,36,36,111,36,41	0,242,815,1113,1931,2383,2536,4759,5153,5342,5753
chr1	31922297	31927755	ENST00000482478	0	-	31922297	31927755	0	11	122,108,36,132,45,36,36,111,36,28,107	0,413,711,1529,1981,2134,4357,4751,4940,5222,5351
chr1	31923869	31928156	ENST00000529928	0	-	31923869	31928156	0	7	89,45,36,36,111,36,228	0,409,562,2785,3179,3368,4059
chr1	31936677	31942248	ENST00000532877	0	-	31936677	31942248	0	4	117,118,75,224	0,1323,1551,5347
chr1	31894296	31898126	ENST00000445166	0	+	31894296	31898126	0	2	77,285	0,3545
chr1	31965304	31969493	ENST00000465239	0	-	31965304	31969493	0	5	489,57,99,36,506	0,908,1065,1481,3683
chr1	31965305	31974867	ENST00000465256	0	-	31965305	31974867	0	10	964,99,36,620,40,96,172,483,67,359	0,1064,1480,3682,4997,5399,5854,8065,8709,9203
chr1	31969405	31974787	ENST00000484002	0	-	31969405	31974787	0	8	202,40,96,172,86,67,70,27	0,897,1299,1754,4362,4609,5103,5355
chr1	31977702	31994452	ENST00000530134	0	-	31977702	31994452	0	8	121,109,102,168,165,165,84,266	0,411,2109,2285,2538,3323,5133,16484
chr1	31980295	31981861	ENST00000468430	0	-	31980295	31981861	0	3	110,165,215	0,730,1351
chr1	31980316	31994266	ENST00000473952	0	-	31980316	31994266	0	4	89,165,84,80	0,709,2519,13870
chr1	32027317	32029510	ENST00000527035	0	+	32027317	32029510	0	2	355,182	0,2011
chr1	32157281	32176074	ENST00000532289	0	-	32157281	32176074	0	2	565,45	0,18748
chr1	32157317	32183044	ENST00000526960	0	-	32157317	32183044	0	2	529,264	0,25463
chr1	32157416	32175988	ENST00000524384	0	-	32157416	32175988	0	3	430,210,23	0,11704,18549
chr1	32157431	32176006	ENST00000528840	0	-	32157431	32176006	0	2	415,41	0,18534
chr1	32157434	32176230	ENST00000494444	0	-	32157434	32176230	0	3	412,210,56	0,11686,18740
chr1	32157447	32176546	ENST00000529477	0	-	32157447	32176546	0	3	399,73,96	0,18727,19003
chr1	32157611	32176374	ENST00000533408	0	-	32157611	32176374	0	3	235,73,68	0,18563,18695
chr1	32157756	32175970	ENST00000475464	0	-	32157756	32175970	0	5	90,148,29,71,28	0,4449,13103,16020,18186
chr1	32171207	32172163	ENST00000447478	0	+	32171207	32172163	0	2	191,326	0,630
chr1	32252053	32299038	ENST00000484270	0	+	32252053	32299038	0	12	237,200,125,117,147,134,202,68,59,193,60,688	0,312,16432,17658,19322,23044,23969,24686,25649,28661,31465,46297
chr1	32252113	32282065	ENST00000307714	0	+	32252113	32282065	0	9	452,125,117,147,134,285,68,59,1351	0,16372,17598,19262,22984,23909,24626,25589,28601
chr1	32290478	32311662	ENST00000366152	0	-	32290478	32311662	0	3	442,44,138	0,2180,21046
chr1	32310218	32341051	ENST00000487305	0	+	32310218	32341051	0	9	422,127,220,84,155,337,188,121,433	0,2920,3572,4732,5133,19644,22753,28411,30400
chr1	32311146	32330197	ENST00000472503	0	+	32311146	32330197	0	6	93,127,156,84,155,335	0,1992,2708,3804,4205,18716
chr1	32311156	32341054	ENST00000468135	0	+	32311156	32341054	0	10	83,127,220,83,84,155,337,188,121,436	0,1982,2634,3595,3794,4195,18706,21815,27473,29462
chr1	32311172	32329932	ENST00000466321	0	+	32311172	32329932	0	6	114,127,220,84,155,70	0,1966,2618,3778,4179,18690
chr1	32311353	32341054	ENST00000476968	0	+	32311353	32341054	0	11	127,96,127,220,84,155,337,188,103,121,436	0,611,1785,2437,3597,3998,18509,21618,22494,27276,29265
chr1	32314318	32333125	ENST00000498613	0	+	32314318	32333125	0	5	124,84,155,337,154	0,632,1033,15544,18653
chr1	32346245	32411361	ENST00000471599	0	+	32346245	32411361	0	14	77,134,75,100,95,132,85,100,164,79,126,128,179,2467	0,46530,48795,49288,50209,51342,52561,53889,54303,55177,58047,59111,61824,62649
chr1	32381110	32400582	ENST00000469790	0	+	32381110	32400582	0	9	102,134,93,100,95,132,89,100,34	0,11665,13930,14423,15344,16477,17692,19024,19438
chr1	32408920	32414756	ENST00000515055	0	+	32408920	32414756	0	2	474,193	0,5643
chr1	32439883	32443402	ENST00000483009	0	+	32439883	32443402	0	4	404,167,23,21	0,2183,2902,3498
chr1	32442956	32444373	ENST00000373604	0	-	32442956	32444373	0	2	571,71	0,1346
chr1	32443685	32445002	ENST00000421616	0	-	32443685	32445002	0	4	261,194,129,202	0,617,902,1115
chr1	32452664	32453983	ENST00000495091	0	-	32452664	32453983	0	2	256,123	0,1196
chr1	32454776	32455615	ENST00000485689	0	-	32454776	32455615	0	2	353,169	0,670
chr1	32460594	32464660	ENST00000489353	0	+	32460594	32464660	0	6	38,93,88,66,172,70	0,131,1627,2003,3742,3996
chr1	32460624	32467002	ENST00000471486	0	+	32460624	32467002	0	7	194,88,66,150,128,111,88	0,1597,1973,3734,3966,6062,6290
chr1	32460627	32467396	ENST00000483517	0	+	32460627	32467396	0	6	191,150,128,111,90,74	0,3731,3963,6059,6287,6695
chr1	32460732	32469242	ENST00000474371	0	+	32460732	32469242	0	7	86,88,66,111,90,74,128	0,1489,1865,5954,6182,6590,8382
chr1	32530322	32565862	ENST00000481281	0	+	32530322	32565862	0	7	84,113,118,75,139,53,139	0,10486,24530,32344,34804,35271,35401
chr1	32530324	32565633	ENST00000463172	0	+	32530324	32565633	0	5	82,113,118,75,507	0,10484,24528,32342,34802
chr1	32530348	32565865	ENST00000472928	0	+	32530348	32565865	0	5	58,118,75,139,142	0,24504,32318,34778,35375
chr1	32565376	32569969	ENST00000490081	0	+	32565376	32569969	0	6	489,93,109,141,109,106	0,1879,3389,3579,4285,4487
chr1	32565461	32569770	ENST00000482310	0	+	32565461	32569770	0	6	185,142,93,109,141,109	0,262,1794,3304,3494,4200
chr1	32567667	32571823	ENST00000476391	0	+	32567667	32571823	0	7	1207,141,109,131,153,49,619	0,1288,1994,2196,2610,3221,3537
chr1	32568336	32569063	ENST00000484305	0	+	32568336	32569063	0	3	429,24,108	0,514,619
chr1	32569723	32571267	ENST00000471488	0	+	32569723	32571267	0	4	47,567,49,63	0,140,1165,1481
chr1	32559385	32560749	ENST00000458147	0	-	32559385	32560749	0	2	725,38	0,1326
chr1	32599457	32600431	ENST00000432622	0	-	32599457	32600431	0	3	266,147,286	0,460,688
chr1	32599458	32602411	ENST00000416512	0	-	32599458	32602411	0	2	265,2494	0,459
chr1	32599485	32600012	ENST00000428500	0	-	32599485	32600012	0	2	267,95	0,432
chr1	32599916	32602466	ENST00000415596	0	-	32599916	32602466	0	3	148,94,204	0,229,2346
chr1	32606212	32612970	ENST00000463967	0	-	32606212	32612970	0	2	526,90	0,6668
chr1	32859498	32888737	ENST00000492007	0	-	32859498	32888737	0	4	638,37,25,117	0,6197,13457,29122
chr1	32859791	32888742	ENST00000373506	0	-	32859791	32888742	0	6	345,37,53,83,122,126	0,5904,10223,12041,12347,28825
chr1	32860017	32888723	ENST00000473294	0	-	32860017	32888723	0	7	119,37,95,83,160,25,103	0,5678,11430,11815,12121,12938,28603
chr1	32860017	32888713	ENST00000478041	0	-	32860017	32888713	0	7	119,37,53,83,122,91,93	0,5678,9997,11815,12121,12872,28603
chr1	32860017	32872249	ENST00000498691	0	-	32860017	32872249	0	6	119,37,53,138,83,111	0,5678,9997,10378,11815,12121
chr1	32860017	32870246	ENST00000467652	0	-	32860017	32870246	0	3	119,37,232	0,5678,9997
chr1	32860028	32888738	ENST00000476493	0	-	32860028	32888738	0	7	108,37,53,83,160,25,122	0,5667,9986,11804,12110,12927,28588
chr1	32860033	32871914	ENST00000488075	0	-	32860033	32871914	0	2	114,106	0,11775
chr1	32860045	32888713	ENST00000465588	0	-	32860045	32888713	0	6	91,37,53,83,160,124	0,5650,9969,11787,12093,28544
chr1	32865759	32888723	ENST00000483138	0	-	32865759	32888723	0	6	294,53,83,122,25,103	0,4255,6073,6379,7196,22861
chr1	32870012	32889091	ENST00000479075	0	-	32870012	32889091	0	4	55,83,160,471	0,1820,2126,18608
chr1	32870014	32872710	ENST00000473383	0	-	32870014	32872710	0	3	53,83,572	0,1818,2124
chr1	32872545	32888723	ENST00000466361	0	-	32872545	32888723	0	2	435,103	0,16075
chr1	32889401	32907290	ENST00000524393	0	+	32889401	32907290	0	5	109,148,79,116,131	0,700,17106,17525,17758
chr1	33013426	33020291	ENST00000469100	0	-	33013426	33020291	0	4	853,142,194,1056	0,4143,4846,5809
chr1	33013431	33018899	ENST00000490826	0	-	33013431	33018899	0	2	848,1330	0,4138
chr1	33013868	33021943	ENST00000487404	0	-	33013868	33021943	0	5	411,142,194,98,1352	0,3701,4404,5367,6723
chr1	33014178	33024922	ENST00000478828	0	-	33014178	33024922	0	6	101,142,194,98,136,373	0,3391,4094,5057,6413,10371
chr1	33024557	33055505	ENST00000481895	0	-	33024557	33055505	0	9	78,136,93,47,81,130,176,147,130	0,570,4792,11222,11393,20112,24221,24541,30818
chr1	33025127	33036402	ENST00000466052	0	-	33025127	33036402	0	4	136,93,47,452	0,4222,10652,10823
chr1	33028840	33044768	ENST00000470377	0	-	33028840	33044768	0	3	602,81,99	0,7110,15829
chr1	33048918	33049835	ENST00000472692	0	-	33048918	33049835	0	2	36,737	0,180
chr1	33055843	33057023	ENST00000477248	0	+	33055843	33057023	0	2	34,311	0,869
chr1	33055925	33057020	ENST00000474103	0	+	33055925	33057020	0	2	109,308	0,787
chr1	33084989	33094144	ENST00000525203	0	+	33084989	33094144	0	4	74,51,88,33	0,870,6277,9122
chr1	33085502	33094146	ENST00000524535	0	+	33085502	33094146	0	3	408,88,35	0,5764,8609
chr1	33090936	33094362	ENST00000527692	0	+	33090936	33094362	0	3	212,88,251	0,330,3175
chr1	33100455	33101204	ENST00000483143	0	-	33100455	33101204	0	2	72,236	0,513
chr1	33100455	33102905	ENST00000481487	0	-	33100455	33102905	0	2	1509,54	0,2396
chr1	33101743	33102907	ENST00000497068	0	-	33101743	33102907	0	2	351,56	0,1108
chr1	33102636	33110668	ENST00000496770	0	-	33102636	33110668	0	5	349,90,199,112,87	0,3304,3741,4433,7945
chr1	33109061	33110670	ENST00000465346	0	-	33109061	33110670	0	2	103,89	0,1520
chr1	33124181	33132251	ENST00000470166	0	+	33124181	33132251	0	3	126,106,299	0,7530,7771
chr1	33124269	33131817	ENST00000480118	0	+	33124269	33131817	0	3	38,399,106	0,2796,7442
chr1	33124649	33132331	ENST00000459874	0	+	33124649	33132331	0	3	54,106,379	0,7062,7303
chr1	33131711	33136629	ENST00000470896	0	+	33131711	33136629	0	2	106,397	0,4521
chr1	33132781	33133775	ENST00000482771	0	-	33132781	33133775	0	2	286,283	0,711
chr1	33132928	33139540	ENST00000474144	0	-	33132928	33139540	0	6	139,135,90,60,194,130	0,564,814,1169,3385,6482
chr1	33133033	33139626	ENST00000475208	0	-	33133033	33139626	0	5	34,135,189,194,216	0,459,709,3280,6377
chr1	33133492	33135944	ENST00000463914	0	-	33133492	33135944	0	5	135,189,60,188,34	0,250,605,793,2418
chr1	33133868	33136507	ENST00000465967	0	-	33133868	33136507	0	3	63,18,119	0,229,2520
chr1	33225262	33270657	ENST00000427524	0	+	33225262	33270657	0	2	245,1435	0,43960
chr1	33248706	33250545	ENST00000482191	0	-	33248706	33250545	0	2	315,284	0,1555
chr1	33248818	33251475	ENST00000491241	0	-	33248818	33251475	0	4	203,263,49,81	0,817,1443,2576
chr1	33248942	33275074	ENST00000467905	0	-	33248942	33275074	0	8	79,49,196,73,95,111,126,151	0,1319,2452,3767,10612,10838,13687,25981
chr1	33251231	33275065	ENST00000480134	0	-	33251231	33275065	0	5	359,73,111,126,142	0,1478,8549,11398,23692
chr1	33252552	33259878	ENST00000469238	0	-	33252552	33259878	0	3	230,95,98	0,7002,7228
chr1	33252670	33259891	ENST00000466029	0	-	33252670	33259891	0	2	112,111	0,7110
chr1	33257870	33275032	ENST00000487289	0	-	33257870	33275032	0	5	479,95,111,126,109	0,1684,1910,4759,17053
chr1	33319291	33331588	ENST00000478635	0	+	33319291	33331588	0	5	191,118,177,173,119	0,287,1074,10946,12178
chr1	33319335	33358717	ENST00000481886	0	+	33319335	33358717	0	9	361,174,173,135,166,163,113,215,486	0,2806,10902,12134,13400,15559,16919,36754,38896
chr1	33319337	33358714	ENST00000475935	0	+	33319337	33358714	0	10	145,118,965,174,173,135,166,163,113,2625	0,241,1028,2804,10900,12132,13398,15557,16917,36752
chr1	33319342	33358718	ENST00000471119	0	+	33319342	33358718	0	8	354,173,135,166,163,113,215,487	0,10895,12127,13393,15552,16912,36747,38889
chr1	33319342	33330409	ENST00000462920	0	+	33319342	33330409	0	4	354,177,174,172	0,1023,2799,10895
chr1	33319348	33322315	ENST00000495135	0	+	33319348	33322315	0	3	134,121,174	0,227,2793
chr1	33319350	33335049	ENST00000477570	0	+	33319350	33335049	0	6	132,118,173,135,166,155	0,228,10887,12119,13385,15544
chr1	33319351	33332901	ENST00000483027	0	+	33319351	33332901	0	5	131,121,173,135,166	0,224,10886,12118,13384
chr1	33319352	33331604	ENST00000492420	0	+	33319352	33331604	0	6	344,177,125,174,173,135	0,1013,1853,2789,10885,12117
chr1	33319356	33330398	ENST00000497710	0	+	33319356	33330398	0	6	126,121,177,80,174,161	0,219,1009,1894,2785,10881
chr1	33319363	33335049	ENST00000473089	0	+	33319363	33335049	0	5	119,121,135,166,155	0,212,12106,13372,15531
chr1	33319846	33358718	ENST00000484656	0	+	33319846	33358718	0	7	2469,173,135,166,163,113,2629	0,10391,11623,12889,15048,16408,36243
chr1	33321093	33358709	ENST00000478204	0	+	33321093	33358709	0	8	1222,173,172,166,163,113,215,478	0,9144,10339,11642,13801,15161,34996,37138
chr1	33331429	33332901	ENST00000497280	0	+	33331429	33332901	0	2	175,166	0,1306
chr1	33332831	33335144	ENST00000492521	0	+	33332831	33335144	0	2	70,250	0,2063
chr1	33397879	33420241	ENST00000485148	0	-	33397879	33420241	0	4	253,96,397,60	0,5779,21333,22302
chr1	33419442	33420247	ENST00000486583	0	-	33419442	33420247	0	2	240,66	0,739
chr1	33494732	33518602	ENST00000483388	0	+	33494732	33518602	0	4	110,64,247,291	0,19555,19803,23579
chr1	33494806	33538360	ENST00000490959	0	+	33494806	33538360	0	4	36,126,39,285	0,13868,18595,43269
chr1	33518537	33520161	ENST00000477934	0	+	33518537	33520161	0	2	108,387	0,1237
chr1	33552882	33564231	ENST00000457957	0	+	33552882	33564231	0	2	129,423	0,10926
chr1	33561813	33587999	ENST00000485928	0	-	33561813	33587999	0	8	1394,167,277,142,115,130,108,215	0,2169,5244,6445,7722,8649,10559,25971
chr1	33562876	33588072	ENST00000467894	0	-	33562876	33588072	0	8	331,277,142,115,75,130,108,288	0,4181,5382,6659,6936,7586,9496,24908
chr1	33568258	33587838	ENST00000486897	0	-	33568258	33587838	0	5	142,115,130,106,54	0,1277,2204,4114,19526
chr1	33568258	33587960	ENST00000493483	0	-	33568258	33587960	0	6	142,115,130,89,108,176	0,1277,2204,3773,4114,19526
chr1	33569551	33573444	ENST00000473158	0	-	33569551	33573444	0	4	99,130,203,91	0,911,2726,3802
chr1	33591400	33593091	ENST00000459964	0	-	33591400	33593091	0	3	227,166,66	0,1188,1625
chr1	33606757	33630953	ENST00000468406	0	-	33606757	33630953	0	6	53,165,78,159,228,84	0,1851,2447,3719,6796,24112
chr1	33610513	33669240	ENST00000484692	0	-	33610513	33669240	0	3	122,228,77	0,3040,58650
chr1	33588539	33601433	ENST00000432703	0	+	33588539	33601433	0	3	96,214,180	0,8509,12714
chr1	33710847	33727432	ENST00000480917	0	+	33710847	33727432	0	4	32,527,187,131	0,6519,15804,16454
chr1	33797539	33810777	ENST00000465819	0	-	33797539	33810777	0	5	121,174,174,195,85	0,8240,10021,12179,13153
chr1	33836875	33840664	ENST00000489419	0	-	33836875	33840664	0	2	2322,109	0,3680
chr1	34030684	34057996	ENST00000471438	0	-	34030684	34057996	0	4	30,122,112,96	0,18246,22799,27216
chr1	34100368	34101651	ENST00000458277	0	+	34100368	34101651	0	3	31,205,201	0,684,1082
chr1	34102264	34102979	ENST00000425537	0	+	34102264	34102979	0	2	101,529	0,186
chr1	34098662	34102979	ENST00000323936	0	+	34098662	34102979	0	2	416,1927	0,2390
chr1	34107140	34123646	ENST00000425631	0	+	34107140	34123646	0	8	97,135,137,127,181,72,245,373	0,250,1919,6513,9217,13210,15617,16133
chr1	34108384	34111955	ENST00000434181	0	+	34108384	34111955	0	3	298,137,220	0,675,3351
chr1	34108413	34111896	ENST00000432447	0	+	34108413	34111896	0	3	199,137,164	0,646,3319
chr1	34108413	34111999	ENST00000414868	0	+	34108413	34111999	0	3	199,137,210	0,646,3376
chr1	34108738	34111835	ENST00000438719	0	+	34108738	34111835	0	2	458,100	0,2997
chr1	34113653	34123611	ENST00000431046	0	+	34113653	34123611	0	3	127,181,338	0,2704,9620
chr1	35088881	35089743	ENST00000429293	0	+	35088881	35089743	0	2	456,264	0,598
chr1	35091977	35098004	ENST00000296204	0	-	35091977	35098004	0	2	2193,140	0,5887
chr1	35143352	35163682	ENST00000495979	0	-	35143352	35163682	0	3	270,83,121	0,2190,20209
chr1	35212543	35223501	ENST00000417456	0	-	35212543	35223501	0	2	3047,116	0,10842
chr1	35224352	35269899	ENST00000493328	0	-	35224352	35269899	0	15	4147,154,38,141,148,173,151,279,116,151,192,175,85,210,81	0,6069,17803,18967,20786,22587,24282,24593,25725,26266,28532,28823,34218,44382,45466
chr1	35242052	35246980	ENST00000466345	0	-	35242052	35246980	0	4	141,141,148,41	0,1267,3086,4887
chr1	35248734	35250644	ENST00000472971	0	-	35248734	35250644	0	3	490,116,26	0,1343,1884
chr1	35255437	35270035	ENST00000460607	0	-	35255437	35270035	0	3	2353,85,33	0,3133,14565
chr1	35268336	35270123	ENST00000471566	0	-	35268336	35270123	0	2	565,121	0,1666
chr1	35317569	35335782	ENST00000466390	0	+	35317569	35335782	0	4	61,96,73,278	0,14532,16437,17935
chr1	35317573	35352824	ENST00000488455	0	+	35317573	35352824	0	11	57,122,170,73,250,175,213,154,137,44,1660	0,13934,14528,16433,17931,24909,25171,30908,32390,32701,33591
chr1	35317578	35350095	ENST00000475654	0	+	35317578	35350095	0	5	52,73,250,154,136	0,16428,17926,30903,32381
chr1	35331426	35335666	ENST00000476269	0	+	35331426	35335666	0	4	203,170,73,162	0,675,2580,4078
chr1	35342430	35349965	ENST00000463393	0	+	35342430	35349965	0	4	227,213,154,6	0,314,6051,7529
chr1	35599904	35609041	ENST00000482131	0	+	35599904	35609041	0	3	73,85,482	0,8312,8655
chr1	35630867	35635650	ENST00000470175	0	+	35630867	35635650	0	5	5,145,119,72,86	0,915,3872,4372,4697
chr1	35643031	35646240	ENST00000492456	0	+	35643031	35646240	0	3	351,96,45	0,529,3164
chr1	35597009	35604265	ENST00000432683	0	-	35597009	35604265	0	2	347,112	0,7144
chr1	35673491	35682418	ENST00000461312	0	-	35673491	35682418	0	5	294,92,91,123,70	0,5743,6942,7602,8857
chr1	35676729	35709094	ENST00000485551	0	-	35676729	35709094	0	15	2597,91,123,143,160,139,152,149,133,124,229,133,93,88,44	0,3704,4364,5619,9631,11325,11816,13086,15015,15820,17471,21763,24079,28066,32321
chr1	35681449	35688194	ENST00000473844	0	-	35681449	35688194	0	4	74,139,160,140	0,903,4911,6605
chr1	35688552	35692475	ENST00000492544	0	-	35688552	35692475	0	4	145,149,133,51	0,1263,3192,3872
chr1	35713056	35795800	ENST00000492888	0	-	35713056	35795800	0	4	38,247,524,63	0,4097,31743,82681
chr1	35771283	35795791	ENST00000476329	0	-	35771283	35795791	0	3	346,170,54	0,21254,24454
chr1	35794658	35795576	ENST00000473465	0	-	35794658	35795576	0	2	287,182	0,736
chr1	35796018	35799031	ENST00000459931	0	+	35796018	35799031	0	4	53,329,141,518	0,325,1276,2495
chr1	35808000	35811935	ENST00000425881	0	-	35808000	35811935	0	2	107,176	0,3759
chr1	35808002	35815917	ENST00000444348	0	-	35808002	35815917	0	3	105,339,408	0,4545,7507
chr1	35830563	35831843	ENST00000452217	0	+	35830563	35831843	0	2	81,355	0,925
chr1	35954347	35955099	ENST00000503824	0	-	35954347	35955099	0	2	167,411	0,341
chr1	35954385	35957082	ENST00000453178	0	-	35954385	35957082	0	3	129,175,188	0,303,2509
chr1	35974468	35976031	ENST00000466308	0	-	35974468	35976031	0	4	326,162,83,146	0,633,1058,1417
chr1	35977576	35981764	ENST00000373226	0	+	35977576	35981764	0	2	125,414	0,3774
chr1	36079860	36089383	ENST00000488778	0	+	36079860	36089383	0	3	78,102,342	0,8484,9181
chr1	36091675	36092946	ENST00000496257	0	+	36091675	36092946	0	2	215,82	0,1189
chr1	36205141	36211780	ENST00000491443	0	+	36205141	36211780	0	3	122,209,218	0,5070,6421
chr1	36242205	36251705	ENST00000466576	0	+	36242205	36251705	0	2	74,93	0,9407
chr1	36247568	36251818	ENST00000479395	0	+	36247568	36251818	0	2	179,206	0,4044
chr1	36281451	36293450	ENST00000471099	0	+	36281451	36293450	0	2	285,317	0,11682
chr1	36327097	36331366	ENST00000468594	0	+	36327097	36331366	0	5	206,208,185,104,82	0,2708,3000,3512,4187
chr1	36374768	36379186	ENST00000462715	0	-	36374768	36379186	0	3	1398,100,930	0,3139,3488
chr1	36375449	36387684	ENST00000469757	0	-	36375449	36387684	0	2	61,160	0,12075
chr1	36377586	36387475	ENST00000497251	0	-	36377586	36387475	0	3	421,98,196	0,670,9693
chr1	36410656	36415022	ENST00000474796	0	+	36410656	36415022	0	5	159,115,111,383,138	0,895,2429,3730,4228
chr1	36414993	36417210	ENST00000487131	0	+	36414993	36417210	0	5	37,329,126,139,102	0,1067,1665,1879,2115
chr1	36527905	36532357	ENST00000466743	0	+	36527905	36532357	0	5	47,173,112,85,120	0,1656,2880,4133,4332
chr1	36545315	36547780	ENST00000496636	0	+	36545315	36547780	0	4	158,56,87,82	0,642,1261,2383
chr1	36557443	36558939	ENST00000508854	0	+	36557443	36558939	0	2	57,1077	0,419
chr1	36558227	36562153	ENST00000474766	0	+	36558227	36562153	0	5	759,64,723,301,196	0,875,1016,2324,3730
chr1	36560468	36561803	ENST00000490466	0	-	36560468	36561803	0	3	445,97,157	0,690,1178
chr1	36593392	36604260	ENST00000460417	0	-	36593392	36604260	0	5	229,144,86,120,102	0,3034,3532,6016,10766
chr1	36593440	36600844	ENST00000473733	0	-	36593440	36600844	0	5	181,144,86,120,98	0,2986,3484,5968,7306
chr1	36593476	36624067	ENST00000482458	0	-	36593476	36624067	0	6	145,144,101,120,233,157	0,2950,3448,5932,12563,30434
chr1	36606041	36624064	ENST00000460017	0	-	36606041	36624064	0	3	231,126,154	0,4795,17869
chr1	36629425	36636075	ENST00000476041	0	-	36629425	36636075	0	4	367,130,388,121	0,1120,2528,6529
chr1	36632201	36636066	ENST00000489912	0	-	36632201	36636066	0	2	140,261	0,3604
chr1	36656093	36661659	ENST00000495222	0	-	36656093	36661659	0	4	350,70,129,109	0,4244,4862,5457
chr1	36656098	36657481	ENST00000471369	0	-	36656098	36657481	0	2	345,303	0,1080
chr1	36658520	36661005	ENST00000475160	0	-	36658520	36661005	0	3	283,70,50	0,1817,2435
chr1	36693959	36697891	ENST00000488606	0	-	36693959	36697891	0	3	154,192,1781	0,415,2151
chr1	36693960	36694754	ENST00000477040	0	-	36693960	36694754	0	2	153,380	0,414
chr1	36693961	36702533	ENST00000462067	0	-	36693961	36702533	0	4	152,192,1204,64	0,413,2149,8508
chr1	36704305	36710575	ENST00000487540	0	-	36704305	36710575	0	10	710,82,94,169,147,102,189,214,74,150	0,1112,1440,1704,1957,3038,3534,5315,5948,6120
chr1	36715170	36721087	ENST00000526980	0	-	36715170	36721087	0	4	695,84,60,89	0,2450,4495,5828
chr1	37087861	37097324	ENST00000462621	0	-	37087861	37097324	0	4	307,114,108,29	0,637,3941,9434
chr1	37088135	37091875	ENST00000479620	0	-	37088135	37091875	0	2	477,73	0,3667
chr1	37712769	37722563	ENST00000492829	0	+	37712769	37722563	0	5	48,198,279,235,1942	0,877,5569,7019,7852
chr1	37718186	37719950	ENST00000472312	0	+	37718186	37719950	0	2	431,162	0,1602
chr1	37719877	37720790	ENST00000471012	0	+	37719877	37720790	0	2	146,249	0,664
chr1	37731522	37752944	ENST00000475828	0	-	37731522	37752944	0	8	773,34,58,193,46,88,116,100	0,2550,3212,8469,15943,16120,20088,21322
chr1	37731585	37752920	ENST00000487788	0	-	37731585	37752920	0	9	710,34,58,30,193,46,88,116,76	0,2487,3149,3309,8406,15880,16057,20025,21259
chr1	37732121	37752855	ENST00000487792	0	-	37732121	37752855	0	8	174,34,30,193,46,88,116,151	0,1951,2773,7870,15344,15521,19489,20583
chr1	37739602	37751708	ENST00000485039	0	-	37739602	37751708	0	4	582,46,88,98	0,7863,8040,12008
chr1	37778687	37792436	ENST00000468040	0	-	37778687	37792436	0	4	256,167,103,57	0,8321,12145,13692
chr1	37790674	37792478	ENST00000493916	0	-	37790674	37792478	0	2	261,285	0,1519
chr1	37795137	37800433	ENST00000467181	0	+	37795137	37800433	0	5	126,27,116,179,165	0,653,2431,4607,5131
chr1	37795140	37796379	ENST00000490312	0	+	37795140	37796379	0	2	123,589	0,650
chr1	37795185	37800376	ENST00000466723	0	+	37795185	37800376	0	4	78,146,179,108	0,605,4559,5083
chr1	37798725	37805044	ENST00000497858	0	+	37798725	37805044	0	2	1708,1831	0,4488
chr1	37799588	37803334	ENST00000467277	0	+	37799588	37803334	0	3	335,165,121	0,680,3625
chr1	37805003	37806303	ENST00000490029	0	-	37805003	37806303	0	2	192,443	0,857
chr1	37805004	37809081	ENST00000462812	0	-	37805004	37809081	0	4	191,92,83,2043	0,856,1458,2034
chr1	37805008	37806605	ENST00000479255	0	-	37805008	37806605	0	3	187,92,143	0,852,1454
chr1	37814357	37820997	ENST00000469191	0	-	37814357	37820997	0	3	387,114,32	0,6053,6608
chr1	37820412	37834115	ENST00000483577	0	-	37820412	37834115	0	7	112,159,67,185,140,78,49	0,553,1642,5086,8481,10487,13654
chr1	37820463	37821534	ENST00000489146	0	-	37820463	37821534	0	2	61,569	0,502
chr1	37828966	37832280	ENST00000463351	0	-	37828966	37832280	0	3	67,95,331	0,1933,2983
chr1	37831672	37834123	ENST00000488496	0	-	37831672	37834123	0	2	362,177	0,2274
chr1	37919828	37930475	ENST00000494120	0	-	37919828	37930475	0	7	1591,158,180,226,105,123,187	0,1749,4703,8088,8764,9889,10460
chr1	37920994	37927948	ENST00000464178	0	-	37920994	37927948	0	4	425,123,180,84	0,583,3537,6870
chr1	37921369	37928763	ENST00000464085	0	-	37921369	37928763	0	5	50,119,180,281,289	0,208,3162,6495,7105
chr1	37921577	37930482	ENST00000491981	0	-	37921577	37930482	0	4	119,180,278,35	0,2954,6287,8870
chr1	37924531	37928779	ENST00000461359	0	-	37924531	37928779	0	3	180,278,305	0,3333,3943
chr1	37924560	37930464	ENST00000477060	0	-	37924560	37930464	0	3	151,281,176	0,3304,5728
chr1	37924645	37928768	ENST00000486637	0	-	37924645	37928768	0	3	66,278,508	0,3219,3615
chr1	37927791	37928772	ENST00000491797	0	-	37927791	37928772	0	2	351,298	0,683
chr1	37927896	37930501	ENST00000488137	0	-	37927896	37930501	0	3	249,223,213	0,578,2392
chr1	37927904	37928741	ENST00000472584	0	-	37927904	37928741	0	2	241,481	0,356
chr1	37953112	37994950	ENST00000446149	0	-	37953112	37994950	0	15	37,143,109,156,194,150,204,62,186,126,62,109,172,134,156	0,1001,3524,3807,4560,5055,5497,5929,6806,8187,8457,12248,16557,20403,41682
chr1	38037978	38039138	ENST00000433474	0	-	38037978	38039138	0	2	450,250	0,910
chr1	38045918	38046991	ENST00000419397	0	+	38045918	38046991	0	2	21,202	0,871
chr1	38046590	38047615	ENST00000525096	0	+	38046590	38047615	0	2	50,237	0,788
chr1	38095607	38096798	ENST00000468190	0	-	38095607	38096798	0	2	361,52	0,1139
chr1	38098955	38099839	ENST00000419993	0	+	38098955	38099839	0	2	395,86	0,798
chr1	38100598	38103108	ENST00000487328	0	-	38100598	38103108	0	2	91,538	0,1972
chr1	38104717	38111287	ENST00000470364	0	-	38104717	38111287	0	5	85,114,90,51,99	0,2042,3466,4211,6471
chr1	38106759	38111646	ENST00000474758	0	-	38106759	38111646	0	2	114,458	0,4429
chr1	38123767	38126603	ENST00000467066	0	-	38123767	38126603	0	4	317,117,115,102	0,1379,1842,2734
chr1	38179021	38185310	ENST00000491406	0	-	38179021	38185310	0	7	36,182,30,98,95,77,62	0,1320,2877,3033,4993,5495,6227
chr1	38196321	38198952	ENST00000487062	0	-	38196321	38198952	0	2	201,574	0,2057
chr1	38207645	38217458	ENST00000460925	0	-	38207645	38217458	0	4	78,165,70,480	0,184,7497,9333
chr1	38216981	38227909	ENST00000489537	0	-	38216981	38227909	0	10	105,68,69,139,83,92,73,106,53,103	0,265,742,1863,3006,5446,5984,8850,9061,10825
chr1	38217248	38228334	ENST00000461869	0	-	38217248	38228334	0	8	66,69,139,83,92,73,48,206	0,475,1596,2739,5179,5717,10558,10880
chr1	38217649	38228254	ENST00000470585	0	-	38217649	38228254	0	7	143,139,83,92,73,48,126	0,1195,2338,4778,5316,10157,10479
chr1	38217723	38219048	ENST00000488934	0	-	38217723	38219048	0	2	69,204	0,1121
chr1	38222376	38228232	ENST00000462258	0	-	38222376	38228232	0	6	143,73,106,53,48,104	0,589,3455,3666,5430,5752
chr1	38235028	38243761	ENST00000485803	0	-	38235028	38243761	0	5	790,187,170,175,146	0,914,1193,2204,8587
chr1	38235444	38243761	ENST00000475084	0	-	38235444	38243761	0	4	374,187,175,146	0,498,1788,8171
chr1	38235603	38243865	ENST00000477194	0	-	38235603	38243865	0	6	215,187,170,175,176,168	0,339,618,1629,1912,8094
chr1	38236976	38237691	ENST00000483132	0	-	38236976	38237691	0	2	431,176	0,539
chr1	38247516	38257368	ENST00000483182	0	+	38247516	38257368	0	6	91,152,62,103,114,51	0,3456,7101,8410,9206,9801
chr1	38250992	38255235	ENST00000486563	0	+	38250992	38255235	0	2	132,618	0,3625
chr1	38254841	38262060	ENST00000488453	0	+	38254841	38262060	0	6	1188,114,94,131,111,257	0,1881,2476,2670,6116,6962
chr1	39077607	39086333	ENST00000474456	0	-	39077607	39086333	0	2	356,2136	0,6590
chr1	39084197	39095101	ENST00000493015	0	-	39084197	39095101	0	5	149,143,115,200,138	0,5676,6435,9769,10766
chr1	39089770	39090954	ENST00000496778	0	-	39089770	39090954	0	2	246,322	0,862
chr1	39098258	39157655	ENST00000433671	0	+	39098258	39157655	0	4	240,78,90,223	0,15941,53539,59174
chr1	39098341	39114483	ENST00000456813	0	+	39098341	39114483	0	2	157,284	0,15858
chr1	39111700	39114485	ENST00000443161	0	+	39111700	39114485	0	2	138,286	0,2499
chr1	39102494	39111627	ENST00000494695	0	-	39102494	39111627	0	4	479,120,73,78	0,2644,8782,9055
chr1	39102594	39111537	ENST00000495043	0	-	39102594	39111537	0	4	379,130,49,261	0,2544,3226,8682
chr1	39102759	39119856	ENST00000489803	0	-	39102759	39119856	0	6	214,130,49,73,2599,166	0,2379,3061,8517,9094,16931
chr1	39102761	39119876	ENST00000489575	0	-	39102761	39119876	0	7	212,130,49,73,315,1416,186	0,2377,3059,8515,9092,10275,16929
chr1	39102844	39110864	ENST00000465771	0	-	39102844	39110864	0	4	129,130,49,33	0,2294,2976,7987
chr1	39105222	39112754	ENST00000462027	0	-	39105222	39112754	0	5	46,49,73,315,344	0,598,6054,6631,7188
chr1	39453520	39498799	ENST00000480624	0	+	39453520	39498799	0	6	168,62,90,78,93,151	0,15920,34752,39036,42674,45128
chr1	39453523	39492699	ENST00000469366	0	+	39453523	39492699	0	4	165,62,90,143	0,15917,34749,39033
chr1	39538572	39611732	ENST00000476350	0	+	39538572	39611732	0	26	49,155,127,184,170,179,139,194,163,84,108,99,153,89,136,150,234,225,519,177,124,209,318,167,157,995	0,2610,9256,9931,10517,15199,16077,16900,18139,19350,22294,22596,23879,24332,26904,49164,50471,52693,57061,58383,58827,60479,61046,67834,69716,72165
chr1	39566627	39569503	ENST00000528611	0	+	39566627	39569503	0	2	338,42	0,2834
chr1	39672743	39674266	ENST00000473843	0	+	39672743	39674266	0	2	148,450	0,1073
chr1	39673884	39680548	ENST00000469490	0	+	39673884	39680548	0	7	136,9,227,123,102,102,143	0,856,3648,5377,5598,6326,6521
chr1	39690791	39692008	ENST00000487656	0	+	39690791	39692008	0	2	280,43	0,1174
chr1	39694964	39703168	ENST00000497964	0	+	39694964	39703168	0	4	2544,163,155,1298	0,3926,5177,6906
chr1	39700282	39718375	ENST00000462496	0	+	39700282	39718375	0	4	14,75,118,319	0,1588,6591,17774
chr1	39706008	39718139	ENST00000462103	0	+	39706008	39718139	0	3	426,118,83	0,865,12048
chr1	39706851	39724476	ENST00000496360	0	+	39706851	39724476	0	4	140,212,111,1617	0,11205,12327,16008
chr1	39706901	39725246	ENST00000497807	0	+	39706901	39725246	0	3	90,212,2387	0,11155,15958
chr1	39488096	39495908	ENST00000289890	0	-	39488096	39495908	0	3	365,78,115	0,4304,7697
chr1	39760538	39763135	ENST00000441741	0	-	39760538	39763135	0	4	226,136,90,41	0,1282,1527,2556
chr1	39760538	39763944	ENST00000331856	0	-	39760538	39763944	0	3	226,136,1879	0,1282,1527
chr1	39760538	39775541	ENST00000458207	0	-	39760538	39775541	0	5	226,136,90,149,92	0,1282,1527,6736,14911
chr1	39760538	39780019	ENST00000450157	0	-	39760538	39780019	0	4	226,222,110,41	0,2556,6775,19440
chr1	39760538	39780100	ENST00000431553	0	-	39760538	39780100	0	3	226,149,122	0,6736,19440
chr1	39760538	39784020	ENST00000417869	0	-	39760538	39784020	0	4	226,110,122,29	0,6775,19440,23453
chr1	39760538	39784446	ENST00000440190	0	-	39760538	39784446	0	2	226,455	0,23453
chr1	39807120	39809454	ENST00000529216	0	-	39807120	39809454	0	3	78,140,99	0,1001,2235
chr1	39803418	39811462	ENST00000415255	0	+	39803418	39811462	0	4	60,144,224,123	0,5320,7295,7921
chr1	39871674	39872162	ENST00000424418	0	+	39871674	39872162	0	2	89,215	0,273
chr1	39977248	39983757	ENST00000480169	0	+	39977248	39983757	0	7	304,99,44,137,82,101,124	0,1175,2376,2905,4226,4834,6385
chr1	39999457	40002173	ENST00000467741	0	+	39999457	40002173	0	4	175,90,135,226	0,1119,1318,2490
chr1	40079309	40121763	ENST00000462797	0	-	40079309	40121763	0	10	863,118,78,113,112,143,146,97,143,187	0,3050,6169,6497,6935,9068,11680,12919,16224,42267
chr1	40079866	40121770	ENST00000495175	0	-	40079866	40121770	0	8	306,118,110,78,113,112,143,194	0,2493,2923,5612,5940,6378,8511,41710
chr1	40079903	40121739	ENST00000491865	0	-	40079903	40121739	0	5	269,118,110,78,163	0,2456,2886,5575,41673
chr1	40080091	40086356	ENST00000465417	0	-	40080091	40086356	0	5	81,118,110,78,112	0,2268,2698,5387,6153
chr1	40082369	40121740	ENST00000492612	0	-	40082369	40121740	0	9	108,110,78,113,112,143,97,143,164	0,420,3109,3437,3875,6008,9859,13164,39207
chr1	40082796	40121734	ENST00000486825	0	-	40082796	40121734	0	9	103,78,113,112,139,97,143,71,158	0,2682,3010,3448,5585,9432,12737,31524,38780
chr1	40085302	40086016	ENST00000467774	0	-	40085302	40086016	0	2	254,210	0,504
chr1	40085478	40121755	ENST00000489945	0	-	40085478	40121755	0	7	78,113,112,139,97,143,179	0,328,766,2903,6750,10055,36098
chr1	40085845	40095658	ENST00000469476	0	-	40085845	40095658	0	6	161,112,139,146,97,125	0,399,2536,5144,6383,9688
chr1	40090816	40095645	ENST00000462243	0	-	40090816	40095645	0	3	319,97,112	0,1412,4717
chr1	40136003	40137357	ENST00000418255	0	+	40136003	40137357	0	2	322,463	0,891
chr1	40193416	40208225	ENST00000483824	0	+	40193416	40208225	0	12	228,135,125,124,79,158,91,122,84,144,177,462	0,1929,3543,10053,10313,10699,11443,11653,11928,13176,13411,14347
chr1	40196079	40205428	ENST00000469745	0	+	40196079	40205428	0	8	140,125,124,79,158,91,122,84	0,880,7390,7650,8036,8780,8990,9265
chr1	40202469	40208225	ENST00000480630	0	+	40202469	40208225	0	9	1124,79,158,91,84,113,144,177,462	0,1260,1646,2390,3417,3593,4123,4358,5294
chr1	40204920	40206951	ENST00000491515	0	+	40204920	40206951	0	6	30,122,84,289,144,124	0,149,424,966,1672,1907
chr1	40205741	40206932	ENST00000459917	0	+	40205741	40206932	0	3	434,144,105	0,851,1086
chr1	40205877	40206873	ENST00000481612	0	+	40205877	40206873	0	2	859,46	0,950
chr1	40305528	40309840	ENST00000479759	0	+	40305528	40309840	0	7	42,178,185,124,83,144,132	0,270,2420,2889,3160,3566,4180
chr1	40307824	40309904	ENST00000461993	0	+	40307824	40309904	0	5	309,124,83,144,196	0,593,864,1270,1884
chr1	40308728	40309942	ENST00000494114	0	+	40308728	40309942	0	2	510,234	0,980
chr1	40312074	40317094	ENST00000372775	0	-	40312074	40317094	0	4	368,72,99,24	0,3026,4744,4996
chr1	40429056	40440776	ENST00000487606	0	+	40429056	40440776	0	4	56,133,89,106	0,4834,11130,11614
chr1	40484205	40489942	ENST00000468258	0	+	40484205	40489942	0	3	36,114,401	0,1388,5336
chr1	40496494	40501164	ENST00000479131	0	+	40496494	40501164	0	4	159,183,147,72	0,1114,2603,4598
chr1	40496497	40506095	ENST00000472583	0	+	40496497	40506095	0	4	156,183,147,51	0,1111,2600,9547
chr1	40520572	40521764	ENST00000435785	0	+	40520572	40521764	0	2	241,210	0,982
chr1	40540070	40543256	ENST00000466267	0	-	40540070	40543256	0	11	78,189,55,147,33,45,36,72,54,54,72	0,809,1319,1718,1995,2116,2252,2508,2664,2982,3114
chr1	40553498	40554294	ENST00000490132	0	-	40553498	40554294	0	3	226,75,191	0,350,605
chr1	40553651	40555532	ENST00000495948	0	-	40553651	40555532	0	2	272,151	0,1730
chr1	40652235	40653628	ENST00000487871	0	+	40652235	40653628	0	2	264,98	0,1295
chr1	40727404	40729415	ENST00000482712	0	+	40727404	40729415	0	3	69,96,377	0,383,1634
chr1	40731415	40746920	ENST00000450713	0	-	40731415	40746920	0	2	532,73	0,15432
chr1	40747343	40752882	ENST00000471429	0	+	40747343	40752882	0	2	265,109	0,5430
chr1	40752719	40753316	ENST00000453437	0	-	40752719	40753316	0	2	174,258	0,339
chr1	40754012	40755433	ENST00000437060	0	-	40754012	40755433	0	2	366,180	0,1241
chr1	40769911	40785024	ENST00000465152	0	+	40769911	40785024	0	4	135,127,96,204	0,8933,9962,14909
chr1	40769980	40786044	ENST00000493756	0	+	40769980	40786044	0	3	66,39,1224	0,1421,14840
chr1	40779572	40784967	ENST00000472043	0	+	40779572	40784967	0	2	397,147	0,5248
chr1	41004348	41005190	ENST00000483091	0	+	41004348	41005190	0	3	142,108,14	0,506,828
chr1	41057222	41078710	ENST00000506017	0	+	41057222	41078710	0	11	27,126,111,96,89,162,221,100,132,130,2141	0,383,911,1201,3350,5133,12120,14050,16003,18701,19347
chr1	41218366	41223247	ENST00000470271	0	+	41218366	41223247	0	3	454,179,168	0,3170,4713
chr1	41218843	41221704	ENST00000475060	0	+	41218843	41221704	0	2	645,168	0,2693
chr1	41220185	41230080	ENST00000479480	0	+	41220185	41230080	0	7	68,179,171,101,117,84,57	0,1351,2894,5445,6667,9238,9838
chr1	41226755	41239373	ENST00000480420	0	+	41226755	41239373	0	6	214,84,81,152,133,86	0,2668,3268,7420,8897,12532
chr1	41226806	41234261	ENST00000484267	0	+	41226806	41234261	0	4	163,84,36,86	0,2617,3217,7369
chr1	41234238	41242509	ENST00000463285	0	+	41234238	41242509	0	6	89,133,89,95,63,270	0,1414,5049,6180,7134,8001
chr1	41235383	41240495	ENST00000486889	0	+	41235383	41240495	0	3	402,89,77	0,3904,5035
chr1	41239071	41241435	ENST00000497210	0	+	41239071	41241435	0	3	305,95,63	0,1347,2301
chr1	41239797	41247848	ENST00000464283	0	+	41239797	41247848	0	8	46,95,63,44,97,56,97,145	0,621,1575,4512,5910,7120,7255,7906
chr1	41241414	41248513	ENST00000463423	0	+	41241414	41248513	0	6	21,44,56,97,145,94	0,2895,5503,5638,6289,7005
chr1	41244322	41250013	ENST00000498694	0	+	41244322	41250013	0	5	31,232,145,94,97	0,2595,3381,4097,5594
chr1	41265462	41275711	ENST00000472037	0	-	41265462	41275711	0	5	272,163,143,66,91	0,953,1380,6779,10158
chr1	41266842	41284095	ENST00000460215	0	-	41266842	41284095	0	3	143,180,124	0,8778,17129
chr1	41266900	41284928	ENST00000498793	0	-	41266900	41284928	0	4	85,66,180,252	0,5341,8720,17776
chr1	41275620	41287019	ENST00000489421	0	-	41275620	41287019	0	4	180,255,181,71	0,3949,9056,11328
chr1	41279680	41308890	ENST00000482530	0	-	41279680	41308890	0	4	144,192,201,37	0,4985,7268,29173
chr1	41424242	41480413	ENST00000488592	0	-	41424242	41480413	0	2	267,96	0,56075
chr1	41717384	41722931	ENST00000490783	0	-	41717384	41722931	0	5	376,99,123,66,136	0,1968,3339,4920,5411
chr1	41717711	41722343	ENST00000467046	0	-	41717711	41722343	0	5	49,123,169,52,39	0,3012,3456,4296,4593
chr1	41717711	41722343	ENST00000467872	0	-	41717711	41722343	0	5	49,99,123,52,39	0,1641,3012,4296,4593
chr1	41717711	41722343	ENST00000460255	0	-	41717711	41722343	0	5	49,175,99,123,39	0,1247,1641,3012,4593
chr1	41748487	41818158	ENST00000460604	0	-	41748487	41818158	0	5	1037,935,87,146,164	0,2586,8172,65314,69507
chr1	42085448	42274183	ENST00000489103	0	-	42085448	42274183	0	4	1255,219,112,119	0,1680,71222,188616
chr1	42085448	42156927	ENST00000491442	0	-	42085448	42156927	0	3	1255,219,257	0,1680,71222
chr1	42086205	42107888	ENST00000479350	0	-	42086205	42107888	0	5	498,219,71,68,84	0,923,16630,17600,21599
chr1	41773700	41774126	ENST00000440249	0	+	41773700	41774126	0	2	183,82	0,344
chr1	42573643	42576634	ENST00000436207	0	-	42573643	42576634	0	2	209,451	0,2540
chr1	42671117	42673780	ENST00000475426	0	-	42671117	42673780	0	2	429,249	0,2414
chr1	42674678	42694269	ENST00000461083	0	-	42674678	42694269	0	3	123,170,124	0,3435,19467
chr1	42694801	42698670	ENST00000472013	0	+	42694801	42698670	0	2	807,810	0,3059
chr1	42695058	42711643	ENST00000471420	0	+	42695058	42711643	0	3	273,104,264	0,446,16321
chr1	42695200	42720998	ENST00000466871	0	+	42695200	42720998	0	3	131,104,78	0,304,25720
chr1	42695551	42698274	ENST00000482168	0	+	42695551	42698274	0	2	274,414	0,2309
chr1	42697461	42698536	ENST00000469615	0	+	42697461	42698536	0	2	102,676	0,399
chr1	42819691	42828719	ENST00000471699	0	+	42819691	42828719	0	3	81,163,147	0,7887,8881
chr1	42921413	42935469	ENST00000467957	0	+	42921413	42935469	0	5	311,34,90,303,32	0,10334,13043,13486,14024
chr1	42984765	42986056	ENST00000462474	0	-	42984765	42986056	0	3	345,160,76	0,745,1215
chr1	42994472	42995468	ENST00000436098	0	+	42994472	42995468	0	2	365,100	0,896
chr1	43005539	43036714	ENST00000492801	0	+	43005539	43036714	0	6	343,87,132,674,231,359	0,6281,7455,7927,8697,30816
chr1	43005549	43032751	ENST00000464081	0	+	43005549	43032751	0	6	99,132,271,98,144,81	0,7445,7917,25513,26309,27121
chr1	43007935	43013684	ENST00000468913	0	+	43007935	43013684	0	4	150,87,132,218	0,3885,5059,5531
chr1	43011444	43013028	ENST00000494155	0	+	43011444	43013028	0	2	463,34	0,1550
chr1	43051667	43055510	ENST00000497437	0	-	43051667	43055510	0	3	495,150,63	0,3021,3780
chr1	43055381	43083241	ENST00000487556	0	+	43055381	43083241	0	10	130,116,117,29,33,21,21,27,27,2467	0,8499,17914,18608,20034,21777,22909,23028,23146,25393
chr1	43062693	43064048	ENST00000470938	0	+	43062693	43064048	0	2	317,168	0,1187
chr1	43072938	43084680	ENST00000414798	0	-	43072938	43084680	0	2	451,63	0,11679
chr1	43075189	43084620	ENST00000416809	0	-	43075189	43084620	0	3	247,265,110	0,738,9321
chr1	43080155	43084645	ENST00000444563	0	-	43080155	43084645	0	5	116,142,47,174,131	0,877,1506,2613,4359
chr1	43080155	43084645	ENST00000425076	0	-	43080155	43084645	0	5	116,142,47,100,131	0,877,1506,2613,4359
chr1	43165053	43169464	ENST00000475162	0	-	43165053	43169464	0	3	183,241,161	0,3830,4250
chr1	43189947	43197117	ENST00000460369	0	-	43189947	43197117	0	2	241,226	0,6944
chr1	43197306	43221616	ENST00000431759	0	+	43197306	43221616	0	4	529,146,215,234	0,11200,14925,24076
chr1	43197361	43214686	ENST00000416689	0	+	43197361	43214686	0	3	474,146,2455	0,11145,14870
chr1	43402603	43409379	ENST00000463906	0	-	43402603	43409379	0	6	148,163,94,76,90,366	0,297,2480,2814,4593,6410
chr1	43409075	43410809	ENST00000491223	0	-	43409075	43410809	0	5	62,173,84,89,272	0,661,1068,1235,1462
chr1	43409201	43410526	ENST00000472982	0	-	43409201	43410526	0	3	708,84,216	0,942,1109
chr1	43409698	43410540	ENST00000483082	0	-	43409698	43410540	0	2	529,230	0,612
chr1	43409867	43500176	ENST00000461557	0	-	43409867	43500176	0	7	42,84,89,149,144,77,77	0,276,443,670,1110,43707,90232
chr1	43419939	43500168	ENST00000466927	0	-	43419939	43500168	0	3	103,128,69	0,33584,80160
chr1	43432941	43488649	ENST00000474566	0	-	43432941	43488649	0	5	266,47,118,128,173	0,11662,16766,20582,55535
chr1	43508304	43509078	ENST00000442284	0	+	43508304	43509078	0	2	39,140	0,634
chr1	43520140	43523837	ENST00000330564	0	-	43520140	43523837	0	3	1225,117,136	0,1369,3561
chr1	43540707	43543601	ENST00000485125	0	+	43540707	43543601	0	2	64,493	0,2401
chr1	43545399	43547303	ENST00000480269	0	+	43545399	43547303	0	3	132,141,60	0,290,1844
chr1	43547304	43550859	ENST00000488437	0	+	43547304	43550859	0	5	85,145,159,138,124	0,341,2624,2947,3431
chr1	43551431	43552408	ENST00000471187	0	+	43551431	43552408	0	2	252,373	0,604
chr1	43551445	43553549	ENST00000461061	0	+	43551445	43553549	0	4	238,191,96,131	0,590,1195,1973
chr1	43551549	43559138	ENST00000473014	0	+	43551549	43559138	0	4	677,874,114,1422	0,3907,5943,6167
chr1	43556187	43557740	ENST00000492599	0	+	43556187	43557740	0	2	143,248	0,1305
chr1	43557720	43558681	ENST00000492874	0	+	43557720	43558681	0	2	67,550	0,411
chr1	43598024	43599122	ENST00000478882	0	+	43598024	43599122	0	4	331,197,95,132	0,426,732,966
chr1	43599315	43601324	ENST00000482046	0	+	43599315	43601324	0	3	188,118,116	0,1137,1893
chr1	43601985	43603526	ENST00000468865	0	-	43601985	43603526	0	6	410,134,33,57,81,83	0,596,887,1010,1200,1458
chr1	43602013	43606265	ENST00000464204	0	-	43602013	43606265	0	8	382,137,33,57,81,191,60,93	0,568,859,982,1172,1430,1808,4159
chr1	43602028	43606284	ENST00000470968	0	-	43602028	43606284	0	6	367,57,81,191,60,112	0,967,1157,1415,1793,4144
chr1	43602093	43606257	ENST00000487209	0	-	43602093	43606257	0	7	302,137,106,57,81,60,85	0,488,706,902,1092,1728,4079
chr1	43602132	43604845	ENST00000470769	0	-	43602132	43604845	0	8	263,137,106,57,81,191,60,320	0,449,667,863,1053,1311,1689,2393
chr1	43602251	43605362	ENST00000497569	0	-	43602251	43605362	0	8	144,137,106,57,81,191,60,54	0,330,548,744,934,1192,1570,3057
chr1	43602272	43605674	ENST00000482302	0	-	43602272	43605674	0	9	123,137,106,57,81,191,60,149,80	0,309,527,723,913,1171,1549,2253,3322
chr1	43602307	43605996	ENST00000497050	0	-	43602307	43605996	0	8	88,137,106,57,81,191,60,253	0,274,492,688,878,1136,1514,3436
chr1	43602604	43603472	ENST00000478481	0	-	43602604	43603472	0	4	114,106,57,287	0,195,391,581
chr1	43602799	43604587	ENST00000479439	0	-	43602799	43604587	0	6	106,57,170,191,60,62	0,196,386,644,1022,1726
chr1	43602801	43606261	ENST00000465321	0	-	43602801	43606261	0	7	104,57,81,191,60,144,89	0,194,384,642,1020,1724,3371
chr1	43602817	43605874	ENST00000479686	0	-	43602817	43605874	0	5	88,57,81,60,131	0,178,368,1004,2926
chr1	43602833	43606223	ENST00000496932	0	-	43602833	43606223	0	4	219,449,60,51	0,352,988,3339
chr1	43623370	43627413	ENST00000436713	0	+	43623370	43627413	0	4	29,96,156,450	0,171,2396,3593
chr1	43676280	43677896	ENST00000471177	0	+	43676280	43677896	0	5	171,119,165,85,34	0,676,906,1335,1582
chr1	43686033	43686902	ENST00000396885	0	-	43686033	43686902	0	2	157,542	0,327
chr1	43689410	43689998	ENST00000483618	0	-	43689410	43689998	0	2	392,93	0,495
chr1	43692184	43695253	ENST00000444386	0	+	43692184	43695253	0	2	127,418	0,2651
chr1	43763444	43791777	ENST00000496043	0	+	43763444	43791777	0	5	71,100,80,136,28	0,3470,13011,19844,28305
chr1	43766819	43791797	ENST00000481019	0	+	43766819	43791797	0	4	195,80,136,48	0,9636,16469,24930
chr1	43820737	43829376	ENST00000467464	0	+	43820737	43829376	0	4	142,12,270,147	0,602,6251,8492
chr1	43836331	43861924	ENST00000496447	0	+	43836331	43861924	0	21	840,118,579,98,254,94,219,155,116,98,124,176,120,155,286,179,127,126,155,136,1732	0,5342,5537,6829,7116,7455,8166,8740,11309,15544,19371,19662,20556,20974,21214,21606,22021,22380,22764,23023,23861
chr1	43843839	43845126	ENST00000463041	0	+	43843839	43845126	0	3	41,219,38	0,658,1249
chr1	43851397	43861121	ENST00000477970	0	+	43851397	43861121	0	11	576,124,176,120,155,286,179,485,155,136,929	0,4305,4596,5490,5908,6148,6540,6955,7698,7957,8795
chr1	43888793	43905279	ENST00000463151	0	+	43888793	43905279	0	8	139,177,176,115,194,50,104,68	0,2601,5055,9762,12358,15160,15916,16418
chr1	43891563	43905279	ENST00000485249	0	+	43891563	43905279	0	8	8,137,176,115,194,50,104,68	0,357,2285,6992,9588,12390,13146,13648
chr1	43904542	43905320	ENST00000472265	0	+	43904542	43905320	0	2	271,109	0,669
chr1	43928847	43930536	ENST00000481296	0	+	43928847	43930536	0	3	460,77,23	0,906,1666
chr1	43938022	43946396	ENST00000398804	0	-	43938022	43946396	0	5	299,73,84,105,31	0,2891,3799,4588,8343
chr1	43938180	43945599	ENST00000439057	0	-	43938180	43945599	0	5	141,73,84,105,283	0,2733,3641,4430,7136
chr1	43940354	43942727	ENST00000434346	0	-	43940354	43942727	0	3	632,84,117	0,1467,2256
chr1	43941652	43943004	ENST00000453015	0	-	43941652	43943004	0	2	253,394	0,958
chr1	43942571	43945588	ENST00000418149	0	-	43942571	43945588	0	2	144,272	0,2745
chr1	43945897	44010257	ENST00000484868	0	+	43945897	44010257	0	3	54,148,116	0,28593,64244
chr1	44030365	44158763	ENST00000461375	0	+	44030365	44158763	0	9	42,43,93,95,64,96,187,85,101	0,22784,46112,102276,106128,107061,107434,108642,128297
chr1	43947649	43965601	ENST00000437753	0	-	43947649	43965601	0	4	144,133,81,111	0,9602,11079,17841
chr1	44185813	44187804	ENST00000489061	0	+	44185813	44187804	0	2	130,174	0,1817
chr1	44185828	44195103	ENST00000489773	0	+	44185828	44195103	0	5	115,68,141,142,35	0,2516,8750,8990,9240
chr1	44191475	44195808	ENST00000492152	0	+	44191475	44195808	0	6	267,141,142,167,121,148	0,3103,3343,3593,3978,4185
chr1	44195367	44195808	ENST00000480902	0	+	44195367	44195808	0	2	207,148	0,293
chr1	44198509	44206228	ENST00000483886	0	+	44198509	44206228	0	5	79,138,22,149,384	0,625,915,7097,7335
chr1	44205418	44205922	ENST00000486876	0	+	44205418	44205922	0	2	337,78	0,426
chr1	44208258	44209272	ENST00000471934	0	+	44208258	44209272	0	3	323,222,48	0,596,966
chr1	44208287	44209448	ENST00000477294	0	+	44208287	44209448	0	3	242,113,284	0,567,877
chr1	44208287	44209983	ENST00000529729	0	+	44208287	44209983	0	4	294,113,255,338	0,567,937,1358
chr1	44213216	44215456	ENST00000472277	0	+	44213216	44215456	0	5	150,84,78,52,172	0,1132,1344,1815,2068
chr1	44217201	44219586	ENST00000498543	0	+	44217201	44219586	0	2	141,219	0,2166
chr1	44217495	44220182	ENST00000497866	0	+	44217495	44220182	0	3	380,365,235	0,1872,2452
chr1	44218276	44223658	ENST00000485678	0	+	44218276	44223658	0	5	29,365,236,191,122	0,1091,1671,4847,5260
chr1	44223123	44224465	ENST00000481924	0	+	44223123	44224465	0	3	191,123,690	0,413,652
chr1	44229617	44234783	ENST00000486064	0	+	44229617	44234783	0	8	135,158,235,117,1273,70,79,587	0,488,794,1164,2531,4242,4419,4579
chr1	44229871	44233417	ENST00000460543	0	+	44229871	44233417	0	6	134,158,235,117,78,51	0,234,540,910,2274,3495
chr1	44229906	44234787	ENST00000463846	0	+	44229906	44234787	0	6	99,158,75,55,256,587	0,199,2242,3460,3953,4294
chr1	44229924	44234787	ENST00000490563	0	+	44229924	44234787	0	8	81,541,117,125,55,70,79,591	0,181,857,2174,3442,3935,4112,4272
chr1	44230032	44234414	ENST00000490064	0	+	44230032	44234414	0	6	231,75,55,70,79,218	0,2116,3334,3827,4004,4164
chr1	44230042	44234538	ENST00000486504	0	+	44230042	44234538	0	6	236,78,55,70,79,342	0,2103,3324,3817,3994,4154
chr1	44230060	44234115	ENST00000485811	0	+	44230060	44234115	0	6	586,117,75,55,70,79	0,721,2088,3306,3799,3976
chr1	44230100	44234369	ENST00000466180	0	+	44230100	44234369	0	6	163,161,55,70,79,169	0,1962,3266,3759,3936,4100
chr1	44230480	44234373	ENST00000479055	0	+	44230480	44234373	0	7	49,284,75,55,70,79,177	0,134,1668,2886,3379,3556,3716
chr1	44233651	44234239	ENST00000472562	0	+	44233651	44234239	0	3	278,79,43	0,385,545
chr1	44246773	44269726	ENST00000492434	0	-	44246773	44269726	0	5	109,132,74,115,162	0,1450,2294,15733,22791
chr1	44252888	44255599	ENST00000533007	0	-	44252888	44255599	0	2	214,294	0,2417
chr1	44357128	44368975	ENST00000476802	0	+	44357128	44368975	0	4	119,208,163,205	0,10483,11164,11642
chr1	44451736	44453795	ENST00000475794	0	+	44451736	44453795	0	5	50,150,92,196,231	0,231,872,1225,1828
chr1	44451741	44456639	ENST00000471829	0	+	44451741	44456639	0	5	45,150,92,196,391	0,226,867,1220,4507
chr1	44451742	44456550	ENST00000487922	0	+	44451742	44456550	0	6	44,150,92,78,196,302	0,225,866,1055,1219,4506
chr1	44451761	44452983	ENST00000463950	0	+	44451761	44452983	0	3	25,150,375	0,206,847
chr1	44453091	44458940	ENST00000488433	0	+	44453091	44458940	0	7	3637,168,186,72,73,293,123	0,3755,4223,4573,4973,5184,5726
chr1	44456623	44458089	ENST00000483741	0	+	44456623	44458089	0	5	105,168,186,72,51	0,223,691,1041,1415
chr1	44457678	44458940	ENST00000494092	0	+	44457678	44458940	0	4	58,73,427,123	0,386,597,1139
chr1	44459687	44486225	ENST00000489710	0	-	44459687	44486225	0	3	212,154,28	0,8888,26510
chr1	44459762	44486261	ENST00000479101	0	-	44459762	44486261	0	3	137,166,64	0,20411,26435
chr1	44459851	44495180	ENST00000462341	0	-	44459851	44495180	0	3	48,100,172	0,26346,35157
chr1	44523088	44593497	ENST00000495828	0	-	44523088	44593497	0	6	78,92,60,117,278,347	0,23480,28339,34798,54215,70062
chr1	44481666	44482532	ENST00000414156	0	-	44481666	44482532	0	2	590,29	0,837
chr1	44646960	44650380	ENST00000487332	0	+	44646960	44650380	0	3	207,104,141	0,1882,3279
chr1	44650956	44658131	ENST00000470498	0	+	44650956	44658131	0	2	25,569	0,6606
chr1	44852523	44865316	ENST00000496262	0	+	44852523	44865316	0	3	33,46,761	0,8477,12032
chr1	44870226	44889982	ENST00000474064	0	+	44870226	44889982	0	10	245,43,44,133,97,87,56,79,109,1841	0,375,3577,4062,12730,13027,13253,13442,17693,17915
chr1	44870233	44883340	ENST00000471494	0	+	44870233	44883340	0	6	238,43,122,133,97,87	0,368,3570,4055,12723,13020
chr1	44870242	44874625	ENST00000488865	0	+	44870242	44874625	0	4	229,43,122,337	0,359,3561,4046
chr1	44870493	44883340	ENST00000497469	0	+	44870493	44883340	0	5	151,122,133,97,87	0,3310,3795,12463,12760
chr1	44870513	44889067	ENST00000475378	0	+	44870513	44889067	0	10	131,44,133,97,87,56,79,109,75,105	0,3290,3775,12443,12740,12966,13155,17406,17628,18449
chr1	44870903	44889982	ENST00000484745	0	+	44870903	44889982	0	10	251,44,133,97,87,56,79,109,75,1020	0,2900,3385,12053,12350,12576,12765,17016,17238,18059
chr1	44876554	44889149	ENST00000474394	0	+	44876554	44889149	0	8	120,97,87,56,79,109,75,187	0,6402,6699,6925,7114,11365,11587,12408
chr1	44881390	44889982	ENST00000480686	0	+	44881390	44889982	0	6	1663,87,56,79,109,1841	0,1863,2089,2278,6529,6751
chr1	44886566	44889982	ENST00000474956	0	+	44886566	44889982	0	2	1462,1841	0,1575
chr1	44874306	44912725	ENST00000495630	0	-	44874306	44912725	0	2	410,136	0,38283
chr1	44891505	44912701	ENST00000476724	0	-	44891505	44912701	0	2	1963,112	0,21084
chr1	44891505	44912736	ENST00000468117	0	-	44891505	44912736	0	2	1870,147	0,21084
chr1	44913016	44962621	ENST00000421398	0	+	44913016	44962621	0	5	116,197,85,123,43	0,26165,29331,49364,49562
chr1	44913038	44962602	ENST00000444751	0	+	44913038	44962602	0	6	94,133,197,85,123,24	0,14962,26143,29309,49342,49540
chr1	44939231	44962638	ENST00000434520	0	+	44939231	44962638	0	3	147,123,60	0,23149,23347
chr1	44962050	44962637	ENST00000446792	0	+	44962050	44962637	0	3	115,260,59	0,193,528
chr1	44962765	44963850	ENST00000451858	0	+	44962765	44963850	0	4	162,78,185,301	0,255,526,784
chr1	44978083	44996227	ENST00000493027	0	+	44978083	44996227	0	10	178,95,102,49,123,101,96,195,91,61	0,1088,7559,7827,10617,13908,14925,16218,17731,18083
chr1	44984664	44991412	ENST00000480574	0	+	44984664	44991412	0	5	354,102,49,256,22	0,978,1246,3903,6726
chr1	45000398	45005138	ENST00000472235	0	+	45000398	45005138	0	3	312,114,54	0,405,4686
chr1	44997295	45000436	ENST00000440985	0	-	44997295	45000436	0	3	306,106,98	0,1925,3043
chr1	44997382	45014069	ENST00000428791	0	-	44997382	45014069	0	3	219,106,255	0,1838,16432
chr1	45013509	45016346	ENST00000497035	0	+	45013509	45016346	0	5	223,107,100,176,88	0,783,1424,2363,2749
chr1	45013836	45015784	ENST00000470475	0	+	45013836	45015784	0	3	23,107,851	0,456,1097
chr1	45013894	45017038	ENST00000485390	0	+	45013894	45017038	0	5	505,100,176,130,204	0,1039,1978,2364,2940
chr1	45015484	45017038	ENST00000464658	0	+	45015484	45017038	0	3	564,130,204	0,774,1350
chr1	45015808	45016922	ENST00000484599	0	+	45015808	45016922	0	2	188,664	0,450
chr1	45016161	45016998	ENST00000474582	0	+	45016161	45016998	0	2	227,164	0,673
chr1	45038646	45044249	ENST00000465443	0	+	45038646	45044249	0	14	286,108,117,130,88,96,199,124,92,94,84,441,114,504	0,452,648,1234,1457,2372,2567,2880,3212,3543,3775,3951,4878,5099
chr1	45039892	45041880	ENST00000476731	0	+	45039892	45041880	0	5	118,88,96,437,22	0,211,1126,1321,1966
chr1	45041526	45044209	ENST00000492398	0	+	45041526	45044209	0	7	124,92,94,84,163,114,464	0,332,663,895,1071,1998,2219
chr1	45041595	45042948	ENST00000461358	0	+	45041595	45042948	0	5	55,425,84,163,40	0,263,826,1002,1313
chr1	45042476	45043380	ENST00000461769	0	+	45042476	45043380	0	3	29,163,472	0,121,432
chr1	45042879	45043859	ENST00000493100	0	+	45042879	45043859	0	2	759,114	0,866
chr1	45051756	45052358	ENST00000464114	0	+	45051756	45052358	0	2	43,462	0,140
chr1	45101262	45113881	ENST00000486491	0	-	45101262	45113881	0	3	158,149,5	0,11674,12614
chr1	45163216	45224858	ENST00000480675	0	-	45163216	45224858	0	7	333,112,160,67,146,157,107	0,1670,16548,45020,53357,56063,61535
chr1	45164886	45224845	ENST00000477953	0	-	45164886	45224845	0	7	112,92,160,67,146,157,94	0,10629,14878,43350,51687,54393,59865
chr1	45196819	45224854	ENST00000487532	0	-	45196819	45224854	0	4	347,146,157,103	0,19754,22460,27932
chr1	45208246	45224854	ENST00000497010	0	-	45208246	45224854	0	5	57,98,146,157,103	0,2489,8327,11033,16505
chr1	45240798	45243847	ENST00000486132	0	-	45240798	45243847	0	6	1037,72,82,75,130,989	0,1129,1315,1520,1708,2060
chr1	45242113	45244483	ENST00000486296	0	-	45242113	45244483	0	6	82,75,130,207,90,228	0,205,393,745,1939,2142
chr1	45242318	45245487	ENST00000466423	0	-	45242318	45245487	0	7	75,130,207,323,104,65,10	0,188,540,1734,2632,2891,3159
chr1	45243903	45245226	ENST00000487488	0	-	45243903	45245226	0	3	472,104,17	0,1047,1306
chr1	45244331	45245375	ENST00000484564	0	-	45244331	45245375	0	3	44,104,166	0,619,878
chr1	45250420	45252215	ENST00000491773	0	+	45250420	45252215	0	6	124,163,80,63,198,48	0,695,974,1130,1432,1747
chr1	45250443	45252148	ENST00000463092	0	+	45250443	45252148	0	3	101,113,754	0,722,951
chr1	45250470	45251719	ENST00000461035	0	+	45250470	45251719	0	4	74,163,80,169	0,645,924,1080
chr1	45250474	45252826	ENST00000491300	0	+	45250474	45252826	0	7	70,163,80,63,217,162,129	0,641,920,1076,1359,1693,2223
chr1	45250510	45253834	ENST00000494399	0	+	45250510	45253834	0	7	34,163,219,198,928,67,239	0,605,884,1342,1657,2688,3085
chr1	45250516	45252329	ENST00000460334	0	+	45250516	45252329	0	6	28,113,80,63,217,162	0,649,878,1034,1317,1651
chr1	45250523	45252835	ENST00000462688	0	+	45250523	45252835	0	6	21,163,219,198,162,138	0,592,871,1329,1644,2174
chr1	45250526	45252479	ENST00000490385	0	+	45250526	45252479	0	5	18,113,219,198,312	0,639,868,1326,1641
chr1	45250526	45252379	ENST00000460906	0	+	45250526	45252379	0	5	18,113,80,63,546	0,639,868,1024,1307
chr1	45250949	45253068	ENST00000469548	0	+	45250949	45253068	0	7	329,80,63,198,162,138,74	0,445,601,903,1218,1748,2045
chr1	45251044	45253068	ENST00000486699	0	+	45251044	45253068	0	7	234,80,63,217,162,138,74	0,350,506,789,1123,1653,1950
chr1	45251062	45253074	ENST00000478467	0	+	45251062	45253074	0	6	216,63,198,162,138,80	0,488,790,1105,1635,1932
chr1	45251166	45252397	ENST00000496439	0	+	45251166	45252397	0	4	112,80,63,545	0,228,384,686
chr1	45251193	45252278	ENST00000473012	0	+	45251193	45252278	0	4	85,219,217,111	0,201,640,974
chr1	45252308	45253834	ENST00000472254	0	+	45252308	45253834	0	4	527,101,67,239	0,686,890,1287
chr1	45252797	45253651	ENST00000466193	0	+	45252797	45253651	0	2	468,56	0,798
chr1	45252805	45253664	ENST00000465678	0	+	45252805	45253664	0	2	290,466	0,393
chr1	45326333	45544468	ENST00000464588	0	-	45326333	45544468	0	3	163,131,96	0,215852,218039
chr1	45578310	45581020	ENST00000477731	0	+	45578310	45581020	0	7	271,143,41,97,159,260,23	0,1021,1251,1421,1897,2332,2687
chr1	45578433	45581237	ENST00000471337	0	+	45578433	45581237	0	7	130,143,41,97,159,260,244	0,898,1128,1298,1774,2209,2560
chr1	45578479	45582223	ENST00000495703	0	+	45578479	45582223	0	8	322,143,41,97,159,260,268,883	0,852,1082,1252,1728,2163,2514,2861
chr1	45579554	45581118	ENST00000460057	0	+	45579554	45581118	0	4	48,159,260,125	0,653,1088,1439
chr1	45582142	45729420	ENST00000486676	0	-	45582142	45729420	0	10	1675,118,87,84,85,83,147,122,308,310	0,1993,2809,3095,3725,4034,11419,77841,113680,146968
chr1	45636991	45695880	ENST00000493974	0	-	45636991	45695880	0	3	248,122,58	0,22992,58831
chr1	45747691	45748764	ENST00000477188	0	+	45747691	45748764	0	2	76,531	0,542
chr1	45753912	45760126	ENST00000483583	0	-	45753912	45760126	0	3	154,117,259	0,3284,5955
chr1	45789104	45805472	ENST00000496999	0	+	45789104	45805472	0	3	310,120,345	0,15723,16023
chr1	45789112	45806883	ENST00000476957	0	+	45789112	45806883	0	5	302,120,152,196,140	0,15715,16015,17128,17631
chr1	45789325	45806284	ENST00000481885	0	+	45789325	45806284	0	5	89,90,120,152,65	0,10722,15502,15802,16894
chr1	45789326	45805847	ENST00000471651	0	+	45789326	45805847	0	4	88,90,120,720	0,10721,15501,15801
chr1	45805127	45808308	ENST00000497973	0	+	45805127	45808308	0	5	152,196,73,87,159	0,1113,2058,2274,3022
chr1	45805807	45808308	ENST00000473038	0	+	45805807	45808308	0	4	629,73,87,159	0,1378,1594,2342
chr1	45806240	45808308	ENST00000495913	0	+	45806240	45808308	0	4	109,66,87,159	0,952,1161,1909
chr1	45806405	45808303	ENST00000487654	0	+	45806405	45808303	0	5	31,200,80,87,154	0,338,780,996,1744
chr1	45806872	45808306	ENST00000475919	0	+	45806872	45808306	0	3	386,87,157	0,529,1277
chr1	45807308	45808304	ENST00000475985	0	+	45807308	45808304	0	2	180,155	0,841
chr1	45822318	45845923	ENST00000534101	0	+	45822318	45845923	0	6	146,48,111,30,75,344	0,7163,18195,20876,22457,23261
chr1	45847558	45856503	ENST00000530073	0	+	45847558	45856503	0	10	1696,80,86,74,189,167,57,78,129,184	0,3869,4796,4993,5713,6005,7037,7326,8163,8761
chr1	45859252	45861032	ENST00000464739	0	-	45859252	45861032	0	3	120,119,23	0,1555,1757
chr1	45865562	45873983	ENST00000479235	0	-	45865562	45873983	0	5	1105,103,125,159,1629	0,2272,3178,6185,6792
chr1	45866215	45867974	ENST00000467032	0	-	45866215	45867974	0	2	452,140	0,1619
chr1	45866486	45869016	ENST00000487436	0	-	45866486	45869016	0	3	181,103,276	0,1348,2254
chr1	45867846	45872090	ENST00000468724	0	-	45867846	45872090	0	3	91,125,343	0,894,3901
chr1	45879928	45893505	ENST00000498128	0	-	45879928	45893505	0	4	142,73,287,57	0,757,12873,13520
chr1	45892529	45894418	ENST00000496278	0	-	45892529	45894418	0	2	559,970	0,919
chr1	45897013	45898648	ENST00000495616	0	-	45897013	45898648	0	2	388,206	0,1429
chr1	45898675	45925392	ENST00000488278	0	-	45898675	45925392	0	3	809,45,141	0,25159,26576
chr1	45898788	45925405	ENST00000480941	0	-	45898788	45925405	0	2	696,154	0,26463
chr1	45898807	45924912	ENST00000480083	0	-	45898807	45924912	0	3	677,45,242	0,25027,25863
chr1	45898935	45926372	ENST00000493083	0	-	45898935	45926372	0	3	549,45,131	0,24899,27306
chr1	45899056	45926372	ENST00000460859	0	-	45899056	45926372	0	2	428,131	0,27185
chr1	45926454	45932104	ENST00000496366	0	+	45926454	45932104	0	2	80,642	0,5008
chr1	45935317	45952512	ENST00000495072	0	-	45935317	45952512	0	3	274,446,7	0,2686,17188
chr1	45935317	45936314	ENST00000461718	0	-	45935317	45936314	0	2	274,125	0,872
chr1	45932942	45935334	ENST00000430643	0	-	45932942	45935334	0	2	284,314	0,2078
chr1	46025245	46155768	ENST00000470809	0	+	46025245	46155768	0	5	146,148,143,32,171	0,37446,42452,95377,130352
chr1	46102636	46274483	ENST00000468212	0	+	46102636	46274483	0	8	762,32,92,76,79,131,509,411	0,17986,95008,133346,138427,141863,170701,171436
chr1	46103358	46274383	ENST00000498364	0	+	46103358	46274383	0	23	40,32,116,92,76,21,79,155,76,210,133,62,86,209,139,133,166,102,123,110,155,29,626	0,17264,34773,94286,132624,135859,137705,141141,143196,145630,156850,157810,158133,158672,160577,162631,163668,164366,164731,165029,165507,165907,170399
chr1	46197644	46249368	ENST00000482881	0	+	46197644	46249368	0	6	92,76,79,155,76,380	0,38338,43419,46855,48910,51344
chr1	46241069	46244854	ENST00000488619	0	+	46241069	46244854	0	2	73,355	0,3430
chr1	46244591	46274381	ENST00000489579	0	+	46244591	46274381	0	22	63,76,102,133,62,86,209,139,133,166,102,123,110,155,284,195,85,78,123,137,194,1296	0,1963,13263,15617,16577,16900,17439,19344,21398,22435,23133,23498,23796,24274,24674,25058,25845,25994,26263,27469,27740,28494
chr1	46260223	46262623	ENST00000467367	0	+	46260223	46262623	0	4	118,62,86,593	0,945,1268,1807
chr1	46261168	46261775	ENST00000498668	0	+	46261168	46261775	0	2	62,284	0,323
chr1	46267423	46268761	ENST00000477968	0	+	46267423	46268761	0	3	403,123,374	0,666,964
chr1	46272126	46272679	ENST00000492813	0	+	46272126	46272679	0	2	71,348	0,205
chr1	46280899	46295693	ENST00000488808	0	-	46280899	46295693	0	4	1231,171,75,1640	0,3277,3910,13154
chr1	46300208	46371170	ENST00000493202	0	-	46300208	46371170	0	6	122,126,181,99,109,128	0,4104,4961,15565,18692,70834
chr1	46285076	46286627	ENST00000450004	0	+	46285076	46286627	0	2	358,291	0,1260
chr1	46413331	46423557	ENST00000498443	0	+	46413331	46423557	0	7	337,133,65,207,99,156,74	0,5453,6027,9118,9712,9887,10152
chr1	46413362	46422922	ENST00000482928	0	+	46413362	46422922	0	3	306,65,473	0,5996,9087
chr1	46413375	46422925	ENST00000469330	0	+	46413375	46422925	0	6	293,119,133,65,207,73	0,612,5409,5983,9074,9477
chr1	46413524	46423831	ENST00000475163	0	+	46413524	46423831	0	8	144,65,207,75,99,156,84,87	0,5834,8925,9328,9519,9694,9959,10220
chr1	46418790	46424109	ENST00000486237	0	+	46418790	46424109	0	5	127,65,36,84,365	0,568,3659,4693,4954
chr1	46421691	46423567	ENST00000464786	0	+	46421691	46423567	0	6	251,207,75,99,156,84	0,758,1161,1352,1527,1792
chr1	46421691	46423141	ENST00000482143	0	+	46421691	46423141	0	3	251,478,98	0,758,1352
chr1	46422150	46423261	ENST00000472170	0	+	46422150	46423261	0	5	95,207,75,99,43	0,299,702,893,1068
chr1	46423125	46424001	ENST00000470318	0	+	46423125	46424001	0	3	249,84,257	0,358,619
chr1	46413744	46414737	ENST00000506599	0	-	46413744	46414737	0	2	144,251	0,742
chr1	46426942	46427826	ENST00000475642	0	-	46426942	46427826	0	2	297,110	0,774
chr1	46427777	46429231	ENST00000480972	0	-	46427777	46429231	0	4	49,136,45,253	0,335,954,1201
chr1	46428375	46432059	ENST00000485714	0	-	46428375	46432059	0	6	2107,129,73,59,42,496	0,2191,2401,2783,3057,3188
chr1	46429874	46430600	ENST00000463030	0	-	46429874	46430600	0	2	608,34	0,692
chr1	46431641	46432910	ENST00000477114	0	-	46431641	46432910	0	3	543,128,99	0,891,1170
chr1	46432840	46436619	ENST00000497439	0	-	46432840	46436619	0	8	70,118,114,66,119,115,170,74	0,262,1229,1430,2149,2388,3120,3705
chr1	46433742	46436361	ENST00000489985	0	-	46433742	46436361	0	5	441,66,71,115,401	0,528,1295,1486,2218
chr1	46485946	46499617	ENST00000463715	0	+	46485946	46499617	0	7	59,87,120,61,136,157,98	0,824,2312,10998,12276,13171,13573
chr1	46485958	46499274	ENST00000493985	0	+	46485958	46499274	0	7	47,87,120,61,136,70,289	0,812,2300,10986,12264,12842,13027
chr1	46486027	46499116	ENST00000469835	0	+	46486027	46499116	0	8	33,10,87,120,61,136,70,131	0,630,743,2231,10917,12195,12773,12958
chr1	46486770	46505843	ENST00000487700	0	+	46486770	46505843	0	5	87,120,61,128,76	0,1488,10174,11452,18997
chr1	46486770	46499274	ENST00000493032	0	+	46486770	46499274	0	5	87,120,61,70,289	0,1488,10174,12030,12215
chr1	46498222	46505867	ENST00000472889	0	+	46498222	46505867	0	5	136,70,289,122,150	0,578,763,1300,7495
chr1	46499106	46511059	ENST00000473251	0	+	46499106	46511059	0	6	227,125,151,127,75,129	0,413,6611,9811,11618,11824
chr1	46499596	46511940	ENST00000476687	0	+	46499596	46511940	0	6	48,151,75,131,111,58	0,6121,11128,11334,12017,12286
chr1	46510724	46516698	ENST00000488942	0	+	46510724	46516698	0	7	75,131,124,79,180,164,368	0,206,1158,1672,2072,5351,5606
chr1	46510763	46516404	ENST00000459678	0	+	46510763	46516404	0	7	36,131,111,79,180,164,74	0,167,850,1633,2033,5312,5567
chr1	46499454	46519420	ENST00000496156	0	-	46499454	46519420	0	7	209,183,76,123,99,165,37	0,6299,17986,18296,18996,19200,19929
chr1	46516662	46538149	ENST00000472710	0	-	46516662	46538149	0	8	681,433,99,165,261,1138,71,1607	0,778,1788,1992,2721,6958,19159,19880
chr1	46522425	46541533	ENST00000498402	0	-	46522425	46541533	0	5	262,1497,71,87,151	0,836,13396,14117,18957
chr1	46535000	46539039	ENST00000469150	0	-	46535000	46539039	0	2	892,2497	0,1542
chr1	46541956	46555035	ENST00000489056	0	+	46541956	46555035	0	4	123,43,162,225	0,5403,6457,12854
chr1	46541965	46547932	ENST00000486951	0	+	46541965	46547932	0	2	114,573	0,5394
chr1	46541967	46555035	ENST00000496387	0	+	46541967	46555035	0	5	112,27,148,162,225	0,5392,6188,6446,12843
chr1	46548179	46555035	ENST00000460947	0	+	46548179	46555035	0	2	396,225	0,6631
chr1	46578983	46600449	ENST00000474062	0	+	46578983	46600449	0	6	195,344,100,97,125,621	0,4076,6196,12207,19979,20845
chr1	46579047	46603411	ENST00000307089	0	+	46579047	46603411	0	5	131,344,161,125,3583	0,4012,12079,19915,20781
chr1	46579060	46599087	ENST00000486270	0	+	46579060	46599087	0	5	118,363,155,161,125	0,3980,6119,12066,19902
chr1	46579078	46591217	ENST00000469918	0	+	46579078	46591217	0	5	100,175,344,155,91	0,503,3981,6101,12048
chr1	46579087	46579854	ENST00000472157	0	+	46579087	46579854	0	2	91,273	0,494
chr1	46579445	46600451	ENST00000471871	0	+	46579445	46600451	0	6	679,344,155,161,125,623	0,3614,5734,11681,19517,20383
chr1	46580094	46600451	ENST00000498008	0	+	46580094	46600451	0	6	2459,344,155,161,125,623	0,2965,5085,11032,18868,19734
chr1	46581651	46600449	ENST00000495427	0	+	46581651	46600449	0	6	902,162,155,161,125,621	0,1408,3528,9475,17311,18177
chr1	46582270	46583633	ENST00000475281	0	+	46582270	46583633	0	2	283,574	0,789
chr1	46632587	46644048	ENST00000468718	0	+	46632587	46644048	0	5	215,114,135,134,171	0,7762,10685,11043,11290
chr1	46632629	46647457	ENST00000493735	0	+	46632629	46647457	0	8	173,114,135,134,491,125,126,98	0,7720,10643,11001,11217,11873,14088,14730
chr1	46643981	46652107	ENST00000484697	0	+	46643981	46652107	0	8	72,126,98,100,41,109,98,402	0,2736,3378,4675,5091,6420,7400,7724
chr1	46644296	46647547	ENST00000489366	0	+	46644296	46647547	0	4	41,125,126,188	0,206,2421,3063
chr1	46648310	46649910	ENST00000493636	0	+	46648310	46649910	0	3	446,41,40	0,762,1560
chr1	46776954	46808513	ENST00000429472	0	+	46776954	46808513	0	8	99,80,75,118,142,245,92,1773	0,2234,4998,19529,20974,24816,29510,29786
chr1	46785607	46787992	ENST00000524908	0	-	46785607	46787992	0	3	461,75,27	0,1844,2358
chr1	46799830	46806696	ENST00000470237	0	-	46799830	46806696	0	4	71,195,96,200	0,1077,3469,6666
chr1	46801007	46806721	ENST00000460098	0	-	46801007	46806721	0	3	95,96,146	0,2292,5568
chr1	46822805	46842505	ENST00000525888	0	-	46822805	46842505	0	4	257,101,168,62	0,1327,9566,19638
chr1	46848260	46855143	ENST00000477318	0	-	46848260	46855143	0	3	203,468,174	0,2902,6709
chr1	46896962	46912126	ENST00000525633	0	-	46896962	46912126	0	4	34,91,109,314	0,5129,6552,14850
chr1	46910086	46911853	ENST00000334122	0	+	46910086	46911853	0	2	144,722	0,1045
chr1	46910117	46911735	ENST00000415500	0	+	46910117	46911735	0	2	113,453	0,1165
chr1	46912294	46930357	ENST00000442839	0	+	46912294	46930357	0	3	184,91,225	0,12637,17838
chr1	46912386	46930356	ENST00000418985	0	+	46912386	46930356	0	4	92,84,91,224	0,8053,12545,17746
chr1	46916521	46927950	ENST00000479745	0	-	46916521	46927950	0	5	374,126,112,87,105	0,5037,6228,8521,11324
chr1	46916548	46927895	ENST00000487741	0	-	46916548	46927895	0	6	347,126,112,63,87,50	0,5010,6201,6793,8494,11297
chr1	46916665	46925188	ENST00000481623	0	-	46916665	46925188	0	4	230,126,112,146	0,4893,6084,8377
chr1	46921480	46922823	ENST00000459797	0	-	46921480	46922823	0	2	204,74	0,1269
chr1	46922430	46934855	ENST00000484461	0	-	46922430	46934855	0	6	431,87,192,105,111,46	0,2612,4181,5415,7655,12379
chr1	47045065	47052247	ENST00000526297	0	+	47045065	47052247	0	6	41,142,45,128,125,80	0,4001,4333,5689,6675,7102
chr1	47049331	47055440	ENST00000468637	0	+	47049331	47055440	0	7	112,128,125,152,107,191,134	0,1423,2409,2839,3136,4001,5975
chr1	47053332	47055616	ENST00000481248	0	+	47053332	47055616	0	2	191,310	0,1974
chr1	47055306	47057274	ENST00000497005	0	+	47055306	47057274	0	2	134,385	0,1583
chr1	47167435	47179743	ENST00000475477	0	-	47167435	47179743	0	9	1134,77,134,107,125,128,45,142,246	0,3584,4769,5276,6346,7487,8125,8819,12062
chr1	47167895	47179723	ENST00000462347	0	-	47167895	47179723	0	10	674,77,65,186,107,125,128,45,142,226	0,3124,3346,4309,4816,5886,7027,7665,8359,11602
chr1	47168306	47179743	ENST00000474458	0	-	47168306	47179743	0	8	263,77,107,125,128,45,142,246	0,2713,4405,5475,6616,7254,7948,11191
chr1	47168306	47179743	ENST00000468629	0	-	47168306	47179743	0	11	263,77,134,191,107,59,125,128,45,142,246	0,2713,3898,4128,4405,4952,5475,6616,7254,7948,11191
chr1	47169764	47179735	ENST00000465874	0	-	47169764	47179735	0	8	1332,65,60,98,128,45,142,238	0,1477,2440,4044,5158,5796,6490,9733
chr1	47172173	47172505	ENST00000496519	0	-	47172173	47172505	0	2	165,71	0,261
chr1	47274366	47277982	ENST00000466294	0	+	47274366	47277982	0	3	64,107,382	0,2552,3234
chr1	47353697	47356323	ENST00000471598	0	+	47353697	47356323	0	3	155,83,299	0,1211,2327
chr1	47375693	47387123	ENST00000490948	0	+	47375693	47387123	0	11	246,142,45,128,125,107,191,134,65,77,263	0,3345,4136,4673,5834,6922,7115,7402,8431,8642,11167
chr1	47375693	47387123	ENST00000485117	0	+	47375693	47387123	0	11	246,142,45,128,125,155,107,186,65,77,263	0,3345,4136,4673,5834,6327,6922,7350,8431,8642,11167
chr1	47421851	47428266	ENST00000489919	0	-	47421851	47428266	0	3	451,96,142	0,1409,6273
chr1	47421858	47423603	ENST00000491793	0	-	47421858	47423603	0	2	444,343	0,1402
chr1	47456946	47462335	ENST00000459729	0	-	47456946	47462335	0	3	1487,236,73	0,4696,5316
chr1	47462330	47470479	ENST00000464796	0	-	47462330	47470479	0	3	27,156,54	0,5124,8095
chr1	47466605	47469477	ENST00000481091	0	-	47466605	47469477	0	3	176,156,172	0,849,2700
chr1	47466606	47467712	ENST00000465912	0	-	47466606	47467712	0	2	175,258	0,848
chr1	47464055	47469009	ENST00000422216	0	+	47464055	47469009	0	2	448,3588	0,1366
chr1	47999390	48003806	ENST00000438589	0	-	47999390	48003806	0	2	149,258	0,4158
chr1	48003894	48039882	ENST00000371865	0	-	48003894	48039882	0	5	471,270,91,175,151	0,9534,12818,28950,35837
chr1	48056324	48058496	ENST00000445070	0	+	48056324	48058496	0	2	150,1657	0,515
chr1	48476684	48480837	ENST00000525901	0	+	48476684	48480837	0	3	151,216,122	0,896,4031
chr1	48478642	48486897	ENST00000471020	0	+	48478642	48486897	0	5	137,115,273,160,1304	0,713,1560,2073,6951
chr1	48544063	48641003	ENST00000490850	0	-	48544063	48641003	0	7	74,100,185,41,88,294,115	0,49865,53781,79504,89462,93546,96825
chr1	48593703	48597981	ENST00000487629	0	-	48593703	48597981	0	2	325,137	0,4141
chr1	48637310	48710275	ENST00000463938	0	-	48637310	48710275	0	6	593,81,125,42,138,59	0,4750,12412,14058,53942,72906
chr1	48637841	48710344	ENST00000487543	0	-	48637841	48710344	0	6	62,81,141,49,138,128	0,4219,11881,51969,53411,72375
chr1	48649722	48689845	ENST00000465990	0	-	48649722	48689845	0	4	125,42,91,35	0,1646,24869,40088
chr1	48649745	48710414	ENST00000471975	0	-	48649745	48710414	0	4	118,42,138,198	0,1623,41507,60471
chr1	49765486	50089777	ENST00000497451	0	-	49765486	50089777	0	3	377,125,123	0,170085,324168
chr1	48966125	48997192	ENST00000476079	0	-	48966125	48997192	0	3	177,214,34	0,8372,31033
chr1	48966131	48997514	ENST00000476096	0	-	48966131	48997514	0	2	171,356	0,31027
chr1	48997465	49015228	ENST00000480399	0	-	48997465	49015228	0	2	160,364	0,17399
chr1	49286574	49425844	ENST00000456002	0	+	49286574	49425844	0	3	98,271,344	0,126496,138926
chr1	49495669	49507544	ENST00000420071	0	+	49495669	49507544	0	4	67,104,178,217	0,8732,10671,11658
chr1	49612459	49710344	ENST00000457061	0	-	49612459	49710344	0	4	144,72,208,90	0,48862,95598,97795
chr1	50343948	50383443	ENST00000463650	0	+	50343948	50383443	0	2	261,228	0,39267
chr1	50348074	50383437	ENST00000494555	0	+	50348074	50383437	0	3	149,87,222	0,31956,35141
chr1	50383211	50419559	ENST00000492299	0	+	50383211	50419559	0	3	245,104,1757	0,32136,34591
chr1	50415388	50435844	ENST00000474675	0	+	50415388	50435844	0	4	63,154,226,157	0,16635,18431,20299
chr1	50412564	50414127	ENST00000442477	0	-	50412564	50414127	0	2	435,423	0,1140
chr1	50777851	50845204	ENST00000472808	0	-	50777851	50845204	0	7	137,155,82,64,127,96,98	0,27485,43026,44060,45093,56529,67255
chr1	50944043	51197998	ENST00000487898	0	-	50944043	51197998	0	7	108,92,92,206,47,69,67	0,33079,38900,82216,95847,152145,253888
chr1	50699728	50709410	ENST00000424664	0	+	50699728	50709410	0	5	28,122,107,156,90	0,723,7969,9265,9592
chr1	51340530	51386105	ENST00000467127	0	+	51340530	51386105	0	5	89,106,136,37,379	0,10193,16395,43453,45196
chr1	51340545	51368002	ENST00000474016	0	+	51340545	51368002	0	4	97,106,136,74	0,10178,16380,27383
chr1	51474598	51509822	ENST00000494873	0	+	51474598	51509822	0	2	541,412	0,34812
chr1	51508177	51509796	ENST00000486691	0	+	51508177	51509796	0	2	208,386	0,1233
chr1	51503175	51504293	ENST00000422306	0	+	51503175	51504293	0	2	306,87	0,1031
chr1	51504112	51505304	ENST00000453573	0	+	51504112	51505304	0	2	55,524	0,668
chr1	51526245	51536220	ENST00000534098	0	-	51526245	51536220	0	6	295,117,115,112,121,170	0,853,2019,2528,6405,9805
chr1	51532717	51543853	ENST00000431927	0	-	51532717	51543853	0	8	54,92,162,60,68,109,66,67	0,1621,7114,7899,8048,8626,10623,11069
chr1	51539652	51541418	ENST00000524442	0	-	51539652	51541418	0	5	48,162,60,68,75	0,179,964,1113,1691
chr1	51567913	51573584	ENST00000413652	0	+	51567913	51573584	0	3	156,84,572	0,476,5099
chr1	51568009	51569541	ENST00000453829	0	+	51568009	51569541	0	3	60,84,410	0,380,1122
chr1	51699980	51701676	ENST00000424246	0	+	51699980	51701676	0	2	415,263	0,1433
chr1	51756568	51799221	ENST00000415031	0	+	51756568	51799221	0	2	175,80	0,42573
chr1	51756642	51799889	ENST00000426017	0	+	51756642	51799889	0	3	64,139,159	0,42502,43088
chr1	51968084	51999031	ENST00000473207	0	+	51968084	51999031	0	8	177,96,48,30,51,39,55,82	0,15711,16885,18544,20320,26495,27116,30865
chr1	51983856	51997806	ENST00000524620	0	+	51983856	51997806	0	6	35,48,30,51,39,30	0,1113,2772,4548,10723,13920
chr1	52010335	52019928	ENST00000533825	0	+	52010335	52019928	0	5	107,119,86,172,81	0,529,4757,9088,9512
chr1	52027469	52036556	ENST00000490160	0	-	52027469	52036556	0	5	224,75,121,32,48	0,358,5280,5613,9039
chr1	52027471	52078714	ENST00000485608	0	-	52027471	52078714	0	31	222,90,117,91,84,53,48,139,32,163,128,151,52,120,87,124,105,55,59,121,78,70,74,58,123,96,74,154,82,70,229	0,356,1321,1688,2366,2834,3165,5260,5611,9037,11344,14602,16298,17582,20103,21069,22782,24823,25339,25481,27100,28854,30588,32286,34452,36075,38584,44805,46919,47157,51014
chr1	52027476	52028082	ENST00000464385	0	-	52027476	52028082	0	2	217,255	0,351
chr1	52032731	52033968	ENST00000475310	0	-	52032731	52033968	0	2	139,886	0,351
chr1	52032731	52039354	ENST00000497358	0	-	52032731	52039354	0	5	139,32,163,128,238	0,351,3777,6084,6385
chr1	52048550	52052885	ENST00000483007	0	-	52048550	52052885	0	3	114,105,591	0,1703,3744
chr1	52054188	52072333	ENST00000473805	0	-	52054188	52072333	0	8	461,70,74,58,123,96,74,57	0,2137,3871,5569,7735,9358,11867,18088
chr1	52078251	52117031	ENST00000491410	0	-	52078251	52117031	0	2	523,497	0,38283
chr1	52100373	52116983	ENST00000468722	0	-	52100373	52116983	0	2	305,449	0,16161
chr1	52032308	52036761	ENST00000416072	0	+	52032308	52036761	0	2	26,547	0,3906
chr1	52258390	52261834	ENST00000469458	0	-	52258390	52261834	0	3	275,87,84	0,795,3360
chr1	52259173	52293436	ENST00000472624	0	-	52259173	52293436	0	8	99,84,70,74,53,182,61,177	0,2577,3596,6361,7664,9453,20623,34086
chr1	52261328	52262916	ENST00000471493	0	-	52261328	52262916	0	2	506,147	0,1441
chr1	52271650	52282539	ENST00000425802	0	+	52271650	52282539	0	2	435,327	0,10562
chr1	52294531	52325134	ENST00000526132	0	+	52294531	52325134	0	5	108,114,122,60,163	0,8553,9015,29840,30440
chr1	52294591	52321760	ENST00000533836	0	+	52294591	52321760	0	5	48,67,114,178,161	0,3503,8493,14818,27008
chr1	52534154	52573467	ENST00000469134	0	+	52534154	52573467	0	4	83,105,151,520	0,7926,36873,38793
chr1	52583982	52593125	ENST00000470844	0	-	52583982	52593125	0	4	481,130,91,26	0,7795,8885,9117
chr1	52590791	52604416	ENST00000491136	0	-	52590791	52604416	0	24	693,130,90,91,100,52,59,74,117,59,126,173,681,73,131,108,76,179,160,709,139,145,83,88	0,986,1833,2076,2308,2866,3076,3239,3654,3852,4469,4994,5249,6154,6495,6718,6927,7173,7542,7892,8946,10070,12020,13537
chr1	52590796	52604429	ENST00000460727	0	-	52590796	52604429	0	5	658,96,145,83,101	0,8984,10065,12015,13532
chr1	52591348	52599360	ENST00000460261	0	-	52591348	52599360	0	20	559,91,100,52,59,74,117,59,174,173,118,131,73,131,108,76,132,160,126,127	0,1519,1751,2309,2519,2682,3097,3295,3912,4437,4692,5242,5597,5938,6161,6370,6616,6985,7335,7885
chr1	52591790	52593926	ENST00000460370	0	-	52591790	52593926	0	4	117,91,100,269	0,1077,1309,1867
chr1	52592914	52593225	ENST00000492426	0	-	52592914	52593225	0	2	44,126	0,185
chr1	52593146	52594820	ENST00000485966	0	-	52593146	52594820	0	6	53,52,59,74,117,177	0,511,721,884,1299,1497
chr1	52594514	52595073	ENST00000494789	0	-	52594514	52595073	0	3	48,59,59	0,129,500
chr1	52611127	52626895	ENST00000476332	0	-	52611127	52626895	0	8	237,104,150,108,172,102,98,194	0,8790,10552,10962,11682,12293,12984,15574
chr1	52642879	52647334	ENST00000487160	0	+	52642879	52647334	0	3	260,160,506	0,1060,3949
chr1	52642887	52655282	ENST00000474048	0	+	52642887	52655282	0	8	252,34,111,113,27,98,49,375	0,1052,7886,9251,9993,10134,10710,12020
chr1	52700437	52764190	ENST00000371541	0	-	52700437	52764190	0	16	1600,104,87,151,704,175,213,120,127,70,52,89,178,117,164,368	0,2892,6003,9774,12654,15530,19245,19626,26731,28554,31433,33249,34828,47418,53713,63385
chr1	52840659	52845668	ENST00000459779	0	+	52840659	52845668	0	2	148,725	0,4284
chr1	52871603	52907381	ENST00000523641	0	+	52871603	52907381	0	5	332,140,180,181,635	0,9519,26057,34055,35143
chr1	52871835	52895325	ENST00000429358	0	+	52871835	52895325	0	3	100,140,276	0,9287,23214
chr1	52871603	52907381	ENST00000440303	0	+	52871603	52907381	0	5	332,140,180,181,635	0,9519,26057,34055,35143
chr1	52871653	52907943	ENST00000401050	0	+	52871653	52907943	0	6	282,93,140,180,181,1116	0,6581,9469,26007,34005,35174
chr1	52871852	52905948	ENST00000424164	0	+	52871852	52905948	0	3	83,140,290	0,9270,33806
chr1	52925821	52936328	ENST00000486918	0	-	52925821	52936328	0	3	607,141,160	0,5165,10347
chr1	53119475	53119990	ENST00000446786	0	+	53119475	53119990	0	2	249,131	0,384
chr1	53134482	53160022	ENST00000460612	0	-	53134482	53160022	0	8	375,51,188,1578,87,88,68,210	0,2951,8423,8811,11645,15343,15500,25330
chr1	53134491	53143087	ENST00000479183	0	-	53134491	53143087	0	3	366,1788,182	0,1205,8414
chr1	53134491	53149936	ENST00000463923	0	-	53134491	53149936	0	5	366,48,51,87,111	0,1205,2942,11636,15334
chr1	53134498	53143432	ENST00000498544	0	-	53134498	53143432	0	4	359,48,51,527	0,1198,2935,8407
chr1	53134616	53160034	ENST00000476477	0	-	53134616	53160034	0	11	241,48,51,188,2729,87,88,299,109,200,222	0,1080,2817,8289,8677,11511,15209,15366,16397,17539,25196
chr1	53134807	53152190	ENST00000479593	0	-	53134807	53152190	0	10	50,48,51,188,57,93,87,88,68,36	0,889,2626,8098,8486,9971,11320,15018,15175,17347
chr1	53135696	53159978	ENST00000467988	0	-	53135696	53159978	0	7	48,188,57,87,88,68,166	0,7209,7597,10431,14129,14286,24116
chr1	53137433	53151090	ENST00000487866	0	-	53137433	53151090	0	8	51,188,57,93,87,88,299,77	0,5472,5860,7345,8694,12392,12549,13580
chr1	53137483	53145361	ENST00000486170	0	-	53137483	53145361	0	5	1,188,57,93,88	0,5422,5810,7295,7790
chr1	53143048	53152337	ENST00000487851	0	-	53143048	53152337	0	5	45,87,88,68,183	0,3079,6777,6934,9106
chr1	53145571	53159792	ENST00000488268	0	-	53145571	53159792	0	5	338,87,88,68,50	0,556,4254,4411,14171
chr1	53145858	53159974	ENST00000495920	0	-	53145858	53159974	0	5	51,87,88,68,162	0,269,3967,4124,13954
chr1	53146098	53150148	ENST00000492992	0	-	53146098	53150148	0	3	116,88,166	0,3727,3884
chr1	53149858	53151477	ENST00000493896	0	-	53149858	53151477	0	3	55,68,464	0,124,1155
chr1	53149859	53150485	ENST00000487040	0	-	53149859	53150485	0	2	54,503	0,123
chr1	53149877	53159775	ENST00000480312	0	-	53149877	53159775	0	5	404,96,6,201,118	0,1136,1366,2277,9780
chr1	53151979	53159981	ENST00000474789	0	-	53151979	53159981	0	2	376,169	0,7833
chr1	53165639	53214972	ENST00000528809	0	+	53165639	53214972	0	7	86,58,72,132,65,127,30	0,14416,20629,23375,27360,34123,49303
chr1	53201900	53226340	ENST00000473584	0	+	53201900	53226340	0	6	80,64,87,151,148,52	0,11128,13042,14576,16755,24388
chr1	53309168	53312014	ENST00000471210	0	+	53309168	53312014	0	2	720,822	0,2024
chr1	53316870	53320354	ENST00000471285	0	+	53316870	53320354	0	3	412,184,114	0,2082,3370
chr1	53316909	53320448	ENST00000490650	0	+	53316909	53320448	0	3	373,71,208	0,2156,3331
chr1	53308197	53323762	ENST00000447867	0	-	53308197	53323762	0	2	99,368	0,15197
chr1	53325443	53329242	ENST00000488036	0	-	53325443	53329242	0	3	1044,103,1183	0,1693,2616
chr1	53352835	53356869	ENST00000439621	0	+	53352835	53356869	0	2	1657,214	0,3820
chr1	53435118	53440996	ENST00000468572	0	+	53435118	53440996	0	3	237,81,414	0,3860,5464
chr1	53448715	53452035	ENST00000452466	0	-	53448715	53452035	0	2	89,435	0,2885
chr1	53452396	53458180	ENST00000483739	0	-	53452396	53458180	0	6	600,66,78,32,82,1054	0,1854,2645,4035,4277,4730
chr1	53452634	53458852	ENST00000470385	0	-	53452634	53458852	0	7	362,66,78,32,82,57,332	0,1616,2407,3797,4039,4492,5886
chr1	53452733	53456620	ENST00000478839	0	-	53452733	53456620	0	3	263,66,1579	0,1517,2308
chr1	53455045	53457287	ENST00000489755	0	-	53455045	53457287	0	3	74,32,614	0,1386,1628
chr1	53457794	53458860	ENST00000474227	0	-	53457794	53458860	0	2	810,31	0,1035
chr1	53465190	53472199	ENST00000495868	0	-	53465190	53472199	0	3	214,83,398	0,1941,6611
chr1	53471381	53476768	ENST00000462941	0	-	53471381	53476768	0	3	531,59,148	0,2455,5239
chr1	53476869	53481043	ENST00000458151	0	+	53476869	53481043	0	3	736,99,346	0,3237,3828
chr1	53495502	53500757	ENST00000460214	0	-	53495502	53500757	0	6	222,66,153,142,140,52	0,766,1076,3221,4825,5203
chr1	53506194	53506861	ENST00000432653	0	+	53506194	53506861	0	2	80,390	0,277
chr1	53526283	53527966	ENST00000421637	0	+	53526283	53527966	0	2	409,266	0,1417
chr1	53530050	53530398	ENST00000450469	0	-	53530050	53530398	0	2	127,110	0,238
chr1	53542795	53545722	ENST00000446686	0	+	53542795	53545722	0	6	90,167,147,123,105,120	0,461,742,1247,1551,2807
chr1	53698236	53702940	ENST00000463126	0	+	53698236	53702940	0	3	585,173,43	0,1497,4661
chr1	54057230	54076724	ENST00000480952	0	-	54057230	54076724	0	5	110,139,175,102,259	0,6828,9029,13520,19235
chr1	54104455	54128041	ENST00000469457	0	-	54104455	54128041	0	8	188,167,117,88,81,80,220,68	0,563,5177,12120,12447,22712,23049,23518
chr1	54104461	54128059	ENST00000480151	0	-	54104461	54128059	0	8	182,167,117,88,81,164,55,86	0,557,5171,12114,12441,16912,20466,23512
chr1	54105064	54128041	ENST00000465897	0	-	54105064	54128041	0	8	121,117,88,81,89,164,80,68	0,4568,11511,11838,16139,16309,22103,22909
chr1	54116582	54128050	ENST00000472983	0	-	54116582	54128050	0	7	81,81,89,164,80,220,77	0,320,4621,4791,10585,10922,11391
chr1	54129499	54144421	ENST00000534069	0	+	54129499	54144421	0	5	56,234,210,144,66	0,3075,11818,13427,14856
chr1	54159822	54167261	ENST00000489675	0	-	54159822	54167261	0	3	206,44,629	0,2342,6810
chr1	54177943	54183863	ENST00000488884	0	-	54177943	54183863	0	2	415,48	0,5872
chr1	54200213	54205994	ENST00000477905	0	+	54200213	54205994	0	3	457,85,69	0,4343,5712
chr1	54270279	54275063	ENST00000470395	0	-	54270279	54275063	0	2	287,193	0,4591
chr1	54291847	54350780	ENST00000498272	0	+	54291847	54350780	0	5	172,144,194,560,1468	0,794,35010,42698,57465
chr1	54371334	54378110	ENST00000530059	0	-	54371334	54378110	0	3	221,179,97	0,3556,6679
chr1	54379484	54410955	ENST00000525949	0	-	54379484	54410955	0	3	210,245,92	0,3345,31379
chr1	54422301	54448393	ENST00000487096	0	+	54422301	54448393	0	4	260,184,116,187	0,20977,21254,25905
chr1	54438464	54448392	ENST00000490670	0	+	54438464	54448392	0	5	38,184,116,145,186	0,4814,5091,7156,9742
chr1	54464783	54595079	ENST00000326956	0	-	54464783	54595079	0	14	638,102,29,79,71,55,36,49,65,77,67,60,90,404	0,1732,1926,2225,12606,14382,14951,15641,16712,25093,25271,30604,54915,129892
chr1	54464907	54642894	ENST00000533946	0	-	54464907	54642894	0	6	71,67,60,90,85,58	0,25147,30480,54791,175214,177929
chr1	54466515	54563700	ENST00000426150	0	-	54466515	54563700	0	13	102,29,79,71,55,36,49,65,77,67,60,90,71	0,194,493,10874,12650,13219,13909,14980,23361,23539,28872,53183,97114
chr1	54481532	54574142	ENST00000528787	0	-	54481532	54574142	0	8	28,77,67,89,60,81,90,85	0,8344,8522,12325,13855,14797,38166,92525
chr1	54523665	54525632	ENST00000426901	0	+	54523665	54525632	0	2	78,1033	0,934
chr1	54780517	54848385	ENST00000481208	0	+	54780517	54848385	0	15	181,208,61,99,136,157,120,145,56,67,84,134,132,127,1168	0,42398,50289,51684,52299,55002,57039,59012,60412,61614,62089,62819,64877,65685,66700
chr1	54786480	54837119	ENST00000498228	0	+	54786480	54837119	0	8	123,153,208,70,61,99,136,1600	0,247,36435,37615,44326,45721,46336,49039
chr1	54835524	54837919	ENST00000479837	0	+	54835524	54837919	0	2	152,363	0,2032
chr1	54840391	54847672	ENST00000492752	0	+	54840391	54847672	0	4	594,67,21,283	0,1740,2215,6998
chr1	54847450	54848384	ENST00000451902	0	+	54847450	54848384	0	2	105,375	0,559
chr1	54859737	54866699	ENST00000416119	0	-	54859737	54866699	0	2	342,281	0,6681
chr1	54880050	54909089	ENST00000478097	0	+	54880050	54909089	0	6	179,74,194,84,80,29	0,23377,23819,27064,28707,29010
chr1	54880061	54902316	ENST00000472987	0	+	54880061	54902316	0	4	168,35,1305,297	0,10148,11052,21958
chr1	54937556	54980492	ENST00000460155	0	+	54937556	54980492	0	17	936,141,180,156,123,103,63,88,118,162,78,125,87,215,82,83,821	0,1025,1847,2794,3327,7139,9718,16227,17304,18196,21867,23379,29050,32190,34333,38286,42115
chr1	55031145	55033166	ENST00000450503	0	+	55031145	55033166	0	2	175,168	0,1853
chr1	55086725	55088660	ENST00000458389	0	-	55086725	55088660	0	2	163,340	0,1595
chr1	55125135	55126262	ENST00000415336	0	+	55125135	55126262	0	2	261,314	0,813
chr1	55219210	55230535	ENST00000436960	0	-	55219210	55230535	0	2	66,362	0,10963
chr1	55289194	55303111	ENST00000490692	0	+	55289194	55303111	0	8	1478,142,197,87,174,149,182,1482	0,1716,5059,6494,7102,7565,10441,12435
chr1	55309533	55313760	ENST00000484447	0	-	55309533	55313760	0	6	218,111,87,76,79,43	0,541,1044,1513,2555,4184
chr1	55310073	55311253	ENST00000480962	0	-	55310073	55311253	0	3	112,87,207	0,504,973
chr1	56734535	56755266	ENST00000472957	0	-	56734535	56755266	0	3	401,177,118	0,15700,20613
chr1	56734693	56752031	ENST00000459962	0	-	56734693	56752031	0	2	243,1796	0,15542
chr1	56762567	56883562	ENST00000461655	0	-	56762567	56883562	0	4	247,158,157,84	0,12647,119161,120911
chr1	56817428	56883533	ENST00000476206	0	-	56817428	56883533	0	3	417,125,55	0,64332,66050
chr1	56957131	57000274	ENST00000493000	0	-	56957131	57000274	0	14	822,34,157,94,87,61,99,41,115,160,97,32,35,70	0,1151,1302,4717,7626,18216,21826,25155,25281,32173,34968,37025,39845,43073
chr1	56957910	56959117	ENST00000497991	0	-	56957910	56959117	0	3	43,34,684	0,372,523
chr1	56964804	57057957	ENST00000484327	0	-	56964804	57057957	0	14	40,76,61,29,99,61,41,115,160,110,34,162,748,415	0,5348,10543,12081,14153,15617,17482,17608,24500,41285,60631,62429,65512,92738
chr1	57195115	57204318	ENST00000468990	0	-	57195115	57204318	0	4	56,129,157,201	0,2674,3165,9002
chr1	57198323	57204401	ENST00000494324	0	-	57198323	57204401	0	3	114,222,284	0,3709,5794
chr1	57202146	57235018	ENST00000417420	0	+	57202146	57235018	0	4	172,177,138,123	0,5694,23541,32749
chr1	57229610	57252961	ENST00000441502	0	+	57229610	57252961	0	4	560,202,208,967	0,10487,13012,22384
chr1	57236159	58784994	ENST00000485760	0	-	57236159	58784994	0	21	230,111,128,549,109,63,54,66,39,120,132,99,140,203,74,164,78,52,150,75,32	0,12781,13246,16984,25632,28082,64991,71461,73124,73623,74384,138644,147391,293064,651692,886099,1152611,1345452,1508160,1529361,1548803
chr1	57309438	57374844	ENST00000489267	0	-	57309438	57374844	0	3	464,132,41	0,1105,65365
chr1	57383677	57545624	ENST00000473821	0	-	57383677	57545624	0	3	13,203,506	0,145546,161441
chr1	58064330	58122345	ENST00000477280	0	-	58064330	58122345	0	2	385,87	0,57928
chr1	57624835	57625710	ENST00000422038	0	+	57624835	57625710	0	2	147,561	0,314
chr1	58098802	58101374	ENST00000416598	0	+	58098802	58101374	0	2	491,659	0,1913
chr1	58098840	58105758	ENST00000432897	0	+	58098840	58105758	0	4	339,64,173,115	0,1875,3841,6803
chr1	58098847	58101323	ENST00000434141	0	+	58098847	58101323	0	2	285,608	0,1868
chr1	58098896	58100896	ENST00000420811	0	+	58098896	58100896	0	2	290,181	0,1819
chr1	58116561	58119000	ENST00000457412	0	+	58116561	58119000	0	2	142,255	0,2184
chr1	58298398	58318534	ENST00000419596	0	+	58298398	58318534	0	5	169,85,27,75,264	0,11411,14260,17850,19872
chr1	58653643	58768922	ENST00000467509	0	-	58653643	58768922	0	4	102,150,75,62	0,90676,111877,115217
chr1	58700811	58744459	ENST00000460671	0	-	58700811	58744459	0	2	243,140	0,43508
chr1	58719137	58768897	ENST00000476933	0	-	58719137	58768897	0	3	297,75,37	0,46383,49723
chr1	58765520	58785018	ENST00000469854	0	-	58765520	58785018	0	5	75,112,174,229,56	0,6688,6897,9252,19442
chr1	58772306	58784990	ENST00000467063	0	-	58772306	58784990	0	4	14,174,229,41	0,111,2466,12643
chr1	58777054	58784968	ENST00000482274	0	-	58777054	58784968	0	2	516,74	0,7840
chr1	58892999	58927922	ENST00000493821	0	-	58892999	58927922	0	16	5416,58,106,133,189,75,51,55,89,78,104,131,761,99,79,369	0,6430,6666,10759,12298,13107,13892,14244,17130,18833,20737,22186,27045,30413,34298,34554
chr1	58897412	58928654	ENST00000401044	0	-	58897412	58928654	0	17	1003,58,106,133,189,75,137,55,89,78,104,131,761,99,79,24,55	0,2017,2253,6346,7885,8694,9277,9831,12717,14420,16324,17773,22632,26000,29885,31073,31187
chr1	58915031	58920156	ENST00000481973	0	-	58915031	58920156	0	2	285,112	0,5013
chr1	58920668	58938340	ENST00000466774	0	-	58920668	58938340	0	6	137,99,78,71,79,96	0,2744,7931,10452,12720,17576
chr1	58928447	58938332	ENST00000483003	0	-	58928447	58938332	0	5	62,78,71,79,88	0,152,2673,4941,9797
chr1	58930665	58938337	ENST00000489282	0	-	58930665	58938337	0	3	526,79,93	0,2723,7579
chr1	59535097	59898553	ENST00000474476	0	+	59535097	59898553	0	9	70,152,89,116,129,104,108,62,75	0,49409,81911,160123,215473,257286,310965,329150,363381
chr1	59535114	59584629	ENST00000462744	0	+	59535114	59584629	0	5	53,215,190,112,123	0,24681,34988,43103,49392
chr1	59631467	59864283	ENST00000475949	0	+	59631467	59864283	0	6	87,116,129,104,108,36	0,63753,119103,160916,214595,232780
chr1	59750575	59898683	ENST00000485720	0	+	59750575	59898683	0	5	124,104,108,62,205	0,41808,95487,113672,147903
chr1	59864274	60000990	ENST00000493891	0	+	59864274	60000990	0	6	35,148,75,121,62,228	0,12213,34204,41268,131916,136488
chr1	59876487	59919255	ENST00000466791	0	+	59876487	59919255	0	5	148,75,121,95,317	0,21991,29055,35811,42451
chr1	59898478	60005935	ENST00000476939	0	+	59898478	60005935	0	3	75,62,486	0,97712,106971
chr1	59911916	60000804	ENST00000472783	0	+	59911916	60000804	0	4	134,95,62,42	0,382,84274,88846
chr1	59911945	60000987	ENST00000471169	0	+	59911945	60000987	0	4	110,95,62,225	0,353,84245,88817
chr1	59993931	60000984	ENST00000480847	0	+	59993931	60000984	0	3	392,62,222	0,2259,6831
chr1	59993006	60027442	ENST00000443012	0	-	59993006	60027442	0	2	661,106	0,34330
chr1	60053431	60111267	ENST00000465876	0	+	60053431	60111267	0	20	180,86,73,51,133,68,63,84,167,141,202,111,88,61,141,94,101,102,69,213	0,6686,13608,16991,18233,20173,21701,25136,28260,31873,33143,33901,43256,43813,45016,47612,50700,53078,55870,57623
chr1	60098542	60102128	ENST00000474695	0	+	60098542	60102128	0	3	46,94,44	0,2501,3542
chr1	60102898	60111238	ENST00000466803	0	+	60102898	60111238	0	5	607,101,102,69,184	0,1233,3611,6403,8156
chr1	60109136	60111242	ENST00000491135	0	+	60109136	60111242	0	2	234,188	0,1918
chr1	60131575	60151498	ENST00000492633	0	-	60131575	60151498	0	8	514,139,151,188,142,177,161,1077	0,7649,11050,11555,14470,16468,18292,18846
chr1	60131579	60165021	ENST00000466095	0	-	60131579	60165021	0	8	510,139,142,177,161,150,163,225	0,7645,14466,16464,18288,18842,22618,33217
[truncated: 25,267 more rows]
