# Supplementary material for: Pervasive Transcription of the Human Genome Produces Thousands of Previously Unidentified Long Intergenic Noncoding RNAs
Source: PLoS Genet. 2013 Jun 20;9(6):e1003569. doi: 10.1371/journal.pgen.1003569 (PMC3688513; doi:10.1371/journal.pgen.1003569)
Supplement: Dataset S9 — GENCODEv6 “lincRNAs” and “processed transcripts” that were removed at each step of filtering. (A) Unfiltered GENCODEv6 “lincRNAs” and “processed transcripts” (39,472 transcripts) (BED format; hg18) (TXT). (B) GENCODEv6 “lincRNAs” and “processed transcripts” that overlap RefSeq NM (protein coding) genes by at least 1 base pair on either strand (27,267 transcripts) (BED format; hg18) (TXT). (C) GENCODEv6 “lincRNAs” and “processed transcripts” that overlap (see Methods) one or more elements of an expanded set of protein coding genes (UCSC, RefSeq, Ensembl, GENCODE), pseudogenes, UTRs (UTRdb), or non-lincRNA noncoding RNAs (33,245 transcripts) (BED format; hg18) (TXT). (D) GENCODEv6 “lincRNAs” and “processed transcripts” that passed the protein/pseudogene/non-lincRNA ncRNAs/<200 nt filter, but contain an ORF>100 amino acids in length (964 transcripts) (BED format; hg18) (TXT). (E) GENCODEv6 “lincRNAs” and “processed transcripts” that do not themselves contain an ORF>100 amino acids, but overlap another annotated or de novo lincRNA that contains an ORF>100 amino acids (2,700 transcripts) (BED format; hg18) (TXT). (F) GENCODEv6 “lincRNAs” and “processed transcripts” that passed the prior filters but overlap an extended protein coding gene structure (149 transcripts) (BED format; hg18) (TXT). (G) GENCODEv6 “lincRNAs” and “processed transcripts” passing all prior filters except not found expressed at FPKM>1 in any dataset (1,469 transcripts) (BED format; hg18) (TXT). (H) GENCODEv6 “lincRNAs” and “processed transcripts” passing all filters and expressed at FPKM>1 in at least one dataset (945 transcripts) (BED format; hg18) (TXT). (ZIP) [file pgen.1003569.s009.zip › Dataset_S9d.txt]

chr1	131336	139570	ENST00000484859	0	-	131336	139570	0	2	1538,3322	0,4912
chr1	154267	163727	ENST00000466557	0	-	154267	163727	0	6	387,59,66,216,132,112	0,1479,3695,4644,8152,9348
chr1	311899	314606	ENST00000440038	0	+	311899	314606	0	3	192,58,305	0,2251,2402
chr1	429227	443585	ENST00000440163	0	+	429227	443585	0	3	204,180,78	0,6649,14280
chr1	667055	675259	ENST00000416385	0	-	667055	675259	0	2	1538,3322	0,4882
chr1	690099	703869	ENST00000428504	0	-	690099	703869	0	7	391,59,66,216,132,110,343	0,1472,3691,4640,8119,9314,13427
chr1	726121	735404	ENST00000447500	0	-	726121	735404	0	4	285,93,50,95	0,4920,7695,9188
chr1	751448	752765	ENST00000473798	0	-	751448	752765	0	1	1317	0
chr1	836677	840191	ENST00000448179	0	+	836677	840191	0	2	39,3004	0,510
chr1	842112	844935	ENST00000417705	0	-	842112	844935	0	4	851,89,91,358	0,1152,1955,2465
chr1	1062259	1069299	ENST00000416774	0	+	1062259	1069299	0	3	94,208,1318	0,3808,5722
chr1	1355781	1359816	ENST00000430109	0	-	1355781	1359816	0	2	124,386	0,3649
chr1	1355792	1357086	ENST00000434150	0	-	1355792	1357086	0	2	405,39	0,1255
chr1	1355792	1359731	ENST00000454562	0	-	1355792	1359731	0	2	113,311	0,3628
chr1	1355906	1359763	ENST00000417917	0	-	1355906	1359763	0	2	291,343	0,3514
chr1	1970501	1970950	ENST00000445600	0	-	1970501	1970950	0	2	266,54	0,395
chr1	1970602	1971369	ENST00000449154	0	-	1970602	1971369	0	3	165,69,203	0,294,564
chr1	2471218	2473405	ENST00000449660	0	-	2471218	2473405	0	3	355,159,1115	0,653,1072
chr1	2718274	2719117	ENST00000457440	0	-	2718274	2719117	0	2	149,458	0,385
chr1	2968382	2968819	ENST00000420957	0	-	2968382	2968819	0	2	234,201	0,236
chr1	3900536	3915182	ENST00000412674	0	+	3900536	3915182	0	3	82,150,3010	0,377,11636
chr1	4371970	4384607	ENST00000423197	0	+	4371970	4384607	0	6	582,35,237,428,101,694	0,3502,4261,10709,11297,11943
chr1	6220417	6222091	ENST00000429480	0	+	6220417	6222091	0	2	78,1224	0,450
chr1	8200836	8203176	ENST00000424689	0	-	8200836	8203176	0	2	344,133	0,2207
chr1	9150913	9185265	ENST00000437157	0	-	9150913	9185265	0	4	98,289,120,41	0,13739,15363,34311
chr1	12510352	12511049	ENST00000416696	0	+	12510352	12511049	0	2	69,369	0,328
chr1	20356771	20359646	ENST00000431027	0	+	20356771	20359646	0	2	1556,937	0,1938
chr1	20442174	20443735	ENST00000435552	0	+	20442174	20443735	0	2	120,360	0,1201
chr1	24399316	24410770	ENST00000439059	0	+	24399316	24410770	0	3	152,137,1561	0,2223,9893
chr1	29066673	29070366	ENST00000443593	0	+	29066673	29070366	0	2	991,755	0,2938
chr1	30259385	30283046	ENST00000445180	0	-	30259385	30283046	0	7	558,52,202,1159,201,232,115	0,1292,2768,10073,15338,22820,23546
chr1	30661258	30666542	ENST00000420354	0	+	30661258	30666542	0	3	49,107,325	0,1022,4959
chr1	31055811	31060987	ENST00000440358	0	-	31055811	31060987	0	2	337,107	0,5069
chr1	31069661	31079280	ENST00000430320	0	+	31069661	31079280	0	4	146,48,135,341	0,2377,5520,9278
chr1	31103591	31105688	ENST00000431202	0	+	31103591	31105688	0	2	209,1538	0,559
chr1	31756622	31762433	ENST00000412068	0	+	31756622	31762433	0	3	402,118,2221	0,2511,3590
chr1	32080206	32093756	ENST00000453837	0	-	32080206	32093756	0	2	2129,128	0,13422
chr1	37693066	37712599	ENST00000424989	0	-	37693066	37712599	0	3	1034,93,268	0,1488,19265
chr1	38447292	38453026	ENST00000431311	0	-	38447292	38453026	0	4	1789,89,354,51	0,2700,3064,5683
chr1	47670391	47672900	ENST00000445551	0	-	47670391	47672900	0	1	2509	0
chr1	55819297	55973263	ENST00000422374	0	+	55819297	55973263	0	3	158,82,3823	0,33884,150143
chr1	62926740	62948953	ENST00000453229	0	+	62926740	62948953	0	2	171,1057	0,21156
chr1	63238755	63250730	ENST00000420659	0	-	63238755	63250730	0	2	307,138	0,11837
chr1	63559142	63560717	ENST00000449386	0	-	63559142	63560717	0	3	307,97,143	0,483,1432
chr1	63559142	63560695	ENST00000418244	0	-	63559142	63560695	0	4	307,97,416,121	0,483,781,1432
chr1	73013541	73029551	ENST00000418078	0	+	73013541	73029551	0	6	274,85,187,214,355,216	0,3002,4836,8399,11356,15794
chr1	76996396	77017540	ENST00000427806	0	-	76996396	77017540	0	3	45,125,278	0,156,20866
chr1	77306192	77316755	ENST00000454305	0	+	77306192	77316755	0	4	82,164,108,143	0,164,816,10420
chr1	78467870	78532162	ENST00000436742	0	+	78467870	78532162	0	6	131,827,384,152,199,300	0,20585,21895,62881,63480,63992
chr1	89862996	89871041	ENST00000415584	0	-	89862996	89871041	0	3	356,194,238	0,7166,7807
chr1	91067691	91074306	ENST00000455680	0	-	91067691	91074306	0	2	2650,336	0,6279
chr1	93577083	93583972	ENST00000445076	0	-	93577083	93583972	0	3	336,180,104	0,418,6785
chr1	94859294	94862328	ENST00000435559	0	-	94859294	94862328	0	2	806,1466	0,1568
chr1	95166171	95201414	ENST00000438509	0	+	95166171	95201414	0	4	375,114,117,346	0,3844,33289,34897
chr1	95199468	95201414	ENST00000456582	0	+	95199468	95201414	0	2	109,292	0,1654
chr1	95748313	95860878	ENST00000432146	0	+	95748313	95860878	0	2	193,126	0,112439
chr1	103593556	103608574	ENST00000455771	0	-	103593556	103608574	0	3	146,87,206	0,11208,14812
chr1	103594231	103608574	ENST00000451705	0	-	103594231	103608574	0	3	62,87,206	0,10533,14137
chr1	110552978	110554132	ENST00000455967	0	-	110552978	110554132	0	2	371,377	0,777
chr1	112334440	112335318	ENST00000428461	0	+	112334440	112335318	0	2	103,606	0,272
chr1	112334680	112342987	ENST00000438293	0	+	112334680	112342987	0	2	652,2416	0,5891
chr1	116508427	116510385	ENST00000426515	0	+	116508427	116510385	0	2	60,854	0,1104
chr1	116837167	116843357	ENST00000456414	0	-	116837167	116843357	0	2	1884,411	0,5779
chr1	120840136	120906506	ENST00000417218	0	+	120840136	120906506	0	2	551,3111	0,63259
chr1	141960583	141999600	ENST00000454861	0	+	141960583	141999600	0	3	59,203,968	0,37404,38049
chr1	142028284	142038326	ENST00000413897	0	-	142028284	142038326	0	7	172,120,54,46,221,214,282	0,1747,2672,3893,7360,8918,9760
chr1	142030317	142038326	ENST00000447389	0	-	142030317	142038326	0	4	693,221,214,282	0,5327,6885,7727
chr1	142030956	142052593	ENST00000412204	0	-	142030956	142052593	0	6	54,162,214,282,150,1641	0,4747,6246,7088,18293,19996
chr1	142064853	142081952	ENST00000429121	0	-	142064853	142081952	0	8	73,29,82,196,70,31,36,141	0,164,2983,4550,7011,9760,14349,16958
chr1	142189492	142218222	ENST00000430699	0	+	142189492	142218222	0	11	141,36,31,70,196,82,29,73,71,164,50	0,2703,7292,10003,12338,14007,16879,16999,23025,27140,28680
chr1	142196784	142221426	ENST00000431621	0	+	142196784	142221426	0	9	31,70,85,29,73,71,164,180,1906	0,2711,6712,9587,9707,15733,19848,21388,22736
chr1	142218803	142240412	ENST00000428624	0	+	142218803	142240412	0	6	1633,150,282,214,162,54	0,3183,14287,15162,16710,21555
chr1	142233048	142233627	ENST00000412492	0	+	142233048	142233627	0	2	324,48	0,531
chr1	142233090	142243056	ENST00000448844	0	+	142233090	142243056	0	7	282,214,221,46,54,120,172	0,875,2423,6057,7268,8127,9794
chr1	142233090	142241336	ENST00000448665	0	+	142233090	142241336	0	4	282,46,54,119	0,6057,7268,8127
chr1	142233090	142241051	ENST00000458155	0	+	142233090	142241051	0	4	282,214,221,693	0,875,2423,7268
chr1	143305076	143317058	ENST00000447534	0	+	143305076	143317058	0	4	217,269,1898,260	0,4792,5883,11722
chr1	143305164	143314550	ENST00000428365	0	+	143305164	143314550	0	5	158,95,118,269,63	0,581,2027,4704,9323
chr1	143305401	143317248	ENST00000419820	0	+	143305401	143317248	0	4	439,269,1898,450	0,4467,5558,11397
chr1	143310007	143318904	ENST00000437451	0	+	143310007	143318904	0	3	130,142,453	0,7718,8444
chr1	145963299	145964796	ENST00000422157	0	+	145963299	145964796	0	2	284,155	0,1342
chr1	147452926	147453997	ENST00000421174	0	+	147452926	147453997	0	2	355,550	0,521
chr1	148754856	148757132	ENST00000416894	0	+	148754856	148757132	0	2	306,260	0,2016
chr1	154624641	154632025	ENST00000451362	0	+	154624641	154632025	0	2	138,5448	0,1936
chr1	154924112	154928413	ENST00000441272	0	-	154924112	154928413	0	2	3185,935	0,3366
chr1	156434335	156440291	ENST00000415019	0	-	156434335	156440291	0	2	1914,85	0,5871
chr1	168507367	168514697	ENST00000440404	0	-	168507367	168514697	0	3	379,975,103	0,1930,7227
chr1	174140520	174156272	ENST00000426575	0	-	174140520	174156272	0	3	375,224,58	0,3785,15694
chr1	175629045	175812707	ENST00000438575	0	-	175629045	175812707	0	3	502,57,239	0,180440,183423
chr1	175629437	175833467	ENST00000458070	0	-	175629437	175833467	0	4	110,57,240,139	0,180048,183031,203891
chr1	176327266	176329358	ENST00000419458	0	-	176327266	176329358	0	2	1904,67	0,2025
chr1	179410242	179417967	ENST00000435023	0	+	179410242	179417967	0	3	92,130,320	0,853,7405
chr1	181696631	181707504	ENST00000421703	0	-	181696631	181707504	0	5	795,196,126,76,1027	0,892,8800,9591,9846
chr1	185876980	185879615	ENST00000429725	0	+	185876980	185879615	0	3	44,106,2243	0,150,392
chr1	187141441	187273016	ENST00000445072	0	+	187141441	187273016	0	2	239,545	0,131030
chr1	190753391	190802970	ENST00000434300	0	-	190753391	190802970	0	2	325,71	0,49508
chr1	191919998	191924182	ENST00000447056	0	-	191919998	191924182	0	3	466,210,174	0,1334,4010
chr1	193994104	193999153	ENST00000513624	0	-	193994104	193999153	0	3	1107,142,152	0,2915,4897
chr1	197219072	197220953	ENST00000422480	0	+	197219072	197220953	0	3	162,140,533	0,569,1348
chr1	201536916	201541010	ENST00000432511	0	-	201536916	201541010	0	3	116,186,203	0,3354,3891
chr1	209921728	209927424	ENST00000421933	0	+	209921728	209927424	0	6	101,75,154,299,227,990	0,1786,2084,2890,3802,4706
chr1	210893963	210905399	ENST00000446962	0	-	210893963	210905399	0	3	273,101,99	0,10588,11337
chr1	219570044	219576261	ENST00000439004	0	-	219570044	219576261	0	2	3906,434	0,5783
chr1	220713574	220717001	ENST00000508034	0	+	220713574	220717001	0	2	380,1247	0,2180
chr1	226221981	226225476	ENST00000512171	0	-	226221981	226225476	0	2	1247,380	0,3115
chr1	227295184	227297275	ENST00000433734	0	-	227295184	227297275	0	2	474,125	0,1966
chr1	230377300	230382482	ENST00000441459	0	-	230377300	230382482	0	2	924,1317	0,3865
chr1	232862639	232869473	ENST00000441360	0	+	232862639	232869473	0	3	98,62,773	0,4571,6061
chr1	239654214	239663251	ENST00000444330	0	+	239654214	239663251	0	3	258,89,157	0,334,8880
chr1	241277661	241282177	ENST00000437691	0	-	241277661	241282177	0	2	139,207	0,4309
chr1	241321315	241322515	ENST00000415989	0	-	241321315	241322515	0	2	206,112	0,1088
chr1	242147326	242277242	ENST00000440494	0	+	242147326	242277242	0	12	125,110,118,101,72,224,104,199,129,127,64,426	0,61008,85981,87656,92619,93295,107564,109834,124025,126021,127826,129490
chr1	242337289	242338936	ENST00000440148	0	+	242337289	242338936	0	2	231,336	0,1311
chr10	1195707	1200612	ENST00000425630	0	+	1195707	1200612	0	3	223,85,2126	0,785,2779
chr10	2037666	2046542	ENST00000413603	0	-	2037666	2046542	0	3	1671,212,214	0,7774,8662
chr10	2044458	2046542	ENST00000438372	0	-	2044458	2046542	0	3	304,259,214	0,982,1870
chr10	2198525	2201654	ENST00000421077	0	+	2198525	2201654	0	2	74,2247	0,882
chr10	4687618	4694611	ENST00000417883	0	+	4687618	4694611	0	3	894,130,721	0,4555,6272
chr10	9840751	9841206	ENST00000419836	0	-	9840751	9841206	0	2	185,159	0,296
chr10	21503288	21503858	ENST00000417845	0	+	21503288	21503858	0	2	20,442	0,128
chr10	26976920	26982381	ENST00000423917	0	+	26976920	26982381	0	5	297,100,203,238,382	0,965,1405,2568,5079
chr10	26977034	26982389	ENST00000434458	0	+	26977034	26982389	0	4	183,203,104,390	0,1291,2454,4965
chr10	27260140	27263858	ENST00000458682	0	-	27260140	27263858	0	2	357,511	0,3207
chr10	27260140	27270936	ENST00000431296	0	-	27260140	27270936	0	5	357,104,203,250,2706	0,3207,4219,5531,8090
chr10	27260140	27266794	ENST00000458084	0	-	27260140	27266794	0	4	357,104,203,1123	0,3207,4219,5531
chr10	28851619	28861289	ENST00000528337	0	-	28851619	28861289	0	3	1927,61,620	0,3263,9050
chr10	29118122	29124908	ENST00000443246	0	-	29118122	29124908	0	2	3757,201	0,6585
chr10	31000500	31046201	ENST00000422642	0	+	31000500	31046201	0	18	91,148,90,87,178,173,156,137,125,146,176,145,277,156,141,126,156,84	0,13696,17673,17849,19508,21930,24356,25810,26551,26804,28521,31956,32847,37732,39796,40992,45361,45617
chr10	31027276	31041578	ENST00000429171	0	+	31027276	31041578	0	6	174,176,145,277,156,86	0,1745,5180,6071,10956,14216
chr10	38973918	39022206	ENST00000452667	0	-	38973918	39022206	0	9	405,136,109,150,106,175,128,143,172	0,4511,5531,9453,10446,31123,44039,45481,48116
chr10	38977631	39022206	ENST00000416231	0	-	38977631	39022206	0	10	99,136,109,150,106,121,175,128,143,172	0,798,1818,5740,6733,7310,27410,40326,41768,44403
chr10	42794470	42796961	ENST00000431395	0	-	42794470	42796961	0	3	83,277,140	0,1266,2351
chr10	43729352	43729960	ENST00000431987	0	-	43729352	43729960	0	2	108,357	0,251
chr10	43754456	43759920	ENST00000451929	0	+	43754456	43759920	0	5	1540,256,90,135,105	0,1719,4189,4854,5359
chr10	49542249	49550475	ENST00000440750	0	-	49542249	49550475	0	2	214,121	0,8105
chr10	71424387	71437598	ENST00000427247	0	-	71424387	71437598	0	3	229,213,82	0,12831,13129
chr10	72359687	72361820	ENST00000415746	0	+	72359687	72361820	0	2	1529,434	0,1699
chr10	76838920	76841088	ENST00000515305	0	+	76838920	76841088	0	3	284,55,1033	0,973,1135
chr10	79678510	79682408	ENST00000434974	0	+	79678510	79682408	0	2	323,2369	0,1529
chr10	79836306	79980620	ENST00000510550	0	+	79836306	79980620	0	4	156,155,64,220	0,118786,122207,144094
chr10	80373090	80497658	ENST00000456353	0	-	80373090	80497658	0	10	1420,78,154,151,63,159,133,73,139,508	0,2584,17926,18571,19496,105446,111268,122419,123120,124060
chr10	80373090	80392157	ENST00000428862	0	-	80373090	80392157	0	4	1420,78,212,1141	0,2584,17177,17926
chr10	80430246	80433566	ENST00000427035	0	-	80430246	80433566	0	2	1753,265	0,3055
chr10	80473910	80497231	ENST00000440151	0	-	80473910	80497231	0	5	365,159,136,73,81	0,4626,6134,21599,23240
chr10	86029715	86044395	ENST00000415469	0	+	86029715	86044395	0	6	86,197,187,70,731,1414	0,8244,8614,8995,11427,13266
chr10	88271681	88272423	ENST00000428940	0	+	88271681	88272423	0	2	465,178	0,564
chr10	88988403	89092349	ENST00000433920	0	-	88988403	89092349	0	6	206,98,54,43,104,371	0,7448,49775,87963,98119,103575
chr10	88993868	89092349	ENST00000446751	0	-	88993868	89092349	0	6	1724,98,54,43,104,371	0,1983,44310,82498,92654,98110
chr10	92744356	92756127	ENST00000412362	0	+	92744356	92756127	0	2	134,246	0,11525
chr10	102985814	102988595	ENST00000430651	0	+	102985814	102988595	0	2	1643,910	0,1871
chr10	103060764	103061252	ENST00000442188	0	+	103060764	103061252	0	2	223,159	0,329
chr10	103870399	103871129	ENST00000440123	0	+	103870399	103871129	0	2	321,53	0,677
chr10	109621323	109819042	ENST00000425050	0	-	109621323	109819042	0	5	178,138,146,147,113	0,168785,169473,171602,197606
chr10	119222715	119235699	ENST00000424371	0	-	119222715	119235699	0	2	208,246	0,12738
chr10	119239985	119291835	ENST00000440007	0	-	119239985	119291835	0	3	427,89,238	0,1536,51612
chr10	119311584	119321958	ENST00000450247	0	-	119311584	119321958	0	3	184,129,162	0,3932,10212
chr10	122511313	122526386	ENST00000456120	0	-	122511313	122526386	0	2	1864,150	0,14923
chr10	124568321	124573017	ENST00000442370	0	+	124568321	124573017	0	4	104,188,176,68	0,1547,2102,4628
chr10	125175218	125177146	ENST00000415509	0	-	125175218	125177146	0	2	282,134	0,1794
chr10	127378994	127398019	ENST00000527483	0	-	127378994	127398019	0	5	147,149,359,70,39	0,6616,6965,9062,18986
chr10	130601132	130604525	ENST00000446589	0	+	130601132	130604525	0	5	39,33,138,165,75	0,1494,1880,2122,3318
chr10	131457097	131457689	ENST00000428273	0	+	131457097	131457689	0	2	234,261	0,331
chr10	134624833	134625731	ENST00000423232	0	-	134624833	134625731	0	2	125,479	0,419
chr11	111278	115784	ENST00000529266	0	-	111278	115784	0	2	148,207	0,4299
chr11	119530	129099	ENST00000526704	0	-	119530	129099	0	5	1843,58,191,65,144	0,1936,4057,8516,9425
chr11	119735	129099	ENST00000435244	0	-	119735	129099	0	5	1638,58,191,65,144	0,1731,3852,8311,9220
chr11	120206	121297	ENST00000427071	0	-	120206	121297	0	2	881,178	0,913
chr11	123613	129117	ENST00000527683	0	-	123613	129117	0	5	165,233,58,65,162	0,950,1276,4433,5342
chr11	317170	319453	ENST00000534483	0	+	317170	319453	0	2	566,261	0,2022
chr11	518906	519659	ENST00000526431	0	+	518906	519659	0	2	41,506	0,247
chr11	563800	565885	ENST00000500108	0	-	563800	565885	0	2	971,697	0,1388
chr11	1039879	1045284	ENST00000534584	0	+	1039879	1045284	0	4	83,221,154,171	0,1743,4359,5234
chr11	1042610	1045749	ENST00000531160	0	+	1042610	1045749	0	1	3139	0
chr11	1287574	1288513	ENST00000530897	0	+	1287574	1288513	0	1	939	0
chr11	1968901	1971275	ENST00000418612	0	+	1968901	1971275	0	3	164,343,215	0,842,2159
chr11	9733251	9736287	ENST00000525154	0	-	9733251	9736287	0	2	1770,398	0,2638
chr11	10280779	10281827	ENST00000526906	0	-	10280779	10281827	0	2	394,409	0,639
chr11	12008997	12039908	ENST00000531559	0	+	12008997	12039908	0	2	56,3252	0,27659
chr11	12940632	12967670	ENST00000527945	0	-	12940632	12967670	0	3	254,107,92	0,2598,26946
chr11	13822984	13848739	ENST00000525381	0	-	13822984	13848739	0	4	145,40,52,69	0,23775,24477,25686
chr11	15622006	15683490	ENST00000532242	0	+	15622006	15683490	0	3	151,126,194	0,60448,61290
chr11	23143021	23144908	ENST00000530576	0	+	23143021	23144908	0	4	194,144,121,51	0,290,1593,1836
chr11	32413897	32415173	ENST00000459866	0	+	32413897	32415173	0	2	71,257	0,1019
chr11	34511136	34536047	ENST00000527984	0	-	34511136	34536047	0	3	153,108,128	0,11747,24783
chr11	42161417	42217945	ENST00000525641	0	-	42161417	42217945	0	4	99,171,67,110	0,19042,54801,56418
chr11	42192920	42231838	ENST00000527757	0	-	42192920	42231838	0	5	192,67,117,71,99	0,23298,24915,26253,38819
chr11	44672988	44674427	ENST00000532748	0	-	44672988	44674427	0	2	708,81	0,1358
chr11	45349523	45366635	ENST00000528390	0	+	45349523	45366635	0	5	1444,233,204,83,633	0,7958,8538,15830,16479
chr11	49283841	49357616	ENST00000529674	0	+	49283841	49357616	0	8	228,177,72,87,123,108,114,126	0,2146,2458,45484,58340,60358,64586,73649
chr11	49344198	49357797	ENST00000529081	0	+	49344198	49357797	0	4	109,69,101,299	0,2643,4232,13300
chr11	59085147	59090123	ENST00000533552	0	-	59085147	59090123	0	6	145,66,93,86,116,310	0,1420,2715,3916,4354,4666
chr11	65933204	65934050	ENST00000527061	0	+	65933204	65934050	0	2	305,162	0,684
chr11	65933240	65941184	ENST00000533759	0	+	65933240	65941184	0	4	269,216,118,345	0,959,1662,7599
chr11	68394707	68398586	ENST00000512200	0	+	68394707	68398586	0	2	252,3000	0,879
chr11	69509629	69539569	ENST00000534086	0	+	69509629	69539569	0	2	291,141	0,29799
chr11	69579983	69589125	ENST00000511013	0	-	69579983	69589125	0	2	306,1449	0,7693
chr11	74369239	74372736	ENST00000507626	0	+	74369239	74372736	0	2	46,1542	0,1955
chr11	81992432	82032109	ENST00000527364	0	-	81992432	82032109	0	4	359,110,71,200	0,14778,38684,39477
chr11	111910154	111931735	ENST00000525984	0	-	111910154	111931735	0	4	1631,111,197,126	0,14025,18943,21455
chr11	115130175	115136122	ENST00000499809	0	-	115130175	115136122	0	3	3045,112,165	0,3893,5782
chr11	116151035	116151802	ENST00000366405	0	-	116151035	116151802	0	2	224,374	0,393
chr11	121476595	121477604	ENST00000530072	0	-	121476595	121477604	0	2	352,240	0,769
chr11	125725276	125730692	ENST00000499602	0	-	125725276	125730692	0	3	1606,537,146	0,4207,5270
chr11	127990969	127996911	ENST00000531784	0	-	127990969	127996911	0	3	986,71,102	0,4839,5840
chr11	129378042	129379461	ENST00000530583	0	+	129378042	129379461	0	1	1419	0
chr11	130628526	130675876	ENST00000416553	0	+	130628526	130675876	0	2	170,414	0,46936
chr11	133412213	133415044	ENST00000531938	0	+	133412213	133415044	0	2	533,178	0,2653
chr11	133841288	133863019	ENST00000528482	0	+	133841288	133863019	0	6	1431,123,67,104,493,1402	0,1680,14660,16442,19777,20329
chr11	133854402	133880717	ENST00000532886	0	+	133854402	133880717	0	3	1613,104,2670	0,3328,23645
chr11	134320687	134351803	ENST00000529881	0	-	134320687	134351803	0	6	244,1067,67,202,214,62	0,2052,3170,9838,13394,31054
chr12	954724	969468	ENST00000503602	0	-	954724	969468	0	2	1809,233	0,14511
chr12	1479951	1486745	ENST00000515614	0	+	1479951	1486745	0	3	252,1016,1146	0,1942,5648
chr12	6171823	6177766	ENST00000504269	0	+	6171823	6177766	0	2	2437,1528	0,4415
chr12	11592230	11608598	ENST00000499291	0	+	11592230	11608598	0	8	331,132,114,117,222,1962,92,697	0,1560,4550,5536,5819,7225,11261,15671
chr12	47959102	47963035	ENST00000514443	0	-	47959102	47963035	0	2	1648,887	0,3046
chr12	52806148	52812894	ENST00000508564	0	+	52806148	52812894	0	2	515,854	0,5892
chr12	56549885	56576534	ENST00000499481	0	-	56549885	56576534	0	4	546,93,124,2745	0,2160,3017,23904
chr12	87929033	87937600	ENST00000500381	0	-	87929033	87937600	0	3	2192,177,140	0,3566,8427
chr12	91063991	91085464	ENST00000501008	0	+	91063991	91085464	0	4	159,101,266,439	0,577,3212,21034
chr12	119291625	119293874	ENST00000477404	0	+	119291625	119293874	0	3	86,111,287	0,1639,1962
chr12	123985953	123986394	ENST00000480427	0	-	123985953	123986394	0	1	441	0
chr12	123985981	123986364	ENST00000462500	0	-	123985981	123986364	0	1	383	0
chr12	125009188	125033872	ENST00000507313	0	-	125009188	125033872	0	6	263,1342,709,149,186,170	0,3052,7510,8504,11121,24514
chr12	129202090	129212176	ENST00000509760	0	-	129202090	129212176	0	4	2006,219,431,1022	0,2880,3759,9064
chr12	129202135	129212723	ENST00000505807	0	-	129202135	129212723	0	4	1961,216,431,264	0,2835,3714,10324
chr12	130397967	130418053	ENST00000428272	0	+	130397967	130418053	0	4	192,217,1300,85	0,1858,18486,20001
chr12	131995373	132000953	ENST00000499045	0	+	131995373	132000953	0	3	434,214,1083	0,2279,4497
chr13	18082437	18083815	ENST00000412714	0	-	18082437	18083815	0	2	557,106	0,1272
chr13	18394028	18395905	ENST00000422082	0	+	18394028	18395905	0	2	521,225	0,1652
chr13	18480398	18484699	ENST00000456737	0	+	18480398	18484699	0	4	881,170,132,880	0,1015,3174,3421
chr13	18480403	18487338	ENST00000428086	0	+	18480403	18487338	0	4	876,141,1155,117	0,1039,3169,6818
chr13	22970934	22975013	ENST00000425800	0	+	22970934	22975013	0	2	47,505	0,3574
chr13	29624022	29631758	ENST00000437721	0	-	29624022	29631758	0	2	264,6588	0,1148
chr13	43494623	43502073	ENST00000439707	0	+	43494623	43502073	0	3	181,72,1632	0,4335,5818
chr13	43497454	43502073	ENST00000423211	0	+	43497454	43502073	0	2	1576,1632	0,2987
chr13	43704060	43708195	ENST00000421190	0	-	43704060	43708195	0	2	234,89	0,4046
chr13	44271638	44281766	ENST00000414562	0	-	44271638	44281766	0	3	1503,311,222	0,5217,9906
chr13	48049110	48050225	ENST00000425350	0	-	48049110	48050225	0	2	886,76	0,1039
chr13	50557560	50583079	ENST00000433280	0	-	50557560	50583079	0	3	136,148,147	0,2504,25372
chr13	53598997	53605002	ENST00000451744	0	-	53598997	53605002	0	3	568,198,254	0,4012,5751
chr13	60389176	60390140	ENST00000414201	0	+	60389176	60390140	0	2	197,206	0,758
chr13	66844519	66852109	ENST00000415120	0	+	66844519	66852109	0	3	84,101,426	0,2478,7164
chr13	73018525	73120391	ENST00000452852	0	-	73018525	73120391	0	2	454,31	0,101835
chr13	73703594	73732114	ENST00000419499	0	+	73703594	73732114	0	2	296,3044	0,25476
chr13	98941729	98946993	ENST00000418417	0	-	98941729	98946993	0	4	629,2043,83,41	0,2300,4660,5223
chr13	105157218	105212145	ENST00000454555	0	+	105157218	105212145	0	4	49,530,124,533	0,231,845,54394
chr13	111899664	111903313	ENST00000507553	0	+	111899664	111903313	0	2	59,2768	0,881
chr13	111959042	111975315	ENST00000503344	0	-	111959042	111975315	0	9	143,180,189,103,161,223,75,112,749	0,271,2898,5195,5428,6236,14380,14750,15524
chr13	112015781	112024073	ENST00000514686	0	+	112015781	112024073	0	2	6250,647	0,7645
chr13	113489651	113515866	ENST00000426859	0	-	113489651	113515866	0	8	268,198,220,80,308,224,162,147	0,397,1663,4373,5214,19303,22630,26068
chr14	18720065	18751593	ENST00000438128	0	+	18720065	18751593	0	2	61,999	0,30529
chr14	18723939	18751519	ENST00000427798	0	+	18723939	18751519	0	2	65,925	0,26655
chr14	19005904	19044840	ENST00000506748	0	-	19005904	19044840	0	6	476,262,66,3412,1313,297	0,8654,19975,32972,36912,38639
chr14	50492726	50498470	ENST00000502842	0	-	50492726	50498470	0	2	4357,357	0,5387
chr14	60138546	60139063	ENST00000472322	0	-	60138546	60139063	0	1	517	0
chr14	60138616	60139004	ENST00000489560	0	-	60138616	60139004	0	1	388	0
chr14	89991367	89995001	ENST00000419459	0	+	89991367	89995001	0	3	1000,717,309	0,1171,3325
chr14	94713572	94716015	ENST00000439999	0	+	94713572	94716015	0	2	1896,427	0,2016
chr14	94943358	94946180	ENST00000464767	0	-	94943358	94946180	0	1	2822	0
chr14	95575414	95629886	ENST00000421193	0	+	95575414	95629886	0	2	203,7286	0,47186
chr14	97461727	97514214	ENST00000499006	0	-	97461727	97514214	0	3	1007,275,148	0,43635,52339
chr14	97494019	97514200	ENST00000502187	0	-	97494019	97514200	0	4	1891,155,275,134	0,2333,11343,20047
chr14	97494149	97514198	ENST00000512901	0	-	97494149	97514198	0	3	1761,275,132	0,11213,19917
chr14	100606576	100609014	ENST00000514741	0	-	100606576	100609014	0	2	253,2142	0,296
chr14	101088312	101091766	ENST00000506681	0	-	101088312	101091766	0	2	2020,453	0,3001
chr15	28132436	28152559	ENST00000421447	0	-	28132436	28152559	0	4	97,65,86,445	0,15159,15427,19678
chr15	29472337	29484224	ENST00000500533	0	+	29472337	29484224	0	4	413,116,487,756	0,733,10585,11131
chr15	48443289	48447768	ENST00000500703	0	+	48443289	48447768	0	2	2708,916	0,3563
chr15	53251462	53257665	ENST00000509188	0	-	53251462	53257665	0	2	4767,1051	0,5152
chr15	54939157	54997138	ENST00000508706	0	-	54939157	54997138	0	4	1873,154,148,109	0,30346,57397,57872
chr15	54965659	54997989	ENST00000504158	0	-	54965659	54997989	0	4	1755,154,148,960	0,3844,30895,31370
chr15	60275664	60282809	ENST00000514405	0	-	60275664	60282809	0	4	591,116,71,1562	0,757,2630,5583
chr15	64739613	64761168	ENST00000511020	0	+	64739613	64761168	0	5	2616,43,91,114,187	0,2768,4140,8119,21368
chr15	67641112	67650833	ENST00000498938	0	+	67641112	67650833	0	5	298,187,215,304,701	0,1396,1870,3504,9020
chr15	68650351	68665999	ENST00000513467	0	-	68650351	68665999	0	2	2473,732	0,14916
chr15	81667658	81687953	ENST00000500581	0	+	81667658	81687953	0	3	379,79,1010	0,13394,19285
chr15	93623524	93671333	ENST00000508732	0	-	93623524	93671333	0	4	805,167,133,271	0,9010,10130,47538
chr15	99207558	99222010	ENST00000431060	0	+	99207558	99222010	0	5	80,122,118,236,3337	0,380,5400,9969,11115
chr16	11821194	11830190	ENST00000505806	0	-	11821194	11830190	0	4	461,122,213,511	0,1797,4690,8485
chr16	24580243	24589884	ENST00000414816	0	-	24580243	24589884	0	3	2583,188,136	0,3416,9505
chr16	28203706	28210886	ENST00000501520	0	-	28203706	28210886	0	2	2183,298	0,6882
chr16	54684399	54782507	ENST00000501259	0	-	54684399	54782507	0	5	532,167,288,98,1593	0,8059,9045,94616,96515
chr16	73817472	73819594	ENST00000489723	0	+	73817472	73819594	0	4	652,178,216,206	0,746,1017,1916
chr16	73817739	73819514	ENST00000463353	0	+	73817739	73819514	0	4	52,79,81,126	0,306,807,1649
chr16	73817915	73818705	ENST00000498687	0	+	73817915	73818705	0	2	481,216	0,574
chr16	84673127	84680633	ENST00000505352	0	-	84673127	84680633	0	2	6653,165	0,7341
chr16	85078824	85081986	ENST00000499142	0	-	85078824	85081986	0	2	2796,27	0,3135
chr16	85078843	85099942	ENST00000499071	0	-	85078843	85099942	0	4	1996,250,152,181	0,2527,3116,20918
chr16	88761831	88763459	ENST00000434625	0	+	88761831	88763459	0	2	951,484	0,1144
chr17	4460492	4467693	ENST00000512682	0	+	4460492	4467693	0	2	385,887	0,6314
chr17	14054529	14061964	ENST00000458492	0	+	14054529	14061964	0	3	78,221,1238	0,800,6197
chr17	14139553	14141642	ENST00000500420	0	-	14139553	14141642	0	2	178,1707	0,382
chr17	14218180	14265068	ENST00000436469	0	+	14218180	14265068	0	5	90,138,95,111,370	0,3145,7879,22923,46518
chr17	15111502	15116332	ENST00000431343	0	-	15111502	15116332	0	2	1154,619	0,4211
chr17	16820037	16825392	ENST00000428142	0	-	16820037	16825392	0	3	1632,516,53	0,4202,5302
chr17	19300994	19302296	ENST00000435953	0	-	19300994	19302296	0	2	228,297	0,1005
chr17	38728962	38736588	ENST00000433702	0	-	38728962	38736588	0	5	181,59,386,97,243	0,2142,2750,7064,7383
chr17	40645398	40654915	ENST00000498986	0	-	40645398	40654915	0	5	690,344,187,47,417	0,6582,8019,8619,9100
chr17	44068652	44079384	ENST00000433510	0	-	44068652	44079384	0	2	482,419	0,10313
chr17	44156052	44157112	ENST00000432056	0	+	44156052	44157112	0	2	80,424	0,636
chr17	45482711	45488102	ENST00000499842	0	-	45482711	45488102	0	3	2287,135,111	0,3144,5280
chr17	45988963	45991810	ENST00000505495	0	-	45988963	45991810	0	2	855,146	0,2701
chr17	45989533	45991770	ENST00000508920	0	-	45989533	45991770	0	2	285,83	0,2154
chr17	46744968	46767525	ENST00000514726	0	-	46744968	46767525	0	6	176,91,100,129,407,820	0,8977,11024,20391,21103,21737
chr17	46769074	46774931	ENST00000441895	0	+	46769074	46774931	0	3	1206,118,1321	0,2892,4536
chr17	46872012	46878162	ENST00000514147	0	+	46872012	46878162	0	2	776,2069	0,4081
chr17	65102520	65136087	ENST00000433856	0	+	65102520	65136087	0	3	156,83,2846	0,29885,30721
chr17	67892037	68100538	ENST00000453722	0	-	67892037	68100538	0	4	985,63,97,602	0,43934,46826,207899
chr17	73065818	73070669	ENST00000510484	0	+	73065818	73070669	0	4	2455,148,1787,92	0,2554,2803,4759
chr17	73230548	73236236	ENST00000504504	0	-	73230548	73236236	0	2	2131,150	0,5538
chr17	75504578	75515119	ENST00000507040	0	-	75504578	75515119	0	5	3652,223,153,58,1025	0,5219,5765,8829,9516
chr17	77095667	77108864	ENST00000430912	0	+	77095667	77108864	0	2	174,187	0,13010
chr17	77478995	77481919	ENST00000500627	0	+	77478995	77481919	0	2	617,1277	0,1647
chr17	77765391	77768517	ENST00000508570	0	-	77765391	77768517	0	2	1396,1655	0,1471
chr18	6915476	6918234	ENST00000512930	0	-	6915476	6918234	0	2	2107,116	0,2642
chr18	40157398	40365660	ENST00000511428	0	-	40157398	40365660	0	5	1169,277,236,144,242	0,1716,2811,194789,208020
chr18	51594955	51599950	ENST00000498862	0	-	51594955	51599950	0	2	3304,767	0,4228
chr18	72369599	72400771	ENST00000501504	0	+	72369599	72400771	0	3	309,81,1852	0,1729,29320
chr18	72456156	72466877	ENST00000501193	0	+	72456156	72466877	0	2	326,3176	0,7545
chr18	72530973	72534580	ENST00000415242	0	+	72530973	72534580	0	2	1944,393	0,3214
chr19	5509177	5519045	ENST00000448587	0	-	5509177	5519045	0	3	3233,130,370	0,3915,9498
chr19	32976241	32989524	ENST00000444167	0	+	32976241	32989524	0	2	157,1172	0,12111
chr19	33674612	33815475	ENST00000512358	0	-	33674612	33815475	0	2	1158,109	0,140754
chr19	40606803	40607394	ENST00000413796	0	-	40606803	40607394	0	2	389,61	0,530
chr19	61269861	61281976	ENST00000505773	0	+	61269861	61281976	0	4	292,515,164,687	0,9877,10495,11428
chr2	187568	192605	ENST00000437798	0	+	187568	192605	0	2	2333,2442	0,2595
chr2	535804	536667	ENST00000454477	0	+	535804	536667	0	2	232,428	0,435
chr2	714965	721195	ENST00000433724	0	-	714965	721195	0	2	317,176	0,6054
chr2	769836	854112	ENST00000414556	0	-	769836	854112	0	4	752,221,239,309	0,26200,69821,83967
chr2	935319	935960	ENST00000456949	0	-	935319	935960	0	2	168,364	0,277
chr2	1603288	1608198	ENST00000366424	0	-	1603288	1608198	0	2	1470,171	0,4739
chr2	2854916	2855536	ENST00000412813	0	+	2854916	2855536	0	2	45,399	0,221
chr2	3998310	3999143	ENST00000457371	0	-	3998310	3999143	0	2	257,134	0,699
chr2	6039560	6042480	ENST00000444416	0	+	6039560	6042480	0	2	95,2600	0,320
chr2	7980006	8036892	ENST00000426969	0	-	7980006	8036892	0	4	1924,135,138,39	0,45720,54284,56847
chr2	8264723	8386000	ENST00000442956	0	-	8264723	8386000	0	10	898,77,221,75,106,394,118,124,143,186	0,36422,80195,87469,87631,89697,92533,105583,117399,121091
chr2	8617413	8641373	ENST00000454224	0	-	8617413	8641373	0	6	8119,134,231,142,137,76	0,10615,17078,18737,20078,23884
chr2	9731602	9765993	ENST00000483023	0	+	9731602	9765993	0	5	198,99,147,1095,313	0,10335,11651,18450,34078
chr2	19932101	19940635	ENST00000438692	0	+	19932101	19940635	0	5	93,118,204,233,1591	0,636,3533,4272,6943
chr2	19932115	19948289	ENST00000449086	0	+	19932115	19948289	0	10	79,118,145,204,233,141,965,121,91,898	0,622,1528,3519,4258,6929,10362,13741,14684,15276
chr2	23424029	23428240	ENST00000415245	0	+	23424029	23428240	0	2	120,772	0,3439
chr2	25048537	25049195	ENST00000422449	0	+	25048537	25049195	0	2	166,197	0,461
chr2	25280685	25285575	ENST00000431650	0	+	25280685	25285575	0	2	237,229	0,4661
chr2	30208714	30220174	ENST00000455424	0	-	30208714	30220174	0	3	299,99,3165	0,3907,8295
chr2	32904013	33005264	ENST00000414054	0	+	32904013	33005264	0	5	68,221,103,61,1341	0,15570,73097,76620,99910
chr2	32961371	33005093	ENST00000435075	0	+	32961371	33005093	0	4	26,103,61,1170	0,15739,19262,42552
chr2	45003989	45019842	ENST00000437916	0	-	45003989	45019842	0	2	233,377	0,15476
chr2	45021226	45022137	ENST00000456467	0	-	45021226	45022137	0	2	250,307	0,604
chr2	47411702	47425160	ENST00000418539	0	+	47411702	47425160	0	1	13458	0
chr2	58356515	58377187	ENST00000454367	0	+	58356515	58377187	0	3	306,356,151	0,17812,20521
chr2	64265715	64286123	ENST00000431020	0	-	64265715	64286123	0	6	665,116,103,131,96,2196	0,3939,7278,16150,17915,18212
chr2	64687998	64697120	ENST00000417695	0	+	64687998	64697120	0	4	60,320,113,1229	0,5405,5817,7893
chr2	64982477	64985775	ENST00000449259	0	-	64982477	64985775	0	2	2781,147	0,3151
chr2	65670203	65720815	ENST00000420724	0	-	65670203	65720815	0	4	254,133,1206,63	0,1339,11591,50549
chr2	65761550	65782449	ENST00000429449	0	+	65761550	65782449	0	5	110,178,204,83,2615	0,10869,15682,17967,18284
chr2	66463941	66473086	ENST00000428647	0	+	66463941	66473086	0	3	44,97,1538	0,6093,7607
chr2	70204671	70205953	ENST00000414141	0	-	70204671	70205953	0	2	390,272	0,1010
chr2	74228643	74229689	ENST00000529783	0	+	74228643	74229689	0	2	470,161	0,885
chr2	85144767	85147981	ENST00000508627	0	-	85144767	85147981	0	2	546,2565	0,649
chr2	91237854	91263863	ENST00000436174	0	-	91237854	91263863	0	10	101,214,53,110,127,165,105,102,117,51	0,10349,11842,12402,13493,13842,19716,20013,25644,25958
chr2	91248204	91266498	ENST00000445955	0	-	91248204	91266498	0	8	217,119,188,198,141,102,117,117	0,2045,3488,3902,9345,9663,15294,18177
chr2	95237009	95244324	ENST00000425953	0	+	95237009	95244324	0	5	300,89,103,90,514	0,1113,4083,4658,6801
chr2	95819128	95827321	ENST00000471661	0	+	95819128	95827321	0	9	75,123,114,74,105,129,672,100,177	0,2506,2779,3591,4077,4391,6835,7819,8016
chr2	95819139	95829643	ENST00000417140	0	+	95819139	95829643	0	13	64,123,114,74,105,129,672,100,213,123,83,839,264	0,2495,2768,3580,4066,4380,6824,7808,8005,8609,8902,9311,10240
chr2	95819140	95829643	ENST00000428300	0	+	95819140	95829643	0	14	63,69,114,74,105,129,672,100,213,123,83,119,71,264	0,2548,2767,3579,4065,4379,6823,7807,8004,8608,8901,9310,10078,10239
chr2	95821694	95829641	ENST00000444924	0	+	95821694	95829641	0	14	63,114,74,105,129,100,134,100,213,123,83,119,71,244	0,213,1025,1511,1825,4269,4807,5253,5450,6054,6347,6756,7524,7703
chr2	95823203	95829643	ENST00000458519	0	+	95823203	95829643	0	7	107,129,672,924,83,839,264	0,316,2760,3744,4838,5247,6176
chr2	97447966	97457332	ENST00000492960	0	-	97447966	97457332	0	4	332,221,130,2280	0,6348,6864,7086
chr2	97448064	97457772	ENST00000485316	0	-	97448064	97457772	0	2	234,2720	0,6988
chr2	97652640	97685951	ENST00000451384	0	+	97652640	97685951	0	10	89,169,106,87,84,99,72,111,151,388	0,1585,4710,5889,6099,19149,20510,29280,31408,32923
chr2	97652670	97684219	ENST00000458149	0	+	97652670	97684219	0	8	59,116,106,80,99,72,111,171	0,1415,4680,6073,19119,20480,29250,31378
chr2	100225524	100232156	ENST00000441036	0	+	100225524	100232156	0	3	255,127,199	0,4481,6433
chr2	100652785	100658932	ENST00000414965	0	-	100652785	100658932	0	2	280,282	0,5865
chr2	101462283	101469716	ENST00000427042	0	+	101462283	101469716	0	3	104,197,89	0,6029,7344
chr2	101944949	101970061	ENST00000508786	0	+	101944949	101970061	0	3	113,138,3476	0,2644,21636
chr2	104416156	104503722	ENST00000451400	0	+	104416156	104503722	0	4	1257,1541,343,637	0,72599,84792,86929
chr2	104417267	104495647	ENST00000447380	0	+	104417267	104495647	0	4	146,438,175,715	0,71488,72854,77665
chr2	104648328	104649746	ENST00000457400	0	+	104648328	104649746	0	3	173,177,185	0,291,1233
chr2	104729527	104738645	ENST00000424321	0	-	104729527	104738645	0	3	514,168,1430	0,2684,7688
chr2	104848386	104855342	ENST00000433433	0	-	104848386	104855342	0	2	2896,207	0,6749
chr2	104852735	104855485	ENST00000434764	0	-	104852735	104855485	0	2	105,350	0,2400
chr2	107512374	107539214	ENST00000443205	0	+	107512374	107539214	0	3	213,132,1194	0,2161,25646
chr2	111084961	111086450	ENST00000458252	0	+	111084961	111086450	0	2	280,467	0,1022
chr2	111965577	111975056	ENST00000442030	0	+	111965577	111975056	0	2	739,1215	0,8264
chr2	113115879	113119738	ENST00000457336	0	-	113115879	113119738	0	5	151,107,115,57,1592	0,251,1347,2127,2267
chr2	118310395	118312250	ENST00000439955	0	+	118310395	118312250	0	3	175,246,547	0,305,1308
chr2	121183308	121184563	ENST00000421820	0	-	121183308	121184563	0	2	216,254	0,1001
chr2	122264510	122270402	ENST00000435895	0	+	122264510	122270402	0	5	55,323,47,225,116	0,666,2724,4033,5776
chr2	127372941	127373681	ENST00000454927	0	+	127372941	127373681	0	3	222,75,113	0,321,627
chr2	127372953	127376143	ENST00000458326	0	+	127372953	127376143	0	7	156,75,90,55,69,40,229	0,309,615,891,2302,2457,2961
chr2	127372960	127376143	ENST00000450035	0	+	127372960	127376143	0	7	149,75,90,84,69,40,229	0,302,608,1021,2295,2450,2954
chr2	127372979	127373473	ENST00000437793	0	+	127372979	127373473	0	2	184,211	0,283
chr2	127373264	127376143	ENST00000436605	0	+	127373264	127376143	0	5	73,90,18,69,229	0,304,617,1991,2650
chr2	131155270	131165734	ENST00000450440	0	+	131155270	131165734	0	5	1013,198,223,171,157	0,2103,3906,8925,10307
chr2	132303843	132306074	ENST00000437330	0	-	132303843	132306074	0	3	395,84,83	0,471,2148
chr2	132438773	132453916	ENST00000419362	0	-	132438773	132453916	0	3	2042,75,92	0,2585,15051
chr2	155261219	155262575	ENST00000443901	0	-	155261219	155262575	0	2	281,151	0,1205
chr2	166359606	166374766	ENST00000425688	0	+	166359606	166374766	0	3	229,402,148	0,6330,15012
chr2	171876021	171878597	ENST00000514012	0	+	171876021	171878597	0	2	1907,351	0,2225
chr2	172888260	172896711	ENST00000445613	0	+	172888260	172896711	0	2	122,388	0,8063
chr2	176746168	176751090	ENST00000416928	0	-	176746168	176751090	0	3	3498,163,406	0,4137,4516
chr2	176749445	176751099	ENST00000456876	0	-	176749445	176751099	0	2	221,415	0,1239
chr2	200385479	200424111	ENST00000420128	0	-	200385479	200424111	0	5	213,186,96,122,404	0,7060,33563,36336,38228
chr2	216049634	216053216	ENST00000414756	0	+	216049634	216053216	0	2	64,327	0,3255
chr2	217163393	217179906	ENST00000449783	0	-	217163393	217179906	0	4	658,60,389,77	0,4758,8210,16436
chr2	219549249	219552626	ENST00000432733	0	+	219549249	219552626	0	2	639,2179	0,1198
chr2	222893636	222894622	ENST00000424010	0	+	222893636	222894622	0	2	156,193	0,793
chr2	231263879	231273488	ENST00000415174	0	-	231263879	231273488	0	4	1313,696,393,207	0,3630,5382,9402
chr2	231459504	231470050	ENST00000415628	0	+	231459504	231470050	0	3	424,208,1133	0,8852,9413
chr2	238186358	238199907	ENST00000417947	0	+	238186358	238199907	0	2	277,1780	0,11769
chr2	238807835	238810586	ENST00000438457	0	+	238807835	238810586	0	2	172,1276	0,1475
chr2	239084069	239128434	ENST00000446979	0	-	239084069	239128434	0	3	1257,137,581	0,40721,43784
chr2	239505934	239512902	ENST00000455228	0	-	239505934	239512902	0	10	215,120,93,94,262,343,1318,830,183,31	0,426,1186,2081,2308,2694,3771,5556,6636,6937
chr2	242685717	242709881	ENST00000416103	0	+	242685717	242709881	0	4	134,103,50,93	0,19745,21289,24071
chr20	2135872	2141797	ENST00000411839	0	+	2135872	2141797	0	2	293,243	0,5682
chr20	5399852	5403828	ENST00000430097	0	+	5399852	5403828	0	2	287,1549	0,2427
chr20	5436520	5438648	ENST00000450640	0	-	5436520	5438648	0	3	163,68,127	0,386,2001
chr20	9914735	9935764	ENST00000449270	0	+	9914735	9935764	0	2	432,604	0,20425
chr20	10681925	10693934	ENST00000418690	0	-	10681925	10693934	0	3	387,225,117	0,8033,11892
chr20	17816006	17816804	ENST00000425405	0	-	17816006	17816804	0	2	442,190	0,608
chr20	18307692	18310128	ENST00000423033	0	+	18307692	18310128	0	2	21,706	0,1730
chr20	22489190	22507280	ENST00000450346	0	-	22489190	22507280	0	4	4564,123,92,133	0,6130,7241,17957
chr20	22604709	22613516	ENST00000441568	0	-	22604709	22613516	0	2	2186,134	0,8673
chr20	23053704	23061258	ENST00000443744	0	-	23053704	23061258	0	4	1471,101,201,123	0,3561,3897,7431
chr20	23285230	23286492	ENST00000444981	0	-	23285230	23286492	0	3	232,87,135	0,457,1127
chr20	23285230	23286642	ENST00000442440	0	-	23285230	23286642	0	3	376,87,51	0,457,1361
chr20	25069424	25077426	ENST00000454676	0	-	25069424	25077426	0	4	2043,146,145,834	0,2579,3490,7168
chr20	26119624	26122582	ENST00000416638	0	+	26119624	26122582	0	2	67,559	0,2399
chr20	28135297	28136648	ENST00000454331	0	-	28135297	28136648	0	2	512,41	0,1310
chr20	36468071	36478858	ENST00000422519	0	-	36468071	36478858	0	2	312,1692	0,9095
chr20	37275833	37286805	ENST00000412672	0	-	37275833	37286805	0	4	1042,116,166,194	0,1770,2170,10778
chr20	37847776	37875285	ENST00000444436	0	+	37847776	37875285	0	2	211,269	0,27240
chr20	42757130	42758139	ENST00000419931	0	-	42757130	42758139	0	2	432,82	0,927
chr20	43292922	43295386	ENST00000461248	0	+	43292922	43295386	0	3	159,158,239	0,408,2225
chr20	44230449	44233283	ENST00000450586	0	-	44230449	44233283	0	2	1672,465	0,2369
chr20	46045554	46046464	ENST00000425385	0	+	46045554	46046464	0	2	118,332	0,578
chr20	46422099	46432779	ENST00000416742	0	+	46422099	46432779	0	5	201,309,160,324,2550	0,4939,6524,6786,8130
chr20	46427796	46432779	ENST00000433094	0	+	46427796	46432779	0	3	361,160,2550	0,827,2433
chr20	46445472	46447045	ENST00000446280	0	-	46445472	46447045	0	2	148,256	0,1317
chr20	48090659	48091448	ENST00000431460	0	-	48090659	48091448	0	2	334,128	0,661
chr20	48317429	48329739	ENST00000425497	0	+	48317429	48329739	0	4	178,90,123,1619	0,8160,10005,10691
chr20	48317442	48328371	ENST00000445003	0	+	48317442	48328371	0	3	165,123,251	0,9992,10678
chr20	48326260	48328981	ENST00000422459	0	+	48326260	48328981	0	3	74,123,861	0,1174,1860
chr20	48327477	48328359	ENST00000421019	0	+	48327477	48328359	0	2	447,239	0,643
chr20	48360654	48371286	ENST00000441214	0	-	48360654	48371286	0	3	539,1443,268	0,2203,10364
chr20	55275259	55291461	ENST00000412321	0	+	55275259	55291461	0	2	410,756	0,15446
chr20	56077515	56080522	ENST00000441277	0	-	56077515	56080522	0	2	674,338	0,2669
chr20	56077515	56080532	ENST00000452842	0	-	56077515	56080532	0	2	674,70	0,2947
chr20	57360644	57366224	ENST00000424662	0	-	57360644	57366224	0	2	127,466	0,5114
chr20	60735477	60737301	ENST00000427132	0	-	60735477	60737301	0	4	288,126,69,16	0,402,1661,1808
chr20	61071780	61074834	ENST00000515451	0	+	61071780	61074834	0	2	1544,774	0,2280
chr20	61290171	61295507	ENST00000504036	0	-	61290171	61295507	0	2	2431,1115	0,4221
chr20	61494366	61496786	ENST00000505424	0	+	61494366	61496786	0	2	2048,122	0,2298
chr21	14137324	14142556	ENST00000428301	0	-	14137324	14142556	0	6	300,114,270,129,191,275	0,889,1872,2880,3626,4957
chr21	14204318	14211036	ENST00000424870	0	-	14204318	14211036	0	5	41,54,46,223,98	0,369,1591,5060,6620
chr21	14204324	14211036	ENST00000415250	0	-	14204324	14211036	0	6	35,54,46,223,6,98	0,363,1585,5054,6516,6614
chr21	15664711	15696495	ENST00000449602	0	-	15664711	15696495	0	7	390,41,34,130,35,52,318	0,20056,23951,24478,24941,29976,31466
chr21	24337442	24344472	ENST00000434859	0	+	24337442	24344472	0	2	80,767	0,6263
chr21	24722924	24784492	ENST00000453784	0	+	24722924	24784492	0	6	165,181,185,120,63,2195	0,9513,12429,13055,56883,59373
chr21	28342603	28431801	ENST00000426534	0	+	28342603	28431801	0	5	124,220,93,395,922	0,54136,82116,86900,88276
chr21	28410283	28522857	ENST00000453420	0	-	28410283	28522857	0	6	3781,116,66,109,108,306	0,47508,53984,96146,109790,112268
chr21	31947776	31953684	ENST00000449339	0	-	31947776	31953684	0	3	1835,294,104	0,4341,5804
chr21	33022296	33027098	ENST00000458479	0	+	33022296	33027098	0	2	2547,398	0,4404
chr21	36926848	36931201	ENST00000457669	0	-	36926848	36931201	0	2	890,243	0,4110
chr21	38500119	38502608	ENST00000432141	0	+	38500119	38502608	0	3	205,145,510	0,316,1979
chr21	38617426	38627156	ENST00000414189	0	-	38617426	38627156	0	5	264,172,52,71,49	0,2148,8791,9327,9681
chr21	39032694	39046051	ENST00000426607	0	-	39032694	39046051	0	4	429,99,118,51	0,1415,7398,13306
chr21	40021551	40024477	ENST00000457325	0	+	40021551	40024477	0	3	238,127,1177	0,1378,1749
chr21	41435296	41441930	ENST00000441268	0	-	41435296	41441930	0	2	1916,172	0,6462
chr21	41436976	41441230	ENST00000446910	0	-	41436976	41441230	0	3	236,259,85	0,1897,4169
chr21	42004748	42009004	ENST00000412102	0	-	42004748	42009004	0	6	1481,122,113,119,164,34	0,2031,2500,2714,3600,4222
chr21	42315200	42318044	ENST00000455701	0	+	42315200	42318044	0	2	189,561	0,2283
chr21	42315444	42318102	ENST00000429739	0	+	42315444	42318102	0	2	164,619	0,2039
chr21	42941449	42944423	ENST00000424890	0	-	42941449	42944423	0	2	2173,681	0,2293
chr21	44050066	44054670	ENST00000448247	0	-	44050066	44054670	0	4	831,276,651,131	0,1206,3043,4473
chr21	44050066	44054640	ENST00000437258	0	-	44050066	44054640	0	2	831,101	0,4473
chr21	44419799	44420764	ENST00000411956	0	+	44419799	44420764	0	2	47,774	0,191
chr21	44445600	44447007	ENST00000437557	0	+	44445600	44447007	0	2	668,131	0,1276
chr21	45234206	45238429	ENST00000434081	0	-	45234206	45238429	0	2	1972,183	0,4040
chr21	45234206	45238412	ENST00000439088	0	-	45234206	45238412	0	2	1969,166	0,4040
chr21	45537627	45541697	ENST00000433465	0	+	45537627	45541697	0	2	238,1153	0,2917
chr21	45582932	45586333	ENST00000416722	0	-	45582932	45586333	0	2	289,166	0,3235
chr21	46281393	46284149	ENST00000451618	0	+	46281393	46284149	0	2	847,1351	0,1405
chr21	46296937	46297447	ENST00000429512	0	+	46296937	46297447	0	2	108,307	0,203
chr21	46699327	46703021	ENST00000499524	0	-	46699327	46703021	0	2	932,597	0,3097
chr22	14442156	14443236	ENST00000424770	0	+	14442156	14443236	0	2	160,426	0,654
chr22	14538797	14572995	ENST00000477443	0	-	14538797	14572995	0	8	592,91,136,114,112,148,111,90	0,3599,28013,28367,30234,30466,31883,34108
chr22	14551459	14552116	ENST00000414726	0	+	14551459	14552116	0	2	148,165	0,492
chr22	15898101	15917448	ENST00000414401	0	+	15898101	15917448	0	4	133,128,103,182	0,7661,10112,19165
chr22	16892150	16900734	ENST00000443243	0	+	16892150	16900734	0	2	170,2209	0,6375
chr22	17338026	17362141	ENST00000438934	0	+	17338026	17362141	0	5	145,144,105,49,5049	0,17243,17577,18903,19066
chr22	17338037	17398742	ENST00000440005	0	+	17338037	17398742	0	6	134,144,205,201,154,448	0,17232,20195,21292,43828,60257
chr22	18566251	18572441	ENST00000506039	0	-	18566251	18572441	0	4	523,1272,167,266	0,1326,5604,5924
chr22	19286881	19310421	ENST00000416717	0	-	19286881	19310421	0	18	178,129,136,233,204,99,90,146,87,73,133,155,53,103,75,143,87,39	0,436,1333,1721,2302,3583,4138,4816,8034,11068,13715,18668,18947,19104,19890,20114,21504,23501
chr22	19385401	19388894	ENST00000450925	0	+	19385401	19388894	0	8	1193,124,117,57,60,73,41,296	0,1472,1892,2354,2519,2854,3074,3197
chr22	19386599	19388628	ENST00000436618	0	+	19386599	19388628	0	7	149,124,117,57,408,41,30	0,274,694,1156,1321,1876,1999
chr22	19386964	19388890	ENST00000442222	0	+	19386964	19388890	0	8	33,64,117,57,60,73,41,292	0,153,329,791,956,1291,1511,1634
chr22	19387339	19388894	ENST00000419950	0	+	19387339	19388894	0	7	71,57,60,65,73,41,296	0,416,581,767,916,1136,1259
chr22	19387382	19388522	ENST00000422715	0	+	19387382	19388522	0	4	28,57,119,267	0,373,538,873
chr22	19852046	19876445	ENST00000451257	0	+	19852046	19876445	0	12	212,59,25,87,66,62,34,2317,73,41,155,435	0,2188,2715,5686,10673,12738,13265,15513,18363,18662,19165,23964
chr22	19852117	19876438	ENST00000415376	0	+	19852117	19876438	0	9	141,59,25,87,66,62,34,957,428	0,2117,2644,5615,10602,12667,13194,18292,23893
chr22	19852173	19867611	ENST00000421576	0	+	19852173	19867611	0	9	85,59,25,128,87,66,62,34,52	0,2061,2588,3196,5559,10546,12611,13138,15386
chr22	19854234	19867263	ENST00000424410	0	+	19854234	19867263	0	7	59,25,87,66,62,34,1523	0,527,3498,8485,10550,11077,11506
chr22	19867202	19876444	ENST00000433014	0	+	19867202	19876444	0	4	502,1928,957,434	0,746,3207,8808
chr22	22118784	22132975	ENST00000454268	0	+	22118784	22132975	0	2	205,436	0,13755
chr22	25383247	25391987	ENST00000452429	0	+	25383247	25391987	0	4	71,173,83,567	0,198,6032,8173
chr22	25383551	25391816	ENST00000458302	0	+	25383551	25391816	0	4	67,118,83,322	0,3111,5728,7943
chr22	25398767	25504598	ENST00000435162	0	+	25398767	25504598	0	5	183,207,62,128,180	0,44448,101351,104022,105651
chr22	25584596	25591749	ENST00000434868	0	+	25584596	25591749	0	3	2389,124,3530	0,3348,3623
chr22	25774105	25786480	ENST00000453934	0	-	25774105	25786480	0	2	1973,410	0,11965
chr22	25947309	25950688	ENST00000444114	0	-	25947309	25950688	0	3	353,79,205	0,2881,3174
chr22	26036611	26043417	ENST00000426467	0	+	26036611	26043417	0	2	4399,653	0,6153
chr22	35171390	35180937	ENST00000442579	0	-	35171390	35180937	0	2	210,162	0,9385
chr22	36078175	36080825	ENST00000445088	0	-	36078175	36080825	0	2	251,1714	0,936
chr22	37401764	37407738	ENST00000412067	0	-	37401764	37407738	0	2	676,62	0,5912
chr22	38018938	38021514	ENST00000434516	0	+	38018938	38021514	0	2	17,1761	0,815
chr22	41090349	41095118	ENST00000432473	0	-	41090349	41095118	0	2	326,454	0,4315
chr22	43381482	43399963	ENST00000443783	0	-	43381482	43399963	0	4	110,170,117,103	0,15348,15668,18378
chr22	44210407	44223288	ENST00000454439	0	-	44210407	44223288	0	2	172,373	0,12508
chr22	44650542	44662292	ENST00000451118	0	-	44650542	44662292	0	3	543,159,103	0,3092,11647
chr22	44815552	44819397	ENST00000444890	0	-	44815552	44819397	0	4	44,67,137,245	0,1565,2554,3600
chr22	46119982	46147955	ENST00000434707	0	+	46119982	46147955	0	4	156,118,48,4042	0,18023,21199,23931
chr22	46916022	46917710	ENST00000446364	0	+	46916022	46917710	0	4	268,39,120,241	0,464,1033,1447
chr22	47223365	47225693	ENST00000453866	0	+	47223365	47225693	0	2	450,118	0,2210
chr22	48497704	48504158	ENST00000447372	0	-	48497704	48504158	0	2	2779,996	0,5458
chr22	48612267	48617438	ENST00000437880	0	+	48612267	48617438	0	2	1072,495	0,4676
chr22	48769919	48773655	ENST00000450408	0	+	48769919	48773655	0	2	929,87	0,3649
chr3	4507574	4509847	ENST00000412804	0	-	4507574	4509847	0	2	478,380	0,1893
chr3	8515170	8518315	ENST00000455811	0	-	8515170	8518315	0	2	365,159	0,2986
chr3	10776168	10780877	ENST00000412578	0	-	10776168	10780877	0	3	2439,298,132	0,3716,4577
chr3	10784148	10788403	ENST00000440266	0	+	10784148	10788403	0	2	112,340	0,3915
chr3	12894020	12901710	ENST00000448129	0	-	12894020	12901710	0	3	193,89,353	0,1383,7337
chr3	23211564	23219073	ENST00000430018	0	-	23211564	23219073	0	2	345,154	0,7355
chr3	28013704	28045099	ENST00000356047	0	-	28013704	28045099	0	2	659,96	0,31299
chr3	28592905	28774032	ENST00000443912	0	+	28592905	28774032	0	4	86,155,133,188	0,159598,180698,180939
chr3	34175829	34579373	ENST00000424786	0	+	34175829	34579373	0	8	83,76,67,68,187,89,115,102	0,11511,139519,186888,227557,249927,397254,403442
chr3	43795456	43796478	ENST00000432423	0	-	43795456	43796478	0	3	177,123,111	0,634,911
chr3	44437622	44440503	ENST00000416124	0	-	44437622	44440503	0	2	687,45	0,2836
chr3	48860373	48861891	ENST00000530308	0	+	48860373	48861891	0	2	472,468	0,1050
chr3	48860393	48864418	ENST00000416209	0	+	48860393	48864418	0	2	452,2995	0,1030
chr3	63703008	63765809	ENST00000430831	0	-	63703008	63765809	0	13	54,48,108,465,172,191,99,103,178,167,107,95,56	0,5844,8803,10132,11757,15995,24380,28025,35077,37534,40139,43684,62745
chr3	72229568	72232798	ENST00000488545	0	-	72229568	72232798	0	3	1284,107,170	0,2176,3060
chr3	75804231	75811144	ENST00000463183	0	+	75804231	75811144	0	6	379,45,160,117,161,471	0,803,1456,3373,3577,6442
chr3	96139796	96192862	ENST00000463200	0	+	96139796	96192862	0	8	64,198,84,170,134,106,168,117	0,24636,33008,42107,50283,51066,51640,52949
chr3	96164463	96192777	ENST00000466560	0	+	96164463	96192777	0	6	167,170,134,106,168,32	0,17440,25616,26399,26973,28282
chr3	108442228	108528238	ENST00000463143	0	+	108442228	108528238	0	3	396,169,236	0,51070,85774
chr3	108442228	108449885	ENST00000466734	0	+	108442228	108449885	0	2	396,2341	0,5316
chr3	108442228	108528501	ENST00000490441	0	+	108442228	108528501	0	4	396,169,85,499	0,51070,84915,85774
chr3	108442257	108447045	ENST00000473550	0	+	108442257	108447045	0	2	367,371	0,4417
chr3	121296806	121300723	ENST00000469070	0	+	121296806	121300723	0	2	509,473	0,3444
chr3	142864730	142886699	ENST00000479349	0	+	142864730	142886699	0	4	73,153,149,109	0,3581,18286,21860
chr3	150431224	150477141	ENST00000461341	0	-	150431224	150477141	0	18	157,138,187,106,116,129,246,190,183,160,182,144,176,254,142,225,282,106	0,10621,13511,14902,16612,18255,19185,22109,23360,25206,25609,26710,36132,39076,40019,42745,44717,45811
chr3	150578695	150587058	ENST00000484046	0	+	150578695	150587058	0	3	97,177,214	0,6774,8149
chr3	151438995	151440680	ENST00000472890	0	+	151438995	151440680	0	3	84,64,324	0,416,1361
chr3	152837651	152858444	ENST00000492731	0	+	152837651	152858444	0	3	99,169,312	0,5533,20481
chr3	161768333	161769730	ENST00000472924	0	+	161768333	161769730	0	1	1397	0
chr3	164400056	164420623	ENST00000474168	0	-	164400056	164420623	0	5	180,78,80,168,41	0,299,1963,2507,20526
chr3	183983717	183993876	ENST00000488882	0	-	183983717	183993876	0	2	1630,247	0,9912
chr3	185088036	185088931	ENST00000416648	0	+	185088036	185088931	0	1	895	0
chr3	185088271	185088931	ENST00000448655	0	+	185088271	185088931	0	1	660	0
chr3	185956870	185973637	ENST00000457449	0	-	185956870	185973637	0	3	2265,150,176	0,8931,16591
chr3	187655473	187694144	ENST00000427914	0	-	187655473	187694144	0	8	184,338,58,441,290,239,179,556	0,445,997,1173,2350,23172,37121,38115
chr3	188011362	188026004	ENST00000419745	0	-	188011362	188026004	0	4	1269,77,271,215	0,12665,13562,14427
chr3	195210658	195271435	ENST00000449350	0	-	195210658	195271435	0	4	402,85,83,131	0,5375,42184,60646
chr3	195249402	195270012	ENST00000432154	0	-	195249402	195270012	0	4	452,1821,179,214	0,4845,8717,20396
chr3	195907565	195908982	ENST00000439479	0	+	195907565	195908982	0	2	429,127	0,1290
chr3	197353903	197372158	ENST00000457079	0	+	197353903	197372158	0	3	365,472,991	0,1270,17264
chr3	198197943	198198826	ENST00000456555	0	-	198197943	198198826	0	1	883	0
chr3	198197943	198198793	ENST00000453901	0	-	198197943	198198793	0	2	444,405	0,445
chr3	199321379	199322834	ENST00000419104	0	+	199321379	199322834	0	3	272,89,198	0,532,1257
chr3	199321379	199322206	ENST00000422555	0	+	199321379	199322206	0	2	272,295	0,532
chr3	199321391	199322688	ENST00000411596	0	+	199321391	199322688	0	2	260,52	0,1245
chr4	1545881	1552055	ENST00000466692	0	-	1545881	1552055	0	2	483,96	0,6078
chr4	3645117	3649380	ENST00000508619	0	-	3645117	3649380	0	3	269,79,685	0,3010,3578
chr4	3730272	3734915	ENST00000511928	0	-	3730272	3734915	0	2	1279,3246	0,1397
chr4	6253360	6290945	ENST00000508601	0	+	6253360	6290945	0	5	207,78,123,1077,1062	0,26193,27284,32127,36523
chr4	6254955	6259277	ENST00000507424	0	+	6254955	6259277	0	2	266,3855	0,467
chr4	6740075	6743147	ENST00000499502	0	-	6740075	6743147	0	3	1449,151,221	0,1861,2851
chr4	7153867	7156013	ENST00000501888	0	-	7153867	7156013	0	1	2146	0
chr4	9678812	9683741	ENST00000513305	0	-	9678812	9683741	0	2	1734,1774	0,3155
chr4	11079971	11088918	ENST00000515343	0	+	11079971	11088918	0	2	582,3437	0,5510
chr4	11381027	11382606	ENST00000510639	0	+	11381027	11382606	0	3	170,77,180	0,306,1399
chr4	13137040	13142139	ENST00000505835	0	-	13137040	13142139	0	4	1575,96,181,270	0,1832,2603,4829
chr4	13156797	13158523	ENST00000501050	0	-	13156797	13158523	0	2	1043,220	0,1506
chr4	13388098	13392879	ENST00000508202	0	-	13388098	13392879	0	1	4781	0
chr4	18098782	18100229	ENST00000503815	0	-	18098782	18100229	0	2	312,222	0,1225
chr4	35934534	35951957	ENST00000502245	0	+	35934534	35951957	0	3	144,193,706	0,3319,16717
chr4	38297705	38302591	ENST00000504219	0	-	38297705	38302591	0	2	473,154	0,4732
chr4	39317154	39330087	ENST00000533736	0	+	39317154	39330087	0	3	155,99,807	0,2554,12126
chr4	40013264	40027193	ENST00000510551	0	+	40013264	40027193	0	3	491,202,260	0,10225,13669
chr4	41576320	41578617	ENST00000498940	0	-	41576320	41578617	0	2	1267,358	0,1939
chr4	57183711	57187134	ENST00000359909	0	+	57183711	57187134	0	2	2941,382	0,3041
chr4	57740067	57766433	ENST00000515865	0	+	57740067	57766433	0	5	140,83,35,116,437	0,21988,22641,25333,25929
chr4	65462593	65552813	ENST00000509932	0	-	65462593	65552813	0	7	3363,70,233,93,81,141,98	0,12311,23326,24992,25675,63208,90122
chr4	76413301	76505416	ENST00000505930	0	-	76413301	76505416	0	2	428,41	0,92074
chr4	76498309	76506800	ENST00000512043	0	+	76498309	76506800	0	4	40,70,190,843	0,1242,3905,7648
chr4	76505440	76578683	ENST00000510744	0	-	76505440	76578683	0	2	141,332	0,72911
chr4	98260874	98275233	ENST00000517407	0	+	98260874	98275233	0	2	65,460	0,13899
chr4	105102221	105177529	ENST00000510505	0	+	105102221	105177529	0	4	63,117,191,441	0,16791,71310,74867
chr4	109313303	109340525	ENST00000507799	0	+	109313303	109340525	0	2	360,99	0,27123
chr4	109313313	109317033	ENST00000506314	0	+	109313313	109317033	0	2	350,3010	0,710
chr4	109678794	109761002	ENST00000507248	0	-	109678794	109761002	0	4	2625,198,800,90	0,3829,18075,82118
chr4	109678794	109697866	ENST00000450161	0	-	109678794	109697866	0	4	2625,93,274,20	0,3310,18601,19052
chr4	109680772	109761034	ENST00000506795	0	-	109680772	109761034	0	4	647,93,274,122	0,1332,16623,80140
chr4	109696705	109761000	ENST00000509984	0	-	109696705	109761000	0	3	964,128,88	0,52422,64207
chr4	110443639	110456740	ENST00000500526	0	+	110443639	110456740	0	3	293,99,1559	0,10308,11542
chr4	118715114	118716777	ENST00000441170	0	-	118715114	118716777	0	1	1663	0
chr4	118715700	118716712	ENST00000394500	0	-	118715700	118716712	0	1	1012	0
chr4	120595498	120602386	ENST00000515251	0	+	120595498	120602386	0	5	238,107,60,97,67	0,3075,5287,5835,6821
chr4	136932988	136946509	ENST00000511234	0	-	136932988	136946509	0	3	412,94,58	0,538,13463
chr4	137259279	137421899	ENST00000513332	0	-	137259279	137421899	0	4	307,289,42,237	0,1175,142734,162383
chr4	142460053	142464166	ENST00000506645	0	-	142460053	142464166	0	2	451,141	0,3972
chr4	144318262	144325432	ENST00000507486	0	-	144318262	144325432	0	2	437,322	0,6848
chr4	145783523	145786589	ENST00000508269	0	-	145783523	145786589	0	2	813,281	0,2785
chr4	148708207	148735189	ENST00000509370	0	+	148708207	148735189	0	7	103,143,120,91,123,125,323	0,3182,5075,5610,7837,11125,26659
chr4	150168046	150203124	ENST00000507849	0	-	150168046	150203124	0	4	101,219,48,113	0,3647,21306,34965
chr4	152548152	152549437	ENST00000508847	0	-	152548152	152549437	0	2	157,201	0,1084
chr4	153096791	153098100	ENST00000504207	0	+	153096791	153098100	0	2	67,345	0,964
chr4	158713091	158716756	ENST00000507108	0	+	158713091	158716756	0	3	86,52,1257	0,184,2408
chr4	158713137	158716426	ENST00000509450	0	+	158713137	158716426	0	3	40,52,927	0,138,2362
chr4	158713137	158716426	ENST00000455598	0	+	158713137	158716426	0	2	190,927	0,2362
chr4	158778288	158807646	ENST00000507296	0	+	158778288	158807646	0	2	438,374	0,28984
chr4	160539134	160541848	ENST00000502846	0	+	160539134	160541848	0	2	96,469	0,2245
chr4	174688096	174696699	ENST00000514673	0	+	174688096	174696699	0	4	169,112,123,911	0,596,6477,7692
chr4	174688096	174699657	ENST00000507062	0	+	174688096	174699657	0	4	169,112,123,3869	0,596,6477,7692
chr4	174688183	174699657	ENST00000502896	0	+	174688183	174699657	0	3	82,112,5084	0,509,6390
chr4	174688183	174696686	ENST00000502334	0	+	174688183	174696686	0	4	82,279,123,898	0,342,6390,7605
chr4	174688183	174696086	ENST00000419879	0	+	174688183	174696086	0	4	175,112,123,298	0,509,6390,7605
chr4	174688184	174697200	ENST00000503198	0	+	174688184	174697200	0	4	81,112,123,2112	0,508,6389,6904
chr4	174689270	174695085	ENST00000504429	0	+	174689270	174695085	0	2	237,512	0,5303
chr4	175054119	175069621	ENST00000502956	0	-	175054119	175069621	0	4	332,275,75,95	0,4043,7023,15407
chr4	185664275	185673802	ENST00000512812	0	+	185664275	185673802	0	2	7386,1661	0,7866
chr4	186052048	186057602	ENST00000507183	0	-	186052048	186057602	0	3	240,233,148	0,3434,5406
chr4	186052052	186057599	ENST00000515864	0	-	186052052	186057599	0	3	236,220,145	0,3443,5402
chr4	186147144	186163334	ENST00000505053	0	+	186147144	186163334	0	2	224,687	0,15503
chr4	188462230	188467830	ENST00000511385	0	-	188462230	188467830	0	4	385,1064,164,501	0,555,3023,5099
chr4	189558883	189644013	ENST00000513313	0	+	189558883	189644013	0	3	98,197,87	0,35968,85043
chr4	189558883	189644013	ENST00000512839	0	+	189558883	189644013	0	5	98,197,59,275,87	0,35968,75962,76902,85043
chr4	189934804	189943659	ENST00000504165	0	+	189934804	189943659	0	3	111,99,216	0,7256,8639
chr4	190446824	190449484	ENST00000504057	0	-	190446824	190449484	0	2	181,158	0,2502
chr5	577819	579709	ENST00000515085	0	+	577819	579709	0	2	259,183	0,1707
chr5	655734	665325	ENST00000506629	0	-	655734	665325	0	3	225,307,59	0,8827,9532
chr5	1057859	1059734	ENST00000502737	0	+	1057859	1059734	0	2	121,1578	0,297
chr5	1904063	1904611	ENST00000503386	0	+	1904063	1904611	0	2	114,314	0,234
chr5	1992885	2012015	ENST00000513419	0	+	1992885	2012015	0	2	170,320	0,18810
chr5	2021207	2022127	ENST00000514519	0	+	2021207	2022127	0	2	136,424	0,496
chr5	3549342	3557118	ENST00000508823	0	-	3549342	3557118	0	3	629,61,78	0,1122,7698
chr5	4693843	4701367	ENST00000513925	0	+	4693843	4701367	0	2	355,185	0,7339
chr5	5185892	5193167	ENST00000512155	0	-	5185892	5193167	0	4	453,134,203,99	0,857,1088,7176
chr5	6636388	6640783	ENST00000507582	0	+	6636388	6640783	0	3	526,254,1443	0,2498,2952
chr5	6739437	6760824	ENST00000503989	0	-	6739437	6760824	0	3	608,152,2604	0,16233,18783
chr5	10546638	10555840	ENST00000515243	0	-	10546638	10555840	0	3	566,40,1524	0,1747,7678
chr5	16670333	16674385	ENST00000504935	0	+	16670333	16674385	0	4	331,219,85,69	0,594,3820,3983
chr5	24871145	24876449	ENST00000504339	0	-	24871145	24876449	0	3	1872,83,335	0,3576,4969
chr5	25119163	25198572	ENST00000515097	0	+	25119163	25198572	0	6	128,139,37,64,66,711	0,274,59850,60867,61731,78698
chr5	25226547	25342038	ENST00000502100	0	+	25226547	25342038	0	5	352,101,82,128,274	0,107021,108297,111536,115217
chr5	27508155	27532265	ENST00000510165	0	+	27508155	27532265	0	5	228,161,163,101,453	0,3243,5347,21943,23657
chr5	27508170	27530182	ENST00000505775	0	+	27508170	27530182	0	6	213,161,163,104,105,200	0,3228,5332,12619,16975,21812
chr5	32983305	32998330	ENST00000505518	0	+	32983305	32998330	0	6	379,158,168,84,119,1100	0,1500,2673,11171,13698,13925
chr5	33459887	33476482	ENST00000507251	0	-	33459887	33476482	0	2	122,415	0,16180
chr5	36900283	36912516	ENST00000501714	0	-	36900283	36912516	0	2	1602,987	0,11246
chr5	38184338	38189574	ENST00000508853	0	+	38184338	38189574	0	2	122,2451	0,2785
chr5	43372022	43384575	ENST00000511991	0	+	43372022	43384575	0	3	82,109,241	0,11066,12312
chr5	43384187	43384531	ENST00000340318	0	+	43384187	43384531	0	2	63,276	0,68
chr5	67132323	67221680	ENST00000514791	0	-	67132323	67221680	0	3	217,118,231	0,88862,89126
chr5	68938681	68955632	ENST00000510264	0	+	68938681	68955632	0	5	116,82,52,120,703	0,11214,12915,13241,16248
chr5	68949895	68955029	ENST00000513164	0	+	68949895	68955029	0	4	82,52,120,100	0,1701,2027,5034
chr5	69318533	69329325	ENST00000513644	0	+	69318533	69329325	0	2	3172,591	0,10201
chr5	69793826	69810767	ENST00000504546	0	+	69793826	69810767	0	5	116,82,52,120,703	0,11204,12911,13237,16238
chr5	69793826	69810798	ENST00000425529	0	+	69793826	69810798	0	6	116,82,52,120,100,188	0,11204,12911,13237,16238,16784
chr5	69805030	69810164	ENST00000502493	0	+	69805030	69810164	0	4	82,52,120,100	0,1707,2033,5034
chr5	71905702	71992252	ENST00000512573	0	-	71905702	71992252	0	3	390,101,103	0,632,86447
chr5	71905768	71912560	ENST00000506250	0	-	71905768	71912560	0	3	324,101,166	0,566,6626
chr5	74379613	74384424	ENST00000506086	0	-	74379613	74384424	0	3	5,60,415	0,4135,4396
chr5	77274344	77278004	ENST00000523413	0	-	77274344	77278004	0	2	71,629	0,3031
chr5	82250950	82252694	ENST00000504916	0	-	82250950	82252694	0	2	587,158	0,1586
chr5	84994805	84996258	ENST00000507387	0	+	84994805	84996258	0	1	1453	0
chr5	87998915	88022614	ENST00000513893	0	-	87998915	88022614	0	4	250,50,126,129	0,3694,5623,23570
chr5	90611669	90612715	ENST00000440769	0	-	90611669	90612715	0	1	1046	0
chr5	92268642	92301054	ENST00000507491	0	-	92268642	92301054	0	4	289,167,130,121	0,6539,6826,32291
chr5	92772750	92942469	ENST00000510254	0	-	92772750	92942469	0	3	221,100,541	0,152075,169178
chr5	92905003	92942494	ENST00000503134	0	-	92905003	92942494	0	6	483,121,103,122,100,566	0,1253,10219,11332,19822,36925
chr5	92915214	92942517	ENST00000507963	0	-	92915214	92942517	0	4	111,122,100,589	0,1121,9611,26714
chr5	92941920	92942379	ENST00000419049	0	-	92941920	92942379	0	1	459	0
chr5	95574805	95576535	ENST00000502437	0	-	95574805	95576535	0	2	444,208	0,1522
chr5	101972758	102035162	ENST00000510145	0	-	101972758	102035162	0	2	611,333	0,62071
chr5	113419601	113420770	ENST00000512927	0	+	113419601	113420770	0	2	495,75	0,1094
chr5	116818718	116842842	ENST00000512402	0	+	116818718	116842842	0	4	331,47,37,268	0,13711,16777,23856
chr5	123856366	123899940	ENST00000503145	0	-	123856366	123899940	0	3	411,236,150	0,19482,43424
chr5	127330139	127446666	ENST00000501173	0	-	127330139	127446666	0	4	380,101,127,341	0,94595,95825,116186
chr5	127330263	127446681	ENST00000514573	0	-	127330263	127446681	0	4	256,101,131,121	0,94471,95697,116297
chr5	134402426	134403636	ENST00000507035	0	-	134402426	134403636	0	2	384,452	0,758
chr5	134402429	134403285	ENST00000511256	0	-	134402429	134403285	0	2	381,96	0,760
chr5	134487968	134494838	ENST00000509530	0	-	134487968	134494838	0	2	244,297	0,6573
chr5	135012171	135017523	ENST00000508452	0	-	135012171	135017523	0	3	1940,107,94	0,3771,5258
chr5	135263940	135281749	ENST00000523722	0	-	135263940	135281749	0	5	174,269,89,84,155	0,7817,9381,17321,17654
chr5	135830264	135872616	ENST00000511165	0	+	135830264	135872616	0	3	209,94,373	0,37923,41979
chr5	139132296	139135175	ENST00000506892	0	-	139132296	139135175	0	2	427,126	0,2753
chr5	139708252	139717563	ENST00000520443	0	-	139708252	139717563	0	2	57,513	0,8798
chr5	141207326	141211987	ENST00000501052	0	+	141207326	141211987	0	2	2293,1399	0,3262
chr5	148423072	148431283	ENST00000515519	0	+	148423072	148431283	0	4	358,108,109,181	0,750,933,8030
chr5	151978717	152049282	ENST00000506723	0	-	151978717	152049282	0	4	1818,122,125,128	0,4266,65696,70437
chr5	153802749	153805575	ENST00000522312	0	-	153802749	153805575	0	2	484,85	0,2741
chr5	153843669	153845682	ENST00000518984	0	-	153843669	153845682	0	2	1627,107	0,1906
chr5	158691103	158722420	ENST00000515337	0	+	158691103	158722420	0	5	523,222,90,118,627	0,1264,15998,22486,30690
chr5	158808141	158825862	ENST00000518418	0	-	158808141	158825862	0	7	901,212,143,377,109,120,150	0,4026,4833,9869,10985,15662,17571
chr5	160291362	160298211	ENST00000518580	0	-	160291362	160298211	0	3	2030,120,173	0,4212,6676
chr5	160291365	160298211	ENST00000518301	0	-	160291365	160298211	0	3	1853,120,173	0,4209,6673
chr5	169691011	169693292	ENST00000518357	0	+	169691011	169693292	0	2	148,577	0,1704
chr5	170106628	170117761	ENST00000521965	0	-	170106628	170117761	0	3	147,136,319	0,6466,10814
chr5	170665589	170668414	ENST00000528269	0	-	170665589	170668414	0	1	2825	0
chr5	173070048	173079301	ENST00000521128	0	-	173070048	173079301	0	2	1509,852	0,8401
chr5	176102811	176103409	ENST00000512115	0	+	176102811	176103409	0	2	238,253	0,345
chr5	176978665	176991142	ENST00000499314	0	-	176978665	176991142	0	5	331,34,70,233,170	0,1414,7377,8323,12307
chr5	176986042	177031756	ENST00000500444	0	-	176986042	177031756	0	3	70,233,129	0,946,45585
chr5	176991681	177031816	ENST00000515045	0	-	176991681	177031816	0	2	664,189	0,39946
chr5	177311019	177323567	ENST00000507072	0	+	177311019	177323567	0	4	106,240,71,134	0,304,6196,12414
chr5	178737111	178738472	ENST00000520163	0	+	178737111	178738472	0	2	200,160	0,1201
chr5	179017368	179018088	ENST00000508188	0	+	179017368	179018088	0	2	336,93	0,627
chr5	179017871	179024037	ENST00000503428	0	+	179017871	179024037	0	2	217,108	0,6058
chr5	180190562	180195332	ENST00000501855	0	+	180190562	180195332	0	3	273,183,1415	0,802,3355
chr5	180190629	180195332	ENST00000502162	0	+	180190629	180195332	0	3	206,188,1415	0,1649,3288
chr5	180190970	180195284	ENST00000501937	0	+	180190970	180195284	0	2	442,1367	0,2947
chr6	169949	171400	ENST00000441203	0	+	169949	171400	0	3	139,383,322	0,736,1129
chr6	2191009	2229007	ENST00000456943	0	+	2191009	2229007	0	6	154,90,84,102,1602,276	0,3060,17824,23921,26039,37722
chr6	2336778	2358824	ENST00000505870	0	+	2336778	2358824	0	3	7233,172,812	0,7320,21234
chr6	2582168	2585234	ENST00000440848	0	+	2582168	2585234	0	2	520,314	0,2752
chr6	2996333	2998986	ENST00000455327	0	-	2996333	2998986	0	2	151,184	0,2469
chr6	5796737	5815452	ENST00000454882	0	+	5796737	5815452	0	3	157,75,180	0,557,18535
chr6	6640025	6645719	ENST00000512967	0	-	6640025	6645719	0	2	2369,272	0,5422
chr6	11152911	11186445	ENST00000456616	0	+	11152911	11186445	0	3	274,91,538	0,3216,32996
chr6	11918820	11919467	ENST00000412132	0	+	11918820	11919467	0	2	148,406	0,241
chr6	26630054	26634786	ENST00000411553	0	+	26630054	26634786	0	1	4732	0
chr6	31129962	31135632	ENST00000426185	0	+	31129962	31135632	0	3	310,1201,469	0,1503,5201
chr6	32331465	32341593	ENST00000425033	0	+	32331465	32341593	0	2	231,3227	0,6901
chr6	33943260	33969408	ENST00000525912	0	-	33943260	33969408	0	2	321,75	0,26073
chr6	33968064	33972669	ENST00000533304	0	-	33968064	33972669	0	3	142,121,329	0,1269,4276
chr6	33976109	34003386	ENST00000451317	0	+	33976109	34003386	0	4	119,124,89,3298	0,13733,20571,23979
chr6	33986856	33993963	ENST00000530000	0	+	33986856	33993963	0	2	3110,3483	0,3624
chr6	34360244	34362523	ENST00000419956	0	+	34360244	34362523	0	1	2279	0
chr6	35226432	35239981	ENST00000500068	0	+	35226432	35239981	0	2	436,4557	0,8992
chr6	44149627	44153667	ENST00000455005	0	+	44149627	44153667	0	2	886,722	0,3318
chr6	53763631	53767031	ENST00000429053	0	-	53763631	53767031	0	3	314,67,102	0,2408,3298
chr6	72180869	72187193	ENST00000426635	0	-	72180869	72187193	0	4	2114,73,66,704	0,2874,4243,5620
chr6	72182807	72186691	ENST00000421704	0	-	72182807	72186691	0	3	176,73,202	0,936,3682
chr6	72182900	72186691	ENST00000441570	0	-	72182900	72186691	0	4	83,124,66,202	0,843,2212,3589
chr6	90686635	90688200	ENST00000458201	0	+	90686635	90688200	0	2	120,636	0,929
chr6	93489441	93490268	ENST00000404689	0	-	93489441	93490268	0	2	85,508	0,319
chr6	125733055	125737169	ENST00000422227	0	-	125733055	125737169	0	3	491,144,186	0,3056,3928
chr6	134183977	134214119	ENST00000456347	0	+	134183977	134214119	0	3	589,132,92	0,16446,30050
chr6	139057219	139060118	ENST00000458733	0	+	139057219	139060118	0	3	158,159,386	0,2207,2513
chr6	139059197	139060118	ENST00000447494	0	+	139059197	139060118	0	2	388,386	0,535
chr6	148055226	148100385	ENST00000434985	0	+	148055226	148100385	0	3	90,83,240	0,41331,44919
chr6	148104262	148106153	ENST00000448909	0	-	148104262	148106153	0	2	451,152	0,1739
chr6	159448810	159457073	ENST00000421161	0	+	159448810	159457073	0	4	363,125,77,280	0,1524,7641,7983
chr6	159927976	159930191	ENST00000430078	0	-	159927976	159930191	0	2	1001,1001	0,1214
chr6	163679363	163688055	ENST00000515246	0	-	163679363	163688055	0	4	1182,2836,258,655	0,2413,6373,8037
chr6	166676121	166684947	ENST00000438051	0	+	166676121	166684947	0	2	504,3391	0,5435
chr6	169561025	169567176	ENST00000500738	0	-	169561025	169567176	0	2	2169,1987	0,4164
chr6	169930810	169940846	ENST00000437615	0	-	169930810	169940846	0	2	2329,89	0,9947
chr6	169932341	169944894	ENST00000420557	0	+	169932341	169944894	0	3	96,179,2043	0,4863,10510
chr6	170319665	170320176	ENST00000429305	0	+	170319665	170320176	0	2	212,217	0,294
chr6	170405346	170413582	ENST00000452071	0	-	170405346	170413582	0	3	1044,132,154	0,4036,8082
chr7	112689	130541	ENST00000480075	0	-	112689	130541	0	4	139,196,547,135	0,3667,13442,17717
chr7	116356	130563	ENST00000469418	0	-	116356	130563	0	3	196,547,157	0,9775,14050
chr7	165904	166261	ENST00000418973	0	-	165904	166261	0	1	357	0
chr7	244679	250548	ENST00000484550	0	+	244679	250548	0	2	2951,2057	0,3812
chr7	2390281	2394758	ENST00000443103	0	+	2390281	2394758	0	2	552,56	0,4421
chr7	5829316	5853468	ENST00000421890	0	+	5829316	5853468	0	6	367,103,42,127,167,546	0,8021,10367,16789,17530,23606
chr7	5829345	5845309	ENST00000430530	0	+	5829345	5845309	0	4	338,103,42,83	0,7992,10338,15881
chr7	5829363	5860592	ENST00000434898	0	+	5829363	5860592	0	6	320,103,42,127,167,329	0,7974,10320,16742,17483,30900
chr7	5829372	5846199	ENST00000442665	0	+	5829372	5846199	0	4	311,42,135,94	0,10311,15854,16733
chr7	5839606	5853842	ENST00000424087	0	+	5839606	5853842	0	3	119,98,920	0,7309,13316
chr7	5839606	5853842	ENST00000427985	0	+	5839606	5853842	0	4	119,127,96,920	0,6499,7311,13316
chr7	5853478	5860522	ENST00000422825	0	+	5853478	5860522	0	2	546,259	0,6785
chr7	13345350	13371199	ENST00000456809	0	-	13345350	13371199	0	5	319,158,119,208,38	0,902,22243,25132,25811
chr7	23212156	23214189	ENST00000413042	0	+	23212156	23214189	0	2	289,1710	0,323
chr7	24202805	24261863	ENST00000439839	0	-	24202805	24261863	0	2	368,159	0,58899
chr7	25663215	25669086	ENST00000423689	0	-	25663215	25669086	0	2	1023,196	0,5675
chr7	26404737	26500401	ENST00000439120	0	+	26404737	26500401	0	2	429,462	0,95202
chr7	26404745	26486167	ENST00000430548	0	+	26404745	26486167	0	2	421,155	0,81267
chr7	26404745	26500289	ENST00000421862	0	+	26404745	26500289	0	3	421,136,350	0,41769,95194
chr7	26404757	26405708	ENST00000449537	0	+	26404757	26405708	0	2	409,318	0,633
chr7	27206580	27208966	ENST00000472494	0	+	27206580	27208966	0	2	85,2200	0,186
chr7	27245389	27247372	ENST00000523608	0	-	27245389	27247372	0	2	730,24	0,1959
chr7	28246027	28248040	ENST00000444500	0	+	28246027	28248040	0	2	223,1440	0,573
chr7	29642551	29644065	ENST00000452311	0	+	29642551	29644065	0	2	514,292	0,1222
chr7	30554499	30570139	ENST00000426529	0	-	30554499	30570139	0	5	2423,162,80,663,268	0,2959,3741,13107,15372
chr7	35722810	35725834	ENST00000458087	0	+	35722810	35725834	0	2	453,630	0,2394
chr7	46439103	46451424	ENST00000437435	0	-	46439103	46451424	0	2	150,171	0,12150
chr7	46787495	46789566	ENST00000459691	0	+	46787495	46789566	0	1	2071	0
chr7	46788922	46789258	ENST00000448836	0	+	46788922	46789258	0	1	336	0
chr7	50874553	50877183	ENST00000422831	0	-	50874553	50877183	0	2	303,179	0,2451
chr7	55628963	55630193	ENST00000449899	0	+	55628963	55630193	0	2	120,423	0,807
chr7	64750211	64808834	ENST00000430126	0	+	64750211	64808834	0	10	184,121,72,175,205,143,116,134,158,81	0,11817,26557,28995,37795,41497,43918,44913,47204,58542
chr7	64759280	64821100	ENST00000433217	0	+	64759280	64821100	0	14	91,121,72,175,145,143,116,134,158,81,128,58,160,151	0,2748,17488,19926,28726,32428,34849,35844,38135,49644,51533,58778,61294,61669
chr7	65918257	65935448	ENST00000434721	0	-	65918257	65935448	0	7	154,62,185,66,90,81,42	0,317,8162,9460,15360,16564,17149
chr7	77124912	77163518	ENST00000440088	0	-	77124912	77163518	0	2	1659,370	0,38236
chr7	77126345	77163518	ENST00000430801	0	-	77126345	77163518	0	4	226,136,127,94	0,2105,26109,37079
chr7	77151473	77163518	ENST00000398043	0	-	77151473	77163518	0	3	31,127,370	0,981,11675
chr7	77152037	77163506	ENST00000447009	0	-	77152037	77163506	0	2	544,358	0,11111
chr7	77457636	77462195	ENST00000431722	0	+	77457636	77462195	0	3	294,199,71	0,600,4488
chr7	77457669	77459876	ENST00000454234	0	+	77457669	77459876	0	2	261,1704	0,503
chr7	77457672	77462424	ENST00000438324	0	+	77457672	77462424	0	2	258,300	0,4452
chr7	78921211	78938460	ENST00000414797	0	+	78921211	78938460	0	5	285,122,153,86,426	0,926,4887,16634,16823
chr7	78921243	78927021	ENST00000422093	0	+	78921243	78927021	0	4	253,122,153,234	0,894,4855,5544
chr7	78921261	78926964	ENST00000451809	0	+	78921261	78926964	0	4	235,142,153,177	0,856,4837,5526
chr7	80995654	81029035	ENST00000412900	0	-	80995654	81029035	0	4	174,146,222,70	0,31717,32327,33311
chr7	100729613	100731271	ENST00000429254	0	+	100729613	100731271	0	2	254,502	0,1156
chr7	100738346	100740986	ENST00000419422	0	+	100738346	100740986	0	2	203,502	0,2138
chr7	104368745	104389743	ENST00000415513	0	+	104368745	104389743	0	2	608,77	0,20921
chr7	106202757	106208624	ENST00000470135	0	+	106202757	106208624	0	4	125,64,191,293	0,883,2466,5574
chr7	115702895	115713954	ENST00000457033	0	-	115702895	115713954	0	3	1827,84,47	0,10506,11012
chr7	124656868	124691581	ENST00000420224	0	-	124656868	124691581	0	5	1263,187,141,78,249	0,16765,18722,20401,34464
chr7	129568138	129569481	ENST00000418730	0	+	129568138	129569481	0	3	164,161,251	0,549,1092
chr7	143161270	143161895	ENST00000480264	0	-	143161270	143161895	0	1	625	0
chr7	149369384	149373114	ENST00000493400	0	+	149369384	149373114	0	2	99,343	0,3387
chr7	149761674	149776161	ENST00000477392	0	+	149761674	149776161	0	4	176,612,190,1065	0,8895,13046,13422
chr7	151205482	151207232	ENST00000467458	0	+	151205482	151207232	0	2	402,653	0,1097
chr7	154626789	154627832	ENST00000454149	0	+	154626789	154627832	0	2	217,150	0,893
chr7	155923243	155931043	ENST00000436670	0	-	155923243	155931043	0	3	1207,151,1340	0,3441,6460
chr7	156430175	156431100	ENST00000427073	0	+	156430175	156431100	0	2	251,280	0,645
chr7	158491973	158494241	ENST00000417032	0	+	158491973	158494241	0	2	306,240	0,2028
chr7	158493805	158508132	ENST00000447563	0	+	158493805	158508132	0	4	1085,1189,542,1008	0,8104,11953,13319
chr7	158493872	158511690	ENST00000438049	0	+	158493872	158511690	0	5	1018,1189,542,125,1072	0,8037,11886,13252,16746
chr8	1908142	1909183	ENST00000517676	0	-	1908142	1909183	0	2	94,463	0,578
chr8	8351828	8356257	ENST00000521218	0	-	8351828	8356257	0	3	174,118,218	0,1500,4211
chr8	9221027	9262812	ENST00000518619	0	+	9221027	9262812	0	4	196,58,121,432	0,35258,37154,41353
chr8	9274899	9310860	ENST00000521842	0	-	9274899	9310860	0	4	393,129,100,65	0,3892,23965,35896
chr8	9794983	9798249	ENST00000519461	0	-	9794983	9798249	0	3	223,58,2641	0,491,625
chr8	12667728	12713358	ENST00000534827	0	-	12667728	12713358	0	5	747,185,103,113,99	0,1881,12405,22483,45531
chr8	12667941	12690336	ENST00000530228	0	-	12667941	12690336	0	3	534,103,125	0,12192,22270
chr8	17703133	17762858	ENST00000522768	0	+	17703133	17762858	0	2	398,112	0,59613
chr8	17710729	17722657	ENST00000520646	0	+	17710729	17722657	0	3	65,91,511	0,656,11417
chr8	18993522	19016814	ENST00000518324	0	+	18993522	19016814	0	3	156,223,140	0,3714,23152
chr8	20557481	20601735	ENST00000517706	0	-	20557481	20601735	0	2	569,195	0,44059
chr8	20875587	20876820	ENST00000517573	0	+	20875587	20876820	0	2	726,226	0,1007
chr8	20875776	20896910	ENST00000522604	0	+	20875776	20896910	0	5	668,650,76,159,91	0,9471,12425,20794,21043
chr8	22985486	22987946	ENST00000523806	0	-	22985486	22987946	0	2	397,53	0,2407
chr8	29882792	29886014	ENST00000521908	0	+	29882792	29886014	0	2	127,423	0,2799
chr8	35839566	35947725	ENST00000523748	0	+	35839566	35947725	0	5	114,130,122,159,53	0,30047,37876,81737,108106
chr8	42225726	42240081	ENST00000521470	0	-	42225726	42240081	0	2	310,78	0,14277
chr8	42232002	42242373	ENST00000521802	0	-	42232002	42242373	0	3	187,144,84	0,8001,10287
chr8	49665513	49669734	ENST00000430626	0	+	49665513	49669734	0	2	298,3251	0,970
chr8	52974761	53022286	ENST00000423716	0	+	52974761	53022286	0	2	198,738	0,46787
chr8	54590283	54599044	ENST00000426023	0	-	54590283	54599044	0	2	1784,603	0,8158
chr8	58336338	58341726	ENST00000522622	0	+	58336338	58341726	0	3	114,1584,1273	0,308,4115
chr8	58821261	58825312	ENST00000518934	0	+	58821261	58825312	0	2	202,2259	0,1792
chr8	58964688	58965922	ENST00000522281	0	-	58964688	58965922	0	2	571,209	0,1025
chr8	61479791	61489043	ENST00000531654	0	-	61479791	61489043	0	4	571,127,274,375	0,7815,8518,8877
chr8	62040914	62042888	ENST00000525556	0	-	62040914	62042888	0	2	656,203	0,1771
chr8	64844541	64860612	ENST00000519550	0	+	64844541	64860612	0	3	416,2474,822	0,9018,15249
chr8	65649416	65652374	ENST00000520834	0	-	65649416	65652374	0	2	2323,381	0,2577
chr8	67494377	67503766	ENST00000499642	0	-	67494377	67503766	0	3	4194,136,36	0,6453,9353
chr8	69923530	69927552	ENST00000522354	0	-	69923530	69927552	0	3	357,95,63	0,1209,3959
chr8	74126966	74137850	ENST00000517664	0	+	74126966	74137850	0	2	3426,123	0,10761
chr8	74433701	74437577	ENST00000518355	0	+	74433701	74437577	0	2	133,466	0,3410
chr8	81968743	82027109	ENST00000501214	0	+	81968743	82027109	0	4	250,242,227,1070	0,1477,56305,57296
chr8	82771157	82773484	ENST00000507690	0	-	82771157	82773484	0	2	535,1600	0,727
chr8	84987502	85215073	ENST00000523678	0	+	84987502	85215073	0	4	123,61,95,361	0,131831,171436,227210
chr8	87261762	87293581	ENST00000523112	0	+	87261762	87293581	0	5	202,60,115,82,42	0,6229,15469,19723,31777
chr8	90690744	90839090	ENST00000519655	0	-	90690744	90839090	0	7	95,37,206,123,145,118,692	0,2034,2384,5783,18755,19753,147654
chr8	90798748	90802550	ENST00000518771	0	-	90798748	90802550	0	1	3802	0
chr8	90798777	90839074	ENST00000504145	0	-	90798777	90839074	0	5	301,142,338,124,676	0,4587,7201,8090,39621
chr8	93794365	93959041	ENST00000504861	0	-	93794365	93959041	0	4	3161,120,85,55	0,5437,73014,164621
chr8	102088380	102098917	ENST00000512945	0	+	102088380	102098917	0	3	2150,2253,3916	0,2326,6621
chr8	102133457	102157655	ENST00000514926	0	+	102133457	102157655	0	3	783,82,1083	0,2444,23115
chr8	102493276	102533856	ENST00000519793	0	-	102493276	102533856	0	2	336,242	0,40338
chr8	125353104	125359006	ENST00000517482	0	+	125353104	125359006	0	3	128,123,302	0,4431,5600
chr8	125543906	125555986	ENST00000499418	0	-	125543906	125555986	0	2	5174,480	0,11600
chr8	126023477	126032520	ENST00000510897	0	+	126023477	126032520	0	4	670,2477,105,282	0,1215,4000,8761
chr8	126025601	126032518	ENST00000504665	0	+	126025601	126032518	0	4	1568,105,250,280	0,1876,3364,6637
chr8	129487688	129496809	ENST00000517583	0	-	129487688	129496809	0	5	373,71,195,150,16	0,515,7953,8280,9105
chr8	130433118	130656444	ENST00000523151	0	-	130433118	130656444	0	3	1290,71,135	0,18616,223191
chr8	130433118	130761667	ENST00000446592	0	-	130433118	130761667	0	4	1290,71,48,312	0,18616,128952,328237
chr8	130433856	130656419	ENST00000520048	0	-	130433856	130656419	0	4	552,71,171,110	0,17878,47085,222453
chr8	132391900	132398935	ENST00000519005	0	+	132391900	132398935	0	4	241,193,124,173	0,2084,5288,6862
chr8	136315555	136381144	ENST00000522279	0	+	136315555	136381144	0	6	384,17,177,113,256,293	0,53965,57045,59627,62366,65296
chr8	136315660	136377980	ENST00000520101	0	+	136315660	136377980	0	4	279,177,113,59	0,56940,59522,62261
chr8	136315661	136377974	ENST00000524070	0	+	136315661	136377974	0	5	278,17,177,77,53	0,53859,56939,59557,62260
chr8	138890868	139164995	ENST00000518973	0	-	138890868	139164995	0	3	3491,166,514	0,28276,273613
chr8	142405410	142406418	ENST00000523604	0	+	142405410	142406418	0	2	239,174	0,834
chr8	144520175	144522093	ENST00000518049	0	-	144520175	144522093	0	1	1918	0
chr8	144785383	144787069	ENST00000524808	0	-	144785383	144787069	0	2	394,307	0,1379
chr9	90803	92850	ENST00000435421	0	-	90803	92850	0	2	501,111	0,1936
chr9	1036078	1038630	ENST00000500181	0	+	1036078	1038630	0	2	1879,37	0,2515
chr9	2412701	2611413	ENST00000416826	0	-	2412701	2611413	0	11	1809,153,108,45,130,144,105,180,95,154,185	0,2691,70371,71359,83709,99201,100351,102836,113657,116697,198527
chr9	2897072	3043408	ENST00000426329	0	-	2897072	3043408	0	11	91,138,92,86,82,91,178,93,105,107,122	0,9622,12166,14716,16118,36492,41032,85390,105851,106998,146214
chr9	2909098	2933654	ENST00000497195	0	-	2909098	2933654	0	4	207,86,82,90	0,2690,4092,24466
chr9	2982061	3004177	ENST00000515723	0	-	2982061	3004177	0	4	164,116,105,107	0,378,20862,22009
chr9	3637334	3638338	ENST00000430387	0	+	3637334	3638338	0	2	143,585	0,419
chr9	10603201	10608218	ENST00000429581	0	+	10603201	10608218	0	3	225,53,358	0,3415,4659
chr9	23884987	23888054	ENST00000446754	0	-	23884987	23888054	0	2	617,72	0,2995
chr9	27235681	27272791	ENST00000425633	0	-	27235681	27272791	0	17	79,121,108,74,207,92,57,97,162,197,169,147,226,368,188,157,464	0,1706,12728,13011,16146,17028,17525,22737,26243,28406,30098,31280,31867,32677,34744,35084,36646
chr9	32633100	32635024	ENST00000413291	0	-	32633100	32635024	0	2	641,198	0,1726
chr9	33592498	33595291	ENST00000433357	0	+	33592498	33595291	0	5	125,108,279,107,283	0,311,771,1796,2510
chr9	37069892	37080398	ENST00000429493	0	+	37069892	37080398	0	2	641,3734	0,6772
chr9	39385733	39387403	ENST00000423499	0	-	39385733	39387403	0	2	839,238	0,1432
chr9	42353043	42357088	ENST00000450520	0	-	42353043	42357088	0	2	1899,1301	0,2744
chr9	66979389	66988452	ENST00000432011	0	+	66979389	66988452	0	5	137,103,108,153,285	0,579,1550,3999,8778
chr9	70133315	70135367	ENST00000414223	0	+	70133315	70135367	0	2	111,506	0,1546
chr9	71624140	71625403	ENST00000453410	0	-	71624140	71625403	0	2	860,115	0,1148
chr9	85513052	85518113	ENST00000531661	0	+	85513052	85518113	0	2	136,881	0,4180
chr9	91642993	91644328	ENST00000442086	0	-	91642993	91644328	0	2	840,88	0,1247
chr9	91822755	91843601	ENST00000426593	0	-	91822755	91843601	0	4	892,1537,84,207	0,3909,15394,20639
chr9	92265760	92384846	ENST00000449990	0	-	92265760	92384846	0	6	144,146,58,83,143,217	0,37980,42064,43599,45140,118869
chr9	92865396	92877235	ENST00000510603	0	-	92865396	92877235	0	4	3323,148,171,1607	0,3435,6163,10232
chr9	92961871	92967679	ENST00000423719	0	+	92961871	92967679	0	2	39,2706	0,3102
chr9	94684669	94687154	ENST00000411450	0	+	94684669	94687154	0	4	223,95,61,170	0,1339,1999,2315
chr9	94684703	94690521	ENST00000451452	0	+	94684703	94690521	0	4	189,59,55,3541	0,1341,1965,2277
chr9	94686287	94688261	ENST00000446878	0	+	94686287	94688261	0	2	442,1277	0,697
chr9	97217601	97228899	ENST00000433644	0	-	97217601	97228899	0	2	666,73	0,11225
chr9	97822696	97823863	ENST00000412122	0	-	97822696	97823863	0	2	688,176	0,991
chr9	101688428	101708704	ENST00000529965	0	-	101688428	101708704	0	3	370,126,48	0,8554,20228
chr9	129913270	129920793	ENST00000418747	0	-	129913270	129920793	0	5	1479,1209,216,126,771	0,2307,3903,6539,6752
chr9	131377508	131386656	ENST00000443993	0	+	131377508	131386656	0	4	190,269,80,1910	0,4642,5070,7238
chr9	135880437	135883045	ENST00000432807	0	+	135880437	135883045	0	2	42,2258	0,350
chr9	136325597	136327064	ENST00000417135	0	-	136325597	136327064	0	2	656,87	0,1380
chr9	136659496	136661073	ENST00000454160	0	+	136659496	136661073	0	2	540,59	0,1518
chr9	138295591	138298904	ENST00000498977	0	+	138295591	138298904	0	2	330,1664	0,1649
chrX	3781050	3791615	ENST00000381108	0	-	3781050	3791615	0	3	1918,207,73	0,7780,10492
chrX	3782908	3795324	ENST00000432445	0	-	3782908	3795324	0	2	60,430	0,11986
chrX	3819478	3830041	ENST00000424415	0	-	3819478	3830041	0	3	1914,207,73	0,7778,10490
chrX	3821332	3833750	ENST00000451781	0	-	3821332	3833750	0	2	60,430	0,11988
chrX	9177959	9203246	ENST00000432442	0	+	9177959	9203246	0	2	64,1651	0,23636
chrX	13194087	13231432	ENST00000412485	0	-	13194087	13231432	0	3	1288,136,73	0,21381,37272
chrX	13194581	13231492	ENST00000443965	0	-	13194581	13231492	0	2	794,133	0,36778
chrX	13263280	13269865	ENST00000419566	0	+	13263280	13269865	0	7	72,64,39,82,54,174,95	0,241,418,1138,2654,4685,6490
chrX	19914961	19918959	ENST00000500992	0	-	19914961	19918959	0	2	428,1236	0,2762
chrX	21821638	21829947	ENST00000449605	0	+	21821638	21829947	0	2	671,6948	0,1361
chrX	39111482	39135972	ENST00000431646	0	-	39111482	39135972	0	6	139,79,204,121,176,161	0,228,9202,9577,11766,24329
chrX	40007162	40011419	ENST00000447570	0	+	40007162	40011419	0	2	587,120	0,4137
chrX	45592271	45595391	ENST00000414772	0	-	45592271	45595391	0	2	321,1639	0,1481
chrX	49528631	49530584	ENST00000437322	0	-	49528631	49530584	0	2	1459,151	0,1802
chrX	53139616	53140765	ENST00000433646	0	-	53139616	53140765	0	2	40,575	0,574
chrX	57260824	57267962	ENST00000505360	0	+	57260824	57267962	0	3	1815,52,367	0,6581,6771
chrX	70799569	70802328	ENST00000422194	0	-	70799569	70802328	0	6	174,42,46,77,157,201	0,280,867,1198,1815,2558
chrX	72957215	72989313	ENST00000429829	0	-	72957215	72989313	0	6	7329,164,209,137,64,11372	0,8412,10410,12582,16784,20726
chrX	118484024	118486253	ENST00000446986	0	-	118484024	118486253	0	2	1717,157	0,2072
chrX	133911244	133915078	ENST00000441841	0	+	133911244	133915078	0	3	107,336,518	0,651,3316
chrX	134634959	134647655	ENST00000360436	0	-	134634959	134647655	0	12	109,94,388,104,141,141,111,135,141,141,133,210	0,493,956,1594,2327,2716,3135,3505,3889,4659,7563,12486
chrX	134634971	134647532	ENST00000420011	0	-	134634971	134647532	0	15	97,94,363,134,143,141,141,141,141,141,141,141,88,133,87	0,481,944,1552,1929,2315,2704,3093,3487,3877,4264,4647,5095,7551,12474
chrX	138927092	138927862	ENST00000417426	0	+	138927092	138927862	0	2	190,392	0,378
chrX	139125852	139126622	ENST00000458577	0	-	139125852	139126622	0	2	392,190	0,580
chrX	140541659	140542529	ENST00000412163	0	+	140541659	140542529	0	2	378,303	0,567
chrX	147387324	147389827	ENST00000456981	0	-	147387324	147389827	0	2	310,78	0,2425
chrX	148864508	148871782	ENST00000450989	0	+	148864508	148871782	0	3	1715,89,557	0,2673,6717
chrX	150823559	150830327	ENST00000445330	0	-	150823559	150830327	0	2	358,177	0,6591
chrX	152315614	152317501	ENST00000445091	0	-	152315614	152317501	0	3	126,744,366	0,318,1521
chrX	152316022	152317501	ENST00000399204	0	-	152316022	152317501	0	2	638,364	0,1115
chrX	154351140	154369901	ENST00000447347	0	+	154351140	154369901	0	2	89,464	0,18297
chrY	8834264	8844114	ENST00000455422	0	+	8834264	8844114	0	8	109,104,178,153,112,111,89,303	0,870,3659,5722,7869,8860,9052,9547
chrY	8837988	8842196	ENST00000472738	0	+	8837988	8842196	0	3	113,153,63	0,1998,4145
chrY	12587913	12618092	ENST00000420610	0	+	12587913	12618092	0	4	192,4958,944,1906	0,10874,21704,28273
chrY	12603472	12610009	ENST00000450309	0	+	12603472	12610009	0	2	273,392	0,6145
chrY	13283861	13309578	ENST00000417071	0	+	13283861	13309578	0	4	170,47,94,571	0,2103,23974,25146
chrY	13775235	13783519	ENST00000452645	0	-	13775235	13783519	0	3	94,161,1379	0,6025,6905
chrY	14372929	14537098	ENST00000472227	0	+	14372929	14537098	0	11	350,48,223,184,117,206,95,171,221,142,59	0,39263,106846,117411,120026,135602,151218,154025,155170,156516,164110
chrY	14373066	14479868	ENST00000430079	0	+	14373066	14479868	0	6	213,66,150,48,134,78	0,1301,2847,39126,102651,106724
chrY	18122231	18138015	ENST00000421205	0	+	18122231	18138015	0	10	158,50,129,94,171,94,210,188,222,726	0,753,12140,12516,13203,13483,13851,14354,14754,15058
chrY	21609562	21615998	ENST00000527562	0	-	21609562	21615998	0	3	756,101,126	0,3980,6310
chrY	22656348	22661404	ENST00000417910	0	-	22656348	22661404	0	4	242,265,118,120	0,1291,2071,4936
chrY	23036071	23041127	ENST00000439653	0	+	23036071	23041127	0	4	120,118,265,242	0,2867,3500,4814
chrY	57756681	57758896	ENSTR0000399966	0	-	57756681	57758896	0	2	878,176	0,2039
