# Supplementary material for: Pervasive Transcription of the Human Genome Produces Thousands of Previously Unidentified Long Intergenic Noncoding RNAs
Source: PLoS Genet. 2013 Jun 20;9(6):e1003569. doi: 10.1371/journal.pgen.1003569 (PMC3688513; doi:10.1371/journal.pgen.1003569)
Supplement: Dataset S9 — GENCODEv6 “lincRNAs” and “processed transcripts” that were removed at each step of filtering. (A) Unfiltered GENCODEv6 “lincRNAs” and “processed transcripts” (39,472 transcripts) (BED format; hg18) (TXT). (B) GENCODEv6 “lincRNAs” and “processed transcripts” that overlap RefSeq NM (protein coding) genes by at least 1 base pair on either strand (27,267 transcripts) (BED format; hg18) (TXT). (C) GENCODEv6 “lincRNAs” and “processed transcripts” that overlap (see Methods) one or more elements of an expanded set of protein coding genes (UCSC, RefSeq, Ensembl, GENCODE), pseudogenes, UTRs (UTRdb), or non-lincRNA noncoding RNAs (33,245 transcripts) (BED format; hg18) (TXT). (D) GENCODEv6 “lincRNAs” and “processed transcripts” that passed the protein/pseudogene/non-lincRNA ncRNAs/<200 nt filter, but contain an ORF>100 amino acids in length (964 transcripts) (BED format; hg18) (TXT). (E) GENCODEv6 “lincRNAs” and “processed transcripts” that do not themselves contain an ORF>100 amino acids, but overlap another annotated or de novo lincRNA that contains an ORF>100 amino acids (2,700 transcripts) (BED format; hg18) (TXT). (F) GENCODEv6 “lincRNAs” and “processed transcripts” that passed the prior filters but overlap an extended protein coding gene structure (149 transcripts) (BED format; hg18) (TXT). (G) GENCODEv6 “lincRNAs” and “processed transcripts” passing all prior filters except not found expressed at FPKM>1 in any dataset (1,469 transcripts) (BED format; hg18) (TXT). (H) GENCODEv6 “lincRNAs” and “processed transcripts” passing all filters and expressed at FPKM>1 in at least one dataset (945 transcripts) (BED format; hg18) (TXT). (ZIP) [file pgen.1003569.s009.zip › Dataset_S9e.txt]

chr1	1872	3533	ENST00000450305	0	+	1872	3533	0	6	48,49,85,78,154,218	0,169,603,965,1211,1443
chr1	132670	136694	ENST00000490997	0	-	132670	136694	0	3	204,124,190	0,3578,3834
chr1	155751	158630	ENST00000491962	0	-	155751	158630	0	3	54,66,158	0,2211,2721
chr1	225718	257116	ENST00000424587	0	-	225718	257116	0	4	2100,150,105,158	0,2562,23161,31240
chr1	310024	314324	ENST00000423728	0	+	310024	314324	0	3	492,58,23	0,4126,4277
chr1	312594	314818	ENST00000419160	0	+	312594	314818	0	2	339,208	0,2016
chr1	440749	443805	ENST00000453935	0	+	440749	443805	0	2	200,298	0,2758
chr1	443079	443811	ENST00000431321	0	+	443079	443811	0	2	102,304	0,428
chr1	443495	450343	ENST00000450983	0	-	443495	450343	0	2	534,73	0,6775
chr1	684274	690168	ENST00000417659	0	-	684274	690168	0	2	92,203	0,5691
chr1	730041	732708	ENST00000443772	0	+	730041	732708	0	2	168,249	0,2418
chr1	730174	735303	ENST00000412115	0	+	730174	735303	0	3	35,107,439	0,2285,4690
chr1	752850	779654	ENST00000445118	0	+	752850	779654	0	5	168,102,184,96,1021	0,1395,24319,25063,25783
chr1	752909	766981	ENST00000441765	0	+	752909	766981	0	3	109,102,539	0,1336,13533
chr1	752915	778869	ENST00000449005	0	+	752915	778869	0	6	103,102,153,184,96,236	0,1330,19981,24254,24998,25718
chr1	752941	778009	ENST00000416570	0	+	752941	778009	0	5	77,102,153,184,96	0,1304,19955,24228,24972
chr1	756847	767263	ENST00000415295	0	+	756847	767263	0	2	73,821	0,9595
chr1	772916	778701	ENST00000448975	0	+	772916	778701	0	5	133,119,184,96,68	0,1810,4253,4997,5717
chr1	776590	777995	ENST00000425657	0	+	776590	777995	0	2	763,82	0,1323
chr1	839413	840214	ENST00000398216	0	+	839413	840214	0	2	274,169	0,632
chr1	842612	843777	ENST00000432961	0	-	842612	843777	0	2	117,513	0,652
chr1	1353364	1355498	ENST00000428781	0	-	1353364	1355498	0	2	929,281	0,1853
chr1	1934511	1936829	ENST00000443930	0	-	1934511	1936829	0	2	1788,166	0,2152
chr1	2347278	2351949	ENST00000420406	0	+	2347278	2351949	0	2	58,313	0,4358
chr1	2471372	2472897	ENST00000448624	0	-	2471372	2472897	0	2	201,607	0,918
chr1	2502858	2505832	ENST00000424215	0	+	2502858	2505832	0	3	91,126,409	0,1810,2565
chr1	2966040	2968456	ENST00000453118	0	-	2966040	2968456	0	3	667,104,926	0,884,1490
chr1	2966040	2968175	ENST00000413472	0	-	2966040	2968175	0	4	121,54,225,161	0,613,1490,1974
chr1	3806795	3811956	ENST00000413332	0	+	3806795	3811956	0	3	260,72,302	0,3593,4859
chr1	3806827	3823649	ENST00000442673	0	+	3806827	3823649	0	2	228,2831	0,13991
chr1	3806839	3821871	ENST00000439488	0	+	3806839	3821871	0	4	216,72,599,1053	0,3549,13276,13979
chr1	3900532	3909271	ENST00000456897	0	+	3900532	3909271	0	3	86,150,325	0,381,8414
chr1	3907068	3908900	ENST00000425194	0	-	3907068	3908900	0	3	180,639,118	0,808,1714
chr1	5046378	5050819	ENST00000443270	0	-	5046378	5050819	0	4	111,123,48,167	0,1792,4121,4274
chr1	6218886	6221587	ENST00000441724	0	+	6218886	6221587	0	5	97,185,101,35,720	0,726,1005,1574,1981
chr1	8191318	8197857	ENST00000452982	0	+	8191318	8197857	0	4	202,109,54,132	0,1815,5953,6407
chr1	9164857	9166442	ENST00000412639	0	+	9164857	9166442	0	2	105,164	0,1421
chr1	15602061	15608516	ENST00000427824	0	-	15602061	15608516	0	3	4929,102,147	0,6091,6308
chr1	16358347	16360965	ENST00000426353	0	+	16358347	16360965	0	2	161,383	0,2235
chr1	16719775	16720890	ENST00000452795	0	+	16719775	16720890	0	2	94,248	0,867
chr1	18584909	18587595	ENST00000420211	0	+	18584909	18587595	0	2	392,99	0,2587
chr1	20353417	20359648	ENST00000417884	0	+	20353417	20359648	0	2	126,957	0,5274
chr1	20559658	20627862	ENST00000426428	0	-	20559658	20627862	0	12	1463,251,144,129,122,54,305,70,53,120,83,199	0,1565,13016,16802,17732,18394,37904,38901,40356,44996,45608,68005
chr1	20597184	20627819	ENST00000418743	0	-	20597184	20627819	0	5	121,305,120,83,156	0,378,7470,8082,30479
chr1	20597795	20630314	ENST00000423486	0	-	20597795	20630314	0	5	23,70,120,83,58	0,764,6859,7471,32461
chr1	20611383	20612333	ENST00000421114	0	-	20611383	20612333	0	3	179,87,110	0,264,840
chr1	21785551	21790267	ENST00000457706	0	+	21785551	21790267	0	2	618,203	0,4513
chr1	23748216	23749993	ENST00000451217	0	-	23748216	23749993	0	2	305,151	0,1626
chr1	23970687	23971474	ENST00000447961	0	-	23970687	23971474	0	3	273,56,130	0,500,657
chr1	25407216	25407947	ENST00000455902	0	+	25407216	25407947	0	2	84,336	0,395
chr1	26424397	26428918	ENST00000451482	0	+	26424397	26428918	0	4	384,152,203,339	0,2084,2474,4182
chr1	27075210	27077323	ENST00000448791	0	+	27075210	27077323	0	2	178,128	0,1985
chr1	27428183	27433430	ENST00000425205	0	-	27428183	27433430	0	3	130,158,91	0,4339,5156
chr1	29069581	29076435	ENST00000418471	0	-	29069581	29076435	0	3	520,249,316	0,1757,6538
chr1	31070108	31079167	ENST00000438790	0	+	31070108	31079167	0	3	154,64,228	0,1456,8831
chr1	31760550	31761777	ENST00000417514	0	+	31760550	31761777	0	2	363,759	0,468
chr1	32955921	32963425	ENST00000421619	0	-	32955921	32963425	0	2	235,160	0,7344
chr1	38713454	38714743	ENST00000452971	0	+	38713454	38714743	0	3	629,63,98	0,997,1191
chr1	40907347	40925847	ENST00000440100	0	-	40907347	40925847	0	5	27,181,143,56,64	0,338,4227,12406,18436
chr1	44182628	44184561	ENST00000446167	0	-	44182628	44184561	0	2	427,59	0,1874
chr1	44182630	44184545	ENST00000445226	0	-	44182630	44184545	0	3	103,148,43	0,277,1872
chr1	44182632	44184810	ENST00000412378	0	-	44182632	44184810	0	2	423,71	0,2107
chr1	44286635	44314671	ENST00000431800	0	+	44286635	44314671	0	3	110,242,322	0,2913,27714
chr1	44286650	44314537	ENST00000437643	0	+	44286650	44314537	0	4	95,205,126,188	0,2898,26446,27699
chr1	44289372	44314451	ENST00000453688	0	+	44289372	44314451	0	4	381,75,96,102	0,998,10018,24977
chr1	44289373	44314729	ENST00000447959	0	+	44289373	44314729	0	2	380,380	0,24976
chr1	46694081	46720734	ENST00000455247	0	+	46694081	46720734	0	2	88,266	0,26387
chr1	47416427	47417530	ENST00000444042	0	-	47416427	47417530	0	2	281,82	0,1021
chr1	47417508	47418416	ENST00000429328	0	+	47417508	47418416	0	2	189,290	0,618
chr1	47619186	47646736	ENST00000420876	0	-	47619186	47646736	0	3	216,109,158	0,5320,27392
chr1	53566508	53575478	ENST00000445039	0	+	53566508	53575478	0	3	127,84,115	0,2919,8855
chr1	53586747	53587493	ENST00000429099	0	-	53586747	53587493	0	2	143,240	0,506
chr1	53604927	53606505	ENST00000449958	0	-	53604927	53606505	0	2	610,240	0,1338
chr1	54754672	54755520	ENST00000433377	0	-	54754672	54755520	0	2	627,56	0,792
chr1	56383980	56393484	ENST00000435828	0	+	56383980	56393484	0	3	161,271,299	0,5280,9205
chr1	56653222	56654226	ENST00000451914	0	+	56653222	56654226	0	4	188,95,77,185	0,285,570,819
chr1	59023419	59139256	ENST00000419531	0	+	59023419	59139256	0	5	146,173,129,547,1278	0,108385,111097,113887,114559
chr1	59076707	59089514	ENST00000424592	0	-	59076707	59089514	0	3	241,123,31	0,2649,12776
chr1	59121127	59134925	ENST00000423408	0	-	59121127	59134925	0	4	867,60,165,119	0,6281,12977,13679
chr1	59134104	59134963	ENST00000427292	0	-	59134104	59134963	0	2	165,54	0,805
chr1	59258646	59271323	ENST00000447329	0	+	59258646	59271323	0	3	237,90,203	0,1101,12474
chr1	59258847	59282874	ENST00000438195	0	+	59258847	59282874	0	4	36,90,59,121	0,900,21584,23906
chr1	59258858	59261280	ENST00000424308	0	+	59258858	59261280	0	3	25,90,37	0,889,2385
chr1	59294258	59316376	ENST00000451090	0	-	59294258	59316376	0	3	187,45,85	0,3639,22033
chr1	59294902	59326455	ENST00000449812	0	-	59294902	59326455	0	4	107,141,194,181	0,25925,29760,31372
chr1	59370195	59384987	ENST00000425914	0	-	59370195	59384987	0	3	811,100,52	0,1295,14740
chr1	59370773	59436881	ENST00000436225	0	-	59370773	59436881	0	3	233,100,439	0,717,65669
chr1	60011054	60027108	ENST00000424725	0	+	60011054	60027108	0	3	243,74,230	0,1256,15824
chr1	60778508	60878751	ENST00000439156	0	-	60778508	60878751	0	8	185,115,74,126,836,124,116,220	0,2048,33089,47788,55289,59878,99762,100023
chr1	63134267	63139898	ENST00000450811	0	+	63134267	63139898	0	2	101,346	0,5285
chr1	63238755	63249184	ENST00000420285	0	-	63238755	63249184	0	2	307,48	0,10381
chr1	63238755	63249527	ENST00000425352	0	-	63238755	63249527	0	2	307,183	0,10589
chr1	63559142	63559788	ENST00000426393	0	-	63559142	63559788	0	2	307,163	0,483
chr1	65231189	65240711	ENST00000436350	0	-	65231189	65240711	0	3	663,102,36	0,2068,9486
chr1	65304897	65306008	ENST00000448344	0	-	65304897	65306008	0	2	176,134	0,977
chr1	69294168	69423274	ENST00000425517	0	+	69294168	69423274	0	5	150,119,48,92,218	0,29282,32617,126872,128888
chr1	69481642	69487694	ENST00000439878	0	-	69481642	69487694	0	2	225,209	0,5843
chr1	71319594	71475994	ENST00000455406	0	+	71319594	71475994	0	4	90,41,58,594	0,10340,141733,155806
chr1	71319631	71506501	ENST00000413421	0	+	71319631	71506501	0	8	53,41,97,76,109,58,66,326	0,10303,120674,121657,122451,141696,155769,186544
chr1	71331400	71475469	ENST00000415780	0	+	71331400	71475469	0	3	122,58,69	0,129927,144000
chr1	72987191	73137411	ENST00000445976	0	-	72987191	73137411	0	5	108,111,51,117,112	0,245,101829,149846,150108
chr1	82453491	82499405	ENST00000420549	0	-	82453491	82499405	0	2	553,118	0,45796
chr1	83141453	83405086	ENST00000452901	0	+	83141453	83405086	0	11	641,115,121,62,117,84,103,183,113,61,112	0,4285,88677,93532,94290,172958,183029,190618,193682,257423,263521
chr1	84039786	84098817	ENST00000457273	0	-	84039786	84098817	0	3	1736,116,139	0,48391,58892
chr1	84069891	84099241	ENST00000413975	0	-	84069891	84099241	0	2	230,152	0,29198
chr1	84069891	84099214	ENST00000417565	0	-	84069891	84099214	0	3	230,116,125	0,18286,29198
chr1	84069891	84099294	ENST00000419733	0	-	84069891	84099294	0	3	230,116,54	0,18286,29349
chr1	89864407	89870894	ENST00000526694	0	-	89864407	89870894	0	3	566,194,91	0,5755,6396
chr1	89870022	89870908	ENST00000528692	0	-	89870022	89870908	0	2	334,105	0,781
chr1	91069669	91089763	ENST00000435649	0	-	91069669	91089763	0	2	672,136	0,19958
chr1	91070013	91089795	ENST00000443802	0	-	91070013	91089795	0	3	328,216,168	0,5681,19614
chr1	91089903	91092431	ENST00000425185	0	+	91089903	91092431	0	2	521,59	0,2469
chr1	93543255	93577519	ENST00000450843	0	-	93543255	93577519	0	4	360,95,127,18	0,19524,20658,34246
chr1	93547897	93576679	ENST00000440778	0	-	93547897	93576679	0	6	38,95,127,136,39,161	0,14882,16016,27624,28477,28621
chr1	93549313	93583956	ENST00000421202	0	-	93549313	93583956	0	9	440,95,127,61,1898,180,31,53,88	0,13466,14600,15433,26208,28188,28480,29289,34555
chr1	93549424	93575582	ENST00000436200	0	-	93549424	93575582	0	4	329,25,77,61	0,13869,14539,26097
chr1	93549629	93575710	ENST00000432741	0	-	93549629	93575710	0	4	124,95,127,189	0,13150,14284,25892
chr1	93562850	93583948	ENST00000411670	0	-	93562850	93583948	0	8	24,127,61,119,180,31,53,80	0,1063,1896,14450,14651,14943,15752,21018
chr1	93576839	93583993	ENST00000452347	0	-	93576839	93583993	0	5	580,180,31,53,125	0,662,954,1763,7029
chr1	93577059	93583945	ENST00000438777	0	-	93577059	93583945	0	6	360,180,31,53,51,77	0,442,734,1543,6625,6809
chr1	93577073	93583928	ENST00000449305	0	-	93577073	93583928	0	5	346,180,31,53,138	0,428,720,1529,6717
chr1	93577082	93583991	ENST00000457387	0	-	93577082	93583991	0	4	599,31,53,123	0,711,1520,6786
chr1	94556622	94562713	ENST00000414039	0	-	94556622	94562713	0	2	429,163	0,5928
chr1	94571410	94572992	ENST00000418242	0	+	94571410	94572992	0	2	143,337	0,1245
chr1	94896068	94896394	ENST00000456551	0	-	94896068	94896394	0	2	131,45	0,281
chr1	94917568	95058354	ENST00000414374	0	-	94917568	95058354	0	2	183,255	0,140531
chr1	94943582	95058363	ENST00000418366	0	-	94943582	95058363	0	5	119,180,150,156,264	0,26819,36830,38399,114517
chr1	94970276	94980639	ENST00000424711	0	-	94970276	94980639	0	2	305,227	0,10136
chr1	95165709	95201414	ENST00000452846	0	+	95165709	95201414	0	4	60,52,114,292	0,785,4306,35413
chr1	95594162	95619144	ENST00000426881	0	-	95594162	95619144	0	3	459,185,369	0,4662,24613
chr1	95594378	95619116	ENST00000427695	0	-	95594378	95619116	0	4	243,185,76,341	0,4446,16346,24397
chr1	95748303	95752873	ENST00000440116	0	+	95748303	95752873	0	2	203,579	0,3991
chr1	95748310	96020486	ENST00000456933	0	+	95748310	96020486	0	4	196,111,232,175	0,28415,266980,272001
chr1	95748483	95753608	ENST00000411798	0	+	95748483	95753608	0	3	23,103,1314	0,2180,3811
chr1	99710505	99772159	ENST00000438829	0	-	99710505	99772159	0	4	288,124,60,23	0,7752,15383,61631
chr1	101301754	101321627	ENST00000416329	0	+	101301754	101321627	0	6	29,171,119,146,225,23	0,9049,11665,13752,16778,19850
chr1	101310803	101321718	ENST00000454721	0	+	101310803	101321718	0	4	171,322,146,114	0,2735,4703,10801
chr1	101310803	101325409	ENST00000449473	0	+	101310803	101325409	0	7	171,119,146,225,114,106,414	0,2616,4703,7729,10801,12392,14192
chr1	101320597	101325405	ENST00000451213	0	+	101320597	101325405	0	2	1121,410	0,4398
chr1	101561980	101615457	ENST00000439146	0	+	101561980	101615457	0	5	39,157,83,139,56	0,20002,21926,26210,53421
chr1	101588192	101628447	ENST00000444327	0	+	101588192	101628447	0	2	137,634	0,39621
chr1	103001465	103091986	ENST00000414418	0	-	103001465	103091986	0	7	184,100,108,28,135,125,251	0,3235,4201,4453,9636,36482,90270
chr1	103590356	103600943	ENST00000424955	0	+	103590356	103600943	0	2	57,361	0,10226
chr1	110172499	110215581	ENST00000453347	0	+	110172499	110215581	0	4	97,194,116,69	0,582,4945,43013
chr1	110228320	110230409	ENST00000415166	0	-	110228320	110230409	0	2	410,40	0,2049
chr1	113164314	113193960	ENST00000433505	0	-	113164314	113193960	0	4	369,102,160,136	0,3483,5343,29510
chr1	113164434	113193924	ENST00000449572	0	-	113164434	113193924	0	5	249,102,160,93,100	0,3363,5223,20198,29390
chr1	113306046	113319433	ENST00000513058	0	+	113306046	113319433	0	2	268,1073	0,12314
chr1	113352398	113391200	ENST00000413231	0	+	113352398	113391200	0	2	107,270	0,38532
chr1	113355831	113417250	ENST00000421157	0	-	113355831	113417250	0	3	2153,139,167	0,36736,61252
chr1	113377817	113391200	ENST00000451149	0	+	113377817	113391200	0	2	166,270	0,13113
chr1	114550571	114606423	ENST00000420156	0	+	114550571	114606423	0	2	259,73	0,55779
chr1	116263519	116270052	ENST00000438885	0	+	116263519	116270052	0	3	184,79,1133	0,2991,5400
chr1	116773195	116777513	ENST00000449303	0	-	116773195	116777513	0	2	230,283	0,4035
chr1	116796790	116822987	ENST00000443219	0	-	116796790	116822987	0	4	287,151,121,62	0,2419,25406,26135
chr1	116797178	116810587	ENST00000437308	0	-	116797178	116810587	0	3	135,151,253	0,2031,13156
chr1	116797179	116822971	ENST00000434879	0	-	116797179	116822971	0	4	134,151,105,46	0,2030,21199,25746
chr1	116797179	116822372	ENST00000430316	0	-	116797179	116822372	0	3	134,151,176	0,2030,25017
chr1	117940976	117949856	ENST00000440801	0	-	117940976	117949856	0	3	163,148,66	0,7957,8814
chr1	117948143	117949915	ENST00000425010	0	-	117948143	117949915	0	3	401,148,214	0,790,1558
chr1	117948768	117949830	ENST00000456126	0	-	117948768	117949830	0	2	313,129	0,933
chr1	119344489	119345538	ENST00000439394	0	-	119344489	119345538	0	2	550,103	0,946
chr1	119344763	119345551	ENST00000449439	0	-	119344763	119345551	0	2	273,137	0,651
chr1	119490554	119491179	ENST00000445565	0	+	119490554	119491179	0	2	428,81	0,544
chr1	119604410	119671449	ENST00000457719	0	-	119604410	119671449	0	3	415,142,341	0,33761,66698
chr1	120840860	120842189	ENST00000429055	0	-	120840860	120842189	0	3	189,77,142	0,285,1187
chr1	120868445	120872657	ENST00000445260	0	+	120868445	120872657	0	3	150,101,245	0,2901,3967
chr1	141960226	142035865	ENST00000422129	0	-	141960226	142035865	0	2	476,221	0,75418
chr1	141960583	142073841	ENST00000428930	0	+	141960583	142073841	0	3	59,283,272	0,112218,112986
chr1	141960583	142047620	ENST00000436680	0	+	141960583	142047620	0	3	59,134,359	0,86350,86678
chr1	141960583	142074940	ENST00000438000	0	+	141960583	142074940	0	4	59,88,268,1371	0,101573,112233,112986
chr1	141960583	142073279	ENST00000447407	0	+	141960583	142073279	0	4	59,88,45,463	0,101573,107298,112233
chr1	141996015	142011483	ENST00000424474	0	+	141996015	142011483	0	2	379,469	0,14999
chr1	142025398	142035762	ENST00000437267	0	-	142025398	142035762	0	5	1020,454,176,120,118	0,2278,2885,4633,10246
chr1	142030031	142037357	ENST00000420598	0	-	142030031	142037357	0	5	81,54,46,221,155	0,925,2146,5613,7171
chr1	142030350	142031218	ENST00000425124	0	+	142030350	142031218	0	2	197,273	0,595
chr1	142035411	142037409	ENST00000452738	0	-	142035411	142037409	0	2	454,207	0,1791
chr1	142035424	142038326	ENST00000435913	0	-	142035424	142038326	0	2	441,282	0,2620
chr1	142053150	142068187	ENST00000437865	0	-	142053150	142068187	0	6	78,164,71,73,29,351	0,1465,5682,11703,11867,14686
chr1	142054759	142081962	ENST00000422716	0	-	142054759	142081962	0	9	20,71,73,29,85,70,72,31,151	0,4073,10094,10258,13077,17105,17878,19854,27052
chr1	142057578	142067918	ENST00000435585	0	-	142057578	142067918	0	5	81,71,73,29,82	0,1254,7275,7439,10258
chr1	142057578	142067904	ENST00000456937	0	-	142057578	142067904	0	6	81,71,108,73,29,68	0,1254,4132,7275,7439,10258
chr1	142071288	142074644	ENST00000427309	0	-	142071288	142074644	0	2	646,31	0,3325
chr1	142078427	142079238	ENST00000449527	0	-	142078427	142079238	0	2	84,36	0,775
chr1	142078427	142081943	ENST00000453561	0	-	142078427	142081943	0	2	176,132	0,3384
chr1	142078427	142079238	ENST00000456568	0	-	142078427	142079238	0	2	176,36	0,775
chr1	142078427	142079238	ENST00000412196	0	-	142078427	142079238	0	2	102,36	0,775
chr1	142189480	142206564	ENST00000424820	0	+	142189480	142206564	0	7	153,31,72,70,85,29,73	0,7304,9240,10015,14016,16891,17011
chr1	142189501	142193006	ENST00000416527	0	+	142189501	142193006	0	2	132,176	0,3329
chr1	142190262	142193006	ENST00000421330	0	+	142190262	142193006	0	3	147,36,176	0,1933,2568
chr1	142203230	142218260	ENST00000444754	0	+	142203230	142218260	0	6	351,29,73,71,164,88	0,3141,3261,9287,13402,14942
chr1	142203496	142213839	ENST00000446530	0	+	142203496	142213839	0	5	85,29,73,71,79	0,2875,2995,9021,10264
chr1	142203499	142216696	ENST00000411775	0	+	142203499	142216696	0	6	82,42,29,68,71,64	0,2714,2872,2997,9018,13133
chr1	142203513	142209713	ENST00000442663	0	+	142203513	142209713	0	4	68,29,73,109	0,2858,2978,6091
chr1	142220258	142222487	ENST00000423394	0	+	142220258	142222487	0	2	178,501	0,1728
chr1	142233090	142235967	ENST00000421640	0	+	142233090	142235967	0	2	282,454	0,2423
chr1	142233965	142241337	ENST00000456460	0	+	142233965	142241337	0	3	214,54,120	0,1548,7252
chr1	142233972	142235967	ENST00000415543	0	+	142233972	142235967	0	2	207,454	0,1541
chr1	142235616	142245938	ENST00000433980	0	+	142235616	142245938	0	5	118,120,176,447,1026	0,5601,7265,7594,9296
chr1	142235673	142241337	ENST00000431700	0	+	142235673	142241337	0	4	61,57,54,120	0,4220,4685,5544
chr1	143037382	143052111	ENST00000440719	0	-	143037382	143052111	0	2	160,229	0,14500
chr1	143217160	143232198	ENST00000435404	0	-	143217160	143232198	0	4	122,160,55,68	0,473,14009,14970
chr1	143217447	143227860	ENST00000444883	0	-	143217447	143227860	0	2	346,26	0,10387
chr1	143217633	143232359	ENST00000411941	0	-	143217633	143232359	0	2	160,229	0,14497
chr1	143227775	143232340	ENST00000458262	0	-	143227775	143232340	0	2	311,210	0,4355
chr1	143305092	143308427	ENST00000439352	0	+	143305092	143308427	0	3	230,99,787	0,2118,2548
chr1	143309970	143317635	ENST00000448227	0	+	143309970	143317635	0	3	167,99,150	0,5796,7515
chr1	144087481	144093754	ENST00000433081	0	-	144087481	144093754	0	3	323,149,342	0,419,5931
chr1	144087683	144093719	ENST00000419817	0	-	144087683	144093719	0	4	121,149,295,307	0,217,690,5729
chr1	145111429	145113350	ENST00000440377	0	+	145111429	145113350	0	2	333,724	0,1197
chr1	145960713	145964796	ENST00000446766	0	+	145960713	145964796	0	3	149,190,155	0,2680,3928
chr1	146397385	146398505	ENST00000417554	0	-	146397385	146398505	0	2	55,158	0,962
chr1	146613582	146614728	ENST00000427732	0	-	146613582	146614728	0	2	261,120	0,1026
chr1	147119016	147120341	ENST00000456469	0	+	147119016	147120341	0	3	142,77,189	0,963,1136
chr1	154682827	154692882	ENST00000441085	0	-	154682827	154692882	0	4	162,153,94,114	0,8231,9216,9941
chr1	154689312	154692993	ENST00000452465	0	-	154689312	154692993	0	3	356,94,225	0,2731,3456
chr1	154948627	154949590	ENST00000428641	0	-	154948627	154949590	0	2	136,297	0,666
chr1	158197631	158213526	ENST00000443364	0	+	158197631	158213526	0	3	188,147,469	0,4281,15426
chr1	158197637	158215475	ENST00000423943	0	+	158197637	158215475	0	3	182,469,462	0,15420,17376
chr1	159009940	159012704	ENST00000503092	0	+	159009940	159012704	0	2	1772,665	0,2099
chr1	165131571	165143941	ENST00000414590	0	-	165131571	165143941	0	3	391,130,41	0,11342,12329
chr1	166636690	166658518	ENST00000441851	0	-	166636690	166658518	0	4	1515,144,75,67	0,11964,21301,21761
chr1	168507531	168519973	ENST00000451439	0	-	168507531	168519973	0	3	215,103,70	0,7063,12372
chr1	168696217	168753471	ENST00000416416	0	-	168696217	168753471	0	2	1967,113	0,57141
chr1	168697081	168730305	ENST00000446102	0	-	168697081	168730305	0	2	1103,260	0,32964
chr1	169858005	169862355	ENST00000483518	0	+	169858005	169862355	0	3	90,138,139	0,1598,4211
chr1	171653835	171677859	ENST00000437190	0	-	171653835	171677859	0	3	549,288,179	0,22389,23845
chr1	172097912	172099702	ENST00000416578	0	+	172097912	172099702	0	2	137,716	0,1074
chr1	172258269	172258746	ENST00000424181	0	+	172258269	172258746	0	2	132,203	0,274
chr1	172351060	172394914	ENST00000426899	0	-	172351060	172394914	0	3	350,71,267	0,40327,43587
chr1	172351361	172394894	ENST00000454467	0	-	172351361	172394894	0	3	43,71,247	0,40026,43286
chr1	172357398	172395048	ENST00000430592	0	-	172357398	172395048	0	4	149,71,104,124	0,33989,37249,37526
chr1	174443406	174465089	ENST00000456125	0	+	174443406	174465089	0	3	224,113,242	0,10886,21441
chr1	176328907	176329330	ENST00000452867	0	-	176328907	176329330	0	2	261,39	0,384
chr1	178065366	178071882	ENST00000442108	0	-	178065366	178071882	0	2	223,130	0,6386
chr1	178162398	178177554	ENST00000423721	0	-	178162398	178177554	0	3	28,102,318	0,154,14838
chr1	178352897	178359648	ENST00000439739	0	-	178352897	178359648	0	3	176,257,73	0,5829,6678
chr1	178794734	178802277	ENST00000442621	0	+	178794734	178802277	0	3	80,141,1268	0,3228,6275
chr1	179142409	179144925	ENST00000434447	0	+	179142409	179144925	0	4	80,89,80,294	0,1552,2041,2222
chr1	179143559	179144701	ENST00000422858	0	+	179143559	179144701	0	4	205,89,80,70	0,402,891,1072
chr1	179411095	179417966	ENST00000438428	0	+	179411095	179417966	0	3	97,125,319	0,373,6552
chr1	179426229	179426908	ENST00000456771	0	-	179426229	179426908	0	2	338,194	0,485
chr1	180322308	180325870	ENST00000428646	0	+	180322308	180325870	0	3	191,206,748	0,1720,2814
chr1	180439702	180549819	ENST00000449842	0	-	180439702	180549819	0	3	161,296,114	0,109545,110003
chr1	181697503	181707487	ENST00000432837	0	-	181697503	181707487	0	5	94,126,76,123,47	0,7928,8719,8974,9937
chr1	185328596	185596078	ENST00000458683	0	+	185328596	185596078	0	4	105,74,70,609	0,210624,236149,266873
chr1	185679360	185705994	ENST00000444887	0	+	185679360	185705994	0	2	121,169	0,26465
chr1	185679382	185712977	ENST00000427337	0	+	185679382	185712977	0	3	99,122,203	0,26443,33392
chr1	190765331	190773855	ENST00000457321	0	+	190765331	190773855	0	3	137,198,349	0,728,8175
chr1	191173052	191184010	ENST00000451690	0	-	191173052	191184010	0	2	121,155	0,10803
chr1	191540497	191601706	ENST00000420807	0	+	191540497	191601706	0	4	194,143,136,306	0,44388,46359,60903
chr1	191914646	191962936	ENST00000448412	0	+	191914646	191962936	0	3	112,85,352	0,46707,47938
chr1	197135769	197173181	ENST00000436880	0	-	197135769	197173181	0	2	552,204	0,37208
chr1	197219375	197221152	ENST00000440162	0	+	197219375	197221152	0	3	45,140,732	0,266,1045
chr1	198709670	198714044	ENST00000427825	0	+	198709670	198714044	0	2	181,326	0,4048
chr1	199259699	199263541	ENST00000446333	0	+	199259699	199263541	0	2	128,2369	0,1473
chr1	199259711	199264543	ENST00000458003	0	+	199259711	199264543	0	2	125,3371	0,1461
chr1	199351526	199362935	ENST00000412995	0	-	199351526	199362935	0	2	102,101	0,11308
chr1	201046712	201047664	ENST00000425295	0	+	201046712	201047664	0	2	409,225	0,727
chr1	201046712	201047664	ENST00000417262	0	+	201046712	201047664	0	2	409,339	0,613
chr1	201522902	201524552	ENST00000412772	0	+	201522902	201524552	0	3	160,318,297	0,837,1353
chr1	201523520	201524285	ENST00000433008	0	+	201523520	201524285	0	3	62,262,30	0,219,735
chr1	201534508	201541060	ENST00000457348	0	-	201534508	201541060	0	3	1890,192,457	0,2332,6095
chr1	201536264	201540299	ENST00000425698	0	-	201536264	201540299	0	3	134,192,29	0,576,4006
chr1	202603549	202613416	ENST00000441225	0	-	202603549	202613416	0	3	58,77,83	0,3731,9784
chr1	205489034	205549089	ENST00000417084	0	+	205489034	205549089	0	4	84,40,138,655	0,15930,52703,59400
chr1	207607629	207619658	ENST00000443636	0	+	207607629	207619658	0	5	123,124,55,161,264	0,227,753,5732,11765
chr1	207612022	207613527	ENST00000447257	0	+	207612022	207613527	0	2	160,166	0,1339
chr1	207768422	207807641	ENST00000424696	0	-	207768422	207807641	0	7	225,128,91,122,83,77,139	0,2792,12243,12853,17602,38455,39080
chr1	207768508	207787548	ENST00000453331	0	-	207768508	207787548	0	6	139,91,122,73,127,89	0,12157,12767,14305,17472,18951
chr1	207901331	207915215	ENST00000445272	0	-	207901331	207915215	0	3	204,151,26	0,1547,13858
chr1	209875870	209882832	ENST00000452024	0	+	209875870	209882832	0	2	540,45	0,6917
chr1	209915726	209926755	ENST00000415202	0	+	209915726	209926755	0	4	105,88,241,321	0,1305,9804,10708
chr1	209926486	209930068	ENST00000443174	0	+	209926486	209930068	0	3	61,242,158	0,1004,3424
chr1	210408171	210430224	ENST00000444750	0	+	210408171	210430224	0	4	59,122,110,219	0,387,1979,21834
chr1	210706780	210707708	ENST00000439570	0	-	210706780	210707708	0	2	282,77	0,851
chr1	210785658	210796030	ENST00000423842	0	+	210785658	210796030	0	3	72,37,223	0,8718,10149
chr1	211971381	212034553	ENST00000456240	0	+	211971381	212034553	0	2	143,204	0,62968
chr1	212059600	212206231	ENST00000433082	0	-	212059600	212206231	0	5	2799,101,81,125,195	0,12887,75028,75759,146436
chr1	212080693	212206224	ENST00000413560	0	-	212080693	212206224	0	4	102,81,125,188	0,53935,54666,125343
chr1	217462212	217465462	ENST00000420237	0	-	217462212	217465462	0	2	940,186	0,3064
chr1	217649645	217651906	ENST00000441790	0	-	217649645	217651906	0	2	587,224	0,2037
chr1	217675116	217682607	ENST00000420762	0	-	217675116	217682607	0	3	262,118,71	0,1904,7420
chr1	219069219	219072394	ENST00000431347	0	+	219069219	219072394	0	4	188,215,242,317	0,1438,1887,2858
chr1	219572603	219575885	ENST00000434398	0	-	219572603	219575885	0	3	436,151,58	0,1196,3224
chr1	220120945	220158677	ENST00000433576	0	-	220120945	220158677	0	5	304,89,97,109,121	0,2819,32781,33442,37611
chr1	220153612	220218488	ENST00000412445	0	-	220153612	220218488	0	4	211,109,121,164	0,775,4944,64712
chr1	220206305	220223108	ENST00000421147	0	+	220206305	220223108	0	3	162,149,144	0,2007,16659
chr1	220206374	220224929	ENST00000441160	0	+	220206374	220224929	0	3	93,144,911	0,16590,17644
chr1	220281669	220304728	ENST00000438158	0	-	220281669	220304728	0	3	218,265,79	0,16709,22980
chr1	222463071	222467604	ENST00000436706	0	-	222463071	222467604	0	2	265,525	0,4008
chr1	223021224	223027666	ENST00000416908	0	+	223021224	223027666	0	2	254,169	0,6273
chr1	224341204	224344616	ENST00000412855	0	+	224341204	224344616	0	3	174,165,68	0,2609,3344
chr1	225764919	225774801	ENST00000422837	0	-	225764919	225774801	0	6	92,172,94,131,50,80	0,201,1001,1642,9164,9802
chr1	229077214	229081384	ENST00000439341	0	+	229077214	229081384	0	3	310,260,224	0,460,3946
chr1	229793660	229814459	ENST00000448058	0	-	229793660	229814459	0	2	509,88	0,20711
chr1	230362459	230388012	ENST00000428673	0	+	230362459	230388012	0	3	133,140,545	0,23847,25008
chr1	230513860	230515480	ENST00000451867	0	+	230513860	230515480	0	2	655,427	0,1193
chr1	232730259	232734148	ENST00000435574	0	-	232730259	232734148	0	3	2452,156,252	0,3135,3637
chr1	232732310	232734134	ENST00000421207	0	-	232732310	232734134	0	3	401,166,238	0,1074,1586
chr1	232831679	232837149	ENST00000429269	0	+	232831679	232837149	0	2	437,1833	0,3637
chr1	232848657	232863293	ENST00000417805	0	+	232848657	232863293	0	4	217,239,126,791	0,8937,9819,13845
chr1	232858493	232883491	ENST00000449012	0	+	232858493	232883491	0	2	109,312	0,24686
chr1	232871891	232898523	ENST00000442382	0	-	232871891	232898523	0	2	3468,96	0,26536
chr1	232876464	232885545	ENST00000453568	0	+	232876464	232885545	0	3	31,115,485	0,6715,8596
chr1	232911627	232918384	ENST00000457051	0	+	232911627	232918384	0	3	62,382,2091	0,3447,4666
chr1	232911757	232922346	ENST00000422414	0	+	232911757	232922346	0	4	51,412,141,404	0,3317,9903,10185
chr1	232927770	232934013	ENST00000437601	0	+	232927770	232934013	0	2	278,3296	0,2947
chr1	233159600	233162359	ENST00000423963	0	+	233159600	233162359	0	2	130,293	0,2466
chr1	233159711	233166369	ENST00000418557	0	-	233159711	233166369	0	4	180,400,76,233	0,337,2499,6425
chr1	233162030	233166197	ENST00000423988	0	-	233162030	233166197	0	2	256,61	0,4106
chr1	233162032	233165558	ENST00000423175	0	-	233162032	233165558	0	3	254,150,150	0,1754,3376
chr1	233162035	233172432	ENST00000451766	0	-	233162035	233172432	0	3	251,102,73	0,801,10324
chr1	233163745	233165496	ENST00000458044	0	-	233163745	233165496	0	2	191,168	0,1583
chr1	234172475	234173728	ENST00000438371	0	-	234172475	234173728	0	2	501,239	0,1014
chr1	234187801	234201748	ENST00000443207	0	-	234187801	234201748	0	2	125,65	0,13882
chr1	238145361	238146878	ENST00000430542	0	-	238145361	238146878	0	2	392,51	0,1466
chr1	239654320	239663415	ENST00000413994	0	+	239654320	239663415	0	2	152,321	0,8774
chr1	241259436	241277750	ENST00000436756	0	-	241259436	241277750	0	3	405,105,114	0,1760,18200
chr1	241261196	241277794	ENST00000420830	0	-	241261196	241277794	0	3	105,212,158	0,8009,16440
chr1	241268838	241278449	ENST00000450226	0	-	241268838	241278449	0	3	579,164,80	0,8798,9531
chr1	241317959	241322523	ENST00000433986	0	-	241317959	241322523	0	4	198,59,66,120	0,1286,3496,4444
chr1	241318052	241331643	ENST00000417964	0	-	241318052	241331643	0	5	105,59,66,110,333	0,1193,3403,9062,13258
chr1	241321390	241322483	ENST00000431528	0	-	241321390	241322483	0	3	131,154,80	0,575,1013
chr1	242298744	242322951	ENST00000441338	0	-	242298744	242322951	0	5	108,200,86,37,37	0,5011,6460,22769,24170
chr1	245020548	245022310	ENST00000419361	0	+	245020548	245022310	0	2	223,329	0,1433
chr1	247119985	247125618	ENST00000417047	0	+	247119985	247125618	0	3	83,159,220	0,3465,5413
chr10	968965	978683	ENST00000435531	0	+	968965	978683	0	3	90,53,264	0,9161,9454
chr10	2044846	2045605	ENST00000454424	0	-	2044846	2045605	0	2	319,165	0,594
chr10	2201333	2208626	ENST00000418524	0	-	2201333	2208626	0	3	113,95,90	0,3600,7203
chr10	2201349	2208626	ENST00000436003	0	-	2201349	2208626	0	2	97,90	0,7187
chr10	2337276	2347269	ENST00000418295	0	-	2337276	2347269	0	3	654,42,46	0,1185,9947
chr10	2478446	2479546	ENST00000414107	0	-	2478446	2479546	0	2	698,58	0,1042
chr10	2478446	2479546	ENST00000441907	0	-	2478446	2479546	0	2	698,66	0,1034
chr10	2478451	2479546	ENST00000439973	0	-	2478451	2479546	0	2	656,58	0,1037
chr10	2531912	2532762	ENST00000431209	0	+	2531912	2532762	0	2	88,244	0,606
chr10	2533974	2599431	ENST00000438753	0	+	2533974	2599431	0	2	207,711	0,64746
chr10	2533994	2569817	ENST00000437289	0	+	2533994	2569817	0	2	187,133	0,35690
chr10	3016555	3017331	ENST00000446337	0	+	3016555	3017331	0	2	181,234	0,542
chr10	3042722	3045303	ENST00000439575	0	+	3042722	3045303	0	3	199,116,293	0,1059,2288
chr10	3256007	3259599	ENST00000445932	0	+	3256007	3259599	0	3	35,141,421	0,1772,3171
chr10	3272562	3289402	ENST00000417149	0	-	3272562	3289402	0	4	132,93,98,67	0,4196,16089,16773
chr10	3519085	3535030	ENST00000413993	0	-	3519085	3535030	0	5	117,84,72,51,508	0,9259,10759,12290,15437
chr10	3564285	3569223	ENST00000426811	0	-	3564285	3569223	0	2	177,253	0,4685
chr10	3567303	3569049	ENST00000413757	0	-	3567303	3569049	0	2	293,79	0,1667
chr10	3783258	3795418	ENST00000421629	0	+	3783258	3795418	0	6	53,118,109,114,155,209	0,1439,8119,8706,9269,11951
chr10	3800106	3800943	ENST00000415358	0	+	3800106	3800943	0	2	133,180	0,657
chr10	3964895	3968004	ENST00000450152	0	+	3964895	3968004	0	2	269,134	0,2975
chr10	4057131	4060586	ENST00000455525	0	+	4057131	4060586	0	2	417,216	0,3239
chr10	4083917	4121205	ENST00000455199	0	+	4083917	4121205	0	4	432,97,103,1655	0,33471,33880,35633
chr10	4267751	4275835	ENST00000454470	0	-	4267751	4275835	0	2	223,140	0,7944
chr10	4275141	4275981	ENST00000418372	0	-	4275141	4275981	0	2	160,286	0,554
chr10	4416437	4442804	ENST00000454152	0	+	4416437	4442804	0	2	232,2158	0,24209
chr10	4438693	4441443	ENST00000434902	0	+	4438693	4441443	0	2	72,797	0,1953
chr10	4683008	4710346	ENST00000430998	0	-	4683008	4710346	0	4	387,125,228,106	0,6784,8636,27232
chr10	4683294	4688992	ENST00000443994	0	-	4683294	4688992	0	3	101,219,98	0,4931,5600
chr10	4683352	4710324	ENST00000449712	0	-	4683352	4710324	0	5	43,223,125,228,84	0,5542,6440,8292,26888
chr10	6025458	6027707	ENST00000448685	0	-	6025458	6027707	0	2	426,84	0,2165
chr10	6025472	6027718	ENST00000454321	0	-	6025472	6027718	0	2	286,95	0,2151
chr10	6203696	6208010	ENST00000446200	0	-	6203696	6208010	0	2	285,86	0,4228
chr10	6208010	6219526	ENST00000435526	0	-	6208010	6219526	0	4	70,187,127,25	0,1362,10272,11491
chr10	6665643	6667647	ENST00000414894	0	+	6665643	6667647	0	2	243,122	0,1882
chr10	6665646	6666266	ENST00000449648	0	+	6665646	6666266	0	2	240,181	0,439
chr10	6700683	6707314	ENST00000448835	0	+	6700683	6707314	0	4	61,255,153,30	0,2203,2994,6601
chr10	6819349	6820994	ENST00000417112	0	+	6819349	6820994	0	2	247,670	0,975
chr10	6973424	7002440	ENST00000457632	0	-	6973424	7002440	0	3	147,108,44	0,393,28972
chr10	7527525	7553910	ENST00000420395	0	-	7527525	7553910	0	4	235,130,160,32	0,21839,23876,26353
chr10	11535950	11537392	ENST00000429092	0	+	11535950	11537392	0	2	162,341	0,1101
chr10	13497207	13505139	ENST00000448272	0	+	13497207	13505139	0	2	55,399	0,7533
chr10	16360705	16377863	ENST00000417542	0	+	16360705	16377863	0	4	49,179,60,170	0,5029,10141,16988
chr10	16360705	16371053	ENST00000434386	0	+	16360705	16371053	0	3	49,179,207	0,5029,10141
chr10	17296243	17308903	ENST00000437232	0	-	17296243	17308903	0	4	1126,108,74,43	0,1928,3363,12617
chr10	26918799	26923259	ENST00000412114	0	+	26918799	26923259	0	4	473,104,117,391	0,1445,2985,4069
chr10	26972162	26973951	ENST00000454991	0	+	26972162	26973951	0	2	369,103	0,1686
chr10	26978266	26982046	ENST00000413288	0	+	26978266	26982046	0	3	262,104,47	0,1222,3733
chr10	26993140	27005094	ENST00000446557	0	-	26993140	27005094	0	3	187,88,44	0,4201,11910
chr10	27272257	27273353	ENST00000433966	0	-	27272257	27273353	0	2	169,476	0,620
chr10	29072679	29073598	ENST00000456082	0	+	29072679	29073598	0	2	363,154	0,765
chr10	29121503	29125048	ENST00000446012	0	-	29121503	29125048	0	2	376,220	0,3325
chr10	30984423	30986470	ENST00000450581	0	+	30984423	30986470	0	3	223,57,206	0,1080,1841
chr10	31022596	31027398	ENST00000435645	0	+	31022596	31027398	0	4	138,156,137,94	0,2260,3714,4708
chr10	31933533	31935152	ENST00000420945	0	+	31933533	31935152	0	2	128,293	0,1326
chr10	32022017	32036322	ENST00000433770	0	-	32022017	32036322	0	2	264,83	0,14222
chr10	35548827	35559532	ENST00000439198	0	-	35548827	35559532	0	2	207,173	0,10532
chr10	38974087	38983415	ENST00000431389	0	-	38974087	38983415	0	3	236,109,44	0,5362,9284
chr10	42489650	42507177	ENST00000411439	0	-	42489650	42507177	0	4	161,103,66,189	0,9161,11754,17338
chr10	43139118	43143386	ENST00000451438	0	+	43139118	43143386	0	3	36,92,263	0,3706,4005
chr10	43236052	43237260	ENST00000442526	0	+	43236052	43237260	0	3	51,115,137	0,353,1071
chr10	43674864	43710887	ENST00000431737	0	+	43674864	43710887	0	5	950,49,183,223,569	0,2468,7746,14779,35454
chr10	43727897	43729690	ENST00000446107	0	+	43727897	43729690	0	2	35,478	0,1315
chr10	44075055	44077267	ENST00000437014	0	-	44075055	44077267	0	2	544,297	0,1915
chr10	44752961	44771179	ENST00000425541	0	+	44752961	44771179	0	2	172,257	0,17961
chr10	47090150	47110815	ENST00000454837	0	-	47090150	47110815	0	4	63,76,99,192	0,5112,14601,20473
chr10	54403253	54405581	ENST00000444155	0	-	54403253	54405581	0	3	203,136,76	0,1177,2252
chr10	60429391	60431309	ENST00000432535	0	+	60429391	60431309	0	2	162,315	0,1603
chr10	61166758	61183160	ENST00000430431	0	-	61166758	61183160	0	4	226,104,122,43	0,1464,2003,16359
chr10	61166758	61183209	ENST00000414264	0	-	61166758	61183209	0	3	226,104,92	0,1464,16359
chr10	63211519	63251010	ENST00000441001	0	-	63211519	63251010	0	4	84,178,115,100	0,472,12595,39391
chr10	67015451	67111226	ENST00000433152	0	+	67015451	67111226	0	3	115,126,503	0,29948,95272
chr10	69663013	69672142	ENST00000444086	0	-	69663013	69672142	0	3	323,82,60	0,4299,9069
chr10	69907760	69910527	ENST00000439904	0	-	69907760	69910527	0	2	806,974	0,1793
chr10	71005568	71006916	ENST00000428753	0	+	71005568	71006916	0	2	331,172	0,1176
chr10	71096989	71121535	ENST00000434931	0	+	71096989	71121535	0	7	162,177,103,130,12,142,1173	0,299,2972,21792,22715,23058,23373
chr10	71096997	71148005	ENST00000416265	0	+	71096997	71148005	0	8	154,177,103,975,355,169,121,989	0,291,2964,25490,27591,33868,48429,50019
chr10	73308119	73308871	ENST00000441348	0	+	73308119	73308871	0	2	130,395	0,357
chr10	79357135	79359588	ENST00000449852	0	+	79357135	79359588	0	2	251,236	0,2217
chr10	79678570	79783099	ENST00000432742	0	+	79678570	79783099	0	3	263,175,245	0,1469,104284
chr10	79678570	79680214	ENST00000423770	0	+	79678570	79680214	0	2	263,175	0,1469
chr10	79697090	79707828	ENST00000415959	0	+	79697090	79707828	0	3	159,76,149	0,2706,10589
chr10	79697141	79731809	ENST00000461034	0	+	79697141	79731809	0	2	108,696	0,33972
chr10	79697172	79709976	ENST00000476909	0	+	79697172	79709976	0	3	77,96,619	0,11989,12185
chr10	79697204	79760358	ENST00000459633	0	+	79697204	79760358	0	2	45,503	0,62651
chr10	79958513	80104730	ENST00000421324	0	+	79958513	80104730	0	2	64,279	0,145938
chr10	86029726	86038731	ENST00000437892	0	+	86029726	86038731	0	3	75,197,402	0,8233,8603
chr10	88985363	89076411	ENST00000456104	0	-	88985363	89076411	0	4	289,98,54,45	0,10488,52815,91003
chr10	88988403	89086545	ENST00000433530	0	-	88988403	89086545	0	5	183,98,54,43,23	0,7448,49775,87963,98119
chr10	88988403	89086611	ENST00000447424	0	-	88988403	89086611	0	6	183,98,54,104,43,89	0,7448,49775,69290,87963,98119
chr10	88988480	89056607	ENST00000444062	0	-	88988480	89056607	0	4	129,98,54,30	0,7371,49698,68097
chr10	89036634	89058321	ENST00000420424	0	-	89036634	89058321	0	2	1598,628	0,21059
chr10	89037693	89092024	ENST00000413722	0	-	89037693	89092024	0	4	539,43,104,46	0,38673,48829,54285
chr10	89069592	89080689	ENST00000417860	0	-	89069592	89080689	0	3	344,43,61	0,6774,11036
chr10	89070289	89092067	ENST00000413961	0	-	89070289	89092067	0	5	191,74,43,104,89	0,3539,6077,16233,21689
chr10	89074780	89092222	ENST00000458739	0	-	89074780	89092222	0	6	65,43,72,205,104,244	0,1586,4728,5848,11742,17198
chr10	89083776	89086566	ENST00000366446	0	-	89083776	89086566	0	2	775,44	0,2746
chr10	91579246	91590598	ENST00000448963	0	+	91579246	91590598	0	4	236,335,57,3644	0,460,5691,7708
chr10	91579292	91590598	ENST00000448490	0	+	91579292	91590598	0	3	190,57,3644	0,5645,7662
chr10	92710812	92747485	ENST00000455465	0	-	92710812	92747485	0	2	188,175	0,36498
chr10	96891671	96918172	ENST00000422744	0	-	96891671	96918172	0	5	79,90,59,148,45	0,683,1311,2346,26456
chr10	98742196	98745706	ENST00000421806	0	+	98742196	98745706	0	1	3510	0
chr10	101180937	101185532	ENST00000416191	0	+	101180937	101185532	0	4	75,395,119,77	0,2355,4314,4518
chr10	102931436	102943894	ENST00000434189	0	+	102931436	102943894	0	4	56,142,201,450	0,9381,9620,12008
chr10	102981998	102988239	ENST00000454527	0	+	102981998	102988239	0	3	183,109,262	0,5687,5979
chr10	102987749	102988606	ENST00000456391	0	+	102987749	102988606	0	3	45,36,340	0,228,517
chr10	103454398	103458148	ENST00000458489	0	-	103454398	103458148	0	2	54,237	0,3513
chr10	106365849	106366721	ENST00000450054	0	+	106365849	106366721	0	2	52,317	0,555
chr10	114638481	114655860	ENST00000428766	0	+	114638481	114655860	0	3	75,107,135	0,2233,17244
chr10	116514536	116529652	ENST00000436932	0	+	116514536	116529652	0	3	205,220,1953	0,11154,13163
chr10	118908156	118918556	ENST00000419373	0	-	118908156	118918556	0	2	2185,196	0,10204
chr10	119222715	119291820	ENST00000450314	0	-	119222715	119291820	0	3	208,89,223	0,18806,68882
chr10	119222715	119226125	ENST00000412075	0	-	119222715	119226125	0	2	208,268	0,3142
chr10	119240149	119244189	ENST00000423419	0	-	119240149	119244189	0	3	263,89,120	0,1372,3920
chr10	119484813	119485908	ENST00000445647	0	+	119484813	119485908	0	2	39,205	0,890
chr10	119796494	119805726	ENST00000426021	0	+	119796494	119805726	0	4	110,106,66,2950	0,2518,5137,6282
chr10	119796504	119849640	ENST00000454781	0	+	119796504	119849640	0	4	100,106,66,1944	0,2508,5127,51192
chr10	119991065	119991576	ENST00000413810	0	+	119991065	119991576	0	2	119,292	0,219
chr10	119991144	119997375	ENST00000431695	0	+	119991144	119997375	0	5	40,104,87,88,175	0,140,3705,3903,6056
chr10	119991146	119997375	ENST00000436975	0	+	119991146	119997375	0	4	38,104,87,175	0,138,3703,6054
chr10	119991153	120017212	ENST00000436430	0	+	119991153	120017212	0	4	31,87,145,293	0,3696,6047,25766
chr10	120753037	120753386	ENST00000437838	0	-	120753037	120753386	0	2	139,90	0,259
chr10	121930731	121958497	ENST00000411599	0	+	121930731	121958497	0	4	167,61,82,169	0,5888,23775,27597
chr10	122512902	122541427	ENST00000451706	0	-	122512902	122541427	0	4	275,150,284,198	0,13334,27913,28327
chr10	122675048	122730203	ENST00000414774	0	-	122675048	122730203	0	2	894,49	0,55106
chr10	125105955	125267214	ENST00000448347	0	+	125105955	125267214	0	5	95,232,259,160,85	0,4869,5439,92903,161174
chr10	125198858	125238842	ENST00000448671	0	+	125198858	125238842	0	2	160,414	0,39570
chr10	127361801	127388236	ENST00000415305	0	+	127361801	127388236	0	5	89,171,64,102,2723	0,3034,15881,23339,23712
chr10	127361851	127379168	ENST00000449693	0	+	127361851	127379168	0	4	39,171,64,97	0,2984,15831,17220
chr10	127378995	127386108	ENST00000419400	0	-	127378995	127386108	0	4	119,29,149,149	0,3750,6615,6964
chr10	127387564	127398007	ENST00000531977	0	-	127387564	127398007	0	2	562,27	0,10416
chr10	127397329	127397924	ENST00000430970	0	-	127397329	127397924	0	2	211,89	0,506
chr10	128092427	128100438	ENST00000456514	0	-	128092427	128100438	0	4	870,112,93,93	0,2931,3847,7918
chr10	131471106	131474801	ENST00000430326	0	+	131471106	131474801	0	3	1700,358,647	0,2096,3048
chr10	131800175	131808996	ENST00000502243	0	+	131800175	131808996	0	2	195,677	0,8144
chr10	131874434	131875120	ENST00000440388	0	+	131874434	131875120	0	2	108,444	0,242
chr10	131891127	131891382	ENST00000449936	0	-	131891127	131891382	0	2	80,144	0,111
chr10	134607460	134628783	ENST00000443633	0	-	134607460	134628783	0	2	2515,104	0,21219
chr10	134607460	134628918	ENST00000424193	0	-	134607460	134628918	0	2	2515,104	0,21354
chr11	317309	320122	ENST00000524824	0	+	317309	320122	0	3	319,128,140	0,1794,2673
chr11	317399	317957	ENST00000531076	0	+	317399	317957	0	2	229,228	0,330
chr11	1754735	1756194	ENST00000449749	0	-	1754735	1756194	0	2	245,93	0,1366
chr11	1880452	1885721	ENST00000455671	0	+	1880452	1885721	0	3	78,153,84	0,457,5185
chr11	1972981	1973997	ENST00000442037	0	-	1972981	1973997	0	3	619,66,113	0,700,903
chr11	6340604	6343068	ENST00000532430	0	+	6340604	6343068	0	2	312,976	0,1488
chr11	6340617	6343073	ENST00000531479	0	+	6340617	6343073	0	1	2456	0
chr11	7989400	7994612	ENST00000534076	0	-	7989400	7994612	0	3	991,157,415	0,2296,4797
chr11	8657211	8659036	ENST00000534169	0	+	8657211	8659036	0	2	290,247	0,1578
chr11	8943170	8955595	ENST00000532599	0	+	8943170	8955595	0	5	101,141,116,203,54	0,856,1493,2791,12371
chr11	8944702	8955650	ENST00000534349	0	+	8944702	8955650	0	3	77,203,103	0,1259,10845
chr11	9732892	9737656	ENST00000500698	0	-	9732892	9737656	0	3	2129,77,105	0,2997,4659
chr11	10843383	10884925	ENST00000530344	0	+	10843383	10884925	0	2	67,348	0,41194
chr11	10863007	10877445	ENST00000503469	0	-	10863007	10877445	0	2	240,191	0,14247
chr11	10874625	10877295	ENST00000533941	0	-	10874625	10877295	0	2	516,41	0,2629
chr11	11221310	11221838	ENST00000524855	0	-	11221310	11221838	0	2	399,27	0,501
chr11	12045051	12051137	ENST00000476130	0	+	12045051	12051137	0	2	75,824	0,5262
chr11	12516205	12519090	ENST00000526112	0	-	12516205	12519090	0	2	462,57	0,2828
chr11	12957657	12967671	ENST00000504230	0	-	12957657	12967671	0	2	1465,93	0,9921
chr11	12958160	12967660	ENST00000532541	0	-	12958160	12967660	0	4	872,105,65,82	0,6002,8364,9418
chr11	12958333	12967662	ENST00000534477	0	-	12958333	12967662	0	3	699,105,84	0,5829,9245
chr11	12958609	12962415	ENST00000529328	0	-	12958609	12962415	0	2	513,67	0,3739
chr11	12958751	12967669	ENST00000531402	0	-	12958751	12967669	0	4	281,113,105,91	0,3597,5411,8827
chr11	12958791	12967661	ENST00000526388	0	-	12958791	12967661	0	5	241,113,105,65,83	0,3557,5371,7733,8787
chr11	13032737	13112962	ENST00000531136	0	-	13032737	13112962	0	2	420,47	0,80178
chr11	13763512	13826125	ENST00000531749	0	+	13763512	13826125	0	3	64,124,296	0,600,62317
chr11	13804965	13857622	ENST00000530492	0	-	13804965	13857622	0	2	438,78	0,52579
chr11	15530976	15569220	ENST00000527770	0	+	15530976	15569220	0	5	59,45,351,95,21	0,4363,9023,32853,38223
chr11	15550144	15600513	ENST00000533082	0	-	15550144	15600513	0	2	378,87	0,50282
chr11	15680084	15737020	ENST00000524613	0	-	15680084	15737020	0	9	221,61,59,77,128,59,43,158,187	0,319,1788,2581,5004,8999,12373,14158,56749
chr11	17673144	17675594	ENST00000524885	0	+	17673144	17675594	0	3	29,70,503	0,275,1947
chr11	17673175	17675420	ENST00000524479	0	+	17673175	17675420	0	2	314,329	0,1916
chr11	17673389	17675063	ENST00000529781	0	-	17673389	17675063	0	2	434,122	0,1552
chr11	19278005	19286481	ENST00000528326	0	+	19278005	19286481	0	4	288,84,107,169	0,1278,1494,8307
chr11	19278124	19286481	ENST00000529082	0	+	19278124	19286481	0	3	169,84,169	0,1159,8188
chr11	23143308	23181283	ENST00000533591	0	+	23143308	23181283	0	7	147,121,75,48,72,58,164	0,1306,18213,24812,26826,27159,37811
chr11	23708709	23775092	ENST00000534068	0	+	23708709	23775092	0	4	299,59,62,263	0,1012,64235,66120
chr11	23739451	23782720	ENST00000525512	0	-	23739451	23782720	0	3	301,85,120	0,19458,43149
chr11	27595748	27612645	ENST00000527083	0	-	27595748	27612645	0	3	398,196,192	0,6324,16705
chr11	27596115	27612750	ENST00000534757	0	-	27596115	27612750	0	4	186,119,196,297	0,2764,5957,16338
chr11	28330229	28505164	ENST00000532947	0	+	28330229	28505164	0	5	52,100,66,43,426	0,9830,72192,174371,174509
chr11	28680737	29022994	ENST00000513853	0	+	28680737	29022994	0	4	220,84,75,427	0,39210,335127,341830
chr11	33782889	33783763	ENST00000534666	0	+	33782889	33783763	0	3	107,90,350	0,229,524
chr11	33788266	33789300	ENST00000527270	0	+	33788266	33789300	0	2	87,234	0,800
chr11	35110777	35116155	ENST00000528366	0	-	35110777	35116155	0	3	486,281,335	0,3691,5043
chr11	41834045	41839956	ENST00000532199	0	+	41834045	41839956	0	3	138,227,130	0,408,5781
chr11	41834471	41854123	ENST00000526179	0	+	41834471	41854123	0	2	209,222	0,19430
chr11	41837968	41840456	ENST00000530946	0	+	41837968	41840456	0	3	63,90,380	0,1858,2108
chr11	42161422	42217861	ENST00000530387	0	-	42161422	42217861	0	5	94,164,111,67,26	0,4318,5249,54796,56413
chr11	44952028	44956155	ENST00000525114	0	+	44952028	44956155	0	4	506,98,94,541	0,894,3407,3586
chr11	45365341	45491928	ENST00000528445	0	-	45365341	45491928	0	3	71,5,530	0,102762,126057
chr11	46191947	46193985	ENST00000530941	0	-	46191947	46193985	0	2	404,132	0,1906
chr11	46216508	46217394	ENST00000530049	0	+	46216508	46217394	0	2	124,529	0,357
chr11	46234481	46252674	ENST00000527239	0	-	46234481	46252674	0	2	187,167	0,18026
chr11	47361274	47373767	ENST00000527426	0	-	47361274	47373767	0	2	685,151	0,12342
chr11	50223427	50277453	ENST00000528459	0	+	50223427	50277453	0	7	47,182,140,85,91,97,168	0,7734,12686,13233,46304,53291,53858
chr11	50236414	50259674	ENST00000533230	0	+	50236414	50259674	0	2	331,289	0,22971
chr11	59193360	59199844	ENST00000534120	0	+	59193360	59199844	0	2	231,399	0,6085
chr11	59198984	59200090	ENST00000531276	0	+	59198984	59200090	0	2	38,645	0,461
chr11	61126560	61131593	ENST00000506329	0	+	61126560	61131593	0	2	89,2051	0,2982
chr11	63918389	63919879	ENST00000457725	0	-	63918389	63919879	0	2	358,627	0,863
chr11	63934123	63944263	ENST00000452309	0	-	63934123	63944263	0	3	284,56,79	0,2084,10061
chr11	63952208	63956718	ENST00000449694	0	+	63952208	63956718	0	3	38,65,211	0,4143,4299
chr11	64946820	64948808	ENST00000499732	0	+	64946820	64948808	0	2	610,1135	0,853
chr11	65021808	65030516	ENST00000534336	0	+	65021808	65030516	0	1	8708	0
chr11	65026382	65027656	ENST00000508832	0	+	65026382	65027656	0	2	58,973	0,301
chr11	65269775	65295632	ENST00000534505	0	+	65269775	65295632	0	2	70,394	0,25463
chr11	65768886	65770286	ENST00000531086	0	-	65768886	65770286	0	2	273,124	0,1276
chr11	65934718	65941174	ENST00000526186	0	+	65934718	65941174	0	2	302,335	0,6121
chr11	67646095	67654555	ENST00000527519	0	+	67646095	67654555	0	2	151,334	0,8126
chr11	67653840	67654487	ENST00000530842	0	+	67653840	67654487	0	2	285,266	0,381
chr11	69538611	69544813	ENST00000528507	0	-	69538611	69544813	0	3	354,124,177	0,3374,6025
chr11	69538620	69540204	ENST00000533170	0	-	69538620	69540204	0	2	345,24	0,1560
chr11	69579983	69587678	ENST00000528316	0	-	69579983	69587678	0	2	306,242	0,7453
chr11	69596493	69599102	ENST00000533327	0	-	69596493	69599102	0	3	200,271,27	0,2196,2582
chr11	75192123	75203269	ENST00000533945	0	-	75192123	75203269	0	4	87,113,259,114	0,7993,10172,11032
chr11	75192154	75203266	ENST00000533590	0	-	75192154	75203266	0	4	56,146,259,111	0,7962,10141,11001
chr11	75192211	75200261	ENST00000525580	0	-	75192211	75200261	0	2	207,145	0,7905
chr11	75197965	75203248	ENST00000527219	0	-	75197965	75203248	0	4	102,113,259,93	0,2151,4330,5190
chr11	75599647	75604717	ENST00000531538	0	-	75599647	75604717	0	3	294,55,39	0,4282,5031
chr11	75830029	75833266	ENST00000530759	0	-	75830029	75833266	0	2	302,297	0,2940
chr11	76016787	76019055	ENST00000532413	0	-	76016787	76019055	0	2	386,173	0,2095
chr11	76148607	76156915	ENST00000533437	0	-	76148607	76156915	0	2	424,114	0,8194
chr11	77528464	77530753	ENST00000532831	0	+	77528464	77530753	0	2	302,554	0,1735
chr11	77528496	77531782	ENST00000500113	0	+	77528496	77531782	0	2	96,1693	0,1593
chr11	77528508	77530616	ENST00000527321	0	+	77528508	77530616	0	2	258,328	0,1780
chr11	80139890	80151517	ENST00000526840	0	-	80139890	80151517	0	3	631,91,849	0,9284,10778
chr11	82460771	82465863	ENST00000526795	0	+	82460771	82465863	0	4	100,182,145,140	0,541,1221,4952
chr11	82460793	82481028	ENST00000533528	0	+	82460793	82481028	0	2	34,306	0,19929
chr11	82579752	82581506	ENST00000530825	0	-	82579752	82581506	0	4	106,74,114,81	0,1061,1365,1673
chr11	82579752	82582290	ENST00000529031	0	-	82579752	82582290	0	4	106,114,81,134	0,1365,1673,2404
chr11	82579754	82582310	ENST00000529811	0	-	82579754	82582310	0	4	104,114,57,154	0,1363,1671,2402
chr11	82580709	82582259	ENST00000529607	0	-	82580709	82582259	0	4	178,114,57,103	0,408,716,1447
chr11	82580826	82582352	ENST00000500634	0	-	82580826	82582352	0	2	680,196	0,1330
chr11	82580962	82582353	ENST00000528083	0	-	82580962	82582353	0	3	269,81,197	0,463,1194
chr11	86344401	86389649	ENST00000499504	0	+	86344401	86389649	0	3	1,45,1132	0,2270,44116
chr11	86344780	86389180	ENST00000531827	0	+	86344780	86389180	0	3	170,45,615	0,1891,43785
chr11	87422921	87434926	ENST00000532849	0	+	87422921	87434926	0	3	77,63,432	0,10109,11573
chr11	87434589	87470963	ENST00000531454	0	-	87434589	87470963	0	2	252,236	0,36138
chr11	94523350	94531960	ENST00000501356	0	+	94523350	94531960	0	3	1210,176,540	0,7089,8070
chr11	103051931	103271209	ENST00000533459	0	-	103051931	103271209	0	5	181,109,145,79,48	0,4240,28760,217881,219230
chr11	109731064	109782334	ENST00000526605	0	+	109731064	109782334	0	3	389,174,157	0,11231,51113
chr11	109731133	109757920	ENST00000526703	0	+	109731133	109757920	0	3	320,174,61	0,11162,26726
chr11	111144601	111154240	ENST00000529841	0	-	111144601	111154240	0	4	472,94,86,131	0,691,2639,9508
chr11	111144790	111154284	ENST00000534218	0	-	111144790	111154284	0	4	283,58,86,175	0,2122,2450,9319
chr11	111656418	111667705	ENST00000532168	0	+	111656418	111667705	0	2	240,453	0,10834
chr11	111666133	111668654	ENST00000419895	0	+	111666133	111668654	0	2	309,1402	0,1119
chr11	111666200	111668103	ENST00000529938	0	+	111666200	111668103	0	2	242,924	0,979
chr11	111668505	111670049	ENST00000527511	0	+	111668505	111670049	0	2	207,390	0,1154
chr11	112163236	112171787	ENST00000524772	0	+	112163236	112171787	0	2	419,413	0,8138
chr11	112654368	112659922	ENST00000529416	0	-	112654368	112659922	0	4	307,160,142,134	0,1053,2054,5420
chr11	112654484	112690356	ENST00000526487	0	-	112654484	112690356	0	4	191,160,142,95	0,937,1938,35777
chr11	112655314	112690369	ENST00000533504	0	-	112655314	112690369	0	3	267,142,108	0,1108,34947
chr11	115133378	115136555	ENST00000501294	0	-	115133378	115136555	0	3	802,100,80	0,1356,3097
chr11	116015348	116034179	ENST00000444123	0	+	116015348	116034179	0	3	116,156,311	0,13476,18520
chr11	116015406	116031116	ENST00000439483	0	+	116015406	116031116	0	3	58,156,155	0,13418,15555
chr11	119363872	119364753	ENST00000534055	0	-	119363872	119364753	0	2	274,244	0,637
chr11	119364583	119370628	ENST00000526934	0	-	119364583	119370628	0	3	140,223,116	0,792,5929
chr11	119364682	119370956	ENST00000524708	0	-	119364682	119370956	0	3	138,176,150	0,517,6124
chr11	121444851	121446074	ENST00000531470	0	-	121444851	121446074	0	3	248,145,79	0,589,1144
chr11	121476826	121477604	ENST00000531629	0	-	121476826	121477604	0	2	322,240	0,538
chr11	121531339	121578980	ENST00000532350	0	-	121531339	121578980	0	3	211,63,299	0,24914,47342
chr11	121531468	121578980	ENST00000534782	0	-	121531468	121578980	0	3	82,63,299	0,24785,47213
chr11	121531468	121556318	ENST00000533109	0	-	121531468	121556318	0	2	82,65	0,24785
chr11	124176015	124181851	ENST00000529392	0	+	124176015	124181851	0	3	1248,118,1426	0,3821,4410
chr11	127995808	127996921	ENST00000532563	0	-	127995808	127996921	0	3	71,105,112	0,178,1001
chr11	128987229	128992374	ENST00000511090	0	-	128987229	128992374	0	4	322,163,229,259	0,2200,3182,4886
chr11	130562126	130564858	ENST00000441665	0	+	130562126	130564858	0	2	106,529	0,2203
chr11	130580103	130590268	ENST00000447864	0	+	130580103	130590268	0	2	239,323	0,9842
chr11	133284103	133287984	ENST00000530957	0	-	133284103	133287984	0	2	279,994	0,2887
chr11	133407909	133421954	ENST00000527712	0	+	133407909	133421954	0	4	56,130,319,89	0,4707,6957,13956
chr11	133410936	133412212	ENST00000526377	0	-	133410936	133412212	0	2	919,211	0,1065
chr11	133413747	133416353	ENST00000532327	0	+	133413747	133416353	0	2	274,1487	0,1119
chr11	133938499	133948160	ENST00000532652	0	+	133938499	133948160	0	3	39,97,378	0,2823,9283
chr11	134089645	134091026	ENST00000529922	0	+	134089645	134091026	0	2	239,216	0,1165
chr11	134325811	134326672	ENST00000528497	0	+	134325811	134326672	0	2	590,172	0,689
chr12	4679843	4699529	ENST00000527518	0	-	4679843	4699529	0	4	763,128,120,238	0,2896,3761,19448
chr12	25989056	26002252	ENST00000500276	0	-	25989056	26002252	0	7	1279,104,319,104,121,123,34	0,2662,7901,10281,11370,11782,13162
chr12	25999158	26001785	ENST00000500102	0	-	25999158	26001785	0	4	283,121,123,133	0,1268,1680,2494
chr12	52643852	52646681	ENST00000425595	0	-	52643852	52646681	0	4	323,124,102,23	0,2162,2474,2806
chr12	52643951	52647406	ENST00000453875	0	-	52643951	52647406	0	5	224,53,96,102,87	0,330,2063,2375,3368
chr12	52644135	52648965	ENST00000439545	0	-	52644135	52648965	0	4	40,120,102,298	0,1879,2191,4532
chr12	52663500	52664889	ENST00000509870	0	-	52663500	52664889	0	2	415,129	0,1260
chr12	52663721	52664809	ENST00000513165	0	-	52663721	52664809	0	2	484,49	0,1039
chr12	52756888	52761954	ENST00000514503	0	-	52756888	52761954	0	3	164,236,164	0,435,4902
chr12	52759257	52761874	ENST00000505259	0	-	52759257	52761874	0	3	234,118,185	0,1020,2432
chr12	52759317	52760339	ENST00000510754	0	-	52759317	52760339	0	2	176,58	0,964
chr12	52794063	52805942	ENST00000508763	0	-	52794063	52805942	0	4	135,300,152,132	0,715,7291,11747
chr12	52801326	52805945	ENST00000504278	0	-	52801326	52805945	0	2	172,135	0,4484
chr12	52801329	52806043	ENST00000505661	0	-	52801329	52806043	0	2	177,233	0,4481
chr12	64224285	64237358	ENST00000511935	0	-	64224285	64237358	0	3	253,240,231	0,12519,12842
chr12	68393679	68418615	ENST00000501387	0	-	68393679	68418615	0	4	1955,168,124,291	0,11589,16940,24645
chr12	68402368	68418609	ENST00000501300	0	-	68402368	68418609	0	3	250,168,285	0,2900,15956
chr12	72879619	72972669	ENST00000515416	0	-	72879619	72972669	0	4	501,69,87,308	0,85452,86287,92742
chr12	110761953	110764089	ENST00000443596	0	-	110761953	110764089	0	2	711,219	0,1917
chr12	110761956	110764093	ENST00000442119	0	-	110761956	110764093	0	3	234,145,223	0,563,1914
chr12	112673217	112695827	ENST00000510694	0	-	112673217	112695827	0	4	1159,133,134,25	0,2401,16045,22585
chr12	113330941	113335019	ENST00000528549	0	+	113330941	113335019	0	2	254,3366	0,712
chr12	115455655	115456547	ENST00000489452	0	+	115455655	115456547	0	2	149,394	0,498
chr12	115632365	115635064	ENST00000509590	0	+	115632365	115635064	0	2	1115,940	0,1759
chr12	119293573	119293821	ENST00000469928	0	+	119293573	119293821	0	1	248	0
chr12	120994406	120999069	ENST00000504714	0	+	120994406	120999069	0	2	1040,1829	0,2834
chr12	125009200	125030947	ENST00000502479	0	-	125009200	125030947	0	6	251,240,3898,149,186,248	0,3040,4309,8492,11109,21499
chr12	125965735	126110895	ENST00000512624	0	-	125965735	126110895	0	7	213,253,176,79,95,200,311	0,7470,7793,60601,85318,116629,144849
chr12	130346610	130348470	ENST00000508505	0	-	130346610	130348470	0	2	924,388	0,1472
chr12	131998177	132001391	ENST00000503695	0	-	131998177	132001391	0	2	1067,1642	0,1572
chr13	18419041	18424727	ENST00000416576	0	-	18419041	18424727	0	3	93,160,67	0,4768,5619
chr13	21682423	21748657	ENST00000456886	0	+	21682423	21748657	0	2	144,1996	0,64238
chr13	22942185	22958449	ENST00000443778	0	+	22942185	22958449	0	3	145,177,76	0,467,16188
chr13	23451948	23506145	ENST00000439928	0	+	23451948	23506145	0	5	115,208,35,257,86	0,3917,37857,53703,54111
chr13	24644965	24652217	ENST00000413501	0	-	24644965	24652217	0	4	495,175,174,303	0,1085,3848,6949
chr13	24653578	24661898	ENST00000457628	0	+	24653578	24661898	0	3	93,176,502	0,5083,7818
chr13	29575314	29581005	ENST00000413591	0	-	29575314	29581005	0	2	2518,100	0,5591
chr13	29579735	29581012	ENST00000432770	0	-	29579735	29581012	0	2	373,107	0,1170
chr13	29626202	29626723	ENST00000435044	0	+	29626202	29626723	0	2	76,298	0,223
chr13	29788496	29792040	ENST00000412722	0	-	29788496	29792040	0	2	275,155	0,3389
chr13	29812406	29846036	ENST00000447147	0	-	29812406	29846036	0	5	1199,66,117,90,117	0,22891,27331,32015,33513
chr13	29813495	29839804	ENST00000420210	0	-	29813495	29839804	0	4	238,66,137,67	0,21802,22710,26242
chr13	29814596	29837898	ENST00000417079	0	-	29814596	29837898	0	5	427,123,66,137,292	0,15794,20701,21609,23010
chr13	29829401	29836333	ENST00000429808	0	-	29829401	29836333	0	5	128,148,123,66,128	0,477,989,5896,6804
chr13	29829878	29849282	ENST00000420219	0	-	29829878	29849282	0	6	148,123,66,90,310,319	0,512,5419,14543,17725,19085
chr13	29829881	29844511	ENST00000450327	0	-	29829881	29844511	0	4	145,123,66,90	0,509,5416,14540
chr13	29835312	29845169	ENST00000452659	0	-	29835312	29845169	0	4	51,117,90,211	0,4425,9109,9646
chr13	29842608	29846051	ENST00000444319	0	-	29842608	29846051	0	3	54,90,132	0,1813,3311
chr13	29846139	29849101	ENST00000416261	0	-	29846139	29849101	0	3	91,310,138	0,1464,2824
chr13	29891655	29894374	ENST00000420694	0	-	29891655	29894374	0	2	427,21	0,2698
chr13	30354687	30355532	ENST00000440633	0	+	30354687	30355532	0	2	109,302	0,543
chr13	31457821	31463134	ENST00000441659	0	+	31457821	31463134	0	2	50,99	0,5214
chr13	31770290	31770849	ENST00000418076	0	+	31770290	31770849	0	2	179,258	0,301
chr13	37522953	37615369	ENST00000434565	0	-	37522953	37615369	0	6	65,58,86,88,123,101	0,10579,11332,38756,42609,92315
chr13	41433304	41453700	ENST00000501265	0	+	41433304	41453700	0	4	1066,72,168,772	0,7232,15280,19624
chr13	42283972	42284428	ENST00000419514	0	+	42283972	42284428	0	2	102,90	0,366
chr13	43578513	43609372	ENST00000432331	0	-	43578513	43609372	0	3	80,126,134	0,714,30725
chr13	43872486	43878002	ENST00000432701	0	-	43872486	43878002	0	2	605,253	0,5263
chr13	44123947	44173152	ENST00000426509	0	+	44123947	44173152	0	3	57,141,97	0,12083,49108
chr13	44813553	44842051	ENST00000412946	0	+	44813553	44842051	0	5	212,142,156,118,116	0,2886,3335,10478,28382
chr13	44813554	44849262	ENST00000520622	0	+	44813554	44849262	0	4	195,118,224,67	0,10477,28539,35641
chr13	44813563	44850806	ENST00000520590	0	+	44813563	44850806	0	6	186,118,99,224,104,142	0,2900,18712,28530,35683,37101
chr13	44813625	44850798	ENST00000523506	0	+	44813625	44850798	0	4	140,224,76,134	0,28468,35649,37039
chr13	44813645	44850806	ENST00000521336	0	+	44813645	44850806	0	5	120,118,224,155,142	0,2818,28448,35550,37019
chr13	44813647	44842642	ENST00000522859	0	+	44813647	44842642	0	3	102,118,549	0,2816,28446
chr13	44813672	44850755	ENST00000520310	0	+	44813672	44850755	0	4	93,224,155,91	0,28421,35523,36992
chr13	44813726	44842465	ENST00000520924	0	+	44813726	44842465	0	3	39,142,372	0,2713,28367
chr13	44816438	44851409	ENST00000521507	0	+	44816438	44851409	0	5	143,224,76,142,80	0,25655,32836,34226,34891
chr13	44816513	44853352	ENST00000523445	0	+	44816513	44853352	0	7	68,156,118,155,142,141,76	0,375,7518,32682,34151,34816,36763
chr13	44822457	44823485	ENST00000420693	0	+	44822457	44823485	0	2	224,86	0,942
chr13	44838521	44850767	ENST00000522845	0	+	44838521	44850767	0	4	114,224,76,103	0,3572,10753,12143
chr13	44847068	44853297	ENST00000434849	0	+	44847068	44853297	0	2	2282,90	0,6139
chr13	44856265	44859128	ENST00000514792	0	-	44856265	44859128	0	2	1855,238	0,2625
chr13	45153225	45154555	ENST00000435067	0	-	45153225	45154555	0	2	402,118	0,1212
chr13	45927488	45930374	ENST00000458282	0	-	45927488	45930374	0	2	163,399	0,2487
chr13	47768649	47775798	ENST00000433480	0	-	47768649	47775798	0	3	618,154,371	0,5826,6778
chr13	48042775	48045454	ENST00000452288	0	-	48042775	48045454	0	2	203,210	0,2469
chr13	49536816	49538736	ENST00000435843	0	+	49536816	49538736	0	2	288,499	0,1421
chr13	50555937	50557536	ENST00000413926	0	+	50555937	50557536	0	2	525,81	0,1518
chr13	51276433	51285357	ENST00000456688	0	+	51276433	51285357	0	2	505,64	0,8860
chr13	53587924	53605002	ENST00000423442	0	-	53587924	53605002	0	5	421,109,124,150,254	0,5147,9360,11491,16824
chr13	53596459	53604749	ENST00000427299	0	-	53596459	53604749	0	4	432,150,198,252	0,2956,6550,8038
chr13	61476226	61501682	ENST00000432697	0	-	61476226	61501682	0	2	418,290	0,25166
chr13	63300902	63303986	ENST00000450029	0	-	63300902	63303986	0	2	391,399	0,2685
chr13	63458504	63548145	ENST00000456627	0	-	63458504	63548145	0	6	669,105,25,118,191,770	0,3725,16014,16977,47976,88871
chr13	72885610	73018979	ENST00000443621	0	-	72885610	73018979	0	2	164,118	0,133251
chr13	73036381	73060208	ENST00000430033	0	+	73036381	73060208	0	3	59,107,391	0,23095,23436
chr13	88927862	88950764	ENST00000425048	0	-	88927862	88950764	0	2	530,136	0,22766
chr13	94149948	94153117	ENST00000433569	0	-	94149948	94153117	0	3	196,50,1598	0,994,1571
chr13	94155000	94158751	ENST00000513062	0	-	94155000	94158751	0	3	1212,151,1026	0,1391,2725
chr13	94752705	94754402	ENST00000429011	0	-	94752705	94754402	0	2	965,51	0,1646
chr13	95123089	95127180	ENST00000499499	0	-	95123089	95127180	0	2	1834,1074	0,3017
chr13	98937216	98947027	ENST00000441924	0	-	98937216	98947027	0	3	855,83,64	0,9173,9747
chr13	98941537	98942752	ENST00000435885	0	-	98941537	98942752	0	2	141,194	0,1021
chr13	98949981	98951307	ENST00000366259	0	-	98949981	98951307	0	2	214,658	0,668
chr13	105157825	105211748	ENST00000415294	0	+	105157825	105211748	0	4	154,85,205,136	0,10999,11172,53787
chr13	105180235	105182064	ENST00000414368	0	+	105180235	105182064	0	3	74,144,267	0,429,1562
chr13	105826911	105827724	ENST00000439790	0	+	105826911	105827724	0	3	103,218,176	0,304,637
chr13	105826911	105828566	ENST00000435024	0	+	105826911	105828566	0	3	103,218,310	0,304,1345
chr13	105827140	105827994	ENST00000444865	0	+	105827140	105827994	0	2	293,446	0,408
chr13	108732321	108738082	ENST00000455487	0	+	108732321	108738082	0	2	305,393	0,5368
chr13	109178629	109180355	ENST00000416090	0	+	109178629	109180355	0	3	264,160,50	0,751,1676
chr13	110546185	110553445	ENST00000422994	0	+	110546185	110553445	0	3	57,193,400	0,832,6860
chr13	111808409	111809197	ENST00000418660	0	-	111808409	111809197	0	2	144,284	0,504
chr13	111809433	111810330	ENST00000421423	0	+	111809433	111810330	0	2	241,304	0,593
chr13	113525633	113527302	ENST00000455857	0	-	113525633	113527302	0	2	382,143	0,1526
chr13	113527413	113531716	ENST00000430978	0	+	113527413	113531716	0	4	141,145,197,80	0,2063,2660,4223
chr13	113529476	113532269	ENST00000442500	0	+	113529476	113532269	0	2	145,633	0,2160
chr13	113529482	113530437	ENST00000425483	0	+	113529482	113530437	0	2	139,364	0,591
chr13	113531592	113533361	ENST00000449453	0	-	113531592	113533361	0	2	262,82	0,1687
chr13	114113135	114117525	ENST00000446989	0	-	114113135	114117525	0	3	287,113,114	0,1107,4276
chr14	18740791	18751014	ENST00000413661	0	-	18740791	18751014	0	3	314,88,321	0,7721,9902
chr14	40493665	40514818	ENST00000515218	0	+	40493665	40514818	0	4	242,54,51,523	0,8078,19629,20630
chr14	49478414	49498428	ENST00000510752	0	-	49478414	49498428	0	4	1946,164,81,258	0,4207,18592,19756
chr14	52705521	52863179	ENST00000454942	0	+	52705521	52863179	0	4	222,73,108,111	0,651,148977,157547
chr14	52754358	52905969	ENST00000435322	0	+	52754358	52905969	0	4	165,246,108,47	0,86917,100140,151564
chr14	52905848	53062710	ENST00000425648	0	+	52905848	53062710	0	2	121,432	0,156430
chr14	53305409	53387350	ENST00000418927	0	-	53305409	53387350	0	4	22,143,249,188	0,24312,80780,81753
chr14	61092790	61107124	ENST00000508827	0	-	61092790	61107124	0	5	233,4499,69,134,168	0,4423,9000,13224,14166
chr14	64749363	64758818	ENST00000531609	0	-	64749363	64758818	0	4	1034,90,189,129	0,4808,5614,9326
chr14	76577159	76605599	ENST00000500215	0	+	76577159	76605599	0	4	214,191,124,2395	0,18474,25007,26045
chr14	89991326	89994963	ENST00000442515	0	+	89991326	89994963	0	4	149,110,140,271	0,1212,1789,3366
chr14	89991425	89995002	ENST00000444942	0	+	89991425	89995002	0	3	926,140,310	0,1690,3267
chr14	95412481	95461652	ENST00000504119	0	+	95412481	95461652	0	2	148,2782	0,46389
chr14	95412905	95461652	ENST00000503525	0	+	95412905	95461652	0	2	362,2782	0,45965
chr14	96994959	97000246	ENST00000499910	0	+	96994959	97000246	0	3	58,529,525	0,2934,4762
chr14	97469170	97514146	ENST00000501506	0	-	97469170	97514146	0	3	1801,198,80	0,36192,44896
chr14	98694505	98695759	ENST00000423922	0	+	98694505	98695759	0	2	131,430	0,824
chr14	99140645	99161827	ENST00000502101	0	+	99140645	99161827	0	2	60,976	0,20206
chr14	100606000	100609024	ENST00000429368	0	+	100606000	100609024	0	2	145,2493	0,531
chr14	100606576	100609024	ENST00000444846	0	+	100606576	100609024	0	2	255,2148	0,300
chr14	100607896	100608648	ENST00000452349	0	+	100607896	100608648	0	2	185,200	0,552
chr14	100610053	100613761	ENST00000448840	0	-	100610053	100613761	0	4	166,81,173,100	0,517,2570,3608
chr14	102723314	102725118	ENST00000514902	0	-	102723314	102725118	0	3	1046,71,437	0,1152,1367
chr14	104954962	104957121	ENST00000504332	0	-	104954962	104957121	0	2	729,718	0,1441
chr15	23281070	23375031	ENST00000422117	0	-	23281070	23375031	0	4	2008,168,148,167	0,16254,23228,93794
chr15	24191311	24243014	ENST00000451579	0	+	24191311	24243014	0	3	173,87,346	0,50485,51357
chr15	36151122	36152176	ENST00000434223	0	-	36151122	36152176	0	2	328,636	0,418
chr15	38986300	38988827	ENST00000503052	0	+	38986300	38988827	0	2	75,509	0,2018
chr15	43459989	43476745	ENST00000527933	0	-	43459989	43476745	0	3	60,87,334	0,15667,16422
chr15	48434955	48437793	ENST00000499624	0	+	48434955	48437793	0	2	79,2205	0,633
chr15	48919364	48988088	ENST00000500691	0	-	48919364	48988088	0	5	1881,92,155,222,48	0,12573,34696,50980,68676
chr15	53007288	53145888	ENST00000510374	0	+	53007288	53145888	0	2	1218,45	0,138555
chr15	55379854	55387251	ENST00000501726	0	+	55379854	55387251	0	3	560,1750,220	0,4954,7177
chr15	55383072	55387257	ENST00000500191	0	+	55383072	55387257	0	3	1035,651,226	0,2835,3959
chr15	55384214	55387248	ENST00000502027	0	+	55384214	55387248	0	3	1898,26,217	0,2318,2817
chr15	67671521	67692283	ENST00000505880	0	+	67671521	67692283	0	2	185,1936	0,18826
chr15	78342466	78421165	ENST00000501553	0	-	78342466	78421165	0	3	2624,39,213	0,24745,78486
chr15	80167989	80177087	ENST00000509213	0	+	80167989	80177087	0	6	135,878,101,252,955,244	0,3133,4800,5389,6888,8854
chr15	81308299	81311446	ENST00000499367	0	+	81308299	81311446	0	2	604,2014	0,1133
chr15	81417885	81445624	ENST00000500334	0	-	81417885	81445624	0	2	1179,82	0,27657
chr15	86929805	86948838	ENST00000506090	0	-	86929805	86948838	0	3	1492,86,257	0,17826,18776
chr15	89004468	89009164	ENST00000500496	0	+	89004468	89009164	0	3	591,91,575	0,1159,4121
chr16	4235826	4243791	ENST00000500351	0	-	4235826	4243791	0	3	1237,713,143	0,5497,7822
chr16	26503576	26513635	ENST00000443373	0	-	26503576	26513635	0	2	190,104	0,9955
chr16	27187690	27190793	ENST00000499939	0	+	27187690	27190793	0	2	288,2301	0,802
chr16	31624491	31626173	ENST00000431761	0	+	31624491	31626173	0	4	123,105,34,461	0,220,751,1221
chr16	48512141	48515566	ENST00000506071	0	-	48512141	48515566	0	2	1584,501	0,2924
chr16	51143508	51198348	ENST00000510238	0	-	51143508	51198348	0	4	339,49,132,432	0,10718,38840,54408
chr16	53510298	53520209	ENST00000502066	0	-	53510298	53520209	0	5	324,113,66,113,27	0,1412,4699,6215,9884
chr16	53510344	53519964	ENST00000501177	0	-	53510344	53519964	0	5	278,113,66,113,58	0,1366,4653,6169,9562
chr16	54775142	54777719	ENST00000508219	0	-	54775142	54777719	0	2	433,358	0,2219
chr16	70874700	70882816	ENST00000510288	0	-	70874700	70882816	0	5	334,189,75,158,247	0,1271,2078,7149,7869
chr16	73818384	73819594	ENST00000467381	0	+	73818384	73819594	0	2	321,206	0,1004
chr16	83877414	83894503	ENST00000505771	0	-	83877414	83894503	0	6	315,57,139,116,230,652	0,461,2392,3404,14231,16437
chr16	84877533	84884494	ENST00000511252	0	+	84877533	84884494	0	3	123,80,1860	0,4238,5101
chr16	85065635	85099967	ENST00000501311	0	-	85065635	85099967	0	4	2671,166,52,206	0,3357,4176,34126
chr16	85803228	85817524	ENST00000503523	0	+	85803228	85817524	0	3	91,280,1063	0,764,13233
chr17	13620675	13636592	ENST00000423323	0	-	13620675	13636592	0	2	716,2282	0,13635
chr17	14682003	14744596	ENST00000445035	0	+	14682003	14744596	0	3	255,78,294	0,2007,62299
chr17	14858846	14896318	ENST00000446671	0	+	14858846	14896318	0	2	54,922	0,36550
chr17	14875016	14875999	ENST00000427552	0	+	14875016	14875999	0	3	127,277,363	0,241,620
chr17	17518064	17521727	ENST00000456090	0	-	17518064	17521727	0	4	131,157,162,114	0,1340,2184,3549
chr17	19315023	19336814	ENST00000426080	0	-	19315023	19336814	0	3	156,220,58	0,15727,21733
chr17	20764929	20773638	ENST00000443508	0	+	20764929	20773638	0	3	145,475,303	0,3334,8406
chr17	23280700	23325376	ENST00000510249	0	-	23280700	23325376	0	4	928,119,157,136	0,1059,1989,44540
chr17	30582581	30593459	ENST00000499949	0	-	30582581	30593459	0	2	1193,829	0,10049
chr17	44068899	44071646	ENST00000429365	0	-	44068899	44071646	0	2	235,200	0,2547
chr17	44068906	44071471	ENST00000425510	0	-	44068906	44071471	0	3	228,126,25	0,322,2540
chr17	44165451	44166249	ENST00000495536	0	+	44165451	44166249	0	2	32,500	0,298
chr17	44807740	44812455	ENST00000511322	0	+	44807740	44812455	0	2	130,115	0,4600
chr17	44890221	44894110	ENST00000509950	0	-	44890221	44894110	0	3	278,148,1328	0,728,2561
chr17	45641331	45646819	ENST00000509943	0	+	45641331	45646819	0	5	152,71,176,81,359	0,364,2974,4863,5129
chr17	45713936	45720215	ENST00000508851	0	-	45713936	45720215	0	4	300,84,250,116	0,891,2381,6163
chr17	45908178	45910751	ENST00000507161	0	-	45908178	45910751	0	2	280,2245	0,328
chr17	45935771	45940688	ENST00000502300	0	-	45935771	45940688	0	2	322,27	0,4890
chr17	46341037	46341777	ENST00000519432	0	+	46341037	46341777	0	2	279,262	0,478
chr17	46367348	46377073	ENST00000501718	0	-	46367348	46377073	0	2	737,1317	0,8408
chr17	46376463	46380187	ENST00000506394	0	+	46376463	46380187	0	2	97,430	0,3294
chr17	46376473	46381110	ENST00000512717	0	+	46376473	46381110	0	2	87,702	0,3935
chr17	46765038	46766450	ENST00000505978	0	+	46765038	46766450	0	2	72,578	0,834
chr17	63609344	63623253	ENST00000435469	0	+	63609344	63623253	0	4	29,116,104,458	0,1376,12812,13451
chr17	65559012	65575830	ENST00000514386	0	+	65559012	65575830	0	2	134,910	0,15908
chr17	67578777	67627229	ENST00000529667	0	-	67578777	67627229	0	3	190,70,80	0,47230,48372
chr17	67578778	67627184	ENST00000440093	0	-	67578778	67627184	0	4	189,121,123,35	0,10878,12863,48371
chr17	67578778	67623752	ENST00000434703	0	-	67578778	67623752	0	7	189,2185,121,123,56,195,163	0,3506,10878,12863,13947,43163,44811
chr17	67580068	67601217	ENST00000419257	0	+	67580068	67601217	0	6	510,97,185,130,589,552	0,4880,9617,11499,16754,20597
chr17	67584221	67593237	ENST00000533996	0	-	67584221	67593237	0	4	245,121,123,512	0,5435,7420,8504
chr17	67587673	67628529	ENST00000533232	0	-	67587673	67628529	0	4	1464,121,123,31	0,1983,3968,40825
chr17	67589647	67596856	ENST00000533039	0	-	67589647	67596856	0	5	130,123,56,53,73	0,1994,3078,4581,7136
chr17	67598490	67627259	ENST00000533179	0	-	67598490	67627259	0	2	350,110	0,28659
chr17	67598554	67618284	ENST00000529096	0	-	67598554	67618284	0	2	286,159	0,19571
chr17	67598556	67618284	ENST00000446332	0	-	67598556	67618284	0	2	284,159	0,19569
chr17	67617913	67618460	ENST00000443037	0	-	67617913	67618460	0	2	59,335	0,212
chr17	67649121	67728454	ENST00000532249	0	-	67649121	67728454	0	3	396,108,73	0,44068,79260
chr17	67911063	68100536	ENST00000457958	0	-	67911063	68100536	0	5	1489,63,97,161,146	0,24908,27800,188873,189327
chr17	68784233	68786307	ENST00000503487	0	+	68784233	68786307	0	2	406,758	0,1316
chr17	69717713	69721055	ENST00000499670	0	-	69717713	69721055	0	2	1703,798	0,2544
chr17	69719219	69721076	ENST00000532794	0	-	69719219	69721076	0	2	197,391	0,1466
chr17	73054617	73070920	ENST00000510620	0	+	73054617	73070920	0	2	152,2299	0,14004
chr17	73823404	73855474	ENST00000439041	0	+	73823404	73855474	0	3	60,297,442	0,28236,31628
chr17	77841210	77843979	ENST00000499745	0	-	77841210	77843979	0	2	1518,292	0,2477
chr18	3973129	4238697	ENST00000515196	0	-	3973129	4238697	0	5	1130,97,86,108,129	0,2990,21986,168050,265439
chr18	6909494	6919804	ENST00000507671	0	-	6909494	6919804	0	6	1437,61,119,100,118,67	0,5769,6944,8624,9355,10243
chr18	6915476	6919868	ENST00000513218	0	-	6915476	6919868	0	7	241,154,119,928,100,118,87	0,594,962,1179,2642,3373,4305
chr18	18000856	18002927	ENST00000501730	0	-	18000856	18002927	0	2	1486,302	0,1769
chr18	57566388	57571890	ENST00000506943	0	+	57566388	57571890	0	4	125,100,82,1892	0,545,2891,3610
chr18	68969455	69082518	ENST00000507480	0	-	68969455	69082518	0	10	282,103,116,124,150,189,125,137,106,64	0,2179,4579,8300,10583,18606,21597,49412,104572,112999
chr18	68972273	69082695	ENST00000515473	0	-	68972273	69082695	0	6	1877,124,150,137,106,241	0,5482,7765,46594,101754,110181
chr18	72460721	72464504	ENST00000499318	0	+	72460721	72464504	0	2	1418,803	0,2980
chr18	73812242	73821470	ENST00000505670	0	-	73812242	73821470	0	2	1223,14	0,9214
chr19	32913020	32928978	ENST00000504303	0	-	32913020	32928978	0	3	2189,158,133	0,2537,15825
chr19	32973241	32976688	ENST00000500569	0	-	32973241	32976688	0	3	1408,233,409	0,2506,3038
chr19	37208607	37230519	ENST00000504888	0	+	37208607	37230519	0	5	146,310,127,38,1201	0,11692,13631,14504,20711
chr19	37275435	37288662	ENST00000513947	0	-	37275435	37288662	0	3	44,168,2412	0,10387,10815
chr19	37572798	37588285	ENST00000509808	0	-	37572798	37588285	0	3	281,118,549	0,9698,14938
chr19	40615698	40616560	ENST00000428426	0	-	40615698	40616560	0	2	146,230	0,632
chr19	51856574	51866438	ENST00000500689	0	+	51856574	51866438	0	3	960,143,201	0,7690,9663
chr19	51857081	51868733	ENST00000525352	0	+	51857081	51868733	0	2	213,168	0,11484
chr19	60419839	60424796	ENST00000511136	0	+	60419839	60424796	0	2	50,807	0,4150
chr19	63789463	63792673	ENST00000492393	0	+	63789463	63792673	0	3	72,53,287	0,2781,2923
chr2	307911	326465	ENST00000430529	0	+	307911	326465	0	2	152,693	0,17861
chr2	308052	332118	ENST00000436808	0	+	308052	332118	0	4	11,181,108,552	0,17721,21775,23514
chr2	378411	406885	ENST00000431911	0	+	378411	406885	0	2	186,363	0,28111
chr2	548203	568145	ENST00000444079	0	+	548203	568145	0	5	74,252,63,229,144	0,530,1874,2093,19798
chr2	670080	687371	ENST00000435573	0	+	670080	687371	0	3	71,130,225	0,16460,17066
chr2	682082	683235	ENST00000439196	0	-	682082	683235	0	2	374,197	0,956
chr2	719305	721224	ENST00000456255	0	-	719305	721224	0	2	184,205	0,1714
chr2	731976	739856	ENST00000431542	0	+	731976	739856	0	2	133,123	0,7757
chr2	732487	737767	ENST00000425850	0	+	732487	737767	0	2	425,110	0,5170
chr2	770347	853877	ENST00000415700	0	-	770347	853877	0	3	241,221,74	0,25689,83456
chr2	885901	891137	ENST00000445279	0	-	885901	891137	0	4	237,157,68,232	0,1346,1676,5004
chr2	887182	890983	ENST00000449405	0	-	887182	890983	0	3	222,68,78	0,395,3723
chr2	1529443	1602892	ENST00000438247	0	-	1529443	1602892	0	3	271,118,397	0,70502,73052
chr2	1555332	1563090	ENST00000419028	0	+	1555332	1563090	0	2	444,111	0,7647
chr2	2624767	2639409	ENST00000414065	0	-	2624767	2639409	0	2	412,135	0,14507
chr2	2817042	2821170	ENST00000452701	0	-	2817042	2821170	0	3	243,88,243	0,2655,3885
chr2	2853336	2854010	ENST00000437610	0	-	2853336	2854010	0	2	442,136	0,538
chr2	2854869	2855536	ENST00000440268	0	+	2854869	2855536	0	2	73,399	0,268
chr2	3114359	3115884	ENST00000425776	0	-	3114359	3115884	0	2	586,132	0,1393
chr2	3114763	3128558	ENST00000419347	0	-	3114763	3128558	0	2	182,234	0,13561
chr2	3139533	3140575	ENST00000454530	0	+	3139533	3140575	0	3	93,137,205	0,369,837
chr2	3869648	3872876	ENST00000451101	0	+	3869648	3872876	0	2	459,258	0,2970
chr2	3983119	3999535	ENST00000454455	0	-	3983119	3999535	0	3	1287,641,526	0,2261,15890
chr2	3985115	3999484	ENST00000425949	0	-	3985115	3999484	0	5	124,641,125,110,475	0,265,2119,8528,13894
chr2	3985726	3999492	ENST00000453880	0	-	3985726	3999492	0	3	295,34,483	0,1508,13283
chr2	3998309	3999160	ENST00000431730	0	-	3998309	3999160	0	2	230,151	0,700
chr2	4162108	4166196	ENST00000442831	0	-	4162108	4166196	0	3	361,142,104	0,477,3984
chr2	4653686	4681680	ENST00000412134	0	-	4653686	4681680	0	5	2169,166,217,61,50	0,6672,23091,24291,27944
chr2	4655664	4668820	ENST00000432314	0	-	4655664	4668820	0	2	191,436	0,12720
chr2	4655664	4681668	ENST00000421212	0	-	4655664	4681668	0	4	191,217,61,38	0,21113,22313,25966
chr2	5660087	5749071	ENST00000458264	0	-	5660087	5749071	0	2	166,302	0,88682
chr2	5675909	5748701	ENST00000453678	0	-	5675909	5748701	0	7	215,131,186,195,73,114,144	0,2877,15804,17089,31512,66099,72648
chr2	5734724	5748629	ENST00000420221	0	-	5734724	5748629	0	3	57,114,72	0,7284,13833
chr2	5784031	5787925	ENST00000413960	0	+	5784031	5787925	0	2	131,1615	0,2279
chr2	6040026	6043301	ENST00000431182	0	+	6040026	6043301	0	2	414,294	0,2981
chr2	6040153	6058858	ENST00000450794	0	+	6040153	6058858	0	2	287,293	0,18412
chr2	6696705	6708102	ENST00000431336	0	-	6696705	6708102	0	2	155,414	0,10983
chr2	7944351	7957237	ENST00000416534	0	-	7944351	7957237	0	6	293,35,74,108,174,50	0,1005,2716,9295,10839,12836
chr2	7947005	7955332	ENST00000416607	0	-	7947005	7955332	0	3	136,108,142	0,6641,8185
chr2	7981735	8335665	ENST00000456681	0	-	7981735	8335665	0	4	195,138,67,346	0,52555,55106,353584
chr2	8065351	8382211	ENST00000430192	0	-	8065351	8382211	0	8	989,58,221,75,106,104,118,89	0,52577,279567,286841,287003,289069,291905,316771
chr2	8097514	8175905	ENST00000454043	0	-	8097514	8175905	0	3	415,58,118	0,20414,78273
chr2	8196982	8200850	ENST00000442864	0	+	8196982	8200850	0	2	83,364	0,3504
chr2	8370389	8441202	ENST00000444688	0	-	8370389	8441202	0	5	41,98,157,96,145	0,49369,69391,70286,70668
chr2	8601172	8633082	ENST00000418358	0	-	8601172	8633082	0	3	811,89,136	0,1556,31774
chr2	8627911	8634536	ENST00000436187	0	-	8627911	8634536	0	2	251,45	0,6580
chr2	8724216	8735915	ENST00000412712	0	-	8724216	8735915	0	4	152,158,286,357	0,6514,9108,11342
chr2	8728825	8733347	ENST00000453900	0	-	8728825	8733347	0	4	33,192,271,23	0,336,1792,4499
chr2	9161019	9162161	ENST00000495580	0	+	9161019	9162161	0	3	146,126,146	0,595,996
chr2	9161738	9162694	ENST00000463302	0	+	9161738	9162694	0	2	428,119	0,837
chr2	9815075	9827921	ENST00000474667	0	-	9815075	9827921	0	2	1804,143	0,12703
chr2	10619871	10623922	ENST00000502075	0	+	10619871	10623922	0	2	425,2494	0,1557
chr2	11415091	11423213	ENST00000430897	0	-	11415091	11423213	0	2	522,539	0,7583
chr2	11445599	11447944	ENST00000454489	0	-	11445599	11447944	0	3	109,406,111	0,886,2234
chr2	11451557	11459823	ENST00000417473	0	+	11451557	11459823	0	3	191,86,222	0,6391,8044
chr2	11456578	11459685	ENST00000437795	0	+	11456578	11459685	0	4	217,103,86,84	0,670,1370,3023
chr2	11456630	11459835	ENST00000453100	0	+	11456630	11459835	0	2	165,234	0,2971
chr2	11456745	11459838	ENST00000432665	0	+	11456745	11459838	0	3	50,86,237	0,1203,2856
chr2	11906198	11923861	ENST00000429878	0	+	11906198	11923861	0	2	123,435	0,17228
chr2	12164160	12189125	ENST00000449986	0	+	12164160	12189125	0	3	101,134,243	0,234,24722
chr2	13024360	13064589	ENST00000425974	0	-	13024360	13064589	0	6	1250,82,154,185,128,143	0,14253,34803,35639,37039,40086
chr2	13059239	13064573	ENST00000421112	0	-	13059239	13064573	0	4	78,185,171,127	0,760,2117,5207
chr2	13060212	13064589	ENST00000422996	0	-	13060212	13064589	0	3	311,128,143	0,1187,4234
chr2	13060806	13064576	ENST00000414661	0	-	13060806	13064576	0	2	721,130	0,3640
chr2	13595248	13666744	ENST00000434509	0	+	13595248	13666744	0	2	342,113	0,71383
chr2	13780623	13815728	ENST00000420828	0	+	13780623	13815728	0	3	145,93,594	0,3786,34511
chr2	14944221	14965239	ENST00000416173	0	-	14944221	14965239	0	3	108,267,92	0,3882,20926
chr2	15726258	15738059	ENST00000431117	0	-	15726258	15738059	0	3	261,93,214	0,403,11587
chr2	16107999	16143374	ENST00000426539	0	+	16107999	16143374	0	4	251,139,193,513	0,22877,30471,34862
chr2	16142794	16163414	ENST00000412381	0	-	16142794	16163414	0	4	262,104,129,147	0,12137,20193,20473
chr2	16247178	16248975	ENST00000444804	0	+	16247178	16248975	0	3	26,85,526	0,83,1271
chr2	16268795	16273889	ENST00000420404	0	+	16268795	16273889	0	3	165,124,550	0,3977,4544
chr2	16271775	16272943	ENST00000439745	0	-	16271775	16272943	0	2	279,136	0,1032
chr2	16361072	16364315	ENST00000420130	0	-	16361072	16364315	0	2	569,171	0,3072
chr2	19031209	19090207	ENST00000424895	0	-	19031209	19090207	0	4	1418,46,154,331	0,8864,35863,58667
chr2	19067187	19369296	ENST00000432142	0	-	19067187	19369296	0	5	39,65,99,136,232	0,22689,80981,121306,301877
chr2	19089895	19369279	ENST00000418165	0	-	19089895	19369279	0	5	46,57,99,136,215	0,4663,58273,98598,279169
chr2	19108102	19409990	ENST00000449124	0	-	19108102	19409990	0	5	146,85,154,136,105	0,18222,21120,80391,301783
chr2	19932132	19935772	ENST00000456119	0	+	19932132	19935772	0	5	62,82,118,122,138	0,184,605,1534,3502
chr2	19932132	19940777	ENST00000433669	0	+	19932132	19940777	0	6	62,118,122,204,233,1733	0,605,1534,3502,4241,6912
chr2	21297551	22047336	ENST00000435237	0	+	21297551	22047336	0	6	120,42,31,122,58,115	0,306332,308038,578182,730457,749670
chr2	21297561	21340463	ENST00000457901	0	+	21297561	21340463	0	2	110,394	0,42508
chr2	21394036	21637690	ENST00000451476	0	+	21394036	21637690	0	5	154,92,154,73,21	0,2743,78361,242212,243633
chr2	21714807	21725879	ENST00000416032	0	-	21714807	21725879	0	3	108,215,51	0,9107,11021
chr2	21714807	21725940	ENST00000412424	0	-	21714807	21725940	0	3	108,215,225	0,9107,10908
chr2	23094501	23167213	ENST00000421581	0	-	23094501	23167213	0	7	131,67,109,129,71,119,91	0,855,2159,7696,9742,12417,72621
chr2	23103485	23106798	ENST00000432612	0	-	23103485	23106798	0	3	301,132,100	0,697,3213
chr2	23106979	23275432	ENST00000440785	0	-	23106979	23275432	0	4	58,98,102,248	0,47216,60143,168205
chr2	23407039	23408420	ENST00000423706	0	-	23407039	23408420	0	4	207,79,181,58	0,294,1050,1323
chr2	23451604	23457675	ENST00000421563	0	-	23451604	23457675	0	4	232,87,143,79	0,369,1555,5992
chr2	23451739	23457631	ENST00000430051	0	-	23451739	23457631	0	6	97,87,92,143,118,35	0,234,874,1420,4760,5857
chr2	25048555	25049203	ENST00000421842	0	+	25048555	25049203	0	2	50,205	0,443
chr2	26747625	26750836	ENST00000420852	0	-	26747625	26750836	0	3	420,60,87	0,2210,3124
chr2	28524537	28526555	ENST00000439700	0	-	28524537	28526555	0	2	704,145	0,1873
chr2	28785322	28812575	ENST00000452212	0	-	28785322	28812575	0	2	547,179	0,27074
chr2	28785694	28812562	ENST00000428036	0	-	28785694	28812562	0	4	175,72,73,166	0,22341,22586,26702
chr2	28798809	28812479	ENST00000444501	0	-	28798809	28812479	0	3	567,73,83	0,9471,13587
chr2	30187544	30212703	ENST00000420016	0	-	30187544	30212703	0	3	330,82,82	0,8593,25077
chr2	30423028	30428801	ENST00000421976	0	+	30423028	30428801	0	3	457,231,1498	0,3278,4275
chr2	32919584	32980694	ENST00000424364	0	+	32919584	32980694	0	6	220,128,124,56,103,61	0,41685,41913,55911,57526,61049
chr2	33005697	33006976	ENST00000440786	0	+	33005697	33006976	0	3	220,92,170	0,905,1109
chr2	34145796	34148121	ENST00000423593	0	+	34145796	34148121	0	3	78,67,452	0,988,1873
chr2	34756149	34801134	ENST00000423663	0	+	34756149	34801134	0	3	349,195,565	0,36000,44420
chr2	34792160	34816802	ENST00000453774	0	+	34792160	34816802	0	3	184,110,911	0,18858,23731
chr2	34878420	35241682	ENST00000453451	0	+	34878420	35241682	0	6	50,130,72,82,64,182	0,31513,359233,359696,362925,363080
chr2	37405986	37407444	ENST00000433893	0	+	37405986	37407444	0	2	183,321	0,1137
chr2	37906893	37910079	ENST00000413792	0	-	37906893	37910079	0	3	1632,106,185	0,2686,3001
chr2	37908255	37956510	ENST00000446799	0	-	37908255	37956510	0	4	270,106,165,121	0,1324,37505,48134
chr2	38213282	38219592	ENST00000417213	0	-	38213282	38219592	0	3	84,105,162	0,5858,6148
chr2	38487364	38498573	ENST00000438085	0	-	38487364	38498573	0	2	271,152	0,11057
chr2	38539282	38543760	ENST00000437979	0	-	38539282	38543760	0	2	239,212	0,4266
chr2	38539291	38550087	ENST00000413227	0	-	38539291	38550087	0	2	230,198	0,10598
chr2	41957717	41958599	ENST00000418836	0	-	41957717	41958599	0	2	228,306	0,576
chr2	42012242	42014109	ENST00000427054	0	-	42012242	42014109	0	4	271,70,109,190	0,564,821,1677
chr2	42012262	42014367	ENST00000436551	0	-	42012262	42014367	0	3	251,70,448	0,544,1657
chr2	43178387	43183333	ENST00000434020	0	-	43178387	43183333	0	2	295,657	0,4289
chr2	45001719	45016287	ENST00000432125	0	-	45001719	45016287	0	3	140,948,365	0,1555,14203
chr2	45010506	45016294	ENST00000430847	0	-	45010506	45016294	0	2	384,372	0,5416
chr2	45011819	45016082	ENST00000444871	0	-	45011819	45016082	0	2	301,160	0,4103
chr2	45035306	45049401	ENST00000425325	0	+	45035306	45049401	0	4	108,45,187,2341	0,2458,6398,11754
chr2	45093856	45094311	ENST00000423433	0	-	45093856	45094311	0	2	172,195	0,260
chr2	45249225	45250057	ENST00000442821	0	+	45249225	45250057	0	2	295,258	0,574
chr2	45272821	45403938	ENST00000430650	0	-	45272821	45403938	0	3	107,289,325	0,108805,130792
chr2	46472939	46474810	ENST00000418415	0	-	46472939	46474810	0	3	187,233,150	0,816,1721
chr2	47273047	47425632	ENST00000448713	0	-	47273047	47425632	0	3	413,75,89	0,131016,152496
chr2	47273366	47425717	ENST00000441997	0	-	47273366	47425717	0	5	94,107,136,93,174	0,6713,139549,140210,152177
chr2	47294591	47425609	ENST00000419035	0	-	47294591	47425609	0	3	1311,515,66	0,6860,130952
chr2	47404063	47425632	ENST00000450550	0	-	47404063	47425632	0	4	75,136,93,89	0,8852,9513,21480
chr2	47412022	47425632	ENST00000413185	0	-	47412022	47425632	0	4	728,136,93,89	0,893,1554,13521
chr2	47986724	47988299	ENST00000439870	0	+	47986724	47988299	0	2	78,339	0,1236
chr2	47987472	47988453	ENST00000417692	0	+	47987472	47988453	0	2	163,493	0,488
chr2	51282722	51302406	ENST00000447773	0	-	51282722	51302406	0	3	234,158,94	0,910,19590
chr2	51282722	51302406	ENST00000416262	0	-	51282722	51302406	0	3	234,171,94	0,910,19590
chr2	52453759	52470654	ENST00000435357	0	+	52453759	52470654	0	2	54,550	0,16345
chr2	54163194	54165707	ENST00000422346	0	+	54163194	54165707	0	2	235,497	0,2016
chr2	55705576	55712077	ENST00000431788	0	-	55705576	55712077	0	2	1997,389	0,6112
chr2	58601391	59142292	ENST00000427421	0	+	58601391	59142292	0	14	185,62,177,28,82,299,79,69,63,27,155,46,36,875	0,135897,329677,391966,403792,404858,483196,493577,498876,502203,504083,512417,537808,540026
chr2	59005240	59011715	ENST00000422793	0	+	59005240	59011715	0	3	25,299,441	0,1009,6034
chr2	61013466	61016971	ENST00000501118	0	+	61013466	61016971	0	2	1969,859	0,2646
chr2	62543765	62544709	ENST00000416845	0	+	62543765	62544709	0	2	192,232	0,712
chr2	64166987	64168884	ENST00000423539	0	-	64166987	64168884	0	2	173,390	0,1507
chr2	64287612	64331993	ENST00000413030	0	+	64287612	64331993	0	4	71,48,144,237	0,19470,22522,44144
chr2	64308498	64331982	ENST00000426365	0	+	64308498	64331982	0	3	128,144,226	0,1636,23258
chr2	64309060	64332576	ENST00000449678	0	+	64309060	64332576	0	4	100,144,219,138	0,1074,22696,23378
chr2	64309090	64329176	ENST00000436950	0	+	64309090	64329176	0	4	70,118,144,215	0,718,1044,19871
chr2	64309105	64333497	ENST00000451350	0	+	64309105	64333497	0	4	55,144,865,440	0,1029,22651,23952
chr2	64566990	64581542	ENST00000436433	0	+	64566990	64581542	0	3	78,108,386	0,2382,14166
chr2	64687612	64696637	ENST00000445738	0	+	64687612	64696637	0	4	207,320,113,746	0,5791,6203,8279
chr2	64926767	64944264	ENST00000445865	0	-	64926767	64944264	0	5	1483,81,92,108,213	0,1667,2142,3310,17284
chr2	66654665	66776141	ENST00000433396	0	+	66654665	66776141	0	6	136,97,30,64,52,303	0,91691,101171,101728,117642,121173
chr2	66770503	66776217	ENST00000423168	0	+	66770503	66776217	0	3	124,52,379	0,1804,5335
chr2	66772070	66776101	ENST00000443420	0	+	66772070	66776101	0	2	289,263	0,3768
chr2	66772070	66776219	ENST00000435389	0	+	66772070	66776219	0	3	113,52,381	0,237,3768
chr2	66772073	66796266	ENST00000428590	0	+	66772073	66796266	0	5	117,52,56,92,236	0,234,6010,22012,23957
chr2	66772081	66810793	ENST00000412944	0	+	66772081	66810793	0	5	109,52,56,92,219	0,226,6002,22004,38493
chr2	66777760	66783863	ENST00000433432	0	-	66777760	66783863	0	3	171,484,110	0,2786,5993
chr2	66777793	66783833	ENST00000432410	0	-	66777793	66783833	0	2	138,80	0,5960
chr2	66777797	66783833	ENST00000451698	0	-	66777797	66783833	0	3	134,198,80	0,2749,5956
chr2	67167081	67376711	ENST00000452716	0	+	67167081	67376711	0	6	110,196,155,63,342,208	0,178551,182038,201310,202637,209422
chr2	67203992	67295955	ENST00000433133	0	-	67203992	67295955	0	8	1507,145,91,101,51,58,55,92	0,2889,23211,24980,41180,79759,82152,91871
chr2	67205305	67258628	ENST00000447453	0	-	67205305	67258628	0	3	194,145,411	0,1576,52912
chr2	67256058	67295913	ENST00000414404	0	-	67256058	67295913	0	5	277,131,58,55,50	0,2159,27693,30086,39805
chr2	67294043	67325210	ENST00000445514	0	+	67294043	67325210	0	4	88,97,83,263	0,15991,29871,30904
chr2	67341438	67370030	ENST00000450294	0	+	67341438	67370030	0	2	405,312	0,28280
chr2	67646239	67764713	ENST00000419809	0	-	67646239	67764713	0	2	41,126	0,118348
chr2	68912679	68918344	ENST00000415138	0	+	68912679	68918344	0	2	109,327	0,5338
chr2	68913451	68917828	ENST00000415448	0	-	68913451	68917828	0	2	235,782	0,3595
chr2	68915639	68918360	ENST00000457602	0	+	68915639	68918360	0	2	231,343	0,2378
chr2	70483569	70503314	ENST00000452525	0	+	70483569	70503314	0	4	203,47,51,276	0,10735,16016,19469
chr2	70968508	70968986	ENST00000449073	0	+	70968508	70968986	0	2	310,63	0,415
chr2	74065766	74066978	ENST00000441217	0	+	74065766	74066978	0	2	26,364	0,848
chr2	74228673	74230696	ENST00000423477	0	+	74228673	74230696	0	2	440,1364	0,659
chr2	74228679	74230623	ENST00000533563	0	+	74228679	74230623	0	3	179,129,1291	0,305,653
chr2	75000189	75005481	ENST00000418001	0	-	75000189	75005481	0	2	732,31	0,5261
chr2	75012062	75019053	ENST00000418204	0	+	75012062	75019053	0	4	109,91,130,111	0,771,1233,6880
chr2	78169363	78208440	ENST00000439259	0	+	78169363	78208440	0	6	62,150,140,212,231,308	0,4787,5907,18310,23170,38769
chr2	80780023	80950826	ENST00000450290	0	-	80780023	80950826	0	5	238,63,94,228,146	0,4244,77082,81387,170657
chr2	87550583	87561326	ENST00000414030	0	+	87550583	87561326	0	3	93,155,470	0,200,10273
chr2	88898902	88905835	ENST00000434790	0	-	88898902	88905835	0	2	156,232	0,6701
chr2	95836592	95845690	ENST00000448494	0	-	95836592	95845690	0	2	185,2166	0,6932
chr2	95836592	95844251	ENST00000412393	0	-	95836592	95844251	0	5	185,218,49,96,106	0,6198,6791,6932,7553
chr2	96336727	96351196	ENST00000421534	0	-	96336727	96351196	0	2	144,596	0,13873
chr2	97448057	97455405	ENST00000411738	0	-	97448057	97455405	0	3	241,130,353	0,6773,6995
chr2	97452960	97466690	ENST00000480208	0	+	97452960	97466690	0	3	164,261,167	0,1875,13563
chr2	97454371	97455132	ENST00000431244	0	-	97454371	97455132	0	2	589,80	0,681
chr2	97454934	97456077	ENST00000430893	0	-	97454934	97456077	0	3	26,96,400	0,118,743
chr2	97652637	97654683	ENST00000428157	0	+	97652637	97654683	0	2	92,458	0,1588
chr2	97658715	97685656	ENST00000445382	0	+	97658715	97685656	0	5	108,72,153,111,93	0,14435,18626,23205,26848
chr2	98744832	98751905	ENST00000419865	0	-	98744832	98751905	0	3	641,176,109	0,6673,6964
chr2	98751855	98754975	ENST00000448595	0	-	98751855	98754975	0	2	86,462	0,2658
chr2	100191147	100234378	ENST00000452354	0	+	100191147	100234378	0	3	567,127,2421	0,38858,40810
chr2	100705114	100705776	ENST00000443030	0	-	100705114	100705776	0	2	173,63	0,599
chr2	103092648	103159150	ENST00000422683	0	-	103092648	103159150	0	4	319,106,148,65	0,7041,65748,66437
chr2	104417251	104490721	ENST00000429464	0	+	104417251	104490721	0	2	162,1966	0,71504
chr2	104417255	104488995	ENST00000414442	0	+	104417255	104488995	0	3	158,180,240	0,1574,71500
chr2	104471345	104503103	ENST00000430551	0	-	104471345	104503103	0	6	544,161,131,125,321,177	0,1175,9617,12360,16412,31581
chr2	104729529	104740609	ENST00000425879	0	-	104729529	104740609	0	4	512,168,115,1639	0,2682,7686,9441
chr2	104732273	104737765	ENST00000421071	0	-	104732273	104737765	0	3	106,336,40	0,4942,5452
chr2	104790461	104834351	ENST00000413121	0	-	104790461	104834351	0	4	272,186,29,150	0,4861,5137,43740
chr2	104790462	104836073	ENST00000447876	0	-	104790462	104836073	0	4	271,186,76,74	0,4860,5136,45537
chr2	104790462	104834343	ENST00000443988	0	-	104790462	104834343	0	4	271,186,76,142	0,4860,5136,43739
chr2	104790466	104834366	ENST00000454729	0	-	104790466	104834366	0	4	267,186,104,165	0,4856,5132,43735
chr2	104790466	104834348	ENST00000458253	0	-	104790466	104834348	0	4	267,186,147,147	0,4856,5132,43735
chr2	104848296	104850386	ENST00000454183	0	-	104848296	104850386	0	4	209,22,38,58	0,404,1235,2032
chr2	105575986	105593448	ENST00000515044	0	-	105575986	105593448	0	4	763,184,236,232	0,3945,7924,17230
chr2	107237578	107348761	ENST00000443123	0	-	107237578	107348761	0	4	191,175,100,394	0,10037,11918,110789
chr2	107249040	107348431	ENST00000455614	0	-	107249040	107348431	0	6	80,91,85,40,131,64	0,465,1311,15886,16538,99327
chr2	107345169	107389148	ENST00000422203	0	+	107345169	107389148	0	3	105,272,272	0,863,43707
chr2	107345206	107390217	ENST00000413708	0	+	107345206	107390217	0	4	60,237,134,185	0,18720,43668,44826
chr2	107364079	107383574	ENST00000443833	0	+	107364079	107383574	0	2	84,235	0,19260
chr2	107368519	107525537	ENST00000414300	0	-	107368519	107525537	0	5	103,122,89,84,211	0,1111,31063,143149,156807
chr2	107525636	107538527	ENST00000439893	0	+	107525636	107538527	0	2	73,507	0,12384
chr2	108150635	108200729	ENST00000445083	0	-	108150635	108200729	0	5	22,89,128,225,147	0,1750,11406,16710,49947
chr2	111183622	111190643	ENST00000414159	0	-	111183622	111190643	0	2	3848,546	0,6475
chr2	111739330	111753928	ENST00000438897	0	+	111739330	111753928	0	2	181,436	0,14162
chr2	111943565	111954309	ENST00000424617	0	-	111943565	111954309	0	3	470,155,93	0,10389,10651
chr2	111943685	111954309	ENST00000439494	0	-	111943685	111954309	0	4	350,109,155,93	0,2351,10269,10531
chr2	111965320	111985038	ENST00000455309	0	+	111965320	111985038	0	2	390,367	0,19351
chr2	111965990	111968859	ENST00000432268	0	-	111965990	111968859	0	2	626,255	0,2614
chr2	113986400	113989358	ENST00000412259	0	+	113986400	113989358	0	3	1195,69,328	0,1393,2630
chr2	113986509	113989532	ENST00000449954	0	+	113986509	113989532	0	3	132,111,502	0,975,2521
chr2	114143212	114147238	ENST00000439382	0	+	114143212	114147238	0	4	36,89,159,323	0,2672,3414,3703
chr2	114303436	114305166	ENST00000435407	0	-	114303436	114305166	0	2	148,268	0,1462
chr2	114305234	114317403	ENST00000446401	0	-	114305234	114317403	0	3	241,56,93	0,342,12076
chr2	114453955	114457305	ENST00000420161	0	+	114453955	114457305	0	2	220,595	0,2755
chr2	118231608	118278220	ENST00000457110	0	-	118231608	118278220	0	4	212,219,118,43	0,2810,27967,46569
chr2	118307982	118315704	ENST00000420330	0	+	118307982	118315704	0	2	613,2477	0,5245
chr2	118311789	118313435	ENST00000445332	0	+	118311789	118313435	0	2	241,183	0,1463
chr2	118606173	118660432	ENST00000414886	0	-	118606173	118660432	0	4	245,141,236,156	0,44637,50959,54103
chr2	118656984	118660419	ENST00000449075	0	-	118656984	118660419	0	3	384,53,143	0,2399,3292
chr2	118657066	118660432	ENST00000449819	0	-	118657066	118660432	0	2	302,156	0,3210
chr2	120691525	120694188	ENST00000512879	0	+	120691525	120694188	0	2	675,949	0,1714
chr2	120793052	120800344	ENST00000437837	0	+	120793052	120800344	0	3	132,98,325	0,6516,6967
chr2	121016954	121018372	ENST00000413991	0	-	121016954	121018372	0	2	418,110	0,1308
chr2	121027788	121032155	ENST00000432474	0	-	121027788	121032155	0	3	327,121,75	0,734,4292
chr2	121160680	121184511	ENST00000444963	0	-	121160680	121184511	0	2	122,202	0,23629
chr2	121555482	121562772	ENST00000441053	0	-	121555482	121562772	0	2	606,206	0,7084
chr2	121652372	121656626	ENST00000432984	0	+	121652372	121656626	0	2	61,483	0,3771
chr2	122123695	122124727	ENST00000414554	0	+	122123695	122124727	0	3	262,81,214	0,651,818
chr2	122123843	122125174	ENST00000413904	0	+	122123843	122125174	0	2	114,661	0,670
chr2	122124028	122125584	ENST00000439321	0	+	122124028	122125584	0	3	121,81,1071	0,318,485
chr2	122124127	122125210	ENST00000447668	0	+	122124127	122125210	0	2	300,697	0,386
chr2	122264489	122270748	ENST00000438722	0	+	122264489	122270748	0	4	60,47,225,462	0,2745,4054,5797
chr2	122264505	122269086	ENST00000422238	0	+	122264505	122269086	0	3	60,47,543	0,2729,4038
chr2	122264537	122268965	ENST00000422649	0	+	122264537	122268965	0	4	28,47,225,50	0,2697,4006,4378
chr2	127373567	127376143	ENST00000441412	0	+	127373567	127376143	0	3	91,73,229	0,1688,2347
chr2	127863175	127874626	ENST00000433673	0	+	127863175	127874626	0	2	56,2634	0,8817
chr2	129054534	129055620	ENST00000412312	0	-	129054534	129055620	0	2	159,198	0,888
chr2	129338648	129342771	ENST00000506309	0	+	129338648	129342771	0	3	152,64,870	0,1066,3253
chr2	130343235	130351596	ENST00000450531	0	-	130343235	130351596	0	2	343,220	0,8141
chr2	131155271	131155998	ENST00000420048	0	+	131155271	131155998	0	2	306,99	0,628
chr2	132111067	132123658	ENST00000431979	0	+	132111067	132123658	0	2	2154,1362	0,11229
chr2	132432319	132439578	ENST00000421696	0	+	132432319	132439578	0	2	61,514	0,6745
chr2	132759837	132768420	ENST00000440802	0	-	132759837	132768420	0	3	98,164,60	0,3107,8523
chr2	136474452	136481582	ENST00000399447	0	+	136474452	136481582	0	2	67,347	0,6783
chr2	136486504	136490537	ENST00000444649	0	+	136486504	136490537	0	2	518,40	0,3993
chr2	138575923	138579945	ENST00000446520	0	+	138575923	138579945	0	3	38,86,429	0,2251,3593
chr2	138892323	138975738	ENST00000431985	0	-	138892323	138975738	0	4	202,220,126,380	0,27964,82471,83035
chr2	138908414	138975714	ENST00000414911	0	-	138908414	138975714	0	5	167,141,77,126,356	0,2098,42795,66380,66944
chr2	139078549	139087207	ENST00000453636	0	+	139078549	139087207	0	2	50,630	0,8028
chr2	145497131	145546691	ENST00000423031	0	+	145497131	145546691	0	3	179,181,131	0,20792,49429
chr2	145497194	145656442	ENST00000451478	0	+	145497194	145656442	0	3	116,134,202	0,148840,159046
chr2	145497223	145646712	ENST00000420472	0	+	145497223	145646712	0	2	87,678	0,148811
chr2	145646033	145656686	ENST00000414195	0	+	145646033	145656686	0	3	135,48,446	0,10049,10207
chr2	146074944	146077461	ENST00000418416	0	-	146074944	146077461	0	3	157,64,186	0,2182,2331
chr2	150736182	150865840	ENST00000437118	0	+	150736182	150865840	0	3	181,79,108	0,42911,129550
chr2	156576374	156589371	ENST00000448255	0	-	156576374	156589371	0	5	236,111,156,146,148	0,2056,10127,11055,12849
chr2	156585292	156589334	ENST00000428651	0	-	156585292	156589334	0	3	1365,146,92	0,2137,3950
chr2	166397803	166403854	ENST00000457108	0	-	166397803	166403854	0	3	168,95,243	0,3936,5808
chr2	167857926	168123089	ENST00000442316	0	+	167857926	168123089	0	3	164,101,197	0,197006,264966
chr2	172338237	172340600	ENST00000416361	0	+	172338237	172340600	0	2	644,1458	0,905
chr2	172675979	172682956	ENST00000448117	0	+	172675979	172682956	0	5	263,95,318,81,193	0,932,2877,5896,6784
chr2	174899000	174903617	ENST00000420866	0	+	174899000	174903617	0	3	1384,380,1359	0,2430,3258
chr2	174901745	174903516	ENST00000436820	0	+	174901745	174903516	0	2	65,1570	0,201
chr2	176748967	176761514	ENST00000417086	0	-	176748967	176761514	0	3	699,163,122	0,1338,12425
chr2	176749159	176761243	ENST00000436126	0	-	176749159	176761243	0	4	507,163,70,205	0,1146,2843,11879
chr2	176749449	176750542	ENST00000447538	0	-	176749449	176750542	0	2	217,237	0,856
chr2	176749453	176761453	ENST00000425005	0	-	176749453	176761453	0	5	213,163,116,70,61	0,852,1231,2549,11939
chr2	176749497	176761505	ENST00000452365	0	-	176749497	176761505	0	5	169,163,146,70,113	0,808,1187,2505,11895
chr2	177297241	177339085	ENST00000438143	0	-	177297241	177339085	0	4	188,60,239,45	0,33052,37192,41799
chr2	177563481	177629290	ENST00000452002	0	-	177563481	177629290	0	3	358,141,45	0,2318,65764
chr2	181144683	181265426	ENST00000429816	0	-	181144683	181265426	0	4	120,174,43,225	0,29022,30717,120518
chr2	181674903	181765025	ENST00000414750	0	+	181674903	181765025	0	5	101,33,76,49,132	0,6965,10050,22000,89990
chr2	186606116	186656205	ENST00000456653	0	-	186606116	186656205	0	3	658,87,80	0,48185,50009
chr2	186606466	186654317	ENST00000427108	0	-	186606466	186654317	0	5	308,102,56,213,16	0,4836,6005,25262,47835
chr2	186606502	186656195	ENST00000419719	0	-	186606502	186656195	0	5	272,102,56,87,70	0,4800,5969,47799,49623
chr2	192366395	192393221	ENST00000413304	0	+	192366395	192393221	0	4	35,121,97,290	0,18096,20918,26536
chr2	204663424	204682817	ENST00000411436	0	+	204663424	204682817	0	5	136,107,59,157,111	0,886,11757,15894,19282
chr2	207439763	207441258	ENST00000438070	0	+	207439763	207441258	0	2	183,463	0,1032
chr2	207746602	207795759	ENST00000435643	0	+	207746602	207795759	0	5	181,104,108,120,41	0,20495,43162,46122,49116
chr2	207759685	207808852	ENST00000417096	0	-	207759685	207808852	0	3	272,173,111	0,48721,49056
chr2	207792819	207809035	ENST00000448786	0	-	207792819	207809035	0	4	158,198,173,294	0,10673,15587,15922
chr2	207799917	207801277	ENST00000454444	0	+	207799917	207801277	0	2	135,416	0,944
chr2	207808267	207810844	ENST00000440545	0	-	207808267	207810844	0	2	305,56	0,2521
chr2	207812618	207818557	ENST00000440326	0	+	207812618	207818557	0	2	506,300	0,5639
chr2	207812779	207818856	ENST00000430494	0	+	207812779	207818856	0	3	276,99,599	0,390,5478
chr2	207812832	207833054	ENST00000432413	0	-	207812832	207833054	0	3	475,67,39	0,14325,20183
chr2	213368308	213392231	ENST00000453965	0	+	213368308	213392231	0	5	50,68,85,98,102	0,15766,21583,22051,23821
chr2	213483971	213492778	ENST00000437261	0	+	213483971	213492778	0	3	60,158,378	0,7914,8429
chr2	216106100	216194893	ENST00000422353	0	+	216106100	216194893	0	3	41,105,68	0,78514,88725
chr2	216119165	216286863	ENST00000417485	0	+	216119165	216286863	0	8	216,68,66,78,263,92,227,658	0,75660,119182,120785,131746,135300,135726,167040
chr2	216193075	216194321	ENST00000419922	0	-	216193075	216194321	0	2	290,236	0,1010
chr2	219549249	219550887	ENST00000419101	0	+	219549249	219550887	0	2	1115,440	0,1198
chr2	222893656	222894685	ENST00000429475	0	+	222893656	222894685	0	2	571,256	0,773
chr2	222893825	222894685	ENST00000446532	0	+	222893825	222894685	0	2	146,256	0,604
chr2	222894068	222894501	ENST00000439237	0	+	222894068	222894501	0	2	159,184	0,249
chr2	226753003	226758331	ENST00000423838	0	-	226753003	226758331	0	2	1082,52	0,5276
chr2	229256496	229257540	ENST00000442062	0	-	229256496	229257540	0	2	131,296	0,748
chr2	231459458	231468427	ENST00000447074	0	+	231459458	231468427	0	2	470,87	0,8882
chr2	231459464	231467033	ENST00000455128	0	+	231459464	231467033	0	2	464,80	0,7489
chr2	231459773	231460697	ENST00000434807	0	+	231459773	231460697	0	2	155,358	0,566
chr2	235017972	235027978	ENST00000439798	0	-	235017972	235027978	0	3	146,281,111	0,5528,9895
chr2	235407697	235486767	ENST00000427619	0	-	235407697	235486767	0	4	424,41,118,124	0,53462,73143,78946
chr2	235407741	235462159	ENST00000435896	0	-	235407741	235462159	0	3	380,41,128	0,53418,54290
chr2	235455661	235462185	ENST00000413842	0	-	235455661	235462185	0	4	1200,257,41,154	0,2421,5498,6370
chr2	235460751	235461909	ENST00000434572	0	-	235460751	235461909	0	2	449,247	0,911
chr2	235751278	235752288	ENST00000449362	0	+	235751278	235752288	0	2	170,493	0,517
chr2	237306763	237326188	ENST00000455068	0	+	237306763	237326188	0	3	201,42,318	0,14987,19107
chr2	237326155	237327745	ENST00000413385	0	+	237326155	237327745	0	2	58,822	0,768
chr2	237696291	237697479	ENST00000416509	0	-	237696291	237697479	0	2	624,45	0,1143
chr2	238872089	238874000	ENST00000437372	0	-	238872089	238874000	0	3	67,387,109	0,1092,1802
chr2	240212328	240217470	ENST00000446029	0	+	240212328	240217470	0	2	86,262	0,4880
chr2	240815649	240844125	ENST00000457178	0	-	240815649	240844125	0	3	152,45,232	0,1048,28244
chr2	242278501	242282377	ENST00000433036	0	+	242278501	242282377	0	2	240,175	0,3701
chr2	242435204	242435861	ENST00000442867	0	+	242435204	242435861	0	2	99,472	0,185
chr2	242524659	242556944	ENST00000439601	0	+	242524659	242556944	0	2	375,194	0,32091
chr2	242561506	242568100	ENST00000429456	0	+	242561506	242568100	0	6	599,119,91,57,105,1199	0,692,1002,1430,1769,5395
chr2	242561823	242562723	ENST00000416204	0	+	242561823	242562723	0	3	282,88,220	0,375,680
chr2	242562101	242562748	ENST00000426962	0	+	242562101	242562748	0	2	185,245	0,402
chr2	242562861	242565353	ENST00000451070	0	+	242562861	242565353	0	2	519,80	0,2412
chr2	242616006	242617000	ENST00000412193	0	-	242616006	242617000	0	2	403,162	0,832
chr2	242679502	242707196	ENST00000444990	0	+	242679502	242707196	0	4	123,141,103,190	0,6208,25960,27504
chr20	1290265	1291229	ENST00000412497	0	+	1290265	1291229	0	2	291,189	0,775
chr20	2135862	2141797	ENST00000447956	0	+	2135862	2141797	0	2	172,243	0,5692
chr20	4121713	4124375	ENST00000419003	0	+	4121713	4124375	0	3	180,97,203	0,2215,2459
chr20	4404284	4453846	ENST00000419863	0	+	4404284	4453846	0	2	41,127	0,49435
chr20	5401352	5402621	ENST00000456714	0	+	5401352	5402621	0	2	128,342	0,927
chr20	6659904	6664783	ENST00000445589	0	-	6659904	6664783	0	3	486,86,360	0,3781,4519
chr20	6998260	7075303	ENST00000425900	0	+	6998260	7075303	0	2	81,300	0,76743
chr20	7075113	7182849	ENST00000449581	0	-	7075113	7182849	0	8	181,196,199,51,83,48,41,75	0,711,1534,36876,42018,95362,103342,107661
chr20	10102167	10125638	ENST00000424931	0	+	10102167	10125638	0	2	225,124	0,23347
chr20	10681737	10682614	ENST00000417299	0	+	10681737	10682614	0	2	56,382	0,495
chr20	12793849	12881167	ENST00000456265	0	-	12793849	12881167	0	12	476,102,786,155,113,122,93,177,118,49,87,755	0,1302,27439,29145,37106,41793,55427,59530,75617,79942,85198,86563
chr20	18716294	18722637	ENST00000412553	0	-	18716294	18722637	0	3	1248,136,329	0,1923,6014
chr20	18717190	18722979	ENST00000455340	0	-	18717190	18722979	0	4	291,136,139,168	0,1027,5118,5621
chr20	18717307	18722933	ENST00000454749	0	-	18717307	18722933	0	5	174,136,392,139,122	0,910,3078,5001,5504
chr20	18720402	18720692	ENST00000321970	0	-	18720402	18720692	0	3	117,147,18	0,121,272
chr20	21022189	21030200	ENST00000455890	0	-	21022189	21030200	0	2	304,176	0,7835
chr20	21022198	21034975	ENST00000420705	0	-	21022198	21034975	0	2	295,64	0,12713
chr20	21458839	21459382	ENST00000431034	0	+	21458839	21459382	0	2	24,425	0,118
chr20	21876284	21899421	ENST00000438222	0	+	21876284	21899421	0	2	56,513	0,22624
chr20	22476308	22489562	ENST00000420070	0	-	22476308	22489562	0	4	440,96,104,155	0,731,1177,13099
chr20	22612299	22613982	ENST00000437696	0	-	22612299	22613982	0	3	232,104,229	0,1083,1454
chr20	22938845	22959422	ENST00000440798	0	-	22938845	22959422	0	4	61,313,103,242	0,375,6547,20335
chr20	23116764	23118944	ENST00000411595	0	+	23116764	23118944	0	2	31,525	0,1655
chr20	23285431	23286753	ENST00000452395	0	-	23285431	23286753	0	2	343,162	0,1160
chr20	24128402	24153224	ENST00000457274	0	+	24128402	24153224	0	4	68,1343,80,885	0,11582,19856,23937
chr20	24859283	24861619	ENST00000508332	0	-	24859283	24861619	0	2	1583,573	0,1763
chr20	25071875	25077894	ENST00000438287	0	-	25071875	25077894	0	3	274,127,67	0,1057,5952
chr20	25072000	25076100	ENST00000426854	0	-	25072000	25076100	0	3	149,127,16	0,932,4084
chr20	25072000	25077876	ENST00000440357	0	-	25072000	25077876	0	3	149,145,49	0,914,5827
chr20	25679853	25681397	ENST00000376445	0	+	25679853	25681397	0	2	121,199	0,1345
chr20	25937426	25939167	ENST00000448580	0	-	25937426	25939167	0	2	265,277	0,1464
chr20	32034518	32044591	ENST00000432859	0	-	32034518	32044591	0	2	545,65	0,10008
chr20	35554349	35557578	ENST00000447625	0	-	35554349	35557578	0	2	416,178	0,3051
chr20	38759948	38760670	ENST00000428495	0	-	38759948	38760670	0	2	228,45	0,677
chr20	41252275	41263425	ENST00000430025	0	+	41252275	41263425	0	2	29,776	0,10374
chr20	42273013	42288081	ENST00000439943	0	+	42273013	42288081	0	3	118,116,1207	0,3928,13861
chr20	42273045	42288081	ENST00000437730	0	+	42273045	42288081	0	4	86,116,154,1207	0,3896,12727,13829
chr20	42273135	42288081	ENST00000442383	0	+	42273135	42288081	0	2	275,1207	0,13739
chr20	42273305	42287032	ENST00000435163	0	+	42273305	42287032	0	4	105,116,316,158	0,3636,6115,13569
chr20	42510830	42512146	ENST00000415299	0	-	42510830	42512146	0	2	278,133	0,1183
chr20	43025848	43028457	ENST00000434401	0	-	43025848	43028457	0	3	1655,124,286	0,1768,2323
chr20	43025854	43027672	ENST00000445571	0	-	43025854	43027672	0	3	451,46,56	0,1603,1762
chr20	43292996	43293483	ENST00000486547	0	+	43292996	43293483	0	2	78,153	0,334
chr20	43509455	43510396	ENST00000424705	0	+	43509455	43510396	0	2	415,99	0,842
chr20	43549666	43552302	ENST00000417630	0	+	43549666	43552302	0	2	98,257	0,2379
chr20	45454079	45474478	ENST00000437920	0	-	45454079	45474478	0	4	169,197,126,258	0,5220,19339,20141
chr20	46012949	46014206	ENST00000431915	0	+	46012949	46014206	0	2	126,299	0,958
chr20	46020172	46020754	ENST00000416646	0	+	46020172	46020754	0	2	115,341	0,241
chr20	46042638	46050895	ENST00000428999	0	-	46042638	46050895	0	2	291,138	0,8119
chr20	46417363	46428914	ENST00000420477	0	+	46417363	46428914	0	3	74,143,291	0,1645,11260
chr20	46422161	46423054	ENST00000425021	0	+	46422161	46423054	0	2	139,299	0,594
chr20	46534814	46539211	ENST00000508054	0	+	46534814	46539211	0	2	3169,829	0,3568
chr20	47090406	47095988	ENST00000417781	0	-	47090406	47095988	0	3	148,223,185	0,2687,5397
chr20	47090406	47095988	ENST00000428190	0	-	47090406	47095988	0	2	148,185	0,5397
chr20	48222493	48223314	ENST00000427333	0	+	48222493	48223314	0	3	239,95,169	0,373,652
chr20	48222533	48226503	ENST00000411453	0	+	48222533	48226503	0	3	199,95,279	0,333,3691
chr20	48360917	48361958	ENST00000457853	0	+	48360917	48361958	0	2	733,210	0,831
chr20	53470280	53477142	ENST00000433766	0	-	53470280	53477142	0	3	2027,134,129	0,3141,6733
chr20	53472987	53518159	ENST00000416190	0	+	53472987	53518159	0	8	204,200,175,105,311,97,124,124	0,2828,15086,25822,28496,29294,43774,45048
chr20	54738859	54739923	ENST00000458293	0	-	54738859	54739923	0	2	55,428	0,636
chr20	55123377	55130555	ENST00000366097	0	+	55123377	55130555	0	3	199,81,490	0,2200,6688
chr20	55275264	55288948	ENST00000426580	0	+	55275264	55288948	0	3	125,55,72	0,5196,13612
chr20	56523960	56556284	ENST00000420279	0	+	56523960	56556284	0	5	242,96,113,93,11	0,4005,7670,8215,32313
chr20	56523960	56533190	ENST00000448374	0	+	56523960	56533190	0	4	242,113,93,98	0,7670,8215,9132
chr20	56523960	56532264	ENST00000445984	0	+	56523960	56532264	0	4	242,122,113,89	0,4005,7670,8215
chr20	56524004	56534494	ENST00000447767	0	+	56524004	56534494	0	3	198,113,2319	0,7626,8171
chr20	56524029	56530954	ENST00000427794	0	+	56524029	56530954	0	3	173,96,192	0,3936,6733
chr20	56524188	56582432	ENST00000439558	0	+	56524188	56582432	0	4	14,122,117,395	0,3777,32085,57849
chr20	56531621	56582286	ENST00000424205	0	+	56531621	56582286	0	4	122,93,117,249	0,554,24652,50416
chr20	56602878	56612435	ENST00000525424	0	+	56602878	56612435	0	2	130,377	0,9180
chr20	57369376	57373223	ENST00000440889	0	-	57369376	57373223	0	2	465,155	0,3692
chr20	57523640	57524489	ENST00000443747	0	+	57523640	57524489	0	2	143,423	0,426
chr20	58096289	58109822	ENST00000426753	0	+	58096289	58109822	0	5	161,125,35,49,281	0,757,11089,12331,13252
chr20	58096306	58109822	ENST00000428772	0	+	58096306	58109822	0	3	144,49,278	0,12314,13238
chr20	58096313	58254582	ENST00000431181	0	+	58096313	58254582	0	8	137,125,150,64,94,115,81,92	0,733,29495,29881,33165,35629,35917,158177
chr20	58096337	58189366	ENST00000427691	0	+	58096337	58189366	0	6	113,104,49,94,95,79	0,11041,12283,33141,66520,92950
chr20	58096397	58109822	ENST00000439507	0	+	58096397	58109822	0	4	53,35,49,278	0,10981,12223,13147
chr20	58097088	58109822	ENST00000457508	0	+	58097088	58109822	0	4	83,35,49,278	0,10290,11532,12456
chr20	58129510	58293066	ENST00000458422	0	+	58129510	58293066	0	4	62,95,79,137	0,33347,59777,163419
chr20	58189340	58258455	ENST00000427820	0	+	58189340	58258455	0	4	26,135,135,509	0,65905,66667,68606
chr20	60437998	60439963	ENST00000433121	0	+	60437998	60439963	0	2	224,253	0,1712
chr20	60735568	60737659	ENST00000418953	0	+	60735568	60737659	0	2	96,365	0,1726
chr20	60875924	60877209	ENST00000412500	0	-	60875924	60877209	0	2	442,98	0,1187
chr21	14140950	14142397	ENST00000436765	0	-	14140950	14142397	0	3	365,143,116	0,691,1331
chr21	14140950	14141905	ENST00000420685	0	-	14140950	14141905	0	3	121,61,264	0,304,691
chr21	15131373	15176102	ENST00000412426	0	-	15131373	15176102	0	4	642,158,167,24	0,16092,20360,44705
chr21	15212725	15241288	ENST00000430391	0	+	15212725	15241288	0	2	239,542	0,28021
chr21	18855453	19054192	ENST00000437492	0	-	18855453	19054192	0	4	427,94,102,230	0,28262,176659,198509
chr21	18855803	19053993	ENST00000355189	0	-	18855803	19053993	0	5	77,94,102,369,31	0,27912,176309,191133,198159
chr21	21036778	21097252	ENST00000416768	0	-	21036778	21097252	0	7	1244,130,126,92,136,53,69	0,35828,38759,38980,39717,43446,60405
chr21	21036783	21097287	ENST00000437238	0	-	21036783	21097287	0	8	1239,130,120,126,92,140,53,104	0,35823,36048,38754,38975,39712,43441,60400
chr21	21037109	21097297	ENST00000435279	0	-	21037109	21097297	0	7	913,130,126,92,197,53,114	0,35497,38428,38649,39329,43115,60074
chr21	21037109	21097259	ENST00000452561	0	-	21037109	21097259	0	8	913,107,130,120,126,92,197,76	0,14390,35497,35722,38428,38649,39329,60074
chr21	21037927	21097275	ENST00000419299	0	-	21037927	21097275	0	7	95,130,154,126,92,140,92	0,34679,34904,37610,37831,38568,59256
chr21	22303347	22392649	ENST00000420255	0	-	22303347	22392649	0	6	201,111,216,164,58,147	0,7142,32062,33787,87371,89155
chr21	22335363	22348559	ENST00000419467	0	-	22335363	22348559	0	3	262,143,60	0,1771,13136
chr21	22504128	22715010	ENST00000444130	0	+	22504128	22715010	0	3	306,79,50	0,2796,210832
chr21	23655296	23679053	ENST00000262354	0	-	23655296	23679053	0	5	1136,156,122,137,174	0,2934,11223,11844,23583
chr21	24337442	24337812	ENST00000415269	0	+	24337442	24337812	0	2	80,137	0,233
chr21	24722942	24735509	ENST00000423581	0	+	24722942	24735509	0	3	147,191,156	0,9495,12411
chr21	24722965	24842127	ENST00000415182	0	+	24722965	24842127	0	3	124,104,1948	0,101883,117214
chr21	25232615	25287000	ENST00000444178	0	-	25232615	25287000	0	2	194,115	0,54270
chr21	25349718	25364090	ENST00000424017	0	+	25349718	25364090	0	4	50,86,152,191	0,6091,13192,14181
chr21	25421652	25429432	ENST00000426609	0	+	25421652	25429432	0	4	49,108,94,40	0,6176,7490,7740
chr21	25690376	25718892	ENST00000440205	0	-	25690376	25718892	0	3	491,93,156	0,24514,28360
chr21	25747377	25760913	ENST00000465390	0	-	25747377	25760913	0	4	232,63,55,167	0,7161,13228,13369
chr21	25747377	25760913	ENST00000489205	0	-	25747377	25760913	0	4	232,63,55,62	0,7161,13228,13474
chr21	25747377	25760913	ENST00000468736	0	-	25747377	25760913	0	4	232,63,55,116	0,7161,13228,13420
chr21	25747377	25760913	ENST00000467945	0	-	25747377	25760913	0	4	232,63,55,131	0,7161,13228,13405
chr21	25809655	25812521	ENST00000419694	0	-	25809655	25812521	0	2	983,63	0,2803
chr21	25853586	25858828	ENST00000501838	0	-	25853586	25858828	0	2	254,2169	0,3073
chr21	28016568	28045423	ENST00000411460	0	+	28016568	28045423	0	4	35,112,215,162	0,21014,23439,28693
chr21	28016587	28045423	ENST00000425376	0	+	28016587	28045423	0	4	16,112,219,162	0,20995,23420,28674
chr21	28018988	28045423	ENST00000442550	0	+	28018988	28045423	0	4	83,112,215,162	0,18594,21019,26273
chr21	28249110	28279485	ENST00000433344	0	+	28249110	28279485	0	3	102,214,256	0,22988,30119
chr21	28342636	28397770	ENST00000458316	0	+	28342636	28397770	0	2	91,1031	0,54103
chr21	28384503	28396980	ENST00000423808	0	+	28384503	28396980	0	2	208,241	0,12236
chr21	28384634	28397430	ENST00000436878	0	+	28384634	28397430	0	3	77,54,691	0,10821,12105
chr21	28457791	28464333	ENST00000433303	0	-	28457791	28464333	0	3	116,94,66	0,3624,6476
chr21	28506495	28522670	ENST00000437194	0	-	28506495	28522670	0	4	46,170,108,119	0,4872,13578,16056
chr21	28738740	28920797	ENST00000430247	0	-	28738740	28920797	0	5	261,183,113,106,20	0,1741,38408,132727,182037
chr21	28738740	28969041	ENST00000433310	0	-	28738740	28969041	0	5	261,183,162,92,202	0,1741,132671,182037,230099
chr21	33405874	33417879	ENST00000421051	0	-	33405874	33417879	0	3	1031,238,92	0,2687,11913
chr21	33450807	33453286	ENST00000450830	0	+	33450807	33453286	0	2	114,335	0,2144
chr21	33776675	33778435	ENST00000450928	0	-	33776675	33778435	0	3	90,54,522	0,507,1238
chr21	34474847	34477416	ENST00000428914	0	+	34474847	34477416	0	2	117,538	0,2031
chr21	34474914	34482733	ENST00000416145	0	+	34474914	34482733	0	2	50,346	0,7473
chr21	34474918	34484090	ENST00000430922	0	+	34474918	34484090	0	2	46,1152	0,8020
chr21	34482518	34483368	ENST00000419881	0	+	34482518	34483368	0	2	315,430	0,420
chr21	34499225	34619204	ENST00000427022	0	+	34499225	34619204	0	5	270,41,119,76,299	0,10445,57764,88625,119680
chr21	35039923	35079053	ENST00000420877	0	+	35039923	35079053	0	3	260,66,2306	0,36368,36824
chr21	35040003	35042534	ENST00000419921	0	+	35040003	35042534	0	2	180,587	0,1944
chr21	36299505	36301769	ENST00000457157	0	+	36299505	36301769	0	2	528,283	0,1981
chr21	38620143	38627213	ENST00000436845	0	-	38620143	38627213	0	4	194,52,71,106	0,6074,6610,6964
chr21	39032814	39041254	ENST00000429621	0	-	39032814	39041254	0	6	309,99,185,52,118,64	0,1295,1863,2300,7278,8376
chr21	39032814	39035847	ENST00000448579	0	-	39032814	39035847	0	5	309,99,185,52,36	0,1295,1863,2300,2997
chr21	39032814	39062768	ENST00000442549	0	-	39032814	39062768	0	6	309,99,185,52,118,130	0,1295,1863,2300,7278,29824
chr21	39032814	39036311	ENST00000411989	0	-	39032814	39036311	0	4	309,99,185,1197	0,1295,1863,2300
chr21	39206962	39208942	ENST00000440379	0	-	39206962	39208942	0	2	249,158	0,1822
chr21	39282502	39299949	ENST00000417335	0	-	39282502	39299949	0	3	720,198,494	0,2120,16953
chr21	39300443	39305125	ENST00000419664	0	-	39300443	39305125	0	3	137,130,242	0,1454,4440
chr21	39322330	39322923	ENST00000440714	0	-	39322330	39322923	0	2	164,128	0,465
chr21	40021642	40023481	ENST00000419826	0	+	40021642	40023481	0	2	147,553	0,1286
chr21	41436938	41441220	ENST00000435493	0	-	41436938	41441220	0	2	274,75	0,4207
chr21	41869931	41875116	ENST00000418874	0	-	41869931	41875116	0	2	291,55	0,5130
chr21	41972409	41990565	ENST00000413718	0	+	41972409	41990565	0	3	330,146,99	0,9142,18057
chr21	42005385	42007284	ENST00000457881	0	-	42005385	42007284	0	4	217,185,122,36	0,659,1394,1863
chr21	42009664	42010809	ENST00000432830	0	+	42009664	42010809	0	3	109,174,239	0,565,906
chr21	42892458	42908237	ENST00000419628	0	-	42892458	42908237	0	2	1569,206	0,15573
chr21	43074252	43075412	ENST00000420273	0	-	43074252	43075412	0	2	705,83	0,1077
chr21	43124218	43129656	ENST00000431150	0	-	43124218	43129656	0	3	166,89,30	0,3905,5408
chr21	43433701	43434271	ENST00000424933	0	-	43433701	43434271	0	2	291,131	0,439
chr21	44403050	44404383	ENST00000411694	0	-	44403050	44404383	0	2	615,248	0,1085
chr21	44403325	44404387	ENST00000424921	0	-	44403325	44404387	0	3	147,76,252	0,264,810
chr21	44450835	44451710	ENST00000423967	0	-	44450835	44451710	0	2	266,197	0,678
chr21	44729887	44734599	ENST00000449713	0	+	44729887	44734599	0	2	654,258	0,4454
chr21	45243549	45249070	ENST00000422199	0	-	45243549	45249070	0	2	450,284	0,5237
chr21	45316170	45316582	ENST00000415143	0	-	45316170	45316582	0	1	412	0
chr21	45581049	45583008	ENST00000445242	0	+	45581049	45583008	0	2	109,270	0,1689
chr21	45837995	45841351	ENST00000441095	0	+	45837995	45841351	0	2	55,619	0,2737
chr21	45838019	45841433	ENST00000424569	0	+	45838019	45841433	0	3	31,89,701	0,1895,2713
chr21	46300857	46301909	ENST00000435738	0	+	46300857	46301909	0	2	77,278	0,774
chr22	14542065	14552700	ENST00000440946	0	+	14542065	14552700	0	3	323,88,749	0,2416,9886
chr22	14566148	14567254	ENST00000458623	0	-	14566148	14567254	0	3	187,136,90	0,662,1016
chr22	14569031	14573016	ENST00000427906	0	-	14569031	14573016	0	4	112,148,111,500	0,232,1649,3485
chr22	14569127	14573226	ENST00000422937	0	-	14569127	14573226	0	4	16,148,111,276	0,136,1553,3823
chr22	15510819	15514695	ENST00000415121	0	+	15510819	15514695	0	3	32,162,873	0,2392,3003
chr22	15897459	15919682	ENST00000441006	0	+	15897459	15919682	0	4	775,128,103,1720	0,8303,10754,20503
chr22	17338095	17358396	ENST00000421572	0	+	17338095	17358396	0	4	76,184,144,164	0,15253,17174,20137
chr22	17365786	17382299	ENST00000424407	0	+	17365786	17382299	0	5	256,59,110,154,189	0,4593,7559,16079,16324
chr22	18566295	18572440	ENST00000424052	0	+	18566295	18572440	0	4	478,1272,167,266	0,1281,5559,5879
chr22	19387128	19388793	ENST00000445836	0	+	19387128	19388793	0	7	53,117,57,119,89,41,195	0,165,627,792,1127,1347,1470
chr22	19387208	19388894	ENST00000452055	0	+	19387208	19388894	0	6	202,57,119,73,41,296	0,547,712,1047,1267,1390
chr22	19387260	19388542	ENST00000414022	0	+	19387260	19388542	0	5	150,57,119,73,67	0,495,660,995,1215
chr22	19387262	19388407	ENST00000454833	0	+	19387262	19388407	0	3	148,119,152	0,658,993
chr22	19388003	19388846	ENST00000428752	0	+	19388003	19388846	0	3	325,41,248	0,472,595
chr22	19852141	19857819	ENST00000415704	0	+	19852141	19857819	0	4	117,59,133,87	0,2093,2620,5591
chr22	19852141	19855141	ENST00000420583	0	+	19852141	19855141	0	3	117,59,380	0,2093,2620
chr22	19854101	19865345	ENST00000446717	0	+	19854101	19865345	0	6	192,25,87,66,62,34	0,660,3631,8618,10683,11210
chr22	19854153	19854944	ENST00000430463	0	+	19854153	19854944	0	2	140,183	0,608
chr22	19862180	19864164	ENST00000417463	0	-	19862180	19864164	0	2	658,116	0,1868
chr22	22105750	22107258	ENST00000449711	0	+	22105750	22107258	0	3	498,171,248	0,996,1260
chr22	22106357	22106918	ENST00000428415	0	+	22106357	22106918	0	2	165,172	0,389
chr22	22130565	22133020	ENST00000457193	0	+	22130565	22133020	0	2	105,481	0,1974
chr22	22132535	22132698	ENST00000426024	0	+	22132535	22132698	0	1	163	0
chr22	22184680	22185789	ENST00000432249	0	+	22184680	22185789	0	2	150,327	0,782
chr22	24005495	24008258	ENST00000411511	0	-	24005495	24008258	0	2	167,261	0,2502
chr22	24007252	24008641	ENST00000432495	0	-	24007252	24008641	0	3	100,261,65	0,745,1324
chr22	24007803	24009061	ENST00000444383	0	-	24007803	24009061	0	2	455,113	0,1145
chr22	24287083	24290429	ENST00000412773	0	-	24287083	24290429	0	2	382,106	0,3240
chr22	24287090	24290117	ENST00000422876	0	-	24287090	24290117	0	2	375,61	0,2966
chr22	24289067	24290226	ENST00000453811	0	-	24289067	24290226	0	3	102,179,170	0,202,989
chr22	25372391	25391841	ENST00000421867	0	+	25372391	25391841	0	3	532,83,347	0,16888,19103
chr22	25372603	25391603	ENST00000418918	0	+	25372603	25391603	0	3	320,83,183	0,16676,18817
chr22	25373174	25391701	ENST00000440347	0	+	25373174	25391701	0	4	130,123,83,207	0,8821,16105,18320
chr22	25373187	25391873	ENST00000450203	0	+	25373187	25391873	0	3	117,83,379	0,16092,18307
chr22	25373191	25391773	ENST00000430483	0	+	25373191	25391773	0	4	113,118,83,279	0,13471,16088,18303
chr22	25383189	25391836	ENST00000439738	0	+	25383189	25391836	0	3	129,83,416	0,6090,8231
chr22	25383219	25392159	ENST00000436238	0	+	25383219	25392159	0	3	99,83,665	0,6060,8275
chr22	25383219	25391733	ENST00000422403	0	+	25383219	25391733	0	4	99,173,83,239	0,226,6060,8275
chr22	25383230	25391779	ENST00000425476	0	+	25383230	25391779	0	3	88,194,285	0,6049,8264
chr22	25383243	25391913	ENST00000451141	0	+	25383243	25391913	0	2	75,493	0,8177
chr22	25383243	25391882	ENST00000455640	0	+	25383243	25391882	0	3	75,83,454	0,6036,8185
chr22	25383421	25392144	ENST00000413665	0	+	25383421	25392144	0	3	197,194,650	0,5858,8073
chr22	25383552	25392002	ENST00000419237	0	+	25383552	25392002	0	2	66,508	0,7942
chr22	25383574	25391643	ENST00000449717	0	+	25383574	25391643	0	4	44,157,83,223	0,572,5705,7846
chr22	25383577	25391757	ENST00000453023	0	+	25383577	25391757	0	3	41,194,337	0,5702,7843
chr22	25398729	25460418	ENST00000444388	0	+	25398729	25460418	0	5	221,156,207,151,183	0,20914,44486,53877,61506
chr22	25398739	25502811	ENST00000450963	0	+	25398739	25502811	0	5	211,156,207,62,22	0,20904,44476,101379,104050
chr22	25398753	25443422	ENST00000449017	0	+	25398753	25443422	0	3	197,179,207	0,39039,44462
chr22	25398767	25506170	ENST00000437071	0	+	25398767	25506170	0	6	183,179,62,128,130,324	0,65257,101351,104022,105651,107079
chr22	25398776	25502845	ENST00000440816	0	+	25398776	25502845	0	5	174,207,92,62,56	0,44439,45326,101342,104013
chr22	25398818	25444355	ENST00000421253	0	+	25398818	25444355	0	3	132,207,253	0,44397,45284
chr22	25443214	25468801	ENST00000446336	0	+	25443214	25468801	0	3	208,151,100	0,9392,25487
chr22	25443331	25448135	ENST00000417083	0	+	25443331	25448135	0	3	91,92,523	0,771,4281
chr22	25930172	25931088	ENST00000427360	0	+	25930172	25931088	0	2	150,158	0,758
chr22	25949257	25950618	ENST00000418271	0	-	25949257	25950618	0	3	338,79,135	0,933,1226
chr22	26002200	26012310	ENST00000449126	0	+	26002200	26012310	0	3	105,114,55	0,6214,10055
chr22	26033443	26044499	ENST00000454387	0	-	26033443	26044499	0	3	83,109,386	0,10036,10670
chr22	26057747	26105226	ENST00000413244	0	+	26057747	26105226	0	4	152,173,166,80	0,3371,4310,47399
chr22	26402555	26440959	ENST00000440255	0	-	26402555	26440959	0	5	329,166,111,123,90	0,13162,21033,30136,38314
chr22	26433577	26435929	ENST00000422833	0	+	26433577	26435929	0	2	74,41	0,2311
chr22	26442467	26447665	ENST00000417957	0	+	26442467	26447665	0	2	84,367	0,4831
chr22	28197929	28204059	ENST00000419368	0	-	28197929	28204059	0	2	509,61	0,6069
chr22	28431244	28445848	ENST00000416352	0	-	28431244	28445848	0	3	174,104,312	0,875,14292
chr22	28437801	28445737	ENST00000451180	0	-	28437801	28445737	0	2	183,201	0,7735
chr22	28437808	28445703	ENST00000420180	0	-	28437808	28445703	0	2	98,146	0,7749
chr22	30696809	30699461	ENST00000416995	0	+	30696809	30699461	0	2	90,88	0,2564
chr22	30696847	30699462	ENST00000436395	0	+	30696847	30699462	0	3	52,157,89	0,1715,2526
chr22	30867253	30869259	ENST00000436294	0	+	30867253	30869259	0	2	73,201	0,1805
chr22	31053157	31069092	ENST00000446543	0	-	31053157	31069092	0	2	267,94	0,15841
chr22	31109772	31111618	ENST00000444848	0	+	31109772	31111618	0	2	268,176	0,1670
chr22	33723707	33728852	ENST00000427881	0	-	33723707	33728852	0	2	140,62	0,5083
chr22	35114616	35122508	ENST00000424761	0	+	35114616	35122508	0	2	110,400	0,7492
chr22	37647177	37650659	ENST00000450216	0	+	37647177	37650659	0	2	86,592	0,2890
chr22	41002304	41003001	ENST00000420096	0	+	41002304	41003001	0	2	188,356	0,341
chr22	41090351	41095158	ENST00000412060	0	-	41090351	41095158	0	2	324,151	0,4656
chr22	41090474	41095186	ENST00000424852	0	-	41090474	41095186	0	2	620,522	0,4190
chr22	43908373	43938326	ENST00000426282	0	-	43908373	43938326	0	3	969,93,205	0,4995,29748
chr22	43908834	43938204	ENST00000432502	0	-	43908834	43938204	0	2	508,88	0,29282
chr22	44378975	44380165	ENST00000422971	0	-	44378975	44380165	0	2	327,221	0,969
chr22	44814809	44819154	ENST00000421538	0	-	44814809	44819154	0	3	787,1126,671	0,2308,3674
chr22	45316055	45322757	ENST00000426112	0	+	45316055	45322757	0	2	1440,1509	0,5193
chr22	46460653	46465260	ENST00000438810	0	+	46460653	46465260	0	5	72,121,136,70,186	0,334,562,900,4421
chr22	46635083	46636475	ENST00000449941	0	+	46635083	46636475	0	2	148,71	0,1321
chr22	46913941	46915482	ENST00000414483	0	-	46913941	46915482	0	2	236,262	0,1279
chr22	49521118	49523433	ENST00000449652	0	-	49521118	49523433	0	2	1280,750	0,1565
chr3	873806	874774	ENST00000423193	0	+	873806	874774	0	2	150,347	0,621
chr3	3267370	3643980	ENST00000420000	0	-	3267370	3643980	0	5	22,164,173,106,94	0,86613,131791,376057,376516
chr3	3277490	3500799	ENST00000451031	0	-	3277490	3500799	0	6	88,132,51,164,98,77	0,4913,5281,76493,180101,223232
chr3	3331989	3500781	ENST00000455703	0	-	3331989	3500781	0	4	332,164,173,59	0,21994,67172,168733
chr3	4914909	4923186	ENST00000438479	0	-	4914909	4923186	0	3	711,157,126	0,2316,8151
chr3	5272219	5273446	ENST00000443087	0	-	5272219	5273446	0	2	281,304	0,923
chr3	5979528	6140807	ENST00000425894	0	+	5979528	6140807	0	3	240,82,145	0,592,161134
chr3	6507420	6600777	ENST00000414438	0	+	6507420	6600777	0	3	209,93,459	0,87311,92898
chr3	6507489	6574646	ENST00000414603	0	+	6507489	6574646	0	2	144,373	0,66784
chr3	6648375	6661581	ENST00000455623	0	-	6648375	6661581	0	2	891,56	0,13150
chr3	6648586	6681593	ENST00000445675	0	-	6648586	6681593	0	4	680,111,51,78	0,3187,12939,32929
chr3	6649222	6681630	ENST00000458713	0	-	6649222	6681630	0	5	44,111,133,51,115	0,2551,8398,12303,32293
chr3	8589370	8590561	ENST00000442796	0	+	8589370	8590561	0	1	1191	0
chr3	8590411	8609810	ENST00000437047	0	-	8590411	8609810	0	2	149,412	0,18987
chr3	8626123	8628586	ENST00000458666	0	-	8626123	8628586	0	4	155,237,146,43	0,1685,2056,2420
chr3	9406598	9408506	ENST00000522221	0	-	9406598	9408506	0	2	583,396	0,1512
chr3	10778390	10780866	ENST00000436060	0	-	10778390	10780866	0	3	217,91,121	0,1126,2355
chr3	14288876	14320349	ENST00000525575	0	-	14288876	14320349	0	2	471,142	0,31331
chr3	14664704	14665943	ENST00000424242	0	-	14664704	14665943	0	2	376,70	0,1169
chr3	14959294	14964018	ENST00000424349	0	-	14959294	14964018	0	2	3371,421	0,4303
chr3	14961534	14964016	ENST00000440079	0	-	14961534	14964016	0	2	1131,396	0,2086
chr3	18482450	18543823	ENST00000456253	0	+	18482450	18543823	0	4	85,147,154,154	0,7757,60432,61219
chr3	23211564	23219038	ENST00000421375	0	-	23211564	23219038	0	2	345,152	0,7322
chr3	23211564	23219028	ENST00000452251	0	-	23211564	23219028	0	2	345,142	0,7322
chr3	27837982	27907796	ENST00000414382	0	+	27837982	27907796	0	3	237,99,207	0,3162,69607
chr3	28014038	28045098	ENST00000437506	0	-	28014038	28045098	0	3	325,95,95	0,12926,30965
chr3	28592922	28774090	ENST00000445077	0	+	28592922	28774090	0	3	69,133,246	0,180681,180922
chr3	28607045	28622688	ENST00000432836	0	+	28607045	28622688	0	2	235,274	0,15369
chr3	34175877	34377555	ENST00000415991	0	+	34175877	34377555	0	6	35,76,67,68,91,255	0,11463,139471,186840,200889,201423
chr3	34219739	34285307	ENST00000455974	0	+	34219739	34285307	0	2	65,490	0,65078
chr3	34541313	34560376	ENST00000442567	0	-	34541313	34560376	0	3	244,130,200	0,11128,18863
chr3	39796030	39799885	ENST00000510765	0	-	39796030	39799885	0	2	295,3497	0,358
chr3	40462837	40469824	ENST00000420850	0	-	40462837	40469824	0	3	505,78,208	0,5362,6779
chr3	40478870	40483649	ENST00000413618	0	-	40478870	40483649	0	2	111,657	0,4122
chr3	40619619	40621922	ENST00000456335	0	-	40619619	40621922	0	2	92,625	0,1678
chr3	40782701	40879121	ENST00000412811	0	+	40782701	40879121	0	3	146,119,235	0,7661,96185
chr3	41178781	41185042	ENST00000415774	0	-	41178781	41185042	0	4	74,211,168,157	0,764,3791,6104
chr3	48860373	48861622	ENST00000431705	0	+	48860373	48861622	0	3	89,304,199	0,168,1050
chr3	49561742	49566803	ENST00000421598	0	-	49561742	49566803	0	3	2137,140,326	0,4242,4735
chr3	49563731	49566777	ENST00000433882	0	-	49563731	49566777	0	3	148,118,300	0,2253,2746
chr3	55187239	55198282	ENST00000496829	0	+	55187239	55198282	0	3	245,110,119	0,8546,10924
chr3	55502897	55514329	ENST00000472238	0	-	55502897	55514329	0	4	226,89,184,64	0,3559,7769,11368
chr3	63066690	63074611	ENST00000497573	0	+	63066690	63074611	0	2	448,319	0,7602
chr3	63714841	63765809	ENST00000437462	0	-	63714841	63765809	0	7	96,99,107,124,95,106,56	0,12547,28306,30605,31851,32982,50912
chr3	63727782	63743815	ENST00000436687	0	-	63727782	63743815	0	3	118,107,254	0,15365,15779
chr3	67787810	67880224	ENST00000464420	0	+	67787810	67880224	0	4	406,94,123,340	0,15119,16185,92074
chr3	67801360	67883783	ENST00000496640	0	+	67801360	67883783	0	6	31,94,176,187,118,256	0,1569,2582,78524,81606,82167
chr3	70131417	70145708	ENST00000488861	0	+	70131417	70145708	0	4	44,242,153,74	0,12780,13943,14217
chr3	70131584	70147159	ENST00000483525	0	+	70131584	70147159	0	4	124,242,153,1525	0,12613,13776,14050
chr3	72224269	72232710	ENST00000462492	0	-	72224269	72232710	0	3	46,107,82	0,7475,8359
chr3	72283097	72306173	ENST00000473713	0	+	72283097	72306173	0	3	162,107,2424	0,8104,20652
chr3	72284599	72303940	ENST00000469178	0	+	72284599	72303940	0	3	160,107,191	0,6602,19150
chr3	72284733	72304091	ENST00000485404	0	+	72284733	72304091	0	3	106,107,342	0,6468,19016
chr3	72636646	72682393	ENST00000478745	0	-	72636646	72682393	0	3	284,120,462	0,44579,45285
chr3	73940441	74034707	ENST00000498832	0	+	73940441	74034707	0	4	68,186,192,336	0,61175,70205,93930
chr3	75806253	75808466	ENST00000492922	0	+	75806253	75808466	0	2	1468,658	0,1555
chr3	80892882	80920804	ENST00000482003	0	-	80892882	80920804	0	3	164,116,123	0,416,27799
chr3	80896737	80921195	ENST00000473938	0	+	80896737	80921195	0	5	191,153,77,173,118	0,15196,19144,23900,24340
chr3	81125708	81227488	ENST00000482617	0	+	81125708	81227488	0	2	60,536	0,101244
chr3	81226483	81227152	ENST00000466625	0	+	81226483	81227152	0	2	122,200	0,469
chr3	81378419	81387370	ENST00000478239	0	-	81378419	81387370	0	4	80,200,114,167	0,1062,5553,8784
chr3	81378933	81429186	ENST00000464131	0	-	81378933	81429186	0	5	450,200,114,146,104	0,548,5039,40986,50149
chr3	87221119	87230541	ENST00000428934	0	+	87221119	87230541	0	2	328,3971	0,5451
chr3	96139705	96353836	ENST00000462219	0	+	96139705	96353836	0	4	155,137,130,273	0,149986,200014,213858
chr3	96139807	96191604	ENST00000466089	0	+	96139807	96191604	0	5	53,170,134,106,168	0,42096,50272,51055,51629
chr3	96139810	96354043	ENST00000470465	0	+	96139810	96354043	0	4	50,137,90,480	0,149881,199949,213753
chr3	100701880	100707042	ENST00000471993	0	+	100701880	100707042	0	2	195,263	0,4899
chr3	100708720	100728647	ENST00000484675	0	-	100708720	100728647	0	2	400,65	0,19862
chr3	108311477	108442175	ENST00000477210	0	-	108311477	108442175	0	4	64,87,105,196	0,2119,19947,130502
chr3	108313098	108442164	ENST00000479612	0	-	108313098	108442164	0	3	585,105,185	0,18326,128881
chr3	108313402	108442178	ENST00000473636	0	-	108313402	108442178	0	4	281,125,105,199	0,17327,18022,128577
chr3	108442558	108487201	ENST00000495228	0	+	108442558	108487201	0	2	66,345	0,44298
chr3	108474147	108524301	ENST00000496943	0	-	108474147	108524301	0	2	150,145	0,50009
chr3	108632466	108665446	ENST00000499000	0	+	108632466	108665446	0	3	29,118,1337	0,29743,31643
chr3	109043198	109079613	ENST00000488852	0	-	109043198	109079613	0	8	358,108,104,213,123,59,57,175	0,443,2014,7244,15418,31306,34468,36240
chr3	109043198	109079605	ENST00000464359	0	-	109043198	109079605	0	11	551,104,213,149,55,182,100,123,59,57,167	0,2014,7244,8161,8635,12211,13468,15418,31306,34468,36240
chr3	109043641	109056766	ENST00000497811	0	-	109043641	109056766	0	6	108,104,213,149,182,100	0,1571,6801,7718,11768,13025
chr3	109043641	109056766	ENST00000461121	0	-	109043641	109056766	0	5	108,104,213,182,100	0,1571,6801,11768,13025
chr3	110849643	111012398	ENST00000485384	0	+	110849643	111012398	0	3	29,45,188	0,156675,162567
chr3	112247316	112271496	ENST00000467426	0	-	112247316	112271496	0	4	130,156,208,170	0,6724,23484,24010
chr3	112248438	112270927	ENST00000463025	0	-	112248438	112270927	0	3	130,156,127	0,5602,22362
chr3	114252448	114264980	ENST00000462010	0	-	114252448	114264980	0	3	794,122,337	0,8034,12195
chr3	114343886	114369356	ENST00000490139	0	-	114343886	114369356	0	4	1986,217,80,219	0,10922,22777,25251
chr3	119206355	119759205	ENST00000482142	0	-	119206355	119759205	0	7	132,100,182,141,55,105,72	0,69705,72539,82541,491804,546001,552778
chr3	119709947	119759204	ENST00000476460	0	-	119709947	119759204	0	3	282,105,71	0,42409,49186
chr3	121297166	121300324	ENST00000485898	0	+	121297166	121300324	0	2	149,396	0,2762
chr3	121551046	121569535	ENST00000494869	0	+	121551046	121569535	0	3	219,396,198	0,16950,18291
chr3	127408787	127411699	ENST00000500525	0	+	127408787	127411699	0	4	290,45,60,1841	0,767,923,1071
chr3	127468328	127492812	ENST00000511512	0	+	127468328	127492812	0	3	63,111,327	0,21217,24157
chr3	127468349	127489950	ENST00000512435	0	+	127468349	127489950	0	2	42,405	0,21196
chr3	127490399	127495557	ENST00000514281	0	-	127490399	127495557	0	3	71,77,106	0,1814,5052
chr3	127519508	127523829	ENST00000505966	0	+	127519508	127523829	0	3	84,118,33	0,3203,4288
chr3	131155637	131170827	ENST00000509201	0	-	131155637	131170827	0	4	114,152,103,97	0,8016,11596,15093
chr3	135515107	135522703	ENST00000482019	0	+	135515107	135522703	0	2	42,252	0,7344
chr3	136557598	136641361	ENST00000466206	0	-	136557598	136641361	0	4	255,166,67,74	0,23195,23714,83689
chr3	136575326	136641354	ENST00000459861	0	-	136575326	136641354	0	4	527,166,67,67	0,5467,5986,65961
chr3	136580577	136641420	ENST00000473001	0	-	136580577	136641420	0	3	382,67,133	0,735,60710
chr3	138973480	138982410	ENST00000478772	0	+	138973480	138982410	0	5	182,91,75,123,817	0,2575,3327,4333,8113
chr3	140141959	140144110	ENST00000477059	0	-	140141959	140144110	0	2	288,195	0,1956
chr3	140591346	140645895	ENST00000504670	0	+	140591346	140645895	0	3	433,99,70	0,33201,54479
chr3	140591349	140645857	ENST00000507362	0	+	140591349	140645857	0	3	420,99,32	0,33198,54476
chr3	140591361	140624925	ENST00000512622	0	+	140591361	140624925	0	2	104,378	0,33186
chr3	140591369	140653772	ENST00000510068	0	+	140591369	140653772	0	4	96,99,134,240	0,33178,60442,62163
chr3	140591407	140624581	ENST00000514729	0	+	140591407	140624581	0	2	554,34	0,33140
chr3	144332805	144333423	ENST00000465880	0	+	144332805	144333423	0	2	355,174	0,444
chr3	147265369	147268734	ENST00000494745	0	+	147265369	147268734	0	2	134,144	0,3221
chr3	150429832	150441866	ENST00000471823	0	-	150429832	150441866	0	3	332,163,28	0,1383,12006
chr3	150429921	150441916	ENST00000465363	0	-	150429921	150441916	0	2	243,78	0,11917
chr3	150476986	150492277	ENST00000482639	0	-	150476986	150492277	0	5	114,190,67,121,74	0,202,826,11975,15217
chr3	150584655	150586277	ENST00000462931	0	-	150584655	150586277	0	2	825,176	0,1446
chr3	151402650	151425667	ENST00000474444	0	-	151402650	151425667	0	6	175,82,45,108,80,116	0,1024,16157,22063,22747,22901
chr3	151439176	151440686	ENST00000498005	0	+	151439176	151440686	0	3	131,64,330	0,235,1180
chr3	151465888	151487850	ENST00000471222	0	-	151465888	151487850	0	3	248,57,30	0,1315,21932
chr3	154356989	154362254	ENST00000487827	0	-	154356989	154362254	0	2	193,130	0,5135
chr3	154557585	154574665	ENST00000498457	0	+	154557585	154574665	0	2	133,501	0,16579
chr3	156441427	156443607	ENST00000462531	0	+	156441427	156443607	0	2	681,224	0,1956
chr3	156441430	156443627	ENST00000490497	0	+	156441430	156443627	0	3	31,148,244	0,530,1953
chr3	157950483	157952002	ENST00000488584	0	-	157950483	157952002	0	3	414,89,98	0,1094,1421
chr3	158282149	158323487	ENST00000471357	0	-	158282149	158323487	0	4	1609,158,122,129	0,20268,21691,41209
chr3	158282323	158289030	ENST00000469196	0	+	158282323	158289030	0	3	1078,158,261	0,6018,6446
chr3	158290363	158300639	ENST00000474477	0	+	158290363	158300639	0	3	242,99,230	0,9602,10046
chr3	158290363	158300312	ENST00000467995	0	+	158290363	158300312	0	2	242,347	0,9602
chr3	158290363	158301618	ENST00000471719	0	+	158290363	158301618	0	3	242,99,450	0,9602,10805
chr3	158375705	158440447	ENST00000460796	0	+	158375705	158440447	0	2	167,375	0,64367
chr3	159745702	159771549	ENST00000475981	0	-	159745702	159771549	0	5	358,180,109,97,896	0,8642,16177,22740,24951
chr3	159754340	159771390	ENST00000479233	0	-	159754340	159771390	0	4	184,97,52,139	0,14102,15759,16911
chr3	161198654	161216342	ENST00000462431	0	-	161198654	161216342	0	5	144,146,86,446,166	0,10938,13292,13491,17522
chr3	164400056	164503770	ENST00000494897	0	-	164400056	164503770	0	7	180,78,80,87,124,94,93	0,299,1963,20526,75621,78935,103621
chr3	164400058	164503804	ENST00000492553	0	-	164400058	164503804	0	8	178,78,80,87,110,124,94,85	0,297,1961,20524,49688,75619,78933,103661
chr3	164400059	164479055	ENST00000462928	0	-	164400059	164479055	0	6	177,78,80,98,87,64	0,296,1960,3840,20523,78932
chr3	164400104	164562045	ENST00000489012	0	-	164400104	164562045	0	8	132,80,98,115,87,94,92,120	0,1915,3795,8020,20478,78887,137522,161821
chr3	164419541	164503799	ENST00000488173	0	-	164419541	164503799	0	5	118,87,124,94,80	0,1041,56136,59450,84178
chr3	164420397	164503797	ENST00000493473	0	-	164420397	164503797	0	4	272,124,94,78	0,55280,58594,83322
chr3	165871359	165886558	ENST00000486767	0	-	165871359	165886558	0	4	354,85,84,53	0,12939,14321,15146
chr3	166407441	166781510	ENST00000470138	0	+	166407441	166781510	0	4	200,113,94,170	0,175835,253579,373899
chr3	173761371	173795911	ENST00000441185	0	-	173761371	173795911	0	3	182,121,25	0,33573,34515
chr3	173761384	173796091	ENST00000424941	0	-	173761384	173796091	0	4	169,68,121,205	0,13372,33560,34502
chr3	173791196	173795154	ENST00000418839	0	-	173791196	173795154	0	2	3002,210	0,3748
chr3	178877191	178952614	ENST00000446548	0	+	178877191	178952614	0	2	297,222	0,75201
chr3	178884108	178891716	ENST00000423466	0	+	178884108	178891716	0	4	207,71,187,106	0,1317,3775,7502
chr3	179017346	179099706	ENST00000436078	0	+	179017346	179099706	0	3	132,164,2661	0,78748,79699
chr3	179028264	179097414	ENST00000434309	0	+	179028264	179097414	0	3	48,164,369	0,67830,68781
chr3	179135304	179138144	ENST00000450500	0	+	179135304	179138144	0	3	141,295,124	0,367,2716
chr3	187640827	187645674	ENST00000414102	0	+	187640827	187645674	0	3	65,198,286	0,637,4561
chr3	187640862	187645725	ENST00000435548	0	+	187640862	187645725	0	3	69,198,337	0,602,4526
chr3	187640886	187645541	ENST00000421006	0	+	187640886	187645541	0	4	45,140,237,153	0,578,1441,4502
chr3	187641470	187651179	ENST00000434896	0	+	187641470	187651179	0	2	134,289	0,9420
chr3	187655464	187656519	ENST00000427474	0	-	187655464	187656519	0	3	193,126,49	0,666,1006
chr3	187656021	187657888	ENST00000458099	0	-	187656021	187657888	0	5	109,52,58,150,65	0,183,449,858,1802
chr3	187657935	187658965	ENST00000441169	0	-	187657935	187658965	0	2	178,398	0,632
chr3	187677209	187678853	ENST00000456535	0	+	187677209	187678853	0	2	404,286	0,1358
chr3	188008174	188018604	ENST00000434957	0	+	188008174	188018604	0	2	195,345	0,10085
chr3	188996668	189005740	ENST00000433178	0	+	188996668	189005740	0	2	177,431	0,8641
chr3	188996736	189005619	ENST00000417384	0	+	188996736	189005619	0	3	109,170,310	0,7962,8573
chr3	189159256	189167449	ENST00000423643	0	-	189159256	189167449	0	2	189,239	0,7954
chr3	189166249	189176889	ENST00000446091	0	-	189166249	189176889	0	2	1442,82	0,10558
chr3	189197903	189204472	ENST00000415940	0	-	189197903	189204472	0	2	337,90	0,6479
chr3	189202181	189203888	ENST00000444379	0	-	189202181	189203888	0	2	880,128	0,1579
chr3	195205938	195271453	ENST00000458224	0	-	195205938	195271453	0	3	199,85,149	0,10095,65366
chr3	195215925	195258162	ENST00000420947	0	-	195215925	195258162	0	5	193,101,108,83,43	0,7664,14203,36917,42194
chr3	195252863	195258960	ENST00000443776	0	-	195252863	195258960	0	4	62,179,88,124	0,5256,5679,5973
chr3	195331098	195331684	ENST00000418353	0	-	195331098	195331684	0	2	362,68	0,518
chr3	195403498	195450636	ENST00000415869	0	-	195403498	195450636	0	3	664,148,98	0,1803,47040
chr3	195403962	195406790	ENST00000432908	0	-	195403962	195406790	0	3	200,148,60	0,1339,2768
chr3	195448130	195458255	ENST00000455821	0	+	195448130	195458255	0	4	174,307,126,588	0,1948,7583,9537
chr3	195477164	195487851	ENST00000440556	0	+	195477164	195487851	0	3	139,232,1400	0,244,9287
chr3	196752159	196754768	ENST00000426109	0	+	196752159	196754768	0	2	111,188	0,2421
chr3	196754510	196758689	ENST00000417011	0	+	196754510	196758689	0	2	516,294	0,3885
chr3	196754707	196755574	ENST00000415451	0	+	196754707	196755574	0	2	319,120	0,747
chr3	196920653	196924417	ENST00000432601	0	+	196920653	196924417	0	2	239,310	0,3454
chr3	197153400	197156982	ENST00000508741	0	-	197153400	197156982	0	4	652,284,135,862	0,1357,2019,2720
chr3	197842765	197843855	ENST00000441644	0	-	197842765	197843855	0	2	148,200	0,890
chr3	198195157	198198210	ENST00000445739	0	-	198195157	198198210	0	2	306,240	0,2813
chr3	198656328	198669591	ENST00000438408	0	-	198656328	198669591	0	3	263,156,139	0,12567,13124
chr3	198661594	198667922	ENST00000445908	0	-	198661594	198667922	0	3	256,165,179	0,817,6149
chr3	198669672	198678373	ENST00000420213	0	+	198669672	198678373	0	2	138,488	0,8213
chr3	199270517	199275290	ENST00000440713	0	-	199270517	199275290	0	2	112,305	0,4468
chr3	199321473	199323146	ENST00000453982	0	+	199321473	199323146	0	4	178,86,78,510	0,441,756,1163
chr4	763936	765637	ENST00000503185	0	-	763936	765637	0	2	540,78	0,1623
chr4	764033	765637	ENST00000503405	0	-	764033	765637	0	2	472,78	0,1526
chr4	1236778	1249951	ENST00000505364	0	+	1236778	1249951	0	2	1599,824	0,12349
chr4	3034995	3046039	ENST00000503893	0	-	3034995	3046039	0	3	230,196,89	0,6507,10955
chr4	3604553	3605500	ENST00000505702	0	+	3604553	3605500	0	2	218,248	0,699
chr4	6723352	6726458	ENST00000515205	0	-	6723352	6726458	0	2	275,147	0,2959
chr4	6723355	6726451	ENST00000513179	0	-	6723355	6726451	0	2	266,140	0,2956
chr4	7147198	7155957	ENST00000504402	0	-	7147198	7155957	0	3	173,57,62	0,2752,8697
chr4	7150695	7156008	ENST00000499242	0	-	7150695	7156008	0	2	1387,113	0,5200
chr4	10295724	10308383	ENST00000505494	0	+	10295724	10308383	0	3	59,42,539	0,7062,12120
chr4	11236435	11424680	ENST00000510095	0	+	11236435	11424680	0	4	98,43,167,247	0,137745,144595,187998
chr4	11333158	11382590	ENST00000508998	0	+	11333158	11382590	0	4	179,83,167,164	0,46291,47872,49268
chr4	11333172	11413140	ENST00000515286	0	+	11333172	11413140	0	5	165,83,167,72,191	0,46277,47858,51142,79777
chr4	11333216	11400588	ENST00000509244	0	+	11333216	11400588	0	4	121,167,350,109	0,47814,55691,67263
chr4	11351669	11380190	ENST00000506195	0	-	11351669	11380190	0	4	288,136,67,166	0,2163,6038,28355
chr4	11381089	11384593	ENST00000514452	0	+	11381089	11384593	0	2	108,279	0,3225
chr4	12469822	12475683	ENST00000506899	0	-	12469822	12475683	0	2	2602,92	0,5769
chr4	13156796	13157686	ENST00000503938	0	-	13156796	13157686	0	2	242,124	0,766
chr4	13430831	13587797	ENST00000503532	0	+	13430831	13587797	0	5	162,68,98,228,26	0,9670,139879,155551,156940
chr4	13775176	13853535	ENST00000514863	0	+	13775176	13853535	0	2	149,168	0,78191
chr4	14520682	14612767	ENST00000500394	0	-	14520682	14612767	0	8	808,156,101,191,97,69,100,108	0,75260,80493,82751,85293,91200,91665,91977
chr4	31642916	31800926	ENST00000513211	0	+	31642916	31800926	0	3	426,215,93	0,148656,157917
chr4	33798910	33937144	ENST00000513843	0	-	33798910	33937144	0	4	248,195,62,41	0,367,4907,138193
chr4	33801522	33947764	ENST00000514877	0	-	33801522	33947764	0	4	219,62,140,125	0,2295,135581,146117
chr4	35684639	35724051	ENST00000513032	0	-	35684639	35724051	0	3	424,269,56	0,5940,39356
chr4	38044929	38063775	ENST00000503465	0	+	38044929	38063775	0	2	117,383	0,18463
chr4	38098677	38201196	ENST00000512517	0	-	38098677	38201196	0	8	651,121,97,65,242,699,106,78	0,10542,29282,30513,31911,32561,73331,102441
chr4	38187782	38196072	ENST00000507056	0	+	38187782	38196072	0	3	181,89,487	0,7327,7803
chr4	38296302	38297612	ENST00000515436	0	-	38296302	38297612	0	2	40,473	0,837
chr4	38811927	38813623	ENST00000507579	0	+	38811927	38813623	0	2	133,322	0,1374
chr4	39225850	39227827	ENST00000412595	0	-	39225850	39227827	0	2	300,308	0,1669
chr4	39317154	39329426	ENST00000529094	0	+	39317154	39329426	0	4	155,99,78,146	0,2554,11237,12126
chr4	39317195	39329329	ENST00000532680	0	+	39317195	39329329	0	3	369,99,49	0,2513,12085
chr4	39331218	39344659	ENST00000526807	0	+	39331218	39344659	0	2	262,522	0,12919
chr4	39331421	39344583	ENST00000529314	0	+	39331421	39344583	0	3	59,123,446	0,980,12716
chr4	41573254	41579385	ENST00000504870	0	-	41573254	41579385	0	2	500,132	0,5999
chr4	41576294	41579344	ENST00000499082	0	-	41576294	41579344	0	2	1293,91	0,2959
chr4	41978603	42088007	ENST00000503321	0	-	41978603	42088007	0	3	420,119,59	0,1443,109345
chr4	41995785	42088042	ENST00000508911	0	-	41995785	42088042	0	2	300,94	0,92163
chr4	42830640	42931730	ENST00000505575	0	+	42830640	42931730	0	5	120,106,37,154,189	0,59420,62015,97368,100901
chr4	53350917	53376388	ENST00000514957	0	+	53350917	53376388	0	5	48,127,146,94,312	0,971,2055,9585,25159
chr4	54893815	54916878	ENST00000511634	0	+	54893815	54916878	0	2	43,431	0,22632
chr4	55001425	55007647	ENST00000512628	0	-	55001425	55007647	0	4	263,245,58,58	0,3265,5867,6164
chr4	57715499	57717375	ENST00000511330	0	+	57715499	57717375	0	3	165,114,281	0,438,1595
chr4	57986794	58026909	ENST00000510956	0	+	57986794	58026909	0	6	147,131,123,143,148,346	0,1107,1433,8870,38353,39769
chr4	58156862	58166795	ENST00000509641	0	-	58156862	58166795	0	2	530,207	0,9726
chr4	58166616	58219723	ENST00000507808	0	-	58166616	58219723	0	3	178,123,55	0,19496,53052
chr4	58280957	58285578	ENST00000508135	0	+	58280957	58285578	0	2	142,2535	0,2086
chr4	59341547	59532454	ENST00000513551	0	-	59341547	59532454	0	5	501,98,226,100,136	0,1919,3410,183779,190771
chr4	59408089	59532415	ENST00000510941	0	-	59408089	59532415	0	4	198,124,85,97	0,10457,13717,124229
chr4	59411891	59532465	ENST00000510371	0	-	59411891	59532465	0	3	236,85,147	0,9915,120427
chr4	59421432	59525410	ENST00000503232	0	-	59421432	59525410	0	3	98,85,84	0,374,103894
chr4	60316128	60340427	ENST00000511603	0	-	60316128	60340427	0	4	419,113,58,170	0,18738,19708,24129
chr4	66218921	66246342	ENST00000507117	0	+	66218921	66246342	0	2	65,81	0,27340
chr4	74593383	74613114	ENST00000502291	0	+	74593383	74613114	0	4	450,51,141,121	0,872,1400,19610
chr4	74594779	74613303	ENST00000508147	0	+	74594779	74613303	0	2	145,310	0,18214
chr4	74594791	74618709	ENST00000504368	0	+	74594791	74618709	0	2	133,237	0,23681
chr4	74794882	74799108	ENST00000436089	0	+	74794882	74799108	0	3	94,119,362	0,3035,3864
chr4	76485512	76503258	ENST00000509215	0	-	76485512	76503258	0	4	34,176,157,55	0,183,6018,17691
chr4	76545428	76567256	ENST00000507739	0	+	76545428	76567256	0	3	98,139,444	0,20859,21384
chr4	76545451	76567257	ENST00000515230	0	+	76545451	76567257	0	4	75,118,139,445	0,6677,20836,21361
chr4	80632593	80716638	ENST00000508174	0	+	80632593	80716638	0	4	208,434,118,1320	0,736,21369,82725
chr4	80632770	80716636	ENST00000515544	0	+	80632770	80716636	0	4	182,434,118,1318	0,559,21192,82548
chr4	80803938	80837015	ENST00000506460	0	+	80803938	80837015	0	4	88,139,89,425	0,4228,26227,32652
chr4	88823173	88874132	ENST00000503993	0	-	88823173	88874132	0	3	307,131,93	0,47365,50866
chr4	90767957	90860213	ENST00000507916	0	+	90767957	90860213	0	3	134,121,214	0,63501,92042
chr4	93028059	93044509	ENST00000505511	0	+	93028059	93044509	0	4	219,110,158,90	0,1073,7566,16360
chr4	93408940	93417249	ENST00000502518	0	-	93408940	93417249	0	2	590,26	0,8283
chr4	104691532	104699733	ENST00000509399	0	-	104691532	104699733	0	4	391,127,79,233	0,1099,1581,7968
chr4	105697565	105709483	ENST00000508358	0	+	105697565	105709483	0	4	65,74,193,215	0,1097,10582,11703
chr4	106048011	106110690	ENST00000515649	0	+	106048011	106110690	0	4	55,122,103,168	0,36118,61839,62511
chr4	106680795	106692961	ENST00000514879	0	-	106680795	106692961	0	4	137,133,139,163	0,1080,2381,12003
chr4	107574229	107594054	ENST00000504132	0	+	107574229	107594054	0	4	131,90,77,223	0,988,15387,19602
chr4	109312375	109314373	ENST00000508266	0	+	109312375	109314373	0	2	209,350	0,1648
chr4	109312724	109317031	ENST00000512637	0	+	109312724	109317031	0	3	939,101,635	0,1299,3672
chr4	109314023	109317035	ENST00000508286	0	+	109314023	109317035	0	3	101,202,141	0,2373,2871
chr4	109316892	109397441	ENST00000512129	0	+	109316892	109397441	0	3	100,138,192	0,23534,80357
chr4	109730967	109761065	ENST00000510212	0	-	109730967	109761065	0	4	118,158,133,153	0,8175,12350,29945
chr4	111736119	111756063	ENST00000513690	0	-	111736119	111756063	0	2	294,152	0,19792
chr4	111743965	111756020	ENST00000503456	0	-	111743965	111756020	0	4	72,223,89,109	0,690,2849,11946
chr4	118455200	118501243	ENST00000416680	0	-	118455200	118501243	0	7	93,82,304,52,46,82,76	0,555,1248,6715,36596,45131,45967
chr4	118501228	118513202	ENST00000420701	0	+	118501228	118513202	0	4	185,106,71,235	0,776,10967,11739
chr4	118501269	118513456	ENST00000426240	0	+	118501269	118513456	0	5	144,97,71,108,95	0,744,10926,11698,12092
chr4	118501952	118513339	ENST00000448804	0	+	118501952	118513339	0	3	158,71,372	0,10243,11015
chr4	118502003	118513339	ENST00000419264	0	+	118502003	118513339	0	4	107,71,108,140	0,10192,10964,11196
chr4	118568999	118831628	ENST00000422145	0	+	118568999	118831628	0	4	88,71,104,2090	0,301,226410,260539
chr4	119804699	119825069	ENST00000501426	0	-	119804699	119825069	0	6	1103,95,55,95,95,59	0,9402,13193,13947,16392,20311
chr4	120595393	120600847	ENST00000511950	0	+	120595393	120600847	0	3	343,200,62	0,3180,5392
chr4	120595441	120634040	ENST00000508519	0	+	120595441	120634040	0	7	295,60,97,135,84,73,105	0,5344,5892,6878,8057,33806,38494
chr4	120595441	120598841	ENST00000504422	0	+	120595441	120598841	0	2	295,268	0,3132
chr4	120596952	120597880	ENST00000506942	0	+	120596952	120597880	0	2	88,485	0,443
chr4	120598570	120602467	ENST00000511823	0	+	120598570	120602467	0	3	110,78,148	0,2775,3749
chr4	120601039	120602513	ENST00000513147	0	+	120601039	120602513	0	2	391,194	0,1280
chr4	124630872	124662711	ENST00000503950	0	+	124630872	124662711	0	3	245,204,90	0,6473,31749
chr4	124645883	124668130	ENST00000508291	0	+	124645883	124668130	0	3	103,139,342	0,21084,21905
chr4	124790871	124807437	ENST00000514823	0	+	124790871	124807437	0	3	66,116,5080	0,2520,11486
chr4	125289981	125392649	ENST00000507299	0	-	125289981	125392649	0	5	168,65,59,85,53	0,38767,58973,60800,102615
chr4	129433355	129607266	ENST00000505133	0	+	129433355	129607266	0	5	372,84,74,53,54	0,7387,10211,167576,173857
chr4	129433537	129615605	ENST00000509834	0	+	129433537	129615605	0	5	190,84,74,167,232	0,7205,10029,177117,181836
chr4	129568674	129659999	ENST00000511497	0	+	129568674	129659999	0	9	229,165,167,198,78,159,235,142,639	0,38538,41980,42282,53603,55259,83341,87787,90686
chr4	129595773	129611252	ENST00000504984	0	+	129595773	129611252	0	4	114,165,167,296	0,11439,14881,15183
chr4	129611110	129611685	ENST00000513851	0	+	129611110	129611685	0	2	44,248	0,327
chr4	129650942	129655862	ENST00000501498	0	+	129650942	129655862	0	2	343,2539	0,2381
chr4	129708576	129711136	ENST00000514265	0	-	129708576	129711136	0	2	1316,307	0,2253
chr4	130864775	130912083	ENST00000500092	0	-	130864775	130912083	0	5	1619,112,72,93,67	0,2751,20137,25457,47241
chr4	133145414	133264636	ENST00000420721	0	-	133145414	133264636	0	3	265,136,181	0,23536,119041
chr4	133167779	133169039	ENST00000510967	0	-	133167779	133169039	0	2	258,89	0,1171
chr4	137266513	137279479	ENST00000511749	0	+	137266513	137279479	0	3	120,213,170	0,1038,12796
chr4	137937326	138353403	ENST00000505736	0	-	137937326	138353403	0	4	1513,52,40,63	0,119452,292838,416014
chr4	137949673	138061986	ENST00000512039	0	-	137949673	138061986	0	4	144,82,52,41	0,4581,107105,112272
chr4	139566126	139577473	ENST00000515860	0	+	139566126	139577473	0	2	82,457	0,10890
chr4	139805328	139806173	ENST00000506232	0	-	139805328	139806173	0	2	414,149	0,696
chr4	139914148	139941793	ENST00000508418	0	+	139914148	139941793	0	3	149,156,272	0,21514,27373
chr4	139914153	139942243	ENST00000502606	0	+	139914153	139942243	0	2	144,722	0,27368
chr4	139914191	139941933	ENST00000513400	0	+	139914191	139941933	0	4	106,156,44,412	0,21471,26476,27330
chr4	139960563	140078585	ENST00000507038	0	-	139960563	140078585	0	3	118,145,158	0,25269,117864
chr4	140064533	140064836	ENST00000506416	0	-	140064533	140064836	0	1	303	0
chr4	142461732	142466611	ENST00000509161	0	-	142461732	142466611	0	2	253,2586	0,2293
chr4	142464074	142473222	ENST00000511213	0	-	142464074	142473222	0	3	148,111,460	0,1331,8688
chr4	144713015	144714277	ENST00000396724	0	+	144713015	144714277	0	2	169,304	0,958
chr4	145783825	145786514	ENST00000503066	0	-	145783825	145786514	0	3	511,180,206	0,2064,2483
chr4	147218447	147248759	ENST00000503593	0	-	147218447	147248759	0	3	302,164,56	0,15959,30256
chr4	147250056	147262508	ENST00000512063	0	-	147250056	147262508	0	6	412,163,150,115,174,161	0,1856,2146,4187,4837,12291
chr4	147250058	147262515	ENST00000507726	0	-	147250058	147262515	0	5	410,163,150,824,168	0,1854,2144,4185,12289
chr4	147251424	147252319	ENST00000515703	0	-	147251424	147252319	0	3	171,163,117	0,488,778
chr4	147251760	147252307	ENST00000505848	0	-	147251760	147252307	0	2	315,105	0,442
chr4	147252031	147252812	ENST00000513023	0	-	147252031	147252812	0	3	44,150,217	0,171,564
chr4	147382407	147384271	ENST00000510996	0	+	147382407	147384271	0	2	248,484	0,1380
chr4	152400104	152403451	ENST00000504587	0	+	152400104	152403451	0	5	129,24,181,30,122	0,1609,1841,2834,3225
chr4	152402019	152403569	ENST00000513425	0	+	152402019	152403569	0	3	126,167,250	0,899,1300
chr4	153096592	153109983	ENST00000515329	0	+	153096592	153109983	0	2	266,2386	0,11005
chr4	153096604	153108192	ENST00000513759	0	+	153096604	153108192	0	2	252,595	0,10993
chr4	153241355	153244834	ENST00000509332	0	+	153241355	153244834	0	3	64,97,606	0,730,2873
chr4	153241361	153242537	ENST00000504144	0	+	153241361	153242537	0	2	58,452	0,724
chr4	153241419	153245322	ENST00000499452	0	+	153241419	153245322	0	3	401,97,1094	0,666,2809
chr4	156347130	156349033	ENST00000511017	0	-	156347130	156349033	0	3	1287,152,129	0,1496,1774
chr4	166017605	166038125	ENST00000507152	0	+	166017605	166038125	0	3	404,90,2108	0,1916,18412
chr4	166017843	166039567	ENST00000510062	0	+	166017843	166039567	0	4	166,90,178,240	0,1678,19566,21484
chr4	166036123	166039536	ENST00000505269	0	+	166036123	166039536	0	4	45,121,178,209	0,597,1286,3204
chr4	166037065	166039567	ENST00000515405	0	+	166037065	166039567	0	2	522,240	0,2262
chr4	171075486	171133628	ENST00000508313	0	-	171075486	171133628	0	5	3937,127,76,138,87	0,5300,16230,24945,58055
chr4	171103706	171121060	ENST00000509956	0	+	171103706	171121060	0	2	249,200	0,17154
chr4	174688166	174748879	ENST00000512929	0	+	174688166	174748879	0	5	99,112,105,174,81	0,526,28656,52264,60632
chr4	174688183	174699556	ENST00000507636	0	+	174688183	174699556	0	4	175,112,123,153	0,509,6390,11220
chr4	174688183	174699556	ENST00000510221	0	+	174688183	174699556	0	3	82,123,356	0,6390,11017
chr4	174688183	174699556	ENST00000509640	0	+	174688183	174699556	0	4	82,112,123,356	0,509,6390,11017
chr4	174688183	174699556	ENST00000512246	0	+	174688183	174699556	0	5	82,112,210,123,356	0,509,3455,6390,11017
chr4	174688183	174699556	ENST00000507322	0	+	174688183	174699556	0	4	82,279,123,356	0,342,6390,11017
chr4	174688183	174699556	ENST00000502941	0	+	174688183	174699556	0	3	82,123,153	0,6390,11220
chr4	174688183	174699657	ENST00000505621	0	+	174688183	174699657	0	4	175,112,123,457	0,509,6390,11017
chr4	174688183	174699657	ENST00000508534	0	+	174688183	174699657	0	4	175,112,123,2734	0,509,6390,8740
chr4	174688183	174699657	ENST00000507571	0	+	174688183	174699657	0	4	175,112,123,2786	0,509,6390,8688
chr4	174688183	174699657	ENST00000515350	0	+	174688183	174699657	0	4	175,112,123,2863	0,509,6390,8611
chr4	174688183	174699657	ENST00000510339	0	+	174688183	174699657	0	4	175,112,123,2998	0,509,6390,8476
chr4	174688185	174695863	ENST00000511196	0	+	174688185	174695863	0	4	80,279,123,75	0,340,6388,7603
chr4	174688185	174749050	ENST00000515376	0	+	174688185	174749050	0	6	80,112,210,123,174,252	0,507,3453,6388,52245,60613
chr4	174688187	174689064	ENST00000505032	0	+	174688187	174689064	0	3	78,279,157	0,338,720
chr4	174688187	174695417	ENST00000509866	0	+	174688187	174695417	0	4	78,112,123,329	0,505,6386,6901
chr4	174688187	174695191	ENST00000511728	0	+	174688187	174695191	0	4	78,279,123,103	0,338,6386,6901
chr4	174688187	174695021	ENST00000515741	0	+	174688187	174695021	0	3	78,279,448	0,338,6386
chr4	174688188	174742395	ENST00000512943	0	+	174688188	174742395	0	5	77,112,123,174,34	0,504,6385,52242,54173
chr4	174688188	174743454	ENST00000503474	0	+	174688188	174743454	0	5	77,112,123,174,1093	0,504,6385,52242,54173
chr4	174688199	174695141	ENST00000515345	0	+	174688199	174695141	0	4	66,51,112,568	0,326,493,6374
chr4	174688200	174742362	ENST00000512209	0	+	174688200	174742362	0	4	65,112,174,1	0,492,52230,54161
chr4	174688200	174691803	ENST00000503309	0	+	174688200	174691803	0	3	65,279,165	0,325,3438
chr4	174688204	174740822	ENST00000504740	0	+	174688204	174740822	0	4	61,279,105,392	0,321,28618,52226
chr4	174688209	174695166	ENST00000508887	0	+	174688209	174695166	0	4	56,112,210,593	0,483,3429,6364
chr4	174688232	174740740	ENST00000505817	0	+	174688232	174740740	0	3	33,112,310	0,460,52198
chr4	174688240	174740895	ENST00000514431	0	+	174688240	174740895	0	4	25,279,123,465	0,285,6333,52190
chr4	174688900	174748981	ENST00000510268	0	+	174688900	174748981	0	4	155,123,174,183	0,5673,51530,59898
chr4	175035196	175070978	ENST00000515825	0	-	175035196	175070978	0	3	225,142,181	0,34330,35601
chr4	175054977	175087157	ENST00000509968	0	+	175054977	175087157	0	4	69,80,155,207	0,28626,31238,31973
chr4	175054998	175087251	ENST00000512263	0	+	175054998	175087251	0	3	48,150,301	0,31222,31952
chr4	175252385	175378124	ENST00000515444	0	-	175252385	175378124	0	5	794,52,207,190,85	0,2072,2963,25237,125654
chr4	175255480	175278243	ENST00000503140	0	-	175255480	175278243	0	4	75,232,190,99	0,16286,22142,22664
chr4	175512579	175534171	ENST00000508815	0	-	175512579	175534171	0	3	97,167,102	0,15704,21490
chr4	183133302	183243283	ENST00000507869	0	-	183133302	183243283	0	5	1381,236,158,71,283	0,4986,37506,106600,109698
chr4	184890371	184895720	ENST00000510317	0	-	184890371	184895720	0	2	1452,473	0,4876
chr4	185523334	185528018	ENST00000512674	0	-	185523334	185528018	0	3	459,123,1458	0,638,3226
chr4	185742240	185783178	ENST00000522554	0	-	185742240	185783178	0	2	510,292	0,40646
chr4	185777036	185783027	ENST00000520280	0	-	185777036	185783027	0	3	429,37,141	0,4533,5850
chr4	185777193	185783090	ENST00000519173	0	-	185777193	185783090	0	2	269,204	0,5693
chr4	186002732	186013899	ENST00000511703	0	-	186002732	186013899	0	3	341,105,283	0,5910,10884
chr4	186004425	186013830	ENST00000510284	0	-	186004425	186013830	0	3	257,105,214	0,4217,9191
chr4	186052018	186056912	ENST00000506479	0	-	186052018	186056912	0	3	270,220,144	0,3477,4750
chr4	188218246	188219078	ENST00000507776	0	+	188218246	188219078	0	2	165,256	0,576
chr4	188691025	188830789	ENST00000507817	0	-	188691025	188830789	0	3	326,77,80	0,132884,139684
chr4	188771912	188818517	ENST00000505488	0	+	188771912	188818517	0	3	235,99,233	0,8877,46372
chr4	189613725	189696700	ENST00000510832	0	+	189613725	189696700	0	6	97,99,59,275,87,1818	0,1086,21120,22060,30201,81157
chr4	189613740	189760056	ENST00000510005	0	+	189613740	189760056	0	5	82,99,59,87,141	0,1071,21105,30186,146175
chr4	189613772	189760054	ENST00000503458	0	+	189613772	189760054	0	4	50,99,87,139	0,1039,30154,146143
chr4	189915826	189937127	ENST00000505178	0	+	189915826	189937127	0	3	66,75,296	0,11112,21005
chr4	189935826	189954781	ENST00000514297	0	-	189935826	189954781	0	3	373,220,1398	0,13393,17557
chr4	191039663	191043017	ENST00000503609	0	+	191039663	191043017	0	2	383,209	0,3145
chr5	322972	324631	ENST00000512642	0	-	322972	324631	0	2	350,172	0,1487
chr5	999429	1009635	ENST00000507989	0	+	999429	1009635	0	2	162,397	0,9809
chr5	1226255	1231720	ENST00000514376	0	-	1226255	1231720	0	5	338,107,560,584,168	0,1383,1988,2820,5297
chr5	1228511	1231709	ENST00000512572	0	-	1228511	1231709	0	3	292,574,157	0,574,3041
chr5	1229071	1231661	ENST00000505972	0	-	1229071	1231661	0	2	588,109	0,2481
chr5	1597221	1604825	ENST00000503113	0	-	1597221	1604825	0	4	110,207,168,207	0,2652,4202,7397
chr5	1940445	1953607	ENST00000514569	0	+	1940445	1953607	0	4	38,70,75,1452	0,881,10713,11710
chr5	1986976	2012290	ENST00000511693	0	+	1986976	2012290	0	2	123,595	0,24719
chr5	2016722	2020268	ENST00000511698	0	-	2016722	2020268	0	3	248,164,78	0,3191,3468
chr5	4065821	4066763	ENST00000513859	0	-	4065821	4066763	0	2	284,275	0,667
chr5	4188794	4196761	ENST00000503415	0	+	4188794	4196761	0	2	164,402	0,7565
chr5	5027802	5087380	ENST00000509057	0	-	5027802	5087380	0	4	78,250,93,135	0,321,46939,59443
chr5	6635248	6636836	ENST00000507628	0	+	6635248	6636836	0	2	466,121	0,1467
chr5	6635250	6641612	ENST00000505626	0	+	6635250	6641612	0	5	129,182,199,254,2272	0,282,1465,3636,4090
chr5	6635258	6639011	ENST00000513844	0	+	6635258	6639011	0	2	456,125	0,3628
chr5	6758262	6759385	ENST00000514788	0	-	6758262	6759385	0	2	136,245	0,878
chr5	6819003	6825066	ENST00000506093	0	+	6819003	6825066	0	3	91,150,355	0,2384,5708
chr5	6848992	6879841	ENST00000508881	0	+	6848992	6879841	0	2	466,86	0,30763
chr5	7416091	7417644	ENST00000504765	0	-	7416091	7417644	0	3	137,82,188	0,524,1365
chr5	7421041	7426187	ENST00000513219	0	-	7421041	7426187	0	3	68,73,202	0,1504,4944
chr5	7426229	7432903	ENST00000500616	0	+	7426229	7432903	0	2	399,178	0,6496
chr5	7977404	7978511	ENST00000511758	0	+	7977404	7978511	0	3	87,44,164	0,662,943
chr5	8073149	8105115	ENST00000508924	0	+	8073149	8105115	0	2	78,807	0,31159
chr5	8510605	8513776	ENST00000502001	0	+	8510605	8513776	0	2	274,731	0,2440
chr5	8578290	8581791	ENST00000505784	0	+	8578290	8581791	0	2	166,169	0,3332
chr5	8892843	8934352	ENST00000510229	0	+	8892843	8934352	0	3	227,164,105	0,41156,41404
chr5	8892870	8895572	ENST00000506655	0	+	8892870	8895572	0	1	2702	0
chr5	8892876	8934637	ENST00000510067	0	+	8892876	8934637	0	4	194,52,124,638	0,29202,33971,41123
chr5	9907488	9943049	ENST00000508097	0	+	9907488	9943049	0	2	171,328	0,35233
chr5	10532482	10535421	ENST00000416930	0	+	10532482	10535421	0	2	47,436	0,2503
chr5	10546402	10547206	ENST00000510562	0	-	10546402	10547206	0	2	183,232	0,572
chr5	12607001	12627749	ENST00000502209	0	-	12607001	12627749	0	3	149,89,134	0,17926,20614
chr5	12627968	12708799	ENST00000505877	0	+	12627968	12708799	0	3	196,82,1041	0,20840,79790
chr5	12627968	12812760	ENST00000513051	0	+	12627968	12812760	0	4	196,82,102,290	0,20840,136341,184502
chr5	16426469	16493190	ENST00000513157	0	-	16426469	16493190	0	8	476,211,214,193,65,542,223,196	0,10773,57030,57425,57687,64013,65892,66525
chr5	17457127	17494803	ENST00000508677	0	+	17457127	17494803	0	2	70,226	0,37450
chr5	17457254	17494787	ENST00000507730	0	+	17457254	17494787	0	2	206,210	0,37323
chr5	17497118	17537055	ENST00000504998	0	+	17497118	17537055	0	3	225,142,215	0,33605,39722
chr5	18740298	18782039	ENST00000512978	0	-	18740298	18782039	0	2	62,176	0,41565
chr5	25162170	25226522	ENST00000507600	0	-	25162170	25226522	0	5	150,104,40,30,210	0,10037,35925,40857,64142
chr5	25254838	25334478	ENST00000505040	0	-	25254838	25334478	0	5	77,149,126,123,85	0,5808,25665,65737,79555
chr5	25440598	25458721	ENST00000511029	0	-	25440598	25458721	0	3	361,78,126	0,9034,17997
chr5	25449304	25481791	ENST00000507887	0	-	25449304	25481791	0	3	406,126,106	0,9291,32381
chr5	25451511	25481773	ENST00000507926	0	-	25451511	25481773	0	3	155,126,88	0,7084,30174
chr5	27508155	27522010	ENST00000512067	0	+	27508155	27522010	0	3	228,161,1221	0,3243,12634
chr5	27508170	27530182	ENST00000503107	0	+	27508170	27530182	0	3	213,161,84	0,3228,21928
chr5	27508170	27530182	ENST00000514844	0	+	27508170	27530182	0	5	213,161,104,105,84	0,3228,12619,16975,21928
chr5	27511528	27521050	ENST00000514255	0	+	27511528	27521050	0	4	31,90,163,261	0,404,1974,9261
chr5	28818541	28845113	ENST00000504398	0	-	28818541	28845113	0	2	158,294	0,26278
chr5	29416159	29431845	ENST00000506492	0	-	29416159	29431845	0	5	30,110,73,129,128	0,1557,4024,9515,15558
chr5	32682426	32687839	ENST00000514225	0	-	32682426	32687839	0	2	302,33	0,5380
chr5	32961501	33059190	ENST00000512323	0	-	32961501	33059190	0	2	193,253	0,97436
chr5	32984855	32997292	ENST00000507693	0	+	32984855	32997292	0	5	108,137,84,119,62	0,1154,9621,12148,12375
chr5	33058963	33085264	ENST00000505339	0	-	33058963	33085264	0	2	227,167	0,26134
chr5	36738336	36761035	ENST00000512329	0	-	36738336	36761035	0	3	487,131,63	0,3243,22636
chr5	36738488	36761054	ENST00000508745	0	-	36738488	36761054	0	3	335,172,82	0,3050,22484
chr5	37876387	37910103	ENST00000514532	0	+	37876387	37910103	0	3	45,114,138	0,31823,33578
chr5	37908209	37910753	ENST00000503382	0	+	37908209	37910753	0	3	115,160,194	0,1756,2350
chr5	37909577	37910830	ENST00000510986	0	+	37909577	37910830	0	2	548,271	0,982
chr5	38746225	38756132	ENST00000506463	0	-	38746225	38756132	0	5	410,72,163,66,89	0,982,5273,6098,9818
chr5	43054287	43060106	ENST00000509036	0	+	43054287	43060106	0	3	244,179,49	0,5490,5770
chr5	43054341	43060093	ENST00000506791	0	+	43054341	43060093	0	3	190,81,36	0,753,5716
chr5	43384187	43384531	ENST00000514136	0	+	43384187	43384531	0	1	344	0
chr5	43551132	43561169	ENST00000504277	0	+	43551132	43561169	0	3	187,111,214	0,580,9823
chr5	44780758	44844636	ENST00000503452	0	-	44780758	44844636	0	3	505,97,136	0,1042,63742
chr5	44780867	44844601	ENST00000514597	0	-	44780867	44844601	0	4	396,97,65,101	0,933,32028,63633
chr5	44780996	44844600	ENST00000505302	0	-	44780996	44844600	0	3	271,97,100	0,804,63504
chr5	44781855	44844618	ENST00000508945	0	-	44781855	44844618	0	4	42,70,65,118	0,1630,31040,62645
chr5	44788807	44801603	ENST00000511712	0	+	44788807	44801603	0	3	83,77,431	0,9137,12365
chr5	44811552	44844525	ENST00000508123	0	-	44811552	44844525	0	3	482,65,25	0,1343,32948
chr5	44812614	44844618	ENST00000503179	0	-	44812614	44844618	0	3	573,84,118	0,1153,31886
chr5	44812924	44844585	ENST00000505401	0	-	44812924	44844585	0	5	263,84,133,127,85	0,843,7983,9760,31576
chr5	44813062	44844595	ENST00000505637	0	-	44813062	44844595	0	2	125,95	0,31438
chr5	50297277	50298599	ENST00000510349	0	-	50297277	50298599	0	2	446,123	0,1199
chr5	50300807	50301758	ENST00000506534	0	+	50300807	50301758	0	2	361,245	0,706
chr5	50300807	50301558	ENST00000513880	0	+	50300807	50301558	0	3	107,73,45	0,288,706
chr5	50301250	50301778	ENST00000508923	0	-	50301250	50301778	0	2	295,137	0,391
chr5	56102382	56103880	ENST00000438117	0	+	56102382	56103880	0	2	340,438	0,1060
chr5	56905610	56945925	ENST00000513392	0	+	56905610	56945925	0	4	74,91,79,165	0,3807,4809,40150
chr5	57082775	57083301	ENST00000502647	0	-	57082775	57083301	0	1	526	0
chr5	60532892	60584473	ENST00000511794	0	-	60532892	60584473	0	2	396,181	0,51400
chr5	67031012	67234184	ENST00000510621	0	-	67031012	67234184	0	4	297,162,69,57	0,2062,124545,203115
chr5	67031034	67149906	ENST00000506819	0	-	67031034	67149906	0	4	275,162,109,43	0,2040,118489,118829
chr5	67124797	67132642	ENST00000513234	0	+	67124797	67132642	0	3	79,128,1349	0,4415,6496
chr5	67124801	67136819	ENST00000504068	0	+	67124801	67136819	0	3	75,128,590	0,4411,11428
chr5	67124803	67136822	ENST00000515227	0	+	67124803	67136822	0	2	73,593	0,11426
chr5	67128928	67131661	ENST00000509947	0	+	67128928	67131661	0	2	412,368	0,2365
chr5	67706348	67706711	ENST00000503685	0	+	67706348	67706711	0	1	363	0
chr5	67762009	67766064	ENST00000507733	0	-	67762009	67766064	0	3	151,117,142	0,3042,3913
chr5	68294828	68299428	ENST00000513197	0	+	68294828	68299428	0	2	238,179	0,4421
chr5	71905702	71906411	ENST00000506293	0	-	71905702	71906411	0	2	393,132	0,577
chr5	72545529	72620422	ENST00000515556	0	+	72545529	72620422	0	4	335,113,69,273	0,72540,73667,74620
chr5	72545536	72626513	ENST00000513379	0	+	72545536	72626513	0	5	328,113,66,63,371	0,72533,73663,74613,80606
chr5	72545564	72576403	ENST00000427584	0	+	72545564	72576403	0	3	300,74,110	0,1247,30729
chr5	72783078	72784976	ENST00000512310	0	+	72783078	72784976	0	2	608,172	0,1726
chr5	73415648	73434797	ENST00000511395	0	-	73415648	73434797	0	2	100,477	0,18672
chr5	74379299	74384224	ENST00000503568	0	-	74379299	74384224	0	2	319,215	0,4710
chr5	76419017	76436973	ENST00000514640	0	+	76419017	76436973	0	4	183,93,156,868	0,11218,12799,17088
chr5	76419660	76449956	ENST00000514288	0	+	76419660	76449956	0	4	393,93,34,56	0,10575,17576,30240
chr5	76419855	76462788	ENST00000504506	0	+	76419855	76462788	0	6	198,58,93,34,202,117	0,1071,10380,17381,30045,42816
chr5	76429037	76429740	ENST00000512436	0	-	76429037	76429740	0	2	236,427	0,276
chr5	77673944	77691973	ENST00000513755	0	-	77673944	77691973	0	3	236,77,180	0,504,17849
chr5	79268157	79299205	ENST00000503167	0	+	79268157	79299205	0	3	302,219,40	0,5832,31008
chr5	79940197	79954099	ENST00000515871	0	-	79940197	79954099	0	2	323,117	0,13785
chr5	80282703	80284555	ENST00000505107	0	-	80282703	80284555	0	2	352,313	0,1539
chr5	80736631	80739322	ENST00000512252	0	+	80736631	80739322	0	2	1238,838	0,1853
chr5	81183175	81183776	ENST00000512859	0	+	81183175	81183776	0	1	601	0
chr5	82272032	82272558	ENST00000504382	0	-	82272032	82272558	0	1	526	0
chr5	85685376	85700427	ENST00000510946	0	+	85685376	85700427	0	3	146,131,280	0,6209,14771
chr5	85685376	85700428	ENST00000511940	0	+	85685376	85700428	0	3	146,131,304	0,6209,14748
chr5	87998527	88004270	ENST00000515885	0	-	87998527	88004270	0	3	638,50,31	0,4082,5712
chr5	87998847	88010021	ENST00000513026	0	-	87998847	88010021	0	4	318,50,64,101	0,3762,5691,11073
chr5	87998926	88016396	ENST00000509265	0	-	87998926	88016396	0	4	239,50,126,166	0,3683,5612,17304
chr5	88023329	88024432	ENST00000511000	0	+	88023329	88024432	0	3	433,42,33	0,901,1070
chr5	88024217	88025545	ENST00000508719	0	-	88024217	88025545	0	2	250,426	0,902
chr5	88274659	88406904	ENST00000508521	0	+	88274659	88406904	0	4	36,80,75,236	0,5049,22754,132009
chr5	88297447	88500241	ENST00000514571	0	+	88297447	88500241	0	4	41,71,63,419	0,129084,184658,202375
chr5	88750379	88797971	ENST00000508742	0	+	88750379	88797971	0	3	86,110,483	0,46859,47109
chr5	88798109	88801612	ENST00000514662	0	-	88798109	88801612	0	2	135,118	0,3385
chr5	90558047	90558644	ENST00000510153	0	-	90558047	90558644	0	1	597	0
chr5	90634601	90645956	ENST00000511918	0	-	90634601	90645956	0	5	133,99,152,140,304	0,844,10049,10609,11051
chr5	90634601	90644068	ENST00000513492	0	-	90634601	90644068	0	3	133,99,201	0,844,9266
chr5	90642593	90645975	ENST00000513626	0	-	90642593	90645975	0	3	2209,140,323	0,2617,3059
chr5	91414169	91840889	ENST00000507217	0	+	91414169	91840889	0	4	224,80,224,48	0,122008,362754,426672
chr5	91531109	91768107	ENST00000502934	0	+	91531109	91768107	0	5	92,80,156,144,2485	0,5068,105943,231271,234513
chr5	91771718	92000960	ENST00000512210	0	-	91771718	92000960	0	4	106,118,235,52	0,97092,149543,229190
chr5	91793665	92022326	ENST00000513779	0	-	91793665	92022326	0	3	87,118,134	0,75145,228527
chr5	91914905	91921496	ENST00000512284	0	-	91914905	91921496	0	2	29,235	0,6356
chr5	92016310	92032197	ENST00000512237	0	+	92016310	92032197	0	2	89,863	0,15024
chr5	92031332	92040604	ENST00000513812	0	+	92031332	92040604	0	2	161,411	0,8861
chr5	92037418	92049717	ENST00000503489	0	-	92037418	92049717	0	2	595,135	0,12164
chr5	92903333	92942759	ENST00000504474	0	-	92903333	92942759	0	7	2153,121,103,122,100,113,156	0,2923,11889,13002,21492,28018,39270
chr5	95223245	95235979	ENST00000503091	0	+	95223245	95235979	0	3	292,276,97	0,850,12637
chr5	95223265	95224556	ENST00000510343	0	+	95223265	95224556	0	2	272,461	0,830
chr5	95609235	95640211	ENST00000513926	0	+	95609235	95640211	0	2	242,164	0,30812
chr5	96549549	96563340	ENST00000506562	0	-	96549549	96563340	0	2	154,39	0,13752
chr5	97242879	97261213	ENST00000502324	0	+	97242879	97261213	0	2	148,116	0,18218
chr5	97242887	97284155	ENST00000513288	0	+	97242887	97284155	0	2	140,565	0,40703
chr5	97447719	97522653	ENST00000505908	0	-	97447719	97522653	0	5	25,172,114,93,247	0,7140,74046,74440,74687
chr5	99765043	99772502	ENST00000511468	0	+	99765043	99772502	0	3	343,119,101	0,5814,7358
chr5	101944970	101981192	ENST00000504436	0	+	101944970	101981192	0	2	199,394	0,35828
chr5	101969237	101969800	ENST00000501405	0	+	101969237	101969800	0	2	289,102	0,461
chr5	101972862	102034910	ENST00000505527	0	-	101972862	102034910	0	4	507,63,71,81	0,2633,8598,61967
chr5	101972993	102034886	ENST00000513815	0	-	101972993	102034886	0	3	376,149,57	0,26752,61836
chr5	101973159	102035067	ENST00000508339	0	-	101973159	102035067	0	3	210,71,238	0,8301,61670
chr5	106178796	106374614	ENST00000513273	0	-	106178796	106374614	0	4	350,79,68,75	0,3202,154687,195743
chr5	106178804	106344469	ENST00000505997	0	-	106178804	106344469	0	3	342,154,106	0,28856,165559
chr5	108089304	108091893	ENST00000500295	0	+	108089304	108091893	0	2	2256,188	0,2401
chr5	108600719	108689969	ENST00000512693	0	-	108600719	108689969	0	4	999,877,221,3374	0,82639,84274,85876
chr5	114552158	114552528	ENST00000514544	0	+	114552158	114552528	0	1	370	0
chr5	114567611	114569842	ENST00000507241	0	-	114567611	114569842	0	1	2231	0
chr5	116779103	116909892	ENST00000514186	0	+	116779103	116909892	0	4	231,96,37,200	0,22015,56392,130589
chr5	116818857	116842962	ENST00000504107	0	+	116818857	116842962	0	3	192,37,388	0,16638,23717
chr5	118124067	118149053	ENST00000515364	0	-	118124067	118149053	0	2	379,118	0,24868
chr5	120144811	120154372	ENST00000511422	0	+	120144811	120154372	0	2	289,825	0,8736
chr5	125440391	125643392	ENST00000450613	0	-	125440391	125643392	0	3	321,155,71	0,21207,202930
chr5	126119127	126140077	ENST00000509185	0	-	126119127	126140077	0	3	176,87,192	0,6828,20758
chr5	127329478	127446565	ENST00000501652	0	-	127329478	127446565	0	4	1041,101,219,240	0,95256,116085,116847
chr5	127330325	127446472	ENST00000508353	0	-	127330325	127446472	0	3	194,147,147	0,110212,116000
chr5	127366285	127367579	ENST00000512185	0	-	127366285	127367579	0	2	128,345	0,949
chr5	127385118	127446665	ENST00000501702	0	-	127385118	127446665	0	3	2771,101,105	0,39616,61442
chr5	127387617	127446551	ENST00000508878	0	-	127387617	127446551	0	5	272,101,147,222,226	0,37117,52920,57946,58708
chr5	131542825	131544720	ENST00000457890	0	-	131542825	131544720	0	2	214,167	0,1728
chr5	133277266	133280859	ENST00000513561	0	+	133277266	133280859	0	3	320,148,215	0,1098,3378
chr5	133763084	133765511	ENST00000503470	0	+	133763084	133765511	0	2	271,249	0,2178
chr5	133792640	133824205	ENST00000512748	0	-	133792640	133824205	0	3	577,67,25	0,834,31540
chr5	133800300	133856109	ENST00000513329	0	+	133800300	133856109	0	2	323,391	0,55418
chr5	133870141	133872314	ENST00000515627	0	+	133870141	133872314	0	2	283,319	0,1854
chr5	134484114	134503270	ENST00000507058	0	+	134484114	134503270	0	3	46,54,432	0,12701,18724
chr5	134491743	134537761	ENST00000513931	0	+	134491743	134537761	0	2	209,131	0,45887
chr5	135176254	135190170	ENST00000506592	0	+	135176254	135190170	0	2	260,117	0,13799
chr5	135830264	135883886	ENST00000446720	0	+	135830264	135883886	0	3	209,94,124	0,37923,53498
chr5	139101117	139105992	ENST00000515306	0	-	139101117	139105992	0	3	292,90,30	0,3821,4845
chr5	139517087	139528554	ENST00000523154	0	+	139517087	139528554	0	5	40,163,109,122,149	0,7331,10046,10362,11318
chr5	141713291	141735403	ENST00000514303	0	+	141713291	141735403	0	3	41,58,53	0,14286,22059
chr5	141763966	141889879	ENST00000425963	0	+	141763966	141889879	0	3	136,90,136	0,59752,125777
chr5	144697687	144741426	ENST00000504620	0	-	144697687	144741426	0	2	446,84	0,43655
chr5	146539959	146594615	ENST00000504297	0	-	146539959	146594615	0	3	541,175,147	0,21773,54509
chr5	147598325	147602350	ENST00000513133	0	+	147598325	147602350	0	2	77,149	0,3876
chr5	148423210	148469543	ENST00000509139	0	+	148423210	148469543	0	3	220,109,325	0,795,46008
chr5	148423241	148423930	ENST00000515304	0	+	148423241	148423930	0	2	189,104	0,585
chr5	148423258	148426741	ENST00000507318	0	+	148423258	148426741	0	2	172,2919	0,564
chr5	148423364	148466894	ENST00000507373	0	+	148423364	148466894	0	2	66,371	0,43159
chr5	148424028	148449208	ENST00000512007	0	+	148424028	148449208	0	2	86,159	0,25021
chr5	151309324	151630202	ENST00000524295	0	+	151309324	151630202	0	7	93,63,43,81,90,37,3184	0,1403,2067,245153,245870,281692,317694
chr5	151318651	151630199	ENST00000524034	0	+	151318651	151630199	0	3	57,91,251	0,308367,311297
chr5	151555201	151630199	ENST00000518431	0	+	151555201	151630199	0	3	83,91,251	0,71817,74747
chr5	151576827	151630186	ENST00000523605	0	+	151576827	151630186	0	4	97,37,91,238	0,14189,50191,53121
chr5	151978786	152332102	ENST00000522300	0	-	151978786	152332102	0	5	1749,125,56,94,84	0,65627,201211,347207,353232
chr5	151980257	152583296	ENST00000503048	0	-	151980257	152583296	0	4	278,125,102,91	0,64156,448207,602948
chr5	152245179	152331536	ENST00000511419	0	-	152245179	152331536	0	3	202,94,70	0,80814,86287
chr5	152298590	152332956	ENST00000512926	0	-	152298590	152332956	0	6	154,94,14,73,220,126	0,27403,28255,32876,33176,34240
chr5	153795753	153805603	ENST00000501280	0	-	153795753	153805603	0	3	335,119,113	0,7361,9737
chr5	153845025	153845903	ENST00000522134	0	-	153845025	153845903	0	2	271,131	0,747
chr5	158460068	158474909	ENST00000517335	0	+	158460068	158474909	0	3	356,123,212	0,11393,14629
chr5	158460207	158466803	ENST00000523301	0	+	158460207	158466803	0	2	217,351	0,6245
chr5	158460267	158477064	ENST00000499583	0	+	158460267	158477064	0	3	157,140,2367	0,11177,14430
chr5	163656501	163852696	ENST00000523648	0	+	163656501	163852696	0	4	279,84,68,317	0,57223,189756,195878
chr5	163656552	163902946	ENST00000524297	0	+	163656552	163902946	0	5	228,84,68,186,517	0,57172,189705,245101,245877
chr5	163656569	163914509	ENST00000522686	0	+	163656569	163914509	0	6	211,84,68,162,74,175	0,57155,189688,252433,256341,257765
chr5	163713736	163846726	ENST00000519329	0	+	163713736	163846726	0	2	72,469	0,132521
chr5	163826873	163901691	ENST00000519327	0	+	163826873	163901691	0	5	207,89,94,68,38	0,1275,1515,19384,74780
chr5	163828449	163846621	ENST00000519904	0	+	163828449	163846621	0	2	33,364	0,17808
chr5	163829862	163902568	ENST00000522762	0	+	163829862	163902568	0	4	190,68,186,139	0,16395,71791,72567
chr5	165488080	165515022	ENST00000520075	0	+	165488080	165515022	0	3	153,98,282	0,5515,26660
chr5	169691010	169693342	ENST00000521471	0	+	169691010	169693342	0	3	130,90,627	0,1419,1705
chr5	169691012	169693461	ENST00000436248	0	+	169691012	169693461	0	3	147,90,746	0,1417,1703
chr5	172314515	172316771	ENST00000519755	0	+	172314515	172316771	0	3	139,191,159	0,746,2097
chr5	172652737	172654338	ENST00000501670	0	-	172652737	172654338	0	2	706,302	0,1299
chr5	172773643	172810774	ENST00000523205	0	+	172773643	172810774	0	4	86,261,101,91	0,29865,31293,37040
chr5	172823108	172829490	ENST00000519400	0	+	172823108	172829490	0	3	245,95,413	0,3754,5969
chr5	172829290	172844193	ENST00000518605	0	+	172829290	172844193	0	3	36,79,337	0,7717,14566
chr5	172922086	172932808	ENST00000519821	0	+	172922086	172932808	0	3	86,50,319	0,1017,10403
chr5	172939251	172944677	ENST00000517299	0	+	172939251	172944677	0	4	40,147,631,959	0,586,3635,4467
chr5	172939257	172941221	ENST00000519897	0	+	172939257	172941221	0	2	34,1384	0,580
chr5	173002127	173017803	ENST00000523242	0	+	173002127	173017803	0	2	139,355	0,15321
[truncated: 700 more rows]
