# Supplementary material for: Pervasive Transcription of the Human Genome Produces Thousands of Previously Unidentified Long Intergenic Noncoding RNAs
Source: PLoS Genet. 2013 Jun 20;9(6):e1003569. doi: 10.1371/journal.pgen.1003569 (PMC3688513; doi:10.1371/journal.pgen.1003569)
Supplement: Dataset S9 — GENCODEv6 “lincRNAs” and “processed transcripts” that were removed at each step of filtering. (A) Unfiltered GENCODEv6 “lincRNAs” and “processed transcripts” (39,472 transcripts) (BED format; hg18) (TXT). (B) GENCODEv6 “lincRNAs” and “processed transcripts” that overlap RefSeq NM (protein coding) genes by at least 1 base pair on either strand (27,267 transcripts) (BED format; hg18) (TXT). (C) GENCODEv6 “lincRNAs” and “processed transcripts” that overlap (see Methods) one or more elements of an expanded set of protein coding genes (UCSC, RefSeq, Ensembl, GENCODE), pseudogenes, UTRs (UTRdb), or non-lincRNA noncoding RNAs (33,245 transcripts) (BED format; hg18) (TXT). (D) GENCODEv6 “lincRNAs” and “processed transcripts” that passed the protein/pseudogene/non-lincRNA ncRNAs/<200 nt filter, but contain an ORF>100 amino acids in length (964 transcripts) (BED format; hg18) (TXT). (E) GENCODEv6 “lincRNAs” and “processed transcripts” that do not themselves contain an ORF>100 amino acids, but overlap another annotated or de novo lincRNA that contains an ORF>100 amino acids (2,700 transcripts) (BED format; hg18) (TXT). (F) GENCODEv6 “lincRNAs” and “processed transcripts” that passed the prior filters but overlap an extended protein coding gene structure (149 transcripts) (BED format; hg18) (TXT). (G) GENCODEv6 “lincRNAs” and “processed transcripts” passing all prior filters except not found expressed at FPKM>1 in any dataset (1,469 transcripts) (BED format; hg18) (TXT). (H) GENCODEv6 “lincRNAs” and “processed transcripts” passing all filters and expressed at FPKM>1 in at least one dataset (945 transcripts) (BED format; hg18) (TXT). (ZIP) [file pgen.1003569.s009.zip › Dataset_S9f.txt]

chr1	19790882	19795913	ENST00000416470	0	-	19790882	19795913	0	2	84,123	0,4908
chr1	20931959	20933032	ENST00000436642	0	+	20931959	20933032	0	2	146,153	0,920
chr1	30971153	30971798	ENST00000443076	0	+	30971153	30971798	0	2	332,122	0,523
chr1	43592941	43596916	ENST00000424948	0	-	43592941	43596916	0	3	323,98,240	0,3119,3735
chr1	55125823	55126979	ENST00000443284	0	+	55125823	55126979	0	2	221,219	0,937
chr1	55125987	55126924	ENST00000436033	0	+	55125987	55126924	0	2	250,164	0,773
chr1	55125988	55127111	ENST00000455380	0	+	55125988	55127111	0	3	56,108,351	0,133,772
chr1	55125992	55127111	ENST00000433690	0	+	55125992	55127111	0	2	52,351	0,768
chr1	55453668	55455712	ENST00000499090	0	+	55453668	55455712	0	2	348,1446	0,598
chr1	94486051	94487636	ENST00000413103	0	+	94486051	94487636	0	2	132,80	0,1505
chr1	100502152	100504264	ENST00000421185	0	-	100502152	100504264	0	4	23,180,103,117	0,1059,1806,1995
chr1	119484853	119486346	ENST00000457043	0	+	119484853	119486346	0	2	86,454	0,1039
chr1	144084410	144086911	ENST00000421937	0	-	144084410	144086911	0	2	454,212	0,2289
chr1	144087523	144089129	ENST00000452883	0	-	144087523	144089129	0	3	281,295,72	0,850,1534
chr1	144088422	144089406	ENST00000457465	0	-	144088422	144089406	0	2	246,126	0,858
chr1	159999269	160002624	ENST00000424663	0	-	159999269	160002624	0	4	258,68,74,381	0,1228,2572,2974
chr1	160001738	160002390	ENST00000431097	0	-	160001738	160002390	0	2	177,147	0,505
chr1	164004789	164011037	ENST00000423121	0	+	164004789	164011037	0	2	447,1703	0,4545
chr1	166999226	167010352	ENST00000457405	0	-	166999226	167010352	0	2	252,166	0,10960
chr1	167022800	167028748	ENST00000420691	0	+	167022800	167028748	0	3	290,109,556	0,1842,5392
chr1	168745725	168767765	ENST00000421020	0	-	168745725	168767765	0	4	460,110,68,117	0,7633,8458,21923
chr1	171410061	171411265	ENST00000436974	0	-	171410061	171411265	0	2	275,415	0,789
chr1	222463071	222464737	ENST00000453760	0	-	222463071	222464737	0	2	265,172	0,1494
chr1	227710870	227716642	ENST00000417605	0	+	227710870	227716642	0	3	179,117,295	0,1623,5477
chr1	229531110	229533640	ENST00000510952	0	+	229531110	229533640	0	2	1190,782	0,1748
chr1	229729474	229730870	ENST00000425412	0	-	229729474	229730870	0	2	310,82	0,1314
chr1	238995479	238998603	ENST00000413801	0	+	238995479	238998603	0	2	43,529	0,2595
chr10	35144700	35145320	ENST00000446211	0	+	35144700	35145320	0	2	35,267	0,353
chr10	102085309	102096137	ENST00000429420	0	-	102085309	102096137	0	4	202,58,108,103	0,1418,7162,10725
chr11	308639	309615	ENST00000508004	0	+	308639	309615	0	2	107,259	0,717
chr11	311990	312426	ENST00000534271	0	+	311990	312426	0	2	233,47	0,389
chr11	32415744	32416448	ENST00000478367	0	+	32415744	32416448	0	2	79,482	0,222
chr11	58659973	58664164	ENST00000532845	0	-	58659973	58664164	0	2	357,159	0,4032
chr11	75202206	75203490	ENST00000531263	0	-	75202206	75203490	0	2	348,335	0,949
chr11	82460755	82462336	ENST00000501011	0	+	82460755	82462336	0	3	81,182,344	0,557,1237
chr11	82460807	82462073	ENST00000533708	0	+	82460807	82462073	0	2	64,761	0,505
chr11	82460811	82461884	ENST00000534499	0	+	82460811	82461884	0	2	25,572	0,501
chr11	82461032	82462290	ENST00000528156	0	+	82461032	82462290	0	2	360,298	0,960
chr11	82461044	82462402	ENST00000530270	0	+	82461044	82462402	0	2	450,410	0,948
chr11	116149314	116150131	ENST00000439104	0	+	116149314	116150131	0	2	123,296	0,521
chr11	119105502	119115543	ENST00000533253	0	+	119105502	119115543	0	4	224,94,112,93	0,4074,7224,9948
chr11	121556253	121578964	ENST00000534496	0	-	121556253	121578964	0	2	63,283	0,22428
chr11	130237263	130243099	ENST00000525716	0	-	130237263	130243099	0	2	608,2525	0,3311
chr12	30799274	30824939	ENST00000500076	0	+	30799274	30824939	0	2	198,1353	0,24312
chr12	63070788	63077112	ENST00000488306	0	+	63070788	63077112	0	3	687,102,563	0,835,5761
chr12	122631565	122634827	ENST00000498967	0	-	122631565	122634827	0	3	2102,98,116	0,2535,3146
chr13	22641973	22642736	ENST00000414345	0	+	22641973	22642736	0	2	218,46	0,717
chr13	26644395	26655135	ENST00000452222	0	+	26644395	26655135	0	2	114,165	0,10575
chr13	47774583	47775796	ENST00000436963	0	-	47774583	47775796	0	2	46,174	0,1039
chr13	52161722	52172884	ENST00000509401	0	-	52161722	52172884	0	2	237,5929	0,5233
chr13	79038881	79042984	ENST00000450187	0	-	79038881	79042984	0	2	62,286	0,3817
chr13	86894247	87121219	ENST00000436290	0	-	86894247	87121219	0	6	1139,138,46,114,105,128	0,3104,16932,29448,67374,226844
chr13	87035113	87121515	ENST00000441617	0	-	87035113	87121515	0	3	223,193,424	0,30705,85978
chr13	87065818	87121362	ENST00000453832	0	-	87065818	87121362	0	3	193,151,271	0,5445,55273
chr14	44622003	44622930	ENST00000506005	0	-	44622003	44622930	0	3	52,239,506	0,98,421
chr14	59776591	59782124	ENST00000532515	0	-	59776591	59782124	0	2	2750,109	0,5424
chr15	48435041	48435925	ENST00000499326	0	+	48435041	48435925	0	2	380,337	0,547
chr16	79668424	79669956	ENST00000501068	0	+	79668424	79669956	0	2	558,519	0,1013
chr17	15605652	15607808	ENST00000433051	0	-	15605652	15607808	0	2	231,184	0,1972
chr17	44137563	44139707	ENST00000478824	0	+	44137563	44139707	0	2	148,1288	0,856
chr17	44137621	44138691	ENST00000492522	0	+	44137621	44138691	0	2	423,272	0,798
chr17	53509492	53515564	ENST00000499710	0	-	53509492	53515564	0	3	2127,3255,489	0,2229,5583
chr17	69720407	69721042	ENST00000531617	0	-	69720407	69721042	0	2	440,96	0,539
chr17	77214601	77216608	ENST00000499078	0	+	77214601	77216608	0	2	236,1660	0,347
chr18	53622009	53625047	ENST00000507923	0	+	53622009	53625047	0	2	355,2515	0,523
chr19	59395132	59395650	ENST00000426213	0	-	59395132	59395650	0	2	303,107	0,411
chr2	15621744	15631443	ENST00000438178	0	+	15621744	15631443	0	4	105,134,70,100	0,895,9314,9599
chr2	65530990	65536335	ENST00000453714	0	+	65530990	65536335	0	2	407,38	0,5307
chr2	107805950	107809717	ENST00000457647	0	-	107805950	107809717	0	3	1123,458,149	0,2606,3618
chr2	113064843	113065987	ENST00000436885	0	+	113064843	113065987	0	2	85,444	0,700
chr2	182256084	182258679	ENST00000440371	0	+	182256084	182258679	0	2	183,452	0,2143
chr2	182263351	182266387	ENST00000449835	0	-	182263351	182266387	0	2	827,158	0,2878
chr2	216009220	216009960	ENST00000412951	0	+	216009220	216009960	0	2	57,74	0,666
chr2	220198024	220199659	ENST00000455896	0	-	220198024	220199659	0	2	70,201	0,1434
chr20	5462273	5464535	ENST00000413249	0	+	5462273	5464535	0	3	67,124,282	0,1636,1980
chr20	7948548	7956603	ENST00000457707	0	+	7948548	7956603	0	7	203,871,97,69,211,182,296	0,489,2157,2479,2655,3369,7759
chr21	30503339	30505972	ENST00000451410	0	-	30503339	30505972	0	3	186,188,50	0,587,2583
chr21	44695296	44699595	ENST00000426578	0	-	44695296	44699595	0	4	304,363,76,41	0,421,3991,4258
chr21	45532394	45534921	ENST00000454115	0	+	45532394	45534921	0	3	193,88,108	0,1299,2419
chr22	16939292	16940563	ENST00000426483	0	-	16939292	16940563	0	2	536,269	0,1002
chr22	22239250	22245309	ENST00000454863	0	+	22239250	22245309	0	5	261,46,83,79,100	0,988,1496,5482,5959
chr22	30999406	31003173	ENST00000452181	0	+	30999406	31003173	0	2	88,502	0,3265
chr3	26635824	26639185	ENST00000435884	0	-	26635824	26639185	0	4	177,147,40,90	0,372,1603,3271
chr3	26728801	26729859	ENST00000446601	0	+	26728801	26729859	0	2	442,140	0,918
chr3	49916318	49918677	ENST00000412015	0	+	49916318	49918677	0	2	209,156	0,2203
chr3	52248355	52250153	ENST00000464958	0	+	52248355	52250153	0	2	136,920	0,878
chr3	57653971	57657363	ENST00000465933	0	+	57653971	57657363	0	2	138,2781	0,611
chr3	131314082	131320963	ENST00000507856	0	+	131314082	131320963	0	2	195,374	0,6507
chr3	131314082	131320707	ENST00000514145	0	+	131314082	131320707	0	3	195,256,118	0,4287,6507
chr3	131314184	131321049	ENST00000504808	0	+	131314184	131321049	0	3	93,256,196	0,4185,6669
chr3	157872404	157873353	ENST00000463449	0	-	157872404	157873353	0	2	209,526	0,423
chr3	161406989	161425780	ENST00000486168	0	-	161406989	161425780	0	4	177,116,88,157	0,346,17663,18634
chr3	171546159	171554443	ENST00000466291	0	+	171546159	171554443	0	2	53,416	0,7868
chr4	4595045	4597688	ENST00000514763	0	+	4595045	4597688	0	2	208,323	0,2320
chr4	66218842	66241699	ENST00000514260	0	+	66218842	66241699	0	2	144,278	0,22579
chr4	144695684	144696014	ENST00000515019	0	-	144695684	144696014	0	1	330	0
chr4	144695726	144696186	ENST00000512366	0	-	144695726	144696186	0	1	460	0
chr4	148750152	148757846	ENST00000508072	0	-	148750152	148757846	0	2	410,158	0,7536
chr4	170168155	170168665	ENST00000506933	0	+	170168155	170168665	0	2	27,156	0,354
chr4	183301324	183302035	ENST00000511052	0	-	183301324	183302035	0	2	368,186	0,525
chr5	38879121	38881688	ENST00000512519	0	-	38879121	38881688	0	2	675,162	0,2405
chr5	79813867	79819528	ENST00000508000	0	-	79813867	79819528	0	3	874,96,181	0,3173,5480
chr5	83717052	83732356	ENST00000502253	0	+	83717052	83732356	0	5	316,168,115,68,125	0,409,2343,14106,15179
chr5	90686952	90687599	ENST00000484429	0	+	90686952	90687599	0	1	647	0
chr5	99813356	99898789	ENST00000499025	0	-	99813356	99898789	0	5	1344,82,44,73,26	0,68776,76552,84326,85407
chr5	99814537	99898865	ENST00000504833	0	-	99814537	99898865	0	5	163,68,82,73,102	0,6122,67595,83145,84226
chr5	139462690	139467412	ENST00000499203	0	-	139462690	139467412	0	3	1245,176,1348	0,2665,3374
chr5	139463601	139467235	ENST00000522747	0	-	139463601	139467235	0	4	334,176,166,368	0,1754,2463,3266
chr5	139463608	139467418	ENST00000521563	0	-	139463608	139467418	0	4	327,176,195,241	0,1747,2456,3569
chr5	139465070	139466251	ENST00000520928	0	-	139465070	139466251	0	2	461,187	0,994
chr5	151012032	151015202	ENST00000505101	0	+	151012032	151015202	0	2	147,1415	0,1755
chr5	166475900	166479168	ENST00000522292	0	-	166475900	166479168	0	2	375,115	0,3153
chr5	166524516	166527984	ENST00000518330	0	-	166524516	166527984	0	2	432,198	0,3270
chr6	35809621	35812702	ENST00000452048	0	-	35809621	35812702	0	4	161,285,116,107	0,1213,1896,2974
chr6	72074364	72094508	ENST00000434683	0	-	72074364	72094508	0	4	251,78,93,107	0,2355,2609,20037
chr6	114297854	114298592	ENST00000434296	0	-	114297854	114298592	0	2	347,66	0,672
chr6	116682062	116683130	ENST00000448740	0	+	116682062	116683130	0	2	177,435	0,633
chr6	146958786	146961760	ENST00000419168	0	-	146958786	146961760	0	3	547,102,99	0,2112,2875
chr6	149954583	149955492	ENST00000419134	0	-	149954583	149955492	0	2	290,50	0,859
chr7	20223724	20227829	ENST00000439058	0	+	20223724	20227829	0	4	46,108,174,339	0,679,2006,3766
chr7	20223733	20227840	ENST00000430859	0	+	20223733	20227840	0	5	37,71,108,174,350	0,202,670,1997,3757
chr7	20223739	20225732	ENST00000432971	0	+	20223739	20225732	0	3	31,108,93	0,664,1900
chr7	20223740	20227660	ENST00000453460	0	+	20223740	20227660	0	5	30,71,108,265,170	0,195,663,1899,3750
chr7	39551773	39572363	ENST00000439751	0	-	39551773	39572363	0	3	244,69,97	0,8226,20493
chr7	44854539	44855692	ENST00000443162	0	+	44854539	44855692	0	2	78,110	0,1043
chr7	44855182	44855689	ENST00000450016	0	+	44855182	44855689	0	2	174,107	0,400
chr7	72787303	72788320	ENST00000427153	0	+	72787303	72788320	0	4	53,259,121,125	0,203,690,892
chr7	126904172	126913094	ENST00000448311	0	+	126904172	126913094	0	4	87,72,105,693	0,714,2250,8229
chr7	142786906	142787710	ENST00000429630	0	-	142786906	142787710	0	2	418,230	0,574
chr8	6248479	6251477	ENST00000500118	0	-	6248479	6251477	0	2	1570,843	0,2155
chr8	17986837	17989830	ENST00000517798	0	+	17986837	17989830	0	4	437,54,113,42	0,1834,1976,2951
chr8	55118105	55120066	ENST00000501660	0	-	55118105	55120066	0	2	226,137	0,1824
chr8	57149704	57150387	ENST00000521403	0	+	57149704	57150387	0	2	289,268	0,415
chr8	92141312	92151527	ENST00000522817	0	-	92141312	92151527	0	3	3838,244,193	0,9670,10022
chr8	92149314	92151593	ENST00000524003	0	-	92149314	92151593	0	2	1912,259	0,2020
chr8	94822596	94825938	ENST00000523945	0	+	94822596	94825938	0	2	267,263	0,3079
chr8	121133599	121137604	ENST00000520544	0	+	121133599	121137604	0	2	216,274	0,3731
chr9	6708809	6709370	ENST00000443688	0	+	6708809	6709370	0	2	172,300	0,261
chr9	22193988	22204671	ENST00000435092	0	-	22193988	22204671	0	4	70,72,93,208	0,9288,9687,10475
chr9	94641986	94645622	ENST00000511784	0	-	94641986	94645622	0	2	1853,145	0,3491
chr9	97672385	97677173	ENST00000448465	0	-	97672385	97677173	0	3	159,40,91	0,4226,4697
chr9	114551002	114552557	ENST00000440009	0	-	114551002	114552557	0	2	369,51	0,1504
chrX	51261681	51270597	ENST00000448761	0	-	51261681	51270597	0	4	251,62,89,58	0,3642,3791,8858
chrX	72216730	72221199	ENST00000454388	0	+	72216730	72221199	0	4	452,137,115,463	0,533,1531,4006
chrX	101981491	102008408	ENST00000416381	0	+	101981491	102008408	0	3	65,164,1783	0,5949,25134
chrX	102640378	102640866	ENST00000412375	0	+	102640378	102640866	0	2	119,299	0,189
chrX	107866425	107868789	ENST00000436013	0	+	107866425	107868789	0	3	52,615,475	0,725,1889
chrX	122694704	122695825	ENST00000442332	0	+	122694704	122695825	0	2	121,732	0,389
chrX	146789387	146790669	ENST00000456072	0	-	146789387	146790669	0	2	122,412	0,870
