# Supplementary material for: Pervasive Transcription of the Human Genome Produces Thousands of Previously Unidentified Long Intergenic Noncoding RNAs
Source: PLoS Genet. 2013 Jun 20;9(6):e1003569. doi: 10.1371/journal.pgen.1003569 (PMC3688513; doi:10.1371/journal.pgen.1003569)
Supplement: Dataset S9 — GENCODEv6 “lincRNAs” and “processed transcripts” that were removed at each step of filtering. (A) Unfiltered GENCODEv6 “lincRNAs” and “processed transcripts” (39,472 transcripts) (BED format; hg18) (TXT). (B) GENCODEv6 “lincRNAs” and “processed transcripts” that overlap RefSeq NM (protein coding) genes by at least 1 base pair on either strand (27,267 transcripts) (BED format; hg18) (TXT). (C) GENCODEv6 “lincRNAs” and “processed transcripts” that overlap (see Methods) one or more elements of an expanded set of protein coding genes (UCSC, RefSeq, Ensembl, GENCODE), pseudogenes, UTRs (UTRdb), or non-lincRNA noncoding RNAs (33,245 transcripts) (BED format; hg18) (TXT). (D) GENCODEv6 “lincRNAs” and “processed transcripts” that passed the protein/pseudogene/non-lincRNA ncRNAs/<200 nt filter, but contain an ORF>100 amino acids in length (964 transcripts) (BED format; hg18) (TXT). (E) GENCODEv6 “lincRNAs” and “processed transcripts” that do not themselves contain an ORF>100 amino acids, but overlap another annotated or de novo lincRNA that contains an ORF>100 amino acids (2,700 transcripts) (BED format; hg18) (TXT). (F) GENCODEv6 “lincRNAs” and “processed transcripts” that passed the prior filters but overlap an extended protein coding gene structure (149 transcripts) (BED format; hg18) (TXT). (G) GENCODEv6 “lincRNAs” and “processed transcripts” passing all prior filters except not found expressed at FPKM>1 in any dataset (1,469 transcripts) (BED format; hg18) (TXT). (H) GENCODEv6 “lincRNAs” and “processed transcripts” passing all filters and expressed at FPKM>1 in at least one dataset (945 transcripts) (BED format; hg18) (TXT). (ZIP) [file pgen.1003569.s009.zip › Dataset_S9g.txt]

chr1	82092	119080	ENST00000477740	0	-	82092	119080	0	4	11,105,212,163	0,20470,28491,36825
chr1	100815	119036	ENST00000471248	0	-	100815	119036	0	3	405,105,119	0,1747,18102
chr1	129652	130202	ENST00000493797	0	-	129652	130202	0	2	58,265	0,285
chr1	150308	151388	ENST00000496488	0	+	150308	151388	0	2	245,212	0,868
chr1	247130	248984	ENST00000335577	0	-	247130	248984	0	2	405,105	0,1749
chr1	310024	310919	ENST00000432964	0	+	310024	310919	0	3	492,58,25	0,719,870
chr1	323988	324168	ENST00000445840	0	+	323988	324168	0	1	180	0
chr1	324002	332669	ENST00000455464	0	+	324002	332669	0	2	158,415	0,8252
chr1	443689	450328	ENST00000412666	0	-	443689	450328	0	2	340,86	0,6553
chr1	449518	451817	ENST00000441866	0	+	449518	451817	0	3	337,135,204	0,1498,2095
chr1	511231	513696	ENST00000417636	0	-	511231	513696	0	3	370,135,337	0,832,2128
chr1	512871	520011	ENST00000423796	0	+	512871	520011	0	2	73,534	0,6606
chr1	512910	519817	ENST00000450696	0	+	512910	519817	0	2	62,340	0,6567
chr1	519695	520458	ENST00000440196	0	+	519695	520458	0	2	304,133	0,630
chr1	519701	522741	ENST00000357876	0	+	519701	522741	0	2	298,200	0,2840
chr1	552619	554253	ENST00000452176	0	-	552619	554253	0	3	447,263,92	0,584,1542
chr1	627178	645393	ENST00000441245	0	-	627178	645393	0	3	405,105,119	0,1749,18096
chr1	628927	645437	ENST00000419394	0	-	628927	645437	0	3	105,212,163	0,8026,16347
chr1	628927	645443	ENST00000448605	0	-	628927	645443	0	2	105,169	0,16347
chr1	636584	645443	ENST00000414688	0	-	636584	645443	0	2	581,169	0,8690
chr1	686153	687232	ENST00000422528	0	+	686153	687232	0	2	244,212	0,867
chr1	704024	707434	ENST00000457084	0	+	704024	707434	0	2	311,255	0,3155
chr1	707187	709933	ENST00000434264	0	+	707187	709933	0	2	192,321	0,2425
chr1	793482	795444	ENST00000432963	0	-	793482	795444	0	4	291,49,48,116	0,387,1288,1846
chr1	2720856	2721423	ENST00000429389	0	-	2720856	2721423	0	2	257,172	0,395
chr1	4511654	4512065	ENST00000438791	0	+	4511654	4512065	0	2	315,41	0,370
chr1	4531467	4543341	ENST00000420522	0	+	4531467	4543341	0	5	82,123,298,96,83	0,922,10729,11535,11791
chr1	6707283	6710055	ENST00000432429	0	+	6707283	6710055	0	2	214,1472	0,1300
chr1	6710173	6712659	ENST00000421469	0	+	6710173	6712659	0	2	86,293	0,2193
chr1	12805135	12805609	ENST00000438401	0	-	12805135	12805609	0	2	254,124	0,350
chr1	13856392	13859620	ENST00000441809	0	-	13856392	13859620	0	2	45,962	0,2266
chr1	17050284	17051881	ENST00000414340	0	-	17050284	17051881	0	3	275,295,38	0,872,1559
chr1	17050402	17052211	ENST00000422345	0	-	17050402	17052211	0	4	157,150,295,133	0,253,754,1676
chr1	17054488	17058366	ENST00000414128	0	+	17054488	17058366	0	3	117,529,236	0,1305,3642
chr1	21614977	21616572	ENST00000444647	0	+	21614977	21616572	0	3	38,294,275	0,428,1320
chr1	21615401	21616454	ENST00000423921	0	+	21615401	21616454	0	3	298,150,157	0,650,896
chr1	29954284	29954981	ENST00000422638	0	-	29954284	29954981	0	2	274,224	0,473
chr1	37011327	37013956	ENST00000451375	0	+	37011327	37013956	0	2	174,289	0,2340
chr1	41102172	41114929	ENST00000414199	0	+	41102172	41114929	0	3	39,228,204	0,254,12553
chr1	46684931	46687963	ENST00000416581	0	-	46684931	46687963	0	3	473,438,218	0,779,2814
chr1	47926721	47941642	ENST00000454285	0	+	47926721	47941642	0	3	120,40,655	0,5732,14266
chr1	48317045	48320455	ENST00000455238	0	-	48317045	48320455	0	2	238,54	0,3356
chr1	48444223	48445102	ENST00000431986	0	+	48444223	48445102	0	3	87,149,34	0,181,845
chr1	54220504	54224822	ENST00000501525	0	+	54220504	54224822	0	3	1102,301,842	0,1785,3476
chr1	54654516	54659121	ENST00000447150	0	+	54654516	54659121	0	2	27,262	0,4343
chr1	57061939	57065181	ENST00000425435	0	-	57061939	57065181	0	2	1468,356	0,2886
chr1	60353134	60387939	ENST00000456878	0	+	60353134	60387939	0	3	99,141,443	0,33638,34362
chr1	63262465	63263917	ENST00000418091	0	+	63262465	63263917	0	2	104,255	0,1197
chr1	63316339	63317290	ENST00000427547	0	-	63316339	63317290	0	2	25,132	0,819
chr1	63377508	63401412	ENST00000455038	0	+	63377508	63401412	0	3	248,168,407	0,19786,23497
chr1	63428247	63437182	ENST00000455304	0	-	63428247	63437182	0	2	536,208	0,8727
chr1	71489269	71490390	ENST00000411721	0	+	71489269	71490390	0	2	60,458	0,663
chr1	73544440	73577148	ENST00000440762	0	+	73544440	73577148	0	4	105,196,138,3432	0,998,4683,29276
chr1	73873486	73947852	ENST00000424953	0	+	73873486	73947852	0	3	26,93,438	0,64535,73928
chr1	73947638	73953485	ENST00000436262	0	+	73947638	73953485	0	2	58,262	0,5585
chr1	75948287	75962284	ENST00000433521	0	-	75948287	75962284	0	4	609,61,121,70	0,10330,13653,13927
chr1	80773250	80822636	ENST00000437080	0	-	80773250	80822636	0	2	275,74	0,49312
chr1	83212152	83223193	ENST00000452834	0	-	83212152	83223193	0	3	1237,226,63	0,5179,10978
chr1	83212199	83224479	ENST00000421931	0	-	83212199	83224479	0	3	1190,226,60	0,5132,12220
chr1	83684323	83693042	ENST00000446227	0	+	83684323	83693042	0	2	622,114	0,8605
chr1	88138179	88143985	ENST00000437598	0	-	88138179	88143985	0	3	333,179,275	0,3990,5531
chr1	90193812	90194869	ENST00000445845	0	-	90193812	90194869	0	2	536,62	0,995
chr1	90749054	90771617	ENST00000435832	0	-	90749054	90771617	0	4	76,22,28,105	0,1077,3072,22458
chr1	94383254	94383763	ENST00000439455	0	+	94383254	94383763	0	2	103,249	0,260
chr1	94823699	94830441	ENST00000413541	0	-	94823699	94830441	0	2	1207,964	0,5778
chr1	95712880	95717500	ENST00000424943	0	+	95712880	95717500	0	4	439,61,237,2018	0,577,2007,2602
chr1	96176044	96261010	ENST00000442558	0	+	96176044	96261010	0	2	145,334	0,84632
chr1	96492212	96612269	ENST00000435311	0	-	96492212	96612269	0	6	1682,81,66,79,42,44	0,49415,50204,99085,101157,120013
chr1	98448890	98510802	ENST00000418344	0	+	98448890	98510802	0	3	64,101,2064	0,38699,59848
chr1	100865192	100867088	ENST00000416343	0	-	100865192	100867088	0	2	250,124	0,1772
chr1	103730088	103740675	ENST00000414923	0	+	103730088	103740675	0	2	57,361	0,10226
chr1	106271768	106297039	ENST00000446693	0	-	106271768	106297039	0	3	91,72,391	0,24584,24880
chr1	107162383	107182338	ENST00000415910	0	+	107162383	107182338	0	3	121,539,74	0,1965,19881
chr1	108416515	108418638	ENST00000451023	0	+	108416515	108418638	0	2	327,101	0,2022
chr1	141494815	141500693	ENST00000445662	0	+	141494815	141500693	0	3	204,38,723	0,4040,5155
chr1	141510788	141529757	ENST00000415979	0	-	141510788	141529757	0	4	46,101,48,168	0,715,8221,18801
chr1	141892357	141898239	ENST00000424640	0	-	141892357	141898239	0	3	723,41,203	0,1800,5679
chr1	142339866	142358822	ENST00000429884	0	+	142339866	142358822	0	4	167,48,101,46	0,10696,18140,18910
chr1	142991739	142992526	ENST00000449092	0	-	142991739	142992526	0	3	247,139,104	0,347,683
chr1	142992510	143001665	ENST00000452480	0	-	142992510	143001665	0	3	37,236,101	0,3468,9054
chr1	142992513	143001337	ENST00000436211	0	-	142992513	143001337	0	3	34,236,184	0,3465,8640
chr1	143011114	143012893	ENST00000417976	0	-	143011114	143012893	0	2	998,56	0,1723
chr1	143011873	143012742	ENST00000457645	0	-	143011873	143012742	0	2	239,315	0,554
chr1	143036908	143051950	ENST00000433598	0	-	143036908	143051950	0	4	122,160,55,68	0,474,14012,14974
chr1	143037195	143047611	ENST00000412194	0	-	143037195	143047611	0	2	347,26	0,10390
chr1	143191334	143193122	ENST00000431928	0	-	143191334	143193122	0	2	1007,56	0,1732
chr1	143192109	143192866	ENST00000434159	0	-	143192109	143192866	0	2	232,210	0,547
chr1	144663728	144667808	ENST00000428782	0	+	144663728	144667808	0	3	149,190,153	0,2680,3927
chr1	144797947	144799993	ENST00000512265	0	+	144797947	144799993	0	2	257,1405	0,641
chr1	144837760	144847554	ENST00000482381	0	-	144837760	144847554	0	3	323,100,129	0,4036,9665
chr1	144837760	144870459	ENST00000438173	0	-	144837760	144870459	0	8	323,100,69,32,194,128,82,122	0,4036,9665,10643,20979,30536,32029,32577
chr1	144849895	144860691	ENST00000496508	0	-	144849895	144860691	0	2	561,1952	0,8844
chr1	144850039	144868424	ENST00000464343	0	-	144850039	144868424	0	3	417,194,128	0,8700,18257
chr1	144868437	144870459	ENST00000476063	0	-	144868437	144870459	0	3	164,82,122	0,1352,1900
chr1	144940358	144941367	ENST00000455718	0	-	144940358	144941367	0	3	157,149,288	0,253,721
chr1	145636537	145638085	ENST00000431525	0	+	145636537	145638085	0	2	56,390	0,1158
chr1	145716323	145727689	ENST00000426504	0	+	145716323	145727689	0	2	134,346	0,11020
chr1	151413617	151430776	ENST00000427145	0	+	151413617	151430776	0	3	128,528,1598	0,1595,15561
chr1	155468644	155473550	ENST00000449345	0	-	155468644	155473550	0	2	310,89	0,4817
chr1	157702734	157719790	ENST00000412932	0	+	157702734	157719790	0	3	303,77,473	0,1759,16583
chr1	160275429	160275981	ENST00000430905	0	+	160275429	160275981	0	2	228,225	0,327
chr1	164623587	164688493	ENST00000448643	0	-	164623587	164688493	0	3	634,105,71	0,64577,64835
chr1	165411777	165431650	ENST00000426709	0	-	165411777	165431650	0	5	496,123,152,99,101	0,776,6125,19141,19772
chr1	165411934	165431341	ENST00000428030	0	-	165411934	165431341	0	3	742,99,89	0,18984,19318
chr1	165412081	165431609	ENST00000457941	0	-	165412081	165431609	0	4	595,152,99,60	0,5821,18837,19468
chr1	165412207	165431653	ENST00000446687	0	-	165412207	165431653	0	4	469,152,99,136	0,5695,18711,19310
chr1	166637344	166643136	ENST00000422548	0	-	166637344	166643136	0	3	48,305,36	0,556,5756
chr1	168834618	168883104	ENST00000413005	0	+	168834618	168883104	0	3	162,689,1072	0,40255,47414
chr1	171142662	171143447	ENST00000452366	0	+	171142662	171143447	0	2	353,305	0,480
chr1	174113101	174116227	ENST00000457217	0	+	174113101	174116227	0	3	252,1287,270	0,1472,2856
chr1	175936281	175946088	ENST00000427173	0	+	175936281	175946088	0	4	839,116,169,542	0,935,8433,9265
chr1	180976405	180977562	ENST00000509509	0	-	180976405	180977562	0	3	673,159,59	0,861,1098
chr1	182564827	182568583	ENST00000449525	0	+	182564827	182568583	0	2	104,229	0,3527
chr1	183556910	183568823	ENST00000457764	0	-	183556910	183568823	0	4	233,64,54,49	0,1947,2819,11864
chr1	186744291	186772219	ENST00000426262	0	+	186744291	186772219	0	4	128,182,103,333	0,20658,27218,27595
chr1	186941376	186946634	ENST00000432976	0	-	186941376	186946634	0	2	663,70	0,5188
chr1	187105230	187123188	ENST00000414765	0	-	187105230	187123188	0	2	272,194	0,17764
chr1	188011217	188050671	ENST00000419614	0	+	188011217	188050671	0	4	101,78,185,87	0,1795,16114,39367
chr1	188103753	188104281	ENST00000450681	0	-	188103753	188104281	0	2	212,202	0,326
chr1	189456911	189464220	ENST00000434983	0	+	189456911	189464220	0	2	154,145	0,7164
chr1	190094459	190102713	ENST00000432083	0	-	190094459	190102713	0	2	474,141	0,8113
chr1	190094515	190125982	ENST00000428569	0	-	190094515	190125982	0	2	418,165	0,31302
chr1	190111247	190247013	ENST00000430776	0	+	190111247	190247013	0	5	206,96,92,141,1500	0,88899,89827,100476,134266
chr1	194280748	194296826	ENST00000430519	0	-	194280748	194296826	0	2	544,77	0,16001
chr1	197043244	197062968	ENST00000412162	0	-	197043244	197062968	0	2	751,191	0,19533
chr1	197241791	197256789	ENST00000427439	0	-	197241791	197256789	0	3	1390,175,220	0,2354,14778
chr1	197251884	197312487	ENST00000432488	0	+	197251884	197312487	0	3	333,117,212	0,25423,60391
chr1	204381148	204390171	ENST00000425896	0	-	204381148	204390171	0	3	316,271,43	0,8465,8980
chr1	206847067	206852160	ENST00000438903	0	-	206847067	206852160	0	2	176,103	0,4990
chr1	206866708	206868053	ENST00000455137	0	-	206866708	206868053	0	2	173,112	0,1233
chr1	206968655	206973152	ENST00000415754	0	+	206968655	206973152	0	4	47,135,258,87	0,455,1130,4410
chr1	209955892	209965367	ENST00000458662	0	-	209955892	209965367	0	2	73,101	0,9374
chr1	210071311	210079898	ENST00000429499	0	+	210071311	210079898	0	3	66,70,275	0,8117,8312
chr1	210071312	210093668	ENST00000446560	0	+	210071312	210093668	0	5	65,70,86,70,142	0,8116,20173,20355,22214
chr1	211732266	211786413	ENST00000417161	0	+	211732266	211786413	0	2	275,165	0,53982
chr1	216132865	216160769	ENST00000431637	0	+	216132865	216160769	0	4	26,227,112,1221	0,18854,25292,26683
chr1	216271799	216273625	ENST00000420347	0	+	216271799	216273625	0	2	127,88	0,1738
chr1	216283469	216299105	ENST00000456026	0	+	216283469	216299105	0	4	1093,120,108,407	0,2629,7650,15229
chr1	217152721	217156149	ENST00000446002	0	-	217152721	217156149	0	3	259,84,47	0,2478,3381
chr1	217797156	217797666	ENST00000458443	0	+	217797156	217797666	0	2	44,138	0,372
chr1	218599695	218600148	ENST00000413159	0	-	218599695	218600148	0	2	195,50	0,403
chr1	218725068	218727008	ENST00000446169	0	-	218725068	218727008	0	2	337,53	0,1887
chr1	219131131	219134968	ENST00000439095	0	-	219131131	219134968	0	4	1226,194,60,956	0,1313,2435,2881
chr1	219748523	219750944	ENST00000440104	0	+	219748523	219750944	0	2	612,195	0,2226
chr1	221384013	221384919	ENST00000435108	0	+	221384013	221384919	0	2	195,418	0,488
chr1	221421108	221428119	ENST00000446145	0	+	221421108	221428119	0	3	149,118,220	0,5687,6791
chr1	227425830	227429932	ENST00000430677	0	-	227425830	227429932	0	2	490,302	0,3800
chr1	228795028	228797952	ENST00000412647	0	+	228795028	228797952	0	2	181,222	0,2702
chr1	229026009	229027076	ENST00000436739	0	-	229026009	229027076	0	2	267,44	0,1023
chr1	232767666	232772457	ENST00000429507	0	+	232767666	232772457	0	2	125,265	0,4526
chr1	237499647	237527860	ENST00000442410	0	-	237499647	237527860	0	2	416,32	0,28181
chr1	241235769	241237393	ENST00000427176	0	-	241235769	241237393	0	3	430,267,95	0,567,1529
chr1	241287155	241287772	ENST00000424800	0	-	241287155	241287772	0	2	40,484	0,133
chr1	241325915	241327512	ENST00000411733	0	-	241325915	241327512	0	2	132,398	0,1199
chr1	241326798	241331658	ENST00000435793	0	-	241326798	241331658	0	2	426,348	0,4512
chr10	50000	50544	ENST00000449585	0	-	50000	50544	0	2	239,108	0,436
chr10	779931	780898	ENST00000412695	0	+	779931	780898	0	2	42,382	0,585
chr10	2104038	2113291	ENST00000435539	0	+	2104038	2113291	0	2	131,301	0,8952
chr10	2104123	2104923	ENST00000450757	0	+	2104123	2104923	0	3	46,163,221	0,289,579
chr10	3237907	3238816	ENST00000421821	0	+	3237907	3238816	0	2	245,220	0,689
chr10	3866141	3866920	ENST00000413339	0	+	3866141	3866920	0	2	288,248	0,531
chr10	3966710	3968004	ENST00000432452	0	+	3966710	3968004	0	2	456,134	0,1160
chr10	4447496	4458371	ENST00000420082	0	-	4447496	4458371	0	4	231,209,142,109	0,964,8245,10766
chr10	7179119	7179643	ENST00000420049	0	+	7179119	7179643	0	2	202,234	0,290
chr10	7615174	7618533	ENST00000414631	0	+	7615174	7618533	0	3	287,199,228	0,882,3131
chr10	8482828	8543832	ENST00000413286	0	+	8482828	8543832	0	4	84,57,110,179	0,514,60206,60825
chr10	10140690	10145471	ENST00000429539	0	+	10140690	10145471	0	4	77,179,112,207	0,569,2930,4574
chr10	10447148	10448456	ENST00000455871	0	-	10447148	10448456	0	2	70,265	0,1043
chr10	19075367	19076788	ENST00000427232	0	+	19075367	19076788	0	2	359,189	0,1232
chr10	25441992	25446292	ENST00000436140	0	+	25441992	25446292	0	3	629,94,66	0,3554,4234
chr10	25980709	26011580	ENST00000450270	0	+	25980709	26011580	0	4	25,176,115,125	0,1092,16441,30746
chr10	26906610	26908030	ENST00000455612	0	-	26906610	26908030	0	2	172,260	0,1160
chr10	26906610	26908242	ENST00000449071	0	-	26906610	26908242	0	3	172,136,114	0,1160,1518
chr10	30609020	30609845	ENST00000411802	0	-	30609020	30609845	0	2	400,114	0,711
chr10	30905633	30909117	ENST00000426067	0	+	30905633	30909117	0	2	139,239	0,3245
chr10	31052185	31052675	ENST00000416310	0	+	31052185	31052675	0	2	86,322	0,168
chr10	33907864	33928974	ENST00000457848	0	-	33907864	33928974	0	4	439,148,92,183	0,11691,15189,20927
chr10	34013688	34015998	ENST00000366376	0	+	34013688	34015998	0	2	427,25	0,2285
chr10	34238171	34246738	ENST00000434552	0	+	34238171	34246738	0	5	85,84,135,66,261	0,177,1041,3530,8306
chr10	36225807	36227897	ENST00000442783	0	-	36225807	36227897	0	2	624,244	0,1846
chr10	36418019	36418323	ENST00000412439	0	-	36418019	36418323	0	2	76,111	0,193
chr10	37269042	37272866	ENST00000457804	0	+	37269042	37272866	0	2	82,211	0,3613
chr10	39046331	39052613	ENST00000423877	0	+	39046331	39052613	0	3	87,81,325	0,4854,5957
chr10	39050989	39052513	ENST00000456744	0	+	39050989	39052513	0	2	277,225	0,1299
chr10	42686974	42689514	ENST00000421320	0	+	42686974	42689514	0	2	162,1552	0,988
chr10	43481121	43482459	ENST00000418426	0	+	43481121	43482459	0	2	126,336	0,1002
chr10	44406661	44417558	ENST00000456722	0	-	44406661	44417558	0	2	577,155	0,10742
chr10	45630881	45632778	ENST00000411791	0	-	45630881	45632778	0	2	192,130	0,1767
chr10	46218375	46229027	ENST00000453853	0	-	46218375	46229027	0	3	331,181,197	0,966,10455
chr10	47040518	47043861	ENST00000418196	0	-	47040518	47043861	0	2	98,69	0,3274
chr10	54720837	54740831	ENST00000449272	0	-	54720837	54740831	0	2	523,74	0,19920
chr10	61018913	61041012	ENST00000450677	0	+	61018913	61041012	0	4	222,100,97,118	0,5802,7175,21981
chr10	64553703	64555303	ENST00000433019	0	-	64553703	64555303	0	3	245,147,113	0,787,1487
chr10	65466110	65467046	ENST00000451946	0	-	65466110	65467046	0	2	474,148	0,788
chr10	66332890	66354282	ENST00000425902	0	-	66332890	66354282	0	2	299,282	0,21110
chr10	66743548	66744734	ENST00000428346	0	+	66743548	66744734	0	3	44,92,171	0,218,1015
chr10	72040078	72098514	ENST00000500803	0	+	72040078	72098514	0	3	112,119,1250	0,41995,57186
chr10	79782359	79785863	ENST00000416341	0	+	79782359	79785863	0	2	213,168	0,3336
chr10	82399532	82403468	ENST00000436500	0	+	82399532	82403468	0	3	52,75,243	0,2110,3693
chr10	85422141	85425175	ENST00000441776	0	-	85422141	85425175	0	3	160,101,90	0,733,2944
chr10	85661389	85662658	ENST00000432108	0	-	85661389	85662658	0	2	138,171	0,1098
chr10	86943156	86947694	ENST00000454178	0	-	86943156	86947694	0	3	754,1080,195	0,2433,4343
chr10	87182598	87194665	ENST00000435367	0	+	87182598	87194665	0	2	296,204	0,11863
chr10	87199328	87241733	ENST00000441457	0	+	87199328	87241733	0	6	585,321,200,102,107,172	0,1809,3279,12004,28419,42233
chr10	89092660	89105167	ENST00000439559	0	+	89092660	89105167	0	4	214,59,278,340	0,1513,11696,12167
chr10	89146798	89157437	ENST00000429129	0	-	89146798	89157437	0	3	328,181,198	0,958,10441
chr10	89341343	89355761	ENST00000446794	0	-	89341343	89355761	0	2	137,31	0,14387
chr10	91665225	91707110	ENST00000428485	0	-	91665225	91707110	0	4	1283,129,223,225	0,40386,40726,41660
chr10	92152257	92290542	ENST00000418379	0	-	92152257	92290542	0	7	288,86,67,146,154,166,74	0,433,1467,3929,49159,124753,138211
chr10	92203906	92251177	ENST00000422206	0	+	92203906	92251177	0	3	146,54,2168	0,31849,45103
chr10	92204416	92211238	ENST00000453889	0	+	92204416	92211238	0	2	144,730	0,6092
chr10	92204434	92280853	ENST00000439157	0	+	92204434	92280853	0	4	126,54,99,505	0,31321,44575,75914
chr10	92204434	92252705	ENST00000414903	0	+	92204434	92252705	0	4	126,54,99,183	0,31321,44575,48088
chr10	92212453	92217689	ENST00000425365	0	+	92212453	92217689	0	3	670,73,88	0,3199,5148
chr10	94809409	94810173	ENST00000444965	0	-	94809409	94810173	0	2	243,199	0,565
chr10	103002567	103013297	ENST00000422661	0	-	103002567	103013297	0	3	1747,99,376	0,8046,10354
chr10	103072389	103072753	ENST00000450669	0	-	103072389	103072753	0	2	120,162	0,202
chr10	107890011	107938470	ENST00000449761	0	+	107890011	107938470	0	5	63,113,48,78,161	0,43522,44283,46691,48298
chr10	107890038	107907893	ENST00000424701	0	+	107890038	107907893	0	2	36,515	0,17340
chr10	107913095	107938368	ENST00000452286	0	+	107913095	107938368	0	4	483,48,75,59	0,21199,23610,25214
chr10	107934132	107949128	ENST00000426752	0	+	107934132	107949128	0	2	210,473	0,14523
chr10	109126297	109150984	ENST00000429110	0	+	109126297	109150984	0	4	202,124,123,79	0,3046,11738,24608
chr10	110297722	110311563	ENST00000366253	0	-	110297722	110311563	0	3	383,53,139	0,1930,13702
chr10	110460265	110589111	ENST00000421481	0	+	110460265	110589111	0	3	18,51,411	0,51051,128435
chr10	113099686	113101851	ENST00000421597	0	-	113099686	113101851	0	2	260,167	0,1998
chr10	122928203	122935470	ENST00000429809	0	+	122928203	122935470	0	2	273,2591	0,4676
chr10	123364928	123365343	ENST00000434988	0	-	123364928	123365343	0	2	241,69	0,346
chr10	123485807	123489235	ENST00000447943	0	+	123485807	123489235	0	3	104,112,83	0,488,3345
chr10	125323732	125333273	ENST00000451295	0	+	125323732	125333273	0	3	152,146,140	0,7717,9401
chr10	130004535	130008468	ENST00000454492	0	-	130004535	130008468	0	2	93,253	0,3680
chr10	130585755	130586223	ENST00000443888	0	-	130585755	130586223	0	2	111,89	0,379
chr10	130647025	130648316	ENST00000453367	0	-	130647025	130648316	0	3	220,67,88	0,840,1203
chr10	130966504	130979976	ENST00000414581	0	+	130966504	130979976	0	2	83,392	0,13080
chr11	7200739	7208670	ENST00000534653	0	+	7200739	7208670	0	2	75,454	0,7477
chr11	13899572	13902986	ENST00000532065	0	-	13899572	13902986	0	2	512,172	0,3242
chr11	15889070	15896663	ENST00000528194	0	+	15889070	15896663	0	3	198,108,240	0,828,7353
chr11	15889078	15905565	ENST00000530418	0	+	15889078	15905565	0	4	114,103,99,212	0,825,12327,16275
chr11	22091569	22095123	ENST00000530837	0	+	22091569	22095123	0	2	34,443	0,3111
chr11	22423809	22425498	ENST00000534135	0	-	22423809	22425498	0	2	80,263	0,1426
chr11	22423809	22470141	ENST00000532380	0	-	22423809	22470141	0	4	80,99,137,105	0,22159,34385,46227
chr11	22470233	22480968	ENST00000531858	0	+	22470233	22480968	0	2	93,188	0,10547
chr11	24213598	24240327	ENST00000527283	0	-	24213598	24240327	0	6	29,57,120,127,96,125	0,13396,22715,23959,24441,26604
chr11	24237520	24240340	ENST00000534492	0	-	24237520	24240340	0	3	164,96,138	0,519,2682
chr11	25712892	25759881	ENST00000533049	0	+	25712892	25759881	0	5	100,98,98,142,130	0,35701,42924,45711,46859
chr11	26167245	26186470	ENST00000531798	0	+	26167245	26186470	0	2	208,302	0,18923
chr11	26263833	26266130	ENST00000524858	0	-	26263833	26266130	0	3	446,222,48	0,1617,2249
chr11	27956791	27997698	ENST00000525309	0	-	27956791	27997698	0	4	447,180,75,104	0,3509,23757,40803
chr11	28494954	28497464	ENST00000524707	0	+	28494954	28497464	0	2	484,263	0,2247
chr11	28657305	28661592	ENST00000505409	0	+	28657305	28661592	0	3	121,97,302	0,367,3985
chr11	28880403	29041944	ENST00000511073	0	+	28880403	29041944	0	4	89,75,84,533	0,135461,157108,161008
chr11	29138078	29244857	ENST00000530960	0	+	29138078	29244857	0	5	107,77,111,84,113	0,236,51699,101097,106666
chr11	29314020	29328472	ENST00000528553	0	-	29314020	29328472	0	2	185,120	0,14332
chr11	29423609	29435516	ENST00000527727	0	+	29423609	29435516	0	6	84,155,80,64,97,83	0,10214,10550,10747,10888,11824
chr11	29497198	29530762	ENST00000530389	0	+	29497198	29530762	0	2	283,280	0,33284
chr11	29573040	29608787	ENST00000527492	0	+	29573040	29608787	0	3	49,46,301	0,1888,35446
chr11	29596924	29608787	ENST00000528119	0	+	29596924	29608787	0	3	58,442,301	0,3833,11562
chr11	33754309	33757617	ENST00000528779	0	+	33754309	33757617	0	2	153,333	0,2975
chr11	34548998	34552105	ENST00000527135	0	+	34548998	34552105	0	2	128,436	0,2671
chr11	35557553	35563434	ENST00000527684	0	-	35557553	35563434	0	4	128,100,131,178	0,653,4569,5703
chr11	35634350	35639463	ENST00000525573	0	+	35634350	35639463	0	4	302,194,177,129	0,438,1997,4984
chr11	37916726	37932789	ENST00000532562	0	+	37916726	37932789	0	3	103,60,213	0,12140,15850
chr11	38477120	38478312	ENST00000526554	0	+	38477120	38478312	0	2	240,270	0,922
chr11	38596454	38624482	ENST00000531882	0	-	38596454	38624482	0	5	89,167,62,125,34	0,1375,15418,16642,27994
chr11	38624601	38652367	ENST00000533575	0	+	38624601	38652367	0	4	119,181,122,159	0,1948,17386,27607
chr11	38626889	38644983	ENST00000530102	0	+	38626889	38644983	0	3	77,122,261	0,15098,17833
chr11	38626983	38633378	ENST00000534756	0	+	38626983	38633378	0	3	77,139,293	0,4123,6102
chr11	41698568	41712880	ENST00000530379	0	+	41698568	41712880	0	2	472,83	0,14229
chr11	41854759	41855204	ENST00000526455	0	+	41854759	41855204	0	2	47,223	0,222
chr11	41971510	42063584	ENST00000527828	0	-	41971510	42063584	0	4	282,118,114,70	0,75363,77149,92004
chr11	43852684	43856199	ENST00000528765	0	-	43852684	43856199	0	2	371,91	0,3424
chr11	44446589	44448555	ENST00000528183	0	+	44446589	44448555	0	3	58,132,330	0,1019,1636
chr11	45377573	45378654	ENST00000534604	0	+	45377573	45378654	0	2	118,443	0,638
chr11	45728949	45729998	ENST00000531982	0	-	45728949	45729998	0	2	386,148	0,901
chr11	50257654	50259611	ENST00000532103	0	+	50257654	50259611	0	3	64,151,226	0,791,1731
chr11	59548956	59555126	ENST00000534388	0	+	59548956	59555126	0	3	98,148,276	0,4874,5894
chr11	61601324	61606232	ENST00000524942	0	-	61601324	61606232	0	2	217,571	0,4337
chr11	64024900	64029434	ENST00000444862	0	+	64024900	64029434	0	3	62,144,316	0,1585,4218
chr11	70802853	70812117	ENST00000508543	0	-	70802853	70812117	0	3	266,104,90	0,7641,9174
chr11	73797752	73805072	ENST00000524441	0	+	73797752	73805072	0	2	106,533	0,6787
chr11	76014153	76015526	ENST00000528781	0	-	76014153	76015526	0	2	569,262	0,1111
chr11	78993658	79000992	ENST00000526851	0	-	78993658	79000992	0	2	196,638	0,6696
chr11	79710311	79716603	ENST00000532605	0	-	79710311	79716603	0	2	507,78	0,6214
chr11	81268543	81792603	ENST00000500502	0	-	81268543	81792603	0	8	314,143,127,148,234,79,117,235	0,2300,135754,216607,220120,470072,476658,523825
chr11	87106893	87107951	ENST00000532606	0	-	87106893	87107951	0	2	173,506	0,552
chr11	90530898	90540110	ENST00000526509	0	+	90530898	90540110	0	3	205,144,155	0,8666,9057
chr11	92338610	92339417	ENST00000532770	0	+	92338610	92339417	0	2	201,65	0,742
chr11	92612946	92613982	ENST00000531846	0	+	92612946	92613982	0	2	104,296	0,740
chr11	96598853	96636197	ENST00000529088	0	-	96598853	96636197	0	3	377,217,140	0,36802,37204
chr11	97294632	97318972	ENST00000527281	0	-	97294632	97318972	0	3	554,63,157	0,18605,24183
chr11	98052330	98059675	ENST00000532109	0	+	98052330	98059675	0	3	119,131,185	0,3681,7160
chr11	98314851	98321019	ENST00000527345	0	-	98314851	98321019	0	2	342,38	0,6130
chr11	105488395	105508053	ENST00000524966	0	-	105488395	105508053	0	3	165,193,51	0,7255,19607
chr11	105625955	105639169	ENST00000526101	0	+	105625955	105639169	0	6	249,65,664,168,86,527	0,2772,4132,7038,10332,12687
chr11	105627343	105640842	ENST00000525797	0	+	105627343	105640842	0	5	105,65,97,83,1404	0,1384,3311,8947,12095
chr11	105640251	105640518	ENST00000534002	0	+	105640251	105640518	0	1	267	0
chr11	109127381	109199783	ENST00000534252	0	-	109127381	109199783	0	4	95,125,165,228	0,36143,71477,72174
chr11	111860277	111863769	ENST00000529827	0	+	111860277	111863769	0	3	272,111,78	0,1324,3414
chr11	115872825	115876557	ENST00000452629	0	-	115872825	115876557	0	2	832,89	0,3643
chr11	116474912	116484096	ENST00000442124	0	+	116474912	116484096	0	3	164,95,224	0,4237,8960
chr11	123044416	123047555	ENST00000532961	0	+	123044416	123047555	0	2	526,140	0,2999
chr11	126396858	126428658	ENST00000530177	0	+	126396858	126428658	0	3	154,202,216	0,13721,31584
chr11	130609642	130626921	ENST00000441638	0	+	130609642	130626921	0	2	116,453	0,16826
chr11	133158775	133185481	ENST00000526254	0	-	133158775	133185481	0	3	854,93,28	0,26406,26678
chr11	133173144	133185605	ENST00000530621	0	-	133173144	133185605	0	2	2276,550	0,11911
chr11	133402091	133403223	ENST00000532272	0	+	133402091	133403223	0	2	80,436	0,696
chr11	134046529	134047128	ENST00000529417	0	-	134046529	134047128	0	2	331,58	0,541
chr11	134436884	134451005	ENST00000532071	0	-	134436884	134451005	0	3	167,258,289	0,12333,13832
chr12	9980444	9987361	ENST00000412084	0	-	9980444	9987361	0	5	236,108,185,84,366	0,2484,3330,5910,6551
chr12	130713339	130715199	ENST00000508145	0	+	130713339	130715199	0	2	388,924	0,936
chr13	18012636	18022837	ENST00000448748	0	+	18012636	18022837	0	2	433,408	0,9793
chr13	18144966	18148303	ENST00000422609	0	+	18144966	18148303	0	2	282,176	0,3161
chr13	18190906	18191869	ENST00000444605	0	-	18190906	18191869	0	2	384,46	0,917
chr13	18377578	18379950	ENST00000447784	0	+	18377578	18379950	0	4	138,84,162,176	0,588,1058,2196
chr13	19574839	19575369	ENST00000455848	0	+	19574839	19575369	0	2	126,305	0,225
chr13	21344908	21348817	ENST00000413124	0	-	21344908	21348817	0	3	453,201,969	0,2596,2940
chr13	22324134	22324991	ENST00000445646	0	+	22324134	22324991	0	2	197,336	0,521
chr13	25524413	25525523	ENST00000439079	0	-	25524413	25525523	0	2	397,38	0,1072
chr13	26845484	26846503	ENST00000431171	0	+	26845484	26846503	0	2	207,373	0,646
chr13	29344749	29360542	ENST00000453470	0	+	29344749	29360542	0	2	536,377	0,15416
chr13	29390783	29398788	ENST00000450264	0	-	29390783	29398788	0	2	426,149	0,7856
chr13	32349568	32383788	ENST00000421002	0	-	32349568	32383788	0	4	67,124,84,628	0,29463,33206,33592
chr13	36953603	36956906	ENST00000414480	0	-	36953603	36956906	0	4	261,109,76,65	0,2818,3003,3238
chr13	38005479	38017436	ENST00000414161	0	-	38005479	38017436	0	2	678,113	0,11844
chr13	38048776	38051131	ENST00000441430	0	+	38048776	38051131	0	3	63,106,266	0,965,2089
chr13	39653945	39661165	ENST00000455241	0	+	39653945	39661165	0	4	54,108,102,570	0,4337,6112,6650
chr13	42630766	42631602	ENST00000425609	0	+	42630766	42631602	0	2	375,172	0,664
chr13	47297465	47308092	ENST00000417987	0	-	47297465	47308092	0	3	98,152,161	0,809,10466
chr13	51956296	51956816	ENST00000443679	0	-	51956296	51956816	0	2	124,161	0,359
chr13	52618674	52623944	ENST00000417989	0	-	52618674	52623944	0	3	364,108,105	0,1718,5165
chr13	57683825	57705252	ENST00000454780	0	+	57683825	57705252	0	7	138,58,132,62,61,73,283	0,3937,9448,10177,15865,17447,21144
chr13	59686486	59687081	ENST00000423739	0	-	59686486	59687081	0	2	350,69	0,526
chr13	61793438	61794532	ENST00000422527	0	+	61793438	61794532	0	2	82,473	0,621
chr13	62655234	62699190	ENST00000439454	0	-	62655234	62699190	0	3	228,42,78	0,11389,43878
chr13	63220132	63223214	ENST00000418943	0	+	63220132	63223214	0	2	399,377	0,2705
chr13	70487273	70640550	ENST00000428761	0	+	70487273	70640550	0	4	108,51,57,732	0,128045,152229,152545
chr13	73891310	73907297	ENST00000423629	0	+	73891310	73907297	0	5	56,97,326,120,128	0,270,6920,15330,15859
chr13	75485159	75486638	ENST00000448806	0	+	75485159	75486638	0	2	134,143	0,1336
chr13	77134635	77135276	ENST00000420956	0	+	77134635	77135276	0	2	166,352	0,289
chr13	77661743	77746473	ENST00000430549	0	+	77661743	77746473	0	2	89,85	0,84645
chr13	77747855	77749650	ENST00000435156	0	-	77747855	77749650	0	2	147,195	0,1600
chr13	78259454	78264443	ENST00000446391	0	-	78259454	78264443	0	3	161,68,147	0,2198,4842
chr13	79344721	79390080	ENST00000427918	0	+	79344721	79390080	0	6	111,64,108,145,89,373	0,36226,39809,42130,43948,44986
chr13	84034499	84035372	ENST00000446314	0	+	84034499	84035372	0	3	100,68,445	0,245,428
chr13	84537222	84551056	ENST00000433074	0	-	84537222	84551056	0	5	132,29,101,180,159	0,2913,9957,11716,13675
chr13	84835736	85016706	ENST00000424926	0	+	84835736	85016706	0	4	495,130,93,195	0,169473,178637,180775
chr13	85532948	85643026	ENST00000445967	0	+	85532948	85643026	0	3	48,100,46	0,12014,110032
chr13	86362173	86387063	ENST00000457672	0	+	86362173	86387063	0	2	64,232	0,24658
chr13	86877469	86878529	ENST00000450888	0	-	86877469	86878529	0	2	334,176	0,884
chr13	87991119	87992762	ENST00000424165	0	+	87991119	87992762	0	3	580,71,237	0,1038,1406
chr13	87992540	87995765	ENST00000448425	0	+	87992540	87995765	0	2	140,167	0,3058
chr13	88665150	88670814	ENST00000445027	0	-	88665150	88670814	0	4	432,168,61,26	0,1078,3339,5638
chr13	88723457	88730495	ENST00000446579	0	+	88723457	88730495	0	2	160,574	0,6464
chr13	88998945	89004059	ENST00000435401	0	-	88998945	89004059	0	3	521,90,74	0,2510,5040
chr13	89943541	89985335	ENST00000426840	0	+	89943541	89985335	0	6	131,56,85,99,45,326	0,4923,20201,34113,39489,41468
chr13	90341208	90376852	ENST00000419272	0	-	90341208	90376852	0	6	1488,154,18,117,124,117	0,2433,10267,12440,20377,35527
chr13	90577867	90581662	ENST00000427717	0	-	90577867	90581662	0	2	246,185	0,3610
chr13	92506910	92508180	ENST00000443228	0	+	92506910	92508180	0	2	42,168	0,1102
chr13	97125265	97128218	ENST00000437334	0	-	97125265	97128218	0	2	519,173	0,2780
chr13	99027366	99030623	ENST00000437113	0	+	99027366	99030623	0	3	280,172,200	0,1358,3057
chr13	100391116	100394619	ENST00000436722	0	-	100391116	100394619	0	2	271,190	0,3313
chr13	102875550	102878036	ENST00000444795	0	+	102875550	102878036	0	2	122,370	0,2116
chr13	108760483	108762122	ENST00000432575	0	+	108760483	108762122	0	2	105,559	0,1080
chr13	112024881	112033540	ENST00000413637	0	-	112024881	112033540	0	3	190,300,167	0,4679,8492
chr14	19219418	19222510	ENST00000508876	0	+	19219418	19222510	0	3	170,109,986	0,431,2106
chr14	98380985	98381687	ENST00000421617	0	+	98380985	98381687	0	3	353,87,39	0,443,663
chr14	100793421	100814408	ENST00000510232	0	+	100793421	100814408	0	2	500,1990	0,18997
chr15	24229613	24242841	ENST00000450324	0	+	24229613	24242841	0	2	343,173	0,13055
chr15	26633678	26635310	ENST00000507787	0	+	26633678	26635310	0	2	57,966	0,666
chr15	30685910	30694653	ENST00000500941	0	-	30685910	30694653	0	2	242,724	0,8019
chr15	37267957	37273802	ENST00000513397	0	-	37267957	37273802	0	2	1702,232	0,5613
chr16	26236967	26241803	ENST00000452511	0	+	26236967	26241803	0	2	113,782	0,4054
chr16	58446757	58645372	ENST00000500445	0	+	58446757	58645372	0	4	173,89,205,6113	0,189358,190875,192502
chr16	61187776	61189854	ENST00000415422	0	+	61187776	61189854	0	2	193,365	0,1713
chr16	69393490	69397540	ENST00000513068	0	+	69393490	69397540	0	2	2088,1703	0,2347
chr17	13143225	13150802	ENST00000440522	0	-	13143225	13150802	0	5	51,169,121,119,25	0,635,1935,4649,7552
chr17	15650704	15661668	ENST00000418821	0	-	15650704	15661668	0	3	233,78,102	0,9299,10862
chr17	21685062	21717095	ENST00000507397	0	-	21685062	21717095	0	8	284,171,240,175,151,105,144,211	0,6662,6936,10229,10919,11496,20016,31822
chr17	28256792	28257715	ENST00000444464	0	+	28256792	28257715	0	2	118,394	0,529
chr17	29830443	29831060	ENST00000447729	0	+	29830443	29831060	0	2	196,125	0,492
chr17	29830465	29831089	ENST00000441287	0	+	29830465	29831089	0	2	174,149	0,475
chr17	45429251	45449207	ENST00000511867	0	+	45429251	45449207	0	2	139,447	0,19509
chr17	50758116	50760151	ENST00000514286	0	-	50758116	50760151	0	2	1547,216	0,1819
chr17	65469442	65491209	ENST00000455460	0	+	65469442	65491209	0	5	131,171,103,134,89	0,2675,19564,20622,21678
chr17	65469497	65491274	ENST00000420427	0	+	65469497	65491274	0	5	76,171,130,134,154	0,2620,19482,20567,21623
chr17	67104073	67105014	ENST00000442627	0	+	67104073	67105014	0	2	229,332	0,609
chr17	67104211	67105015	ENST00000450826	0	+	67104211	67105015	0	2	99,333	0,471
chr18	59957666	59967088	ENST00000456505	0	-	59957666	59967088	0	2	117,100	0,9322
chr18	59965422	59977508	ENST00000417298	0	+	59965422	59977508	0	3	162,43,432	0,9015,11654
chr18	59974428	59977513	ENST00000452004	0	+	59974428	59977513	0	3	52,131,204	0,2643,2881
chr19	63792242	63792476	ENST00000418150	0	+	63792242	63792476	0	2	51,90	0,144
chr19	63792242	63792476	ENST00000427967	0	+	63792242	63792476	0	2	51,87	0,147
chr2	295840	297157	ENST00000457938	0	-	295840	297157	0	2	400,45	0,1272
chr2	296058	299379	ENST00000416685	0	-	296058	299379	0	2	182,408	0,2913
chr2	411056	412156	ENST00000449119	0	+	411056	412156	0	2	105,319	0,781
chr2	411132	412303	ENST00000449621	0	+	411132	412303	0	2	132,466	0,705
chr2	896611	906810	ENST00000427019	0	-	896611	906810	0	2	477,112	0,10087
chr2	2712686	2713736	ENST00000457813	0	-	2712686	2713736	0	2	186,182	0,868
chr2	5868223	5870179	ENST00000450397	0	-	5868223	5870179	0	4	133,56,164,58	0,576,980,1898
chr2	6370536	6383229	ENST00000425125	0	-	6370536	6383229	0	3	196,133,250	0,1860,12443
chr2	6423592	6433005	ENST00000448901	0	-	6423592	6433005	0	3	155,147,3907	0,4836,5506
chr2	6683691	6691370	ENST00000455317	0	-	6683691	6691370	0	3	130,45,119	0,6589,7560
chr2	7729185	7729828	ENST00000414654	0	-	7729185	7729828	0	2	304,165	0,478
chr2	8149428	8149990	ENST00000470934	0	+	8149428	8149990	0	2	127,306	0,256
chr2	9200745	9203686	ENST00000474561	0	+	9200745	9203686	0	3	181,181,93	0,1498,2848
chr2	12656563	12662722	ENST00000414086	0	+	12656563	12662722	0	4	123,185,38,53	0,3461,4037,6106
chr2	14674002	14687767	ENST00000450715	0	+	14674002	14687767	0	3	58,82,206	0,12175,13559
chr2	14674002	14687767	ENST00000418481	0	+	14674002	14687767	0	2	58,206	0,13559
chr2	15859321	15868452	ENST00000448379	0	-	15859321	15868452	0	2	344,143	0,8988
chr2	15977971	15993590	ENST00000433810	0	+	15977971	15993590	0	3	665,130,244	0,1169,15375
chr2	16054621	16120458	ENST00000422415	0	-	16054621	16120458	0	3	364,87,66	0,65432,65771
chr2	16130970	16138690	ENST00000442387	0	+	16130970	16138690	0	3	45,209,220	0,769,7500
chr2	16399004	16477451	ENST00000425176	0	+	16399004	16477451	0	3	45,74,198	0,37997,78249
chr2	16399933	16477451	ENST00000427950	0	+	16399933	16477451	0	4	83,74,77,198	0,37068,76546,77320
chr2	16567924	16574136	ENST00000446357	0	+	16567924	16574136	0	3	314,183,49	0,1679,6163
chr2	16567938	16574187	ENST00000443066	0	+	16567938	16574187	0	3	300,145,100	0,4475,6149
chr2	16772871	16812157	ENST00000423925	0	+	16772871	16812157	0	3	56,114,394	0,36888,38892
chr2	16772871	16812303	ENST00000448650	0	+	16772871	16812303	0	2	56,540	0,38892
chr2	18829553	18832499	ENST00000431697	0	+	18829553	18832499	0	2	109,259	0,2687
chr2	19521461	19532203	ENST00000443897	0	-	19521461	19532203	0	2	1101,608	0,10134
chr2	19538691	19552092	ENST00000450628	0	+	19538691	19552092	0	3	163,108,483	0,4868,12918
chr2	20923011	20924902	ENST00000447260	0	+	20923011	20924902	0	2	187,1311	0,580
chr2	21472452	21479551	ENST00000451511	0	+	21472452	21479551	0	2	99,280	0,6819
chr2	21472959	21479551	ENST00000417609	0	+	21472959	21479551	0	2	302,280	0,6312
chr2	22020985	22041928	ENST00000430520	0	-	22020985	22041928	0	2	384,195	0,20748
chr2	22453970	22558381	ENST00000419013	0	+	22453970	22558381	0	4	118,95,63,293	0,51278,100803,104118
chr2	23433891	23436752	ENST00000426527	0	-	23433891	23436752	0	2	410,123	0,2738
chr2	29173212	29173895	ENST00000446073	0	-	29173212	29173895	0	2	171,231	0,452
chr2	30000853	30006332	ENST00000425935	0	+	30000853	30006332	0	2	342,463	0,5016
chr2	35076848	35078731	ENST00000414796	0	-	35076848	35078731	0	3	227,62,205	0,683,1678
chr2	37824979	37827693	ENST00000431712	0	+	37824979	37827693	0	2	311,73	0,2641
chr2	42096268	42105946	ENST00000451514	0	-	42096268	42105946	0	3	117,72,157	0,6557,9521
chr2	52575329	52581394	ENST00000443926	0	-	52575329	52581394	0	4	175,72,183,209	0,1077,3915,5856
chr2	52944876	52947273	ENST00000418451	0	+	52944876	52947273	0	2	82,251	0,2146
chr2	56158055	56171021	ENST00000451034	0	-	56158055	56171021	0	2	639,73	0,12893
chr2	59515851	59522900	ENST00000415159	0	+	59515851	59522900	0	3	151,118,169	0,5417,6880
chr2	65812312	65850742	ENST00000414811	0	+	65812312	65850742	0	5	276,42,111,35,92	0,1218,2198,23074,38338
chr2	65813530	65835549	ENST00000441506	0	+	65813530	65835549	0	4	64,150,111,163	0,347,980,21856
chr2	65978259	65980153	ENST00000412986	0	+	65978259	65980153	0	2	102,324	0,1570
chr2	66316012	66316849	ENST00000411785	0	-	66316012	66316849	0	2	279,87	0,750
chr2	66407984	66409477	ENST00000437790	0	+	66407984	66409477	0	3	42,671,61	0,313,1432
chr2	66407984	66409279	ENST00000412313	0	+	66407984	66409279	0	2	42,982	0,313
chr2	66407996	66409620	ENST00000449673	0	+	66407996	66409620	0	3	30,671,204	0,301,1420
chr2	66985071	67052098	ENST00000426260	0	+	66985071	67052098	0	5	34,147,70,187,187	0,28667,30467,40852,66840
chr2	67002145	67003093	ENST00000444266	0	-	67002145	67003093	0	3	183,58,156	0,655,792
chr2	67121181	67122602	ENST00000427579	0	+	67121181	67122602	0	2	520,47	0,1374
chr2	67642702	67654680	ENST00000433065	0	+	67642702	67654680	0	6	181,134,197,149,99,248	0,3510,4709,5941,7935,11730
chr2	77752848	77754426	ENST00000438443	0	+	77752848	77754426	0	2	55,742	0,836
chr2	78678544	78680040	ENST00000420648	0	+	78678544	78680040	0	2	33,338	0,1158
chr2	82063906	82086335	ENST00000455845	0	-	82063906	82086335	0	5	35,47,197,70,139	0,117,2924,3238,22290
chr2	82557769	82619346	ENST00000437290	0	-	82557769	82619346	0	4	302,181,69,135	0,1993,44825,61442
chr2	83603448	83604137	ENST00000448431	0	+	83603448	83604137	0	2	58,245	0,444
chr2	86054183	86057163	ENST00000503875	0	-	86054183	86057163	0	2	512,1307	0,1673
chr2	97435686	97438109	ENST00000422600	0	-	97435686	97438109	0	2	252,303	0,2120
chr2	100589921	100592245	ENST00000414647	0	+	100589921	100592245	0	2	298,219	0,2105
chr2	100590137	100592252	ENST00000424342	0	+	100590137	100592252	0	2	82,356	0,1759
chr2	102856229	102878612	ENST00000447987	0	-	102856229	102878612	0	4	242,172,205,89	0,17924,21234,22294
chr2	102950297	102967319	ENST00000431897	0	-	102950297	102967319	0	4	98,118,147,74	0,1529,3433,16948
chr2	102970212	102971455	ENST00000435291	0	+	102970212	102971455	0	3	56,120,373	0,171,870
chr2	102994668	103002788	ENST00000453878	0	+	102994668	103002788	0	2	129,349	0,7771
chr2	103839859	103863099	ENST00000455716	0	-	103839859	103863099	0	3	294,88,198	0,3152,23042
chr2	103848635	103852578	ENST00000447761	0	-	103848635	103852578	0	4	239,133,101,72	0,883,3449,3871
chr2	104108157	104130119	ENST00000458182	0	-	104108157	104130119	0	5	22,73,215,147,72	0,849,18828,20536,21890
chr2	104563710	104564780	ENST00000424257	0	-	104563710	104564780	0	2	368,69	0,1001
chr2	104566041	104568244	ENST00000438566	0	+	104566041	104568244	0	2	172,279	0,1924
chr2	104642226	104647727	ENST00000456999	0	+	104642226	104647727	0	4	184,151,152,74	0,2165,3408,5427
chr2	105941971	105944894	ENST00000413151	0	-	105941971	105944894	0	2	224,200	0,2723
chr2	105942074	105943197	ENST00000423727	0	-	105942074	105943197	0	2	121,67	0,1056
chr2	106504790	106520967	ENST00000431411	0	-	106504790	106520967	0	3	238,213,103	0,13256,16074
chr2	107736999	107805017	ENST00000441383	0	+	107736999	107805017	0	5	159,119,61,123,78	0,1370,56568,65750,67940
chr2	107737032	107795236	ENST00000419650	0	+	107737032	107795236	0	4	126,119,61,271	0,1337,56535,57933
chr2	112081888	112086566	ENST00000426124	0	+	112081888	112086566	0	2	175,617	0,4061
chr2	113898541	113899371	ENST00000422178	0	+	113898541	113899371	0	2	81,427	0,403
chr2	114596320	114597340	ENST00000450325	0	-	114596320	114597340	0	2	189,276	0,744
chr2	119073830	119077012	ENST00000505137	0	-	119073830	119077012	0	3	702,77,386	0,2545,2796
chr2	123539366	123541768	ENST00000435441	0	+	123539366	123541768	0	2	149,652	0,1750
chr2	123540196	123547527	ENST00000432894	0	-	123540196	123547527	0	3	56,198,330	0,4016,7001
chr2	123917311	123918491	ENST00000451749	0	-	123917311	123918491	0	2	215,54	0,1126
chr2	124490904	124499220	ENST00000438816	0	-	124490904	124499220	0	2	43,499	0,7817
chr2	126584145	126592032	ENST00000455174	0	-	126584145	126592032	0	4	212,238,111,63	0,2834,3918,7824
chr2	129537888	129545768	ENST00000413403	0	-	129537888	129545768	0	2	584,76	0,7804
chr2	130903869	130910426	ENST00000455215	0	-	130903869	130910426	0	3	155,171,226	0,1366,6331
chr2	130913327	130914339	ENST00000417310	0	-	130913327	130914339	0	3	119,99,306	0,285,706
chr2	131004317	131011225	ENST00000422631	0	+	131004317	131011225	0	2	162,565	0,6343
chr2	132457979	132468204	ENST00000419784	0	-	132457979	132468204	0	2	407,433	0,9792
chr2	136551931	136552553	ENST00000448672	0	+	136551931	136552553	0	2	103,366	0,256
chr2	138352793	138400447	ENST00000458351	0	-	138352793	138400447	0	2	1098,171	0,47483
chr2	140298934	140299916	ENST00000415918	0	-	140298934	140299916	0	2	261,37	0,945
chr2	140577621	140605819	ENST00000417715	0	-	140577621	140605819	0	4	188,63,54,139	0,10459,12808,28059
chr2	144273505	144293638	ENST00000426716	0	+	144273505	144293638	0	3	181,111,172	0,6320,19961
chr2	145040471	145053471	ENST00000413525	0	+	145040471	145053471	0	2	136,226	0,12774
chr2	145162449	145164222	ENST00000432431	0	-	145162449	145164222	0	2	663,136	0,1637
chr2	145768314	145805885	ENST00000454965	0	-	145768314	145805885	0	5	130,92,34,50,42	0,820,31129,36420,37529
chr2	146043331	146062062	ENST00000420548	0	-	146043331	146062062	0	4	608,64,124,37	0,4030,8485,18694
chr2	146389127	146405184	ENST00000414967	0	+	146389127	146405184	0	4	116,89,146,396	0,2390,15350,15661
chr2	147311786	147324348	ENST00000450667	0	+	147311786	147324348	0	6	63,166,190,163,169,55	0,291,8880,10500,11396,12507
chr2	147353946	147375970	ENST00000436245	0	+	147353946	147375970	0	7	41,118,74,87,35,50,127	0,873,3295,8178,18275,21706,21897
chr2	150799651	150821767	ENST00000429317	0	-	150799651	150821767	0	3	310,105,149	0,10691,21967
chr2	151117291	151136981	ENST00000441356	0	-	151117291	151136981	0	6	795,1015,553,76,30,59	0,3134,17050,18284,18532,19631
chr2	151130893	151132840	ENST00000416350	0	+	151130893	151132840	0	3	64,90,391	0,798,1556
chr2	151159861	151184827	ENST00000421624	0	-	151159861	151184827	0	2	489,79	0,24887
chr2	151177140	151199876	ENST00000440668	0	+	151177140	151199876	0	3	128,130,481	0,19886,22255
chr2	153736746	153766486	ENST00000413043	0	-	153736746	153766486	0	4	120,115,118,30	0,1229,15465,29710
chr2	155024614	155025578	ENST00000432599	0	+	155024614	155025578	0	2	254,257	0,707
chr2	155530270	155532761	ENST00000442706	0	-	155530270	155532761	0	2	176,217	0,2274
chr2	173250114	173252001	ENST00000430128	0	-	173250114	173252001	0	2	442,150	0,1737
chr2	175356019	175360902	ENST00000416004	0	-	175356019	175360902	0	2	1824,55	0,4828
chr2	176470309	176477206	ENST00000453206	0	+	176470309	176477206	0	2	151,129	0,6768
chr2	176477344	176478476	ENST00000458254	0	-	176477344	176478476	0	2	248,58	0,1074
chr2	177079218	177080676	ENST00000412153	0	-	177079218	177080676	0	2	292,203	0,1255
chr2	177097852	177104657	ENST00000431455	0	-	177097852	177104657	0	4	481,63,184,94	0,2812,5766,6711
chr2	177334210	177335590	ENST00000430460	0	-	177334210	177335590	0	2	462,117	0,1263
chr2	177418966	177422402	ENST00000432925	0	-	177418966	177422402	0	2	385,178	0,3258
chr2	177419029	177422377	ENST00000457756	0	-	177419029	177422377	0	3	322,83,153	0,2519,3195
chr2	179846802	179858679	ENST00000419129	0	+	179846802	179858679	0	2	298,254	0,11623
chr2	193202889	193218677	ENST00000414394	0	+	193202889	193218677	0	2	96,469	0,15319
chr2	193217072	193218354	ENST00000433550	0	-	193217072	193218354	0	2	506,79	0,1203
chr2	193217072	193218358	ENST00000422017	0	-	193217072	193218358	0	2	506,120	0,1166
chr2	194917237	194963896	ENST00000450848	0	+	194917237	194963896	0	5	51,232,127,126,89	0,24572,29867,32943,46570
chr2	194917237	194959475	ENST00000438505	0	+	194917237	194959475	0	5	51,232,127,126,346	0,24572,29867,32943,41892
chr2	194917250	194992614	ENST00000419786	0	+	194917250	194992614	0	6	38,232,127,126,223,338	0,24559,29854,32930,71914,75026
chr2	195303563	195334404	ENST00000447194	0	+	195303563	195334404	0	4	109,302,175,2266	0,5430,13929,28575
chr2	195576679	195599339	ENST00000418387	0	-	195576679	195599339	0	2	882,146	0,22514
chr2	196106003	196111650	ENST00000452381	0	+	196106003	196111650	0	2	209,641	0,5006
chr2	198760770	198764490	ENST00000448977	0	-	198760770	198764490	0	2	305,213	0,3507
chr2	198763932	198764486	ENST00000422899	0	-	198763932	198764486	0	2	36,273	0,281
chr2	198874376	198887683	ENST00000451266	0	-	198874376	198887683	0	2	409,155	0,13152
chr2	199455541	199644759	ENST00000456031	0	-	199455541	199644759	0	3	442,68,46	0,188846,189172
chr2	200181035	200203683	ENST00000419243	0	+	200181035	200203683	0	5	60,65,83,175,470	0,16464,20996,21857,22178
chr2	200197498	200232100	ENST00000439734	0	+	200197498	200232100	0	6	66,83,175,1650,183,130	0,4533,5394,5715,23143,34472
chr2	204801104	204807953	ENST00000419860	0	-	204801104	204807953	0	2	347,194	0,6655
chr2	205043043	205046805	ENST00000444017	0	-	205043043	205046805	0	2	376,212	0,3550
chr2	205048323	205080640	ENST00000456384	0	+	205048323	205080640	0	2	268,58	0,32259
chr2	213368299	213369689	ENST00000434559	0	+	213368299	213369689	0	2	59,710	0,680
chr2	213728774	213740681	ENST00000426870	0	-	213728774	213740681	0	2	397,320	0,11587
chr2	215847959	215850915	ENST00000448086	0	+	215847959	215850915	0	3	149,76,179	0,2616,2777
chr2	216103414	216118494	ENST00000431727	0	+	216103414	216118494	0	5	88,92,88,84,151	0,1042,6135,12482,14929
chr2	216152374	216155603	ENST00000457625	0	+	216152374	216155603	0	2	168,60	0,3169
chr2	216442890	216443486	ENST00000443971	0	+	216442890	216443486	0	2	223,255	0,341
chr2	217372575	217378303	ENST00000434973	0	+	217372575	217378303	0	2	78,611	0,5117
chr2	220477015	220477854	ENST00000438659	0	-	220477015	220477854	0	3	103,135,375	0,194,464
chr2	221364041	221370857	ENST00000424395	0	+	221364041	221370857	0	2	79,433	0,6383
chr2	235658204	235661969	ENST00000444926	0	-	235658204	235661969	0	3	474,93,124	0,778,3641
chr2	239362038	239363107	ENST00000441444	0	-	239362038	239363107	0	2	154,438	0,631
chr2	242107059	242108335	ENST00000416835	0	+	242107059	242108335	0	2	169,653	0,623
chr20	4359807	4360320	ENST00000448825	0	-	4359807	4360320	0	2	337,71	0,442
chr20	6375369	6457106	ENST00000415932	0	+	6375369	6457106	0	3	101,117,1266	0,26816,80471
chr20	7276113	7296279	ENST00000455299	0	+	7276113	7296279	0	3	210,185,353	0,13154,19813
chr20	11162817	11230173	ENST00000444792	0	-	11162817	11230173	0	8	120,133,420,79,50,118,99,86	0,34580,36089,37035,39164,52492,60466,67270
chr20	11194763	11197483	ENST00000412405	0	-	11194763	11197483	0	2	328,86	0,2634
chr20	12234260	12245133	ENST00000442389	0	-	12234260	12245133	0	2	114,359	0,10514
chr20	16786606	16792793	ENST00000422574	0	-	16786606	16792793	0	3	533,133,167	0,1342,6020
chr20	17988136	17999652	ENST00000429853	0	+	17988136	17999652	0	2	232,168	0,11348
chr20	20650316	20651034	ENST00000417696	0	-	20650316	20651034	0	2	221,169	0,549
chr20	20899088	20901203	ENST00000432942	0	+	20899088	20901203	0	2	101,411	0,1704
chr20	22149191	22151921	ENST00000439450	0	+	22149191	22151921	0	3	43,91,305	0,1017,2425
chr20	22208865	22211310	ENST00000420928	0	-	22208865	22211310	0	3	313,62,129	0,2126,2316
chr20	22516159	22536155	ENST00000422494	0	-	22516159	22536155	0	3	267,220,172	0,1670,19824
chr20	23726777	23734300	ENST00000437012	0	+	23726777	23734300	0	4	147,98,122,430	0,5598,6382,7093
chr20	24226220	24246722	ENST00000453921	0	-	24226220	24246722	0	5	182,146,90,69,16	0,687,17084,19554,20486
chr20	24608182	24609627	ENST00000432834	0	+	24608182	24609627	0	2	118,687	0,758
chr20	25884447	25897924	ENST00000449316	0	+	25884447	25897924	0	4	58,125,135,4286	0,274,7250,9191
chr20	25930171	25930935	ENST00000437782	0	-	25930171	25930935	0	2	357,86	0,678
chr20	26061522	26062834	ENST00000416563	0	-	26061522	26062834	0	2	111,160	0,1152
chr20	28172148	28184024	ENST00000445151	0	-	28172148	28184024	0	4	135,300,144,140	0,715,7296,11736
chr20	28179416	28210067	ENST00000432067	0	-	28179416	28210067	0	4	172,136,78,74	0,19252,26030,30577
chr20	31266386	31268534	ENST00000419613	0	-	31266386	31268534	0	2	218,148	0,2000
chr20	34123776	34126245	ENST00000430679	0	+	34123776	34126245	0	2	413,54	0,2415
chr20	35681113	35684935	ENST00000457816	0	-	35681113	35684935	0	3	142,110,291	0,2793,3531
chr20	38183095	38188412	ENST00000445278	0	+	38183095	38188412	0	3	38,225,163	0,3349,5154
chr20	46420835	46421847	ENST00000451572	0	-	46420835	46421847	0	2	338,213	0,799
chr20	48216305	48219439	ENST00000444478	0	+	48216305	48219439	0	2	275,150	0,2984
chr20	50501409	50505565	ENST00000414598	0	-	50501409	50505565	0	3	180,209,42	0,855,4114
chr20	50670783	50700377	ENST00000428009	0	+	50670783	50700377	0	3	309,139,3942	0,1024,25652
chr20	50731373	50740526	ENST00000448013	0	+	50731373	50740526	0	4	123,139,217,59	0,3647,6521,9094
chr20	50735067	50740875	ENST00000422666	0	+	50735067	50740875	0	3	92,93,189	0,5400,5619
chr20	50908283	50912801	ENST00000426963	0	-	50908283	50912801	0	2	170,289	0,4229
chr20	51849768	51851264	ENST00000423233	0	-	51849768	51851264	0	2	169,176	0,1320
chr20	53473009	53476735	ENST00000450623	0	+	53473009	53476735	0	3	182,200,231	0,2806,3495
chr20	55114203	55115591	ENST00000442780	0	+	55114203	55115591	0	3	77,114,186	0,348,1202
chr20	58482853	58489127	ENST00000443366	0	+	58482853	58489127	0	2	308,121	0,6153
chr20	59085674	59086267	ENST00000420710	0	-	59085674	59086267	0	2	393,107	0,486
chr21	13293867	13310884	ENST00000457565	0	-	13293867	13310884	0	2	251,72	0,16945
chr21	13840224	13852653	ENST00000427446	0	+	13840224	13852653	0	4	91,149,119,145	0,947,10360,12284
chr21	14064123	14065932	ENST00000444356	0	+	14064123	14065932	0	2	282,176	0,1633
chr21	15788121	15790314	ENST00000433588	0	-	15788121	15790314	0	2	967,409	0,1784
chr21	17048708	17109878	ENST00000444868	0	-	17048708	17109878	0	3	252,118,67	0,1161,61103
chr21	17157065	17167882	ENST00000430064	0	-	17157065	17167882	0	4	102,131,95,49	0,2827,3707,10768
chr21	18908619	18944549	ENST00000416002	0	+	18908619	18944549	0	3	135,151,593	0,26258,35337
chr21	19212122	19230048	ENST00000440372	0	-	19212122	19230048	0	2	284,500	0,17426
chr21	19247452	19261247	ENST00000449840	0	-	19247452	19261247	0	2	313,111	0,13684
chr21	19340499	19341874	ENST00000450653	0	+	19340499	19341874	0	2	716,74	0,1301
chr21	19424711	19428612	ENST00000424219	0	+	19424711	19428612	0	2	169,300	0,3601
chr21	19595800	19597927	ENST00000433210	0	+	19595800	19597927	0	2	265,371	0,1756
chr21	20187463	20193940	ENST00000443479	0	-	20187463	20193940	0	3	295,62,55	0,4744,6422
chr21	21860954	21909629	ENST00000428205	0	+	21860954	21909629	0	2	201,408	0,48267
chr21	21949229	21980520	ENST00000416182	0	-	21949229	21980520	0	5	70,81,158,90,81	0,1901,3003,3982,31210
chr21	22041175	22091606	ENST00000430060	0	+	22041175	22091606	0	5	59,290,81,93,237	0,1410,37988,39314,50194
chr21	22227505	22269871	ENST00000452500	0	-	22227505	22269871	0	3	285,123,122	0,39804,42244
chr21	22303133	22312346	ENST00000416327	0	-	22303133	22312346	0	3	415,111,269	0,7356,8944
chr21	22794794	22814248	ENST00000441759	0	-	22794794	22814248	0	3	707,79,191	0,18139,19263
chr21	23771830	23784914	ENST00000433101	0	+	23771830	23784914	0	2	131,730	0,12354
chr21	24182984	24184728	ENST00000441465	0	-	24182984	24184728	0	3	328,217,135	0,712,1609
chr21	24255090	24261459	ENST00000447405	0	-	24255090	24261459	0	2	684,94	0,6275
chr21	24449354	24482526	ENST00000448063	0	-	24449354	24482526	0	3	560,90,43	0,32100,33129
chr21	24598733	24615561	ENST00000416218	0	-	24598733	24615561	0	4	1620,141,118,128	0,3069,3666,16700
chr21	25232615	25238165	ENST00000454182	0	-	25232615	25238165	0	2	194,58	0,5492
chr21	25232615	25246342	ENST00000441666	0	-	25232615	25246342	0	2	194,247	0,13480
chr21	26643969	26644824	ENST00000435878	0	-	26643969	26644824	0	2	148,368	0,487
chr21	26681915	26712277	ENST00000452460	0	+	26681915	26712277	0	4	57,215,227,145	0,25326,28984,30217
chr21	32374499	32380479	ENST00000411605	0	-	32374499	32380479	0	3	202,144,92	0,3158,5888
chr21	33253065	33254744	ENST00000424837	0	+	33253065	33254744	0	2	202,374	0,1305
chr21	39140040	39142438	ENST00000416842	0	+	39140040	39142438	0	2	71,416	0,1982
chr21	39268224	39271570	ENST00000433952	0	-	39268224	39271570	0	3	1419,115,64	0,3024,3282
chr21	46337605	46341872	ENST00000454245	0	-	46337605	46341872	0	2	613,59	0,4208
chr22	14753080	14757055	ENST00000428118	0	+	14753080	14757055	0	3	41,82,1607	0,749,2368
chr22	15607758	15609535	ENST00000422917	0	-	15607758	15609535	0	2	871,370	0,1407
chr22	15730367	15732016	ENST00000442403	0	+	15730367	15732016	0	2	149,351	0,1298
chr22	18710725	18711888	ENST00000458154	0	-	18710725	18711888	0	2	313,133	0,1030
chr22	18725295	18730454	ENST00000439377	0	+	18725295	18730454	0	2	88,343	0,4816
chr22	18725316	18725766	ENST00000413886	0	+	18725316	18725766	0	2	67,260	0,190
chr22	21998802	22000680	ENST00000450776	0	+	21998802	22000680	0	2	176,170	0,1708
chr22	25869438	25885840	ENST00000430468	0	+	25869438	25885840	0	2	52,421	0,15981
chr22	26183207	26186021	ENST00000440477	0	-	26183207	26186021	0	2	484,286	0,2528
chr22	26289799	26299534	ENST00000415655	0	-	26289799	26299534	0	3	84,427,66	0,168,9669
chr22	31831368	31832045	ENST00000447396	0	-	31831368	31832045	0	2	351,86	0,591
chr22	31834514	31842280	ENST00000452505	0	+	31834514	31842280	0	4	97,131,235,87	0,574,1880,7679
chr22	33437898	33450910	ENST00000440858	0	-	33437898	33450910	0	4	196,177,112,64	0,813,1954,12948
chr22	34411932	34415366	ENST00000417782	0	+	34411932	34415366	0	2	75,526	0,2908
chr22	35278157	35278693	ENST00000433970	0	+	35278157	35278693	0	2	143,262	0,274
chr22	43217870	43219332	ENST00000415702	0	+	43217870	43219332	0	3	75,150,405	0,315,1057
chr22	46819190	46823030	ENST00000457518	0	-	46819190	46823030	0	2	292,80	0,3760
chr3	40430	41175	ENST00000440867	0	+	40430	41175	0	2	56,534	0,211
chr3	70030	71029	ENST00000426697	0	-	70030	71029	0	2	345,54	0,945
chr3	1024818	1029618	ENST00000451707	0	+	1024818	1029618	0	2	132,3567	0,1233
chr3	1979064	2004154	ENST00000418972	0	-	1979064	2004154	0	2	255,102	0,24988
chr3	7969491	8032994	ENST00000441861	0	-	7969491	8032994	0	4	2018,157,77,431	0,2505,39421,63072
chr3	8096008	8129611	ENST00000428171	0	+	8096008	8129611	0	6	53,66,226,92,94,35	0,10165,11890,17798,27790,33568
chr3	14364954	14369072	ENST00000502417	0	-	14364954	14369072	0	3	323,113,1848	0,902,2270
chr3	18710382	18934188	ENST00000425799	0	+	18710382	18934188	0	8	67,61,76,117,39,103,106,42	0,1681,4013,52067,69866,152964,212814,223764
chr3	18762239	18763987	ENST00000453361	0	+	18762239	18763987	0	3	98,117,511	0,210,1237
chr3	20358963	20367424	ENST00000455626	0	+	20358963	20367424	0	5	1569,123,42,93,214	0,3192,3557,5529,8247
chr3	27847382	27850631	ENST00000432163	0	-	27847382	27850631	0	2	2695,138	0,3111
chr3	38840396	38841797	ENST00000432250	0	+	38840396	38841797	0	3	38,251,119	0,370,1282
chr3	40987035	40988073	ENST00000453828	0	-	40987035	40988073	0	2	324,346	0,692
chr3	55305267	55309806	ENST00000492683	0	+	55305267	55309806	0	2	117,1485	0,3054
chr3	55344529	55359983	ENST00000469806	0	-	55344529	55359983	0	2	526,61	0,15393
chr3	59025915	59080275	ENST00000487624	0	+	59025915	59080275	0	2	117,564	0,53796
chr3	59340789	59349470	ENST00000497258	0	-	59340789	59349470	0	3	560,102,34	0,704,8647
chr3	59425095	59471444	ENST00000486137	0	-	59425095	59471444	0	2	411,287	0,46062
chr3	65135672	65154214	ENST00000481004	0	+	65135672	65154214	0	4	119,44,164,229	0,14311,16446,18313
chr3	67429413	67439473	ENST00000484222	0	+	67429413	67439473	0	2	104,1980	0,8080
chr3	67436017	67438019	ENST00000498247	0	+	67436017	67438019	0	2	1,526	0,1476
chr3	69695946	69702963	ENST00000465347	0	-	69695946	69702963	0	3	156,178,121	0,5343,6896
chr3	69723181	69724962	ENST00000460597	0	+	69723181	69724962	0	2	72,677	0,1104
chr3	72334784	72341733	ENST00000491567	0	-	72334784	72341733	0	3	495,374,78	0,967,6871
chr3	74131645	74137450	ENST00000494761	0	+	74131645	74137450	0	2	89,1282	0,4523
chr3	78170545	78178635	ENST00000465795	0	-	78170545	78178635	0	3	206,101,102	0,3437,7988
chr3	78219244	78224111	ENST00000461186	0	+	78219244	78224111	0	3	235,171,148	0,4126,4719
chr3	78398779	78423031	ENST00000484679	0	+	78398779	78423031	0	3	128,54,394	0,13554,23858
chr3	78398782	78425896	ENST00000461528	0	+	78398782	78425896	0	3	125,54,363	0,13551,26751
chr3	78398845	78426571	ENST00000496674	0	+	78398845	78426571	0	4	62,54,115,108	0,13488,26688,27618
chr3	81340033	81340755	ENST00000474149	0	-	81340033	81340755	0	2	213,340	0,382
chr3	81972387	82054702	ENST00000471614	0	+	81972387	82054702	0	5	363,46,84,63,35	0,79019,80145,81124,82280
chr3	84934289	85001469	ENST00000482721	0	-	84934289	85001469	0	4	304,71,122,38	0,66149,66454,67142
chr3	84999968	85013520	ENST00000491849	0	-	84999968	85013520	0	4	128,71,62,191	0,470,654,13361
chr3	86396394	86399201	ENST00000479244	0	-	86396394	86399201	0	2	339,366	0,2441
chr3	86613782	86628836	ENST00000460586	0	+	86613782	86628836	0	2	115,1206	0,13848
chr3	100799597	100825354	ENST00000462011	0	+	100799597	100825354	0	2	436,1869	0,23888
chr3	113598163	113610671	ENST00000486726	0	-	113598163	113610671	0	2	1522,61	0,12447
chr3	113937983	113950856	ENST00000481624	0	-	113937983	113950856	0	5	250,148,1318,217,89	0,2231,3247,5252,12784
chr3	114004132	114005141	ENST00000519700	0	+	114004132	114005141	0	2	53,539	0,470
chr3	114359244	114363557	ENST00000491578	0	+	114359244	114363557	0	3	305,90,87	0,614,4226
chr3	118992209	118995302	ENST00000482766	0	+	118992209	118995302	0	2	175,335	0,2758
chr3	122034976	122037897	ENST00000490647	0	-	122034976	122037897	0	2	655,92	0,2829
chr3	134216537	134238586	ENST00000505557	0	-	134216537	134238586	0	2	165,219	0,21830
chr3	135256789	135259182	ENST00000483245	0	-	135256789	135259182	0	2	401,239	0,2154
chr3	140889934	140890874	ENST00000506934	0	-	140889934	140890874	0	2	396,211	0,729
chr3	144313333	144313891	ENST00000492307	0	+	144313333	144313891	0	2	157,211	0,347
chr3	147140388	147162013	ENST00000495382	0	+	147140388	147162013	0	4	243,218,118,220	0,6492,17483,21405
chr3	147140444	147158308	ENST00000482351	0	+	147140444	147158308	0	2	187,437	0,17427
chr3	147162231	147164100	ENST00000494509	0	+	147162231	147164100	0	2	466,103	0,1766
chr3	148122399	148124318	ENST00000470860	0	+	148122399	148124318	0	3	252,24,240	0,1378,1679
chr3	148122439	148125695	ENST00000471638	0	+	148122439	148125695	0	2	212,1617	0,1639
chr3	149044599	149047134	ENST00000470739	0	-	149044599	149047134	0	3	400,25,68	0,499,2467
chr3	149293651	149327710	ENST00000476987	0	+	149293651	149327710	0	4	33,125,68,266	0,14021,22367,33793
chr3	149392195	149427083	ENST00000470219	0	+	149392195	149427083	0	3	47,99,230	0,4230,34658
chr3	149396205	149480575	ENST00000460324	0	-	149396205	149480575	0	5	106,89,64,103,317	0,12117,14296,24781,84053
chr3	149481367	149512637	ENST00000469812	0	+	149481367	149512637	0	3	219,109,50	0,8044,31220
chr3	153848624	153850926	ENST00000496084	0	+	153848624	153850926	0	2	399,88	0,2214
chr3	154585412	154587847	ENST00000492569	0	-	154585412	154587847	0	2	457,1501	0,934
chr3	154632334	154644010	ENST00000462835	0	+	154632334	154644010	0	3	140,117,258	0,8627,11418
chr3	154931239	155180665	ENST00000488210	0	-	154931239	155180665	0	4	47,57,163,257	0,196500,206747,249169
chr3	155082004	155141315	ENST00000463297	0	+	155082004	155141315	0	6	23,56,65,65,190,304	0,831,38825,53470,55409,59007
chr3	155712017	155739792	ENST00000498604	0	-	155712017	155739792	0	2	235,44	0,27731
chr3	156027498	156061500	ENST00000478814	0	-	156027498	156061500	0	2	125,226	0,33776
chr3	159177043	159178619	ENST00000491909	0	-	159177043	159178619	0	2	375,91	0,1485
chr3	159216698	159289466	ENST00000488999	0	-	159216698	159289466	0	5	228,74,152,61,201	0,43562,55753,57657,72567
chr3	159216853	159289480	ENST00000498241	0	-	159216853	159289480	0	3	73,105,215	0,693,72412
chr3	163017390	163022390	ENST00000497285	0	-	163017390	163022390	0	2	271,212	0,4788
chr3	164675548	164679847	ENST00000477099	0	+	164675548	164679847	0	2	85,664	0,3635
chr3	165914576	165931518	ENST00000463978	0	-	165914576	165931518	0	2	388,165	0,16777
chr3	165914582	166031962	ENST00000497379	0	-	165914582	166031962	0	4	382,220,169,67	0,3471,16771,117313
chr3	166350487	166358544	ENST00000472120	0	-	166350487	166358544	0	2	1788,160	0,7897
chr3	166749319	166855905	ENST00000496693	0	+	166749319	166855905	0	6	312,196,74,163,87,243	0,32021,67601,98083,105271,106343
chr3	167770174	167771245	ENST00000495159	0	-	167770174	167771245	0	2	666,89	0,982
chr3	168035502	168045438	ENST00000496403	0	-	168035502	168045438	0	2	711,78	0,9858
chr3	168593277	168609001	ENST00000498413	0	+	168593277	168609001	0	4	70,83,101,281	0,6699,8541,15443
chr3	169065254	169077399	ENST00000463642	0	+	169065254	169077399	0	2	34,423	0,11722
chr3	169065330	169067096	ENST00000464514	0	+	169065330	169067096	0	2	71,489	0,1277
chr3	169066981	169071459	ENST00000470523	0	-	169066981	169071459	0	3	388,58,112	0,3757,4366
chr3	169067116	169083864	ENST00000475324	0	+	169067116	169083864	0	7	152,62,68,63,46,75,195	0,234,4270,11038,12285,13686,16553
chr3	170102426	170122478	ENST00000484765	0	+	170102426	170122478	0	5	35,175,127,143,265	0,1421,6342,8727,19787
chr3	170203555	170205948	ENST00000494900	0	+	170203555	170205948	0	2	121,308	0,2085
chr3	174354220	174537449	ENST00000447709	0	+	174354220	174537449	0	5	22,119,75,47,207	0,105958,106738,182811,183022
chr3	177826760	177834939	ENST00000421034	0	-	177826760	177834939	0	3	68,145,113	0,3656,8066
chr3	178014636	178017483	ENST00000451289	0	-	178014636	178017483	0	2	1572,828	0,2019
chr3	178538109	178549648	ENST00000457125	0	-	178538109	178549648	0	3	305,98,119	0,799,11420
chr3	180301847	180348455	ENST00000435560	0	-	180301847	180348455	0	3	190,103,58	0,31403,46550
chr3	181614655	181622988	ENST00000488262	0	+	181614655	181622988	0	2	284,656	0,7677
chr3	182734658	182736356	ENST00000481234	0	-	182734658	182736356	0	3	285,397,90	0,474,1608
chr3	182735093	182736356	ENST00000470817	0	-	182735093	182736356	0	2	433,90	0,1173
chr3	182735096	182736363	ENST00000482559	0	-	182735096	182736363	0	2	433,97	0,1170
chr3	183322365	183342619	ENST00000462382	0	+	183322365	183342619	0	2	314,163	0,20091
chr3	183698745	183707606	ENST00000489016	0	-	183698745	183707606	0	4	160,376,43,42	0,5815,6408,8819
chr3	183844695	183856362	ENST00000492416	0	+	183844695	183856362	0	5	102,106,207,118,59	0,254,604,5669,11608
chr3	195967255	195970730	ENST00000422271	0	-	195967255	195970730	0	3	373,103,77	0,3177,3398
chr3	195982246	195983395	ENST00000415410	0	+	195982246	195983395	0	2	141,408	0,741
chr3	196832511	196837661	ENST00000506405	0	+	196832511	196837661	0	2	258,1213	0,3937
chr3	196867616	196869979	ENST00000423600	0	-	196867616	196869979	0	3	971,90,623	0,1076,1740
chr3	197047601	197048313	ENST00000413586	0	-	197047601	197048313	0	2	282,292	0,420
chr3	198871832	198877025	ENST00000424493	0	-	198871832	198877025	0	2	1213,258	0,4935
chr4	11525388	11530410	ENST00000514103	0	+	11525388	11530410	0	2	88,335	0,4687
chr4	11834172	11858829	ENST00000515691	0	+	11834172	11858829	0	4	178,125,36,202	0,7409,23484,24455
chr4	11834203	11862008	ENST00000505386	0	+	11834203	11862008	0	4	147,127,36,300	0,19570,23453,27505
chr4	12558295	12559392	ENST00000503163	0	-	12558295	12559392	0	2	93,223	0,874
chr4	13745657	13754314	ENST00000514339	0	+	13745657	13754314	0	3	58,98,301	0,7463,8356
chr4	13845970	13853534	ENST00000505628	0	+	13845970	13853534	0	3	149,183,167	0,266,7397
chr4	14001160	14004714	ENST00000514401	0	+	14001160	14004714	0	2	159,432	0,3122
chr4	14587621	14605227	ENST00000501916	0	-	14587621	14605227	0	5	109,173,156,191,1177	0,484,8321,15812,16429
chr4	16782477	16796780	ENST00000509964	0	-	16782477	16796780	0	6	47,136,173,1094,45,209	0,376,3159,3735,10095,14094
chr4	19357899	19365312	ENST00000508374	0	-	19357899	19365312	0	2	140,99	0,7314
chr4	22845345	22896294	ENST00000512563	0	-	22845345	22896294	0	2	434,137	0,50812
chr4	25219430	25230185	ENST00000515188	0	+	25219430	25230185	0	2	191,217	0,10538
chr4	26744715	26750771	ENST00000506878	0	-	26744715	26750771	0	3	235,162,85	0,4289,5971
chr4	27578442	27595783	ENST00000509666	0	-	27578442	27595783	0	2	205,395	0,16946
chr4	28363522	28364003	ENST00000511520	0	+	28363522	28364003	0	2	304,125	0,356
chr4	28607243	28625314	ENST00000514802	0	+	28607243	28625314	0	3	348,74,265	0,12150,17806
chr4	28657310	28659485	ENST00000514855	0	+	28657310	28659485	0	2	96,1508	0,667
chr4	28729027	28813490	ENST00000503299	0	+	28729027	28813490	0	3	337,131,290	0,424,84173
chr4	28825117	28831882	ENST00000512268	0	+	28825117	28831882	0	3	57,199,319	0,890,6446
chr4	31117385	31169541	ENST00000510420	0	+	31117385	31169541	0	3	160,96,170	0,50833,51986
chr4	31996557	31998740	ENST00000515181	0	+	31996557	31998740	0	2	106,743	0,1440
chr4	33111526	33115894	ENST00000515263	0	+	33111526	33115894	0	2	55,277	0,4091
chr4	34335622	34347413	ENST00000513564	0	+	34335622	34347413	0	2	80,199	0,11592
chr4	34346782	34347449	ENST00000505967	0	+	34346782	34347449	0	2	64,235	0,432
chr4	38242018	38248687	ENST00000512170	0	+	38242018	38248687	0	3	114,166,220	0,5084,6449
chr4	39943486	39944472	ENST00000515422	0	+	39943486	39944472	0	2	78,475	0,511
chr4	41447118	41454115	ENST00000510602	0	+	41447118	41454115	0	3	53,117,391	0,5317,6606
chr4	41579833	41591353	ENST00000510772	0	-	41579833	41591353	0	3	635,141,49	0,9383,11471
chr4	42402880	42404109	ENST00000511279	0	+	42402880	42404109	0	2	230,898	0,331
chr4	43037648	43042374	ENST00000507388	0	+	43037648	43042374	0	5	74,73,82,201,223	0,1306,1718,1950,4503
chr4	43039570	43042372	ENST00000508352	0	+	43039570	43042372	0	2	229,221	0,2581
chr4	43154300	43189317	ENST00000508563	0	-	43154300	43189317	0	3	244,230,108	0,1053,34909
chr4	43676779	43678394	ENST00000509098	0	-	43676779	43678394	0	2	426,23	0,1592
chr4	44706313	44748426	ENST00000515623	0	+	44706313	44748426	0	6	90,133,34,144,108,163	0,4612,13207,13344,18814,41950
chr4	45419516	45604625	ENST00000504270	0	-	45419516	45604625	0	3	319,35,83	0,85876,185026
chr4	54936925	54937676	ENST00000508241	0	+	54936925	54937676	0	2	33,507	0,244
chr4	55397083	55406325	ENST00000512898	0	-	55397083	55406325	0	2	256,476	0,8766
chr4	55406490	55420164	ENST00000514413	0	+	55406490	55420164	0	2	45,420	0,13254
chr4	55504552	55517742	ENST00000509711	0	+	55504552	55517742	0	3	58,186,178	0,10690,13012
chr4	59085436	59097250	ENST00000509824	0	-	59085436	59097250	0	3	310,62,55	0,4694,11759
chr4	59532594	59595270	ENST00000513836	0	+	59532594	59595270	0	3	54,105,535	0,56305,62141
chr4	59561885	59595272	ENST00000509782	0	+	59561885	59595272	0	2	53,537	0,32850
chr4	59595332	59623569	ENST00000502668	0	-	59595332	59623569	0	3	41,187,77	0,929,28160
chr4	59701146	59724459	ENST00000512546	0	+	59701146	59724459	0	2	53,274	0,23039
chr4	60099454	60178637	ENST00000504537	0	-	60099454	60178637	0	6	113,87,123,61,60,114	0,9859,13081,23156,43278,79069
chr4	61691968	61702042	ENST00000506379	0	+	61691968	61702042	0	4	120,228,54,194	0,1105,3695,9880
chr4	61691969	61702275	ENST00000398777	0	+	61691969	61702275	0	2	119,427	0,9879
chr4	62666217	62685069	ENST00000502339	0	-	62666217	62685069	0	3	198,62,91	0,2323,18761
chr4	63676624	63692194	ENST00000507857	0	-	63676624	63692194	0	3	27,22,628	0,14730,14942
chr4	66407073	66408517	ENST00000507344	0	+	66407073	66408517	0	2	119,649	0,795
chr4	67966854	67969367	ENST00000503987	0	-	67966854	67969367	0	3	450,156,157	0,1352,2356
chr4	67969071	67970313	ENST00000505155	0	-	67969071	67970313	0	2	300,109	0,1133
chr4	72905885	72908561	ENST00000507156	0	-	72905885	72908561	0	4	196,86,157,144	0,1527,1782,2532
chr4	75503497	75525038	ENST00000508581	0	-	75503497	75525038	0	2	379,179	0,21362
chr4	75673472	75694996	ENST00000515302	0	-	75673472	75694996	0	2	379,179	0,21345
chr4	84808686	84871932	ENST00000510169	0	-	84808686	84871932	0	4	297,160,116,218	0,5579,6192,63028
chr4	85287909	85289465	ENST00000510016	0	-	85287909	85289465	0	2	398,70	0,1486
chr4	85511569	85520366	ENST00000504840	0	-	85511569	85520366	0	3	366,68,268	0,3468,8529
chr4	88402106	88406998	ENST00000503666	0	-	88402106	88406998	0	2	169,88	0,4804
chr4	90728039	90800529	ENST00000512077	0	+	90728039	90800529	0	4	75,136,104,142	0,39916,54551,72348
chr4	90728082	90794835	ENST00000509723	0	+	90728082	90794835	0	6	32,136,104,79,115,81	0,39873,54508,63207,65362,66672
chr4	105370985	105551641	ENST00000514327	0	+	105370985	105551641	0	6	113,49,88,113,53,151	0,3856,101843,164162,165782,180505
chr4	105374382	105476639	ENST00000505680	0	+	105374382	105476639	0	4	56,49,88,323	0,97625,98446,101934
chr4	112781099	112789413	ENST00000510034	0	+	112781099	112789413	0	4	28,135,117,330	0,1746,5060,7984
chr4	112943405	112980491	ENST00000506068	0	+	112943405	112980491	0	3	83,157,241	0,34653,36845
chr4	112945022	112950299	ENST00000508010	0	-	112945022	112950299	0	2	176,124	0,5153
chr4	117629967	117655750	ENST00000491608	0	-	117629967	117655750	0	5	110,78,95,89,34	0,710,12304,25081,25749
chr4	117630679	117631804	ENST00000503597	0	-	117630679	117631804	0	2	76,62	0,1063
chr4	118569006	118681176	ENST00000437514	0	+	118569006	118681176	0	5	81,74,67,84,477	0,291,36068,39746,111693
chr4	118975003	119010551	ENST00000442020	0	+	118975003	119010551	0	2	86,490	0,35058
chr4	119568395	119570032	ENST00000507795	0	+	119568395	119570032	0	3	91,267,447	0,786,1190
chr4	120939691	120945118	ENST00000503266	0	-	120939691	120945118	0	5	148,126,43,169,64	0,1548,2263,3635,5363
chr4	120939698	120945103	ENST00000512219	0	-	120939698	120945103	0	5	141,152,126,169,49	0,1033,1541,3628,5356
chr4	121779694	121791393	ENST00000506100	0	+	121779694	121791393	0	2	262,282	0,11417
chr4	121779713	121791401	ENST00000505556	0	+	121779713	121791401	0	2	243,287	0,11401
chr4	124885527	124886278	ENST00000439565	0	-	124885527	124886278	0	3	277,71,129	0,396,622
chr4	128184034	128218367	ENST00000506852	0	-	128184034	128218367	0	3	505,115,28	0,30346,34305
chr4	128237495	128247376	ENST00000513519	0	-	128237495	128247376	0	2	369,137	0,9744
chr4	128542330	128611174	ENST00000509671	0	-	128542330	128611174	0	3	35,71,135	0,55876,68709
chr4	130439779	130445627	ENST00000503542	0	-	130439779	130445627	0	2	460,115	0,5733
chr4	130888721	130912086	ENST00000509105	0	-	130888721	130912086	0	6	141,116,101,132,93,70	0,225,687,1019,1511,23295
chr4	131516833	131526976	ENST00000508942	0	+	131516833	131526976	0	2	331,299	0,9844
chr4	132021631	132026246	ENST00000509166	0	-	132021631	132026246	0	2	321,113	0,4502
chr4	132913906	132915297	ENST00000507933	0	+	132913906	132915297	0	2	391,100	0,1291
chr4	132914169	132932087	ENST00000507332	0	+	132914169	132932087	0	2	128,273	0,17645
chr4	133977376	134122282	ENST00000509628	0	-	133977376	134122282	0	3	423,132,32	0,33614,144874
chr4	134104385	134129282	ENST00000511916	0	-	134104385	134129282	0	4	17,97,113,250	0,21731,21915,24647
chr4	135011850	135151295	ENST00000507844	0	-	135011850	135151295	0	4	396,79,62,82	0,106720,107586,139363
chr4	135564471	135598457	ENST00000503009	0	+	135564471	135598457	0	3	90,231,109	0,31427,33877
chr4	135900003	135957894	ENST00000504882	0	+	135900003	135957894	0	5	109,122,113,67,78	0,20857,29832,56558,57813
chr4	136073493	136074736	ENST00000514293	0	-	136073493	136074736	0	2	152,494	0,749
chr4	136207837	136238263	ENST00000514526	0	+	136207837	136238263	0	4	268,138,94,189	0,25045,29780,30237
chr4	136207837	136211983	ENST00000508605	0	+	136207837	136211983	0	2	235,432	0,3714
chr4	136232998	136238254	ENST00000509713	0	+	136232998	136238254	0	3	22,82,180	0,4619,5076
chr4	137007607	137028695	ENST00000504365	0	-	137007607	137028695	0	4	180,71,96,120	0,833,18414,20968
chr4	138334359	138338971	ENST00000509798	0	+	138334359	138338971	0	2	414,1162	0,3450
chr4	138686334	138744034	ENST00000507365	0	+	138686334	138744034	0	2	80,2184	0,55516
chr4	138948309	138957006	ENST00000506420	0	+	138948309	138957006	0	2	65,193	0,8504
chr4	139198067	139239321	ENST00000510066	0	+	139198067	139239321	0	4	45,96,147,529	0,5344,33370,40725
chr4	139417718	139422388	ENST00000507220	0	-	139417718	139422388	0	2	359,46	0,4624
chr4	140758742	140763836	ENST00000515383	0	-	140758742	140763836	0	2	963,132	0,4962
chr4	145052933	145123057	ENST00000509873	0	+	145052933	145123057	0	7	119,99,57,114,142,103,669	0,209,25536,58094,60779,67519,69455
chr4	145117834	145122519	ENST00000505000	0	+	145117834	145122519	0	4	499,63,103,131	0,1688,2618,4554
chr4	145992173	146015389	ENST00000512833	0	+	145992173	146015389	0	2	121,2686	0,20530
chr4	148098039	148115916	ENST00000513711	0	+	148098039	148115916	0	4	49,131,103,160	0,2007,4805,17717
chr4	148114459	148116059	ENST00000512752	0	+	148114459	148116059	0	2	131,387	0,1213
chr4	149833633	149834925	ENST00000504874	0	+	149833633	149834925	0	2	226,292	0,1000
chr4	150081542	150082980	ENST00000504394	0	-	150081542	150082980	0	3	147,186,37	0,716,1401
chr4	150081550	150082379	ENST00000512989	0	-	150081550	150082379	0	2	139,230	0,599
chr4	150294896	150418725	ENST00000503100	0	+	150294896	150418725	0	13	325,274,194,260,308,88,237,175,56,92,166,86,259	0,1157,48068,49598,50612,60149,60356,62108,63670,101709,101938,105682,123570
chr4	150806658	150851751	ENST00000505781	0	+	150806658	150851751	0	3	143,169,198	0,24766,44895
chr4	151096809	151099174	ENST00000505586	0	+	151096809	151099174	0	2	66,292	0,2073
chr4	152940101	152941950	ENST00000513617	0	+	152940101	152941950	0	3	118,123,523	0,402,1326
chr4	153286986	153319175	ENST00000504799	0	-	153286986	153319175	0	5	132,95,135,104,86	0,603,819,1638,32103
chr4	153348022	153366472	ENST00000504957	0	-	153348022	153366472	0	3	248,207,40	0,17823,18410
chr4	153363069	153366001	ENST00000504785	0	-	153363069	153366001	0	2	292,156	0,2776
chr4	153881999	153887223	ENST00000504536	0	-	153881999	153887223	0	3	408,102,61	0,3118,5163
chr4	156426763	156427738	ENST00000513660	0	-	156426763	156427738	0	2	285,85	0,890
chr4	156656328	156658061	ENST00000508265	0	+	156656328	156658061	0	2	233,286	0,1447
chr4	157726580	157730641	ENST00000510753	0	+	157726580	157730641	0	2	185,808	0,3253
chr4	157827265	157833238	ENST00000512609	0	+	157827265	157833238	0	2	308,639	0,5334
chr4	166147687	166148561	ENST00000503778	0	-	166147687	166148561	0	2	130,617	0,257
chr4	166825240	166903380	ENST00000507838	0	+	166825240	166903380	0	6	115,83,170,86,186,1523	0,1145,7537,48456,70162,76617
chr4	167529302	167666721	ENST00000514134	0	-	167529302	167666721	0	4	729,53,117,35	0,120857,134205,137384
chr4	168464635	168466515	ENST00000509096	0	-	168464635	168466515	0	3	302,121,166	0,1266,1714
chr4	171900194	171901444	ENST00000515840	0	-	171900194	171901444	0	2	560,54	0,1196
chr4	172198327	172216889	ENST00000505329	0	+	172198327	172216889	0	5	233,63,71,134,1287	0,14753,15226,15603,17275
chr4	172198333	172216889	ENST00000503929	0	+	172198333	172216889	0	3	227,38,3336	0,14747,15220
chr4	172447200	172455993	ENST00000512241	0	-	172447200	172455993	0	2	4755,194	0,8599
chr4	172710725	172721993	ENST00000399152	0	-	172710725	172721993	0	3	226,122,56	0,10964,11212
chr4	172760408	172796489	ENST00000508977	0	-	172760408	172796489	0	5	181,95,80,93,104	0,1375,17813,33302,35977
chr4	175081932	175148577	ENST00000511291	0	-	175081932	175148577	0	3	1555,124,145	0,3660,66500
chr4	175140344	175148587	ENST00000503325	0	-	175140344	175148587	0	3	52,107,155	0,4074,8088
chr4	175292780	175312363	ENST00000511346	0	-	175292780	175312363	0	2	1093,51	0,19532
chr4	175322166	175326639	ENST00000504167	0	-	175322166	175326639	0	3	241,76,18	0,4031,4455
chr4	176504502	176561255	ENST00000502661	0	-	176504502	176561255	0	3	643,122,140	0,9862,56613
chr4	178024761	178033605	ENST00000510203	0	-	178024761	178033605	0	3	300,79,49	0,8562,8795
chr4	178033849	178038753	ENST00000508790	0	+	178033849	178038753	0	2	152,539	0,4365
chr4	178844820	178849216	ENST00000503093	0	-	178844820	178849216	0	2	191,64	0,4332
chr4	181889310	181917185	ENST00000506917	0	-	181889310	181917185	0	4	185,100,103,141	0,1899,9680,27734
chr4	182222235	182317296	ENST00000512487	0	-	182222235	182317296	0	3	392,127,74	0,91524,94987
chr4	182419307	182423176	ENST00000512547	0	-	182419307	182423176	0	2	408,85	0,3784
chr4	182978165	182988120	ENST00000510211	0	-	182978165	182988120	0	3	277,74,50	0,1537,9905
chr4	188137637	188180121	ENST00000503037	0	-	188137637	188180121	0	3	243,183,48	0,16766,42436
chr4	188360133	188367494	ENST00000515222	0	+	188360133	188367494	0	3	157,261,160	0,6801,7201
chr4	188360180	188361762	ENST00000503637	0	+	188360180	188361762	0	2	110,633	0,949
chr4	188528795	188530069	ENST00000509058	0	+	188528795	188530069	0	3	128,132,238	0,647,1036
chr4	188674300	188675356	ENST00000512464	0	-	188674300	188675356	0	2	572,127	0,929
chr4	188808614	188818515	ENST00000509212	0	+	188808614	188818515	0	2	195,231	0,9670
chr4	190817752	190819634	ENST00000513681	0	+	190817752	190819634	0	3	125,209,545	0,321,1337
chr5	2884134	2888253	ENST00000509745	0	-	2884134	2888253	0	2	39,521	0,3598
chr5	3018119	3020742	ENST00000515086	0	+	3018119	3020742	0	2	307,246	0,2377
chr5	3505929	3514774	ENST00000512521	0	+	3505929	3514774	0	3	147,83,344	0,889,8501
chr5	4086825	4094877	ENST00000506305	0	-	4086825	4094877	0	3	407,247,32	0,3522,8020
chr5	4208800	4333188	ENST00000427734	0	+	4208800	4333188	0	4	46,179,46,14	0,52977,68218,124374
chr5	4565374	4569889	ENST00000503188	0	+	4565374	4569889	0	2	222,1454	0,3061
chr5	5020876	5023538	ENST00000511721	0	-	5020876	5023538	0	3	240,108,96	0,1039,2566
chr5	5099908	5102610	ENST00000511514	0	-	5099908	5102610	0	2	419,126	0,2576
chr5	5100092	5100567	ENST00000502893	0	-	5100092	5100567	0	2	235,97	0,378
chr5	6921671	6939900	ENST00000510622	0	+	6921671	6939900	0	3	75,116,362	0,2184,17867
chr5	7397691	7399034	ENST00000504494	0	+	7397691	7399034	0	2	275,289	0,1054
chr5	7400098	7401090	ENST00000514869	0	-	7400098	7401090	0	2	783,102	0,890
chr5	9674488	9676718	ENST00000504182	0	-	9674488	9676718	0	2	248,141	0,2089
chr5	9694416	9711905	ENST00000512976	0	-	9694416	9711905	0	4	201,70,74,119	0,567,4257,17370
chr5	10190249	10191477	ENST00000506299	0	+	10190249	10191477	0	2	129,814	0,414
chr5	10828169	10830174	ENST00000503953	0	-	10828169	10830174	0	2	243,99	0,1906
chr5	12967179	13085998	ENST00000510065	0	-	12967179	13085998	0	3	104,65,101	0,117943,118718
chr5	13228957	13232684	ENST00000513283	0	+	13228957	13232684	0	2	142,107	0,3620
chr5	15165485	15170116	ENST00000502680	0	-	15165485	15170116	0	3	592,126,104	0,3762,4527
chr5	15245247	15319650	ENST00000511443	0	-	15245247	15319650	0	3	311,119,128	0,51510,74275
chr5	17432014	17440419	ENST00000505158	0	-	17432014	17440419	0	3	1605,598,109	0,5937,8296
chr5	17497118	17499039	ENST00000503267	0	+	17497118	17499039	0	2	225,304	0,1617
chr5	17886124	17965502	ENST00000514771	0	+	17886124	17965502	0	6	115,101,67,83,136,279	0,2347,22761,69968,76565,79099
chr5	20648490	20650631	ENST00000504244	0	-	20648490	20650631	0	2	420,89	0,2052
chr5	21359701	21377241	ENST00000503488	0	-	21359701	21377241	0	3	5235,65,191	0,5730,17349
chr5	23048913	23050393	ENST00000507674	0	+	23048913	23050393	0	2	79,361	0,1119
chr5	24388174	24389309	ENST00000507526	0	-	24388174	24389309	0	2	454,33	0,1102
chr5	24917808	24921327	ENST00000502861	0	-	24917808	24921327	0	2	360,212	0,3307
chr5	26418384	26435685	ENST00000512939	0	-	26418384	26435685	0	5	100,100,60,84,143	0,1543,2583,7081,17158
chr5	28322252	28323529	ENST00000512849	0	-	28322252	28323529	0	2	498,25	0,1252
chr5	33555477	33558092	ENST00000511579	0	-	33555477	33558092	0	2	451,466	0,2149
chr5	37975223	37983814	ENST00000510938	0	-	37975223	37983814	0	2	305,137	0,8454
chr5	37989260	38002823	ENST00000506429	0	+	37989260	38002823	0	2	207,280	0,13283
chr5	38717928	38720985	ENST00000511734	0	+	38717928	38720985	0	2	233,321	0,2736
chr5	38819438	38828613	ENST00000514586	0	+	38819438	38828613	0	2	67,498	0,8677
chr5	40088149	40089183	ENST00000507027	0	+	40088149	40089183	0	2	186,376	0,658
chr5	40296515	40303516	ENST00000508437	0	+	40296515	40303516	0	2	197,302	0,6699
chr5	43910225	43922487	ENST00000508829	0	+	43910225	43922487	0	2	224,115	0,12147
chr5	44531476	44546099	ENST00000505706	0	-	44531476	44546099	0	3	176,111,297	0,4923,14326
chr5	44536490	44546141	ENST00000510758	0	-	44536490	44546141	0	3	20,180,339	0,3661,9312
chr5	44734289	44736667	ENST00000505050	0	-	44734289	44736667	0	2	283,166	0,2212
chr5	45071057	45134506	ENST00000506656	0	+	45071057	45134506	0	2	78,742	0,62707
chr5	45926074	45931829	ENST00000510987	0	+	45926074	45931829	0	2	426,137	0,5618
chr5	50261074	50266112	ENST00000514113	0	-	50261074	50266112	0	3	125,198,59	0,4129,4979
chr5	50782748	50793680	ENST00000509423	0	+	50782748	50793680	0	3	119,56,766	0,3957,10166
chr5	53108230	53151273	ENST00000504552	0	-	53108230	53151273	0	4	643,164,65,131	0,7323,8436,42912
chr5	53108600	53151263	ENST00000511953	0	-	53108600	53151263	0	6	273,110,161,65,140,121	0,1254,6953,8066,39039,42542
chr5	57221910	57230746	ENST00000510444	0	-	57221910	57230746	0	3	100,86,3883	0,4583,4953
chr5	57439215	57453925	ENST00000505861	0	-	57439215	57453925	0	5	784,139,190,39,23	0,8207,8830,10839,14687
chr5	61209692	61217713	ENST00000511474	0	+	61209692	61217713	0	2	291,163	0,7858
chr5	66599605	66601766	ENST00000515077	0	+	66599605	66601766	0	3	152,244,113	0,1271,2048
chr5	67770677	67776542	ENST00000510113	0	-	67770677	67776542	0	3	201,63,229	0,3450,5636
chr5	70704258	70706481	ENST00000518473	0	-	70704258	70706481	0	3	354,87,60	0,1920,2163
chr5	70709086	70710816	ENST00000523548	0	+	70709086	70710816	0	2	77,759	0,971
chr5	70777198	70778152	ENST00000510180	0	+	70777198	70778152	0	2	57,510	0,444
chr5	72018694	72022288	ENST00000513767	0	-	72018694	72022288	0	3	445,48,183	0,2796,3411
chr5	72463590	72482175	ENST00000508255	0	-	72463590	72482175	0	2	276,173	0,18412
chr5	72623518	72626505	ENST00000513280	0	+	72623518	72626505	0	2	75,363	0,2624
chr5	72669488	72670116	ENST00000511174	0	+	72669488	72670116	0	2	50,251	0,377
chr5	72785767	72804477	ENST00000506196	0	-	72785767	72804477	0	5	133,93,127,63,24	0,7346,11139,17698,18686
chr5	73443226	73443814	ENST00000507323	0	+	73443226	73443814	0	2	388,152	0,436
chr5	73637990	73639906	ENST00000507890	0	-	73637990	73639906	0	3	108,76,205	0,729,1711
chr5	73653211	73671733	ENST00000512458	0	+	73653211	73671733	0	3	227,154,169	0,17341,18353
chr5	73654066	73659878	ENST00000508083	0	+	73654066	73659878	0	3	523,126,75	0,3326,5737
chr5	73659575	73666347	ENST00000506612	0	-	73659575	73666347	0	2	291,211	0,6561
chr5	73700956	73868557	ENST00000507781	0	-	73700956	73868557	0	3	146,115,307	0,106962,167294
chr5	76323396	76328626	ENST00000428846	0	+	76323396	76328626	0	2	54,334	0,4896
chr5	81918350	81918986	ENST00000510845	0	-	81918350	81918986	0	1	636	0
chr5	82096978	82097908	ENST00000509506	0	+	82096978	82097908	0	1	930	0
chr5	82343859	82344684	ENST00000514840	0	-	82343859	82344684	0	1	825	0
chr5	84443915	84444330	ENST00000446516	0	-	84443915	84444330	0	1	415	0
chr5	84544531	84545188	ENST00000510049	0	-	84544531	84545188	0	1	657	0
chr5	84751601	84752025	ENST00000511793	0	-	84751601	84752025	0	1	424	0
chr5	84761275	84761758	ENST00000505572	0	+	84761275	84761758	0	1	483	0
chr5	84778547	84779332	ENST00000511602	0	+	84778547	84779332	0	1	785	0
chr5	85180075	85180773	ENST00000504046	0	+	85180075	85180773	0	1	698	0
chr5	85636806	85637723	ENST00000505688	0	-	85636806	85637723	0	1	917	0
chr5	85666597	85667382	ENST00000505348	0	+	85666597	85667382	0	1	785	0
chr5	85712233	85713000	ENST00000515706	0	-	85712233	85713000	0	1	767	0
chr5	85850171	85851432	ENST00000502519	0	+	85850171	85851432	0	2	768,474	0,787
chr5	86078390	86081345	ENST00000506471	0	+	86078390	86081345	0	2	250,1844	0,1111
chr5	86078503	86081151	ENST00000503843	0	+	86078503	86081151	0	3	137,58,257	0,2185,2391
chr5	86129257	86131853	ENST00000507653	0	+	86129257	86131853	0	2	154,328	0,2268
chr5	86451720	86469271	ENST00000515750	0	+	86451720	86469271	0	2	47,245	0,17306
chr5	86993614	87010720	ENST00000504287	0	+	86993614	87010720	0	2	72,580	0,16526
chr5	87044707	87064842	ENST00000511417	0	-	87044707	87064842	0	3	174,163,255	0,2337,19880
chr5	87741419	87770663	ENST00000506041	0	-	87741419	87770663	0	6	99,292,130,70,64,106	0,16655,19512,19934,26133,29138
chr5	87765457	87830270	ENST00000504034	0	-	87765457	87830270	0	2	394,25	0,64788
chr5	88912781	89009274	ENST00000503691	0	+	88912781	89009274	0	2	168,252	0,96241
chr5	89232236	89236481	ENST00000505109	0	+	89232236	89236481	0	2	538,46	0,4199
chr5	89276482	89279146	ENST00000512941	0	+	89276482	89279146	0	2	76,494	0,2170
chr5	89491561	89621554	ENST00000518436	0	-	89491561	89621554	0	5	135,61,41,52,86	0,540,100557,101679,129907
chr5	89684609	89688182	ENST00000520032	0	-	89684609	89688182	0	2	494,78	0,3495
chr5	90554991	90555540	ENST00000514239	0	+	90554991	90555540	0	1	549	0
chr5	92381124	92430131	ENST00000515153	0	-	92381124	92430131	0	3	474,107,44	0,32007,48963
chr5	96584830	96589417	ENST00000505796	0	-	96584830	96589417	0	2	324,90	0,4497
chr5	98853161	98862970	ENST00000510435	0	+	98853161	98862970	0	2	382,298	0,9511
chr5	98862662	98862828	ENST00000503812	0	+	98862662	98862828	0	1	166	0
chr5	98913034	98941560	ENST00000510302	0	+	98913034	98941560	0	2	101,235	0,28291
chr5	100017690	100021573	ENST00000502450	0	-	100017690	100021573	0	4	305,65,114,152	0,1352,2325,3731
chr5	100017714	100021573	ENST00000511592	0	-	100017714	100021573	0	3	281,36,152	0,1328,3707
chr5	101864143	101869271	ENST00000502494	0	+	101864143	101869271	0	2	286,241	0,4887
chr5	102609647	102617119	ENST00000507050	0	-	102609647	102617119	0	2	293,192	0,7280
chr5	108830952	108831552	ENST00000509496	0	+	108830952	108831552	0	1	600	0
chr5	108834442	108835186	ENST00000505002	0	+	108834442	108835186	0	1	744	0
chr5	108861476	108862708	ENST00000506330	0	+	108861476	108862708	0	2	224,342	0,890
chr5	111992031	111995696	ENST00000508879	0	+	111992031	111995696	0	4	175,126,217,97	0,661,1955,3568
chr5	111992195	111994298	ENST00000507565	0	+	111992195	111994298	0	3	11,126,312	0,497,1791
chr5	111992452	111994161	ENST00000513687	0	+	111992452	111994161	0	2	366,175	0,1534
chr5	112020021	112046566	ENST00000506112	0	-	112020021	112046566	0	4	373,89,82,127	0,847,1773,26418
chr5	113939636	113943566	ENST00000506392	0	+	113939636	113943566	0	2	85,666	0,3264
chr5	114026556	114032002	ENST00000506265	0	-	114026556	114032002	0	4	265,139,124,64	0,4648,5147,5382
chr5	114394868	114395490	ENST00000509718	0	-	114394868	114395490	0	1	622	0
chr5	114451487	114452071	ENST00000515822	0	-	114451487	114452071	0	1	584	0
chr5	115055057	115055763	ENST00000333482	0	-	115055057	115055763	0	1	706	0
chr5	116106585	116125804	ENST00000504419	0	-	116106585	116125804	0	4	398,107,121,81	0,17692,17904,19138
chr5	116184587	116193782	ENST00000508636	0	-	116184587	116193782	0	3	145,345,63	0,4536,9132
chr5	116394794	116402164	ENST00000511418	0	+	116394794	116402164	0	2	231,189	0,7181
chr5	117551060	117629629	ENST00000509367	0	+	117551060	117629629	0	2	125,682	0,77887
chr5	117646168	117648376	ENST00000503877	0	+	117646168	117648376	0	2	153,1070	0,1138
chr5	122062983	122068663	ENST00000514657	0	-	122062983	122068663	0	3	471,141,62	0,4818,5618
chr5	122093002	122094279	ENST00000508992	0	-	122093002	122094279	0	2	271,197	0,1080
chr5	123669821	123749847	ENST00000520192	0	-	123669821	123749847	0	4	62,111,62,27	0,7360,8087,79999
chr5	123677240	123768671	ENST00000519703	0	-	123677240	123768671	0	4	52,62,45,126	0,668,72580,91305
chr5	123759194	123763987	ENST00000510004	0	+	123759194	123763987	0	2	499,176	0,4617
chr5	123759538	123764247	ENST00000510853	0	-	123759538	123764247	0	2	155,436	0,4273
chr5	123818964	123823690	ENST00000502809	0	+	123818964	123823690	0	3	86,135,387	0,380,4339
chr5	123823503	123824141	ENST00000513422	0	-	123823503	123824141	0	1	638	0
chr5	123833182	123833493	ENST00000510570	0	+	123833182	123833493	0	1	311	0
chr5	124193063	124193882	ENST00000511091	0	+	124193063	124193882	0	1	819	0
chr5	124232563	124233506	ENST00000510242	0	-	124232563	124233506	0	1	943	0
chr5	124400422	124405831	ENST00000513915	0	+	124400422	124405831	0	2	35,83	0,5326
chr5	124471795	124513521	ENST00000512965	0	+	124471795	124513521	0	2	49,402	0,41324
chr5	124565479	124566122	ENST00000514619	0	+	124565479	124566122	0	1	643	0
chr5	124732159	124732741	ENST00000507341	0	+	124732159	124732741	0	1	582	0
chr5	124732354	124732934	ENST00000511994	0	-	124732354	124732934	0	1	580	0
chr5	124733756	124734516	ENST00000502275	0	-	124733756	124734516	0	1	760	0
chr5	124746450	124747047	ENST00000511583	0	-	124746450	124747047	0	1	597	0
chr5	124758970	124759572	ENST00000509010	0	-	124758970	124759572	0	1	602	0
chr5	125543168	125557442	ENST00000507428	0	+	125543168	125557442	0	4	190,75,50,251	0,11567,13500,14023
chr5	127103128	127103878	ENST00000506670	0	+	127103128	127103878	0	2	74,445	0,305
chr5	132474645	132478066	ENST00000507389	0	-	132474645	132478066	0	2	461,217	0,3204
chr5	135106043	135110066	ENST00000504694	0	-	135106043	135110066	0	3	134,105,41	0,3799,3982
chr5	142849612	142891108	ENST00000340585	0	-	142849612	142891108	0	2	123,437	0,41059
chr5	144789623	144800931	ENST00000512571	0	+	144789623	144800931	0	3	58,234,362	0,7130,10946
chr5	144789658	144810855	ENST00000513657	0	+	144789658	144810855	0	2	23,445	0,20752
chr5	145720450	145735181	ENST00000511390	0	-	145720450	145735181	0	3	194,98,83	0,984,14648
chr5	145735346	145735975	ENST00000508845	0	-	145735346	145735975	0	2	397,115	0,514
chr5	145760736	145767115	ENST00000507391	0	+	145760736	145767115	0	2	147,165	0,6214
chr5	153247180	153258740	ENST00000509568	0	-	153247180	153258740	0	4	36,245,174,82	0,8113,10759,11478
chr5	157533186	157536008	ENST00000522769	0	-	157533186	157536008	0	2	203,111	0,2711
chr5	157615722	157618022	ENST00000518103	0	+	157615722	157618022	0	2	29,519	0,1781
chr5	157635296	157638399	ENST00000523820	0	+	157635296	157638399	0	2	190,156	0,2947
chr5	159107817	159120646	ENST00000523311	0	-	159107817	159120646	0	4	143,225,69,122	0,2672,3508,12707
chr5	159136356	159230969	ENST00000522627	0	-	159136356	159230969	0	3	1916,164,3527	0,90100,91086
chr5	161783961	161786929	ENST00000522274	0	-	161783961	161786929	0	2	560,40	0,2928
chr5	161918268	161983045	ENST00000517722	0	-	161918268	161983045	0	4	373,160,76,127	0,3100,32925,64650
chr5	162615654	162616571	ENST00000503615	0	-	162615654	162616571	0	2	200,137	0,780
chr5	163478681	163593681	ENST00000521805	0	-	163478681	163593681	0	5	179,212,119,96,68	0,75047,111232,112675,114932
chr5	163569214	163571476	ENST00000522426	0	+	163569214	163571476	0	2	34,355	0,1907
chr5	163827544	163828229	ENST00000519901	0	+	163827544	163828229	0	2	452,81	0,604
chr5	171916999	171918622	ENST00000517916	0	-	171916999	171918622	0	3	111,229,76	0,475,1547
chr5	173689220	173690112	ENST00000503317	0	+	173689220	173690112	0	2	59,499	0,393
chr5	173977772	173985384	ENST00000505567	0	+	173977772	173985384	0	4	190,264,160,45	0,2456,3301,7567
chr5	174110912	174210334	ENST00000502684	0	+	174110912	174210334	0	4	50,114,34,259	0,96306,97661,99163
chr5	174345903	174346659	ENST00000507398	0	+	174345903	174346659	0	2	112,230	0,526
chr5	175400352	175402487	ENST00000509643	0	+	175400352	175402487	0	2	104,580	0,1555
chr5	177160810	177162951	ENST00000515739	0	-	177160810	177162951	0	2	580,104	0,2037
chr5	177215746	177216500	ENST00000512861	0	+	177215746	177216500	0	2	36,468	0,286
chr5	177217551	177230797	ENST00000505248	0	-	177217551	177230797	0	2	209,338	0,12908
chr5	177223999	177230801	ENST00000504362	0	-	177223999	177230801	0	3	242,48,58	0,6460,6744
chr5	177224171	177230790	ENST00000504214	0	-	177224171	177230790	0	2	70,331	0,6288
chr5	178815021	178815702	ENST00000503218	0	+	178815021	178815702	0	2	403,158	0,523
chr5	178862928	178875186	ENST00000520758	0	-	178862928	178875186	0	2	419,116	0,12142
chr5	180709742	180724740	ENST00000512030	0	+	180709742	180724740	0	3	107,33,274	0,4829,14724
chr6	100134	101639	ENST00000458006	0	+	100134	101639	0	3	261,396,94	0,984,1411
chr6	903562	907511	ENST00000434292	0	-	903562	907511	0	2	266,137	0,3812
chr6	3839072	3839523	ENST00000445883	0	+	3839072	3839523	0	1	451	0
chr6	4081304	4102618	ENST00000427049	0	+	4081304	4102618	0	4	177,42,153,1905	0,1289,18769,19409
chr6	4171933	4172504	ENST00000428023	0	+	4171933	4172504	0	2	167,69	0,502
chr6	6846253	6863947	ENST00000422310	0	+	6846253	6863947	0	2	727,206	0,17488
chr6	6938422	6940786	ENST00000423568	0	+	6938422	6940786	0	3	182,104,231	0,1859,2133
chr6	8273382	8287687	ENST00000439891	0	+	8273382	8287687	0	3	127,269,131	0,1504,14174
chr6	8287168	8288253	ENST00000415575	0	-	8287168	8288253	0	2	712,34	0,1051
chr6	9069452	9107009	ENST00000431369	0	-	9069452	9107009	0	3	486,120,55	0,16800,37502
chr6	12691132	12693622	ENST00000457945	0	-	12691132	12693622	0	2	593,301	0,2189
chr6	16103153	16108007	ENST00000451285	0	+	16103153	16108007	0	2	208,637	0,4217
chr6	21462620	21463506	ENST00000426374	0	+	21462620	21463506	0	2	185,202	0,684
chr6	21630685	21631982	ENST00000447728	0	-	21630685	21631982	0	2	365,178	0,1119
chr6	22697344	22702041	ENST00000427775	0	-	22697344	22702041	0	3	464,158,120	0,3293,4577
chr6	25169831	25171714	ENST00000424868	0	-	25169831	25171714	0	3	256,188,28	0,848,1855
chr6	26677530	26682904	ENST00000501288	0	+	26677530	26682904	0	2	213,2670	0,2704
chr6	40347282	40351954	ENST00000444731	0	-	40347282	40351954	0	3	395,121,23	0,4440,4649
chr6	40789127	40791080	ENST00000438818	0	-	40789127	40791080	0	3	53,103,457	0,885,1496
chr6	47805521	47816436	ENST00000446733	0	-	47805521	47816436	0	2	119,78	0,10837
chr6	49899383	49900454	ENST00000430821	0	-	49899383	49900454	0	3	119,108,173	0,224,898
chr6	50663278	50712537	ENST00000431394	0	-	50663278	50712537	0	5	79,57,128,78,104	0,7665,8996,11236,49155
chr6	50674262	50712877	ENST00000454135	0	-	50674262	50712877	0	4	330,53,104,75	0,874,38171,38540
chr6	53355093	53355491	ENST00000457637	0	-	53355093	53355491	0	2	304,52	0,346
chr6	57798853	57799604	ENST00000456887	0	+	57798853	57799604	0	2	62,253	0,498
chr6	58351332	58351503	ENST00000440989	0	+	58351332	58351503	0	2	61,85	0,86
chr6	58596846	58596986	ENST00000457561	0	+	58596846	58596986	0	1	140	0
chr6	68993584	69096512	ENST00000445346	0	-	68993584	69096512	0	4	321,116,128,109	0,39528,99973,102819
chr6	75360614	75361649	ENST00000436672	0	-	75360614	75361649	0	2	434,153	0,882
chr6	79576150	79579739	ENST00000430931	0	-	79576150	79579739	0	2	2450,182	0,3407
chr6	80036813	80037388	ENST00000435151	0	+	80036813	80037388	0	2	216,44	0,531
chr6	80638308	80641046	ENST00000436418	0	+	80638308	80641046	0	2	14,311	0,2427
chr6	84494492	84502963	ENST00000443471	0	-	84494492	84502963	0	2	97,254	0,8217
chr6	84789492	84790991	ENST00000444796	0	+	84789492	84790991	0	2	56,284	0,1215
chr6	91111658	91129072	ENST00000504934	0	+	91111658	91129072	0	6	173,146,134,234,58,686	0,757,1438,11161,15549,16728
chr6	92156751	92159439	ENST00000434493	0	-	92156751	92159439	0	3	232,124,86	0,1891,2602
chr6	92396353	92456867	ENST00000437768	0	-	92396353	92456867	0	4	315,155,145,118	0,3766,55133,60396
chr6	94653338	94655849	ENST00000424678	0	+	94653338	94655849	0	2	157,327	0,2184
chr6	94930358	94961097	ENST00000424506	0	+	94930358	94961097	0	2	30,235	0,30504
chr6	98262355	98287309	ENST00000417315	0	+	98262355	98287309	0	2	46,311	0,24643
chr6	98265549	98271794	ENST00000432438	0	-	98265549	98271794	0	3	246,156,97	0,1384,6148
chr6	98764616	98769280	ENST00000418652	0	+	98764616	98769280	0	2	704,67	0,4597
chr6	99113030	99113168	ENST00000424521	0	+	99113030	99113168	0	1	138	0
chr6	106913133	106914285	ENST00000449180	0	-	106913133	106914285	0	2	214,200	0,952
chr6	108703538	108704443	ENST00000419801	0	+	108703538	108704443	0	2	215,417	0,488
chr6	114905206	114916538	ENST00000438522	0	-	114905206	114916538	0	2	157,94	0,11238
chr6	114909281	114916609	ENST00000446358	0	-	114909281	114916609	0	2	621,165	0,7163
chr6	114951307	114963732	ENST00000435802	0	-	114951307	114963732	0	2	242,160	0,12265
chr6	116061398	116062048	ENST00000446525	0	-	116061398	116062048	0	2	231,52	0,598
chr6	121752734	121753726	ENST00000450059	0	+	121752734	121753726	0	3	92,75,104	0,428,888
chr6	131060149	131060616	ENST00000454262	0	+	131060149	131060616	0	2	73,262	0,205
chr6	134810260	134817412	ENST00000422736	0	-	134810260	134817412	0	3	371,68,129	0,504,7023
chr6	134969129	134972268	ENST00000412602	0	-	134969129	134972268	0	2	138,341	0,2798
chr6	135068890	135070180	ENST00000447557	0	-	135068890	135070180	0	2	839,90	0,1200
chr6	135622826	135623764	ENST00000434255	0	+	135622826	135623764	0	2	98,118	0,820
chr6	135992235	135993099	ENST00000416481	0	-	135992235	135993099	0	2	219,312	0,552
chr6	137344994	137356064	ENST00000418699	0	-	137344994	137356064	0	3	989,299,61	0,7897,11009
chr6	137344994	137356064	ENST00000432330	0	-	137344994	137356064	0	3	989,307,61	0,7889,11009
chr6	137357999	137362334	ENST00000458017	0	+	137357999	137362334	0	2	99,285	0,4050
chr6	140445924	140451260	ENST00000418834	0	+	140445924	140451260	0	3	134,75,667	0,3587,4669
chr6	142889284	143000719	ENST00000447311	0	-	142889284	143000719	0	3	1929,187,177	0,18352,111258
chr6	149923980	149926778	ENST00000446392	0	+	149923980	149926778	0	2	78,300	0,2498
chr6	151559508	151560466	ENST00000431947	0	-	151559508	151560466	0	2	684,120	0,838
chr6	153667422	153671810	ENST00000436953	0	-	153667422	153671810	0	3	220,74,144	0,3154,4244
chr6	155743336	155744009	ENST00000453579	0	-	155743336	155744009	0	2	495,59	0,614
chr6	156689534	156726477	ENST00000505985	0	+	156689534	156726477	0	2	1218,45	0,36898
chr6	156856051	156862597	ENST00000449072	0	-	156856051	156862597	0	3	303,192,38	0,5619,6508
chr6	156860571	156861792	ENST00000433486	0	-	156860571	156861792	0	2	278,122	0,1099
chr6	159405747	159406293	ENST00000446887	0	-	159405747	159406293	0	2	211,120	0,426
chr6	159506928	159508373	ENST00000419064	0	+	159506928	159508373	0	2	280,105	0,1340
chr6	159694943	159695695	ENST00000427460	0	-	159694943	159695695	0	2	204,216	0,536
chr6	160240207	160243532	ENST00000434562	0	+	160240207	160243532	0	2	207,388	0,2937
chr6	161039309	161041654	ENST00000448126	0	+	161039309	161041654	0	2	213,79	0,2266
chr6	161039514	161041654	ENST00000447702	0	+	161039514	161041654	0	2	43,79	0,2061
chr6	161156571	161158373	ENST00000454317	0	-	161156571	161158373	0	3	712,280,198	0,1014,1604
chr6	164687511	164689667	ENST00000434356	0	-	164687511	164689667	0	2	121,345	0,1811
chr6	169209837	169211436	ENST00000413324	0	+	169209837	169211436	0	2	165,228	0,1371
chr6	169209918	169211444	ENST00000435377	0	+	169209918	169211444	0	2	84,220	0,1306
chr6	170846325	170847963	ENST00000448824	0	+	170846325	170847963	0	3	92,267,447	0,787,1191
chr6	170886763	170887558	ENST00000426839	0	+	170886763	170887558	0	2	135,198	0,597
chr7	3089411	3092581	ENST00000437145	0	-	3089411	3092581	0	2	367,70	0,3100
chr7	9743475	9775667	ENST00000447999	0	+	9743475	9775667	0	5	162,65,56,54,281	0,3632,5925,23234,31911
chr7	13107540	13108539	ENST00000443947	0	+	13107540	13108539	0	2	193,382	0,617
chr7	15072356	15074801	ENST00000445093	0	+	15072356	15074801	0	2	306,347	0,2098
chr7	15847446	15848510	ENST00000425322	0	-	15847446	15848510	0	2	131,197	0,867
chr7	17285982	17287452	ENST00000436175	0	-	17285982	17287452	0	2	468,63	0,1407
chr7	17685697	17686808	ENST00000448898	0	+	17685697	17686808	0	2	74,199	0,912
chr7	19126080	19128064	ENST00000417460	0	+	19126080	19128064	0	2	556,136	0,1848
chr7	20302855	20317860	ENST00000446399	0	+	20302855	20317860	0	5	52,116,46,232,678	0,1574,4304,9084,14327
chr7	20311858	20317860	ENST00000455373	0	+	20311858	20317860	0	2	313,678	0,5324
chr7	25327445	25332959	ENST00000414127	0	-	25327445	25332959	0	3	215,112,35	0,3993,5479
chr7	25553906	25557207	ENST00000412197	0	-	25553906	25557207	0	2	83,126	0,3175
chr7	28993168	28995040	ENST00000411479	0	+	28993168	28995040	0	2	82,496	0,1376
chr7	31420783	31427425	ENST00000433356	0	-	31420783	31427425	0	4	238,205,94,38	0,726,2166,6604
chr7	33799304	33809267	ENST00000420185	0	-	33799304	33809267	0	2	1380,209	0,9754
chr7	33801604	33809293	ENST00000440034	0	-	33801604	33809293	0	3	662,108,235	0,1234,7454
chr7	35264516	35265865	ENST00000442323	0	-	35264516	35265865	0	2	237,343	0,1006
chr7	36035745	36061566	ENST00000446024	0	+	36035745	36061566	0	4	203,119,137,23	0,943,6241,25798
chr7	36787137	36788919	ENST00000415356	0	+	36787137	36788919	0	2	146,726	0,1056
chr7	40970790	40986062	ENST00000443406	0	-	40970790	40986062	0	3	2627,70,566	0,3448,14706
chr7	42667849	42712571	ENST00000455947	0	-	42667849	42712571	0	3	767,187,217	0,11059,44505
chr7	42835795	42850562	ENST00000433315	0	-	42835795	42850562	0	2	419,142	0,14625
chr7	44026084	44032492	ENST00000510452	0	+	44026084	44032492	0	2	535,385	0,6023
chr7	45944001	45947452	ENST00000421227	0	+	45944001	45947452	0	3	62,47,2566	0,407,885
chr7	46482579	46484063	ENST00000436501	0	-	46482579	46484063	0	2	131,98	0,1386
chr7	46483944	46487701	ENST00000440935	0	-	46483944	46487701	0	3	122,85,333	0,1789,3424
chr7	46896747	46907055	ENST00000424359	0	-	46896747	46907055	0	2	156,204	0,10104
chr7	48670716	48673447	ENST00000456513	0	-	48670716	48673447	0	2	321,52	0,2679
chr7	49240278	49264958	ENST00000440455	0	+	49240278	49264958	0	4	198,144,200,150	0,23051,23624,24530
chr7	50212380	50214460	ENST00000457592	0	-	50212380	50214460	0	2	752,56	0,2024
chr7	50284931	50285764	ENST00000440351	0	-	50284931	50285764	0	3	192,107,61	0,563,772
chr7	52200424	52228103	ENST00000441295	0	-	52200424	52228103	0	4	175,162,96,305	0,11423,13291,27374
chr7	53550178	53552303	ENST00000457372	0	-	53550178	53552303	0	2	285,81	0,2044
chr7	53594400	53603436	ENST00000412800	0	-	53594400	53603436	0	3	205,134,98	0,5322,8938
chr7	54365965	54384784	ENST00000426205	0	+	54365965	54384784	0	3	40,72,700	0,16515,18119
chr7	56517291	56518482	ENST00000436042	0	-	56517291	56518482	0	2	352,321	0,870
chr7	56910571	56917333	ENST00000448242	0	-	56910571	56917333	0	5	74,117,179,110,84	0,184,1987,4737,6678
chr7	56911686	56912739	ENST00000454719	0	-	56911686	56912739	0	2	44,181	0,872
chr7	62142639	62152244	ENST00000450891	0	-	62142639	62152244	0	2	343,76	0,9529
chr7	64565418	64565786	ENST00000453648	0	+	64565418	64565786	0	2	98,66	0,302
chr7	65545827	65554610	ENST00000514357	0	-	65545827	65554610	0	2	1224,346	0,8437
chr7	66436676	66438512	ENST00000458327	0	-	66436676	66438512	0	3	72,62,223	0,503,1613
chr7	67122674	67135112	ENST00000444745	0	+	67122674	67135112	0	6	88,49,70,74,129,100	0,3359,4243,5890,11311,12338
chr7	67220252	67221631	ENST00000424888	0	+	67220252	67221631	0	2	50,655	0,724
chr7	68143074	68149726	ENST00000447158	0	+	68143074	68149726	0	3	114,166,139	0,716,6513
chr7	68290755	68292241	ENST00000413094	0	-	68290755	68292241	0	3	198,50,191	0,295,1295
chr7	68372700	68374929	ENST00000426356	0	-	68372700	68374929	0	2	279,42	0,2187
chr7	75640986	75642827	ENST00000449614	0	+	75640986	75642827	0	3	44,75,94	0,554,1747
chr7	75641562	75644459	ENST00000437494	0	+	75641562	75644459	0	3	57,90,153	0,1172,2744
chr7	79713660	79779708	ENST00000447198	0	-	79713660	79779708	0	5	94,135,147,92,110	0,2323,16803,56463,65938
chr7	83999727	84042095	ENST00000450977	0	+	83999727	84042095	0	3	132,107,3865	0,16671,38503
chr7	84888373	84956545	ENST00000438065	0	+	84888373	84956545	0	4	137,130,109,412	0,28738,54130,67760
chr7	84942478	84956484	ENST00000422448	0	+	84942478	84956484	0	2	134,351	0,13655
chr7	88911221	88961512	ENST00000448260	0	+	88911221	88961512	0	6	86,57,149,155,76,150	0,25631,30923,46148,47663,50141
chr7	89305345	89306546	ENST00000432821	0	+	89305345	89306546	0	2	282,142	0,1059
chr7	91106097	91110763	ENST00000415249	0	-	91106097	91110763	0	2	397,139	0,4527
chr7	93539006	93544405	ENST00000411946	0	-	93539006	93544405	0	3	200,83,163	0,492,5236
chr7	108336745	108379959	ENST00000413406	0	+	108336745	108379959	0	4	75,79,129,255	0,37507,39896,42959
chr7	108749612	108753608	ENST00000436714	0	-	108749612	108753608	0	2	294,104	0,3892
chr7	112572306	112573621	ENST00000430610	0	+	112572306	112573621	0	3	143,110,291	0,650,1024
chr7	112921978	112925989	ENST00000450545	0	-	112921978	112925989	0	3	56,119,258	0,2895,3753
chr7	114506247	114553604	ENST00000435981	0	+	114506247	114553604	0	4	152,93,70,872	0,39775,43220,46485
chr7	114506287	114553081	ENST00000419905	0	+	114506287	114553081	0	5	112,93,122,70,349	0,39735,39937,43180,46445
chr7	114506308	114553233	ENST00000467677	0	+	114506308	114553233	0	3	91,93,501	0,39714,46424
chr7	114545501	114549515	ENST00000460471	0	+	114545501	114549515	0	3	614,122,48	0,723,3966
chr7	115106634	115109908	ENST00000470532	0	-	115106634	115109908	0	2	1027,230	0,3044
chr7	115990883	115998524	ENST00000421965	0	-	115990883	115998524	0	2	575,117	0,7524
chr7	117426147	117431335	ENST00000427030	0	-	117426147	117431335	0	3	281,125,29	0,4308,5159
chr7	119568305	119570286	ENST00000456062	0	-	119568305	119570286	0	2	188,281	0,1700
chr7	119595634	119613354	ENST00000421825	0	+	119595634	119613354	0	3	50,131,570	0,16627,17150
chr7	121070623	121077650	ENST00000432702	0	-	121070623	121077650	0	3	142,128,108	0,297,6919
chr7	121643636	121645727	ENST00000446053	0	+	121643636	121645727	0	3	116,60,296	0,622,1795
chr7	122496538	122530879	ENST00000420146	0	-	122496538	122530879	0	4	265,105,75,64	0,762,1876,34277
chr7	123421911	123454949	ENST00000472838	0	+	123421911	123454949	0	5	96,175,127,97,1259	0,306,4401,18489,31779
chr7	123421920	123422702	ENST00000476892	0	+	123421920	123422702	0	2	87,485	0,297
chr7	123761583	123780705	ENST00000497598	0	+	123761583	123780705	0	3	138,36,265	0,18522,18857
chr7	123764669	123777150	ENST00000470677	0	-	123764669	123777150	0	3	121,101,32	0,5081,12449
chr7	125806259	125851475	ENST00000488818	0	+	125806259	125851475	0	7	32,110,60,113,113,153,65	0,36259,39266,40863,42094,42458,45151
chr7	133619791	133621347	ENST00000420268	0	+	133619791	133621347	0	2	214,200	0,1356
chr7	133681362	133686083	ENST00000453087	0	-	133681362	133686083	0	2	215,112	0,4609
chr7	134019435	134023282	ENST00000422042	0	+	134019435	134023282	0	3	72,155,26	0,2027,3821
chr7	137498725	137499923	ENST00000413567	0	+	137498725	137499923	0	2	63,394	0,804
chr7	143671196	143683245	ENST00000470435	0	-	143671196	143683245	0	4	128,107,129,238	0,7547,10861,11811
chr7	149390110	149402398	ENST00000495144	0	+	149390110	149402398	0	3	171,123,404	0,11528,11884
chr7	151278403	151283003	ENST00000446340	0	-	151278403	151283003	0	2	528,57	0,4543
chr7	156543163	156543969	ENST00000426169	0	+	156543163	156543969	0	2	124,308	0,498
chr7	156986776	156989032	ENST00000449903	0	+	156986776	156989032	0	3	194,126,226	0,1662,2030
chr8	2363530	2366715	ENST00000520162	0	+	2363530	2366715	0	3	226,91,242	0,646,2943
chr8	5350997	5354056	ENST00000517807	0	-	5350997	5354056	0	1	3059	0
chr8	5504608	5515007	ENST00000518926	0	-	5504608	5515007	0	3	308,486,129	0,5025,10270
chr8	5881362	5881904	ENST00000523090	0	-	5881362	5881904	0	3	36,170,125	0,168,417
chr8	5889282	6102466	ENST00000519555	0	-	5889282	6102466	0	5	173,77,74,124,126	0,14649,15391,55975,213058
chr8	7169252	7170100	ENST00000446726	0	-	7169252	7170100	0	3	44,68,32	0,501,816
chr8	8317343	8319552	ENST00000519814	0	-	8317343	8319552	0	2	590,145	0,2064
chr8	8450657	8455885	ENST00000524008	0	-	8450657	8455885	0	2	351,46	0,5182
chr8	13745980	13750989	ENST00000525673	0	-	13745980	13750989	0	2	374,215	0,4794
chr8	15875194	15902204	ENST00000517369	0	+	15875194	15902204	0	3	116,100,173	0,20227,26837
chr8	16506134	16566759	ENST00000521055	0	+	16506134	16566759	0	3	288,113,57	0,57685,60568
chr8	16588816	16592842	ENST00000519280	0	-	16588816	16592842	0	2	104,166	0,3860
chr8	19148139	19151030	ENST00000519185	0	+	19148139	19151030	0	2	101,78	0,2813
chr8	19156030	19159124	ENST00000521016	0	-	19156030	19159124	0	4	77,97,50,138	0,1512,1937,2956
chr8	20252000	20272266	ENST00000519159	0	+	20252000	20272266	0	4	186,178,55,26	0,8048,9516,20240
chr8	20252046	20274560	ENST00000521139	0	+	20252046	20274560	0	5	140,55,227,93,244	0,9470,13348,20194,22270
chr8	20925086	20930849	ENST00000517994	0	+	20925086	20930849	0	4	281,89,58,153	0,3913,5236,5610
chr8	24083414	24090538	ENST00000521681	0	-	24083414	24090538	0	3	159,271,61	0,4141,7063
chr8	25690111	25690889	ENST00000522524	0	+	25690111	25690889	0	2	212,253	0,525
chr8	29841701	29848719	ENST00000522967	0	+	29841701	29848719	0	2	55,509	0,6509
chr8	31316254	31321487	ENST00000524017	0	+	31316254	31321487	0	4	180,211,134,299	0,2466,4485,4934
chr8	31320729	31321691	ENST00000522611	0	+	31320729	31321691	0	2	144,503	0,459
chr8	31320752	31323537	ENST00000505166	0	+	31320752	31323537	0	2	121,190	0,2595
chr8	31474480	31475670	ENST00000520391	0	+	31474480	31475670	0	2	134,194	0,996
chr8	33950760	33986652	ENST00000518163	0	-	33950760	33986652	0	3	291,49,71	0,1794,35821
chr8	33950760	33986655	ENST00000521714	0	-	33950760	33986655	0	4	291,49,97,74	0,1794,31539,35821
chr8	34761111	34841858	ENST00000519189	0	+	34761111	34841858	0	4	45,208,134,142	0,8706,35220,80605
chr8	38677300	38681530	ENST00000521511	0	-	38677300	38681530	0	4	256,154,80,245	0,328,911,3985
chr8	40080844	40084611	ENST00000524098	0	+	40080844	40084611	0	2	134,53	0,3714
chr8	40275416	40287937	ENST00000521363	0	-	40275416	40287937	0	3	714,97,70	0,5946,12451
chr8	40876691	40878530	ENST00000518428	0	-	40876691	40878530	0	2	128,366	0,1473
chr8	47953347	47959619	ENST00000524012	0	+	47953347	47959619	0	2	408,197	0,6075
chr8	49627127	49631554	ENST00000524011	0	-	49627127	49631554	0	2	542,222	0,4205
chr8	49732372	49734007	ENST00000518620	0	-	49732372	49734007	0	2	429,165	0,1470
chr8	50892698	50896057	ENST00000522408	0	-	50892698	50896057	0	3	236,162,14	0,1692,3345
chr8	53071322	53083468	ENST00000523810	0	-	53071322	53083468	0	2	58,412	0,11734
chr8	57612169	57615547	ENST00000523166	0	-	57612169	57615547	0	3	147,306,46	0,1532,3332
chr8	57715013	57731578	ENST00000521215	0	-	57715013	57731578	0	4	52,216,142,174	0,5731,15007,16391
chr8	58418899	58439970	ENST00000519714	0	+	58418899	58439970	0	9	229,177,370,187,218,118,138,79,316	0,1177,2907,3435,4582,8673,9484,13659,20755
chr8	59330883	59347214	ENST00000519981	0	-	59330883	59347214	0	8	323,75,59,228,277,229,267,232	0,1323,2016,3278,3977,4754,15510,16099
chr8	59334843	59335866	ENST00000523886	0	-	59334843	59335866	0	2	294,229	0,794
chr8	59335785	59347232	ENST00000522744	0	-	59335785	59347232	0	2	81,250	0,11197
chr8	60676490	60682118	ENST00000522898	0	+	60676490	60682118	0	2	75,476	0,5152
chr8	60676516	60688888	ENST00000521274	0	+	60676516	60688888	0	3	49,71,395	0,11415,11977
chr8	61735932	61739643	ENST00000373384	0	+	61735932	61739643	0	2	365,164	0,3547
chr8	62834206	62841082	ENST00000505627	0	-	62834206	62841082	0	2	2671,79	0,6797
chr8	62896593	62900365	ENST00000518489	0	-	62896593	62900365	0	2	363,243	0,3529
chr8	62953994	62960675	ENST00000519990	0	+	62953994	62960675	0	2	896,277	0,6404
chr8	62964951	62969319	ENST00000519215	0	+	62964951	62969319	0	4	37,139,141,90	0,2864,3495,4278
chr8	64488744	64545311	ENST00000522265	0	-	64488744	64545311	0	4	85,191,65,221	0,3470,47846,56346
chr8	64540960	64550594	ENST00000518739	0	+	64540960	64550594	0	4	149,2805,133,135	0,1293,6521,9499
chr8	64541336	64545236	ENST00000522086	0	-	64541336	64545236	0	2	275,142	0,3758
chr8	64545396	64547760	ENST00000522740	0	+	64545396	64547760	0	3	138,52,263	0,1554,2101
chr8	64545439	64547756	ENST00000517899	0	+	64545439	64547756	0	2	332,275	0,2042
chr8	64661111	64664520	ENST00000523265	0	+	64661111	64664520	0	3	85,59,586	0,1338,2823
chr8	64779867	64826789	ENST00000522857	0	+	64779867	64826789	0	4	163,150,150,103	0,2569,42850,46819
chr8	69987751	70076276	ENST00000519062	0	-	69987751	70076276	0	3	578,109,104	0,11424,88421
chr8	69987951	70076301	ENST00000524286	0	-	69987951	70076301	0	4	378,109,105,129	0,11224,40895,88221
chr8	69999191	70034438	ENST00000517925	0	-	69999191	70034438	0	2	93,344	0,34903
chr8	70250367	70252978	ENST00000520780	0	-	70250367	70252978	0	3	213,165,75	0,1071,2536
chr8	71545922	71560476	ENST00000520259	0	+	71545922	71560476	0	4	712,71,587,997	0,6959,9588,13557
chr8	72230310	72237361	ENST00000521084	0	+	72230310	72237361	0	3	32,69,292	0,3417,6759
chr8	73537099	73545761	ENST00000521224	0	+	73537099	73545761	0	2	94,158	0,8504
chr8	75178304	75181533	ENST00000522498	0	+	75178304	75181533	0	2	351,78	0,3151
chr8	75274184	75282931	ENST00000522339	0	+	75274184	75282931	0	3	137,135,422	0,7963,8325
chr8	75965940	75971092	ENST00000520696	0	-	75965940	75971092	0	2	160,578	0,4574
chr8	76242493	76251446	ENST00000467082	0	-	76242493	76251446	0	2	208,282	0,8671
chr8	77651340	77654135	ENST00000524269	0	-	77651340	77654135	0	2	136,203	0,2592
chr8	77979381	77988190	ENST00000519660	0	+	77979381	77988190	0	3	88,138,425	0,7346,8384
chr8	79222890	79228703	ENST00000521879	0	+	79222890	79228703	0	2	182,376	0,5437
chr8	79227111	79228703	ENST00000520603	0	+	79227111	79228703	0	2	132,376	0,1216
chr8	80372506	80389261	ENST00000519983	0	+	80372506	80389261	0	3	79,55,499	0,9510,16256
chr8	80895358	80946549	ENST00000517365	0	-	80895358	80946549	0	4	43,183,81,191	0,559,9932,51000
chr8	83589357	83751943	ENST00000522776	0	-	83589357	83751943	0	7	94,134,54,34,79,113,36	0,8665,11477,49614,73597,115355,162550
chr8	83598125	83611197	ENST00000518367	0	-	83598125	83611197	0	3	31,54,172	0,2709,12900
chr8	86623379	86639992	ENST00000520459	0	+	86623379	86639992	0	3	227,283,167	0,678,16446
chr8	86970867	87032428	ENST00000518266	0	+	86970867	87032428	0	2	131,240	0,61321
chr8	92124093	92126166	ENST00000519498	0	-	92124093	92126166	0	3	266,144,142	0,842,1931
chr8	93484948	93495049	ENST00000518042	0	-	93484948	93495049	0	6	109,151,38,65,140,265	0,390,4487,6331,6785,9836
chr8	93502253	93503202	ENST00000523385	0	-	93502253	93503202	0	2	212,266	0,683
chr8	93581986	93591220	ENST00000521955	0	-	93581986	93591220	0	3	322,83,209	0,1777,9025
chr8	96586809	96608928	ENST00000519366	0	+	96586809	96608928	0	5	220,48,112,116,1629	0,1054,19001,19438,20490
chr8	97067511	97074507	ENST00000505564	0	-	97067511	97074507	0	2	832,109	0,6887
chr8	100042831	100049688	ENST00000420417	0	+	100042831	100049688	0	3	57,44,363	0,4036,6494
chr8	101462663	101495863	ENST00000519844	0	-	101462663	101495863	0	3	512,37,95	0,29475,33105
chr8	102210390	102214649	ENST00000520411	0	+	102210390	102214649	0	2	284,214	0,4045
chr8	102210397	102214890	ENST00000521884	0	+	102210397	102214890	0	3	277,97,104	0,4038,4389
chr8	102221068	102222333	ENST00000518090	0	+	102221068	102222333	0	3	87,116,270	0,200,995
chr8	102368848	102375187	ENST00000524287	0	+	102368848	102375187	0	3	59,133,539	0,232,5800
chr8	111416147	111431012	ENST00000522896	0	-	111416147	111431012	0	3	567,143,63	0,9710,14802
chr8	111690645	111713799	ENST00000523264	0	+	111690645	111713799	0	3	66,92,44	0,18125,23110
chr8	111848267	111854164	ENST00000520749	0	+	111848267	111854164	0	2	54,422	0,5475
chr8	112260597	112261277	ENST00000522330	0	-	112260597	112261277	0	2	166,25	0,655
chr8	112823416	112838037	ENST00000522390	0	+	112823416	112838037	0	4	72,166,95,123	0,3430,14294,14498
chr8	112826922	112838231	ENST00000517308	0	+	112826922	112838231	0	2	90,317	0,10992
chr8	117483961	117485176	ENST00000523110	0	-	117483961	117485176	0	2	442,113	0,1102
chr8	122753193	122765983	ENST00000518922	0	-	122753193	122765983	0	3	171,165,78	0,8504,12712
chr8	122760546	122789052	ENST00000458107	0	+	122760546	122789052	0	3	132,119,88	0,773,28418
chr8	123495751	123509971	ENST00000533992	0	-	123495751	123509971	0	3	224,198,131	0,2493,14089
chr8	123566934	123571235	ENST00000530350	0	-	123566934	123571235	0	3	181,179,191	0,918,4110
chr8	124644490	124650183	ENST00000518970	0	-	124644490	124650183	0	2	343,194	0,5499
chr8	127555615	127574023	ENST00000520171	0	+	127555615	127574023	0	3	99,84,232	0,13358,18176
chr8	127579575	127581730	ENST00000521428	0	+	127579575	127581730	0	2	62,427	0,1728
chr8	127600124	127603778	ENST00000519123	0	+	127600124	127603778	0	3	187,91,151	0,2202,3503
chr8	128154120	128163648	ENST00000523510	0	-	128154120	128163648	0	4	225,85,164,101	0,4132,6276,9427
chr8	131676726	131737140	ENST00000523502	0	-	131676726	131737140	0	3	1693,225,154	0,3548,60260
chr8	132211816	132226310	ENST00000521490	0	-	132211816	132226310	0	3	301,142,48	0,688,14446
chr8	133641926	133642908	ENST00000520457	0	-	133641926	133642908	0	1	982	0
chr8	134856975	134858777	ENST00000517380	0	-	134856975	134858777	0	3	841,146,54	0,1419,1748
chr8	135919493	135924062	ENST00000519500	0	+	135919493	135924062	0	3	241,94,184	0,4156,4385
chr8	135931359	135963324	ENST00000505083	0	+	135931359	135963324	0	3	1696,97,303	0,31249,31662
chr8	137128445	137247547	ENST00000502901	0	+	137128445	137247547	0	4	185,59,122,189	0,115454,118201,118913
chr8	140177729	140184255	ENST00000519306	0	-	140177729	140184255	0	3	246,93,146	0,3065,6380
chr8	140195617	140209378	ENST00000517640	0	-	140195617	140209378	0	3	324,151,77	0,7179,13684
chr8	140541486	140544441	ENST00000522373	0	-	140541486	140544441	0	2	906,131	0,2824
chr9	7950412	7951080	ENST00000435444	0	-	7950412	7951080	0	2	250,251	0,417
chr9	10621749	10622203	ENST00000427161	0	-	10621749	10622203	0	2	36,121	0,333
chr9	12088659	12149147	ENST00000452685	0	-	12088659	12149147	0	4	356,45,129,31	0,18161,47613,60457
chr9	16111130	16112432	ENST00000443838	0	+	16111130	16112432	0	2	103,209	0,1093
chr9	25770053	25774560	ENST00000423326	0	+	25770053	25774560	0	3	113,202,148	0,360,4359
chr9	26736950	26776872	ENST00000523363	0	+	26736950	26776872	0	4	92,165,97,89	0,557,1263,39833
chr9	33502956	33504771	ENST00000420315	0	-	33502956	33504771	0	3	134,111,150	0,1256,1665
chr9	33709687	33712553	ENST00000449144	0	+	33709687	33712553	0	2	179,965	0,1901
chr9	37063527	37065789	ENST00000426358	0	-	37063527	37065789	0	2	337,610	0,1652
chr9	37102914	37105487	ENST00000426946	0	-	37102914	37105487	0	2	338,606	0,1967
chr9	38838557	38841913	ENST00000444791	0	+	38838557	38841913	0	2	115,678	0,2678
chr9	40730775	40732447	ENST00000445963	0	-	40730775	40732447	0	2	784,63	0,1609
chr9	41267732	41288538	ENST00000411776	0	+	41267732	41288538	0	3	268,107,101	0,19792,20705
chr9	41275356	41277306	ENST00000450779	0	+	41275356	41277306	0	2	63,1063	0,887
chr9	41519582	41540387	ENST00000415013	0	-	41519582	41540387	0	3	101,107,274	0,906,20531
chr9	43174018	43179407	ENST00000450911	0	-	43174018	43179407	0	5	1531,85,60,42,43	0,3192,3936,4085,5346
chr9	44065546	44070450	ENST00000513763	0	-	44065546	44070450	0	5	269,152,75,146,342	0,2058,2810,4291,4562
chr9	44196184	44203315	ENST00000439824	0	-	44196184	44203315	0	3	629,88,2898	0,3863,4233
chr9	44324580	44331701	ENST00000425493	0	+	44324580	44331701	0	3	2899,86,629	0,3183,6492
chr9	44342455	44343256	ENST00000425309	0	+	44342455	44343256	0	2	56,201	0,600
chr9	44763708	44775517	ENST00000419207	0	+	44763708	44775517	0	4	133,152,299,135	0,4375,10795,11674
chr9	44941902	44943113	ENST00000377547	0	-	44941902	44943113	0	2	323,116	0,1095
chr9	44974952	44987141	ENST00000441101	0	-	44974952	44987141	0	4	135,299,152,133	0,715,7599,12056
chr9	45048387	45052528	ENST00000443347	0	+	45048387	45052528	0	3	431,122,378	0,3551,3763
chr9	45048416	45049827	ENST00000399894	0	+	45048416	45049827	0	2	402,177	0,1234
chr9	45048576	45052463	ENST00000439760	0	+	45048576	45052463	0	4	135,177,122,313	0,1074,3362,3574
chr9	45104573	45152497	ENST00000417850	0	+	45104573	45152497	0	3	102,111,678	0,44574,47246
chr9	46160781	46164924	ENST00000418666	0	-	46160781	46164924	0	3	378,122,431	0,468,3712
chr9	46160846	46164895	ENST00000416205	0	-	46160846	46164895	0	4	313,122,177,402	0,403,2638,3647
chr9	46501237	46502589	ENST00000438072	0	-	46501237	46502589	0	3	307,90,146	0,529,1206
chr9	46501439	46502833	ENST00000448491	0	-	46501439	46502833	0	2	105,390	0,1004
chr9	46526624	46527423	ENST00000412631	0	-	46526624	46527423	0	2	201,55	0,744
chr9	46538569	46545301	ENST00000428709	0	-	46538569	46545301	0	3	238,86,2899	0,3463,3833
chr9	46584171	46585552	ENST00000451282	0	+	46584171	46585552	0	2	103,190	0,1191
chr9	46666487	46673315	ENST00000428440	0	+	46666487	46673315	0	3	2895,86,340	0,3179,6488
chr9	46684354	46685155	ENST00000420615	0	+	46684354	46685155	0	2	56,201	0,600
chr9	65207602	65208846	ENST00000366195	0	+	65207602	65208846	0	2	63,356	0,888
chr9	65620352	65623705	ENST00000448485	0	-	65620352	65623705	0	2	678,115	0,3238
chr9	66482123	66499177	ENST00000439342	0	+	66482123	66499177	0	2	71,234	0,16820
chr9	67169626	67172979	ENST00000441326	0	-	67169626	67172979	0	2	678,114	0,3239
chr9	67504648	67509583	ENST00000513863	0	+	67504648	67509583	0	5	341,146,75,152,269	0,466,2020,2705,4666
chr9	67887697	67891579	ENST00000417843	0	-	67887697	67891579	0	3	696,137,1985	0,1413,1897
chr9	70033386	70034048	ENST00000425587	0	+	70033386	70034048	0	2	81,259	0,403
chr9	70112128	70113181	ENST00000419576	0	+	70112128	70113181	0	2	62,354	0,699
chr9	76176266	76188266	ENST00000423681	0	+	76176266	76188266	0	3	224,316,108	0,641,11892
chr9	77384404	77393284	ENST00000455583	0	+	77384404	77393284	0	2	138,320	0,8560
chr9	84209922	84210974	ENST00000436084	0	+	84209922	84210974	0	2	123,332	0,720
chr9	91780383	91789588	ENST00000446201	0	+	91780383	91789588	0	2	151,306	0,8899
chr9	92759362	92767496	ENST00000427745	0	-	92759362	92767496	0	2	165,130	0,8004
chr9	93952483	93959548	ENST00000415471	0	-	93952483	93959548	0	2	120,91	0,6974
chr9	104092222	104093015	ENST00000448515	0	+	104092222	104093015	0	2	546,167	0,626
chr9	104942625	105127137	ENST00000411575	0	-	104942625	105127137	0	10	2741,56,71,98,127,118,170,140,173,44	0,3788,47523,87191,124001,135508,136807,174619,179491,184468
chr9	105164054	105231995	ENST00000421507	0	-	105164054	105231995	0	3	233,185,110	0,2928,67831
chr9	105882125	105894576	ENST00000511183	0	-	105882125	105894576	0	3	6518,116,386	0,7016,12065
chr9	108386243	108394054	ENST00000430534	0	-	108386243	108394054	0	2	134,237	0,7574
chr9	108417179	108417908	ENST00000446206	0	-	108417179	108417908	0	2	133,464	0,265
chr9	108418159	108481900	ENST00000444985	0	+	108418159	108481900	0	7	259,95,98,125,1166,71,241	0,22101,23281,48695,50499,56811,63500
chr9	108904145	108904974	ENST00000418656	0	-	108904145	108904974	0	2	405,99	0,730
chr9	110503470	110505193	ENST00000415465	0	+	110503470	110505193	0	2	72,325	0,1398
chr9	112401575	112407320	ENST00000451108	0	+	112401575	112407320	0	3	54,71,510	0,4943,5235
chr9	116921638	116940509	ENST00000423637	0	-	116921638	116940509	0	6	170,76,117,678,164,320	0,3258,6768,7411,8208,18551
chr9	117814460	117815065	ENST00000416507	0	+	117814460	117815065	0	2	170,339	0,266
chr9	120542661	120547411	ENST00000456032	0	+	120542661	120547411	0	2	87,169	0,4581
chr9	121297473	121326224	ENST00000511548	0	+	121297473	121326224	0	3	183,59,1221	0,17550,27530
chr9	124203069	124205006	ENST00000439471	0	-	124203069	124205006	0	2	254,43	0,1894
chr9	124205506	124251077	ENST00000433572	0	+	124205506	124251077	0	6	51,120,69,118,424,48	0,1265,12307,13361,43716,45523
chr9	128072220	128078018	ENST00000419853	0	-	128072220	128078018	0	3	1872,158,72	0,2122,5726
chr9	128318516	128320908	ENST00000454034	0	+	128318516	128320908	0	2	265,454	0,1938
chr9	128329717	128332443	ENST00000425153	0	+	128329717	128332443	0	2	179,160	0,2566
chr9	133681399	133686196	ENST00000444708	0	+	133681399	133686196	0	3	196,286,347	0,3659,4450
chr9	136614145	136616857	ENST00000423455	0	+	136614145	136616857	0	2	399,1999	0,713
chr9	137384350	137385887	ENST00000450850	0	+	137384350	137385887	0	3	34,137,219	0,488,1318
chr9	137645962	137647175	ENST00000430816	0	+	137645962	137647175	0	2	55,147	0,1066
chr9	140210203	140213596	ENST00000428088	0	-	140210203	140213596	0	2	350,188	0,3205
chrX	201724	202586	ENST00000391707	0	+	201724	202586	0	2	259,169	0,693
chrX	870955	875100	ENST00000420865	0	+	870955	875100	0	2	207,381	0,3764
chrX	1811476	1820881	ENST00000427886	0	+	1811476	1820881	0	3	140,247,58	0,1366,9347
chrX	1813009	1834878	ENST00000432272	0	+	1813009	1834878	0	2	80,302	0,21567
chrX	1846239	1847669	ENST00000453953	0	+	1846239	1847669	0	2	206,342	0,1088
chrX	3857909	3865896	ENST00000381105	0	-	3857909	3865896	0	2	1914,204	0,7783
chrX	4555240	4561613	ENST00000420725	0	-	4555240	4561613	0	3	990,129,65	0,3022,6308
chrX	8791901	8795642	ENST00000440430	0	-	8791901	8795642	0	3	232,143,91	0,2811,3650
chrX	22626494	22697004	ENST00000442155	0	+	22626494	22697004	0	2	108,274	0,70236
chrX	39145449	39179022	ENST00000438867	0	-	39145449	39179022	0	4	267,164,285,70	0,1713,2349,33503
chrX	41792079	41799033	ENST00000437466	0	-	41792079	41799033	0	2	225,253	0,6701
chrX	42921186	42970791	ENST00000440955	0	+	42921186	42970791	0	6	212,132,173,60,82,1569	0,13598,19203,20322,46322,48036
chrX	45064646	45069769	ENST00000450246	0	+	45064646	45069769	0	6	134,123,179,101,111,88	0,1048,2752,3089,4650,5035
chrX	47042194	47043064	ENST00000366224	0	+	47042194	47043064	0	2	239,238	0,632
chrX	70856490	70857375	ENST00000457716	0	+	70856490	70857375	0	3	51,42,127	0,610,758
chrX	70897349	70898234	ENST00000439926	0	-	70897349	70898234	0	3	127,42,51	0,233,834
chrX	72135164	72139420	ENST00000416989	0	-	72135164	72139420	0	4	250,115,137,452	0,2610,3586,3804
chrX	75039664	75041418	ENST00000413763	0	+	75039664	75041418	0	2	71,1163	0,591
chrX	88565392	88583566	ENST00000420327	0	+	88565392	88583566	0	2	58,223	0,17951
chrX	88565392	88588638	ENST00000435867	0	+	88565392	88588638	0	3	58,62,188	0,17951,23058
chrX	90449435	90450533	ENST00000418369	0	+	90449435	90450533	0	2	152,589	0,509
chrX	118309519	118353601	ENST00000428222	0	+	118309519	118353601	0	4	93,117,136,2561	0,33378,34653,41521
chrX	125071425	125077226	ENST00000438994	0	+	125071425	125077226	0	3	43,235,361	0,152,5440
chrX	129943244	130001501	ENST00000451431	0	-	129943244	130001501	0	2	267,134	0,58123
chrX	134080546	134081340	ENST00000426364	0	-	134080546	134081340	0	2	356,32	0,762
chrX	134080546	134082120	ENST00000423661	0	-	134080546	134082120	0	3	356,238,87	0,781,1487
chrX	139841568	139907279	ENST00000413328	0	+	139841568	139907279	0	3	123,40,54	0,64911,65657
chrX	144122140	144122831	ENST00000414071	0	-	144122140	144122831	0	2	82,296	0,395
chrX	149834943	149840069	ENST00000437772	0	+	149834943	149840069	0	4	24,171,172,153	0,1300,3956,4973
chrX	149836293	149840069	ENST00000424539	0	+	149836293	149840069	0	3	121,168,153	0,2606,3623
chrX	152529342	152531574	ENST00000446370	0	+	152529342	152531574	0	2	302,315	0,1917
chrY	201724	202586	ENSTR0000391707	0	+	201724	202586	0	2	259,169	0,693
chrY	870955	875100	ENSTR0000420865	0	+	870955	875100	0	2	207,381	0,3764
chrY	1811476	1820881	ENSTR0000427886	0	+	1811476	1820881	0	3	140,247,58	0,1366,9347
chrY	1813009	1834878	ENSTR0000432272	0	+	1813009	1834878	0	2	80,302	0,21567
chrY	1846239	1847669	ENSTR0000453953	0	+	1846239	1847669	0	2	206,342	0,1088
chrY	3964537	4028361	ENST00000426699	0	+	3964537	4028361	0	2	224,335	0,63489
chrY	6242795	6244282	ENST00000417585	0	-	6242795	6244282	0	3	40,173,197	0,538,1290
chrY	6285259	6289454	ENST00000439525	0	-	6285259	6289454	0	3	219,143,86	0,1465,4109
chrY	6371474	6375118	ENST00000421353	0	+	6371474	6375118	0	2	202,105	0,3539
chrY	6381945	6385947	ENST00000449828	0	+	6381945	6385947	0	3	250,213,246	0,2068,3756
chrY	7732964	7738724	ENST00000413466	0	+	7732964	7738724	0	2	156,823	0,4937
chrY	8566334	8573440	ENST00000413486	0	+	8566334	8573440	0	5	113,196,243,76,65	0,5838,6385,6760,7041
chrY	8632512	8633324	ENST00000453955	0	+	8632512	8633324	0	2	88,181	0,631
chrY	10154432	10158434	ENST00000447655	0	-	10154432	10158434	0	3	246,213,250	0,1721,3752
chrY	10165261	10168905	ENST00000430228	0	-	10165261	10168905	0	2	105,202	0,3442
chrY	10248761	10260854	ENST00000445253	0	+	10248761	10260854	0	5	155,112,75,39,46	0,3621,8158,8918,12047
chrY	10260923	10265122	ENST00000449963	0	+	10260923	10265122	0	3	86,143,219	0,2587,3980
chrY	10358406	10359571	ENST00000452889	0	+	10358406	10359571	0	3	57,146,309	0,170,856
chrY	10514162	10514995	ENST00000456541	0	-	10514162	10514995	0	2	56,86	0,747
chrY	10514195	10516760	ENST00000426936	0	-	10514195	10516760	0	6	23,82,146,112,78,495	0,714,902,1145,1385,2070
chrY	23407118	23408250	ENST00000416110	0	+	23407118	23408250	0	2	60,106	0,1026
chrY	23491989	23528819	ENST00000436568	0	+	23491989	23528819	0	4	161,76,108,1001	0,27173,29053,35829
chrY	25040866	25041998	ENST00000441906	0	+	25040866	25041998	0	2	60,106	0,1026
chrY	25125736	25162560	ENST00000420149	0	+	25125736	25162560	0	4	161,76,108,1001	0,27167,29047,35823
chrY	25618617	25655427	ENST00000456123	0	-	25618617	25655427	0	4	1001,108,76,161	0,7651,9563,36649
chrY	25739177	25740308	ENST00000421387	0	-	25739177	25740308	0	2	106,60	0,1071
