# Supplementary material for: Pervasive Transcription of the Human Genome Produces Thousands of Previously Unidentified Long Intergenic Noncoding RNAs
Source: PLoS Genet. 2013 Jun 20;9(6):e1003569. doi: 10.1371/journal.pgen.1003569 (PMC3688513; doi:10.1371/journal.pgen.1003569)
Supplement: Dataset S9 — GENCODEv6 “lincRNAs” and “processed transcripts” that were removed at each step of filtering. (A) Unfiltered GENCODEv6 “lincRNAs” and “processed transcripts” (39,472 transcripts) (BED format; hg18) (TXT). (B) GENCODEv6 “lincRNAs” and “processed transcripts” that overlap RefSeq NM (protein coding) genes by at least 1 base pair on either strand (27,267 transcripts) (BED format; hg18) (TXT). (C) GENCODEv6 “lincRNAs” and “processed transcripts” that overlap (see Methods) one or more elements of an expanded set of protein coding genes (UCSC, RefSeq, Ensembl, GENCODE), pseudogenes, UTRs (UTRdb), or non-lincRNA noncoding RNAs (33,245 transcripts) (BED format; hg18) (TXT). (D) GENCODEv6 “lincRNAs” and “processed transcripts” that passed the protein/pseudogene/non-lincRNA ncRNAs/<200 nt filter, but contain an ORF>100 amino acids in length (964 transcripts) (BED format; hg18) (TXT). (E) GENCODEv6 “lincRNAs” and “processed transcripts” that do not themselves contain an ORF>100 amino acids, but overlap another annotated or de novo lincRNA that contains an ORF>100 amino acids (2,700 transcripts) (BED format; hg18) (TXT). (F) GENCODEv6 “lincRNAs” and “processed transcripts” that passed the prior filters but overlap an extended protein coding gene structure (149 transcripts) (BED format; hg18) (TXT). (G) GENCODEv6 “lincRNAs” and “processed transcripts” passing all prior filters except not found expressed at FPKM>1 in any dataset (1,469 transcripts) (BED format; hg18) (TXT). (H) GENCODEv6 “lincRNAs” and “processed transcripts” passing all filters and expressed at FPKM>1 in at least one dataset (945 transcripts) (BED format; hg18) (TXT). (ZIP) [file pgen.1003569.s009.zip › Dataset_S9h.txt]

chr10	101276827	101278008	ENST00000452494	0	+	101276827	101278008	0	2	124,268	0,913
chr10	106224686	106230022	ENST00000447860	0	-	106224686	106230022	0	3	715,156,142	0,1963,5194
chr10	107239343	107252103	ENST00000429680	0	-	107239343	107252103	0	3	266,43,141	0,1987,12619
chr10	107558522	107568945	ENST00000447757	0	-	107558522	107568945	0	3	217,109,130	0,9143,10293
chr10	116744405	116746342	ENST00000433085	0	+	116744405	116746342	0	3	129,96,119	0,786,1818
chr10	120106609	120108705	ENST00000445161	0	+	120106609	120108705	0	3	51,322,207	0,419,1889
chr10	120107046	120108705	ENST00000411666	0	+	120107046	120108705	0	3	34,77,207	0,227,1452
chr10	120107060	120114605	ENST00000415417	0	+	120107060	120114605	0	3	20,77,391	0,213,7154
chr10	120107256	120114605	ENST00000453236	0	+	120107256	120114605	0	2	94,391	0,6958
chr10	132127320	132171408	ENST00000439421	0	-	132127320	132171408	0	2	23,274	0,43814
chr10	26253382	26262645	ENST00000452911	0	-	26253382	26262645	0	4	74,196,54,157	0,1545,7860,9106
chr10	28090523	28096728	ENST00000412244	0	+	28090523	28096728	0	3	186,123,436	0,3062,5769
chr10	29135881	29137154	ENST00000426922	0	+	29135881	29137154	0	2	76,330	0,943
chr10	30882788	30883418	ENST00000440932	0	-	30882788	30883418	0	2	383,158	0,472
chr10	3298194	3299207	ENST00000436340	0	+	3298194	3299207	0	2	105,358	0,655
chr10	33425190	33445606	ENST00000414308	0	-	33425190	33445606	0	2	350,202	0,20214
chr10	37569820	37570983	ENST00000436077	0	+	37569820	37570983	0	3	130,103,102	0,284,1061
chr10	38104304	38113065	ENST00000432530	0	-	38104304	38113065	0	3	162,310,240	0,895,8521
chr10	41703284	41711872	ENST00000423802	0	-	41703284	41711872	0	3	264,361,581	0,5849,8007
chr10	41708482	41716480	ENST00000439345	0	-	41708482	41716480	0	4	81,574,418,133	0,4092,5767,7865
chr10	43593015	43594080	ENST00000423349	0	-	43593015	43594080	0	2	289,45	0,1020
chr10	43593015	43594279	ENST00000419406	0	-	43593015	43594279	0	2	289,119	0,1145
chr10	43716818	43727780	ENST00000438454	0	-	43716818	43727780	0	2	459,34	0,10928
chr10	47026170	47036810	ENST00000453605	0	+	47026170	47036810	0	2	90,69	0,10571
chr10	47944793	47952203	ENST00000454672	0	-	47944793	47952203	0	4	79,72,59,389	0,642,6868,7021
chr10	50015545	50029201	ENST00000440054	0	+	50015545	50029201	0	3	216,115,346	0,3758,13310
chr10	50174162	50176831	ENST00000437677	0	-	50174162	50176831	0	2	662,91	0,2578
chr10	50174500	50177069	ENST00000442700	0	-	50174500	50177069	0	2	324,210	0,2359
chr10	53730568	53743894	ENST00000420193	0	-	53730568	53743894	0	6	36,140,74,138,88,495	0,458,3426,8597,12595,12831
chr10	53880642	53885038	ENST00000435813	0	-	53880642	53885038	0	3	641,164,167	0,3709,4229
chr10	53881079	53900299	ENST00000422763	0	-	53881079	53900299	0	4	204,164,65,137	0,3272,11954,19083
chr10	53986467	53990871	ENST00000448017	0	-	53986467	53990871	0	2	440,100	0,4304
chr10	53986748	54185175	ENST00000443523	0	-	53986748	54185175	0	3	159,110,100	0,4023,198327
chr10	59734318	59735387	ENST00000440189	0	+	59734318	59735387	0	2	267,61	0,1008
chr10	62164105	62171592	ENST00000517854	0	+	62164105	62171592	0	2	87,347	0,7140
chr10	62446038	62456184	ENST00000417931	0	+	62446038	62456184	0	2	67,629	0,9517
chr10	65303375	65317070	ENST00000514645	0	-	65303375	65317070	0	2	213,351	0,13344
chr10	69663015	69665196	ENST00000429634	0	-	69663015	69665196	0	2	321,96	0,2085
chr10	79723604	79730766	ENST00000434440	0	+	79723604	79730766	0	2	124,396	0,6766
chr10	80125824	80126785	ENST00000455498	0	-	80125824	80126785	0	2	288,291	0,670
chr10	82083506	82084162	ENST00000416657	0	+	82083506	82084162	0	2	88,251	0,405
chr10	87181678	87182251	ENST00000444137	0	-	87181678	87182251	0	2	290,113	0,460
chr10	8979957	8996565	ENST00000447297	0	+	8979957	8996565	0	4	94,81,81,110	0,4645,15833,16498
chr10	9052093	9055437	ENST00000456526	0	+	9052093	9055437	0	2	148,529	0,2815
chr10	97838655	97839946	ENST00000444375	0	-	97838655	97839946	0	2	399,218	0,1073
chr1	101473826	101474672	ENST00000432195	0	-	101473826	101474672	0	2	199,204	0,642
chr1	101561480	101588320	ENST00000454466	0	+	101561480	101588320	0	2	130,130	0,26710
chr1	102437882	102627774	ENST00000447916	0	-	102437882	102627774	0	6	259,59,47,60,95,137	0,110531,187466,187623,188796,189755
chr1	105933838	105963063	ENST00000420901	0	-	105933838	105963063	0	4	92,103,155,60	0,14469,16241,29165
chr1	105946296	105963080	ENST00000435253	0	-	105946296	105963080	0	4	1407,103,155,161	0,2011,3783,16623
chr1	106271768	106367357	ENST00000429080	0	-	106271768	106367357	0	4	91,58,179,131	0,60826,64542,95458
chr1	106271769	106297634	ENST00000417385	0	-	106271769	106297634	0	4	90,72,97,118	0,24583,24879,25747
chr1	108415626	108418664	ENST00000419428	0	+	108415626	108418664	0	3	156,149,127	0,1067,2911
chr11	100524090	100585532	ENST00000531772	0	+	100524090	100585532	0	3	83,97,249	0,11009,61193
chr11	100584845	100585391	ENST00000526107	0	+	100584845	100585391	0	1	546	0
chr1	110757137	110762556	ENST00000444238	0	+	110757137	110762556	0	4	102,80,180,165	0,1159,3016,5254
chr11	116189129	116189929	ENST00000457746	0	-	116189129	116189929	0	2	245,88	0,712
chr11	12065013	12067564	ENST00000527997	0	+	12065013	12067564	0	2	230,320	0,2231
chr11	122689591	122690688	ENST00000527533	0	-	122689591	122690688	0	2	120,268	0,829
chr11	122689620	122690685	ENST00000527774	0	-	122689620	122690685	0	3	91,78,276	0,618,789
chr11	124533566	124539715	ENST00000532316	0	-	124533566	124539715	0	3	214,103,269	0,2085,5880
chr1	115443815	115446802	ENST00000448680	0	+	115443815	115446802	0	2	80,411	0,2576
chr1	116807865	116810597	ENST00000430107	0	-	116807865	116810597	0	2	217,263	0,2469
chr1	117639664	117665481	ENST00000442182	0	+	117639664	117665481	0	3	184,114,213	0,1000,25604
chr1	119672321	119674961	ENST00000420059	0	+	119672321	119674961	0	3	112,46,284	0,568,2356
chr1	121017266	121023845	ENST00000450546	0	-	121017266	121023845	0	2	333,93	0,6486
chr11	25712892	25759789	ENST00000526327	0	+	25712892	25759789	0	5	100,85,98,142,38	0,5706,42924,45711,46859
chr11	25712931	25752546	ENST00000533942	0	+	25712931	25752546	0	5	61,85,77,98,254	0,5667,32403,35662,39361
chr11	25902310	25904931	ENST00000531157	0	+	25902310	25904931	0	2	145,203	0,2418
chr11	27195274	27198225	ENST00000531363	0	-	27195274	27198225	0	2	329,416	0,2535
chr11	30022180	30062466	ENST00000527819	0	-	30022180	30062466	0	2	398,31	0,40255
chr11	3167351	3167735	ENST00000455154	0	+	3167351	3167735	0	2	73,220	0,164
chr11	33752820	33753792	ENST00000533046	0	+	33752820	33753792	0	3	53,110,223	0,555,749
chr11	33752826	33753792	ENST00000530352	0	+	33752826	33753792	0	3	47,110,219	0,549,747
chr11	33792998	33800217	ENST00000525320	0	-	33792998	33800217	0	3	91,115,102	0,4913,7117
chr11	35114356	35115849	ENST00000530263	0	-	35114356	35115849	0	2	393,29	0,1464
chr11	35893176	35896844	ENST00000531569	0	-	35893176	35896844	0	3	299,104,138	0,2960,3530
chr11	35895792	35896865	ENST00000525363	0	-	35895792	35896865	0	2	448,159	0,914
chr11	38596389	38624474	ENST00000529017	0	-	38596389	38624474	0	5	49,167,62,125,26	0,1440,15483,16707,28059
chr1	141560288	141562582	ENST00000400755	0	+	141560288	141562582	0	2	91,59	0,2235
chr1	141560291	141562582	ENST00000446205	0	+	141560291	141562582	0	3	88,193,59	0,618,2232
chr1	141560317	141563055	ENST00000412092	0	+	141560317	141563055	0	2	62,532	0,2206
chr1	141560330	141562582	ENST00000413650	0	+	141560330	141562582	0	3	49,88,59	0,822,2193
chr11	42046700	42141977	ENST00000534059	0	-	42046700	42141977	0	5	291,114,91,85,44	0,1959,41932,58040,95233
chr1	142306167	142309136	ENST00000419027	0	-	142306167	142309136	0	2	794,43	0,2926
chr1	142306902	142309127	ENST00000329536	0	-	142306902	142309127	0	2	59,241	0,1984
chr1	142368927	142374795	ENST00000418607	0	-	142368927	142374795	0	3	722,38,204	0,1793,5664
chr1	142369407	142370746	ENST00000443054	0	-	142369407	142370746	0	2	242,63	0,1276
chr1	14420972	14422200	ENST00000449215	0	-	14420972	14422200	0	2	217,65	0,1163
chr1	144940122	144941802	ENST00000425109	0	-	144940122	144941802	0	3	393,295,39	0,957,1641
chr11	45333497	45344248	ENST00000524410	0	+	45333497	45344248	0	2	232,373	0,10378
chr11	45333626	45334780	ENST00000524488	0	+	45333626	45334780	0	2	103,258	0,896
chr11	45333627	45334775	ENST00000524565	0	+	45333627	45334775	0	2	102,770	0,378
chr1	145452781	145456323	ENST00000437831	0	-	145452781	145456323	0	3	111,156,434	0,1186,3108
chr1	14548036	14550105	ENST00000447908	0	-	14548036	14550105	0	2	424,155	0,1914
chr11	45509341	45511660	ENST00000529127	0	-	45509341	45511660	0	4	402,232,134,112	0,1433,1776,2207
chr11	45509445	45520599	ENST00000525855	0	-	45509445	45520599	0	4	298,134,110,30	0,1672,2103,11124
chr11	45560650	45561600	ENST00000525926	0	+	45560650	45561600	0	2	205,359	0,591
chr11	45700433	45702425	ENST00000532307	0	+	45700433	45702425	0	3	150,253,138	0,1012,1854
chr11	45700526	45702678	ENST00000530051	0	+	45700526	45702678	0	3	57,95,391	0,1077,1761
chr11	45701434	45722377	ENST00000529769	0	+	45701434	45722377	0	4	264,259,133,222	0,11233,16102,20721
chr11	45712120	45713893	ENST00000532068	0	-	45712120	45713893	0	2	797,63	0,1710
chr11	45729232	45729700	ENST00000526225	0	-	45729232	45729700	0	2	103,63	0,405
chr11	46150073	46155232	ENST00000533793	0	+	46150073	46155232	0	3	78,106,757	0,2638,4402
chr1	147497339	147499178	ENST00000443018	0	+	147497339	147499178	0	2	58,1015	0,824
chr11	50214325	50217875	ENST00000525654	0	+	50214325	50217875	0	2	339,185	0,3365
chr11	50214364	50220403	ENST00000529219	0	+	50214364	50220403	0	3	300,124,76	0,4521,5963
chr11	50231160	50231344	ENST00000532731	0	+	50231160	50231344	0	1	184	0
chr1	150444957	150446157	ENST00000429352	0	+	150444957	150446157	0	2	198,199	0,1001
chr1	155421801	155423819	ENST00000457239	0	+	155421801	155423819	0	2	26,445	0,1573
chr1	155524116	155524467	ENST00000434098	0	-	155524116	155524467	0	2	84,72	0,279
chr1	156368457	156377044	ENST00000442358	0	-	156368457	156377044	0	4	358,79,79,133	0,534,1071,8454
chr1	156368457	156377053	ENST00000414848	0	-	156368457	156377053	0	3	613,79,142	0,1071,8454
chr11	59683735	59684871	ENST00000533106	0	-	59683735	59684871	0	3	183,104,98	0,592,1038
chr11	60177766	60211198	ENST00000532591	0	+	60177766	60211198	0	4	66,54,110,240	0,7004,21421,33192
chr1	163734872	163763519	ENST00000415000	0	-	163734872	163763519	0	3	102,197,69	0,2419,28578
chr1	163761025	163764745	ENST00000454251	0	-	163761025	163764745	0	3	160,25,102	0,865,3618
chr1	163834323	163859192	ENST00000452618	0	+	163834323	163859192	0	4	222,93,90,87	0,7133,23055,24782
chr11	63849097	63853552	ENST00000447028	0	-	63849097	63853552	0	3	282,53,337	0,2434,4118
chr1	164570744	164571623	ENST00000425271	0	+	164570744	164571623	0	3	80,138,205	0,444,674
chr1	166700075	166731506	ENST00000422253	0	-	166700075	166731506	0	5	160,64,159,79,57	0,21029,21359,29832,31374
chr1	167339985	167340769	ENST00000415637	0	+	167339985	167340769	0	2	370,198	0,586
chr1	168823013	168824001	ENST00000426090	0	-	168823013	168824001	0	2	70,60	0,928
chr1	173438986	173440608	ENST00000412357	0	-	173438986	173440608	0	2	681,94	0,1528
chr1	175587344	175602031	ENST00000451341	0	+	175587344	175602031	0	4	65,219,103,104	0,5261,11853,14583
chr11	77812675	77818530	ENST00000513207	0	-	77812675	77818530	0	4	1214,69,222,137	0,1355,3327,5718
chr1	17916768	17949060	ENST00000430540	0	+	17916768	17949060	0	4	58,161,89,302	0,873,3993,31990
chr1	180363054	180364423	ENST00000412174	0	-	180363054	180364423	0	3	250,117,261	0,514,1108
chr1	180425877	180439783	ENST00000420760	0	-	180425877	180439783	0	2	120,141	0,13765
chr1	180948619	180950302	ENST00000435492	0	+	180948619	180950302	0	2	27,232	0,1451
chr11	81268540	81488733	ENST00000530896	0	-	81268540	81488733	0	3	317,143,70	0,2303,220123
chr11	81359683	81376503	ENST00000526154	0	+	81359683	81376503	0	2	255,87	0,16733
chr1	183559600	183570762	ENST00000446901	0	-	183559600	183570762	0	4	183,283,122,47	0,9174,10420,11115
chr1	183567011	183570794	ENST00000423844	0	-	183567011	183570794	0	4	125,283,122,79	0,1763,3009,3704
chr1	183794133	183801386	ENST00000439633	0	+	183794133	183801386	0	3	297,161,158	0,4789,7095
chr1	183842938	183864282	ENST00000436955	0	-	183842938	183864282	0	5	218,126,113,64,121	0,14277,15543,19308,21223
chr11	85581476	85582172	ENST00000530126	0	-	85581476	85582172	0	2	128,50	0,646
chr1	192586695	192588179	ENST00000435554	0	+	192586695	192588179	0	2	296,144	0,1340
chr1	196833476	196834621	ENST00000429469	0	-	196833476	196834621	0	2	260,103	0,1042
chr1	204463007	204472754	ENST00000455672	0	-	204463007	204472754	0	3	372,113,63	0,3305,9684
chr1	207565423	207568500	ENST00000448988	0	+	207565423	207568500	0	3	125,125,242	0,1892,2835
chr1	210070925	210093608	ENST00000430623	0	+	210070925	210093608	0	6	80,157,70,86,70,82	0,295,8503,20560,20742,22601
chr12	101231483	101234069	ENST00000509318	0	+	101231483	101234069	0	2	209,851	0,1735
chr1	210465242	210474511	ENST00000443448	0	-	210465242	210474511	0	3	236,57,44	0,4925,9225
chr1	210465244	210466503	ENST00000412221	0	-	210465244	210466503	0	2	234,103	0,1156
chr1	210465244	210478942	ENST00000431307	0	-	210465244	210478942	0	3	234,57,71	0,4923,13627
chr12	115458251	115458706	ENST00000477702	0	+	115458251	115458706	0	2	148,166	0,289
chr12	125919994	125925145	ENST00000507482	0	-	125919994	125925145	0	3	1067,179,190	0,3830,4961
chr1	220692704	220694670	ENST00000455363	0	-	220692704	220694670	0	3	160,110,46	0,1299,1920
chr1	22223073	22224048	ENST00000455966	0	-	22223073	22224048	0	2	452,163	0,812
chr1	228077919	228088122	ENST00000435973	0	-	228077919	228088122	0	2	172,213	0,9990
chr1	228205099	228209532	ENST00000445339	0	+	228205099	228209532	0	2	264,390	0,4043
chr1	229724829	229730624	ENST00000440665	0	-	229724829	229730624	0	4	177,78,27,134	0,4877,5305,5661
chr1	229724829	229730665	ENST00000450783	0	-	229724829	229730665	0	3	177,78,175	0,4877,5661
chr1	230920439	230924619	ENST00000430921	0	+	230920439	230924619	0	3	22,219,131	0,599,4049
chr1	230929622	230945084	ENST00000457698	0	-	230929622	230945084	0	4	1436,207,50,349	0,3321,8447,15113
chr1	236505959	236516939	ENST00000422844	0	+	236505959	236516939	0	2	123,74	0,10906
chr12	38836307	38847681	ENST00000457989	0	+	38836307	38847681	0	2	105,365	0,11009
chr12	38846320	38847776	ENST00000417422	0	+	38846320	38847776	0	2	99,460	0,996
chr1	238969351	238973534	ENST00000431139	0	-	238969351	238973534	0	2	425,21	0,4162
chr1	241296100	241296795	ENST00000413762	0	-	241296100	241296795	0	2	66,58	0,637
chr1	244919971	244921746	ENST00000442712	0	+	244919971	244921746	0	2	168,354	0,1421
chr12	63076579	63077044	ENST00000483430	0	+	63076579	63077044	0	1	465	0
chr12	77244590	77277657	ENST00000511128	0	-	77244590	77277657	0	2	697,567	0,32500
chr12	97403452	97421764	ENST00000501499	0	-	97403452	97421764	0	4	1645,54,30,96	0,7887,17039,18216
chr1	30385696	30387041	ENST00000441046	0	+	30385696	30387041	0	2	78,473	0,872
chr1	30654993	30657072	ENST00000427319	0	-	30654993	30657072	0	3	165,156,186	0,1364,1893
chr13	108851043	108851989	ENST00000439008	0	+	108851043	108851989	0	2	113,301	0,645
chr13	110433654	110440912	ENST00000440735	0	+	110433654	110440912	0	2	99,585	0,6673
chr13	111602299	111603491	ENST00000440860	0	+	111602299	111603491	0	2	99,277	0,915
chr13	111602302	111603251	ENST00000412119	0	+	111602302	111603251	0	2	96,251	0,698
chr13	26708418	26708948	ENST00000444744	0	-	26708418	26708948	0	2	306,114	0,416
chr13	30402813	30403619	ENST00000451495	0	-	30402813	30403619	0	2	198,237	0,569
chr13	30403637	30404723	ENST00000411835	0	-	30403637	30404723	0	2	436,311	0,775
chr13	30403765	30404337	ENST00000429200	0	-	30403765	30404337	0	2	308,92	0,480
chr13	30467298	30468275	ENST00000415283	0	-	30467298	30468275	0	2	314,85	0,892
chr13	34005982	34006487	ENST00000428706	0	-	34005982	34006487	0	2	350,63	0,442
chr13	35169660	35171138	ENST00000422430	0	+	35169660	35171138	0	2	113,263	0,1215
chr13	35169863	35171393	ENST00000456848	0	+	35169863	35171393	0	2	125,518	0,1012
chr13	37525834	37533585	ENST00000454060	0	-	37525834	37533585	0	2	472,53	0,7698
chr13	37526056	37533590	ENST00000451826	0	-	37526056	37533590	0	3	250,190,58	0,5599,7476
chr13	42314549	42315023	ENST00000415620	0	-	42314549	42315023	0	2	138,89	0,385
chr13	60157333	60166203	ENST00000413402	0	+	60157333	60166203	0	3	154,92,157	0,5574,8713
chr13	60157333	60166663	ENST00000455894	0	+	60157333	60166663	0	3	154,92,78	0,5574,9252
chr13	61696230	61722081	ENST00000455977	0	+	61696230	61722081	0	3	98,99,121	0,3537,25730
chr13	62144418	62204314	ENST00000448411	0	-	62144418	62204314	0	4	174,90,82,87	0,13720,28331,59809
chr13	62203993	62204493	ENST00000438352	0	-	62203993	62204493	0	2	336,66	0,434
chr13	63139814	63189152	ENST00000444536	0	-	63139814	63189152	0	4	159,154,24,69	0,19721,46671,49269
chr13	65338306	65350352	ENST00000437777	0	+	65338306	65350352	0	3	70,63,363	0,9533,11683
chr13	68694478	68764287	ENST00000433664	0	+	68694478	68764287	0	4	103,61,125,528	0,47545,52794,69281
chr13	68783465	68794234	ENST00000431686	0	+	68783465	68794234	0	2	64,757	0,10012
chr13	74024980	74028022	ENST00000451336	0	+	74024980	74028022	0	3	61,104,660	0,1814,2382
chr13	74024987	74027974	ENST00000446691	0	+	74024987	74027974	0	3	54,148,612	0,1763,2375
chr13	74722616	74724149	ENST00000434832	0	+	74722616	74724149	0	2	122,265	0,1268
chr13	77300357	77306086	ENST00000422405	0	+	77300357	77306086	0	5	194,75,51,63,218	0,806,2331,5143,5511
chr13	77461507	77462782	ENST00000452933	0	-	77461507	77462782	0	2	237,309	0,966
chr13	77502115	77509355	ENST00000414743	0	+	77502115	77509355	0	3	101,122,24	0,1883,7216
chr13	77503071	77509355	ENST00000438327	0	+	77503071	77509355	0	3	62,122,24	0,927,6260
chr13	79276553	79277821	ENST00000457858	0	+	79276553	79277821	0	2	67,361	0,907
chr13	80515805	80516578	ENST00000456588	0	+	80515805	80516578	0	2	181,476	0,297
chr13	80755308	80774543	ENST00000458480	0	+	80755308	80774543	0	4	47,47,84,112	0,15431,16016,19123
chr13	87251291	87254064	ENST00000422074	0	+	87251291	87254064	0	3	244,65,35	0,1974,2738
chr13	88665101	88687145	ENST00000415193	0	-	88665101	88687145	0	5	481,61,138,26,72	0,3388,4725,5687,21972
chr13	89001487	89002644	ENST00000434117	0	-	89001487	89002644	0	2	45,285	0,872
chr13	90537508	90539848	ENST00000442478	0	-	90537508	90539848	0	2	281,72	0,2268
chr13	90577906	90581620	ENST00000438789	0	-	90577906	90581620	0	3	207,114,143	0,3027,3571
chr14	100494351	100496263	ENST00000443252	0	+	100494351	100496263	0	2	82,372	0,1540
chr1	48291803	48295035	ENST00000456803	0	+	48291803	48295035	0	4	203,56,127,127	0,666,1525,3105
chr1	48292467	48305460	ENST00000439795	0	+	48292467	48305460	0	3	58,127,604	0,861,12389
chr1	56062067	56106509	ENST00000424357	0	+	56062067	56106509	0	5	95,162,109,128,151	0,8457,23622,39125,44291
chr1	56183347	56188380	ENST00000455010	0	+	56183347	56188380	0	2	166,287	0,4746
chr15	71997461	71998775	ENST00000503956	0	+	71997461	71998775	0	2	220,1032	0,282
chr1	59292656	59294309	ENST00000422198	0	-	59292656	59294309	0	2	134,37	0,1616
chr1	60897890	61063844	ENST00000423403	0	-	60897890	61063844	0	6	1840,41,93,62,59,249	0,3354,69944,72816,73833,165705
chr16	24623381	24629047	ENST00000505247	0	+	24623381	24629047	0	2	2065,3181	0,2485
chr16	26236967	26253250	ENST00000417476	0	+	26236967	26253250	0	3	113,204,137	0,4054,16146
chr16	26241049	26253212	ENST00000432973	0	+	26241049	26253212	0	3	176,119,99	0,1917,12064
chr1	63397294	63398669	ENST00000432537	0	-	63397294	63398669	0	2	235,250	0,1125
chr1	63488281	63490030	ENST00000449140	0	+	63488281	63490030	0	2	438,316	0,1433
chr16	50863028	50871702	ENST00000515084	0	+	50863028	50871702	0	3	1604,94,274	0,7981,8400
chr16	64999927	65003539	ENST00000499966	0	+	64999927	65003539	0	2	291,1856	0,1756
chr1	6707283	6712659	ENST00000414210	0	+	6707283	6712659	0	2	214,293	0,5083
chr16	72783791	72806921	ENST00000510251	0	-	72783791	72806921	0	4	335,261,200,170	0,13513,17914,22960
chr1	6766538	6767490	ENST00000442889	0	-	6766538	6767490	0	3	154,75,186	0,257,766
chr1	67767900	67770600	ENST00000230113	0	+	67767900	67770600	0	3	120,64,224	0,685,2476
chr16	79158191	79161085	ENST00000507138	0	-	79158191	79161085	0	3	300,166,872	0,1154,2022
chr1	69671525	69673680	ENST00000448001	0	+	69671525	69673680	0	2	51,407	0,1748
chr17	13776761	13784636	ENST00000457609	0	-	13776761	13784636	0	3	271,110,24	0,356,7851
chr17	14569770	14573728	ENST00000455092	0	+	14569770	14573728	0	2	130,102	0,3856
chr17	15120603	15123519	ENST00000453339	0	-	15120603	15123519	0	3	98,108,139	0,1044,2777
chr17	19262939	19268262	ENST00000437646	0	+	19262939	19268262	0	2	146,374	0,4949
chr17	20919460	20934520	ENST00000456235	0	+	20919460	20934520	0	2	402,348	0,14712
chr17	33232981	33236872	ENST00000420946	0	-	33232981	33236872	0	3	68,227,183	0,3203,3708
chr17	33614	37038	ENST00000477499	0	-	33614	37038	0	2	635,152	0,3272
chr1	73544499	73586583	ENST00000444827	0	+	73544499	73586583	0	3	46,138,179	0,4624,41905
chr1	73544504	73593522	ENST00000415686	0	+	73544504	73593522	0	3	41,138,179	0,4619,48839
chr1	73544509	73545843	ENST00000411903	0	+	73544509	73545843	0	2	36,405	0,929
chr1	73545486	73557932	ENST00000452553	0	+	73545486	73557932	0	3	148,138,194	0,3637,12252
chr17	45647053	45647780	ENST00000514468	0	+	45647053	45647780	0	3	82,63,310	0,226,417
chr17	46767620	46768600	ENST00000510059	0	+	46767620	46768600	0	2	406,179	0,801
chr17	48294479	48331947	ENST00000412360	0	+	48294479	48331947	0	3	351,73,258	0,36313,37210
chr1	75201585	75203390	ENST00000438619	0	+	75201585	75203390	0	2	54,285	0,1520
chr1	76249596	76257629	ENST00000436121	0	+	76249596	76257629	0	3	75,71,223	0,1936,7810
chr1	76279963	76304501	ENST00000434540	0	+	76279963	76304501	0	2	208,191	0,24347
chr17	67529586	67533733	ENST00000430908	0	-	67529586	67533733	0	3	129,152,100	0,2302,4047
chr17	78265076	78267420	ENST00000500746	0	-	78265076	78267420	0	2	205,689	0,1655
chr1	79157	110795	ENST00000466430	0	-	79157	110795	0	4	2335,150,105,158	0,2796,23405,31480
chr1	79413	80968	ENST00000495576	0	-	79413	80968	0	2	500,819	0,736
chr1	79562041	79563122	ENST00000415629	0	+	79562041	79563122	0	2	191,151	0,930
chr1	80611636	80612894	ENST00000458146	0	-	80611636	80612894	0	2	395,185	0,1073
chr1	80774027	80885061	ENST00000418041	0	+	80774027	80885061	0	3	188,129,226	0,108470,110808
chr1	80774027	80885061	ENST00000443104	0	+	80774027	80885061	0	4	188,48,129,226	0,4834,108470,110808
chr1	80879556	80885061	ENST00000443565	0	+	80879556	80885061	0	3	118,129,226	0,2941,5279
chr18	20462143	20496160	ENST00000500155	0	+	20462143	20496160	0	3	82,360,1879	0,31553,32138
chr1	83145832	83235832	ENST00000419658	0	+	83145832	83235832	0	4	21,166,62,89	0,45110,89153,89911
chr1	85837401	85839005	ENST00000426794	0	+	85837401	85839005	0	2	101,154	0,1450
chr18	71537025	71553328	ENST00000515252	0	-	71537025	71553328	0	2	1529,370	0,15933
chr1	87591794	87609926	ENST00000452509	0	-	87591794	87609926	0	4	344,355,103,87	0,1320,4052,18045
chr19	40780648	40784243	ENST00000453968	0	+	40780648	40784243	0	3	51,114,197	0,2734,3398
chr1	9483737	9486117	ENST00000441033	0	-	9483737	9486117	0	2	457,251	0,2129
chr1	95549071	95556407	ENST00000423410	0	-	95549071	95556407	0	2	266,116	0,7220
chr1	95589394	95590398	ENST00000438093	0	-	95589394	95590398	0	2	379,223	0,781
chr1	96227950	96261010	ENST00000412513	0	+	96227950	96261010	0	5	117,107,74,229,334	0,2596,6314,16386,32726
chr1	96230211	96261010	ENST00000451675	0	+	96230211	96261010	0	5	55,107,74,229,334	0,335,4053,14125,30465
chr1	96230608	96261024	ENST00000413825	0	+	96230608	96261024	0	3	45,74,348	0,3656,30068
chr20	10108882	10114423	ENST00000458004	0	+	10108882	10114423	0	3	107,132,207	0,1403,5334
chr20	10793302	10795830	ENST00000421788	0	+	10793302	10795830	0	3	74,24,170	0,1102,2358
chr20	12172542	12172944	ENST00000455132	0	-	12172542	12172944	0	2	152,128	0,274
chr20	12864686	12865842	ENST00000449841	0	+	12864686	12865842	0	2	318,166	0,990
chr20	12878985	12880275	ENST00000432244	0	+	12878985	12880275	0	2	424,177	0,1113
chr20	21327530	21329015	ENST00000419666	0	+	21327530	21329015	0	3	57,106,346	0,368,1139
chr20	21982830	22003238	ENST00000449427	0	+	21982830	22003238	0	4	92,250,79,99	0,14246,19195,20309
chr20	22966859	22967873	ENST00000419734	0	+	22966859	22967873	0	2	83,303	0,711
chr20	24071225	24073022	ENST00000457224	0	-	24071225	24073022	0	2	377,157	0,1640
chr20	34137587	34139528	ENST00000433587	0	-	34137587	34139528	0	2	136,480	0,1461
chr20	38066532	38070301	ENST00000432633	0	+	38066532	38070301	0	3	15,180,343	0,1786,3426
chr20	38066539	38070585	ENST00000445606	0	+	38066539	38070585	0	3	8,96,627	0,1779,3419
chr20	38093640	38105945	ENST00000423153	0	+	38093640	38105945	0	3	103,119,418	0,2576,11887
chr20	40076087	40077532	ENST00000412348	0	-	40076087	40077532	0	3	224,136,57	0,507,1388
chr20	41956773	41957522	ENST00000428529	0	+	41956773	41957522	0	2	78,446	0,303
chr20	48213407	48216046	ENST00000435301	0	+	48213407	48216046	0	2	660,73	0,2566
chr20	48219289	48221686	ENST00000451960	0	+	48219289	48221686	0	2	220,121	0,2276
chr20	50537867	50550537	ENST00000416237	0	-	50537867	50550537	0	2	341,232	0,12438
chr20	50721862	50740554	ENST00000421642	0	+	50721862	50740554	0	5	44,127,89,139,87	0,2468,5103,13158,18605
chr20	50724356	50731524	ENST00000413070	0	+	50724356	50731524	0	4	101,101,89,174	0,799,2609,6994
chr20	50731373	50740526	ENST00000425279	0	+	50731373	50740526	0	3	123,139,59	0,3647,9094
chr20	50731373	50740526	ENST00000437987	0	+	50731373	50740526	0	2	123,59	0,9094
chr20	5360637	5361249	ENST00000414677	0	-	5360637	5361249	0	2	381,61	0,551
chr20	5360637	5374332	ENST00000420529	0	-	5360637	5374332	0	5	647,304,234,174,183	0,1797,2180,5108,13512
chr20	5362518	5374392	ENST00000422352	0	-	5362518	5374392	0	3	198,234,243	0,299,11631
chr20	55608156	55609662	ENST00000424850	0	-	55608156	55609662	0	2	534,289	0,1217
chr20	59087590	59088630	ENST00000441660	0	+	59087590	59088630	0	2	191,200	0,840
chr20	7185226	7186861	ENST00000428954	0	-	7185226	7186861	0	2	271,117	0,1518
chr2	104394090	104398502	ENST00000416008	0	+	104394090	104398502	0	2	279,192	0,4220
chr2	104395116	104396898	ENST00000449772	0	-	104395116	104396898	0	2	443,50	0,1732
chr2	104686647	104688399	ENST00000453322	0	+	104686647	104688399	0	2	50,659	0,1093
chr2	106525901	106527185	ENST00000451464	0	+	106525901	106527185	0	2	205,306	0,978
chr2	107806928	107808689	ENST00000417284	0	-	107806928	107808689	0	3	145,183,133	0,520,1628
chr2	108032087	108035643	ENST00000424355	0	-	108032087	108035643	0	3	42,224,122	0,362,3434
chr2	113977651	113978654	ENST00000441329	0	+	113977651	113978654	0	2	61,352	0,651
chr2	114305095	114305774	ENST00000420579	0	-	114305095	114305774	0	2	380,198	0,481
chr21	14686761	14687624	ENST00000470891	0	+	14686761	14687624	0	2	77,111	0,752
chr21	15041936	15047653	ENST00000454128	0	-	15041936	15047653	0	3	630,47,139	0,3117,5578
chr21	15041936	15048057	ENST00000455253	0	-	15041936	15048057	0	3	630,47,66	0,3117,6055
chr21	15055901	15057282	ENST00000435315	0	+	15055901	15057282	0	2	442,253	0,1128
chr21	15147162	15176167	ENST00000418954	0	-	15147162	15176167	0	3	461,167,89	0,4571,28916
chr21	15361261	15362029	ENST00000449746	0	+	15361261	15362029	0	2	143,303	0,465
chr21	16925016	16934823	ENST00000413645	0	+	16925016	16934823	0	2	146,404	0,9403
chr21	16925630	16934873	ENST00000438762	0	+	16925630	16934873	0	2	49,454	0,8789
chr21	18906250	19047217	ENST00000414582	0	-	18906250	19047217	0	3	232,102,281	0,125862,140686
chr21	20550935	20553004	ENST00000436373	0	-	20550935	20553004	0	2	595,269	0,1800
chr21	22017483	22031510	ENST00000419069	0	-	22017483	22031510	0	3	482,62,68	0,3739,13959
chr21	22041163	22091606	ENST00000425979	0	+	22041163	22091606	0	4	71,81,93,237	0,38000,39326,50206
chr21	25180860	25196941	ENST00000446404	0	-	25180860	25196941	0	2	461,79	0,16002
chr2	126185015	126239889	ENST00000430692	0	+	126185015	126239889	0	2	402,266	0,54608
chr2	126786460	126803179	ENST00000419223	0	+	126786460	126803179	0	2	124,316	0,16403
chr21	27932882	27947681	ENST00000426418	0	+	27932882	27947681	0	3	231,101,136	0,9972,14663
chr21	28833510	28834548	ENST00000412526	0	+	28833510	28834548	0	2	567,303	0,735
chr21	28833510	28834548	ENST00000455939	0	+	28833510	28834548	0	2	211,303	0,735
chr21	28965173	28968966	ENST00000452028	0	-	28965173	28968966	0	2	316,127	0,3666
chr21	29476218	29481987	ENST00000430001	0	-	29476218	29481987	0	2	204,123	0,5646
chr2	130442300	130442423	ENST00000433431	0	-	130442300	130442423	0	1	123	0
chr2	130890798	130899181	ENST00000449066	0	-	130890798	130899181	0	3	186,175,48	0,2315,8335
chr2	130891470	130901307	ENST00000430785	0	-	130891470	130901307	0	2	1818,2174	0,7663
chr2	131176359	131192874	ENST00000434661	0	+	131176359	131192874	0	2	112,332	0,16183
chr2	132112784	132118467	ENST00000437608	0	+	132112784	132118467	0	2	437,274	0,5409
chr21	33352004	33359159	ENST00000453716	0	+	33352004	33359159	0	5	70,104,25,173,381	0,272,4963,6447,6774
chr21	35017974	35031348	ENST00000430635	0	-	35017974	35031348	0	6	147,151,171,81,71,72	0,239,9102,10153,10878,13302
chr2	138944695	138947972	ENST00000412593	0	+	138944695	138947972	0	3	93,292,441	0,384,2836
chr2	139840204	139853187	ENST00000429008	0	+	139840204	139853187	0	4	38,90,191,238	0,774,2129,12745
chr2	139943814	139951787	ENST00000421326	0	+	139943814	139951787	0	2	210,256	0,7717
chr21	41852921	41856755	ENST00000415820	0	-	41852921	41856755	0	3	249,121,52	0,1207,3782
chr21	45622543	45623967	ENST00000456613	0	-	45622543	45623967	0	2	227,92	0,1332
chr21	45622678	45623978	ENST00000416468	0	-	45622678	45623978	0	2	85,103	0,1197
chr2	150381223	150422445	ENST00000433174	0	-	150381223	150422445	0	2	321,235	0,40987
chr2	151193656	151200108	ENST00000413247	0	+	151193656	151200108	0	5	225,152,130,104,163	0,534,3370,5739,6289
chr2	151193751	151199730	ENST00000423428	0	+	151193751	151199730	0	3	130,89,335	0,3316,5644
chr2	151193814	151200100	ENST00000427615	0	+	151193814	151200100	0	5	67,75,130,104,155	0,585,3212,5581,6131
chr2	151193826	151199628	ENST00000443811	0	+	151193826	151199628	0	3	55,130,233	0,3200,5569
chr2	153902464	153922182	ENST00000429916	0	+	153902464	153922182	0	4	76,57,57,167	0,16520,18831,19551
chr2	16153998	16163235	ENST00000428280	0	-	16153998	16163235	0	3	501,104,248	0,933,8989
chr2	161809495	161813807	ENST00000439050	0	+	161809495	161813807	0	2	157,2176	0,2136
chr2	161809511	161812211	ENST00000436506	0	+	161809511	161812211	0	3	141,44,580	0,669,2120
chr2	161811003	161815803	ENST00000435692	0	-	161811003	161815803	0	3	368,62,51	0,2277,4749
chr2	17014781	17019245	ENST00000421181	0	+	17014781	17019245	0	3	44,103,54	0,1396,4410
chr2	173082002	173085484	ENST00000416080	0	-	173082002	173085484	0	3	266,211,177	0,574,3305
chr2	176751154	176751983	ENST00000426615	0	+	176751154	176751983	0	2	73,585	0,244
chr2	184477500	184522084	ENST00000441026	0	+	184477500	184522084	0	3	103,129,241	0,29844,44343
chr2	194454524	194464099	ENST00000414824	0	-	194454524	194464099	0	3	789,29,28	0,7037,9547
chr2	196021500	196051894	ENST00000413290	0	+	196021500	196051894	0	4	81,132,188,588	0,6978,9544,29806
chr2	196142596	196145939	ENST00000432711	0	-	196142596	196145939	0	2	235,320	0,3023
chr2	19774956	19780818	ENST00000432822	0	+	19774956	19780818	0	2	128,315	0,5547
chr2	197884361	197885709	ENST00000442984	0	+	197884361	197885709	0	2	215,237	0,1111
chr2	200181035	200203455	ENST00000427045	0	+	200181035	200203455	0	4	60,83,175,242	0,20996,21857,22178
chr2	200204698	200232029	ENST00000453035	0	+	200204698	200232029	0	4	165,126,183,59	0,15323,15943,27272
chr2	20514283	20516189	ENST00000448241	0	+	20514283	20516189	0	2	99,209	0,1697
chr2	207213041	207214251	ENST00000415029	0	+	207213041	207214251	0	2	106,460	0,750
chr2	208235343	208239993	ENST00000429730	0	+	208235343	208239993	0	2	148,344	0,4306
chr22	14530884	14531341	ENST00000456786	0	-	14530884	14531341	0	1	457	0
chr22	14579665	14592276	ENST00000438574	0	-	14579665	14592276	0	3	288,137,94	0,3449,12517
chr22	14579792	14581002	ENST00000425461	0	-	14579792	14581002	0	2	161,371	0,839
chr2	216026674	216036839	ENST00000447835	0	+	216026674	216036839	0	4	19,101,446,259	0,3185,8243,9906
chr22	16189923	16190122	ENST00000453421	0	+	16189923	16190122	0	1	199	0
chr2	216250991	216262739	ENST00000428487	0	+	216250991	216262739	0	4	65,203,120,120	0,3900,5318,11628
chr2	216291010	216292392	ENST00000415479	0	+	216291010	216292392	0	2	220,428	0,954
chr2	21706924	21712686	ENST00000458359	0	-	21706924	21712686	0	3	396,102,41	0,5495,5721
chr22	17220388	17222446	ENST00000416498	0	+	17220388	17222446	0	3	67,106,186	0,774,1872
chr2	217427356	217428100	ENST00000440900	0	-	217427356	217428100	0	2	419,164	0,580
chr2	217439299	217440781	ENST00000421907	0	-	217439299	217440781	0	2	197,233	0,1249
chr2	217440979	217442124	ENST00000451711	0	+	217440979	217442124	0	2	375,166	0,979
chr2	21763810	21787000	ENST00000435682	0	-	21763810	21787000	0	3	1891,178,29	0,22715,23161
chr22	19322647	19323422	ENST00000433066	0	-	19322647	19323422	0	3	71,166,246	0,250,529
chr2	220303075	220310708	ENST00000442416	0	+	220303075	220310708	0	2	72,289	0,7344
chr2	222210506	222215467	ENST00000453706	0	+	222210506	222215467	0	3	55,208,284	0,4065,4677
chr22	23938708	23939652	ENST00000454253	0	+	23938708	23939652	0	2	99,383	0,561
chr22	24887799	24890269	ENST00000420391	0	+	24887799	24890269	0	2	46,142	0,2328
chr22	24887875	24889180	ENST00000434510	0	-	24887875	24889180	0	3	233,54,70	0,319,1235
chr22	25629254	25634076	ENST00000447149	0	+	25629254	25634076	0	3	140,190,179	0,3286,4643
chr22	25629302	25646574	ENST00000438113	0	+	25629302	25646574	0	3	92,190,235	0,3238,17037
chr2	22612855	22614665	ENST00000433429	0	+	22612855	22614665	0	3	47,184,209	0,526,1601
chr22	30689343	30696387	ENST00000430449	0	+	30689343	30696387	0	2	58,415	0,6629
chr22	30858303	30858494	ENST00000448124	0	+	30858303	30858494	0	1	191	0
chr22	32934129	32935251	ENST00000450365	0	-	32934129	32935251	0	2	448,71	0,1051
chr22	33429116	33430876	ENST00000423712	0	-	33429116	33430876	0	3	298,293,177	0,945,1583
chr2	234682098	234682864	ENST00000437967	0	+	234682098	234682864	0	3	311,129,158	0,365,608
chr22	35429908	35447463	ENST00000430281	0	+	35429908	35447463	0	2	75,557	0,16998
chr22	36275978	36277688	ENST00000428838	0	+	36275978	36277688	0	2	59,439	0,1271
chr22	42126280	42135631	ENST00000450750	0	+	42126280	42135631	0	4	124,127,104,596	0,1774,4448,8755
chr22	46406102	46410037	ENST00000426452	0	+	46406102	46410037	0	2	197,445	0,3490
chr2	31872395	31882553	ENST00000416279	0	-	31872395	31882553	0	5	93,8,125,169,23	0,275,396,9124,10135
chr2	34813545	34815687	ENST00000458413	0	+	34813545	34815687	0	2	133,36	0,2106
chr2	37920684	37956921	ENST00000418746	0	-	37920684	37956921	0	3	222,165,164	0,25076,36073
chr2	38511939	38514219	ENST00000457385	0	+	38511939	38514219	0	2	145,235	0,2045
chr2	40827130	40848096	ENST00000420187	0	+	40827130	40848096	0	4	166,64,82,237	0,8079,8651,20729
chr2	47306436	47319850	ENST00000444361	0	+	47306436	47319850	0	2	86,475	0,12939
chr2	47307559	47319868	ENST00000426892	0	+	47307559	47319868	0	2	98,493	0,11816
chr2	480943	482655	ENST00000427398	0	-	480943	482655	0	2	375,135	0,1577
chr2	5607362	5613614	ENST00000425763	0	-	5607362	5613614	0	2	276,43	0,6209
chr2	62670893	62743293	ENST00000444672	0	-	62670893	62743293	0	4	323,164,39,47	0,41147,71640,72353
chr2	62692510	62743267	ENST00000416111	0	-	62692510	62743267	0	8	352,76,97,59,124,164,39,21	0,444,1734,13081,17481,19530,50023,50736
chr2	64411123	64412769	ENST00000448204	0	-	64411123	64412769	0	2	182,107	0,1539
chr2	64418704	64422285	ENST00000424119	0	-	64418704	64422285	0	2	291,113	0,3468
chr2	65806123	65811538	ENST00000451847	0	+	65806123	65811538	0	3	280,33,402	0,1104,5013
chr2	65806136	65835541	ENST00000423812	0	+	65806136	65835541	0	4	267,33,42,155	0,1091,7394,29250
chr2	6683694	6692289	ENST00000456028	0	-	6683694	6692289	0	3	127,301,112	0,7557,8483
chr2	67002329	67039556	ENST00000411701	0	+	67002329	67039556	0	3	66,187,133	0,23594,37094
chr2	6706687	6707893	ENST00000425711	0	-	6706687	6707893	0	2	218,205	0,1001
chr2	6706687	6708027	ENST00000415657	0	-	6706687	6708027	0	2	277,339	0,1001
chr2	6706688	6707826	ENST00000450467	0	-	6706688	6707826	0	2	220,138	0,1000
chr2	67405262	67405940	ENST00000450944	0	+	67405262	67405940	0	2	349,225	0,453
chr2	67876689	67906198	ENST00000457448	0	-	67876689	67906198	0	3	545,106,74	0,27820,29435
chr2	75020892	75023305	ENST00000453951	0	+	75020892	75023305	0	2	482,784	0,1629
chr2	77733046	77735302	ENST00000437233	0	-	77733046	77735302	0	2	197,87	0,2169
chr2	7783382	7788287	ENST00000417930	0	+	7783382	7788287	0	2	53,190	0,4715
chr2	77869015	77873721	ENST00000422418	0	+	77869015	77873721	0	2	130,288	0,4418
chr2	77873454	77873659	ENST00000447303	0	+	77873454	77873659	0	1	205	0
chr2	77996567	77998643	ENST00000443419	0	+	77996567	77998643	0	3	160,168,307	0,1303,1769
chr2	79574349	79581478	ENST00000443301	0	-	79574349	79581478	0	5	181,86,153,66,183	0,4354,5209,5461,6946
chr2	81543329	81547581	ENST00000446580	0	-	81543329	81547581	0	2	147,373	0,3879
chr2	85969913	85971614	ENST00000455121	0	+	85969913	85971614	0	2	524,259	0,1442
chr2	85971548	85972501	ENST00000524693	0	+	85971548	85972501	0	2	291,177	0,776
chr2	8735069	8736392	ENST00000433340	0	-	8735069	8736392	0	3	72,309,53	0,489,1270
chr2	8735357	8736225	ENST00000433592	0	-	8735357	8736225	0	2	510,66	0,802
chr2	9172776	9174464	ENST00000492300	0	+	9172776	9174464	0	2	56,312	0,1376
chr2	95695558	95697737	ENST00000425887	0	+	95695558	95697737	0	2	320,346	0,1833
chr2	9696351	9707019	ENST00000478468	0	+	9696351	9707019	0	3	150,94,588	0,2592,10080
chr3	100182591	100184630	ENST00000473756	0	+	100182591	100184630	0	2	329,633	0,1406
chr3	103864696	103875447	ENST00000487772	0	-	103864696	103875447	0	3	261,94,160	0,4019,10591
chr3	109055416	109079605	ENST00000464823	0	-	109055416	109079605	0	6	80,100,123,59,57,167	0,1250,3200,19088,22250,24022
chr3	109055534	109079605	ENST00000466155	0	-	109055534	109079605	0	7	57,41,100,123,59,57,167	0,656,1132,3082,18970,22132,23904
chr3	109058623	109079616	ENST00000475362	0	-	109058623	109079616	0	3	116,267,178	0,10224,20815
chr3	109074504	109079605	ENST00000473528	0	-	109074504	109079605	0	5	59,57,77,185,167	0,3162,3487,4345,4934
chr3	110338250	110351660	ENST00000467240	0	+	110338250	110351660	0	3	28,53,1871	0,130,11539
chr3	110338377	110351663	ENST00000477643	0	+	110338377	110351663	0	2	56,322	0,12964
chr3	110338378	110351650	ENST00000479039	0	+	110338378	110351650	0	2	55,395	0,12877
chr3	111729018	111731119	ENST00000474711	0	-	111729018	111731119	0	4	285,95,168,253	0,1179,1519,1848
chr3	114004014	114014356	ENST00000496067	0	+	114004014	114014356	0	3	171,96,60	0,588,10282
chr3	114360072	114384785	ENST00000463017	0	+	114360072	114384785	0	3	96,86,196	0,3398,24517
chr3	118880229	118892467	ENST00000493545	0	-	118880229	118892467	0	4	288,34,121,40	0,2246,11262,12198
chr3	118884450	118890398	ENST00000462528	0	-	118884450	118890398	0	2	86,355	0,5593
chr3	118890115	118892469	ENST00000496994	0	-	118890115	118892469	0	3	323,124,42	0,1376,2312
chr3	127594564	127596384	ENST00000506660	0	-	127594564	127596384	0	3	262,171,553	0,451,1267
chr3	127594565	127595930	ENST00000511287	0	-	127594565	127595930	0	2	261,99	0,1266
chr3	127594565	127596121	ENST00000505467	0	-	127594565	127596121	0	2	261,113	0,1443
chr3	132719364	132722414	ENST00000503006	0	+	132719364	132722414	0	2	79,496	0,2554
chr3	138976072	138979128	ENST00000465283	0	+	138976072	138979128	0	4	74,264,123,164	0,546,1741,2892
chr3	138976075	138979128	ENST00000471091	0	+	138976075	138979128	0	4	71,75,123,164	0,732,1738,2889
chr3	138976523	138979128	ENST00000469216	0	+	138976523	138979128	0	3	359,123,164	0,1290,2441
chr3	14215063	14217624	ENST00000499183	0	-	14215063	14217624	0	2	1757,242	0,2319
chr3	144128206	144144066	ENST00000476385	0	+	144128206	144144066	0	5	222,64,224,179,1136	0,6530,9748,11800,14724
chr3	144138978	144142989	ENST00000465194	0	+	144138978	144142989	0	2	443,59	0,3952
chr3	144139771	144143303	ENST00000479792	0	+	144139771	144143303	0	2	414,373	0,3159
chr3	149140480	149143491	ENST00000467198	0	+	149140480	149143491	0	2	113,2456	0,555
chr3	149140496	149207232	ENST00000485006	0	+	149140496	149207232	0	4	97,61,98,168	0,539,55735,66568
chr3	149512623	149600433	ENST00000481334	0	+	149512623	149600433	0	3	106,104,180	0,50051,87630
chr3	152101630	152103871	ENST00000474598	0	-	152101630	152103871	0	2	303,146	0,2095
chr3	153318651	153352203	ENST00000482382	0	-	153318651	153352203	0	2	495,59	0,33493
chr3	154577309	154578041	ENST00000462300	0	+	154577309	154578041	0	2	65,317	0,415
chr3	156169765	156170706	ENST00000486545	0	-	156169765	156170706	0	2	400,121	0,820
chr3	156490711	156494258	ENST00000489090	0	-	156490711	156494258	0	3	618,99,156	0,711,3391
chr3	156491670	156494659	ENST00000470024	0	+	156491670	156494659	0	3	104,84,256	0,2504,2733
chr3	16552830	16557884	ENST00000429949	0	+	16552830	16557884	0	3	175,151,1039	0,3056,4015
chr3	166407443	166691748	ENST00000498616	0	+	166407443	166691748	0	4	198,113,181,71	0,175833,253490,284234
chr3	166407462	166661015	ENST00000494915	0	+	166407462	166661015	0	5	179,54,166,113,82	0,138491,167278,175814,253471
chr3	172668566	172670116	ENST00000467896	0	+	172668566	172670116	0	2	172,57	0,1493
chr3	177804624	177836014	ENST00000434969	0	-	177804624	177836014	0	3	544,191,92	0,30202,31298
chr3	181614693	181622862	ENST00000464537	0	+	181614693	181622862	0	2	185,294	0,7875
chr3	182621539	182642968	ENST00000460993	0	-	182621539	182642968	0	5	403,189,102,58,113	0,670,17540,18919,21316
chr3	182763937	182831372	ENST00000497122	0	+	182763937	182831372	0	3	473,69,36	0,47405,67399
chr3	182764191	182872223	ENST00000472856	0	+	182764191	182872223	0	2	219,235	0,107797
chr3	183565628	183568738	ENST00000473893	0	+	183565628	183568738	0	2	189,139	0,2971
chr3	18479395	18480835	ENST00000438418	0	+	18479395	18480835	0	2	646,53	0,1387
chr3	188649326	188649932	ENST00000440726	0	+	188649326	188649932	0	2	46,200	0,406
chr3	189133245	189146703	ENST00000413056	0	-	189133245	189146703	0	2	69,84	0,13374
chr3	189307577	189347502	ENST00000449845	0	+	189307577	189347502	0	2	241,455	0,39470
chr3	192757806	192790839	ENST00000439804	0	+	192757806	192790839	0	4	61,225,161,454	0,12276,15990,32579
chr3	192769017	192773992	ENST00000438488	0	+	192769017	192773992	0	3	73,225,196	0,1065,4779
chr3	193230362	193236725	ENST00000452657	0	+	193230362	193236725	0	3	160,105,225	0,2427,6138
chr3	193230362	193237040	ENST00000444729	0	+	193230362	193237040	0	3	27,105,540	0,2427,6138
chr3	193232691	193236872	ENST00000412486	0	+	193232691	193236872	0	2	203,372	0,3809
chr3	195043042	195044492	ENST00000439074	0	-	195043042	195044492	0	3	196,148,358	0,518,1092
chr3	195043293	195044507	ENST00000445168	0	-	195043293	195044507	0	2	415,373	0,841
chr3	195292043	195309657	ENST00000457815	0	+	195292043	195309657	0	2	86,320	0,17294
chr3	195911057	195912207	ENST00000454508	0	+	195911057	195912207	0	3	108,124,175	0,234,975
chr3	195970823	195981676	ENST00000455796	0	+	195970823	195981676	0	4	47,72,116,197	0,934,3350,10656
chr3	196029907	196034610	ENST00000427064	0	+	196029907	196034610	0	3	174,159,131	0,572,4572
chr3	197123316	197125254	ENST00000448113	0	+	197123316	197125254	0	2	133,492	0,1446
chr3	197123361	197124532	ENST00000424819	0	+	197123361	197124532	0	2	88,116	0,1055
chr3	27819256	27876820	ENST00000425195	0	+	27819256	27876820	0	4	89,99,64,239	0,21888,45939,57325
chr3	27838092	27876687	ENST00000455984	0	+	27838092	27876687	0	3	127,99,106	0,3052,38489
chr3	30541240	30543681	ENST00000450746	0	+	30541240	30543681	0	2	82,354	0,2087
chr3	30541485	30542709	ENST00000431057	0	-	30541485	30542709	0	2	458,59	0,1165
chr3	55175977	55184800	ENST00000485347	0	-	55175977	55184800	0	3	208,59,162	0,4293,8661
chr3	55369510	55370897	ENST00000465946	0	-	55369510	55370897	0	2	273,111	0,1276
chr3	6711409	6714557	ENST00000432743	0	+	6711409	6714557	0	2	155,475	0,2673
chr3	6757053	6759374	ENST00000452244	0	-	6757053	6759374	0	2	250,159	0,2162
chr3	82117992	82334295	ENST00000494340	0	+	82117992	82334295	0	4	230,66,102,126	0,56573,199200,216177
chr3	85016776	85025220	ENST00000488348	0	+	85016776	85025220	0	3	188,34,138	0,7996,8306
chr3	96869853	96884255	ENST00000463799	0	-	96869853	96884255	0	3	446,24,121	0,13138,14281
chr4	104565647	104580334	ENST00000510200	0	+	104565647	104580334	0	4	144,112,57,104	0,11893,13665,14583
chr4	106277885	106281225	ENST00000504082	0	-	106277885	106281225	0	2	439,110	0,3230
chr4	110488079	110555015	ENST00000499713	0	-	110488079	110555015	0	8	157,518,35,86,124,110,250,153	0,9568,15277,48719,58175,59099,63829,66783
chr4	120209926	120210900	ENST00000514608	0	-	120209926	120210900	0	1	974	0
chr4	121175635	121181218	ENST00000518701	0	-	121175635	121181218	0	2	166,308	0,5275
chr4	127211312	127212609	ENST00000505741	0	+	127211312	127212609	0	2	106,194	0,1103
chr4	128237702	128611157	ENST00000504050	0	-	128237702	128611157	0	6	162,115,35,128,87,118	0,97281,304628,314209,317978,373337
chr4	129723603	129742005	ENST00000487657	0	-	129723603	129742005	0	2	394,88	0,18314
chr4	129740043	129742012	ENST00000509360	0	-	129740043	129742012	0	2	108,95	0,1874
chr4	130912268	130932265	ENST00000508724	0	+	130912268	130932265	0	4	24,90,313,76	0,8346,17248,19921
chr4	130929563	130939254	ENST00000514892	0	+	130929563	130939254	0	3	266,63,152	0,2626,9539
chr4	132520617	132668726	ENST00000500169	0	+	132520617	132668726	0	3	329,59,62	0,147217,148047
chr4	132914151	132915641	ENST00000514222	0	+	132914151	132915641	0	3	146,90,444	0,733,1046
chr4	133070635	133116557	ENST00000510592	0	-	133070635	133116557	0	3	281,143,30	0,3475,45892
chr4	134215915	134237431	ENST00000506897	0	-	134215915	134237431	0	5	129,87,125,66,91	0,2058,3027,20574,21425
chr4	134281185	134289721	ENST00000509715	0	-	134281185	134289721	0	5	79,177,142,78,88	0,2025,5023,6618,8448
chr4	136253509	136264342	ENST00000511899	0	-	136253509	136264342	0	3	394,120,256	0,1795,10577
chr4	136261872	136264384	ENST00000506412	0	-	136261872	136264384	0	3	178,78,33	0,2214,2479
chr4	137007587	137008509	ENST00000505952	0	-	137007587	137008509	0	2	200,59	0,863
chr4	137007594	137054285	ENST00000508714	0	-	137007594	137054285	0	3	193,71,59	0,846,46632
chr4	138785868	138795778	ENST00000505454	0	-	138785868	138795778	0	4	229,95,25,47	0,3100,6898,9863
chr4	138831080	138875581	ENST00000510922	0	-	138831080	138875581	0	5	203,49,93,109,58	0,803,1764,3277,44443
chr4	139168025	139271289	ENST00000514600	0	-	139168025	139271289	0	11	466,110,344,227,97,137,114,61,56,138,267	0,1171,4751,20958,63521,67862,70737,71031,96315,101951,102997
chr4	139172957	139231643	ENST00000505874	0	-	139172957	139231643	0	2	163,97	0,58589
chr4	139173055	139190176	ENST00000503208	0	-	139173055	139190176	0	4	65,37,227,169	0,15489,15928,16952
chr4	139238793	139271313	ENST00000512536	0	-	139238793	139271313	0	4	83,56,138,291	0,25547,31183,32229
chr4	139256054	139271292	ENST00000513895	0	-	139256054	139271292	0	4	118,56,138,254	0,8286,13922,14984
chr4	139439459	139453262	ENST00000504369	0	-	139439459	139453262	0	2	90,365	0,13438
chr4	139450314	139454324	ENST00000502757	0	+	139450314	139454324	0	2	137,430	0,3580
chr4	139450315	139564948	ENST00000507145	0	+	139450315	139564948	0	3	136,107,297	0,51584,114336
chr4	139450345	139490437	ENST00000515282	0	+	139450345	139490437	0	4	106,111,246,116	0,3549,29270,39976
chr4	139450345	139564753	ENST00000510736	0	+	139450345	139564753	0	4	106,246,133,102	0,29270,39976,114306
chr4	13993844	14019800	ENST00000507932	0	-	13993844	14019800	0	6	125,171,41,163,104,160	0,2063,2970,10336,24866,25796
chr4	139960557	139962069	ENST00000505607	0	-	139960557	139962069	0	2	124,76	0,1436
chr4	142710533	142716680	ENST00000508388	0	-	142710533	142716680	0	2	52,86	0,6061
chr4	144958397	144969955	ENST00000505743	0	-	144958397	144969955	0	2	1656,26	0,11532
chr4	145078469	145122519	ENST00000510536	0	+	145078469	145122519	0	4	57,63,159,131	0,41053,41927,43919
chr4	146739710	146741154	ENST00000504710	0	+	146739710	146741154	0	2	246,157	0,1287
chr4	150288403	150290382	ENST00000504755	0	-	150288403	150290382	0	2	244,232	0,1747
chr4	153028144	153031865	ENST00000515805	0	-	153028144	153031865	0	3	221,88,97	0,948,3624
chr4	153045533	153069250	ENST00000510416	0	-	153045533	153069250	0	3	382,90,107	0,1100,23610
chr4	153060069	153084535	ENST00000507949	0	+	153060069	153084535	0	4	65,111,134,178	0,2296,20311,24288
chr4	156445629	156470912	ENST00000508191	0	+	156445629	156470912	0	2	124,602	0,24681
chr4	157783181	157784171	ENST00000507972	0	+	157783181	157784171	0	2	59,116	0,874
chr4	159339706	159341044	ENST00000513067	0	-	159339706	159341044	0	2	246,119	0,1219
chr4	16012918	16044963	ENST00000511818	0	+	16012918	16044963	0	4	35,74,76,186	0,18862,24167,31859
chr4	160807104	160918386	ENST00000513718	0	-	160807104	160918386	0	3	156,87,115	0,79219,111167
chr4	163881269	163882650	ENST00000512831	0	+	163881269	163882650	0	2	248,380	0,1001
chr4	166017795	166019858	ENST00000515275	0	+	166017795	166019858	0	2	214,337	0,1726
chr4	166871381	166883673	ENST00000509114	0	-	166871381	166883673	0	4	905,231,365,53	0,3893,7551,12239
chr4	176616433	176624842	ENST00000506984	0	-	176616433	176624842	0	3	226,101,163	0,6334,8246
chr4	180547281	180623453	ENST00000512036	0	-	180547281	180623453	0	3	368,60,111	0,896,76061
chr4	183237775	183243231	ENST00000505537	0	-	183237775	183243231	0	3	248,71,231	0,2127,5225
chr4	186210043	186220964	ENST00000506338	0	+	186210043	186220964	0	4	41,84,363,360	0,1209,3083,10561
chr4	187581875	187584441	ENST00000510172	0	-	187581875	187584441	0	2	105,57	0,2509
chr4	188049424	188050514	ENST00000507644	0	+	188049424	188050514	0	2	92,96	0,994
chr4	188571711	188573845	ENST00000503677	0	+	188571711	188573845	0	2	148,388	0,1746
chr4	188691025	188714097	ENST00000515660	0	-	188691025	188714097	0	3	326,84,174	0,22183,22898
chr4	188691029	188714052	ENST00000514767	0	-	188691029	188714052	0	2	322,129	0,22894
chr4	188714058	188751075	ENST00000502952	0	-	188714058	188751075	0	5	48,174,188,110,44	0,1836,2166,26510,36973
chr4	189318212	189319287	ENST00000502419	0	+	189318212	189319287	0	2	38,639	0,436
chr4	190148862	190160223	ENST00000508799	0	-	190148862	190160223	0	2	340,306	0,11055
chr4	190351247	190363025	ENST00000514966	0	+	190351247	190363025	0	2	177,235	0,11543
chr4	22608271	22667583	ENST00000511453	0	+	22608271	22667583	0	4	63,128,94,1024	0,2034,5599,58288
chr4	22610306	22651736	ENST00000503017	0	+	22610306	22651736	0	3	127,94,326	0,3564,41104
chr4	22613873	22652239	ENST00000506425	0	+	22613873	22652239	0	3	91,37,829	0,29679,37537
chr4	22716222	22734208	ENST00000503394	0	+	22716222	22734208	0	5	115,97,166,62,106	0,14818,15894,16873,17880
chr4	23333982	23344300	ENST00000507666	0	-	23333982	23344300	0	4	209,161,179,90	0,4009,4459,10228
chr4	26873225	26877974	ENST00000513616	0	-	26873225	26877974	0	2	618,31	0,4718
chr4	28046168	28210995	ENST00000509416	0	+	28046168	28210995	0	4	342,60,81,229	0,41001,142467,164598
chr4	30781863	30822395	ENST00000515292	0	+	30781863	30822395	0	5	156,86,32,108,125	0,5477,23305,25210,40407
chr4	30961003	30962445	ENST00000505636	0	+	30961003	30962445	0	2	68,534	0,908
chr4	33528607	33570166	ENST00000504795	0	+	33528607	33570166	0	4	333,70,124,14	0,33719,38359,41545
chr4	34335622	34346757	ENST00000514737	0	+	34335622	34346757	0	4	80,53,53,60	0,6952,8952,11075
chr4	3516230	3517249	ENST00000512117	0	+	3516230	3517249	0	3	218,135,211	0,389,808
chr4	3516412	3520321	ENST00000510236	0	+	3516412	3520321	0	5	36,135,179,122,122	0,207,1282,3573,3787
chr4	3516459	3517861	ENST00000503265	0	+	3516459	3517861	0	2	402,167	0,1235
chr4	35723992	35725302	ENST00000505837	0	-	35723992	35725302	0	2	101,576	0,734
chr4	36226900	36260747	ENST00000515128	0	-	36226900	36260747	0	2	682,74	0,33773
chr4	36756593	36803441	ENST00000508199	0	+	36756593	36803441	0	3	56,77,405	0,30703,46443
chr4	36756598	36789060	ENST00000501725	0	+	36756598	36789060	0	3	51,77,302	0,30698,32160
chr4	37965009	37965507	ENST00000506010	0	+	37965009	37965507	0	2	36,331	0,167
chr4	42049277	42088033	ENST00000515392	0	-	42049277	42088033	0	2	393,85	0,38671
chr4	43713634	43717030	ENST00000507639	0	+	43713634	43717030	0	2	202,506	0,2890
chr4	43713835	43718837	ENST00000512678	0	+	43713835	43718837	0	2	309,2313	0,2689
chr4	52605727	52607877	ENST00000511875	0	+	52605727	52607877	0	3	231,105,276	0,1220,1874
chr4	53273421	53274053	ENST00000441504	0	+	53273421	53274053	0	2	30,306	0,326
chr4	55164134	55168055	ENST00000508484	0	-	55164134	55168055	0	2	1967,249	0,3672
chr4	59123086	59126044	ENST00000508292	0	-	59123086	59126044	0	3	155,211,54	0,1342,2904
chr4	59535499	59536431	ENST00000512911	0	-	59535499	59536431	0	3	498,140,15	0,629,917
chr4	59535815	59536473	ENST00000514707	0	-	59535815	59536473	0	3	182,74,57	0,313,601
chr4	59535843	59536465	ENST00000507912	0	-	59535843	59536465	0	2	425,49	0,573
chr4	64017013	64042591	ENST00000508825	0	-	64017013	64042591	0	3	245,145,58	0,5293,25520
chr4	66250514	66253866	ENST00000503625	0	+	66250514	66253866	0	2	144,241	0,3111
chr4	66551593	66565105	ENST00000513540	0	+	66551593	66565105	0	2	82,470	0,13042
chr4	80736719	80737351	ENST00000513155	0	+	80736719	80737351	0	2	58,297	0,335
chr4	83753289	83761614	ENST00000426551	0	-	83753289	83761614	0	4	272,223,189,226	0,759,1780,8099
chr4	83753289	83761614	ENST00000515811	0	-	83753289	83761614	0	4	272,223,127,226	0,759,1780,8099
chr4	90691529	90831547	ENST00000506864	0	+	90691529	90831547	0	4	215,120,136,89	0,36465,76426,139929
chr4	90821685	90834110	ENST00000513572	0	+	90821685	90834110	0	3	173,121,1522	0,9773,10903
chr5	101507679	101510175	ENST00000506058	0	+	101507679	101510175	0	2	67,258	0,2238
chr5	101868871	101869273	ENST00000509656	0	+	101868871	101869273	0	2	64,243	0,159
chr5	102772540	102776111	ENST00000507948	0	-	102772540	102776111	0	2	447,108	0,3463
chr5	103744155	103744639	ENST00000506337	0	-	103744155	103744639	0	2	224,131	0,353
chr5	107063434	107080306	ENST00000509458	0	-	107063434	107080306	0	5	358,125,100,148,74	0,2348,5367,10526,16798
chr5	107063556	107080441	ENST00000502287	0	-	107063556	107080441	0	5	236,125,76,148,209	0,2226,8930,10404,16676
chr5	115119239	115119882	ENST00000512900	0	+	115119239	115119882	0	1	643	0
chr5	119609041	119697096	ENST00000514240	0	-	119609041	119697096	0	2	186,247	0,87808
chr5	120686143	120689431	ENST00000433406	0	+	120686143	120689431	0	3	58,30,416	0,1491,2872
chr5	124283538	124285190	ENST00000509456	0	+	124283538	124285190	0	2	176,28	0,1624
chr5	124740425	124741031	ENST00000511631	0	+	124740425	124741031	0	1	606	0
chr5	135106040	135110043	ENST00000427774	0	-	135106040	135110043	0	3	137,105,22	0,3802,3981
chr5	135106049	135109944	ENST00000512971	0	-	135106049	135109944	0	2	130,97	0,3798
chr5	135261224	135263838	ENST00000522973	0	+	135261224	135263838	0	2	115,299	0,2315
chr5	136098514	136118274	ENST00000502421	0	+	136098514	136118274	0	3	79,158,327	0,18888,19433
chr5	142105348	142120747	ENST00000432677	0	+	142105348	142120747	0	4	119,97,108,1913	0,11134,12227,13486
chr5	142918976	142922306	ENST00000514942	0	+	142918976	142922306	0	4	218,95,154,58	0,2087,2297,3272
chr5	157584937	157593962	ENST00000523178	0	-	157584937	157593962	0	5	155,84,144,106,282	0,935,1202,6787,8743
chr5	157784170	157812344	ENST00000517595	0	+	157784170	157812344	0	2	106,600	0,27574
chr5	157844775	157862978	ENST00000522704	0	+	157844775	157862978	0	3	185,266,240	0,17501,17963
chr5	157844885	157894024	ENST00000519609	0	+	157844885	157894024	0	2	75,285	0,48854
chr5	163808005	163826986	ENST00000519929	0	-	163808005	163826986	0	4	218,182,64,56	0,810,16377,18925
chr5	164333071	164489817	ENST00000519267	0	+	164333071	164489817	0	3	73,44,420	0,33881,156326
chr5	164580160	164601336	ENST00000521341	0	-	164580160	164601336	0	3	1444,296,124	0,19885,21052
chr5	164598066	164600344	ENST00000523538	0	-	164598066	164600344	0	3	80,68,89	0,1979,2189
chr5	16481644	16485545	ENST00000513041	0	+	16481644	16485545	0	3	165,61,232	0,3303,3669
chr5	166264804	166285953	ENST00000523742	0	-	166264804	166285953	0	3	71,87,408	0,2703,20741
chr5	169551160	169558723	ENST00000506431	0	-	169551160	169558723	0	4	685,91,148,1390	0,2337,4905,6173
chr5	169556156	169558682	ENST00000520275	0	-	169556156	169558682	0	3	57,78,359	0,1177,2167
chr5	172176229	172179567	ENST00000518260	0	+	172176229	172179567	0	2	105,477	0,2861
chr5	172934546	172935884	ENST00000520300	0	+	172934546	172935884	0	2	317,140	0,1198
chr5	173148883	173150551	ENST00000522731	0	-	173148883	173150551	0	3	388,92,134	0,1361,1534
chr5	173150067	173167490	ENST00000522571	0	-	173150067	173167490	0	2	466,91	0,17332
chr5	173150417	173168648	ENST00000518675	0	-	173150417	173168648	0	2	62,310	0,17921
chr5	174179635	174185933	ENST00000510150	0	+	174179635	174185933	0	2	84,203	0,6095
chr5	17422333	17428686	ENST00000511182	0	-	17422333	17428686	0	2	165,120	0,6233
chr5	17489845	17494787	ENST00000505844	0	+	17489845	17494787	0	2	477,210	0,4732
chr5	17717439	17991723	ENST00000511596	0	+	17717439	17991723	0	5	104,91,83,136,164	0,87324,238653,245250,274120
chr5	17955093	17991703	ENST00000510648	0	+	17955093	17991703	0	4	96,83,136,144	0,999,7596,36466
chr5	180044371	180046152	ENST00000513535	0	+	180044371	180046152	0	2	141,898	0,883
chr5	19071062	19074606	ENST00000513955	0	-	19071062	19074606	0	2	837,61	0,3483
chr5	19071771	19074665	ENST00000515123	0	-	19071771	19074665	0	3	128,200,120	0,1609,2774
chr5	1909083	1909682	ENST00000509455	0	-	1909083	1909682	0	2	327,166	0,433
chr5	21143296	21190542	ENST00000510459	0	+	21143296	21190542	0	4	79,154,183,132	0,29451,31636,47114
chr5	27448476	27472275	ENST00000510512	0	-	27448476	27472275	0	4	77,101,54,259	0,10888,15547,23540
chr5	29418967	29425804	ENST00000507876	0	-	29418967	29425804	0	3	200,73,130	0,1216,6707
chr5	3231208	3234346	ENST00000505396	0	+	3231208	3234346	0	2	85,304	0,2834
chr5	33044856	33061587	ENST00000511054	0	+	33044856	33061587	0	2	273,326	0,16405
chr5	33047184	33053470	ENST00000511840	0	-	33047184	33053470	0	3	239,145,41	0,5629,6245
chr5	33265597	33291416	ENST00000503577	0	+	33265597	33291416	0	4	124,205,110,78	0,15117,18807,25741
chr5	35974680	35975852	ENST00000503269	0	+	35974680	35975852	0	2	103,271	0,901
chr5	37935221	37956728	ENST00000513673	0	-	37935221	37956728	0	4	306,51,144,39	0,20377,20591,21468
chr5	37984349	37986914	ENST00000503870	0	+	37984349	37986914	0	2	47,499	0,2066
chr5	38502021	38504198	ENST00000510137	0	-	38502021	38504198	0	2	236,101	0,2076
chr5	42191691	42211113	ENST00000513015	0	-	42191691	42211113	0	4	1579,110,125,102	0,3504,12630,19320
chr5	50190350	50191611	ENST00000512599	0	-	50190350	50191611	0	2	615,179	0,1082
chr5	5122304	5131424	ENST00000507950	0	-	5122304	5131424	0	2	324,108	0,9012
chr5	55390633	55398956	ENST00000511861	0	+	55390633	55398956	0	2	47,337	0,7986
chr5	55645488	55652981	ENST00000504349	0	-	55645488	55652981	0	2	944,283	0,7210
chr5	56945972	56949015	ENST00000509844	0	+	56945972	56949015	0	2	113,707	0,2336
chr5	60582140	60596513	ENST00000503882	0	-	60582140	60596513	0	3	306,181,153	0,2152,14220
chr5	65537795	65541031	ENST00000509924	0	-	65537795	65541031	0	2	442,120	0,3116
chr5	65839127	65843188	ENST00000508486	0	-	65839127	65843188	0	3	441,167,48	0,1237,4013
chr5	65917458	65917568	ENST00000513670	0	+	65917458	65917568	0	1	110	0
chr5	66796618	66807176	ENST00000515184	0	-	66796618	66807176	0	4	293,66,148,178	0,1838,2871,10380
chr5	67855460	67861590	ENST00000515504	0	+	67855460	67861590	0	2	87,500	0,5630
chr5	67863272	67865113	ENST00000515199	0	-	67863272	67865113	0	2	228,112	0,1729
chr5	68358337	68361748	ENST00000504280	0	-	68358337	68361748	0	3	357,75,378	0,1166,3033
chr5	68370100	68375404	ENST00000479830	0	-	68370100	68375404	0	2	59,379	0,4925
chr5	68809062	68817195	ENST00000508118	0	-	68809062	68817195	0	2	196,130	0,8003
chr5	72623172	72626517	ENST00000503403	0	+	72623172	72626517	0	2	70,375	0,2970
chr5	7379176	7379722	ENST00000512746	0	+	7379176	7379722	0	2	126,206	0,340
chr5	81877436	81877885	ENST00000512952	0	-	81877436	81877885	0	1	449	0
chr5	87723767	87749064	ENST00000508015	0	+	87723767	87749064	0	3	148,122,305	0,17878,24992
chr5	87758267	87767939	ENST00000513694	0	+	87758267	87767939	0	2	107,94	0,9578
chr5	89489911	89621511	ENST00000505712	0	-	89489911	89621511	0	6	181,61,62,41,52,43	0,2190,42128,102207,103329,131557
chr5	89489928	89492206	ENST00000524094	0	-	89489928	89492206	0	2	164,105	0,2173
chr5	89566498	89621644	ENST00000519336	0	-	89566498	89621644	0	6	40,107,145,41,52,176	0,503,9685,25620,26742,54970
chr5	91660802	91664157	ENST00000511323	0	+	91660802	91664157	0	2	142,136	0,3219
chr5	96866155	97032506	ENST00000504012	0	+	96866155	97032506	0	4	97,62,112,453	0,16533,163855,165898
chr6	10531358	10534395	ENST00000420389	0	-	10531358	10534395	0	3	364,95,80	0,1618,2957
chr6	10582718	10586721	ENST00000431401	0	-	10582718	10586721	0	2	94,162	0,3841
chr6	106167234	106186764	ENST00000423489	0	-	106167234	106186764	0	6	126,129,87,58,128,61	0,6667,8821,10064,17234,19469
chr6	107250102	107254562	ENST00000424162	0	+	107250102	107254562	0	3	140,126,153	0,740,4307
chr6	110254417	110256681	ENST00000458693	0	+	110254417	110256681	0	2	175,290	0,1974
chr6	112328254	112337174	ENST00000515699	0	-	112328254	112337174	0	3	783,108,353	0,1384,8567
chr6	112328384	112329747	ENST00000449069	0	+	112328384	112329747	0	2	653,109	0,1254
chr6	113856434	113861316	ENST00000421737	0	-	113856434	113861316	0	2	439,85	0,4797
chr6	113856445	113860536	ENST00000430728	0	-	113856445	113860536	0	2	428,83	0,4008
chr6	113959012	113971688	ENST00000415883	0	+	113959012	113971688	0	3	141,65,391	0,10719,12285
chr6	114051673	114060409	ENST00000452675	0	-	114051673	114060409	0	3	44,206,215	0,3691,8521
chr6	114876816	114884491	ENST00000517965	0	+	114876816	114884491	0	2	72,778	0,6897
chr6	11525568	11589458	ENST00000419796	0	+	11525568	11589458	0	3	230,183,286	0,43935,63604
chr6	123433142	123435761	ENST00000426074	0	+	123433142	123435761	0	1	2619	0
chr6	123434014	123434763	ENST00000451729	0	+	123434014	123434763	0	2	416,244	0,505
chr6	125788471	125808028	ENST00000430672	0	-	125788471	125808028	0	3	50,69,162	0,5507,19395
chr6	132447916	132462112	ENST00000430428	0	+	132447916	132462112	0	2	203,349	0,13847
chr6	132453365	132462059	ENST00000440246	0	+	132453365	132462059	0	2	194,296	0,8398
chr6	132523596	132532194	ENST00000436112	0	+	132523596	132532194	0	2	151,361	0,8237
chr6	132523597	132527324	ENST00000447481	0	+	132523597	132527324	0	2	150,595	0,3132
chr6	134999319	135005326	ENST00000452888	0	+	134999319	135005326	0	3	73,84,213	0,3936,5794
chr6	136169978	136171297	ENST00000447848	0	-	136169978	136171297	0	2	171,606	0,713
chr6	138036289	138037384	ENST00000440397	0	+	138036289	138037384	0	3	176,180,167	0,485,928
chr6	138186502	138188724	ENST00000440578	0	-	138186502	138188724	0	2	905,120	0,2102
chr6	139832993	139835885	ENST00000454788	0	-	139832993	139835885	0	3	297,69,124	0,2363,2768
chr6	140217679	140222638	ENST00000414038	0	+	140217679	140222638	0	3	128,56,524	0,1914,4435
chr6	140217748	140222981	ENST00000431609	0	+	140217748	140222981	0	3	33,56,867	0,1845,4366
chr6	140218933	140240221	ENST00000445585	0	-	140218933	140240221	0	2	693,93	0,21195
chr6	140430264	140456551	ENST00000456896	0	+	140430264	140456551	0	3	446,75,731	0,19247,25556
chr6	140449511	140456495	ENST00000446458	0	+	140449511	140456495	0	2	80,675	0,6309
chr6	14113129	14115111	ENST00000427011	0	+	14113129	14115111	0	2	61,325	0,1657
chr6	141208787	141215754	ENST00000455011	0	-	141208787	141215754	0	2	347,106	0,6861
chr6	142614676	142622462	ENST00000426166	0	-	142614676	142622462	0	2	120,229	0,7557
chr6	14705723	14707900	ENST00000414740	0	-	14705723	14707900	0	2	82,65	0,2112
chr6	147212987	147213834	ENST00000433308	0	-	147212987	147213834	0	2	438,181	0,666
chr6	147227287	147274435	ENST00000443712	0	-	147227287	147274435	0	4	144,220,98,55	0,13656,41460,47093
chr6	147274654	147494815	ENST00000431143	0	-	147274654	147494815	0	7	114,176,26,103,43,61,121	0,50565,60219,89615,162979,207591,220040
chr6	161213909	161221416	ENST00000437861	0	-	161213909	161221416	0	2	238,72	0,7435
chr6	161267390	161268184	ENST00000420601	0	+	161267390	161268184	0	2	210,169	0,625
chr6	164449641	164450716	ENST00000451328	0	-	164449641	164450716	0	2	142,306	0,769
chr6	165161228	165163096	ENST00000456118	0	+	165161228	165163096	0	2	214,97	0,1771
chr6	169104629	169106361	ENST00000444586	0	-	169104629	169106361	0	2	292,622	0,1110
chr6	170887185	170888790	ENST00000415530	0	-	170887185	170888790	0	3	222,51,166	0,1328,1439
chr6	19151958	19169046	ENST00000447237	0	+	19151958	19169046	0	2	165,32	0,17056
chr6	23445917	23454767	ENST00000431001	0	+	23445917	23454767	0	4	86,110,71,45	0,4024,7239,8805
chr6	27096210	27099682	ENST00000424968	0	+	27096210	27099682	0	3	203,144,160	0,2801,3312
chr6	27096393	27099682	ENST00000420081	0	+	27096393	27099682	0	3	20,144,175	0,2618,3114
chr6	28724041	28724822	ENST00000456103	0	-	28724041	28724822	0	2	366,171	0,610
chr6	3001122	3001994	ENST00000433761	0	+	3001122	3001994	0	2	135,263	0,609
chr6	33220537	33223522	ENST00000414398	0	+	33220537	33223522	0	2	164,553	0,2432
chr6	37619306	37622509	ENST00000445172	0	-	37619306	37622509	0	3	354,52,329	0,2194,2874
chr6	37625757	37626614	ENST00000414875	0	+	37625757	37626614	0	2	149,293	0,564
chr6	3838358	3839523	ENST00000450255	0	+	3838358	3839523	0	3	126,63,252	0,354,913
chr6	38789804	38790971	ENST00000439844	0	+	38789804	38790971	0	2	248,152	0,1015
chr6	4131856	4133342	ENST00000427591	0	-	4131856	4133342	0	2	146,120	0,1366
chr6	4290975	4292270	ENST00000437430	0	-	4290975	4292270	0	3	64,238,29	0,889,1266
chr6	49892426	49893157	ENST00000423040	0	+	49892426	49893157	0	2	52,108	0,623
chr6	49893101	49896114	ENST00000437859	0	+	49893101	49896114	0	3	64,200,117	0,1695,2896
chr6	50169382	50174954	ENST00000415106	0	+	50169382	50174954	0	2	121,571	0,5001
chr6	50589706	50596776	ENST00000426547	0	+	50589706	50596776	0	2	163,122	0,6948
chr6	54812874	54813612	ENST00000425089	0	-	54812874	54813612	0	2	371,215	0,523
chr6	5820162	5821102	ENST00000444978	0	-	5820162	5821102	0	2	258,103	0,837
chr6	68821963	68827115	ENST00000449928	0	+	68821963	68827115	0	2	85,407	0,4745
chr6	71161310	71165841	ENST00000418403	0	+	71161310	71165841	0	3	157,37,203	0,343,4328
chr6	72095365	72096230	ENST00000456795	0	+	72095365	72096230	0	2	54,298	0,567
chr6	72217257	72225298	ENST00000431997	0	+	72217257	72225298	0	4	73,91,193,97	0,2170,7645,7944
chr6	79370902	79372472	ENST00000449463	0	-	79370902	79372472	0	2	105,282	0,1288
chr6	80186732	80187741	ENST00000429444	0	+	80186732	80187741	0	3	108,98,268	0,243,741
chr6	86153655	86156623	ENST00000455071	0	-	86153655	86156623	0	2	2339,174	0,2794
chr6	8729409	8730677	ENST00000429060	0	+	8729409	8730677	0	2	160,329	0,939
chr6	97837899	97860695	ENST00000457513	0	+	97837899	97860695	0	2	302,105	0,22691
chr6	98256877	98262700	ENST00000433637	0	+	98256877	98262700	0	2	84,417	0,5406
chr6	98829742	98834456	ENST00000439279	0	+	98829742	98834456	0	2	122,104	0,4610
chr7	104345242	104354313	ENST00000453666	0	-	104345242	104354313	0	3	421,41,178	0,2825,8893
chr7	10708827	10713558	ENST00000422697	0	+	10708827	10713558	0	2	101,348	0,4383
chr7	112045361	112047934	ENST00000432581	0	+	112045361	112047934	0	4	208,32,29,236	0,749,922,2337
chr7	115217018	115218339	ENST00000489626	0	+	115217018	115218339	0	3	538,193,32	0,700,1289
chr7	115998249	116001034	ENST00000450063	0	-	115998249	116001034	0	2	271,198	0,2587
chr7	123701968	123714834	ENST00000467017	0	-	123701968	123714834	0	2	320,330	0,12536
chr7	124578615	124580901	ENST00000454957	0	-	124578615	124580901	0	2	451,149	0,2137
chr7	124858636	124888901	ENST00000453278	0	+	124858636	124888901	0	3	247,153,131	0,6798,30134
chr7	124865400	124893691	ENST00000458437	0	+	124865400	124893691	0	3	187,170,132	0,23370,28159
chr7	124865511	124889159	ENST00000415896	0	+	124865511	124889159	0	2	76,389	0,23259
chr7	132094269	132095932	ENST00000436379	0	+	132094269	132095932	0	2	436,315	0,1348
chr7	135740550	135772670	ENST00000437569	0	+	135740550	135772670	0	2	54,331	0,31789
chr7	135762682	135772698	ENST00000454735	0	+	135762682	135772698	0	2	126,359	0,9657
chr7	13860504	13865175	ENST00000434321	0	-	13860504	13865175	0	2	268,91	0,4580
chr7	145003907	145009395	ENST00000422084	0	-	145003907	145009395	0	2	411,261	0,5227
chr7	155917977	155921288	ENST00000426187	0	-	155917977	155921288	0	2	357,75	0,3236
chr7	156998748	157002296	ENST00000433660	0	+	156998748	157002296	0	3	44,202,46	0,2984,3502
chr7	17286092	17287455	ENST00000443664	0	-	17286092	17287455	0	2	361,66	0,1297
chr7	17292425	17301371	ENST00000424101	0	-	17292425	17301371	0	3	240,70,57	0,6094,8889
chr7	17292425	17301410	ENST00000448664	0	-	17292425	17301410	0	4	240,63,142,96	0,1475,4953,8889
chr7	17469593	17565058	ENST00000451792	0	-	17469593	17565058	0	4	98,57,129,158	0,1725,19961,95307
chr7	19359681	19584754	ENST00000412563	0	+	19359681	19584754	0	6	108,146,63,39,132,78	0,1206,50167,51798,222753,224995
chr7	20225586	20227848	ENST00000439446	0	+	20225586	20227848	0	2	318,358	0,1904
chr7	20304441	20306773	ENST00000453564	0	+	20304441	20306773	0	3	104,168,104	0,1765,2228
chr7	3202783	3204414	ENST00000414126	0	-	3202783	3204414	0	3	305,51,62	0,1387,1569
chr7	46267186	46300592	ENST00000414915	0	+	46267186	46300592	0	4	50,176,45,253	0,2836,16408,33153
chr7	46975824	46989552	ENST00000445615	0	+	46975824	46989552	0	4	212,109,91,419	0,2575,12511,13309
chr7	46975843	46978815	ENST00000438639	0	+	46975843	46978815	0	2	193,416	0,2556
chr7	51649440	51666060	ENST00000414409	0	+	51649440	51666060	0	2	396,192	0,16428
chr7	54365883	54385036	ENST00000458615	0	+	54365883	54385036	0	3	122,72,485	0,16597,18668
chr7	54611238	54613981	ENST00000439027	0	-	54611238	54613981	0	2	242,515	0,2228
chr7	66438397	66442446	ENST00000430244	0	+	66438397	66442446	0	3	137,124,228	0,3474,3821
chr7	6670129	6671677	ENST00000413182	0	+	6670129	6671677	0	2	70,478	0,1070
chr7	6670129	6679757	ENST00000430844	0	+	6670129	6679757	0	3	70,65,397	0,1070,9231
chr7	66793479	66799451	ENST00000420758	0	-	66793479	66799451	0	2	468,107	0,5865
chr7	75566693	75568662	ENST00000436677	0	-	75566693	75568662	0	3	76,55,175	0,463,1794
chr7	82822405	82829518	ENST00000430696	0	+	82822405	82829518	0	2	215,116	0,6997
chr7	84016457	84051574	ENST00000446000	0	+	84016457	84051574	0	3	48,129,172	0,21773,34945
chr7	87696909	87699025	ENST00000447058	0	+	87696909	87699025	0	2	302,475	0,1641
chr7	93490080	93531971	ENST00000415536	0	+	93490080	93531971	0	4	75,170,96,298	0,38623,38936,41593
chr7	93528388	93533909	ENST00000438538	0	+	93528388	93533909	0	5	130,170,96,52,295	0,315,628,3285,5226
chr7	94939082	94941246	ENST00000416593	0	+	94939082	94941246	0	2	228,306	0,1858
chr7	95077043	95080789	ENST00000411728	0	+	95077043	95080789	0	2	67,491	0,3255
chr7	9967175	9987969	ENST00000451755	0	+	9967175	9987969	0	3	142,139,80	0,261,20714
chr7	99945275	99955485	ENST00000392471	0	+	99945275	99955485	0	5	85,155,164,123,43	0,1265,6876,9659,10167
chr8	101462877	101477617	ENST00000523870	0	-	101462877	101477617	0	3	298,77,117	0,13907,14623
chr8	102342944	102344307	ENST00000523121	0	-	102342944	102344307	0	2	842,137	0,1226
chr8	102468702	102474590	ENST00000518612	0	-	102468702	102474590	0	3	251,56,101	0,3605,5787
chr8	10735495	10741421	ENST00000522026	0	+	10735495	10741421	0	3	53,102,284	0,1057,5642
chr8	112497919	112624378	ENST00000524236	0	+	112497919	112624378	0	5	28,123,89,175,55	0,49663,96532,125534,126404
chr8	126604198	126611910	ENST00000521991	0	+	126604198	126611910	0	2	239,546	0,7166
chr8	126830480	126831667	ENST00000518339	0	-	126830480	126831667	0	2	294,342	0,845
chr8	127003733	127032576	ENST00000522865	0	-	127003733	127032576	0	3	240,94,237	0,13932,28606
chr8	127003796	127032675	ENST00000518964	0	-	127003796	127032675	0	4	177,94,250,64	0,13869,23562,28815
chr8	127003948	127032576	ENST00000517869	0	-	127003948	127032576	0	4	25,94,250,237	0,13717,23410,28391
chr8	127022554	127032615	ENST00000500989	0	-	127022554	127032615	0	2	5054,276	0,9785
chr8	127080419	127082427	ENST00000523525	0	-	127080419	127082427	0	2	160,44	0,1964
chr8	127406921	127410962	ENST00000500180	0	+	127406921	127410962	0	3	63,131,1228	0,1761,2813
chr8	128267061	128284649	ENST00000521815	0	-	128267061	128284649	0	4	136,100,71,60	0,2150,2410,17528
chr8	129642433	129646107	ENST00000518044	0	-	129642433	129646107	0	2	121,451	0,3223
chr8	134967920	134983757	ENST00000520149	0	+	134967920	134983757	0	4	45,133,179,150	0,11060,11542,15687
chr8	135914171	135915907	ENST00000521444	0	+	135914171	135915907	0	2	619,230	0,1506
chr8	136537289	136538377	ENST00000518674	0	-	136537289	136538377	0	3	166,64,88	0,613,1000
chr8	137128471	137247420	ENST00000523150	0	+	137128471	137247420	0	5	159,171,59,122,62	0,41989,115428,118175,118887
chr8	137871257	137897113	ENST00000520068	0	+	137871257	137897113	0	3	57,97,558	0,7441,25298
chr8	137871258	137979026	ENST00000521097	0	+	137871258	137979026	0	5	56,97,71,94,169	0,7440,98446,107151,107599
chr8	137878697	138066360	ENST00000521034	0	+	137878697	138066360	0	4	98,94,112,128	0,99712,164467,187535
chr8	142138612	142139749	ENST00000522882	0	+	142138612	142139749	0	2	68,491	0,646
chr8	19085463	19137467	ENST00000518417	0	-	19085463	19137467	0	4	355,90,64,214	0,899,43494,51790
chr8	20854917	20864686	ENST00000523852	0	+	20854917	20864686	0	4	370,239,150,115	0,714,2558,9654
chr8	20855432	20870695	ENST00000523035	0	+	20855432	20870695	0	5	52,235,150,121,118	0,199,2043,9139,15145
chr8	20855802	20870695	ENST00000519605	0	+	20855802	20870695	0	4	64,247,121,118	0,1862,8769,14775
chr8	21199996	21209965	ENST00000522755	0	+	21199996	21209965	0	2	202,405	0,9564
chr8	21200029	21211240	ENST00000519996	0	+	21200029	21211240	0	3	169,124,1340	0,9531,9871
chr8	23406466	23407656	ENST00000518590	0	-	23406466	23407656	0	2	320,395	0,795
chr8	25747561	25753568	ENST00000520386	0	-	25747561	25753568	0	2	314,171	0,5836
chr8	27097754	27123928	ENST00000521408	0	+	27097754	27123928	0	3	67,65,453	0,22134,25721
chr8	33732836	33773496	ENST00000517292	0	+	33732836	33773496	0	2	129,143	0,40517
chr8	34151945	34161955	ENST00000518217	0	+	34151945	34161955	0	2	128,409	0,9601
chr8	36741629	36755840	ENST00000519451	0	-	36741629	36755840	0	3	252,135,127	0,9192,14084
chr8	37577212	37602549	ENST00000517714	0	-	37577212	37602549	0	5	191,80,67,78,135	0,2257,2443,2805,25202
chr8	39532821	39535209	ENST00000518465	0	+	39532821	39535209	0	3	304,188,188	0,1846,2200
chr8	39543380	39556810	ENST00000519537	0	+	39543380	39556810	0	4	113,165,58,170	0,6539,8876,13260
chr8	39552269	39556810	ENST00000523523	0	+	39552269	39556810	0	3	45,58,170	0,2820,4371
chr8	40309848	40320039	ENST00000521030	0	-	40309848	40320039	0	3	497,80,86	0,701,10105
chr8	50243650	50304037	ENST00000518222	0	+	50243650	50304037	0	4	271,113,81,368	0,56399,59601,60019
chr8	50243793	50300141	ENST00000519828	0	+	50243793	50300141	0	3	128,89,89	0,24425,56259
chr8	50571874	50587292	ENST00000518854	0	-	50571874	50587292	0	2	213,54	0,15364
chr8	54252683	54291536	ENST00000529837	0	+	54252683	54291536	0	2	433,125	0,38728
chr8	57564210	57602249	ENST00000522511	0	+	57564210	57602249	0	4	153,133,126,156	0,7125,35526,37883
chr8	57571358	57634699	ENST00000519144	0	-	57571358	57634699	0	3	88,447,29	0,23875,63312
chr8	57593433	57634784	ENST00000499425	0	-	57593433	57634784	0	3	1700,447,219	0,1800,41132
chr8	57595231	57634610	ENST00000523786	0	-	57595231	57634610	0	3	449,64,45	0,14827,39334
chr8	57595271	57634610	ENST00000521483	0	-	57595271	57634610	0	3	409,100,45	0,23920,39294
chr8	57595427	57634797	ENST00000523664	0	-	57595427	57634797	0	2	321,232	0,39138
chr8	57595490	57634936	ENST00000524338	0	-	57595490	57634936	0	2	190,371	0,39075
chr8	57595499	57634906	ENST00000518943	0	-	57595499	57634906	0	2	228,341	0,39066
chr8	57611870	57615610	ENST00000523724	0	-	57611870	57615610	0	2	446,109	0,3631
chr8	58418919	58421956	ENST00000521446	0	+	58418919	58421956	0	3	209,210,150	0,1124,2887
chr8	59334971	59347155	ENST00000518779	0	-	59334971	59347155	0	2	166,39	0,12145
chr8	60636439	60668814	ENST00000521456	0	-	60636439	60668814	0	2	234,124	0,32251
chr8	62860159	62927878	ENST00000520862	0	+	62860159	62927878	0	4	110,195,124,107	0,40291,49826,67612
chr8	62900440	62927818	ENST00000523042	0	+	62900440	62927818	0	4	205,159,124,47	0,2491,9545,27331
chr8	62900581	62949292	ENST00000519967	0	+	62900581	62949292	0	4	64,124,118,124	0,9404,27190,48587
chr8	62910029	62930965	ENST00000517953	0	+	62910029	62930965	0	4	80,118,52,189	0,17742,19466,20747
chr8	62910060	62969848	ENST00000520097	0	+	62910060	62969848	0	4	49,118,89,250	0,17711,44741,59538
chr8	62927765	62960672	ENST00000523728	0	+	62927765	62960672	0	2	124,274	0,32633
chr8	62927766	62937153	ENST00000521501	0	+	62927766	62937153	0	2	123,271	0,9116
chr8	64507997	64545317	ENST00000521061	0	-	64507997	64545317	0	4	66,187,65,223	0,937,28593,37097
chr8	65226216	65315393	ENST00000520365	0	-	65226216	65315393	0	3	59,61,449	0,79450,88728
chr8	65876468	65880811	ENST00000523769	0	-	65876468	65880811	0	3	169,118,112	0,1010,4231
chr8	71545900	71555412	ENST00000521051	0	-	71545900	71555412	0	2	33,703	0,8809
chr8	77686165	77690111	ENST00000521894	0	-	77686165	77690111	0	2	652,169	0,3777
chr8	77686463	77689818	ENST00000522357	0	-	77686463	77689818	0	2	354,236	0,3119
chr8	77689981	77691231	ENST00000523977	0	-	77689981	77691231	0	2	128,120	0,1130
chr8	78473862	78681495	ENST00000518706	0	+	78473862	78681495	0	8	83,68,228,92,56,93,66,33	0,64929,106710,109434,116223,125393,138153,207600
chr8	78525487	78551172	ENST00000524014	0	+	78525487	78551172	0	3	80,68,98	0,13304,25587
chr8	82229068	82233873	ENST00000519412	0	+	82229068	82233873	0	3	128,190,502	0,3335,4303
chr8	82229119	82239389	ENST00000521953	0	+	82229119	82239389	0	3	77,129,316	0,4252,9954
chr8	82960166	82997983	ENST00000534675	0	+	82960166	82997983	0	2	64,402	0,37415
chr8	84478547	84483690	ENST00000522365	0	+	84478547	84483690	0	2	312,1209	0,3934
chr8	8454813	8457044	ENST00000524073	0	+	8454813	8457044	0	3	150,137,292	0,1307,1939
chr8	8456310	8459455	ENST00000518846	0	+	8456310	8459455	0	2	144,429	0,2716
chr8	8456313	8464608	ENST00000522661	0	+	8456313	8464608	0	2	141,502	0,7793
chr8	86921025	86989958	ENST00000517368	0	+	86921025	86989958	0	4	81,60,75,301	0,46254,49898,68632
chr8	89055508	89100457	ENST00000518129	0	+	89055508	89100457	0	6	143,77,64,187,118,58	0,29562,35978,36352,37919,44891
chr8	92124871	92126137	ENST00000517410	0	-	92124871	92126137	0	2	208,113	0,1153
chr8	9266889	9269885	ENST00000522765	0	-	9266889	9269885	0	3	170,252,32	0,885,2964
chr9	101333798	101339027	ENST00000413271	0	+	101333798	101339027	0	2	117,302	0,4927
chr9	102715	103754	ENST00000416242	0	-	102715	103754	0	2	352,61	0,978
chr9	1031218	1032520	ENST00000453789	0	-	1031218	1032520	0	2	127,653	0,649
chr9	105045828	105055273	ENST00000425157	0	+	105045828	105055273	0	2	64,138	0,9307
chr9	105066713	105126881	ENST00000455051	0	-	105066713	105126881	0	5	38,118,170,140,122	0,11420,12719,50531,60046
chr9	11265313	11266314	ENST00000437471	0	-	11265313	11266314	0	2	223,62	0,939
chr9	117541762	117546332	ENST00000433546	0	+	117541762	117546332	0	3	210,103,76	0,1799,4494
chr9	120489850	120508059	ENST00000450292	0	-	120489850	120508059	0	2	252,134	0,18075
chr9	121775192	121776421	ENST00000454204	0	+	121775192	121776421	0	3	70,126,186	0,631,1043
chr9	124273457	124277917	ENST00000412262	0	+	124273457	124277917	0	3	56,76,126	0,3721,4334
chr9	136537138	136553109	ENST00000444936	0	-	136537138	136553109	0	3	75,156,219	0,14993,15752
chr9	14015969	14020114	ENST00000442260	0	+	14015969	14020114	0	3	107,166,163	0,973,3982
chr9	18350594	18352218	ENST00000443359	0	-	18350594	18352218	0	2	99,138	0,1486
chr9	22103676	22111096	ENST00000422420	0	+	22103676	22111096	0	3	122,211,594	0,6522,6826
chr9	22672468	22677626	ENST00000433645	0	+	22672468	22677626	0	2	244,81	0,5077
chr9	22757173	22758315	ENST00000448570	0	+	22757173	22758315	0	2	92,355	0,787
chr9	26791730	26795860	ENST00000521572	0	+	26791730	26795860	0	2	328,43	0,4087
chr9	33490945	33492751	ENST00000421855	0	+	33490945	33492751	0	2	299,122	0,1684
chr9	33722972	33728414	ENST00000422764	0	-	33722972	33728414	0	2	270,129	0,5313
chr9	33722972	33728414	ENST00000444956	0	-	33722972	33728414	0	2	357,129	0,5313
chr9	6037359	6056714	ENST00000437881	0	+	6037359	6056714	0	2	149,350	0,19005
chr9	66263351	66269211	ENST00000438699	0	-	66263351	66269211	0	3	526,115,201	0,1482,5659
chr9	66263782	66273251	ENST00000415872	0	-	66263782	66273251	0	4	95,111,81,110	0,1051,8411,9359
chr9	70348276	70350852	ENST00000432148	0	-	70348276	70350852	0	4	63,124,120,188	0,1960,2176,2388
chr9	70348276	70351325	ENST00000446290	0	-	70348276	70351325	0	4	63,124,120,31	0,1960,2176,3018
chr9	74062071	74062519	ENST00000427901	0	+	74062071	74062519	0	2	70,291	0,157
chr9	74110164	74120200	ENST00000451596	0	+	74110164	74120200	0	2	197,475	0,9561
chr9	74110252	74120200	ENST00000451152	0	+	74110252	74120200	0	2	109,479	0,9469
chr9	75378350	75384234	ENST00000422909	0	+	75378350	75384234	0	3	230,84,310	0,4254,5574
chr9	7920826	7925137	ENST00000413066	0	-	7920826	7925137	0	3	72,86,38	0,1258,4273
chr9	81310538	81337077	ENST00000424980	0	-	81310538	81337077	0	2	202,126	0,26413
chr9	81322607	81337077	ENST00000413352	0	-	81322607	81337077	0	2	576,126	0,14344
chr9	81679430	81691413	ENST00000448475	0	-	81679430	81691413	0	2	410,114	0,11869
chr9	81835313	81839290	ENST00000417801	0	+	81835313	81839290	0	2	191,255	0,3722
chr9	82674492	82676030	ENST00000397864	0	-	82674492	82676030	0	3	606,62,123	0,736,1415
chr9	85024065	85038977	ENST00000416473	0	+	85024065	85038977	0	3	47,204,193	0,14385,14719
chr9	88219016	88219305	ENST00000438582	0	+	88219016	88219305	0	2	64,133	0,156
chr9	93954696	93960591	ENST00000434944	0	+	93954696	93960591	0	6	36,128,180,187,110,155	0,143,3516,5093,5507,5740
chr9	97401647	97408389	ENST00000419620	0	-	97401647	97408389	0	3	141,189,65	0,2426,6677
chr9	99608037	99612111	ENST00000430058	0	-	99608037	99612111	0	2	90,114	0,3960
chrX	115710905	115712184	ENST00000446495	0	-	115710905	115712184	0	2	324,188	0,1091
chrX	13323299	13331046	ENST00000420403	0	+	13323299	13331046	0	2	133,292	0,7455
chrX	136466015	136473750	ENST00000456631	0	-	136466015	136473750	0	3	114,154,36	0,4853,7699
chrX	136470493	136474212	ENST00000442841	0	-	136470493	136474212	0	2	529,57	0,3662
chrX	137536903	137537170	ENST00000411940	0	+	137536903	137537170	0	2	70,72	0,195
chrX	139590936	139597536	ENST00000455153	0	-	139590936	139597536	0	3	198,87,38	0,6336,6562
chrX	152088523	152092921	ENST00000420160	0	-	152088523	152092921	0	4	518,110,150,143	0,2966,4022,4255
chrX	152088865	152092931	ENST00000420988	0	-	152088865	152092931	0	4	176,110,104,153	0,2624,3680,3913
chrX	15530924	15549528	ENST00000421585	0	+	15530924	15549528	0	2	101,473	0,18131
chrX	25806376	25821582	ENST00000423914	0	+	25806376	25821582	0	4	31,105,233,181	0,2426,3735,15025
chrX	28499569	28514433	ENST00000456037	0	-	28499569	28514433	0	3	550,118,88	0,4773,14776
chrX	33654545	33870318	ENST00000439992	0	+	33654545	33870318	0	3	128,101,266	0,127107,215507
chrX	33670155	33870273	ENST00000445233	0	+	33670155	33870273	0	3	17,101,221	0,111497,199897
chrX	38514527	38543855	ENST00000432359	0	+	38514527	38543855	0	5	245,107,146,108,574	0,18757,21552,28160,28754
chrX	39049153	39071560	ENST00000448597	0	-	39049153	39071560	0	4	1212,259,162,140	0,2686,16813,22267
chrX	39049831	39071559	ENST00000429281	0	-	39049831	39071559	0	2	534,139	0,21589
chrX	65136317	65137638	ENST00000424241	0	+	65136317	65137638	0	2	207,650	0,671
chrX	68706236	68706925	ENST00000454131	0	-	68706236	68706925	0	2	348,107	0,582
chrX	70320133	70334750	ENST00000450860	0	-	70320133	70334750	0	2	459,267	0,14350
chrX	73085532	73086118	ENST00000444482	0	+	73085532	73086118	0	2	98,353	0,233
chrX	7935418	7946201	ENST00000422160	0	+	7935418	7946201	0	2	72,105	0,10678
chrY	21036941	21090502	ENST00000455084	0	-	21036941	21090502	0	6	155,240,60,110,105,958	0,760,2521,4204,41684,52603
chrY	21078527	21089681	ENST00000439472	0	-	21078527	21089681	0	2	203,137	0,11017
chrY	2929668	2930612	ENST00000431145	0	-	2929668	2930612	0	3	296,89,34	0,685,910
chrY	8611410	8611919	ENST00000438677	0	-	8611410	8611919	0	2	63,158	0,351
