# Supplementary material for: Pervasive Transcription of the Human Genome Produces Thousands of Previously Unidentified Long Intergenic Noncoding RNAs
Source: PLoS Genet. 2013 Jun 20;9(6):e1003569. doi: 10.1371/journal.pgen.1003569 (PMC3688513; doi:10.1371/journal.pgen.1003569)
Supplement: Dataset S10 — Catalog of intergenic transcripts containing ORFs longer than 100 amino acids (105,265 transcripts) (BED format; hg18). (TXT) [file pgen.1003569.s010.txt]

chr1	1736	4224	HIT000500255_01	0	+	1736	4224	0	3	354,127,959	0,721,1529
chr1	77023	78648	K562.2	0	+	77023	78648	0	2	9,1132	0,493
chr1	131335	139570	Rinn_00000438	0	-	131335	139570	0	2	1539,3323	0,4912
chr1	131336	139570	ENST00000484859	0	-	131336	139570	0	2	1538,3322	0,4912
chr1	154267	163727	ENST00000466557	0	-	154267	163727	0	6	387,59,66,216,132,112	0,1479,3695,4644,8152,9348
chr1	224654	227988	K562.44	0	.	224654	227988	0	1	3334	0
chr1	311899	314606	ENST00000440038	0	+	311899	314606	0	3	192,58,305	0,2251,2402
chr1	429227	443585	ENST00000440163	0	+	429227	443585	0	3	204,180,78	0,6649,14280
chr1	667055	675259	ENST00000416385	0	-	667055	675259	0	2	1538,3322	0,4882
chr1	690058	703869	HIT000032783	0	-	690058	703869	0	7	432,59,66,216,132,110,343	0,1513,3732,4681,8160,9355,13468
chr1	690099	703869	ENST00000428504	0	-	690099	703869	0	7	391,59,66,216,132,110,343	0,1472,3691,4640,8119,9314,13427
chr1	690107	703931	NR_033908	0	-	690107	703931	0	7	383,59,66,216,132,110,405	0,1464,3683,4632,8111,9306,13419
chr1	713949	714256	HeLa_polyA+_Chen.7	0	.	713949	714256	0	1	307	0
chr1	713973	714397	H1_polyA+.11	0	.	713973	714397	0	1	424	0
chr1	714064	716948	B_Cells_Pritchard.231	0	+	714064	716948	0	5	160,289,24,19,66	0,943,1647,1675,2818
chr1	714556	714922	B_cells_Cheung.21	0	.	714556	714922	0	1	366	0
chr1	714562	716930	prostate_carcinoma.12	0	-	714562	716930	0	2	169,286	0,2082
chr1	715022	715471	B_cells_Cheung.23	0	.	715022	715471	0	1	449	0
chr1	715068	715726	H1_polyA+.12	0	.	715068	715726	0	1	658	0
chr1	715097	715465	CD4_Plagnol_resting.2	0	.	715097	715465	0	1	368	0
chr1	715534	716086	REMC_LuminalBreast.22	0	.	715534	716086	0	1	552	0
chr1	715551	716087	B_cells_Cheung.24	0	.	715551	716087	0	1	536	0
chr1	715869	716735	H1_polyA+.13	0	.	715869	716735	0	1	866	0
chr1	716148	716905	HepG2_Caltech_ENCODE.9	0	.	716148	716905	0	1	757	0
chr1	716385	716956	B_cells_Cheung.25	0	.	716385	716956	0	1	571	0
chr1	726121	735404	ENST00000447500	0	-	726121	735404	0	4	285,93,50,95	0,4920,7695,9188
chr1	744016	744551	REMC_BreastStem.7	0	.	744016	744551	0	1	535	0
chr1	744993	748943	B_cells_Cheung.47	0	.	744993	748943	0	1	3950	0
chr1	745028	745699	REMC_MyoepithelialBreast.11	0	.	745028	745699	0	1	671	0
chr1	745038	748953	REMC_BreastStem.9	0	.	745038	748953	0	1	3915	0
chr1	745062	745485	CD4_Plagnol_activated.12	0	.	745062	745485	0	1	423	0
chr1	745074	745559	K562.5	0	.	745074	745559	0	1	485	0
chr1	745125	746310	H1_rRNA-depleted_UCSD_REMC.6	0	.	745125	746310	0	1	1185	0
chr1	745158	748961	REMC_LuminalBreast.30	0	.	745158	748961	0	1	3803	0
chr1	745173	748924	B_Cells_Pritchard.479	0	+	745173	748924	0	3	1015,1511,1207	0,1015,2544
chr1	745253	746041	brain_AmbionMAQC.4	0	.	745253	746041	0	1	788	0
chr1	745555	748721	H1_polyA+.28	0	+	745555	748721	0	2	557,2294	0,872
chr1	745767	746140	IMR90_UCSD_REMC.3	0	+	745767	746140	0	1	373	0
chr1	745790	748931	REMC_MyoepithelialBreast.13	0	.	745790	748931	0	1	3141	0
chr1	745834	748931	CD4_Plagnol_activated.11	0	.	745834	748931	0	1	3097	0
chr1	745870	748437	prostate_normal.11	0	+	745870	748437	0	2	242,2115	0,452
chr1	745913	748396	HepG2_Caltech_ENCODE.11	0	.	745913	748396	0	1	2483	0
chr1	745917	747164	Rinn_00001909	0	+	745917	747164	0	2	735,373	0,874
chr1	746127	748882	brain_AmbionMAQC.5	0	.	746127	748882	0	1	2755	0
chr1	746257	748809	CD4_Plagnol_resting.4	0	.	746257	748809	0	1	2552	0
chr1	746272	748838	Rinn_00000779	0	+	746272	748838	0	2	260,317	0,2249
chr1	746313	747105	HeLa_polyA+_Chen.9	0	.	746313	747105	0	1	792	0
chr1	746369	747618	H1_rRNA-depleted_UCSD_REMC.8	0	.	746369	747618	0	1	1249	0
chr1	746385	747674	K562.6	0	.	746385	747674	0	1	1289	0
chr1	746423	746796	IMR90_UCSD_REMC.6	0	+	746423	746796	0	1	373	0
chr1	746471	747285	MIP101.11	0	.	746471	747285	0	1	814	0
chr1	746678	747878	liver_polyA+.2	0	+	746678	747878	0	2	445,56	0,1144
chr1	747818	748459	K562.7	0	.	747818	748459	0	1	641	0
chr1	747990	748319	IMR90_UCSD_REMC.7	0	+	747990	748319	0	1	329	0
chr1	748188	748942	H1_rRNA-depleted_UCSD_REMC.7	0	.	748188	748942	0	1	754	0
chr1	748419	748924	IMR90_UCSD_REMC.9	0	+	748419	748924	0	1	505	0
chr1	748489	748824	prostate_normal.5	0	.	748489	748824	0	1	335	0
chr1	751415	752749	HIT000009566	0	-	751415	752749	0	1	1334	0
chr1	751425	752765	HIT000038118	0	-	751425	752765	0	1	1340	0
chr1	751448	752765	NR_024321	0	-	751448	752765	0	1	1317	0
chr1	751448	752765	ENST00000473798	0	-	751448	752765	0	1	1317	0
chr1	751681	752775	K562.12	0	.	751681	752775	0	1	1094	0
chr1	751775	752176	B_cells_Cheung.34	0	.	751775	752176	0	1	401	0
chr1	751778	768746	B_Cells_Pritchard.293	0	+	751778	768746	0	2	1240,276	0,16692
chr1	751780	752109	REMC_MyoepithelialBreast.14	0	.	751780	752109	0	1	329	0
chr1	751942	753315	pHIT000000006	0	-	751942	753315	0	2	437,436	0,937
chr1	752244	777668	pHIT000096946	0	-	752244	777668	0	5	74,132,95,94,217	0,635,7509,20423,25207
chr1	752287	752729	B_cells_Cheung.33	0	.	752287	752729	0	1	442	0
chr1	756847	768855	HIT000266144	0	+	756847	768855	0	2	73,2413	0,9595
chr1	758944	759385	REMC_LuminalBreast.37	0	.	758944	759385	0	1	441	0
chr1	761503	761994	REMC_LuminalBreast.39	0	.	761503	761994	0	1	491	0
chr1	761537	761976	REMC_MyoepithelialBreast.19	0	.	761537	761976	0	1	439	0
chr1	764468	764995	B_cells_Cheung.42	0	.	764468	764995	0	1	527	0
chr1	779477	781076	REMC_LuminalBreast.46	0	.	779477	781076	0	1	1599	0
chr1	779504	781067	REMC_MyoepithelialBreast.38	0	.	779504	781067	0	1	1563	0
chr1	779674	780775	CD4_Plagnol_activated.22	0	.	779674	780775	0	1	1101	0
chr1	779770	781084	H1_polyA+.16	0	.	779770	781084	0	1	1314	0
chr1	780019	781063	B_cells_Cheung.65	0	.	780019	781063	0	1	1044	0
chr1	780035	780780	brain_AmbionMAQC.12	0	.	780035	780780	0	1	745	0
chr1	780037	780803	HeLa_polyA+_Chen.17	0	.	780037	780803	0	1	766	0
chr1	780040	780415	CD4_Plagnol_resting.19	0	.	780040	780415	0	1	375	0
chr1	780289	780756	prostate_normal.18	0	.	780289	780756	0	1	467	0
chr1	781215	781711	K562.18	0	.	781215	781711	0	1	496	0
chr1	781253	783614	HIT000021425	0	-	781253	783614	0	1	2361	0
chr1	781282	782134	REMC_LuminalBreast.49	0	.	781282	782134	0	1	852	0
chr1	781291	782536	REMC_MyoepithelialBreast.37	0	.	781291	782536	0	1	1245	0
chr1	781293	782134	REMC_BreastStem.25	0	.	781293	782134	0	1	841	0
chr1	781327	782122	HepG2_Caltech_ENCODE.19	0	.	781327	782122	0	1	795	0
chr1	781338	781796	CD4_Plagnol_activated.23	0	.	781338	781796	0	1	458	0
chr1	781348	782097	B_cells_Cheung.63	0	.	781348	782097	0	1	749	0
chr1	781353	781786	melanoma_Garraway_short_term_cultures.13	0	.	781353	781786	0	1	433	0
chr1	781362	781784	H1_polyA+.15	0	.	781362	781784	0	1	422	0
chr1	781436	781796	prostate_normal.24	0	.	781436	781796	0	1	360	0
chr1	781464	781809	brain_AmbionMAQC.11	0	.	781464	781809	0	1	345	0
chr1	781469	781799	BT474_Burge_Thompson.10	0	.	781469	781799	0	1	330	0
chr1	782774	784687	HIT000015967	0	-	782774	784687	0	1	1913	0
chr1	783976	784686	REMC_MyoepithelialBreast.36	0	.	783976	784686	0	1	710	0
chr1	784031	784358	brain_AmbionMAQC.14	0	.	784031	784358	0	1	327	0
chr1	824774	825601	B_Cells_Pritchard.373	0	.	824774	825601	0	1	827	0
chr1	829319	829731	B_cells_Cheung.70	0	.	829319	829731	0	1	412	0
chr1	829556	833756	B_Cells_Pritchard.523	0	-	829556	833756	0	2	3121,967	0,3233
chr1	829556	833756	B_Cells_Pritchard.521	0	+	829556	833756	0	3	1366,1633,967	0,1488,3233
chr1	829867	832722	B_cells_Cheung.82	0	.	829867	832722	0	1	2855	0
chr1	829867	832722	B_cells_Cheung.81	0	+	829867	832722	0	2	337,2185	0,670
chr1	829927	832468	prostate_carcinoma.618	0	.	829927	832468	0	1	2541	0
chr1	830014	831292	MCF7_Burge_Thompson.182	0	.	830014	831292	0	1	1278	0
chr1	830068	832650	BT474_Burge_Thompson.104	0	+	830068	832650	0	2	136,2113	0,469
chr1	830077	832464	prostate_normal.385	0	.	830077	832464	0	1	2387	0
chr1	830078	833208	HeLa_polyA+_Chen.28	0	+	830078	833208	0	3	126,233,2164	0,611,966
chr1	830317	831130	MDAMB468_Thompson.10	0	.	830317	831130	0	1	813	0
chr1	830332	833811	H1_polyA+.64	0	.	830332	833811	0	1	3479	0
chr1	830363	832481	melanoma_Garraway_short_term_cultures.15	0	.	830363	832481	0	1	2118	0
chr1	830374	831877	H9_polyA+.10	0	.	830374	831877	0	1	1503	0
chr1	830392	832467	T47D_Burge_Thompson.5	0	+	830392	832467	0	2	530,1423	0,652
chr1	830392	832467	T47D_Burge_Thompson.6	0	.	830392	832467	0	1	2075	0
chr1	830417	832650	BT474_Burge_Thompson.105	0	.	830417	832650	0	1	2233	0
chr1	830689	833208	HeLa_polyA+_Chen.29	0	.	830689	833208	0	1	2519	0
chr1	831084	832396	BT20_Thompson.46	0	.	831084	832396	0	1	1312	0
chr1	831374	832118	K562.22	0	.	831374	832118	0	1	744	0
chr1	831477	832511	MCF7_Burge_Thompson.184	0	.	831477	832511	0	1	1034	0
chr1	831791	832471	MDAMB468_Thompson.11	0	.	831791	832471	0	1	680	0
chr1	831992	832418	H9_polyA+.11	0	.	831992	832418	0	1	426	0
chr1	832782	833822	B_cells_Cheung.76	0	.	832782	833822	0	1	1040	0
chr1	832791	833776	prostate_carcinoma.619	0	.	832791	833776	0	1	985	0
chr1	832822	833777	prostate_normal.386	0	.	832822	833777	0	1	955	0
chr1	832827	833681	melanoma_Garraway_short_term_cultures.16	0	.	832827	833681	0	1	854	0
chr1	833258	833769	HeLa_polyA+_Chen.21	0	.	833258	833769	0	1	511	0
chr1	833326	835171	Rinn_00001368	0	-	833326	835171	0	2	299,54	0,1791
chr1	833361	847465	BT20_Thompson.47	0	+	833361	847465	0	2	94,6473	0,7631
chr1	833388	833777	T47D_Burge_Thompson.7	0	.	833388	833777	0	1	389	0
chr1	834123	835519	pHIT000096958	0	-	834123	835519	0	4	157,270,265,97	0,288,644,1299
chr1	834347	848386	pHIT000096947	0	-	834347	848386	0	4	334,265,71,131	0,420,7409,13908
chr1	834411	847905	pHIT000000010	0	-	834411	847905	0	3	270,265,76	0,356,13418
chr1	835033	839937	H1_polyA+.65	0	.	835033	839937	0	1	4904	0
chr1	835047	840882	BT474_Burge_Thompson.107	0	.	835047	840882	0	1	5835	0
chr1	835087	837156	MCF7_Burge_Thompson.185	0	.	835087	837156	0	1	2069	0
chr1	835088	837359	ZR751_Thompson.128	0	.	835088	837359	0	1	2271	0
chr1	835113	839959	B_Cells_Pritchard.445	0	.	835113	839959	0	1	4846	0
chr1	835351	838550	B_cells_Cheung.75	0	.	835351	838550	0	1	3199	0
chr1	835376	836247	BT20_Thompson.49	0	.	835376	836247	0	1	871	0
chr1	835465	847400	H1_polyA+.67	0	+	835465	847400	0	3	2710,503,6408	0,4746,5527
chr1	835524	839911	HeLa_polyA+_Chen.23	0	.	835524	839911	0	1	4387	0
chr1	835643	836572	T47D_Burge_Thompson.11	0	.	835643	836572	0	1	929	0
chr1	835647	837962	melanoma_Garraway_short_term_cultures.17	0	.	835647	837962	0	1	2315	0
chr1	835779	839923	MIP101.88	0	.	835779	839923	0	1	4144	0
chr1	835898	836612	K562.23	0	.	835898	836612	0	1	714	0
chr1	835958	837146	H9_polyA+.13	0	.	835958	837146	0	1	1188	0
chr1	836623	839731	BT20_Thompson.50	0	.	836623	839731	0	1	3108	0
chr1	836676	840191	Rinn_00000032	0	+	836676	840191	0	2	40,3005	0,510
chr1	836677	840191	ENST00000448179	0	+	836677	840191	0	2	39,3004	0,510
chr1	836677	840191	HIT000013100	0	+	836677	840191	0	2	39,3004	0,510
chr1	837183	839912	MCF7_Burge_Thompson.186	0	.	837183	839912	0	1	2729	0
chr1	837197	838541	H9_polyA+.14	0	.	837197	838541	0	1	1344	0
chr1	837569	838155	T47D_Burge_Thompson.12	0	.	837569	838155	0	1	586	0
chr1	837652	839939	ZR751_Thompson.129	0	.	837652	839939	0	1	2287	0
chr1	837685	840041	HIT000086665	0	+	837685	840041	0	1	2356	0
chr1	837981	839102	REMC_LuminalBreast.62	0	.	837981	839102	0	1	1121	0
chr1	838102	839943	melanoma_Garraway_short_term_cultures.18	0	.	838102	839943	0	1	1841	0
chr1	838602	839934	B_cells_Cheung.74	0	.	838602	839934	0	1	1332	0
chr1	838684	839163	H9_polyA+.15	0	.	838684	839163	0	1	479	0
chr1	839390	839713	H9_polyA+.16	0	.	839390	839713	0	1	323	0
chr1	840089	840908	B_cells_Cheung.73	0	.	840089	840908	0	1	819	0
chr1	840097	843608	B_Cells_Pritchard.477	0	+	840097	843608	0	1	3511	0
chr1	840207	840819	T47D_Burge_Thompson.30	0	.	840207	840819	0	1	612	0
chr1	840215	840892	A549_Myers.891	0	.	840215	840892	0	1	677	0
chr1	840889	843647	melanoma_Garraway_short_term_cultures.20	0	.	840889	843647	0	1	2758	0
chr1	840944	847400	H1_polyA+.66	0	.	840944	847400	0	1	6456	0
chr1	841002	849112	MIP101.89	0	.	841002	849112	0	1	8110	0
chr1	841005	848712	BT20_Thompson.48	0	-	841005	848712	0	2	6952,457	0,7250
chr1	841010	842083	B_cells_Cheung.79	0	.	841010	842083	0	1	1073	0
chr1	841046	841740	T47D_Burge_Thompson.31	0	.	841046	841740	0	1	694	0
chr1	841048	841742	MCF10A_Thompson.42	0	.	841048	841742	0	1	694	0
chr1	841995	843501	REMC_LuminalBreast.63	0	.	841995	843501	0	1	1506	0
chr1	842055	842703	brain_AmbionMAQC.15	0	.	842055	842703	0	1	648	0
chr1	842075	843913	HIT000091033	0	-	842075	843913	0	1	1838	0
chr1	842111	844935	Rinn_00000445	0	-	842111	844935	0	4	852,90,92,359	0,1152,1955,2465
chr1	842112	844935	ENST00000417705	0	-	842112	844935	0	4	851,89,91,358	0,1152,1955,2465
chr1	842202	843383	B_cells_Cheung.78	0	.	842202	843383	0	1	1181	0
chr1	842223	843364	liver_polyA+.6	0	.	842223	843364	0	1	1141	0
chr1	842680	843578	Rinn_00002277	0	-	842680	843578	0	2	283,315	0,583
chr1	842817	846259	HIT000021783	0	-	842817	846259	0	1	3442	0
chr1	843119	848942	BT474_Burge_Thompson.109	0	+	843119	848942	0	2	2205,3479	0,2344
chr1	843459	844640	liver_polyA+.8	0	.	843459	844640	0	1	1181	0
chr1	843968	844775	B_Cells_Pritchard.395	0	.	843968	844775	0	1	807	0
chr1	844207	844525	testes_Burge.3	0	.	844207	844525	0	1	318	0
chr1	845129	846236	brain_AmbionMAQC.19	0	.	845129	846236	0	1	1107	0
chr1	845255	846238	B_Cells_Pritchard.399	0	.	845255	846238	0	1	983	0
chr1	845459	846227	B_cells_Cheung.80	0	.	845459	846227	0	1	768	0
chr1	845777	846367	testes_Burge.47	0	.	845777	846367	0	1	590	0
chr1	845848	846219	H9_polyA+.5	0	.	845848	846219	0	1	371	0
chr1	846540	847781	HeLa_polyA-_Chen.3	0	.	846540	847781	0	1	1241	0
chr1	846584	847195	liver_polyA+.10	0	.	846584	847195	0	1	611	0
chr1	846592	847835	REMC_LuminalBreast.64	0	.	846592	847835	0	1	1243	0
chr1	847488	848074	brain_AmbionMAQC.18	0	.	847488	848074	0	1	586	0
chr1	849251	849972	colon_Burge.2	0	.	849251	849972	0	1	721	0
chr1	907453	907930	prostate_carcinoma.628	0	.	907453	907930	0	1	477	0
chr1	911449	921860	REMC_LuminalBreast.293	0	.	911449	921860	0	1	10411	0
chr1	916294	920501	REMC_MyoepithelialBreast.46	0	.	916294	920501	0	1	4207	0
chr1	918502	919177	B_Cells_Pritchard.513	0	.	918502	919177	0	1	675	0
chr1	920995	921704	B_Cells_Pritchard.519	0	.	920995	921704	0	1	709	0
chr1	921220	921681	A549_Myers.4	0	.	921220	921681	0	1	461	0
chr1	921240	921688	MIP101.12340	0	.	921240	921688	0	1	448	0
chr1	922071	923123	melanoma_Garraway_short_term_cultures.39	0	.	922071	923123	0	1	1052	0
chr1	922075	922771	T47D_Burge_Thompson.14	0	.	922075	922771	0	1	696	0
chr1	922079	922833	K562.32	0	.	922079	922833	0	1	754	0
chr1	922080	922847	brain_AmbionMAQC.30	0	.	922080	922847	0	1	767	0
chr1	922303	922805	liver_polyA+.19	0	.	922303	922805	0	1	502	0
chr1	922342	922824	BT474_Burge_Thompson.14	0	.	922342	922824	0	1	482	0
chr1	982862	984562	REMC_LuminalBreast.300	0	.	982862	984562	0	1	1700	0
chr1	984702	985016	A549_Myers.10202	0	.	984702	985016	0	1	314	0
chr1	984910	985334	MIP101.12412	0	.	984910	985334	0	1	424	0
chr1	984930	985295	melanoma_Garraway_short_term_cultures.50	0	.	984930	985295	0	1	365	0
chr1	984931	985350	H1_polyA+.750	0	.	984931	985350	0	1	419	0
chr1	984944	987721	HIT000429216	0	+	984944	987721	0	5	81,117,170,98,630	0,575,837,1318,2147
chr1	984947	985410	MDAMB468_Thompson.13	0	.	984947	985410	0	1	463	0
chr1	984951	985316	MDAMB231_Thompson.24	0	.	984951	985316	0	1	365	0
chr1	984957	985354	CD4_Plagnol_activated.36	0	.	984957	985354	0	1	397	0
chr1	985522	986096	H1_polyA+.751	0	.	985522	986096	0	1	574	0
chr1	985527	986145	CD4_Plagnol_resting.32	0	.	985527	986145	0	1	618	0
chr1	985529	986184	MCF10A_Thompson.28	0	.	985529	986184	0	1	655	0
chr1	985547	986218	melanoma_Garraway_short_term_cultures.51	0	.	985547	986218	0	1	671	0
chr1	986485	987289	MCF10A_Thompson.31	0	.	986485	987289	0	1	804	0
chr1	986495	987687	melanoma_Garraway_short_term_cultures.52	0	.	986495	987687	0	1	1192	0
chr1	986504	987295	CD4_Plagnol_activated.39	0	.	986504	987295	0	1	791	0
chr1	986550	987814	CD4_Plagnol_resting.34	0	.	986550	987814	0	1	1264	0
chr1	986553	987255	MCF7_Burge_Thompson.366	0	.	986553	987255	0	1	702	0
chr1	986846	987273	MDAMB231_Thompson.26	0	.	986846	987273	0	1	427	0
chr1	987329	988276	MDAMB231_Thompson.27	0	.	987329	988276	0	1	947	0
chr1	993416	993815	MB435_Burge.9	0	.	993416	993815	0	1	399	0
chr1	999785	1000794	prostate_carcinoma.644	0	.	999785	1000794	0	1	1009	0
chr1	999795	1000305	A549_Myers.10205	0	.	999795	1000305	0	1	510	0
chr1	1004657	1005172	HepG2_Caltech_ENCODE.335	0	.	1004657	1005172	0	1	515	0
chr1	1004684	1005308	A549_Myers.10206	0	.	1004684	1005308	0	1	624	0
chr1	1004720	1005251	prostate_carcinoma.645	0	.	1004720	1005251	0	1	531	0
chr1	1005360	1005921	B_cells_Cheung.106	0	.	1005360	1005921	0	1	561	0
chr1	1005521	1005908	prostate_carcinoma.646	0	.	1005521	1005908	0	1	387	0
chr1	1043583	1043893	A549_Myers.13	0	.	1043583	1043893	0	1	310	0
chr1	1047027	1047815	A549_Myers.14	0	.	1047027	1047815	0	1	788	0
chr1	1048126	1049629	HepG2_Caltech_ENCODE.35	0	.	1048126	1049629	0	1	1503	0
chr1	1048556	1048868	A549_Myers.15	0	.	1048556	1048868	0	1	312	0
chr1	1048927	1049519	A549_Myers.16	0	-	1048927	1049519	0	2	234,224	0,368
chr1	1049208	1049519	A549_Myers.17	0	.	1049208	1049519	0	1	311	0
chr1	1049907	1051542	HepG2_Caltech_ENCODE.37	0	.	1049907	1051542	0	1	1635	0
chr1	1051621	1052108	HepG2_Caltech_ENCODE.36	0	.	1051621	1052108	0	1	487	0
chr1	1053088	1054159	HepG2_Caltech_ENCODE.45	0	.	1053088	1054159	0	1	1071	0
chr1	1054405	1055196	BT474_Burge_Thompson.27	0	.	1054405	1055196	0	1	791	0
chr1	1054605	1055008	colon_Burge.36	0	.	1054605	1055008	0	1	403	0
chr1	1054644	1056759	REMC_LuminalBreast.73	0	.	1054644	1056759	0	1	2115	0
chr1	1055490	1068578	prostate_carcinoma.6267	0	+	1055490	1068578	0	2	1226,487	0,12601
chr1	1056933	1058696	prostate_carcinoma.6269	0	.	1056933	1058696	0	1	1763	0
chr1	1057604	1058716	REMC_LuminalBreast.74	0	.	1057604	1058716	0	1	1112	0
chr1	1062224	1062805	BT474_Burge_Thompson.30	0	.	1062224	1062805	0	1	581	0
chr1	1062259	1069371	HIT000091445	0	+	1062259	1069371	0	3	94,208,1390	0,3808,5722
chr1	1062259	1069299	ENST00000416774	0	+	1062259	1069299	0	3	94,208,1318	0,3808,5722
chr1	1062889	1063542	MIP101.20	0	.	1062889	1063542	0	1	653	0
chr1	1063124	1063573	BT474_Burge_Thompson.31	0	.	1063124	1063573	0	1	449	0
chr1	1063798	1066332	BT474_Burge_Thompson.32	0	-	1063798	1066332	0	2	650,420	0,2114
chr1	1063835	1064258	prostate_carcinoma.6272	0	.	1063835	1064258	0	1	423	0
chr1	1065927	1066630	prostate_carcinoma.6273	0	.	1065927	1066630	0	1	703	0
chr1	1065940	1066369	MIP101.21	0	.	1065940	1066369	0	1	429	0
chr1	1066217	1069091	HIT000390600	0	+	1066217	1069091	0	2	25,1110	0,1764
chr1	1066796	1069302	BT474_Burge_Thompson.33	0	.	1066796	1069302	0	1	2506	0
chr1	1066799	1067285	prostate_carcinoma.6274	0	.	1066799	1067285	0	1	486	0
chr1	1067733	1069343	prostate_carcinoma.6268	0	.	1067733	1069343	0	1	1610	0
chr1	1067754	1069222	MIP101.22	0	.	1067754	1069222	0	1	1468	0
chr1	1068898	1070525	HepG2_Caltech_ENCODE.46	0	.	1068898	1070525	0	1	1627	0
chr1	1070293	1070797	B_Cells_Pritchard.651	0	.	1070293	1070797	0	1	504	0
chr1	1077806	1079884	REMC_LuminalBreast.76	0	.	1077806	1079884	0	1	2078	0
chr1	1078491	1079900	HepG2_Caltech_ENCODE.47	0	.	1078491	1079900	0	1	1409	0
chr1	1079317	1079626	prostate_normal.40	0	.	1079317	1079626	0	1	309	0
chr1	1080051	1081452	REMC_LuminalBreast.75	0	.	1080051	1081452	0	1	1401	0
chr1	1080407	1082115	prostate_carcinoma.6271	0	.	1080407	1082115	0	1	1708	0
chr1	1080559	1081926	B_cells_Cheung.111	0	.	1080559	1081926	0	1	1367	0
chr1	1080919	1081563	B_Cells_Pritchard.695	0	-	1080919	1081563	0	1	644	0
chr1	1082651	1082997	A549_Myers.20	0	.	1082651	1082997	0	1	346	0
chr1	1082741	1084125	B_cells_Cheung.113	0	.	1082741	1084125	0	1	1384	0
chr1	1082775	1083987	prostate_carcinoma.6278	0	.	1082775	1083987	0	1	1212	0
chr1	1083069	1084137	B_Cells_Pritchard.703	0	-	1083069	1084137	0	1	1068	0
chr1	1083445	1083892	A549_Myers.21	0	.	1083445	1083892	0	1	447	0
chr1	1084420	1085174	HepG2_Caltech_ENCODE.50	0	.	1084420	1085174	0	1	754	0
chr1	1084594	1087349	B_Cells_Pritchard.679	0	.	1084594	1087349	0	1	2755	0
chr1	1084829	1085208	B_cells_Cheung.114	0	.	1084829	1085208	0	1	379	0
chr1	1085359	1088061	HepG2_Caltech_ENCODE.51	0	.	1085359	1088061	0	1	2702	0
chr1	1085359	1089442	B_cells_Cheung.115	0	.	1085359	1089442	0	1	4083	0
chr1	1085449	1085935	A549_Myers.22	0	.	1085449	1085935	0	1	486	0
chr1	1088052	1090498	BT474_Burge_Thompson.34	0	.	1088052	1090498	0	1	2446	0
chr1	1088078	1091774	MDAMB468_Thompson.19	0	.	1088078	1091774	0	1	3696	0
chr1	1088102	1088718	T47D_Burge_Thompson.20	0	.	1088102	1088718	0	1	616	0
chr1	1088717	1090746	H1_polyA+.39	0	.	1088717	1090746	0	1	2029	0
chr1	1088777	1091699	T47D_Burge_Thompson.21	0	.	1088777	1091699	0	1	2922	0
chr1	1088971	1089964	ZR751_Thompson.18	0	.	1088971	1089964	0	1	993	0
chr1	1089521	1090122	B_cells_Cheung.116	0	.	1089521	1090122	0	1	601	0
chr1	1089691	1090195	HepG2_Caltech_ENCODE.42	0	.	1089691	1090195	0	1	504	0
chr1	1090225	1091501	MCF10A_Thompson.32	0	.	1090225	1091501	0	1	1276	0
chr1	1090300	1091672	ZR751_Thompson.19	0	.	1090300	1091672	0	1	1372	0
chr1	1090878	1091652	H1_polyA+.38	0	.	1090878	1091652	0	1	774	0
chr1	1091219	1091630	H1_rRNA-depleted_UCSD_REMC.68	0	.	1091219	1091630	0	1	411	0
chr1	1091543	1091897	A549_Myers.24	0	.	1091543	1091897	0	1	354	0
chr1	1094346	1095674	REMC_BreastStem.41	0	.	1094346	1095674	0	1	1328	0
chr1	1094355	1095501	H9_polyA+.51	0	.	1094355	1095501	0	1	1146	0
chr1	1094816	1095736	B_cells_Cheung.120	0	.	1094816	1095736	0	1	920	0
chr1	1094871	1095581	REMC_MyoepithelialBreast.60	0	.	1094871	1095581	0	1	710	0
chr1	1095029	1095580	liver_polyA+.45	0	.	1095029	1095580	0	1	551	0
chr1	1095808	1096349	B_Cells_Pritchard.693	0	.	1095808	1096349	0	1	541	0
chr1	1095973	1097454	REMC_LuminalBreast.77	0	.	1095973	1097454	0	1	1481	0
chr1	1096403	1096850	B_cells_Cheung.121	0	.	1096403	1096850	0	1	447	0
chr1	1124576	1127061	CD4_Plagnol_activated.56	0	.	1124576	1127061	0	1	2485	0
chr1	1124596	1125778	REMC_MyoepithelialBreast.66	0	.	1124596	1125778	0	1	1182	0
chr1	1125220	1125546	B_Cells_Pritchard.837	0	.	1125220	1125546	0	1	326	0
chr1	1126088	1126511	B_Cells_Pritchard.843	0	.	1126088	1126511	0	1	423	0
chr1	1126647	1127034	A549_Myers.1440	0	.	1126647	1127034	0	1	387	0
chr1	1133263	1135154	B_cells_Cheung.4962	0	.	1133263	1135154	0	1	1891	0
chr1	1133515	1134103	REMC_MyoepithelialBreast.67	0	.	1133515	1134103	0	1	588	0
chr1	1133560	1135091	B_Cells_Pritchard.963	0	+	1133560	1135091	0	1	1531	0
chr1	1161459	1162123	MIP101.1749	0	.	1161459	1162123	0	1	664	0
chr1	1162074	1162778	B_cells_Cheung.4969	0	.	1162074	1162778	0	1	704	0
chr1	1162183	1163037	MIP101.1750	0	.	1162183	1163037	0	1	854	0
chr1	1163169	1164024	A549_Myers.1450	0	.	1163169	1164024	0	1	855	0
chr1	1164559	1164864	A549_Myers.1451	0	.	1164559	1164864	0	1	305	0
chr1	1165031	1165462	A549_Myers.1452	0	.	1165031	1165462	0	1	431	0
chr1	1175621	1176569	REMC_LuminalBreast.119	0	.	1175621	1176569	0	1	948	0
chr1	1175759	1176789	B_cells_Cheung.4973	0	.	1175759	1176789	0	1	1030	0
chr1	1175776	1176611	CD4_Plagnol_activated.86	0	.	1175776	1176611	0	1	835	0
chr1	1175792	1176622	MDAMB468_Thompson.23	0	.	1175792	1176622	0	1	830	0
chr1	1175804	1176723	CD4_Plagnol_resting.48	0	.	1175804	1176723	0	1	919	0
chr1	1175859	1176418	brain_AmbionMAQC.60	0	.	1175859	1176418	0	1	559	0
chr1	1175872	1176614	prostate_normal.762	0	.	1175872	1176614	0	1	742	0
chr1	1176093	1176625	liver_polyA+.65	0	.	1176093	1176625	0	1	532	0
chr1	1293181	1295062	REMC_MyoepithelialBreast.86	0	.	1293181	1295062	0	1	1881	0
chr1	1294211	1294569	B_cells_Cheung.134	0	.	1294211	1294569	0	1	358	0
chr1	1294696	1295080	B_cells_Cheung.135	0	.	1294696	1295080	0	1	384	0
chr1	1295822	1296996	REMC_LuminalBreast.108	0	.	1295822	1296996	0	1	1174	0
chr1	1295915	1296466	REMC_MyoepithelialBreast.87	0	.	1295915	1296466	0	1	551	0
chr1	1296547	1297417	melanoma_Garraway_short_term_cultures.108	0	.	1296547	1297417	0	1	870	0
chr1	1296564	1297473	REMC_MyoepithelialBreast.88	0	.	1296564	1297473	0	1	909	0
chr1	1296601	1296981	A549_Myers.1492	0	.	1296601	1296981	0	1	380	0
chr1	1297096	1297952	REMC_LuminalBreast.109	0	.	1297096	1297952	0	1	856	0
chr1	1297105	1297911	A549_Myers.1493	0	.	1297105	1297911	0	1	806	0
chr1	1302431	1303431	REMC_LuminalBreast.196	0	.	1302431	1303431	0	1	1000	0
chr1	1305583	1307614	B_Cells_Pritchard.5275	0	+	1305583	1307614	0	1	2031	0
chr1	1305706	1306334	prostate_normal.250	0	.	1305706	1306334	0	1	628	0
chr1	1307008	1307510	prostate_normal.251	0	.	1307008	1307510	0	1	502	0
chr1	1334039	1334471	brain_AmbionMAQC.173	0	.	1334039	1334471	0	1	432	0
chr1	1334061	1335057	H1_rRNA-depleted_UCSD_REMC.137	0	.	1334061	1335057	0	1	996	0
chr1	1347744	1348448	ZR751_Thompson.53	0	.	1347744	1348448	0	1	704	0
chr1	1347755	1348490	HepG2_Caltech_ENCODE.13567	0	.	1347755	1348490	0	1	735	0
chr1	1354266	1356227	REMC_LuminalBreast.130	0	.	1354266	1356227	0	1	1961	0
chr1	1355263	1356394	MDAMB468_Thompson.60	0	.	1355263	1356394	0	1	1131	0
chr1	1355382	1356221	testes_Burge.115	0	.	1355382	1356221	0	1	839	0
chr1	1355396	1356265	liver_polyA+.85	0	.	1355396	1356265	0	1	869	0
chr1	1355396	1355710	kidney_Gilad.99	0	.	1355396	1355710	0	1	314	0
chr1	1355521	1356038	adipose_Burge.73	0	.	1355521	1356038	0	1	517	0
chr1	1355680	1356052	breast_Burge.110	0	.	1355680	1356052	0	1	372	0
chr1	1355781	1359816	ENST00000430109	0	-	1355781	1359816	0	2	124,386	0,3649
chr1	1355792	1359731	ENST00000454562	0	-	1355792	1359731	0	2	113,311	0,3628
chr1	1355792	1357086	ENST00000434150	0	-	1355792	1357086	0	2	405,39	0,1255
chr1	1355906	1359763	ENST00000417917	0	-	1355906	1359763	0	2	291,343	0,3514
chr1	1357131	1357607	A549_Myers.30	0	.	1357131	1357607	0	1	476	0
chr1	1357669	1358250	REMC_LuminalBreast.131	0	.	1357669	1358250	0	1	581	0
chr1	1357768	1358365	A549_Myers.31	0	.	1357768	1358365	0	1	597	0
chr1	1358352	1358909	H9_polyA-_Chen.44	0	.	1358352	1358909	0	1	557	0
chr1	1358777	1359269	K562.81	0	.	1358777	1359269	0	1	492	0
chr1	1369344	1369667	liver_polyA+.91	0	.	1369344	1369667	0	1	323	0
chr1	1369408	1369782	B_Cells_Pritchard.989	0	.	1369408	1369782	0	1	374	0
chr1	1814565	1815058	B_cells_Cheung.368	0	.	1814565	1815058	0	1	493	0
chr1	1815189	1816683	B_cells_Cheung.369	0	.	1815189	1816683	0	1	1494	0
chr1	1815905	1829020	prostate_carcinoma.2361	0	-	1815905	1829020	0	2	12,1647	0,11468
chr1	1822565	1823629	B_Cells_Pritchard.1381	0	.	1822565	1823629	0	1	1064	0
chr1	1822978	1823675	B_cells_Cheung.371	0	.	1822978	1823675	0	1	697	0
chr1	1824142	1829441	B_Cells_Pritchard.1383	0	+	1824142	1829441	0	10	88,593,194,194,171,186,493,197,420,100	0,144,1708,2092,2475,3218,3496,4053,4436,5199
chr1	1824274	1824885	B_cells_Cheung.372	0	.	1824274	1824885	0	1	611	0
chr1	1825779	1826828	B_cells_Cheung.374	0	.	1825779	1826828	0	1	1049	0
chr1	1825850	1833473	B_Cells_Pritchard.1385	0	-	1825850	1833473	0	9	1013,228,1064,498,1016,425,365,1266,258	0,1302,1557,2677,3625,5147,5624,6047,7365
chr1	1827267	1829048	B_cells_Cheung.375	0	.	1827267	1829048	0	1	1781	0
chr1	1827294	1829004	prostate_carcinoma.2362	0	.	1827294	1829004	0	1	1710	0
chr1	1827304	1829031	prostate_normal.88	0	.	1827304	1829031	0	1	1727	0
chr1	1827314	1828399	melanoma_Garraway_short_term_cultures.224	0	.	1827314	1828399	0	1	1085	0
chr1	1827556	1828169	H1_polyA+.158	0	.	1827556	1828169	0	1	613	0
chr1	1827592	1828237	BT474_Burge_Thompson.173	0	.	1827592	1828237	0	1	645	0
chr1	1827680	1829013	MIP101.771	0	.	1827680	1829013	0	1	1333	0
chr1	1827889	1828607	brain_AmbionMAQC.142	0	.	1827889	1828607	0	1	718	0
chr1	1828525	1829022	H1_polyA+.159	0	.	1828525	1829022	0	1	497	0
chr1	1828851	1831216	A549_Myers.99	0	-	1828851	1831216	0	2	100,265	0,2100
chr1	1829279	1830462	B_cells_Cheung.376	0	.	1829279	1830462	0	1	1183	0
chr1	1829591	1830502	prostate_carcinoma.2367	0	.	1829591	1830502	0	1	911	0
chr1	1829882	1830208	prostate_normal.91	0	.	1829882	1830208	0	1	326	0
chr1	1830974	1834103	H1_polyA+.160	0	.	1830974	1834103	0	1	3129	0
chr1	1830982	1833448	B_cells_Cheung.378	0	.	1830982	1833448	0	1	2466	0
chr1	1830986	1832768	BT474_Burge_Thompson.174	0	.	1830986	1832768	0	1	1782	0
chr1	1831025	1832338	REMC_LuminalBreast.278	0	.	1831025	1832338	0	1	1313	0
chr1	1831035	1833476	prostate_carcinoma.2368	0	.	1831035	1833476	0	1	2441	0
chr1	1831390	1832788	ZR751_Thompson.116	0	.	1831390	1832788	0	1	1398	0
chr1	1831574	1833393	MCF7_Burge_Thompson.122	0	.	1831574	1833393	0	1	1819	0
chr1	1832071	1833456	prostate_normal.94	0	.	1832071	1833456	0	1	1385	0
chr1	1832245	1832876	pHIT000000187	0	-	1832245	1832876	0	3	216,75,132	0,292,499
chr1	1832709	1833082	A549_Myers.101	0	.	1832709	1833082	0	1	373	0
chr1	1934459	1937879	brain_AmbionMAQC.164	0	.	1934459	1937879	0	1	3420	0
chr1	1934459	1937879	brain_AmbionMAQC.166	0	-	1934459	1937879	0	2	1840,1400	0,2020
chr1	1935432	1937872	H1_polyA+.170	0	.	1935432	1937872	0	1	2440	0
chr1	1954808	1955222	kidney_Gilad.182	0	.	1954808	1955222	0	1	414	0
chr1	1954808	1955428	liver_polyA+.217	0	.	1954808	1955428	0	1	620	0
chr1	1954808	1955730	H1_polyA+.178	0	.	1954808	1955730	0	1	922	0
chr1	1957150	1957658	HepG2_Caltech_ENCODE.148	0	.	1957150	1957658	0	1	508	0
chr1	1957158	1957630	liver_polyA+.220	0	.	1957158	1957630	0	1	472	0
chr1	1957228	1958067	H1_polyA+.180	0	.	1957228	1958067	0	1	839	0
chr1	1957698	1958063	liver_polyA+.222	0	.	1957698	1958063	0	1	365	0
chr1	1961964	1962721	H1_polyA+.182	0	.	1961964	1962721	0	1	757	0
chr1	1963113	1963501	liver_polyA+.225	0	.	1963113	1963501	0	1	388	0
chr1	1963156	1963753	H1_polyA+.183	0	.	1963156	1963753	0	1	597	0
chr1	1963275	1963857	HepG2_Caltech_ENCODE.146	0	.	1963275	1963857	0	1	582	0
chr1	1964397	1965052	HepG2_Caltech_ENCODE.149	0	.	1964397	1965052	0	1	655	0
chr1	1965117	1965609	HepG2_Caltech_ENCODE.150	0	.	1965117	1965609	0	1	492	0
chr1	1969265	1969638	A549_Myers.126	0	.	1969265	1969638	0	1	373	0
chr1	1970501	1970950	ENST00000445600	0	-	1970501	1970950	0	2	266,54	0,395
chr1	1970527	1971426	Rinn_00001374	0	-	1970527	1971426	0	2	240,531	0,368
chr1	1970601	1971369	Rinn_00000453	0	-	1970601	1971369	0	3	166,70,204	0,294,564
chr1	1970602	1971369	ENST00000449154	0	-	1970602	1971369	0	3	165,69,203	0,294,564
chr1	2134224	2134879	XR_041871	0	-	2134224	2134879	0	1	655	0
chr1	2135067	2136294	B_Cells_Pritchard.2233	0	.	2135067	2136294	0	1	1227	0
chr1	2135146	2137925	liver_polyA+.236	0	.	2135146	2137925	0	1	2779	0
chr1	2136624	2137686	HepG2_Caltech_ENCODE.111	0	.	2136624	2137686	0	1	1062	0
chr1	2136641	2137001	BT474_Burge_Thompson.194	0	.	2136641	2137001	0	1	360	0
chr1	2136812	2137730	H1_polyA+.241	0	.	2136812	2137730	0	1	918	0
chr1	2137325	2137723	A549_Myers.171	0	.	2137325	2137723	0	1	398	0
chr1	2137355	2137683	B_Cells_Pritchard.2239	0	.	2137355	2137683	0	1	328	0
chr1	2137829	2138392	H1_polyA+.242	0	.	2137829	2138392	0	1	563	0
chr1	2137862	2138343	prostate_normal.128	0	.	2137862	2138343	0	1	481	0
chr1	2137864	2138325	A549_Myers.172	0	.	2137864	2138325	0	1	461	0
chr1	2137968	2138269	B_Cells_Pritchard.2241	0	.	2137968	2138269	0	1	301	0
chr1	2137983	2138335	liver_polyA+.237	0	.	2137983	2138335	0	1	352	0
chr1	2141784	2142790	prostate_normal.130	0	.	2141784	2142790	0	1	1006	0
chr1	2145416	2146746	H1_polyA+.244	0	.	2145416	2146746	0	1	1330	0
chr1	2145451	2146239	B_cells_Cheung.399	0	.	2145451	2146239	0	1	788	0
chr1	2147800	2148502	B_Cells_Pritchard.2291	0	-	2147800	2148502	0	1	702	0
chr1	2347277	2351949	Rinn_00000138	0	+	2347277	2351949	0	2	59,314	0,4358
chr1	2347863	2362127	pHIT000000203	0	-	2347863	2362127	0	4	143,69,152,485	0,8601,12778,13779
chr1	2351448	2351756	A549_Myers.203	0	.	2351448	2351756	0	1	308	0
chr1	2354220	2354952	prostate_carcinoma.498	0	.	2354220	2354952	0	1	732	0
chr1	2355105	2356105	prostate_carcinoma.499	0	.	2355105	2356105	0	1	1000	0
chr1	2356464	2362127	pHIT000000205	0	-	2356464	2362127	0	3	69,152,485	0,4177,5178
chr1	2357214	2359482	prostate_normal.195	0	-	2357214	2359482	0	2	48,660	0,1608
chr1	2360928	2361712	prostate_carcinoma.500	0	.	2360928	2361712	0	1	784	0
chr1	2364865	2365490	A549_Myers.205	0	.	2364865	2365490	0	1	625	0
chr1	2364921	2365413	brain_AmbionMAQC.195	0	.	2364921	2365413	0	1	492	0
chr1	2365191	2366600	prostate_carcinoma.501	0	.	2365191	2366600	0	1	1409	0
chr1	2381127	2381481	A549_Myers.209	0	.	2381127	2381481	0	1	354	0
chr1	2427979	2428459	HepG2_Caltech_ENCODE.172	0	.	2427979	2428459	0	1	480	0
chr1	2428193	2428569	liver_polyA+.352	0	.	2428193	2428569	0	1	376	0
chr1	2452080	2453630	B_Cells_Pritchard.3041	0	+	2452080	2453630	0	1	1550	0
chr1	2453388	2453735	B_cells_Cheung.522	0	.	2453388	2453735	0	1	347	0
chr1	2454589	2455360	B_Cells_Pritchard.3051	0	-	2454589	2455360	0	1	771	0
chr1	2454943	2455647	prostate_carcinoma.118	0	.	2454943	2455647	0	1	704	0
chr1	2455511	2457066	B_Cells_Pritchard.3055	0	-	2455511	2457066	0	1	1555	0
chr1	2455770	2457066	B_Cells_Pritchard.3053	0	+	2455770	2457066	0	3	367,425,264	0,520,1032
chr1	2455850	2456384	brain_AmbionMAQC.202	0	.	2455850	2456384	0	1	534	0
chr1	2455870	2456206	prostate_normal.201	0	.	2455870	2456206	0	1	336	0
chr1	2455947	2456717	prostate_carcinoma.119	0	.	2455947	2456717	0	1	770	0
chr1	2456173	2456485	B_cells_Cheung.523	0	.	2456173	2456485	0	1	312	0
chr1	2456797	2457198	A549_Myers.227	0	.	2456797	2457198	0	1	401	0
chr1	2457183	2458016	B_Cells_Pritchard.3057	0	-	2457183	2458016	0	1	833	0
chr1	2457377	2457924	prostate_carcinoma.120	0	.	2457377	2457924	0	1	547	0
chr1	2458232	2459176	prostate_carcinoma.121	0	.	2458232	2459176	0	1	944	0
chr1	2458241	2459455	B_Cells_Pritchard.3061	0	+	2458241	2459455	0	2	406,667	0,547
chr1	2458262	2459177	prostate_normal.203	0	.	2458262	2459177	0	1	915	0
chr1	2458268	2458881	brain_AmbionMAQC.203	0	.	2458268	2458881	0	1	613	0
chr1	2459693	2460583	prostate_carcinoma.122	0	.	2459693	2460583	0	1	890	0
chr1	2461439	2472040	prostate_carcinoma.268	0	-	2461439	2472040	0	3	213,50,169	0,10084,10432
chr1	2462118	2462788	B_cells_Cheung.525	0	.	2462118	2462788	0	1	670	0
chr1	2462947	2463672	prostate_normal.205	0	.	2462947	2463672	0	1	725	0
chr1	2462953	2463591	brain_AmbionMAQC.206	0	.	2462953	2463591	0	1	638	0
chr1	2463525	2463997	B_cells_Cheung.526	0	.	2463525	2463997	0	1	472	0
chr1	2464253	2465175	brain_AmbionMAQC.207	0	.	2464253	2465175	0	1	922	0
chr1	2464437	2464844	B_cells_Cheung.528	0	.	2464437	2464844	0	1	407	0
chr1	2465409	2467623	brain_AmbionMAQC.208	0	.	2465409	2467623	0	1	2214	0
chr1	2465609	2466906	A549_Myers.229	0	.	2465609	2466906	0	1	1297	0
chr1	2466093	2466459	B_cells_Cheung.529	0	.	2466093	2466459	0	1	366	0
chr1	2467111	2469998	B_cells_Cheung.531	0	.	2467111	2469998	0	1	2887	0
chr1	2467499	2469878	B_Cells_Pritchard.4103	0	-	2467499	2469878	0	1	2379	0
chr1	2467635	2468838	MIP101.68	0	.	2467635	2468838	0	1	1203	0
chr1	2467636	2468789	MCF7_Burge_Thompson.194	0	.	2467636	2468789	0	1	1153	0
chr1	2467641	2468741	BT474_Burge_Thompson.229	0	.	2467641	2468741	0	1	1100	0
chr1	2467657	2468756	BT20_Thompson.148	0	.	2467657	2468756	0	1	1099	0
chr1	2467669	2468191	testes_Burge.329	0	.	2467669	2468191	0	1	522	0
chr1	2467676	2469982	CD4_Plagnol_resting.221	0	.	2467676	2469982	0	1	2306	0
chr1	2467683	2468744	H1_polyA+.301	0	.	2467683	2468744	0	1	1061	0
chr1	2467692	2468718	H9_polyA+.249	0	.	2467692	2468718	0	1	1026	0
chr1	2467705	2468758	T47D_Burge_Thompson.156	0	.	2467705	2468758	0	1	1053	0
chr1	2467707	2469009	melanoma_Garraway_short_term_cultures.289	0	.	2467707	2469009	0	1	1302	0
chr1	2467715	2468441	MDAMB231_Thompson.125	0	.	2467715	2468441	0	1	726	0
chr1	2467717	2468751	MB435_Burge.280	0	.	2467717	2468751	0	1	1034	0
chr1	2467717	2468752	liver_polyA+.365	0	.	2467717	2468752	0	1	1035	0
chr1	2467724	2468758	brain_AmbionMAQC.209	0	.	2467724	2468758	0	1	1034	0
chr1	2467770	2468559	MCF10A_Thompson.128	0	.	2467770	2468559	0	1	789	0
chr1	2467786	2468757	lymph_node_Burge.297	0	.	2467786	2468757	0	1	971	0
chr1	2467802	2469887	REMC_LuminalBreast.321	0	.	2467802	2469887	0	1	2085	0
chr1	2467808	2468663	ZR751_Thompson.175	0	.	2467808	2468663	0	1	855	0
chr1	2467813	2468835	MeWo_Garraway.159	0	.	2467813	2468835	0	1	1022	0
chr1	2467815	2468546	adipose_Burge.202	0	.	2467815	2468546	0	1	731	0
chr1	2468115	2468576	K562.167	0	.	2468115	2468576	0	1	461	0
chr1	2468274	2468758	testes_Burge.330	0	.	2468274	2468758	0	1	484	0
chr1	2468294	2468756	MDAMB468_Thompson.168	0	.	2468294	2468756	0	1	462	0
chr1	2468906	2469877	prostate_carcinoma.272	0	.	2468906	2469877	0	1	971	0
chr1	2470052	2470625	B_cells_Cheung.532	0	.	2470052	2470625	0	1	573	0
chr1	2471206	2473836	B_Cells_Pritchard.4101	0	+	2471206	2473836	0	3	217,202,341	0,653,2289
chr1	2471217	2474144	Rinn_00000075	0	-	2471217	2474144	0	3	356,160,1855	0,653,1072
chr1	2471217	2474144	Rinn_00000015	0	-	2471217	2474144	0	2	356,1855	0,1072
chr1	2471218	2473405	HIT000005041	0	-	2471218	2473405	0	3	355,159,1115	0,653,1072
chr1	2471218	2474144	NR_026927	0	-	2471218	2474144	0	2	355,1854	0,1072
chr1	2471218	2473405	ENST00000449660	0	-	2471218	2473405	0	3	355,159,1115	0,653,1072
chr1	2471372	2472897	HIT000387236	0	+	2471372	2472897	0	2	201,607	0,918
chr1	2471512	2473329	B_cells_Cheung.535	0	+	2471512	2473329	0	2	73,644	0,1173
chr1	2471580	2474144	Rinn_00000076	0	-	2471580	2474144	0	2	450,1855	0,709
chr1	2471725	2472055	B_cells_Cheung.537	0	.	2471725	2472055	0	1	330	0
chr1	2472275	2473283	K562.168	0	.	2472275	2473283	0	1	1008	0
chr1	2472355	2473329	B_cells_Cheung.536	0	.	2472355	2473329	0	1	974	0
chr1	2472375	2473350	REMC_LuminalBreast.322	0	.	2472375	2473350	0	1	975	0
chr1	2472376	2473294	melanoma_Garraway_short_term_cultures.290	0	.	2472376	2473294	0	1	918	0
chr1	2472564	2473141	Rinn_00001917	0	+	2472564	2473141	0	2	25,457	0,120
chr1	2475325	2475810	melanoma_Garraway_short_term_cultures.292	0	.	2475325	2475810	0	1	485	0
chr1	2490289	2490788	REMC_LuminalBreast.328	0	.	2490289	2490788	0	1	499	0
chr1	2490414	2490775	B_cells_Cheung.1644	0	.	2490414	2490775	0	1	361	0
chr1	2491368	2493152	melanoma_Garraway_short_term_cultures.297	0	.	2491368	2493152	0	1	1784	0
chr1	2491379	2493077	MeWo_Garraway.217	0	.	2491379	2493077	0	1	1698	0
chr1	2491429	2492999	REMC_LuminalBreast.329	0	.	2491429	2492999	0	1	1570	0
chr1	2491436	2492283	CD4_Plagnol_activated.395	0	.	2491436	2492283	0	1	847	0
chr1	2491444	2492912	REMC_BreastStem.150	0	.	2491444	2492912	0	1	1468	0
chr1	2491565	2493002	MeI_Garraway.72	0	.	2491565	2493002	0	1	1437	0
chr1	2493715	2496012	melanoma_Garraway_short_term_cultures.299	0	.	2493715	2496012	0	1	2297	0
chr1	2493773	2496128	REMC_LuminalBreast.330	0	.	2493773	2496128	0	1	2355	0
chr1	2494304	2496036	B_cells_Cheung.1645	0	.	2494304	2496036	0	1	1732	0
chr1	2496510	2498003	B_Cells_Pritchard.5303	0	+	2496510	2498003	0	1	1493	0
chr1	2496602	2498030	B_cells_Cheung.1646	0	.	2496602	2498030	0	1	1428	0
chr1	2496640	2498136	REMC_LuminalBreast.331	0	.	2496640	2498136	0	1	1496	0
chr1	2496720	2497993	melanoma_Garraway_short_term_cultures.300	0	.	2496720	2497993	0	1	1273	0
chr1	2496797	2497928	CD4_Plagnol_activated.397	0	.	2496797	2497928	0	1	1131	0
chr1	2498312	2498951	REMC_MyoepithelialBreast.267	0	.	2498312	2498951	0	1	639	0
chr1	2499109	2499509	CD4_Plagnol_activated.398	0	.	2499109	2499509	0	1	400	0
chr1	2499367	2500362	REMC_BreastStem.152	0	.	2499367	2500362	0	1	995	0
chr1	2499367	2500669	B_cells_Cheung.1648	0	.	2499367	2500669	0	1	1302	0
chr1	2499402	2501518	REMC_LuminalBreast.332	0	.	2499402	2501518	0	1	2116	0
chr1	2499548	2500553	REMC_MyoepithelialBreast.268	0	.	2499548	2500553	0	1	1005	0
chr1	2499633	2500552	CD4_Plagnol_activated.399	0	.	2499633	2500552	0	1	919	0
chr1	2500042	2500563	B_Cells_Pritchard.5321	0	-	2500042	2500563	0	1	521	0
chr1	2504489	2505830	CD4_Plagnol_activated.403	0	.	2504489	2505830	0	1	1341	0
chr1	2504502	2505583	MIP101.69	0	.	2504502	2505583	0	1	1081	0
chr1	2504577	2505833	CD4_Plagnol_resting.235	0	.	2504577	2505833	0	1	1256	0
chr1	2504587	2505801	REMC_LuminalBreast.333	0	.	2504587	2505801	0	1	1214	0
chr1	2505001	2505821	prostate_normal.211	0	.	2505001	2505821	0	1	820	0
chr1	2505697	2506904	MIP101.70	0	.	2505697	2506904	0	1	1207	0
chr1	2506025	2506549	CD4_Snyder.167	0	.	2506025	2506549	0	1	524	0
chr1	2706468	2715543	pHIT000097074	0	-	2706468	2715543	0	2	825,214	0,8861
chr1	2706967	2707320	A549_Myers.244	0	.	2706967	2707320	0	1	353	0
chr1	2718273	2719117	Rinn_00000457	0	-	2718273	2719117	0	2	150,459	0,385
chr1	2718274	2719117	ENST00000457440	0	-	2718274	2719117	0	2	149,458	0,385
chr1	2725781	2726084	A549_Myers.246	0	.	2725781	2726084	0	1	303	0
chr1	2728462	2728772	A549_Myers.247	0	.	2728462	2728772	0	1	310	0
chr1	2773819	2774151	A549_Myers.248	0	.	2773819	2774151	0	1	332	0
chr1	2782307	2782616	A549_Myers.249	0	.	2782307	2782616	0	1	309	0
chr1	2789720	2790130	A549_Myers.251	0	.	2789720	2790130	0	1	410	0
chr1	2810368	2810980	A549_Myers.252	0	.	2810368	2810980	0	1	612	0
chr1	2964431	2964874	brain_AmbionMAQC.251	0	.	2964431	2964874	0	1	443	0
chr1	2964721	2965042	kidney_Raymond.152	0	.	2964721	2965042	0	1	321	0
chr1	2965953	2967169	Rinn_00001379	0	-	2965953	2967169	0	3	208,55,246	0,699,970
chr1	2966020	2968955	HIT000026668	0	-	2966020	2968955	0	1	2935	0
chr1	2966164	2968509	prostate_carcinoma.129	0	.	2966164	2968509	0	1	2345	0
chr1	2966849	2967215	prostate_normal.218	0	.	2966849	2967215	0	1	366	0
chr1	2966851	2967898	Rinn_00001380	0	-	2966851	2967898	0	2	177,369	0,678
chr1	2968382	2968819	ENST00000420957	0	-	2968382	2968819	0	2	234,201	0,236
chr1	2969596	2970480	prostate_normal.220	0	.	2969596	2970480	0	1	884	0
chr1	3350445	3352235	HepG2_Caltech_ENCODE.219	0	.	3350445	3352235	0	1	1790	0
chr1	3388597	3389361	prostate_normal.235	0	.	3388597	3389361	0	1	764	0
chr1	3389228	3390161	REMC_LuminalBreast.355	0	.	3389228	3390161	0	1	933	0
chr1	3389529	3391989	prostate_normal.236	0	.	3389529	3391989	0	1	2460	0
chr1	3683632	3684574	T47D_Burge_Thompson.188	0	.	3683632	3684574	0	1	942	0
chr1	3683771	3684496	ZR751_Thompson.203	0	.	3683771	3684496	0	1	725	0
chr1	3683944	3684806	BT20_Thompson.177	0	.	3683944	3684806	0	1	862	0
chr1	3684116	3685317	A549_Myers.384	0	.	3684116	3685317	0	1	1201	0
chr1	3706045	3706364	B_Cells_Pritchard.11797	0	+	3706045	3706364	0	1	319	0
chr1	3807033	3821406	REMC_LuminalBreast.417	0	+	3807033	3821406	0	2	22,1291	0,13082
chr1	3808503	3811439	HepG2_Caltech_ENCODE.234	0	.	3808503	3811439	0	1	2936	0
chr1	3808635	3809671	MIP101.194	0	.	3808635	3809671	0	1	1036	0
chr1	3809447	3811082	H1_polyA+.394	0	.	3809447	3811082	0	1	1635	0
chr1	3809642	3811410	B_Cells_Pritchard.5607	0	.	3809642	3811410	0	1	1768	0
chr1	3809888	3810838	B_cells_Cheung.649	0	.	3809888	3810838	0	1	950	0
chr1	3811502	3823533	HepG2_Caltech_ENCODE.236	0	+	3811502	3823533	0	2	2192,623	0,11408
chr1	3811638	3813616	H1_polyA+.395	0	.	3811638	3813616	0	1	1978	0
chr1	3812449	3813911	B_Cells_Pritchard.5609	0	+	3812449	3813911	0	1	1462	0
chr1	3814990	3816575	H1_polyA+.397	0	.	3814990	3816575	0	1	1585	0
chr1	3815235	3819157	HepG2_Caltech_ENCODE.238	0	.	3815235	3819157	0	1	3922	0
chr1	3815249	3816034	B_Cells_Pritchard.5617	0	.	3815249	3816034	0	1	785	0
chr1	3819282	3820285	B_cells_Cheung.657	0	.	3819282	3820285	0	1	1003	0
chr1	3819302	3820283	HepG2_Caltech_ENCODE.235	0	.	3819302	3820283	0	1	981	0
chr1	3819318	3823382	B_Cells_Pritchard.5627	0	.	3819318	3823382	0	1	4064	0
chr1	3820466	3823533	HepG2_Caltech_ENCODE.237	0	.	3820466	3823533	0	1	3067	0
chr1	3820539	3823383	MIP101.195	0	.	3820539	3823383	0	1	2844	0
chr1	3820564	3821080	MB435_Burge.361	0	.	3820564	3821080	0	1	516	0
chr1	3820606	3823460	B_cells_Cheung.658	0	.	3820606	3823460	0	1	2854	0
chr1	3820824	3821750	MDAMB231_Thompson.161	0	.	3820824	3821750	0	1	926	0
chr1	3820852	3821710	HeLa_polyA+_Chen.271	0	.	3820852	3821710	0	1	858	0
chr1	3821413	3821833	A549_Myers.378	0	.	3821413	3821833	0	1	420	0
chr1	3900536	3915182	ENST00000412674	0	+	3900536	3915182	0	3	82,150,3010	0,377,11636
chr1	3900536	3915182	HIT000044581	0	+	3900536	3915182	0	3	82,150,3010	0,377,11636
chr1	3905597	3906167	prostate_carcinoma.210	0	.	3905597	3906167	0	1	570	0
chr1	3906285	3906984	prostate_carcinoma.211	0	.	3906285	3906984	0	1	699	0
chr1	3907173	3908445	prostate_carcinoma.212	0	.	3907173	3908445	0	1	1272	0
chr1	3908952	3909445	prostate_carcinoma.213	0	.	3908952	3909445	0	1	493	0
chr1	3936047	3969611	Rinn_00000822	0	+	3936047	3969611	0	3	68,222,27	0,753,33537
chr1	3936058	4014238	K562.268	0	+	3936058	4014238	0	8	57,276,126,759,70,153,1994,231	0,743,20668,21917,27807,33527,34670,77949
chr1	3936799	3937131	BT20_Thompson.200	0	.	3936799	3937131	0	1	332	0
chr1	3936886	3958120	Rinn_00001926	0	+	3936886	3958120	0	3	136,127,146	0,19839,21088
chr1	3952257	3952774	B_Cells_Pritchard.5863	0	.	3952257	3952774	0	1	517	0
chr1	3957080	3957428	B_Cells_Pritchard.5883	0	.	3957080	3957428	0	1	348	0
chr1	3966754	3967177	K562.273	0	.	3966754	3967177	0	1	423	0
chr1	3967491	3967922	B_Cells_Pritchard.5931	0	.	3967491	3967922	0	1	431	0
chr1	4015687	4016004	K562.258	0	.	4015687	4016004	0	1	317	0
chr1	4018408	4018759	B_Cells_Pritchard.6085	0	.	4018408	4018759	0	1	351	0
chr1	4020038	4021560	B_cells_Cheung.660	0	.	4020038	4021560	0	1	1522	0
chr1	4020070	4021886	B_Cells_Pritchard.6089	0	.	4020070	4021886	0	1	1816	0
chr1	4227641	4228743	HepG2_Caltech_ENCODE.240	0	.	4227641	4228743	0	1	1102	0
chr1	4231031	4231542	B_Cells_Pritchard.6605	0	.	4231031	4231542	0	1	511	0
chr1	4233053	4234086	MIP101.128	0	.	4233053	4234086	0	1	1033	0
chr1	4233403	4234118	HepG2_Caltech_ENCODE.241	0	.	4233403	4234118	0	1	715	0
chr1	4371969	4384604	Rinn_00000003	0	+	4371969	4384604	0	6	583,36,238,429,102,692	0,3502,4261,10709,11297,11943
chr1	4371970	4384607	ENST00000423197	0	+	4371970	4384607	0	6	582,35,237,428,101,694	0,3502,4261,10709,11297,11943
chr1	4371970	4384604	NR_027088	0	+	4371970	4384604	0	6	582,35,237,428,101,691	0,3502,4261,10709,11297,11943
chr1	4372097	4384568	Rinn_00000824	0	+	4372097	4384568	0	5	172,36,238,396,656	0,3374,4133,10875,11815
chr1	4372426	4384581	Rinn_00000825	0	+	4372426	4384581	0	5	126,36,238,102,669	0,3045,3804,10840,11486
chr1	4382858	4384568	Rinn_00001927	0	+	4382858	4384568	0	2	510,656	0,1054
chr1	4587241	4589258	B_cells_Cheung.663	0	-	4587241	4589258	0	2	578,943	0,1074
chr1	4589312	4592782	B_cells_Cheung.665	0	.	4589312	4592782	0	1	3470	0
chr1	4593094	4595549	B_cells_Cheung.667	0	.	4593094	4595549	0	1	2455	0
chr1	4596288	4597304	B_cells_Cheung.668	0	.	4596288	4597304	0	1	1016	0
chr1	4602387	4603084	B_Cells_Pritchard.7513	0	.	4602387	4603084	0	1	697	0
chr1	4602511	4603093	B_cells_Cheung.671	0	.	4602511	4603093	0	1	582	0
chr1	4604177	4604634	B_Cells_Pritchard.7519	0	.	4604177	4604634	0	1	457	0
chr1	4606454	4607346	B_cells_Cheung.672	0	.	4606454	4607346	0	1	892	0
chr1	4606671	4607273	B_Cells_Pritchard.7531	0	.	4606671	4607273	0	1	602	0
chr1	4612386	4613524	brain_AmbionMAQC.332	0	.	4612386	4613524	0	1	1138	0
chr1	4744796	4745543	H9_polyA+.297	0	.	4744796	4745543	0	1	747	0
chr1	4746679	4752055	HIT000306890	0	+	4746679	4752055	0	1	5376	0
chr1	4747267	4749121	H9_polyA+.300	0	.	4747267	4749121	0	1	1854	0
chr1	4747542	4747883	prostate_normal.309	0	.	4747542	4747883	0	1	341	0
chr1	4749496	4752456	HIT000094794	0	+	4749496	4752456	0	1	2960	0
chr1	4749552	4752060	HIT000064304	0	+	4749552	4752060	0	1	2508	0
chr1	4749956	4751396	H9_polyA+.303	0	.	4749956	4751396	0	1	1440	0
chr1	4991590	4992640	B_cells_Cheung.677	0	.	4991590	4992640	0	1	1050	0
chr1	5044532	5046481	H1_polyA+.404	0	.	5044532	5046481	0	1	1949	0
chr1	5094818	5096374	H1_polyA+.412	0	.	5094818	5096374	0	1	1556	0
chr1	5122025	5122431	B_cells_Cheung.678	0	.	5122025	5122431	0	1	406	0
chr1	5408746	5420316	BT20_Thompson.225	0	-	5408746	5420316	0	3	1863,150,7385	0,3678,4185
chr1	5423470	5426074	BT20_Thompson.228	0	.	5423470	5426074	0	1	2604	0
chr1	5475624	5477406	HIT000097257	0	+	5475624	5477406	0	1	1782	0
chr1	5557355	5558052	B_Cells_Pritchard.9761	0	.	5557355	5558052	0	1	697	0
chr1	5560632	5561288	BT474_Burge_Thompson.273	0	.	5560632	5561288	0	1	656	0
chr1	5625919	5626421	B_Cells_Pritchard.9975	0	.	5625919	5626421	0	1	502	0
chr1	5834785	5836465	melanoma_Garraway_short_term_cultures.356	0	-	5834785	5836465	0	2	921,25	0,1655
chr1	5835746	5837350	REMC_LuminalBreast.419	0	.	5835746	5837350	0	1	1604	0
chr1	5837408	5838306	melanoma_Garraway_short_term_cultures.358	0	.	5837408	5838306	0	1	898	0
chr1	5837784	5838541	prostate_carcinoma.223	0	.	5837784	5838541	0	1	757	0
chr1	5839615	5841127	melanoma_Garraway_short_term_cultures.359	0	.	5839615	5841127	0	1	1512	0
chr1	5839798	5841044	HepG2_Caltech_ENCODE.242	0	.	5839798	5841044	0	1	1246	0
chr1	5840115	5841007	BT20_Thompson.207	0	.	5840115	5841007	0	1	892	0
chr1	5840341	5840708	B_Cells_Pritchard.10649	0	.	5840341	5840708	0	1	367	0
chr1	5840513	5840838	B_cells_Cheung.683	0	.	5840513	5840838	0	1	325	0
chr1	5840753	5842409	prostate_carcinoma.224	0	.	5840753	5842409	0	1	1656	0
chr1	5840901	5841295	B_cells_Cheung.684	0	.	5840901	5841295	0	1	394	0
chr1	5841276	5842102	prostate_normal.315	0	.	5841276	5842102	0	1	826	0
chr1	5841517	5842954	HepG2_Caltech_ENCODE.243	0	.	5841517	5842954	0	1	1437	0
chr1	5842108	5842689	B_Cells_Pritchard.10657	0	.	5842108	5842689	0	1	581	0
chr1	5842250	5843595	BT20_Thompson.208	0	.	5842250	5843595	0	1	1345	0
chr1	6219626	6222483	H1_polyA+.440	0	+	6219626	6222483	0	3	366,386,1616	0,483,1241
chr1	6220372	6222084	HeLa_polyA+_Chen.292	0	+	6220372	6222084	0	2	123,1217	0,495
chr1	6220390	6222051	B_Cells_Pritchard.11381	0	+	6220390	6222051	0	2	105,1184	0,477
chr1	6220417	6222091	ENST00000429480	0	+	6220417	6222091	0	2	78,1224	0,450
chr1	6220446	6222106	HIT000041012	0	+	6220446	6222106	0	2	49,1239	0,421
chr1	6220809	6222071	B_cells_Cheung.752	0	.	6220809	6222071	0	1	1262	0
chr1	6220867	6222105	H9_polyA+.370	0	.	6220867	6222105	0	1	1238	0
chr1	6220876	6222077	ZR751_Thompson.224	0	.	6220876	6222077	0	1	1201	0
chr1	6221204	6222093	MIP101.213	0	.	6221204	6222093	0	1	889	0
chr1	6221216	6222037	A549_Myers.447	0	.	6221216	6222037	0	1	821	0
chr1	6221242	6221934	MeI_Garraway.108	0	.	6221242	6221934	0	1	692	0
chr1	6221256	6222058	T47D_Burge_Thompson.208	0	.	6221256	6222058	0	1	802	0
chr1	6221353	6222052	MCF7_Burge_Thompson.310	0	.	6221353	6222052	0	1	699	0
chr1	6221526	6222057	BT474_Burge_Thompson.303	0	.	6221526	6222057	0	1	531	0
chr1	6221561	6222036	NEC_from_H9.430	0	.	6221561	6222036	0	1	475	0
chr1	6221624	6221975	H1_rRNA-depleted_UCSD_REMC.434	0	.	6221624	6221975	0	1	351	0
chr1	6221704	6222032	liver_polyA+.538	0	.	6221704	6222032	0	1	328	0
chr1	6393595	6394452	B_cells_Cheung.773	0	.	6393595	6394452	0	1	857	0
chr1	6393619	6394422	prostate_carcinoma.282	0	.	6393619	6394422	0	1	803	0
chr1	6393669	6394281	MDAMB468_Thompson.238	0	.	6393669	6394281	0	1	612	0
chr1	6690562	6691161	B_Cells_Pritchard.12349	0	.	6690562	6691161	0	1	599	0
chr1	7853995	7854311	B_Cells_Pritchard.16275	0	+	7853995	7854311	0	1	316	0
chr1	7858470	7859267	B_Cells_Pritchard.16351	0	-	7858470	7859267	0	1	797	0
chr1	7858750	7859220	ZR751_Thompson.306	0	.	7858750	7859220	0	1	470	0
chr1	7859515	7872146	B_Cells_Pritchard.16355	0	-	7859515	7872146	0	2	86,250	0,12381
chr1	7867197	7867877	BT474_Burge_Thompson.366	0	.	7867197	7867877	0	1	680	0
chr1	7867401	7869415	B_Cells_Pritchard.16439	0	+	7867401	7869415	0	1	2014	0
chr1	7870533	7871820	B_Cells_Pritchard.16451	0	+	7870533	7871820	0	1	1287	0
chr1	7874867	7875288	B_cells_Cheung.1022	0	.	7874867	7875288	0	1	421	0
chr1	7887899	7888816	B_cells_Cheung.1023	0	.	7887899	7888816	0	1	917	0
chr1	7888073	7889043	CD4_Plagnol_activated.634	0	.	7888073	7889043	0	1	970	0
chr1	7888113	7888831	B_Cells_Pritchard.16529	0	-	7888113	7888831	0	1	718	0
chr1	7892953	7894443	B_cells_Cheung.1028	0	.	7892953	7894443	0	1	1490	0
chr1	7896239	7896548	CD4_Plagnol_activated.651	0	.	7896239	7896548	0	1	309	0
chr1	7971286	7972921	REMC_BreastStem.235	0	.	7971286	7972921	0	1	1635	0
chr1	7971329	7973116	B_cells_Cheung.1074	0	.	7971329	7973116	0	1	1787	0
chr1	7971765	7973014	K562.428	0	.	7971765	7973014	0	1	1249	0
chr1	7972239	7972911	MeWo_Garraway.300	0	.	7972239	7972911	0	1	672	0
chr1	7972318	7973535	H1_polyA+.739	0	.	7972318	7973535	0	1	1217	0
chr1	7972330	7972940	melanoma_Garraway_short_term_cultures.526	0	.	7972330	7972940	0	1	610	0
chr1	7972727	7973378	HeLa_polyA+_Chen.358	0	.	7972727	7973378	0	1	651	0
chr1	7973130	7975115	REMC_BreastStem.236	0	.	7973130	7975115	0	1	1985	0
chr1	7975483	7977737	REMC_BreastStem.383	0	.	7975483	7977737	0	1	2254	0
chr1	7977910	7984300	REMC_BreastStem.384	0	.	7977910	7984300	0	1	6390	0
chr1	7979151	7979662	B_cells_Cheung.1078	0	.	7979151	7979662	0	1	511	0
chr1	7979223	7980180	H1_polyA+.741	0	.	7979223	7980180	0	1	957	0
chr1	8088869	8091247	ZR751_Thompson.320	0	.	8088869	8091247	0	1	2378	0
chr1	8088981	8092199	REMC_LuminalBreast.600	0	.	8088981	8092199	0	1	3218	0
chr1	8098201	8098987	HepG2_Caltech_ENCODE.347	0	.	8098201	8098987	0	1	786	0
chr1	8098338	8104362	prostate_carcinoma.474	0	+	8098338	8104362	0	2	313,242	0,5782
chr1	8100143	8107833	HepG2_Caltech_ENCODE.349	0	-	8100143	8107833	0	2	286,525	0,7165
chr1	8108302	8108650	prostate_normal.457	0	.	8108302	8108650	0	1	348	0
chr1	8113572	8116354	REMC_LuminalBreast.613	0	.	8113572	8116354	0	1	2782	0
chr1	8116410	8124741	REMC_LuminalBreast.602	0	.	8116410	8124741	0	1	8331	0
chr1	8124833	8127720	REMC_LuminalBreast.603	0	.	8124833	8127720	0	1	2887	0
chr1	8184311	8185902	HepG2_Caltech_ENCODE.355	0	.	8184311	8185902	0	1	1591	0
chr1	8185094	8185534	liver_polyA+.690	0	.	8185094	8185534	0	1	440	0
chr1	8191317	8197857	Rinn_00000150	0	+	8191317	8197857	0	4	203,110,55,133	0,1815,5953,6407
chr1	8191323	8191711	MDAMB468_Thompson.257	0	.	8191323	8191711	0	1	388	0
chr1	8194284	8194672	HepG2_Caltech_ENCODE.356	0	.	8194284	8194672	0	1	388	0
chr1	8200835	8203176	Rinn_00000468	0	-	8200835	8203176	0	2	345,134	0,2207
chr1	8200836	8203176	ENST00000424689	0	-	8200836	8203176	0	2	344,133	0,2207
chr1	8221444	8223459	HepG2_Caltech_ENCODE.358	0	.	8221444	8223459	0	1	2015	0
chr1	8259117	8259935	prostate_carcinoma.482	0	.	8259117	8259935	0	1	818	0
chr1	8259393	8259871	B_Cells_Pritchard.17299	0	.	8259393	8259871	0	1	478	0
chr1	8264603	8264951	A549_Myers.603	0	.	8264603	8264951	0	1	348	0
chr1	8276686	8278516	prostate_carcinoma.484	0	.	8276686	8278516	0	1	1830	0
chr1	8277028	8278377	B_cells_Cheung.1105	0	.	8277028	8278377	0	1	1349	0
chr1	8277034	8278461	B_Cells_Pritchard.17341	0	.	8277034	8278461	0	1	1427	0
chr1	8278637	8278969	liver_polyA+.698	0	.	8278637	8278969	0	1	332	0
chr1	8290403	8290984	B_Cells_Pritchard.17361	0	.	8290403	8290984	0	1	581	0
chr1	8296510	8296820	A549_Myers.605	0	.	8296510	8296820	0	1	310	0
chr1	8331886	8332362	melanoma_Garraway_short_term_cultures.536	0	.	8331886	8332362	0	1	476	0
chr1	8808456	8808915	B_Cells_Pritchard.19095	0	.	8808456	8808915	0	1	459	0
chr1	8826818	8829341	REMC_LuminalBreast.624	0	.	8826818	8829341	0	1	2523	0
chr1	8828319	8829264	REMC_MyoepithelialBreast.459	0	.	8828319	8829264	0	1	945	0
chr1	8829596	8831069	REMC_LuminalBreast.625	0	.	8829596	8831069	0	1	1473	0
chr1	8830002	8830876	B_Cells_Pritchard.19161	0	.	8830002	8830876	0	1	874	0
chr1	8833826	8835074	REMC_LuminalBreast.627	0	.	8833826	8835074	0	1	1248	0
chr1	8836254	8837665	REMC_MyoepithelialBreast.460	0	.	8836254	8837665	0	1	1411	0
chr1	8838825	8842601	REMC_MyoepithelialBreast.462	0	.	8838825	8842601	0	1	3776	0
chr1	8839403	8841596	B_cells_Cheung.1151	0	.	8839403	8841596	0	1	2193	0
chr1	8840393	8841699	melanoma_Garraway_short_term_cultures.610	0	.	8840393	8841699	0	1	1306	0
chr1	8840632	8841591	CD4_Plagnol_activated.696	0	.	8840632	8841591	0	1	959	0
chr1	8840636	8842391	B_Cells_Pritchard.26223	0	.	8840636	8842391	0	1	1755	0
chr1	8840708	8841394	H1_polyA+.3566	0	.	8840708	8841394	0	1	686	0
chr1	8863220	8863854	CD4_Plagnol_resting.1009	0	.	8863220	8863854	0	1	634	0
chr1	8863322	8863771	prostate_normal.525	0	.	8863322	8863771	0	1	449	0
chr1	8863332	8863744	prostate_carcinoma.576	0	.	8863332	8863744	0	1	412	0
chr1	8867318	8869427	REMC_LuminalBreast.638	0	.	8867318	8869427	0	1	2109	0
chr1	8872891	8873825	REMC_LuminalBreast.641	0	.	8872891	8873825	0	1	934	0
chr1	8873150	8873815	REMC_MyoepithelialBreast.491	0	.	8873150	8873815	0	1	665	0
chr1	8878477	8879392	REMC_LuminalBreast.644	0	.	8878477	8879392	0	1	915	0
chr1	8881653	8883033	CD4_Plagnol_activated.1909	0	.	8881653	8883033	0	1	1380	0
chr1	8881653	8883033	CD4_Plagnol_activated.1907	0	+	8881653	8883033	0	2	344,696	0,684
chr1	8886164	8887078	CD4_Plagnol_resting.568	0	.	8886164	8887078	0	1	914	0
chr1	8886259	8886804	CD4_Plagnol_activated.1910	0	.	8886259	8886804	0	1	545	0
chr1	8892893	8893553	CD4_Plagnol_activated.1916	0	.	8892893	8893553	0	1	660	0
chr1	8903821	8905227	CD4_Plagnol_activated.1917	0	.	8903821	8905227	0	1	1406	0
chr1	8904180	8905198	CD4_Plagnol_resting.575	0	.	8904180	8905198	0	1	1018	0
chr1	8905635	8906883	CD4_Plagnol_activated.1913	0	.	8905635	8906883	0	1	1248	0
chr1	8906968	8909649	CD4_Plagnol_resting.581	0	.	8906968	8909649	0	1	2681	0
chr1	8906991	8910124	CD4_Plagnol_activated.1918	0	.	8906991	8910124	0	1	3133	0
chr1	9114158	9115617	B_cells_Cheung.1945	0	.	9114158	9115617	0	2	475,984	0,475
chr1	9114703	9115635	B_Cells_Pritchard.19999	0	.	9114703	9115635	0	1	932	0
chr1	9119280	9126425	B_Cells_Pritchard.20013	0	-	9119280	9126425	0	3	1054,93,691	0,3012,6454
chr1	9119280	9126555	B_Cells_Pritchard.20015	0	+	9119280	9126555	0	4	173,828,427,899	0,200,2934,6376
chr1	9124070	9126384	B_cells_Cheung.1951	0	.	9124070	9126384	0	1	2314	0
chr1	9126674	9130205	B_cells_Cheung.1952	0	.	9126674	9130205	0	1	3531	0
chr1	9131828	9134286	MDAMB468_Thompson.280	0	.	9131828	9134286	0	1	2458	0
chr1	9131879	9134131	REMC_MyoepithelialBreast.498	0	.	9131879	9134131	0	1	2252	0
chr1	9132070	9134302	BT20_Thompson.288	0	.	9132070	9134302	0	1	2232	0
chr1	9132162	9134126	MIP101.438	0	.	9132162	9134126	0	1	1964	0
chr1	9132395	9133698	MeI_Garraway.161	0	.	9132395	9133698	0	1	1303	0
chr1	9132614	9133152	lymph_node_Burge.591	0	.	9132614	9133152	0	1	538	0
chr1	9132784	9133718	HME_Burge.527	0	.	9132784	9133718	0	1	934	0
chr1	9132825	9134077	K562.411	0	.	9132825	9134077	0	1	1252	0
chr1	9135680	9136075	prostate_normal.541	0	.	9135680	9136075	0	1	395	0
chr1	9136385	9137838	melanoma_Garraway_short_term_cultures.634	0	.	9136385	9137838	0	1	1453	0
chr1	9136417	9154687	prostate_carcinoma.603	0	-	9136417	9154687	0	2	417,83	0,18187
chr1	9136469	9137764	REMC_MyoepithelialBreast.499	0	.	9136469	9137764	0	1	1295	0
chr1	9138444	9171898	B_Cells_Pritchard.21275	0	-	9138444	9171898	0	18	2147,79,181,137,931,1182,96,1084,651,3247,732,695,879,4876,126,1242,877,84	0,2421,4274,4882,5032,6504,8579,8794,13792,16835,20732,21751,22639,23596,28531,28671,32472,33370
chr1	9138444	9169072	B_Cells_Pritchard.21273	0	+	9138444	9169072	0	13	620,1515,3417,91,1340,1722,608,4136,447,4296,317,1253,147	0,756,4274,8584,8794,11853,16161,17422,23319,23813,28155,28671,30481
chr1	9139336	9139841	prostate_normal.542	0	.	9139336	9139841	0	1	505	0
chr1	9142598	9145776	HepG2_Caltech_ENCODE.385	0	.	9142598	9145776	0	1	3178	0
chr1	9142669	9151974	REMC_LuminalBreast.657	0	.	9142669	9151974	0	1	9305	0
chr1	9143342	9144693	melanoma_Garraway_short_term_cultures.639	0	.	9143342	9144693	0	1	1351	0
chr1	9144162	9144526	MCF7_Burge_Thompson.376	0	.	9144162	9144526	0	1	364	0
chr1	9144432	9145176	liver_polyA+.881	0	.	9144432	9145176	0	1	744	0
chr1	9144531	9146039	REMC_BreastStem.264	0	.	9144531	9146039	0	1	1508	0
chr1	9146108	9146461	BT474_Burge_Thompson.411	0	.	9146108	9146461	0	1	353	0
chr1	9146780	9148326	REMC_BreastStem.265	0	.	9146780	9148326	0	1	1546	0
chr1	9148707	9154495	B_Cells_Pritchard.21293	0	-	9148707	9154495	0	4	165,1177,306,151	0,165,4835,5637
chr1	9148796	9149693	melanoma_Garraway_short_term_cultures.643	0	.	9148796	9149693	0	1	897	0
chr1	9148797	9149659	HepG2_Caltech_ENCODE.387	0	.	9148797	9149659	0	1	862	0
chr1	9150285	9152943	H1_polyA+.876	0	.	9150285	9152943	0	1	2658	0
chr1	9150308	9150753	prostate_carcinoma.612	0	.	9150308	9150753	0	1	445	0
chr1	9150353	9151243	melanoma_Garraway_short_term_cultures.644	0	.	9150353	9151243	0	1	890	0
chr1	9150868	9151975	REMC_BreastStem.266	0	.	9150868	9151975	0	1	1107	0
chr1	9150913	9185265	ENST00000437157	0	-	9150913	9185265	0	4	98,289,120,41	0,13739,15363,34311
chr1	9151347	9151928	melanoma_Garraway_short_term_cultures.645	0	.	9151347	9151928	0	1	581	0
chr1	9151376	9152055	HepG2_Caltech_ENCODE.388	0	.	9151376	9152055	0	1	679	0
chr1	9151661	9151962	liver_polyA+.885	0	.	9151661	9151962	0	1	301	0
chr1	9153570	9159030	REMC_LuminalBreast.659	0	.	9153570	9159030	0	1	5460	0
chr1	9154114	9155106	HepG2_Caltech_ENCODE.390	0	.	9154114	9155106	0	1	992	0
chr1	9156425	9158699	melanoma_Garraway_short_term_cultures.648	0	.	9156425	9158699	0	1	2274	0
chr1	9156493	9156806	MCF7_Burge_Thompson.360	0	.	9156493	9156806	0	1	313	0
chr1	9158280	9165277	pHIT000097169	0	-	9158280	9165277	0	2	65,625	0,6372
chr1	9159184	9161987	REMC_LuminalBreast.660	0	.	9159184	9161987	0	1	2803	0
chr1	9160347	9161684	REMC_MyoepithelialBreast.502	0	.	9160347	9161684	0	1	1337	0
chr1	9160519	9161902	HepG2_Caltech_ENCODE.392	0	.	9160519	9161902	0	1	1383	0
chr1	9161128	9164626	melanoma_Garraway_short_term_cultures.650	0	.	9161128	9164626	0	1	3498	0
chr1	9161230	9161888	liver_polyA+.893	0	.	9161230	9161888	0	1	658	0
chr1	9162260	9165719	REMC_LuminalBreast.661	0	.	9162260	9165719	0	1	3459	0
chr1	9162468	9164517	H9_polyA-_Chen.152	0	.	9162468	9164517	0	1	2049	0
chr1	9163307	9163681	H9_polyA+.502	0	.	9163307	9163681	0	1	374	0
chr1	9164328	9166869	prostate_normal.544	0	.	9164328	9166869	0	1	2541	0
chr1	9164333	9174718	MCF7_Burge_Thompson.368	0	+	9164333	9174718	0	3	629,1442,681	0,1096,9704
chr1	9164344	9165652	A549_Myers.691	0	.	9164344	9165652	0	1	1308	0
chr1	9164483	9179627	XR_041094	0	-	9164483	9179627	0	2	458,71	0,15073
chr1	9164625	9165172	H9_polyA-_Chen.151	0	.	9164625	9165172	0	1	547	0
chr1	9164625	9171896	prostate_carcinoma.598	0	-	9164625	9171896	0	3	2280,87,82	0,4725,7189
chr1	9164635	9166527	HME_Burge.531	0	+	9164635	9166527	0	2	327,249	0,1643
chr1	9164635	9165081	HME_Burge.532	0	.	9164635	9165081	0	1	446	0
chr1	9164650	9165061	BT474_Burge_Thompson.412	0	.	9164650	9165061	0	1	411	0
chr1	9164685	9166876	H9_polyA+.505	0	+	9164685	9166876	0	2	1768,277	0,1914
chr1	9165056	9165650	T47D_Burge_Thompson.291	0	.	9165056	9165650	0	1	594	0
chr1	9165358	9165668	HME_Burge.536	0	.	9165358	9165668	0	1	310	0
chr1	9165733	9166512	A549_Myers.692	0	.	9165733	9166512	0	1	779	0
chr1	9165750	9168345	T47D_Burge_Thompson.293	0	+	9165750	9168345	0	2	703,1746	0,849
chr1	9165750	9168345	T47D_Burge_Thompson.292	0	.	9165750	9168345	0	1	2595	0
chr1	9165774	9166089	HME_Burge.537	0	.	9165774	9166089	0	1	315	0
chr1	9165856	9174699	MCF10A_Thompson.233	0	+	9165856	9174699	0	2	597,661	0,8182
chr1	9165879	9174988	REMC_LuminalBreast.662	0	+	9165879	9174988	0	2	574,950	0,8159
chr1	9166159	9174842	ZR751_Thompson.334	0	+	9166159	9174842	0	2	294,804	0,7879
chr1	9167649	9168911	REMC_LuminalBreast.665	0	.	9167649	9168911	0	1	1262	0
chr1	9169081	9170494	REMC_LuminalBreast.666	0	.	9169081	9170494	0	1	1413	0
chr1	9170965	9171696	prostate_normal.548	0	.	9170965	9171696	0	1	731	0
chr1	9171977	9174824	melanoma_Garraway_short_term_cultures.655	0	.	9171977	9174824	0	1	2847	0
chr1	9172006	9174898	B_Cells_Pritchard.20077	0	+	9172006	9174898	0	2	1042,1603	0,1289
chr1	9172006	9182625	B_Cells_Pritchard.20079	0	-	9172006	9182625	0	4	2892,1504,1518,4384	0,3002,4570,6235
chr1	9172016	9174850	prostate_normal.549	0	.	9172016	9174850	0	1	2834	0
chr1	9173294	9175058	HepG2_Caltech_ENCODE.394	0	.	9173294	9175058	0	1	1764	0
chr1	9174990	9177134	B_cells_Cheung.1466	0	.	9174990	9177134	0	1	2144	0
chr1	9175007	9177749	H1_polyA+.880	0	.	9175007	9177749	0	1	2742	0
chr1	9175007	9181493	H1_polyA+.879	0	+	9175007	9181493	0	2	1300,3139	0,3347
chr1	9175038	9176484	REMC_BreastStem.270	0	.	9175038	9176484	0	1	1446	0
chr1	9175061	9176525	melanoma_Garraway_short_term_cultures.656	0	.	9175061	9176525	0	1	1464	0
chr1	9177700	9181460	B_cells_Cheung.1468	0	.	9177700	9181460	0	1	3760	0
chr1	9178224	9180618	prostate_carcinoma.617	0	.	9178224	9180618	0	1	2394	0
chr1	9178244	9181493	H1_polyA+.881	0	.	9178244	9181493	0	1	3249	0
chr1	9179994	9180752	REMC_BreastStem.268	0	.	9179994	9180752	0	1	758	0
chr1	9182087	9183415	H1_polyA+.882	0	.	9182087	9183415	0	1	1328	0
chr1	9183207	9184514	B_Cells_Pritchard.20085	0	.	9183207	9184514	0	1	1307	0
chr1	9183562	9186259	B_cells_Cheung.1472	0	+	9183562	9186259	0	2	680,1245	0,1452
chr1	9183562	9184613	B_cells_Cheung.1470	0	.	9183562	9184613	0	1	1051	0
chr1	9186299	9186632	A549_Myers.697	0	.	9186299	9186632	0	1	333	0
chr1	9214210	9215127	REMC_LuminalBreast.669	0	.	9214210	9215127	0	1	917	0
chr1	9257645	9257975	liver_polyA+.898	0	.	9257645	9257975	0	1	330	0
chr1	9257675	9258242	B_Cells_Pritchard.20297	0	.	9257675	9258242	0	1	567	0
chr1	9257687	9259049	prostate_carcinoma.785	0	.	9257687	9259049	0	1	1362	0
chr1	9261313	9261777	liver_polyA+.903	0	.	9261313	9261777	0	1	464	0
chr1	9263940	9264490	liver_polyA+.904	0	.	9263940	9264490	0	1	550	0
chr1	9264464	9264905	A549_Myers.711	0	.	9264464	9264905	0	1	441	0
chr1	9265922	9266899	liver_polyA+.1029	0	.	9265922	9266899	0	1	977	0
chr1	9353552	9358109	REMC_MyoepithelialBreast.564	0	.	9353552	9358109	0	1	4557	0
chr1	9353702	9355136	CD4_Plagnol_resting.613	0	.	9353702	9355136	0	1	1434	0
chr1	9353714	9354214	prostate_carcinoma.687	0	.	9353714	9354214	0	1	500	0
chr1	9353735	9354489	B_Cells_Pritchard.20655	0	.	9353735	9354489	0	1	754	0
chr1	9353897	9356887	melanoma_Garraway_short_term_cultures.678	0	.	9353897	9356887	0	1	2990	0
chr1	9357348	9358386	melanoma_Garraway_short_term_cultures.679	0	.	9357348	9358386	0	1	1038	0
chr1	9358190	9360488	REMC_MyoepithelialBreast.565	0	.	9358190	9360488	0	1	2298	0
chr1	9358844	9359480	CD4_Plagnol_resting.617	0	.	9358844	9359480	0	1	636	0
chr1	9359501	9362847	REMC_LuminalBreast.690	0	.	9359501	9362847	0	1	3346	0
chr1	9360130	9360568	B_cells_Cheung.1581	0	.	9360130	9360568	0	1	438	0
chr1	9361484	9362503	B_cells_Cheung.1582	0	.	9361484	9362503	0	1	1019	0
chr1	9361502	9362571	REMC_MyoepithelialBreast.566	0	.	9361502	9362571	0	1	1069	0
chr1	9362921	9364247	REMC_MyoepithelialBreast.567	0	.	9362921	9364247	0	1	1326	0
chr1	9362942	9365953	REMC_LuminalBreast.691	0	.	9362942	9365953	0	1	3011	0
chr1	9363012	9363969	B_cells_Cheung.1583	0	.	9363012	9363969	0	1	957	0
chr1	9363014	9364022	melanoma_Garraway_short_term_cultures.681	0	.	9363014	9364022	0	1	1008	0
chr1	9363096	9363567	B_Cells_Pritchard.20699	0	.	9363096	9363567	0	1	471	0
chr1	9363117	9364000	prostate_carcinoma.685	0	.	9363117	9364000	0	1	883	0
chr1	9363213	9363912	CD4_Plagnol_resting.619	0	.	9363213	9363912	0	1	699	0
chr1	9364562	9365717	REMC_MyoepithelialBreast.568	0	.	9364562	9365717	0	1	1155	0
chr1	9364703	9365887	B_cells_Cheung.1584	0	.	9364703	9365887	0	1	1184	0
chr1	9366017	9372023	REMC_LuminalBreast.692	0	.	9366017	9372023	0	1	6006	0
chr1	9366676	9367604	REMC_BreastStem.360	0	.	9366676	9367604	0	1	928	0
chr1	9367036	9367469	B_cells_Cheung.1585	0	.	9367036	9367469	0	1	433	0
chr1	9368062	9370417	REMC_MyoepithelialBreast.569	0	.	9368062	9370417	0	1	2355	0
chr1	9372225	9378689	REMC_LuminalBreast.693	0	.	9372225	9378689	0	1	6464	0
chr1	9372225	9378445	REMC_BreastStem.361	0	.	9372225	9378445	0	1	6220	0
chr1	9373722	9375025	REMC_MyoepithelialBreast.572	0	.	9373722	9375025	0	1	1303	0
chr1	9380192	9382565	REMC_BreastStem.363	0	.	9380192	9382565	0	1	2373	0
chr1	9380502	9381143	B_Cells_Pritchard.20779	0	+	9380502	9381143	0	1	641	0
chr1	9381138	9381783	B_cells_Cheung.1590	0	.	9381138	9381783	0	1	645	0
chr1	9384052	9385114	REMC_LuminalBreast.695	0	.	9384052	9385114	0	1	1062	0
chr1	9385448	9386026	B_cells_Cheung.1592	0	.	9385448	9386026	0	1	578	0
chr1	9386243	9387322	REMC_LuminalBreast.696	0	.	9386243	9387322	0	1	1079	0
chr1	9386393	9388357	B_cells_Cheung.1593	0	-	9386393	9388357	0	2	330,1335	0,629
chr1	9386393	9390601	B_cells_Cheung.1594	0	.	9386393	9390601	0	1	4208	0
chr1	9386497	9387682	CD4_Plagnol_resting.622	0	.	9386497	9387682	0	1	1185	0
chr1	9386507	9387669	CD4_Plagnol_activated.731	0	.	9386507	9387669	0	1	1162	0
chr1	9386643	9387657	B_Cells_Pritchard.20803	0	+	9386643	9387657	0	1	1014	0
chr1	9388214	9390438	REMC_LuminalBreast.697	0	.	9388214	9390438	0	1	2224	0
chr1	9391592	9392218	REMC_BreastStem.284	0	.	9391592	9392218	0	1	626	0
chr1	9396083	9396471	A549_Myers.727	0	.	9396083	9396471	0	1	388	0
chr1	9397207	9409658	Rinn_00001385	0	-	9397207	9409658	0	2	25,1350	0,11101
chr1	9398839	9401223	B_Cells_Pritchard.20863	0	+	9398839	9401223	0	2	1070,1264	0,1120
chr1	9398937	9401991	B_cells_Cheung.1576	0	.	9398937	9401991	0	1	3054	0
chr1	9399228	9399635	BT474_Burge_Thompson.418	0	.	9399228	9399635	0	1	407	0
chr1	9401671	9401985	B_Cells_Pritchard.20867	0	+	9401671	9401985	0	1	314	0
chr1	9403422	9407337	B_cells_Cheung.1597	0	.	9403422	9407337	0	1	3915	0
chr1	9404944	9406532	B_Cells_Pritchard.20871	0	.	9404944	9406532	0	1	1588	0
chr1	9405096	9405442	liver_polyA+.920	0	.	9405096	9405442	0	1	346	0
chr1	9405295	9406344	prostate_carcinoma.693	0	.	9405295	9406344	0	1	1049	0
chr1	9405516	9406089	brain_AmbionMAQC.499	0	.	9405516	9406089	0	1	573	0
chr1	9407516	9410504	B_cells_Cheung.1577	0	.	9407516	9410504	0	1	2988	0
chr1	9407626	9409665	B_Cells_Pritchard.20877	0	.	9407626	9409665	0	1	2039	0
chr1	9407729	9409592	prostate_carcinoma.694	0	.	9407729	9409592	0	1	1863	0
chr1	9407749	9409556	brain_AmbionMAQC.500	0	.	9407749	9409556	0	1	1807	0
chr1	9407752	9409589	MIP101.442	0	.	9407752	9409589	0	1	1837	0
chr1	9407838	9409610	melanoma_Garraway_short_term_cultures.684	0	.	9407838	9409610	0	1	1772	0
chr1	9407870	9409591	prostate_normal.578	0	.	9407870	9409591	0	1	1721	0
chr1	9408321	9409062	H1_polyA+.850	0	.	9408321	9409062	0	1	741	0
chr1	9408937	9411590	Rinn_00002288	0	-	9408937	9411590	0	2	1090,24	0,2629
chr1	9415145	9415664	liver_polyA+.927	0	.	9415145	9415664	0	1	519	0
chr1	9418476	9419228	MeI_Garraway.169	0	.	9418476	9419228	0	1	752	0
chr1	9426460	9427937	MeI_Garraway.174	0	-	9426460	9427937	0	2	623,349	0,1128
chr1	9432585	9433469	melanoma_Garraway_short_term_cultures.691	0	.	9432585	9433469	0	1	884	0
chr1	9435949	9436610	A549_Myers.730	0	.	9435949	9436610	0	1	661	0
chr1	9449995	9450861	REMC_LuminalBreast.698	0	.	9449995	9450861	0	1	866	0
chr1	9567287	9567948	B_cells_Cheung.1639	0	.	9567287	9567948	0	1	661	0
chr1	9567295	9567740	BT20_Thompson.299	0	.	9567295	9567740	0	1	445	0
chr1	9567297	9567685	brain_AmbionMAQC.506	0	.	9567297	9567685	0	1	388	0
chr1	9567297	9567683	MCF10A_Thompson.239	0	.	9567297	9567683	0	1	386	0
chr1	9567297	9567817	BT474_Burge_Thompson.423	0	.	9567297	9567817	0	1	520	0
chr1	9567301	9567933	CD4_Plagnol_activated.756	0	.	9567301	9567933	0	1	632	0
chr1	9567301	9567938	melanoma_Garraway_short_term_cultures.714	0	.	9567301	9567938	0	1	637	0
chr1	9567303	9567808	CD4_Plagnol_resting.634	0	.	9567303	9567808	0	1	505	0
chr1	9567305	9567633	MeWo_Garraway.358	0	.	9567305	9567633	0	1	328	0
chr1	9567309	9567819	MCF7_Burge_Thompson.382	0	.	9567309	9567819	0	1	510	0
chr1	9567319	9567817	prostate_normal.597	0	.	9567319	9567817	0	1	498	0
chr1	9567336	9567800	MDAMB468_Thompson.286	0	.	9567336	9567800	0	1	464	0
chr1	9568040	9568474	B_cells_Cheung.1640	0	.	9568040	9568474	0	1	434	0
chr1	9606735	9607476	B_cells_Cheung.1658	0	.	9606735	9607476	0	1	741	0
chr1	9608053	9609179	REMC_LuminalBreast.715	0	.	9608053	9609179	0	1	1126	0
chr1	9608256	9612306	B_Cells_Pritchard.64521	0	+	9608256	9612306	0	2	1945,1182	0,2868
chr1	9609629	9609971	A549_Myers.753	0	.	9609629	9609971	0	1	342	0
chr1	9808933	9810916	HIT000249513	0	-	9808933	9810916	0	1	1983	0
chr1	9810254	9810903	HIT000390298	0	-	9810254	9810903	0	1	649	0
chr1	9810494	9810879	XR_040220	0	-	9810494	9810879	0	1	385	0
chr1	9818561	9819441	B_Cells_Pritchard.21345	0	.	9818561	9819441	0	1	880	0
chr1	10013252	10014555	REMC_LuminalBreast.987	0	.	10013252	10014555	0	1	1303	0
chr1	10167627	10170248	REMC_LuminalBreast.992	0	.	10167627	10170248	0	1	2621	0
chr1	10167831	10168562	B_Cells_Pritchard.22107	0	.	10167831	10168562	0	1	731	0
chr1	10169015	10169879	REMC_BreastStem.369	0	.	10169015	10169879	0	1	864	0
chr1	10169068	10169804	prostate_carcinoma.832	0	.	10169068	10169804	0	1	736	0
chr1	10169469	10169871	B_cells_Cheung.1784	0	.	10169469	10169871	0	1	402	0
chr1	10169508	10169899	B_Cells_Pritchard.22113	0	.	10169508	10169899	0	1	391	0
chr1	10175744	10176342	REMC_LuminalBreast.994	0	.	10175744	10176342	0	1	598	0
chr1	10188991	10189597	REMC_LuminalBreast.1006	0	.	10188991	10189597	0	1	606	0
chr1	10366831	10367238	CD4_Plagnol_resting.760	0	.	10366831	10367238	0	1	407	0
chr1	10368871	10372828	H1_polyA+.2397	0	.	10368871	10372828	0	1	3957	0
chr1	10369411	10372702	REMC_BreastStem.373	0	.	10369411	10372702	0	1	3291	0
chr1	10369465	10369955	liver_polyA+.1266	0	.	10369465	10369955	0	1	490	0
chr1	10369469	10372653	B_Cells_Pritchard.22559	0	-	10369469	10372653	0	2	1782,829	0,2355
chr1	10371590	10373144	liver_polyA+.1269	0	-	10371590	10373144	0	3	33,521,73	0,317,1481
chr1	10371852	10372645	B_cells_Cheung.1855	0	.	10371852	10372645	0	1	793	0
chr1	10371855	10372565	brain_AmbionMAQC.802	0	.	10371855	10372565	0	1	710	0
chr1	10371859	10372629	melanoma_Garraway_short_term_cultures.823	0	.	10371859	10372629	0	1	770	0
chr1	10371862	10372526	CD4_Plagnol_resting.764	0	.	10371862	10372526	0	1	664	0
chr1	10371958	10372448	NEC_from_H9.767	0	.	10371958	10372448	0	1	490	0
chr1	10371999	10372467	H9_polyA+.580	0	.	10371999	10372467	0	1	468	0
chr1	10404390	10405347	REMC_LuminalBreast.1058	0	.	10404390	10405347	0	1	957	0
chr1	10411406	10412224	B_Cells_Pritchard.29691	0	-	10411406	10412224	0	1	818	0
chr1	10614422	10615886	REMC_BreastStem.391	0	.	10614422	10615886	0	1	1464	0
chr1	10615187	10615827	HepG2_Caltech_ENCODE.475	0	.	10615187	10615827	0	1	640	0
chr1	10615258	10615836	CD4_Plagnol_resting.818	0	.	10615258	10615836	0	1	578	0
chr1	10615467	10615855	liver_polyA+.1335	0	.	10615467	10615855	0	1	388	0
chr1	10616407	10617117	REMC_LuminalBreast.1203	0	.	10616407	10617117	0	1	710	0
chr1	10789035	10790452	prostate_carcinoma.973	0	.	10789035	10790452	0	1	1417	0
chr1	10791770	10794041	prostate_normal.755	0	.	10791770	10794041	0	1	2271	0
chr1	10794927	10798301	prostate_carcinoma.976	0	.	10794927	10798301	0	1	3374	0
chr1	10872242	10872605	B_Cells_Pritchard.24003	0	.	10872242	10872605	0	1	363	0
chr1	10886670	10887695	BT20_Thompson.331	0	.	10886670	10887695	0	1	1025	0
chr1	10987894	10988571	H1_polyA+.987	0	.	10987894	10988571	0	1	677	0
chr1	10987914	10988524	REMC_LuminalBreast.1208	0	.	10987914	10988524	0	1	610	0
chr1	10993644	10994251	B_Cells_Pritchard.36985	0	-	10993644	10994251	0	1	607	0
chr1	11034641	11035098	BT20_Thompson.345	0	.	11034641	11035098	0	1	457	0
chr1	11035501	11035895	CD4_Plagnol_resting.927	0	.	11035501	11035895	0	1	394	0
chr1	11044049	11046438	B_cells_Cheung.2276	0	.	11044049	11046438	0	1	2389	0
chr1	11044089	11045198	HeLa_polyA+_Chen.470	0	.	11044089	11045198	0	1	1109	0
chr1	11044108	11045358	B_Cells_Pritchard.37171	0	-	11044108	11045358	0	1	1250	0
chr1	11044137	11046775	REMC_MyoepithelialBreast.1029	0	.	11044137	11046775	0	1	2638	0
chr1	11044151	11046058	REMC_LuminalBreast.1245	0	.	11044151	11046058	0	1	1907	0
chr1	11044284	11045171	melanoma_Garraway_short_term_cultures.893	0	.	11044284	11045171	0	1	887	0
chr1	11045516	11046729	REMC_BreastStem.404	0	.	11045516	11046729	0	1	1213	0
chr1	11279535	11280704	H9_polyA+.651	0	.	11279535	11280704	0	1	1169	0
chr1	11281181	11282455	REMC_MyoepithelialBreast.1016	0	.	11281181	11282455	0	1	1274	0
chr1	11281202	11282195	H9_polyA+.652	0	.	11281202	11282195	0	1	993	0
chr1	11281238	11282416	H1_polyA+.1379	0	.	11281238	11282416	0	1	1178	0
chr1	11281241	11282294	prostate_carcinoma.1014	0	.	11281241	11282294	0	1	1053	0
chr1	11281241	11282421	brain_AmbionMAQC.604	0	.	11281241	11282421	0	1	1180	0
chr1	11281248	11282155	HepG2_Caltech_ENCODE.507	0	.	11281248	11282155	0	1	907	0
chr1	11281249	11282267	CD4_Plagnol_resting.912	0	.	11281249	11282267	0	1	1018	0
chr1	11281250	11282173	B_cells_Cheung.1920	0	.	11281250	11282173	0	1	923	0
chr1	11281263	11282452	CD4_Plagnol_activated.971	0	.	11281263	11282452	0	1	1189	0
chr1	11281333	11282218	REMC_BreastStem.444	0	.	11281333	11282218	0	1	885	0
chr1	11281343	11282267	BT474_Burge_Thompson.501	0	.	11281343	11282267	0	1	924	0
chr1	11281366	11282240	liver_polyA+.1403	0	.	11281366	11282240	0	1	874	0
chr1	11281492	11282256	melanoma_Garraway_short_term_cultures.908	0	.	11281492	11282256	0	1	764	0
chr1	11281575	11289962	prostate_normal.806	0	+	11281575	11289962	0	2	158,743	0,7644
chr1	11281608	11282132	MeWo_Garraway.461	0	.	11281608	11282132	0	1	524	0
chr1	11284698	11293855	prostate_normal.796	0	+	11284698	11293855	0	2	13,3263	0,5894
chr1	11289236	11290342	H1_polyA+.1385	0	.	11289236	11290342	0	1	1106	0
chr1	11289236	11290333	prostate_carcinoma.1021	0	.	11289236	11290333	0	1	1097	0
chr1	11289245	11289759	B_Cells_Pritchard.24623	0	+	11289245	11289759	0	1	514	0
chr1	11289256	11290320	MIP101.934	0	.	11289256	11290320	0	1	1064	0
chr1	11289256	11292594	REMC_MyoepithelialBreast.1009	0	.	11289256	11292594	0	1	3338	0
chr1	11289294	11290035	brain_AmbionMAQC.605	0	.	11289294	11290035	0	1	741	0
chr1	11289451	11290509	REMC_LuminalBreast.1256	0	.	11289451	11290509	0	1	1058	0
chr1	11290410	11292185	H1_polyA+.1386	0	.	11290410	11292185	0	1	1775	0
chr1	11290590	11293874	prostate_carcinoma.1020	0	.	11290590	11293874	0	1	3284	0
chr1	11290595	11292505	REMC_LuminalBreast.1257	0	.	11290595	11292505	0	1	1910	0
chr1	11291266	11292112	brain_AmbionMAQC.606	0	.	11291266	11292112	0	1	846	0
chr1	11291342	11292182	B_Cells_Pritchard.24633	0	.	11291342	11292182	0	1	840	0
chr1	11291840	11292300	B_cells_Cheung.1925	0	.	11291840	11292300	0	1	460	0
chr1	11293988	11295123	prostate_carcinoma.1023	0	.	11293988	11295123	0	1	1135	0
chr1	11298356	11299519	prostate_carcinoma.1024	0	.	11298356	11299519	0	1	1163	0
chr1	11298377	11299520	prostate_normal.809	0	.	11298377	11299520	0	1	1143	0
chr1	11302631	11303075	A549_Myers.905	0	.	11302631	11303075	0	1	444	0
chr1	11315760	11316137	B_Cells_Pritchard.24739	0	+	11315760	11316137	0	1	377	0
chr1	11317056	11317775	ZR751_Thompson.410	0	.	11317056	11317775	0	1	719	0
chr1	11317225	11317781	BT474_Burge_Thompson.503	0	.	11317225	11317781	0	1	556	0
chr1	11317261	11317573	B_Cells_Pritchard.24749	0	+	11317261	11317573	0	1	312	0
chr1	11340622	11347174	Rinn_00000838	0	+	11340622	11347174	0	4	122,145,58,396	0,4602,5803,6156
chr1	11355347	11361331	Rinn_00000839	0	+	11355347	11361331	0	3	376,148,1402	0,3190,4582
chr1	11355412	11358077	H1_polyA+.1387	0	.	11355412	11358077	0	1	2665	0
chr1	11355422	11357345	B_Cells_Pritchard.24889	0	+	11355422	11357345	0	1	1923	0
chr1	11355820	11357016	B_cells_Cheung.1926	0	.	11355820	11357016	0	1	1196	0
chr1	11355881	11357102	brain_AmbionMAQC.607	0	.	11355881	11357102	0	1	1221	0
chr1	11355886	11357228	BT474_Burge_Thompson.504	0	.	11355886	11357228	0	1	1342	0
chr1	11356051	11357246	prostate_carcinoma.1025	0	+	11356051	11357246	0	2	639,411	0,784
chr1	11356130	11357355	prostate_normal.784	0	+	11356130	11357355	0	2	560,520	0,705
chr1	11356160	11357146	ZR751_Thompson.411	0	.	11356160	11357146	0	1	986	0
chr1	11356434	11357671	REMC_MyoepithelialBreast.1010	0	.	11356434	11357671	0	1	1237	0
chr1	11356694	11357355	prostate_normal.785	0	.	11356694	11357355	0	1	661	0
chr1	11356769	11357246	prostate_carcinoma.1026	0	.	11356769	11357246	0	1	477	0
chr1	11357923	11358828	MIP101.666	0	.	11357923	11358828	0	1	905	0
chr1	11361740	11362850	H1_polyA+.1389	0	.	11361740	11362850	0	1	1110	0
chr1	11361810	11362124	B_cells_Cheung.1928	0	.	11361810	11362124	0	1	314	0
chr1	11366188	11368600	H1_polyA+.1390	0	.	11366188	11368600	0	1	2412	0
chr1	11411332	11411641	ZR751_Thompson.414	0	.	11411332	11411641	0	1	309	0
chr1	11712312	11713278	REMC_MyoepithelialBreast.1115	0	.	11712312	11713278	0	1	966	0
chr1	11832922	11834100	B_cells_Cheung.1986	0	.	11832922	11834100	0	1	1178	0
chr1	11869916	11870366	BT474_Burge_Thompson.552	0	.	11869916	11870366	0	1	450	0
chr1	11873719	11875594	HepG2_Caltech_ENCODE.545	0	+	11873719	11875594	0	2	241,893	0,982
chr1	11877275	11878186	HepG2_Caltech_ENCODE.547	0	.	11877275	11878186	0	1	911	0
chr1	11891884	11892439	CD4_Plagnol_resting.974	0	.	11891884	11892439	0	1	555	0
chr1	11960939	11961606	REMC_LuminalBreast.1356	0	.	11960939	11961606	0	1	667	0
chr1	11960939	11961697	HepG2_Caltech_ENCODE.561	0	.	11960939	11961697	0	1	758	0
chr1	11961029	11961789	melanoma_Garraway_short_term_cultures.957	0	.	11961029	11961789	0	1	760	0
chr1	12016929	12017556	B_cells_Cheung.2087	0	.	12016929	12017556	0	1	627	0
chr1	12017717	12018753	B_cells_Cheung.2088	0	.	12017717	12018753	0	1	1036	0
chr1	12021911	12022432	B_cells_Cheung.2092	0	.	12021911	12022432	0	1	521	0
chr1	12028980	12029336	B_cells_Cheung.2096	0	.	12028980	12029336	0	1	356	0
chr1	12029388	12031496	B_cells_Cheung.2097	0	.	12029388	12031496	0	1	2108	0
chr1	12041793	12043453	B_cells_Cheung.2723	0	.	12041793	12043453	0	1	1660	0
chr1	12130626	12136512	B_Cells_Pritchard.26745	0	.	12130626	12136512	0	1	5886	0
chr1	12130627	12135877	B_cells_Cheung.2114	0	.	12130627	12135877	0	1	5250	0
chr1	12133428	12134656	H1_polyA+.1517	0	.	12133428	12134656	0	1	1228	0
chr1	12137418	12138586	B_cells_Cheung.2117	0	.	12137418	12138586	0	1	1168	0
chr1	12137432	12138594	B_Cells_Pritchard.26749	0	.	12137432	12138594	0	1	1162	0
chr1	12141184	12141817	B_cells_Cheung.2120	0	.	12141184	12141817	0	1	633	0
chr1	12143648	12144156	B_Cells_Pritchard.26765	0	.	12143648	12144156	0	1	508	0
chr1	12144727	12145220	B_cells_Cheung.2124	0	.	12144727	12145220	0	1	493	0
chr1	12145482	12146263	B_Cells_Pritchard.26791	0	-	12145482	12146263	0	2	329,173	0,608
chr1	12145724	12146324	B_cells_Cheung.2125	0	.	12145724	12146324	0	1	600	0
chr1	12146385	12147150	B_cells_Cheung.2126	0	.	12146385	12147150	0	1	765	0
chr1	12146386	12147015	B_Cells_Pritchard.26797	0	-	12146386	12147015	0	1	629	0
chr1	12147252	12148154	B_Cells_Pritchard.26799	0	-	12147252	12148154	0	2	212,639	0,263
chr1	12147334	12147990	CD4_Plagnol_activated.1069	0	.	12147334	12147990	0	1	656	0
chr1	12147516	12148240	B_cells_Cheung.2127	0	.	12147516	12148240	0	1	724	0
chr1	12193145	12194102	B_cells_Cheung.2135	0	.	12193145	12194102	0	1	957	0
chr1	12195911	12197479	REMC_LuminalBreast.1402	0	.	12195911	12197479	0	1	1568	0
chr1	12196907	12197768	REMC_BreastStem.495	0	.	12196907	12197768	0	1	861	0
chr1	12496992	12497721	melanoma_Garraway_short_term_cultures.1001	0	.	12496992	12497721	0	1	729	0
chr1	12501254	12503311	REMC_LuminalBreast.1403	0	.	12501254	12503311	0	1	2057	0
chr1	12501907	12502552	A549_Myers.1006	0	.	12501907	12502552	0	1	645	0
chr1	12501947	12503290	CD4_Plagnol_resting.1012	0	.	12501947	12503290	0	1	1343	0
chr1	12501983	12502843	prostate_normal.895	0	.	12501983	12502843	0	1	860	0
chr1	12502255	12502893	CD4_Plagnol_activated.1081	0	.	12502255	12502893	0	1	638	0
chr1	12502390	12503017	REMC_BreastStem.500	0	.	12502390	12503017	0	1	627	0
chr1	12502410	12503333	REMC_MyoepithelialBreast.1070	0	.	12502410	12503333	0	1	923	0
chr1	12506074	12507357	REMC_LuminalBreast.1405	0	.	12506074	12507357	0	1	1283	0
chr1	12510071	12511289	Rinn_00000840	0	+	12510071	12511289	0	2	350,612	0,606
chr1	12510217	12510662	A549_Myers.1007	0	.	12510217	12510662	0	1	445	0
chr1	12510351	12511049	Rinn_00000154	0	+	12510351	12511049	0	2	70,370	0,328
chr1	12510352	12511049	ENST00000416696	0	+	12510352	12511049	0	2	69,369	0,328
chr1	12513652	12521229	liver_polyA+.1550	0	+	12513652	12521229	0	2	57,1378	0,6199
chr1	12513805	12516747	REMC_LuminalBreast.1407	0	.	12513805	12516747	0	1	2942	0
chr1	12519771	12520793	REMC_LuminalBreast.1409	0	.	12519771	12520793	0	1	1022	0
chr1	12519816	12521229	liver_polyA+.1551	0	.	12519816	12521229	0	1	1413	0
chr1	12519978	12520702	HepG2_Caltech_ENCODE.576	0	.	12519978	12520702	0	1	724	0
chr1	12520257	12521164	prostate_carcinoma.1191	0	.	12520257	12521164	0	1	907	0
chr1	12520390	12520889	kidney_Gilad.978	0	.	12520390	12520889	0	1	499	0
chr1	12520991	12523950	REMC_LuminalBreast.1410	0	.	12520991	12523950	0	1	2959	0
chr1	12522852	12526115	liver_polyA+.1548	0	.	12522852	12526115	0	1	3263	0
chr1	12523142	12524009	REMC_MyoepithelialBreast.1073	0	.	12523142	12524009	0	1	867	0
chr1	12523684	12524481	melanoma_Garraway_short_term_cultures.1004	0	.	12523684	12524481	0	1	797	0
chr1	12524004	12525261	REMC_LuminalBreast.1411	0	.	12524004	12525261	0	1	1257	0
chr1	12524573	12525202	prostate_normal.896	0	.	12524573	12525202	0	1	629	0
chr1	12534299	12535567	HepG2_Caltech_ENCODE.578	0	.	12534299	12535567	0	1	1268	0
chr1	12601767	12602121	lymph_node_Burge.886	0	.	12601767	12602121	0	1	354	0
chr1	12601877	12602487	H1_rRNA-depleted_UCSD_REMC.1074	0	.	12601877	12602487	0	1	610	0
chr1	12604033	12606361	prostate_normal.1037	0	.	12604033	12606361	0	1	2328	0
chr1	12604054	12604379	HepG2_Caltech_ENCODE.587	0	.	12604054	12604379	0	1	325	0
chr1	12608451	12610278	H1_polyA+.1566	0	.	12608451	12610278	0	1	1827	0
chr1	12688904	12690524	H1_polyA+.1571	0	.	12688904	12690524	0	1	1620	0
chr1	12690625	12696297	H1_polyA+.1572	0	.	12690625	12696297	0	1	5672	0
chr1	12719205	12720519	H1_polyA+.1580	0	.	12719205	12720519	0	1	1314	0
chr1	13819664	13820797	REMC_MyoepithelialBreast.1123	0	.	13819664	13820797	0	1	1133	0
chr1	13819674	13820830	H1_polyA+.1734	0	.	13819674	13820830	0	1	1156	0
chr1	13821258	13822154	H1_polyA+.1735	0	.	13821258	13822154	0	1	896	0
chr1	13827377	13828235	H1_polyA+.1737	0	.	13827377	13828235	0	1	858	0
chr1	13833824	13834246	H1_polyA+.1740	0	.	13833824	13834246	0	1	422	0
chr1	13833890	13834988	REMC_MyoepithelialBreast.1128	0	.	13833890	13834988	0	1	1098	0
chr1	13837228	13839555	REMC_MyoepithelialBreast.1129	0	.	13837228	13839555	0	1	2327	0
chr1	13837482	13838013	H1_polyA+.1742	0	.	13837482	13838013	0	1	531	0
chr1	13839845	13841863	REMC_MyoepithelialBreast.1130	0	.	13839845	13841863	0	1	2018	0
chr1	13842685	13843399	REMC_MyoepithelialBreast.1131	0	.	13842685	13843399	0	1	714	0
chr1	13842858	13844271	H1_polyA+.1744	0	.	13842858	13844271	0	1	1413	0
chr1	13845497	13846350	H1_polyA+.1746	0	.	13845497	13846350	0	1	853	0
chr1	13860693	13861075	prostate_carcinoma.1209	0	.	13860693	13861075	0	1	382	0
chr1	14027423	14027912	B_Cells_Pritchard.29757	0	.	14027423	14027912	0	1	489	0
chr1	14027462	14028984	BT474_Burge_Thompson.570	0	.	14027462	14028984	0	1	1522	0
chr1	14027862	14028500	prostate_carcinoma.1220	0	.	14027862	14028500	0	1	638	0
chr1	14028067	14028475	B_Cells_Pritchard.29759	0	.	14028067	14028475	0	1	408	0
chr1	14028223	14029516	REMC_BreastStem.1566	0	.	14028223	14029516	0	1	1293	0
chr1	14033373	14035550	REMC_MyoepithelialBreast.1145	0	.	14033373	14035550	0	1	2177	0
chr1	14034120	14034936	B_Cells_Pritchard.29781	0	.	14034120	14034936	0	1	816	0
chr1	14066574	14067966	REMC_LuminalBreast.1447	0	.	14066574	14067966	0	1	1392	0
chr1	14077478	14078388	REMC_BreastStem.520	0	.	14077478	14078388	0	1	910	0
chr1	14084087	14086570	REMC_MyoepithelialBreast.1150	0	.	14084087	14086570	0	1	2483	0
chr1	14392371	14394178	prostate_carcinoma.1236	0	.	14392371	14394178	0	1	1807	0
chr1	14475290	14476339	REMC_LuminalBreast.1461	0	.	14475290	14476339	0	1	1049	0
chr1	14475312	14476351	REMC_MyoepithelialBreast.1176	0	.	14475312	14476351	0	1	1039	0
chr1	14509041	14509400	breast_Burge.728	0	.	14509041	14509400	0	1	359	0
chr1	14518551	14527849	HIT000306978	0	+	14518551	14527849	0	1	9298	0
chr1	14527844	14528816	REMC_BreastStem.525	0	.	14527844	14528816	0	1	972	0
chr1	14557164	14557902	K562.671	0	.	14557164	14557902	0	1	738	0
chr1	14566257	14574662	K562.677	0	.	14566257	14574662	0	1	8405	0
chr1	14576113	14577911	K562.679	0	.	14576113	14577911	0	1	1798	0
chr1	14584242	14584753	K562.686	0	.	14584242	14584753	0	1	511	0
chr1	14585563	14588064	K562.687	0	.	14585563	14588064	0	1	2501	0
chr1	14589302	14619056	K562.688	0	-	14589302	14619056	0	3	1359,46,480	0,19186,29274
chr1	14614091	14615656	prostate_carcinoma.1260	0	.	14614091	14615656	0	1	1565	0
chr1	14614428	14615192	B_Cells_Pritchard.31953	0	.	14614428	14615192	0	1	764	0
chr1	14617263	14618791	REMC_MyoepithelialBreast.1180	0	.	14617263	14618791	0	1	1528	0
chr1	14690635	14692707	prostate_carcinoma.1265	0	.	14690635	14692707	0	1	2072	0
chr1	14718619	14719258	prostate_carcinoma.1269	0	.	14718619	14719258	0	1	639	0
chr1	14727440	14731535	prostate_carcinoma.1274	0	+	14727440	14731535	0	3	289,131,1499	0,2201,2596
chr1	14727868	14735733	B_Cells_Pritchard.32329	0	-	14727868	14735733	0	2	408,14	0,7851
chr1	15325366	15340454	prostate_carcinoma.1381	0	-	15325366	15340454	0	2	158,1716	0,13372
chr1	15330093	15331059	REMC_MyoepithelialBreast.1514	0	.	15330093	15331059	0	1	966	0
chr1	15336417	15337528	brain_AmbionMAQC.827	0	.	15336417	15337528	0	1	1111	0
chr1	15336432	15337416	HepG2_Caltech_ENCODE.615	0	.	15336432	15337416	0	1	984	0
chr1	15336788	15337611	prostate_carcinoma.1383	0	.	15336788	15337611	0	1	823	0
chr1	15336899	15337579	prostate_normal.949	0	.	15336899	15337579	0	1	680	0
chr1	15336918	15337694	MIP101.834	0	.	15336918	15337694	0	1	776	0
chr1	15336936	15337429	melanoma_Garraway_short_term_cultures.1063	0	.	15336936	15337429	0	1	493	0
chr1	15338622	15339539	REMC_MyoepithelialBreast.1516	0	.	15338622	15339539	0	1	917	0
chr1	15338624	15339844	H1_polyA+.1804	0	.	15338624	15339844	0	1	1220	0
chr1	15338934	15339856	brain_AmbionMAQC.828	0	.	15338934	15339856	0	1	922	0
chr1	15339948	15340496	brain_AmbionMAQC.829	0	.	15339948	15340496	0	1	548	0
chr1	15340841	15343195	REMC_MyoepithelialBreast.1518	0	.	15340841	15343195	0	1	2354	0
chr1	15346769	15347889	prostate_carcinoma.1387	0	.	15346769	15347889	0	1	1120	0
chr1	15346785	15347919	MIP101.836	0	.	15346785	15347919	0	1	1134	0
chr1	15346936	15347919	melanoma_Garraway_short_term_cultures.1065	0	.	15346936	15347919	0	1	983	0
chr1	15347353	15348459	REMC_MyoepithelialBreast.1521	0	.	15347353	15348459	0	1	1106	0
chr1	15348119	15348524	prostate_carcinoma.1389	0	.	15348119	15348524	0	1	405	0
chr1	15348655	15349409	REMC_MyoepithelialBreast.1522	0	.	15348655	15349409	0	1	754	0
chr1	15348720	15350067	MIP101.837	0	.	15348720	15350067	0	1	1347	0
chr1	15421908	15424153	REMC_MyoepithelialBreast.1536	0	.	15421908	15424153	0	1	2245	0
chr1	15423013	15423964	melanoma_Garraway_short_term_cultures.1094	0	.	15423013	15423964	0	1	951	0
chr1	15424296	15427108	REMC_MyoepithelialBreast.1306	0	.	15424296	15427108	0	1	2812	0
chr1	15424468	15425180	B_cells_Cheung.2701	0	.	15424468	15425180	0	1	712	0
chr1	15424624	15427021	melanoma_Garraway_short_term_cultures.1095	0	.	15424624	15427021	0	1	2397	0
chr1	15425032	15427028	H1_polyA+.1752	0	.	15425032	15427028	0	1	1996	0
chr1	15425382	15426680	REMC_BreastStem.544	0	.	15425382	15426680	0	1	1298	0
chr1	15425437	15426768	MeWo_Garraway.545	0	.	15425437	15426768	0	1	1331	0
chr1	15425904	15426492	B_Cells_Pritchard.34765	0	.	15425904	15426492	0	1	588	0
chr1	15428090	15434637	REMC_LuminalBreast.1662	0	.	15428090	15434637	0	1	6547	0
chr1	15429278	15431167	REMC_MyoepithelialBreast.1308	0	.	15429278	15431167	0	1	1889	0
chr1	15440060	15440644	REMC_MyoepithelialBreast.1315	0	.	15440060	15440644	0	1	584	0
chr1	15440095	15441215	REMC_LuminalBreast.1665	0	.	15440095	15441215	0	1	1120	0
chr1	15441319	15443896	REMC_LuminalBreast.1666	0	.	15441319	15443896	0	1	2577	0
chr1	15602757	15605605	REMC_LuminalBreast.1512	0	.	15602757	15605605	0	1	2848	0
chr1	15602854	15603261	B_cells_Cheung.2720	0	.	15602854	15603261	0	1	407	0
chr1	15602889	15603940	H1_polyA+.1759	0	.	15602889	15603940	0	1	1051	0
chr1	15604278	15605385	REMC_MyoepithelialBreast.1325	0	.	15604278	15605385	0	1	1107	0
chr1	15604470	15605453	prostate_carcinoma.1449	0	.	15604470	15605453	0	1	983	0
chr1	15631295	15632239	CD4_Plagnol_resting.1051	0	.	15631295	15632239	0	1	944	0
chr1	15631313	15631816	prostate_carcinoma.1459	0	.	15631313	15631816	0	1	503	0
chr1	15633924	15635256	B_Cells_Pritchard.35389	0	.	15633924	15635256	0	1	1332	0
chr1	15633927	15635186	melanoma_Garraway_short_term_cultures.1112	0	.	15633927	15635186	0	1	1259	0
chr1	15633934	15635440	CD4_Plagnol_activated.1200	0	.	15633934	15635440	0	1	1506	0
chr1	15633974	15635221	prostate_carcinoma.1460	0	.	15633974	15635221	0	1	1247	0
chr1	15634308	15634665	B_cells_Cheung.2738	0	.	15634308	15634665	0	1	357	0
chr1	15634409	15634868	prostate_normal.994	0	.	15634409	15634868	0	1	459	0
chr1	15635756	15636482	MIP101.873	0	.	15635756	15636482	0	1	726	0
chr1	15801947	15802667	REMC_MyoepithelialBreast.1416	0	.	15801947	15802667	0	1	720	0
chr1	15801948	15802604	REMC_LuminalBreast.1553	0	.	15801948	15802604	0	1	656	0
chr1	15801951	15802685	REMC_BreastStem.596	0	.	15801951	15802685	0	1	734	0
chr1	15802122	15802682	B_cells_Cheung.2786	0	.	15802122	15802682	0	1	560	0
chr1	15802124	15802634	prostate_normal.1014	0	.	15802124	15802634	0	1	510	0
chr1	15802250	15803041	A549_Myers.1130	0	.	15802250	15803041	0	1	791	0
chr1	15948393	15951034	REMC_BreastStem.1042	0	.	15948393	15951034	0	1	2641	0
chr1	15948508	15949286	REMC_MyoepithelialBreast.1424	0	.	15948508	15949286	0	1	778	0
chr1	15949125	15949639	prostate_carcinoma.1972	0	.	15949125	15949639	0	1	514	0
chr1	15954089	15955208	REMC_MyoepithelialBreast.1425	0	.	15954089	15955208	0	1	1119	0
chr1	15954238	15955208	REMC_BreastStem.1044	0	.	15954238	15955208	0	1	970	0
chr1	15992818	15994778	REMC_MyoepithelialBreast.1436	0	.	15992818	15994778	0	1	1960	0
chr1	15992864	15993672	REMC_BreastStem.636	0	.	15992864	15993672	0	1	808	0
chr1	15996691	15999570	REMC_LuminalBreast.2031	0	.	15996691	15999570	0	1	2879	0
chr1	15997952	15999839	REMC_MyoepithelialBreast.1440	0	.	15997952	15999839	0	1	1887	0
chr1	15998076	15998687	REMC_BreastStem.637	0	.	15998076	15998687	0	1	611	0
chr1	16014229	16018347	REMC_LuminalBreast.2037	0	.	16014229	16018347	0	1	4118	0
chr1	16014549	16016128	B_cells_Cheung.2817	0	.	16014549	16016128	0	1	1579	0
chr1	16023221	16023599	H1_polyA+.2095	0	.	16023221	16023599	0	1	378	0
chr1	16024395	16025495	REMC_LuminalBreast.2041	0	.	16024395	16025495	0	1	1100	0
chr1	16025723	16026631	B_cells_Cheung.2824	0	.	16025723	16026631	0	1	908	0
chr1	16032310	16034010	REMC_BreastStem.641	0	.	16032310	16034010	0	1	1700	0
chr1	16033108	16034128	melanoma_Garraway_short_term_cultures.1170	0	.	16033108	16034128	0	1	1020	0
chr1	16033161	16034188	skeletal_muscle_Burge.559	0	.	16033161	16034188	0	1	1027	0
chr1	16033167	16033979	MDAMB231_Thompson.398	0	.	16033167	16033979	0	1	812	0
chr1	16033167	16034202	MDAMB468_Thompson.428	0	.	16033167	16034202	0	1	1035	0
chr1	16033169	16033945	NEC_from_H9.1134	0	.	16033169	16033945	0	1	776	0
chr1	16033216	16034143	MeWo_Garraway.587	0	.	16033216	16034143	0	1	927	0
chr1	16033254	16033854	kidney_Gilad.1144	0	.	16033254	16033854	0	1	600	0
chr1	16033261	16033986	H1_polyA+.2097	0	.	16033261	16033986	0	1	725	0
chr1	16033295	16033954	T47D_Burge_Thompson.542	0	.	16033295	16033954	0	1	659	0
chr1	16033423	16034190	lymph_node_Burge.975	0	.	16033423	16034190	0	1	767	0
chr1	16033426	16034004	H1_rRNA-depleted_UCSD_REMC.1237	0	.	16033426	16034004	0	1	578	0
chr1	16033440	16033916	breast_Burge.790	0	.	16033440	16033916	0	1	476	0
chr1	16033618	16034367	MB435_Burge.919	0	.	16033618	16034367	0	1	749	0
chr1	16035190	16035646	K562.733	0	.	16035190	16035646	0	1	456	0
chr1	16040016	16040682	REMC_MyoepithelialBreast.2039	0	.	16040016	16040682	0	1	666	0
chr1	16042617	16043625	REMC_MyoepithelialBreast.2041	0	.	16042617	16043625	0	1	1008	0
chr1	16042731	16043682	B_cells_Cheung.2839	0	.	16042731	16043682	0	1	951	0
chr1	16042750	16043632	REMC_LuminalBreast.2046	0	.	16042750	16043632	0	1	882	0
chr1	16207926	16209274	prostate_carcinoma.1466	0	.	16207926	16209274	0	1	1348	0
chr1	16208767	16209784	brain_AmbionMAQC.809	0	.	16208767	16209784	0	1	1017	0
chr1	16274926	16275261	A549_Myers.1195	0	.	16274926	16275261	0	1	335	0
chr1	16275325	16276036	A549_Myers.1196	0	.	16275325	16276036	0	1	711	0
chr1	16282122	16282441	B_Cells_Pritchard.36397	0	.	16282122	16282441	0	1	319	0
chr1	16308970	16315211	REMC_LuminalBreast.2389	0	.	16308970	16315211	0	1	6241	0
chr1	16310405	16311715	REMC_MyoepithelialBreast.1542	0	.	16310405	16311715	0	1	1310	0
chr1	16313933	16314308	B_Cells_Pritchard.36497	0	.	16313933	16314308	0	1	375	0
chr1	16314654	16315165	testes_Burge.1124	0	.	16314654	16315165	0	1	511	0
chr1	16317757	16319094	REMC_MyoepithelialBreast.1544	0	.	16317757	16319094	0	1	1337	0
chr1	16320893	16321956	REMC_BreastStem.677	0	.	16320893	16321956	0	1	1063	0
chr1	16356716	16357578	B_cells_Cheung.2895	0	.	16356716	16357578	0	1	862	0
chr1	16356742	16357608	HeLa_polyA+_Chen.553	0	.	16356742	16357608	0	1	866	0
chr1	16357248	16357603	prostate_normal.1051	0	.	16357248	16357603	0	1	355	0
chr1	16357251	16357569	liver_polyA+.1849	0	.	16357251	16357569	0	1	318	0
chr1	16357742	16358848	MIP101.1197	0	.	16357742	16358848	0	1	1106	0
chr1	16357859	16359059	H1_polyA+.1933	0	.	16357859	16359059	0	1	1200	0
chr1	16357969	16358288	A549_Myers.1202	0	.	16357969	16358288	0	1	319	0
chr1	16360299	16361898	HepG2_Caltech_ENCODE.689	0	.	16360299	16361898	0	1	1599	0
chr1	16360333	16362524	BT20_Thompson.494	0	.	16360333	16362524	0	1	2191	0
chr1	16360417	16361321	MCF7_Burge_Thompson.570	0	.	16360417	16361321	0	1	904	0
chr1	16360425	16361816	H1_polyA+.1934	0	.	16360425	16361816	0	1	1391	0
chr1	16360475	16361507	HeLa_polyA+_Chen.555	0	.	16360475	16361507	0	1	1032	0
chr1	16360483	16361527	prostate_carcinoma.1488	0	.	16360483	16361527	0	1	1044	0
chr1	16360509	16361106	B_cells_Cheung.2897	0	.	16360509	16361106	0	1	597	0
chr1	16360574	16361094	prostate_normal.1053	0	.	16360574	16361094	0	1	520	0
chr1	16360599	16362281	MDAMB231_Thompson.593	0	.	16360599	16362281	0	1	1682	0
chr1	16361458	16362131	B_Cells_Pritchard.36669	0	.	16361458	16362131	0	1	673	0
chr1	16361458	16361885	HME_Burge.941	0	.	16361458	16361885	0	1	427	0
chr1	16362224	16362885	H1_polyA+.1935	0	.	16362224	16362885	0	1	661	0
chr1	16362290	16363103	REMC_BreastStem.694	0	.	16362290	16363103	0	1	813	0
chr1	16363154	16365243	BT20_Thompson.495	0	.	16363154	16365243	0	1	2089	0
chr1	16363173	16364102	H1_polyA+.1936	0	.	16363173	16364102	0	1	929	0
chr1	16363191	16365859	HepG2_Caltech_ENCODE.690	0	.	16363191	16365859	0	1	2668	0
chr1	16363201	16365881	prostate_carcinoma.1490	0	.	16363201	16365881	0	1	2680	0
chr1	16363202	16364338	REMC_BreastStem.695	0	.	16363202	16364338	0	1	1136	0
chr1	16363743	16364161	B_Cells_Pritchard.36677	0	.	16363743	16364161	0	1	418	0
chr1	16363827	16364607	HeLa_polyA+_Chen.557	0	.	16363827	16364607	0	1	780	0
chr1	16364677	16365217	B_Cells_Pritchard.36681	0	.	16364677	16365217	0	1	540	0
chr1	16364713	16365226	prostate_normal.1055	0	.	16364713	16365226	0	1	513	0
chr1	16364742	16365115	HeLa_polyA+_Chen.558	0	.	16364742	16365115	0	1	373	0
chr1	16365276	16365806	HeLa_polyA+_Chen.559	0	.	16365276	16365806	0	1	530	0
chr1	16366249	16366864	REMC_LuminalBreast.2689	0	.	16366249	16366864	0	1	615	0
chr1	16366323	16366886	H1_polyA+.1939	0	.	16366323	16366886	0	1	563	0
chr1	16366585	16367128	B_Cells_Pritchard.36687	0	.	16366585	16367128	0	1	543	0
chr1	16372048	16374557	REMC_MyoepithelialBreast.1693	0	.	16372048	16374557	0	1	2509	0
chr1	16372481	16372963	A549_Myers.1206	0	.	16372481	16372963	0	1	482	0
chr1	16373556	16373914	A549_Myers.1207	0	.	16373556	16373914	0	1	358	0
chr1	16375066	16377298	REMC_MyoepithelialBreast.1694	0	.	16375066	16377298	0	1	2232	0
chr1	16376299	16377148	REMC_BreastStem.697	0	.	16376299	16377148	0	1	849	0
chr1	16376396	16377112	HeLa_polyA+_Chen.562	0	.	16376396	16377112	0	1	716	0
chr1	16379688	16380447	HeLa_polyA+_Chen.563	0	.	16379688	16380447	0	1	759	0
chr1	16380666	16381322	MIP101.1201	0	.	16380666	16381322	0	1	656	0
chr1	16380799	16381257	HeLa_polyA+_Chen.564	0	.	16380799	16381257	0	1	458	0
chr1	16381508	16383763	MDAMB468_Thompson.435	0	.	16381508	16383763	0	1	2255	0
chr1	16382062	16382772	B_Cells_Pritchard.36757	0	.	16382062	16382772	0	1	710	0
chr1	16382227	16382728	HeLa_polyA+_Chen.566	0	.	16382227	16382728	0	1	501	0
chr1	16382227	16382847	MIP101.1203	0	.	16382227	16382847	0	1	620	0
chr1	16382286	16384142	BT20_Thompson.433	0	.	16382286	16384142	0	1	1856	0
chr1	16382829	16384311	HeLa_polyA+_Chen.567	0	.	16382829	16384311	0	1	1482	0
chr1	16382964	16384456	MIP101.1205	0	.	16382964	16384456	0	1	1492	0
chr1	16383552	16383978	A549_Myers.1210	0	.	16383552	16383978	0	1	426	0
chr1	16389727	16390242	REMC_LuminalBreast.2690	0	.	16389727	16390242	0	1	515	0
chr1	16390529	16391086	B_Cells_Pritchard.36791	0	.	16390529	16391086	0	1	557	0
chr1	16390534	16391609	REMC_LuminalBreast.2691	0	.	16390534	16391609	0	1	1075	0
chr1	16391949	16392398	REMC_LuminalBreast.2692	0	.	16391949	16392398	0	1	449	0
chr1	16392535	16393743	REMC_LuminalBreast.2693	0	.	16392535	16393743	0	1	1208	0
chr1	16416785	16419074	REMC_LuminalBreast.1673	0	.	16416785	16419074	0	1	2289	0
chr1	16417165	16418154	REMC_MyoepithelialBreast.1570	0	.	16417165	16418154	0	1	989	0
chr1	16419131	16421857	REMC_LuminalBreast.1674	0	.	16419131	16421857	0	1	2726	0
chr1	16419709	16421683	REMC_MyoepithelialBreast.1571	0	.	16419709	16421683	0	1	1974	0
chr1	16420092	16421375	REMC_BreastStem.683	0	.	16420092	16421375	0	1	1283	0
chr1	16420092	16421378	melanoma_Garraway_short_term_cultures.1205	0	.	16420092	16421378	0	1	1286	0
chr1	16420216	16421376	prostate_carcinoma.1576	0	.	16420216	16421376	0	1	1160	0
chr1	16420420	16421480	H1_polyA+.1943	0	.	16420420	16421480	0	1	1060	0
chr1	16420451	16421377	MIP101.1210	0	.	16420451	16421377	0	1	926	0
chr1	16420485	16421834	K562.780	0	.	16420485	16421834	0	1	1349	0
chr1	16420575	16421195	BT474_Burge_Thompson.628	0	.	16420575	16421195	0	1	620	0
chr1	16420595	16421022	B_cells_Cheung.2908	0	.	16420595	16421022	0	1	427	0
chr1	16420598	16421063	HeLa_polyA+_Chen.569	0	.	16420598	16421063	0	1	465	0
chr1	16420626	16421008	B_Cells_Pritchard.36871	0	-	16420626	16421008	0	2	131,197	0,185
chr1	16423599	16424961	K562.782	0	.	16423599	16424961	0	1	1362	0
chr1	16423620	16424627	melanoma_Garraway_short_term_cultures.1206	0	.	16423620	16424627	0	1	1007	0
chr1	16423697	16426387	T47D_Burge_Thompson.514	0	.	16423697	16426387	0	1	2690	0
chr1	16423794	16426081	REMC_MyoepithelialBreast.1573	0	.	16423794	16426081	0	1	2287	0
chr1	16423836	16425219	REMC_BreastStem.684	0	.	16423836	16425219	0	1	1383	0
chr1	16423851	16424512	MeWo_Garraway.609	0	.	16423851	16424512	0	1	661	0
chr1	16424083	16424498	brain_AmbionMAQC.846	0	.	16424083	16424498	0	1	415	0
chr1	16424436	16425624	liver_polyA+.1882	0	.	16424436	16425624	0	1	1188	0
chr1	16425075	16426101	K562.783	0	.	16425075	16426101	0	1	1026	0
chr1	16425124	16425649	HeLa_polyA+_Chen.572	0	.	16425124	16425649	0	1	525	0
chr1	16425462	16425841	B_cells_Cheung.2914	0	.	16425462	16425841	0	1	379	0
chr1	16441170	16445657	B_cells_Cheung.2922	0	.	16441170	16445657	0	1	4487	0
chr1	16441177	16444497	CD4_Plagnol_activated.1291	0	.	16441177	16444497	0	1	3320	0
chr1	16441177	16444506	CD4_Plagnol_resting.1219	0	.	16441177	16444506	0	1	3329	0
chr1	16441198	16444508	melanoma_Garraway_short_term_cultures.1214	0	.	16441198	16444508	0	1	3310	0
chr1	16441204	16445601	B_Cells_Pritchard.36937	0	.	16441204	16445601	0	1	4397	0
chr1	16442355	16444501	K562.788	0	.	16442355	16444501	0	1	2146	0
chr1	16443053	16443734	A549_Myers.1253	0	.	16443053	16443734	0	1	681	0
chr1	16663637	16665906	HIT000045141	0	-	16663637	16665906	0	1	2269	0
chr1	16663938	16664598	B_cells_Cheung.3007	0	.	16663938	16664598	0	1	660	0
chr1	16663945	16664352	K562.793	0	.	16663945	16664352	0	1	407	0
chr1	16663954	16665370	CD4_Plagnol_activated.1389	0	.	16663954	16665370	0	1	1416	0
chr1	16663956	16664573	melanoma_Garraway_short_term_cultures.1238	0	.	16663956	16664573	0	1	617	0
chr1	16663961	16664516	kidney_Gilad.1221	0	.	16663961	16664516	0	1	555	0
chr1	16663968	16664551	H9_polyA+.825	0	.	16663968	16664551	0	1	583	0
chr1	16663978	16664380	NEC_from_H9.1212	0	.	16663978	16664380	0	1	402	0
chr1	16664076	16664396	HeLa_polyA+_Chen.586	0	.	16664076	16664396	0	1	320	0
chr1	16692035	16692924	REMC_MyoepithelialBreast.1588	0	.	16692035	16692924	0	1	889	0
chr1	16693235	16694018	REMC_LuminalBreast.1756	0	.	16693235	16694018	0	1	783	0
chr1	16693240	16694136	H1_polyA+.1980	0	.	16693240	16694136	0	1	896	0
chr1	16693259	16694108	B_cells_Cheung.3033	0	.	16693259	16694108	0	1	849	0
chr1	16693311	16694166	B_Cells_Pritchard.39573	0	-	16693311	16694166	0	1	855	0
chr1	16693698	16694127	MIP101.989	0	.	16693698	16694127	0	1	429	0
chr1	16695604	16697536	H1_polyA+.1982	0	.	16695604	16697536	0	1	1932	0
chr1	16695623	16697048	REMC_LuminalBreast.1757	0	.	16695623	16697048	0	1	1425	0
chr1	16695638	16697539	B_cells_Cheung.3034	0	.	16695638	16697539	0	1	1901	0
chr1	16695645	16696344	brain_AmbionMAQC.970	0	.	16695645	16696344	0	1	699	0
chr1	16695662	16697041	REMC_MyoepithelialBreast.1589	0	.	16695662	16697041	0	1	1379	0
chr1	16697278	16698211	HIT000091466	0	-	16697278	16698211	0	1	933	0
chr1	16697655	16698344	brain_AmbionMAQC.966	0	.	16697655	16698344	0	1	689	0
chr1	16697664	16698325	MCF7_Burge_Thompson.572	0	.	16697664	16698325	0	1	661	0
chr1	16697670	16698204	CD4_Plagnol_resting.1253	0	.	16697670	16698204	0	1	534	0
chr1	16697715	16698323	H9_polyA+.841	0	.	16697715	16698323	0	1	608	0
chr1	16697720	16698324	B_cells_Cheung.3035	0	.	16697720	16698324	0	1	604	0
chr1	16697738	16698327	melanoma_Garraway_short_term_cultures.1246	0	.	16697738	16698327	0	1	589	0
chr1	16697798	16698355	HepG2_Caltech_ENCODE.712	0	.	16697798	16698355	0	1	557	0
chr1	16697975	16698663	A549_Myers.1271	0	.	16697975	16698663	0	1	688	0
chr1	16697975	16698663	A549_Myers.1272	0	+	16697975	16698663	0	2	379,219	0,469
chr1	16719734	16720154	H1_polyA+.1984	0	.	16719734	16720154	0	1	420	0
chr1	16720209	16720680	H1_polyA+.1985	0	.	16720209	16720680	0	1	471	0
chr1	16720262	16720666	ZR751_Thompson.504	0	.	16720262	16720666	0	1	404	0
chr1	16733308	16734201	XR_078219	0	+	16733308	16734201	0	2	79,814	0,79
chr1	16813622	16814766	REMC_LuminalBreast.1781	0	.	16813622	16814766	0	1	1144	0
chr1	16816070	16816459	B_Cells_Pritchard.37837	0	-	16816070	16816459	0	1	389	0
chr1	16833085	16834269	kidney_Gilad.1243	0	+	16833085	16834269	0	2	137,479	0,705
chr1	16835452	16837089	H1_polyA+.2609	0	.	16835452	16837089	0	1	1637	0
chr1	16839281	16839871	REMC_LuminalBreast.1871	0	.	16839281	16839871	0	1	590	0
chr1	16840185	16841083	REMC_LuminalBreast.1872	0	.	16840185	16841083	0	1	898	0
chr1	16926370	16926723	B_Cells_Pritchard.38055	0	.	16926370	16926723	0	1	353	0
chr1	17212055	17212839	B_Cells_Pritchard.38485	0	-	17212055	17212839	0	1	784	0
chr1	17333574	17334310	B_cells_Cheung.3152	0	.	17333574	17334310	0	1	736	0
chr1	17333731	17334144	A549_Myers.1335	0	.	17333731	17334144	0	1	413	0
chr1	17394352	17396109	MDAMB468_Thompson.493	0	.	17394352	17396109	0	1	1757	0
chr1	17642389	17643103	B_cells_Cheung.3192	0	.	17642389	17643103	0	1	714	0
chr1	17668400	17668905	H1_polyA+.2185	0	.	17668400	17668905	0	1	505	0
chr1	17674705	17675592	H1_polyA+.2189	0	.	17674705	17675592	0	1	887	0
chr1	17682602	17683674	H1_polyA+.2194	0	.	17682602	17683674	0	1	1072	0
chr1	17718975	17719809	H1_polyA+.2197	0	.	17718975	17719809	0	1	834	0
chr1	17719304	17721427	prostate_normal.1153	0	+	17719304	17721427	0	2	237,369	0,1754
chr1	17913072	17914494	HepG2_Caltech_ENCODE.769	0	.	17913072	17914494	0	1	1422	0
chr1	18145257	18145862	BT474_Burge_Thompson.715	0	.	18145257	18145862	0	1	605	0
chr1	18151532	18152578	B_Cells_Pritchard.41421	0	.	18151532	18152578	0	1	1046	0
chr1	18151796	18152524	BT474_Burge_Thompson.716	0	.	18151796	18152524	0	1	728	0
chr1	18584192	18584713	brain_AmbionMAQC.1005	0	.	18584192	18584713	0	1	521	0
chr1	18587384	18591552	H1_polyA+.2262	0	.	18587384	18591552	0	1	4168	0
chr1	18609626	18612503	H1_polyA+.2303	0	.	18609626	18612503	0	1	2877	0
chr1	18617634	18618548	H1_polyA+.2304	0	.	18617634	18618548	0	1	914	0
chr1	18618747	18622746	H1_polyA+.2305	0	.	18618747	18622746	0	1	3999	0
chr1	18806884	18807339	B_Cells_Pritchard.43457	0	.	18806884	18807339	0	1	455	0
chr1	18994984	18995742	B_Cells_Pritchard.43989	0	.	18994984	18995742	0	1	758	0
chr1	19019734	19020250	A549_Myers.1418	0	.	19019734	19020250	0	1	516	0
chr1	19188276	19197501	REMC_LuminalBreast.2009	0	-	19188276	19197501	0	3	1076,688,1239	0,7176,7986
chr1	19188773	19198057	REMC_MyoepithelialBreast.1710	0	-	19188773	19198057	0	3	579,39,1987	0,5269,7297
chr1	19195452	19197501	REMC_LuminalBreast.2011	0	.	19195452	19197501	0	1	2049	0
chr1	19196018	19198057	REMC_MyoepithelialBreast.1711	0	.	19196018	19198057	0	1	2039	0
chr1	19208684	19210199	REMC_MyoepithelialBreast.1712	0	.	19208684	19210199	0	1	1515	0
chr1	19218146	19219189	REMC_MyoepithelialBreast.1714	0	.	19218146	19219189	0	1	1043	0
chr1	19229201	19231385	REMC_LuminalBreast.2014	0	.	19229201	19231385	0	1	2184	0
chr1	19229797	19230471	REMC_MyoepithelialBreast.1715	0	.	19229797	19230471	0	1	674	0
chr1	19233677	19234978	REMC_LuminalBreast.2015	0	.	19233677	19234978	0	1	1301	0
chr1	19236221	19236932	REMC_LuminalBreast.2016	0	.	19236221	19236932	0	1	711	0
chr1	19236834	19237492	prostate_carcinoma.1720	0	.	19236834	19237492	0	1	658	0
chr1	19237448	19239899	REMC_LuminalBreast.2017	0	.	19237448	19239899	0	1	2451	0
chr1	19239050	19239804	REMC_MyoepithelialBreast.1717	0	.	19239050	19239804	0	1	754	0
chr1	19243755	19246812	REMC_LuminalBreast.2019	0	.	19243755	19246812	0	1	3057	0
chr1	19252443	19253126	prostate_carcinoma.1721	0	.	19252443	19253126	0	1	683	0
chr1	19252723	19254321	REMC_MyoepithelialBreast.1720	0	.	19252723	19254321	0	1	1598	0
chr1	19253646	19255544	REMC_LuminalBreast.2023	0	.	19253646	19255544	0	1	1898	0
chr1	19256201	19256809	REMC_LuminalBreast.2024	0	.	19256201	19256809	0	1	608	0
chr1	19256337	19261630	prostate_carcinoma.1727	0	-	19256337	19261630	0	2	428,1128	0,4165
chr1	19256337	19257235	prostate_carcinoma.1724	0	.	19256337	19257235	0	1	898	0
chr1	19256923	19257242	liver_polyA+.2207	0	.	19256923	19257242	0	1	319	0
chr1	19257293	19258999	REMC_MyoepithelialBreast.1721	0	.	19257293	19258999	0	1	1706	0
chr1	19257319	19258402	prostate_carcinoma.1725	0	.	19257319	19258402	0	1	1083	0
chr1	19257326	19257886	B_Cells_Pritchard.44543	0	.	19257326	19257886	0	1	560	0
chr1	19257328	19258418	REMC_LuminalBreast.2025	0	.	19257328	19258418	0	1	1090	0
chr1	19257336	19257774	liver_polyA+.2208	0	.	19257336	19257774	0	1	438	0
chr1	19257485	19257881	prostate_normal.1202	0	.	19257485	19257881	0	1	396	0
chr1	19258460	19259279	prostate_carcinoma.1728	0	.	19258460	19259279	0	1	819	0
chr1	19260190	19261630	prostate_carcinoma.1726	0	.	19260190	19261630	0	1	1440	0
chr1	19260808	19261631	liver_polyA+.2212	0	.	19260808	19261631	0	1	823	0
chr1	19261158	19262605	REMC_LuminalBreast.2026	0	.	19261158	19262605	0	1	1447	0
chr1	19261884	19262281	prostate_carcinoma.1729	0	.	19261884	19262281	0	1	397	0
chr1	19263079	19264319	prostate_carcinoma.1730	0	.	19263079	19264319	0	1	1240	0
chr1	19263425	19265079	REMC_MyoepithelialBreast.1723	0	.	19263425	19265079	0	1	1654	0
chr1	19264211	19265094	REMC_LuminalBreast.2175	0	.	19264211	19265094	0	1	883	0
chr1	19265043	19265461	A549_Myers.1437	0	.	19265043	19265461	0	1	418	0
chr1	19265211	19267751	REMC_MyoepithelialBreast.1724	0	.	19265211	19267751	0	1	2540	0
chr1	19267855	19270900	REMC_MyoepithelialBreast.1725	0	.	19267855	19270900	0	1	3045	0
chr1	19268660	19270242	REMC_BreastStem.774	0	.	19268660	19270242	0	1	1582	0
chr1	19271190	19272846	HIT000007379	0	+	19271190	19272846	0	1	1656	0
chr1	19271215	19272116	B_Cells_Pritchard.44587	0	.	19271215	19272116	0	1	901	0
chr1	19409475	19412794	HIT000020953	0	+	19409475	19412794	0	1	3319	0
chr1	19459498	19463728	pHIT000000570	0	-	19459498	19463728	0	5	41,154,126,91,116	0,162,1764,2559,4114
chr1	19460598	19463223	BT474_Burge_Thompson.758	0	.	19460598	19463223	0	1	2625	0
chr1	19460600	19463285	HeLa_polyA+_Chen.719	0	.	19460600	19463285	0	1	2685	0
chr1	19460606	19463267	B_cells_Cheung.3280	0	.	19460606	19463267	0	1	2661	0
chr1	19460613	19463229	ZR751_Thompson.571	0	.	19460613	19463229	0	1	2616	0
chr1	19460620	19463062	BT20_Thompson.571	0	.	19460620	19463062	0	1	2442	0
chr1	19460629	19463243	CD4_Plagnol_activated.1500	0	.	19460629	19463243	0	1	2614	0
chr1	19460631	19463253	CD4_Plagnol_resting.1388	0	.	19460631	19463253	0	1	2622	0
chr1	19460659	19463257	melanoma_Garraway_short_term_cultures.1370	0	.	19460659	19463257	0	1	2598	0
chr1	19460673	19463220	MDAMB468_Thompson.559	0	.	19460673	19463220	0	1	2547	0
chr1	19460982	19463043	MCF10A_Thompson.475	0	.	19460982	19463043	0	1	2061	0
chr1	19461224	19462831	T47D_Burge_Thompson.694	0	.	19461224	19462831	0	1	1607	0
chr1	19461700	19463114	H9_polyA+.979	0	.	19461700	19463114	0	1	1414	0
chr1	19461737	19463110	brain_AmbionMAQC.1030	0	.	19461737	19463110	0	1	1373	0
chr1	19461903	19463058	MDAMB231_Thompson.485	0	.	19461903	19463058	0	1	1155	0
chr1	19462090	19462633	K562.866	0	.	19462090	19462633	0	1	543	0
chr1	19529390	19530093	liver_polyA+.2278	0	.	19529390	19530093	0	1	703	0
chr1	19530201	19531585	B_cells_Cheung.4199	0	.	19530201	19531585	0	1	1384	0
chr1	19530308	19531667	HepG2_Caltech_ENCODE.985	0	.	19530308	19531667	0	1	1359	0
chr1	19530336	19532299	MDAMB231_Thompson.499	0	+	19530336	19532299	0	2	1131,450	0,1513
chr1	19530336	19531133	H9_polyA+.991	0	.	19530336	19531133	0	1	797	0
chr1	19530336	19531813	MDAMB231_Thompson.498	0	.	19530336	19531813	0	1	1477	0
chr1	19530336	19530738	BT474_Burge_Thompson.843	0	.	19530336	19530738	0	1	402	0
chr1	19530336	19531575	BT20_Thompson.530	0	.	19530336	19531575	0	1	1239	0
chr1	19530344	19531508	brain_AmbionMAQC.1058	0	.	19530344	19531508	0	1	1164	0
chr1	19530354	19531592	MIP101.2247	0	.	19530354	19531592	0	1	1238	0
chr1	19530363	19531549	prostate_normal.1391	0	.	19530363	19531549	0	1	1186	0
chr1	19530395	19531526	T47D_Burge_Thompson.659	0	.	19530395	19531526	0	1	1131	0
chr1	19530406	19531552	melanoma_Garraway_short_term_cultures.1397	0	.	19530406	19531552	0	1	1146	0
chr1	19530675	19533518	Rinn_00000855	0	+	19530675	19533518	0	2	792,1670	0,1173
chr1	19530692	19531577	K562.879	0	.	19530692	19531577	0	1	885	0
chr1	19530806	19531571	BT474_Burge_Thompson.844	0	.	19530806	19531571	0	1	765	0
chr1	19530912	19531562	CD4_Plagnol_resting.1368	0	.	19530912	19531562	0	1	650	0
chr1	19530945	19531504	CD4_Snyder.970	0	.	19530945	19531504	0	1	559	0
chr1	19530992	19531519	A549_Myers.1535	0	.	19530992	19531519	0	1	527	0
chr1	19531210	19532010	H9_polyA+.992	0	.	19531210	19532010	0	1	800	0
chr1	19531482	19533525	HIT000020419	0	+	19531482	19533525	0	1	2043	0
chr1	19531659	19533809	B_cells_Cheung.4200	0	.	19531659	19533809	0	1	2150	0
chr1	19531671	19532286	melanoma_Garraway_short_term_cultures.1398	0	.	19531671	19532286	0	1	615	0
chr1	19531686	19532318	prostate_carcinoma.2470	0	.	19531686	19532318	0	1	632	0
chr1	19531689	19532298	brain_AmbionMAQC.1059	0	.	19531689	19532298	0	1	609	0
chr1	19531711	19532281	prostate_normal.1392	0	.	19531711	19532281	0	1	570	0
chr1	19531737	19532915	CD4_Plagnol_resting.1369	0	.	19531737	19532915	0	1	1178	0
chr1	19531781	19532182	testes_Burge.1365	0	.	19531781	19532182	0	1	401	0
chr1	19531785	19532308	MCF7_Burge_Thompson.673	0	.	19531785	19532308	0	1	523	0
chr1	19531799	19533473	BT474_Burge_Thompson.845	0	.	19531799	19533473	0	1	1674	0
chr1	19531891	19532793	K562.880	0	.	19531891	19532793	0	1	902	0
chr1	19532411	19533719	REMC_BreastStem.956	0	.	19532411	19533719	0	1	1308	0
chr1	19532475	19533473	HeLa_polyA+_Chen.710	0	.	19532475	19533473	0	1	998	0
chr1	19532531	19533353	brain_AmbionMAQC.1060	0	.	19532531	19533353	0	1	822	0
chr1	19534626	19535337	B_cells_Cheung.4203	0	.	19534626	19535337	0	1	711	0
chr1	19534640	19535255	CD4_Plagnol_resting.1372	0	.	19534640	19535255	0	1	615	0
chr1	19534895	19536779	H1_polyA+.2348	0	.	19534895	19536779	0	1	1884	0
chr1	19534897	19536595	REMC_BreastStem.958	0	.	19534897	19536595	0	1	1698	0
chr1	19688999	19689499	B_cells_Cheung.3348	0	.	19688999	19689499	0	1	500	0
chr1	19858813	19859138	ovary_Raymond.3637	0	.	19858813	19859138	0	1	325	0
chr1	19879667	19880155	CD4_Snyder.1011	0	.	19879667	19880155	0	1	488	0
chr1	20354898	20355897	REMC_LuminalBreast.2131	0	.	20354898	20355897	0	1	999	0
chr1	20356008	20359545	REMC_LuminalBreast.2132	0	.	20356008	20359545	0	1	3537	0
chr1	20356771	20359646	ENST00000431027	0	+	20356771	20359646	0	2	1556,937	0,1938
chr1	20378023	20379317	K562.922	0	.	20378023	20379317	0	1	1294	0
chr1	20378376	20379558	prostate_carcinoma.1902	0	.	20378376	20379558	0	1	1182	0
chr1	20378876	20379281	colon_Raymond.2571	0	.	20378876	20379281	0	1	405	0
chr1	20395168	20395595	liver_polyA+.2490	0	.	20395168	20395595	0	1	427	0
chr1	20396397	20397069	K562.928	0	.	20396397	20397069	0	1	672	0
chr1	20396402	20397074	brain_AmbionMAQC.1094	0	.	20396402	20397074	0	1	672	0
chr1	20396411	20396939	testes_Burge.1419	0	.	20396411	20396939	0	1	528	0
chr1	20396431	20397008	prostate_carcinoma.1906	0	.	20396431	20397008	0	1	577	0
chr1	20396440	20397050	H1_polyA+.2566	0	.	20396440	20397050	0	1	610	0
chr1	20396457	20396931	liver_polyA+.2491	0	.	20396457	20396931	0	1	474	0
chr1	20396475	20397279	prostate_normal.1287	0	.	20396475	20397279	0	1	804	0
chr1	20396485	20397718	MIP101.1155	0	.	20396485	20397718	0	1	1233	0
chr1	20396557	20397388	REMC_MyoepithelialBreast.1859	0	.	20396557	20397388	0	1	831	0
chr1	20397796	20399530	MIP101.1156	0	.	20397796	20399530	0	1	1734	0
chr1	20398399	20399197	H1_polyA+.2567	0	.	20398399	20399197	0	1	798	0
chr1	20399619	20401881	Rinn_00000859	0	+	20399619	20401881	0	2	109,1138	0,1124
chr1	20404202	20405273	prostate_carcinoma.1907	0	.	20404202	20405273	0	1	1071	0
chr1	20404655	20405513	REMC_MyoepithelialBreast.1860	0	.	20404655	20405513	0	1	858	0
chr1	20410011	20411853	REMC_MyoepithelialBreast.1861	0	.	20410011	20411853	0	1	1842	0
chr1	20410395	20411915	MIP101.1157	0	.	20410395	20411915	0	1	1520	0
chr1	20410979	20412017	BT20_Thompson.552	0	.	20410979	20412017	0	1	1038	0
chr1	20442174	20443735	ENST00000435552	0	+	20442174	20443735	0	2	120,360	0,1201
chr1	20562261	20563050	H1_polyA+.2576	0	.	20562261	20563050	0	1	789	0
chr1	20563660	20564588	prostate_carcinoma.1917	0	.	20563660	20564588	0	1	928	0
chr1	20566068	20566831	prostate_carcinoma.1918	0	.	20566068	20566831	0	1	763	0
chr1	20572019	20576839	Rinn_00002304	0	-	20572019	20576839	0	2	799,380	0,4440
chr1	20572033	20597587	brain_AmbionMAQC.1097	0	-	20572033	20597587	0	2	785,25	0,25529
chr1	20572143	20572699	prostate_carcinoma.1919	0	.	20572143	20572699	0	1	556	0
chr1	20579330	20580567	MDAMB468_Thompson.563	0	.	20579330	20580567	0	1	1237	0
chr1	20579353	20580429	BT20_Thompson.553	0	.	20579353	20580429	0	1	1076	0
chr1	20610622	20616794	pHIT000000601	0	+	20610622	20616794	0	4	140,52,132,27	0,1793,2113,6145
chr1	20690367	20691468	REMC_LuminalBreast.2135	0	.	20690367	20691468	0	1	1101	0
chr1	20691385	20691875	A549_Myers.1566	0	.	20691385	20691875	0	1	490	0
chr1	20692751	20693574	A549_Myers.1567	0	.	20692751	20693574	0	1	823	0
chr1	20692838	20693239	B_Cells_Pritchard.47535	0	.	20692838	20693239	0	1	401	0
chr1	20694800	20695842	CD4_Plagnol_activated.1635	0	.	20694800	20695842	0	1	1042	0
chr1	20694810	20695346	B_cells_Cheung.3498	0	.	20694810	20695346	0	1	536	0
chr1	20694944	20695958	B_Cells_Pritchard.47543	0	.	20694944	20695958	0	1	1014	0
chr1	20694946	20695818	H1_polyA+.2586	0	.	20694946	20695818	0	1	872	0
chr1	20695003	20696167	melanoma_Garraway_short_term_cultures.1472	0	.	20695003	20696167	0	1	1164	0
chr1	20695025	20695806	prostate_carcinoma.1922	0	.	20695025	20695806	0	1	781	0
chr1	20774624	20775072	B_Cells_Pritchard.47729	0	.	20774624	20775072	0	1	448	0
chr1	21379464	21380412	REMC_LuminalBreast.2181	0	.	21379464	21380412	0	1	948	0
chr1	21379642	21380637	H1_polyA+.2984	0	.	21379642	21380637	0	1	995	0
chr1	21379691	21380385	prostate_carcinoma.2153	0	.	21379691	21380385	0	1	694	0
chr1	21379983	21380445	B_Cells_Pritchard.49091	0	.	21379983	21380445	0	1	462	0
chr1	21391828	21392720	REMC_LuminalBreast.2185	0	.	21391828	21392720	0	1	892	0
chr1	21397453	21398356	REMC_LuminalBreast.2187	0	.	21397453	21398356	0	1	903	0
chr1	21405172	21406496	REMC_LuminalBreast.2192	0	.	21405172	21406496	0	1	1324	0
chr1	21406657	21407822	REMC_LuminalBreast.2193	0	.	21406657	21407822	0	1	1165	0
chr1	21407107	21407625	REMC_MyoepithelialBreast.1885	0	.	21407107	21407625	0	1	518	0
chr1	21545644	21547458	B_Cells_Pritchard.49613	0	.	21545644	21547458	0	1	1814	0
chr1	21545833	21547023	HepG2_Caltech_ENCODE.867	0	.	21545833	21547023	0	1	1190	0
chr1	21547930	21550137	H1_polyA+.2644	0	.	21547930	21550137	0	1	2207	0
chr1	21548379	21549352	prostate_normal.1359	0	.	21548379	21549352	0	1	973	0
chr1	21550930	21551557	prostate_carcinoma.1994	0	.	21550930	21551557	0	1	627	0
chr1	21551133	21551517	B_cells_Cheung.3737	0	.	21551133	21551517	0	1	384	0
chr1	21552733	21553188	B_Cells_Pritchard.49635	0	.	21552733	21553188	0	1	455	0
chr1	21555008	21555658	B_Cells_Pritchard.49643	0	.	21555008	21555658	0	1	650	0
chr1	21555240	21555586	A549_Myers.1648	0	.	21555240	21555586	0	1	346	0
chr1	21778518	21779166	REMC_LuminalBreast.2264	0	.	21778518	21779166	0	1	648	0
chr1	21778519	21779525	H1_polyA+.2664	0	.	21778519	21779525	0	1	1006	0
chr1	21779935	21781515	REMC_LuminalBreast.2265	0	.	21779935	21781515	0	1	1580	0
chr1	21780541	21781542	H1_polyA+.2666	0	.	21780541	21781542	0	1	1001	0
chr1	21784681	21786011	REMC_LuminalBreast.2269	0	.	21784681	21786011	0	1	1330	0
chr1	21785548	21786545	H1_polyA+.2668	0	.	21785548	21786545	0	1	997	0
chr1	21786685	21787515	H1_polyA+.2669	0	.	21786685	21787515	0	1	830	0
chr1	21787903	21789156	H1_polyA+.2670	0	.	21787903	21789156	0	1	1253	0
chr1	21869889	21871097	REMC_LuminalBreast.2278	0	.	21869889	21871097	0	1	1208	0
chr1	21870871	21871941	B_Cells_Pritchard.50595	0	.	21870871	21871941	0	1	1070	0
chr1	21983377	21983826	B_cells_Cheung.3774	0	.	21983377	21983826	0	1	449	0
chr1	22151265	22152253	B_cells_Cheung.3819	0	.	22151265	22152253	0	1	988	0
chr1	22154313	22155223	prostate_carcinoma.2159	0	.	22154313	22155223	0	1	910	0
chr1	22154476	22155209	B_Cells_Pritchard.51199	0	.	22154476	22155209	0	1	733	0
chr1	22154508	22155057	B_cells_Cheung.3822	0	.	22154508	22155057	0	1	549	0
chr1	22241775	22243470	REMC_LuminalBreast.2338	0	.	22241775	22243470	0	1	1695	0
chr1	22241810	22242592	REMC_MyoepithelialBreast.1964	0	.	22241810	22242592	0	1	782	0
chr1	22241935	22242327	REMC_BreastStem.1064	0	.	22241935	22242327	0	1	392	0
chr1	22243526	22245310	REMC_LuminalBreast.2339	0	.	22243526	22245310	0	1	1784	0
chr1	22246359	22247252	REMC_LuminalBreast.2340	0	.	22246359	22247252	0	1	893	0
chr1	22247365	22249074	REMC_MyoepithelialBreast.1967	0	.	22247365	22249074	0	1	1709	0
chr1	22247378	22249886	REMC_LuminalBreast.2341	0	.	22247378	22249886	0	1	2508	0
chr1	22248120	22248625	REMC_BreastStem.1066	0	.	22248120	22248625	0	1	505	0
chr1	22293638	22310033	REMC_LuminalBreast.2345	0	.	22293638	22310033	0	1	16395	0
chr1	22293666	22309373	REMC_MyoepithelialBreast.1978	0	.	22293666	22309373	0	1	15707	0
chr1	22304219	22305038	K562.1027	0	.	22304219	22305038	0	1	819	0
chr1	22304281	22306805	B_Cells_Pritchard.51375	0	.	22304281	22306805	0	1	2524	0
chr1	22304355	22305313	melanoma_Garraway_short_term_cultures.1582	0	.	22304355	22305313	0	1	958	0
chr1	22304374	22305152	B_cells_Cheung.3880	0	.	22304374	22305152	0	1	778	0
chr1	22310128	22314842	B_cells_Cheung.3886	0	.	22310128	22314842	0	1	4714	0
chr1	22310176	22311942	CD4_Plagnol_activated.1813	0	.	22310176	22311942	0	1	1766	0
chr1	22310209	22312617	B_Cells_Pritchard.51383	0	.	22310209	22312617	0	1	2408	0
chr1	22310213	22312491	prostate_carcinoma.2188	0	.	22310213	22312491	0	1	2278	0
chr1	22310844	22313448	pHIT000072499	0	-	22310844	22313448	0	2	160,296	0,2308
chr1	22312973	22314148	H1_polyA+.2764	0	.	22312973	22314148	0	1	1175	0
chr1	22346043	22348915	REMC_LuminalBreast.2359	0	.	22346043	22348915	0	1	2872	0
chr1	22346500	22347803	prostate_carcinoma.2197	0	.	22346500	22347803	0	1	1303	0
chr1	22349812	22350974	REMC_MyoepithelialBreast.1992	0	.	22349812	22350974	0	1	1162	0
chr1	22351608	22353289	REMC_LuminalBreast.2361	0	.	22351608	22353289	0	1	1681	0
chr1	22351709	22354397	prostate_carcinoma.2201	0	.	22351709	22354397	0	1	2688	0
chr1	22351775	22352895	REMC_MyoepithelialBreast.1993	0	.	22351775	22352895	0	1	1120	0
chr1	22352181	22352902	B_Cells_Pritchard.51467	0	.	22352181	22352902	0	1	721	0
chr1	22353361	22354439	REMC_MyoepithelialBreast.1994	0	.	22353361	22354439	0	1	1078	0
chr1	22353443	22354374	REMC_LuminalBreast.2356	0	.	22353443	22354374	0	1	931	0
chr1	22354627	22355610	REMC_MyoepithelialBreast.1995	0	.	22354627	22355610	0	1	983	0
chr1	22354659	22355952	B_cells_Cheung.3900	0	.	22354659	22355952	0	1	1293	0
chr1	22354688	22356434	MIP101.1321	0	.	22354688	22356434	0	1	1746	0
chr1	22355350	22356390	prostate_normal.1447	0	.	22355350	22356390	0	1	1040	0
chr1	22358926	22360389	REMC_LuminalBreast.2364	0	.	22358926	22360389	0	1	1463	0
chr1	22362432	22363504	MIP101.1323	0	.	22362432	22363504	0	1	1072	0
chr1	22362448	22363785	B_cells_Cheung.3902	0	.	22362448	22363785	0	1	1337	0
chr1	22362458	22363784	B_Cells_Pritchard.51509	0	.	22362458	22363784	0	1	1326	0
chr1	22365081	22369572	REMC_LuminalBreast.2367	0	.	22365081	22369572	0	1	4491	0
chr1	22365955	22366643	B_Cells_Pritchard.51515	0	.	22365955	22366643	0	1	688	0
chr1	22369686	22388851	B_Cells_Pritchard.51533	0	-	22369686	22388851	0	4	86,3851,477,952	0,3050,10153,18213
chr1	22370916	22374667	REMC_LuminalBreast.2370	0	.	22370916	22374667	0	1	3751	0
chr1	22371044	22374552	REMC_MyoepithelialBreast.1998	0	.	22371044	22374552	0	1	3508	0
chr1	22371135	22374556	K562.1028	0	.	22371135	22374556	0	1	3421	0
chr1	22371135	22374556	K562.1029	0	+	22371135	22374556	0	2	341,2582	0,839
chr1	22371166	22371665	prostate_carcinoma.2204	0	.	22371166	22371665	0	1	499	0
chr1	22371318	22372162	BT474_Burge_Thompson.827	0	.	22371318	22372162	0	1	844	0
chr1	22372182	22375485	MIP101.1326	0	+	22372182	22375485	0	2	357,1899	0,1404
chr1	22372736	22388851	B_Cells_Pritchard.51531	0	+	22372736	22388851	0	2	3851,946	0,15169
chr1	22372782	22375485	MIP101.1327	0	.	22372782	22375485	0	1	2703	0
chr1	22372785	22374837	B_cells_Cheung.3908	0	.	22372785	22374837	0	1	2052	0
chr1	22372846	22374438	REMC_BreastStem.1089	0	.	22372846	22374438	0	1	1592	0
chr1	22373955	22375175	prostate_carcinoma.2207	0	.	22373955	22375175	0	1	1220	0
chr1	22375546	22445870	B_cells_Cheung.3909	0	+	22375546	22445870	0	5	29,185,71,110,335	0,736,2522,12359,69989
chr1	22376798	22379539	B_Cells_Pritchard.51555	0	-	22376798	22379539	0	2	1063,1576	0,1165
chr1	22376798	22379449	B_Cells_Pritchard.51557	0	+	22376798	22379449	0	3	1063,1178,244	0,1165,2407
chr1	22383520	22384307	B_cells_Cheung.3910	0	.	22383520	22384307	0	1	787	0
chr1	22383965	22385712	B_Cells_Pritchard.51599	0	+	22383965	22385712	0	3	398,135,73	0,560,1674
chr1	22386002	22386989	REMC_LuminalBreast.2373	0	.	22386002	22386989	0	1	987	0
chr1	22388408	22389538	REMC_MyoepithelialBreast.1999	0	.	22388408	22389538	0	1	1130	0
chr1	22388475	22389543	MIP101.1328	0	.	22388475	22389543	0	1	1068	0
chr1	22388951	22390268	B_Cells_Pritchard.51633	0	.	22388951	22390268	0	1	1317	0
chr1	22390347	22391474	B_cells_Cheung.3919	0	.	22390347	22391474	0	1	1127	0
chr1	22390382	22391474	B_Cells_Pritchard.51635	0	.	22390382	22391474	0	1	1092	0
chr1	22390673	22391461	BT474_Burge_Thompson.831	0	.	22390673	22391461	0	1	788	0
chr1	22390809	22391364	MDAMB468_Thompson.616	0	.	22390809	22391364	0	1	555	0
chr1	22392844	22393676	B_cells_Cheung.3922	0	.	22392844	22393676	0	1	832	0
chr1	22399557	22400206	B_cells_Cheung.3929	0	.	22399557	22400206	0	1	649	0
chr1	22405540	22407579	B_cells_Cheung.3934	0	.	22405540	22407579	0	1	2039	0
chr1	22406781	22407320	B_Cells_Pritchard.51685	0	.	22406781	22407320	0	1	539	0
chr1	22407657	22408976	B_cells_Cheung.3935	0	.	22407657	22408976	0	1	1319	0
chr1	22408297	22408975	B_Cells_Pritchard.51691	0	.	22408297	22408975	0	1	678	0
chr1	22409032	22410972	B_cells_Cheung.3936	0	.	22409032	22410972	0	1	1940	0
chr1	22409108	22410614	B_Cells_Pritchard.51693	0	.	22409108	22410614	0	1	1506	0
chr1	22409272	22409702	A549_Myers.1738	0	.	22409272	22409702	0	1	430	0
chr1	22409568	22410834	MIP101.1333	0	.	22409568	22410834	0	1	1266	0
chr1	22411063	22411853	B_cells_Cheung.3937	0	.	22411063	22411853	0	1	790	0
chr1	22411107	22411852	B_Cells_Pritchard.51697	0	.	22411107	22411852	0	1	745	0
chr1	22411924	22412575	B_cells_Cheung.3938	0	.	22411924	22412575	0	1	651	0
chr1	22418705	22419245	B_cells_Cheung.3943	0	.	22418705	22419245	0	1	540	0
chr1	22420257	22421055	B_cells_Cheung.3945	0	.	22420257	22421055	0	1	798	0
chr1	22420447	22422149	B_Cells_Pritchard.51741	0	.	22420447	22422149	0	1	1702	0
chr1	22420614	22421077	MIP101.1334	0	.	22420614	22421077	0	1	463	0
chr1	22421165	22425853	B_cells_Cheung.3946	0	.	22421165	22425853	0	1	4688	0
chr1	22422271	22425186	B_Cells_Pritchard.51743	0	.	22422271	22425186	0	1	2915	0
chr1	22426965	22428287	B_cells_Cheung.3948	0	.	22426965	22428287	0	1	1322	0
chr1	22428363	22429851	B_cells_Cheung.3949	0	.	22428363	22429851	0	1	1488	0
chr1	22428752	22429394	B_Cells_Pritchard.51759	0	.	22428752	22429394	0	1	642	0
chr1	22434986	22437046	B_cells_Cheung.3952	0	.	22434986	22437046	0	1	2060	0
chr1	22437136	22438413	B_cells_Cheung.3953	0	.	22437136	22438413	0	1	1277	0
chr1	22437929	22438504	B_Cells_Pritchard.51797	0	.	22437929	22438504	0	1	575	0
chr1	22440896	22441532	B_Cells_Pritchard.51809	0	.	22440896	22441532	0	1	636	0
chr1	22442569	22443314	B_cells_Cheung.3958	0	.	22442569	22443314	0	1	745	0
chr1	22455919	22456353	B_cells_Cheung.3964	0	.	22455919	22456353	0	1	434	0
chr1	22462720	22463347	B_cells_Cheung.3966	0	.	22462720	22463347	0	1	627	0
chr1	22463097	22463613	B_Cells_Pritchard.51909	0	.	22463097	22463613	0	1	516	0
chr1	22466384	22466900	B_cells_Cheung.3967	0	.	22466384	22466900	0	1	516	0
chr1	22466452	22466843	B_Cells_Pritchard.51925	0	.	22466452	22466843	0	1	391	0
chr1	22466973	22467558	B_Cells_Pritchard.51927	0	.	22466973	22467558	0	1	585	0
chr1	22466974	22467538	B_cells_Cheung.3968	0	.	22466974	22467538	0	1	564	0
chr1	22467381	22467703	A549_Myers.1740	0	.	22467381	22467703	0	1	322	0
chr1	22467640	22468510	B_cells_Cheung.3969	0	.	22467640	22468510	0	1	870	0
chr1	22467679	22468042	B_Cells_Pritchard.51929	0	.	22467679	22468042	0	1	363	0
chr1	22471424	22472414	B_cells_Cheung.3973	0	.	22471424	22472414	0	1	990	0
chr1	22471511	22472525	B_Cells_Pritchard.51945	0	.	22471511	22472525	0	1	1014	0
chr1	22476741	22477848	B_cells_Cheung.3975	0	.	22476741	22477848	0	1	1107	0
chr1	22476741	22477321	MIP101.1338	0	.	22476741	22477321	0	1	580	0
chr1	22476747	22477502	B_Cells_Pritchard.51961	0	.	22476747	22477502	0	1	755	0
chr1	22480269	22483011	B_cells_Cheung.3979	0	.	22480269	22483011	0	1	2742	0
chr1	22480555	22481649	B_Cells_Pritchard.51981	0	.	22480555	22481649	0	1	1094	0
chr1	22481588	22483401	MIP101.1340	0	.	22481588	22483401	0	1	1813	0
chr1	22484026	22485721	B_Cells_Pritchard.51991	0	.	22484026	22485721	0	1	1695	0
chr1	22560220	22560908	K562.1032	0	.	22560220	22560908	0	1	688	0
chr1	22563709	22565562	HIT000013632	0	-	22563709	22565562	0	1	1853	0
chr1	22731933	22733262	MIP101.1361	0	.	22731933	22733262	0	1	1329	0
chr1	22733880	22736093	REMC_LuminalBreast.2375	0	.	22733880	22736093	0	1	2213	0
chr1	22735654	22736383	B_cells_Cheung.4002	0	.	22735654	22736383	0	1	729	0
chr1	22737074	22738221	B_cells_Cheung.4003	0	.	22737074	22738221	0	1	1147	0
chr1	22737255	22738525	melanoma_Garraway_short_term_cultures.1590	0	.	22737255	22738525	0	1	1270	0
chr1	22737432	22738502	REMC_LuminalBreast.2376	0	.	22737432	22738502	0	1	1070	0
chr1	22737797	22738619	REMC_MyoepithelialBreast.2002	0	.	22737797	22738619	0	1	822	0
chr1	22740369	22740839	B_Cells_Pritchard.52743	0	.	22740369	22740839	0	1	470	0
chr1	22745709	22746300	CD4_Plagnol_activated.1815	0	.	22745709	22746300	0	1	591	0
chr1	22745972	22746682	BT474_Burge_Thompson.855	0	.	22745972	22746682	0	1	710	0
chr1	22746476	22746927	B_Cells_Pritchard.52775	0	.	22746476	22746927	0	1	451	0
chr1	22751170	22755235	T47D_Burge_Thompson.814	0	+	22751170	22755235	0	2	1318,27	0,4038
chr1	22755839	22756421	T47D_Burge_Thompson.815	0	.	22755839	22756421	0	1	582	0
chr1	22840167	22840672	prostate_normal.1453	0	.	22840167	22840672	0	1	505	0
chr1	22877239	22877700	A549_Myers.1759	0	.	22877239	22877700	0	1	461	0
chr1	23115927	23117161	prostate_carcinoma.2230	0	.	23115927	23117161	0	1	1234	0
chr1	23117041	23118428	MCF10A_Thompson.548	0	.	23117041	23118428	0	1	1387	0
chr1	23117469	23118079	A549_Myers.1770	0	.	23117469	23118079	0	1	610	0
chr1	23117532	23120551	REMC_BreastStem.1092	0	.	23117532	23120551	0	1	3019	0
chr1	23118357	23120411	REMC_MyoepithelialBreast.2017	0	.	23118357	23120411	0	1	2054	0
chr1	23118540	23119786	prostate_carcinoma.2232	0	.	23118540	23119786	0	1	1246	0
chr1	23118668	23120322	REMC_LuminalBreast.2386	0	.	23118668	23120322	0	1	1654	0
chr1	23119084	23120211	MCF7_Burge_Thompson.786	0	.	23119084	23120211	0	1	1127	0
chr1	23119304	23120551	brain_AmbionMAQC.1188	0	.	23119304	23120551	0	1	1247	0
chr1	23124216	23124595	A549_Myers.1773	0	.	23124216	23124595	0	1	379	0
chr1	23200379	23200726	H1_polyA+.2794	0	.	23200379	23200726	0	1	347	0
chr1	23386977	23388260	H1_polyA+.2812	0	.	23386977	23388260	0	1	1283	0
chr1	23388904	23389261	A549_Myers.1791	0	.	23388904	23389261	0	1	357	0
chr1	23495614	23500893	B_cells_Cheung.4061	0	.	23495614	23500893	0	1	5279	0
chr1	23498850	23500892	HeLa_polyA+_Chen.823	0	.	23498850	23500892	0	1	2042	0
chr1	23498889	23500898	B_Cells_Pritchard.54949	0	-	23498889	23500898	0	1	2009	0
chr1	23571245	23571895	REMC_LuminalBreast.2641	0	.	23571245	23571895	0	1	650	0
chr1	23572235	23573677	REMC_LuminalBreast.2642	0	.	23572235	23573677	0	1	1442	0
chr1	23625220	23626397	REMC_MyoepithelialBreast.2092	0	.	23625220	23626397	0	1	1177	0
chr1	23625670	23626286	prostate_carcinoma.2986	0	.	23625670	23626286	0	1	616	0
chr1	23625697	23626228	K562.1084	0	.	23625697	23626228	0	1	531	0
chr1	23747639	23751966	B_Cells_Pritchard.56201	0	+	23747639	23751966	0	2	1018,2856	0,1471
chr1	23748893	23754500	A549_Myers.1852	0	+	23748893	23754500	0	2	42,939	0,4668
chr1	23749578	23751882	prostate_carcinoma.2281	0	.	23749578	23751882	0	1	2304	0
chr1	23750635	23751997	B_cells_Cheung.4108	0	.	23750635	23751997	0	1	1362	0
chr1	23750683	23751880	BT20_Thompson.610	0	.	23750683	23751880	0	1	1197	0
chr1	23750841	23751939	H1_polyA+.2998	0	.	23750841	23751939	0	1	1098	0
chr1	23750995	23753960	MDAMB468_Thompson.645	0	-	23750995	23753960	0	2	156,625	0,2340
chr1	23750998	23753841	Rinn_00001418	0	-	23750998	23753841	0	2	153,293	0,2550
chr1	23752102	23752999	H1_polyA+.2999	0	.	23752102	23752999	0	1	897	0
chr1	23752188	23752923	ZR751_Thompson.690	0	.	23752188	23752923	0	1	735	0
chr1	23752198	23754049	B_Cells_Pritchard.56191	0	.	23752198	23754049	0	1	1851	0
chr1	23752205	23754051	A549_Myers.1851	0	.	23752205	23754051	0	1	1846	0
chr1	23752206	23753999	B_cells_Cheung.4109	0	.	23752206	23753999	0	1	1793	0
chr1	23752207	23753997	prostate_carcinoma.2282	0	.	23752207	23753997	0	1	1790	0
chr1	23752213	23753896	MIP101.1479	0	.	23752213	23753896	0	1	1683	0
chr1	23752225	23754157	BT20_Thompson.611	0	.	23752225	23754157	0	1	1932	0
chr1	23752273	23753968	MCF7_Burge_Thompson.833	0	.	23752273	23753968	0	1	1695	0
chr1	23752289	23753166	T47D_Burge_Thompson.756	0	.	23752289	23753166	0	1	877	0
chr1	23752713	23754017	HeLa_polyA+_Chen.846	0	.	23752713	23754017	0	1	1304	0
chr1	23753023	23753943	ZR751_Thompson.691	0	.	23753023	23753943	0	1	920	0
chr1	23753049	23753999	H1_polyA+.3000	0	.	23753049	23753999	0	1	950	0
chr1	23753166	23753985	T47D_Burge_Thompson.754	0	.	23753166	23753985	0	1	819	0
chr1	23753446	23753905	HeLa_polyA-_Chen.416	0	.	23753446	23753905	0	1	459	0
chr1	23753574	23753882	testes_Burge.1643	0	.	23753574	23753882	0	1	308	0
chr1	23851406	23851916	B_Cells_Pritchard.56513	0	.	23851406	23851916	0	1	510	0
chr1	23853398	23854220	CD4_Plagnol_resting.1762	0	.	23853398	23854220	0	1	822	0
chr1	23861091	23861477	B_Cells_Pritchard.56547	0	.	23861091	23861477	0	1	386	0
chr1	23906618	23907459	brain_AmbionMAQC.1233	0	.	23906618	23907459	0	1	841	0
chr1	23908247	23910038	REMC_LuminalBreast.2871	0	.	23908247	23910038	0	1	1791	0
chr1	23908259	23908850	REMC_MyoepithelialBreast.2190	0	.	23908259	23908850	0	1	591	0
chr1	23908276	23909886	H1_polyA+.3442	0	.	23908276	23909886	0	1	1610	0
chr1	23908313	23908902	kidney_Gilad.1908	0	.	23908313	23908902	0	1	589	0
chr1	23908355	23908834	MeWo_Garraway.899	0	.	23908355	23908834	0	1	479	0
chr1	23908370	23908871	H9_polyA+.1175	0	.	23908370	23908871	0	1	501	0
chr1	23908386	23908919	T47D_Burge_Thompson.801	0	.	23908386	23908919	0	1	533	0
chr1	23908587	23908909	spleen_Raymond.3357	0	.	23908587	23908909	0	1	322	0
chr1	23909031	23909948	REMC_MyoepithelialBreast.2191	0	.	23909031	23909948	0	1	917	0
chr1	23909194	23909821	prostate_carcinoma.2381	0	.	23909194	23909821	0	1	627	0
chr1	23910247	23911442	B_Cells_Pritchard.56695	0	.	23910247	23911442	0	1	1195	0
chr1	23910252	23911410	H1_polyA+.3443	0	.	23910252	23911410	0	1	1158	0
chr1	23912483	23913358	REMC_MyoepithelialBreast.2194	0	.	23912483	23913358	0	1	875	0
chr1	23912799	23918795	liver_polyA+.2975	0	+	23912799	23918795	0	2	184,1294	0,4702
chr1	23913081	23913482	B_Cells_Pritchard.56701	0	.	23913081	23913482	0	1	401	0
chr1	23913586	23914876	B_cells_Cheung.4235	0	.	23913586	23914876	0	1	1290	0
chr1	23913598	23920269	B_Cells_Pritchard.56703	0	-	23913598	23920269	0	3	250,2247,99	0,1553,6572
chr1	23913608	23914927	MIP101.1868	0	.	23913608	23914927	0	1	1319	0
chr1	23913622	23914937	REMC_MyoepithelialBreast.2195	0	.	23913622	23914937	0	1	1315	0
chr1	23913661	23914938	REMC_LuminalBreast.2875	0	.	23913661	23914938	0	1	1277	0
chr1	23913874	23914889	prostate_carcinoma.2379	0	.	23913874	23914889	0	1	1015	0
chr1	23913883	23914902	B_Cells_Pritchard.56705	0	-	23913883	23914902	0	1	1019	0
chr1	23913954	23914984	HepG2_Caltech_ENCODE.964	0	.	23913954	23914984	0	1	1030	0
chr1	23914195	23914871	CD4_Plagnol_activated.1935	0	.	23914195	23914871	0	1	676	0
chr1	23915162	23920811	REMC_MyoepithelialBreast.2196	0	.	23915162	23920811	0	1	5649	0
chr1	23915166	23916239	B_cells_Cheung.4236	0	.	23915166	23916239	0	1	1073	0
chr1	23915181	23921320	H1_polyA+.3446	0	.	23915181	23921320	0	1	6139	0
chr1	23915221	23916128	CD4_Plagnol_activated.1936	0	.	23915221	23916128	0	1	907	0
chr1	23915227	23916404	REMC_BreastStem.1167	0	.	23915227	23916404	0	1	1177	0
chr1	23916290	23920140	B_cells_Cheung.4241	0	.	23916290	23920140	0	1	3850	0
chr1	23916341	23918875	prostate_carcinoma.2387	0	.	23916341	23918875	0	1	2534	0
chr1	23916915	23919242	CD4_Plagnol_activated.1938	0	.	23916915	23919242	0	1	2327	0
chr1	23917162	23918647	HepG2_Caltech_ENCODE.965	0	.	23917162	23918647	0	1	1485	0
chr1	23917521	23918801	prostate_normal.1517	0	.	23917521	23918801	0	1	1280	0
chr1	23917968	23920651	REMC_BreastStem.1169	0	.	23917968	23920651	0	1	2683	0
chr1	23918014	23918678	kidney_Gilad.1918	0	.	23918014	23918678	0	1	664	0
chr1	23918043	23922222	H9_polyA+.1188	0	+	23918043	23922222	0	2	902,489	0,3690
chr1	23918068	23920127	melanoma_Garraway_short_term_cultures.1671	0	.	23918068	23920127	0	1	2059	0
chr1	23918427	23920659	REMC_LuminalBreast.2878	0	.	23918427	23920659	0	1	2232	0
chr1	23918428	23919168	MeWo_Garraway.907	0	.	23918428	23919168	0	1	740	0
chr1	23918963	23920269	prostate_carcinoma.2383	0	-	23918963	23920269	0	2	979,222	0,1084
chr1	23920790	23921107	REMC_LuminalBreast.2879	0	.	23920790	23921107	0	1	317	0
chr1	23924924	23925447	REMC_MyoepithelialBreast.2200	0	.	23924924	23925447	0	1	523	0
chr1	23927766	23929292	REMC_LuminalBreast.2883	0	.	23927766	23929292	0	1	1526	0
chr1	23929180	23932014	H1_polyA+.3451	0	.	23929180	23932014	0	1	2834	0
chr1	23929854	23931081	B_Cells_Pritchard.65949	0	-	23929854	23931081	0	2	660,89	0,1138
chr1	23932131	23933144	REMC_LuminalBreast.2886	0	.	23932131	23933144	0	1	1013	0
chr1	23932147	23933116	REMC_MyoepithelialBreast.2205	0	.	23932147	23933116	0	1	969	0
chr1	23932154	23933089	H1_polyA+.3452	0	.	23932154	23933089	0	1	935	0
chr1	23934078	23934714	CD4_Plagnol_activated.1949	0	.	23934078	23934714	0	1	636	0
chr1	23940722	23941230	H9_polyA+.1199	0	.	23940722	23941230	0	1	508	0
chr1	23940804	23941436	prostate_carcinoma.2796	0	.	23940804	23941436	0	1	632	0
chr1	23962754	23964636	CD4_Plagnol_activated.1962	0	.	23962754	23964636	0	1	1882	0
chr1	23963040	23964357	REMC_LuminalBreast.2896	0	.	23963040	23964357	0	1	1317	0
chr1	23963841	23964338	melanoma_Garraway_short_term_cultures.1682	0	.	23963841	23964338	0	1	497	0
chr1	23966568	23968102	H9_polyA+.1208	0	.	23966568	23968102	0	1	1534	0
chr1	23966591	23969203	REMC_MyoepithelialBreast.2215	0	.	23966591	23969203	0	1	2612	0
chr1	23966633	23969054	REMC_BreastStem.1183	0	.	23966633	23969054	0	1	2421	0
chr1	23966657	23968100	CD4_Plagnol_resting.1890	0	.	23966657	23968100	0	1	1443	0
chr1	23966736	23968809	K562.1245	0	.	23966736	23968809	0	1	2073	0
chr1	23967097	23968613	HeLa_polyA+_Chen.878	0	.	23967097	23968613	0	1	1516	0
chr1	23967223	23969014	REMC_LuminalBreast.2898	0	.	23967223	23969014	0	1	1791	0
chr1	23969342	23969943	HeLa_polyA+_Chen.879	0	.	23969342	23969943	0	1	601	0
chr1	23969410	23970034	B_cells_Cheung.6438	0	.	23969410	23970034	0	1	624	0
chr1	23969458	23970070	H1_polyA+.3470	0	.	23969458	23970070	0	1	612	0
chr1	23969458	23974271	REMC_BreastStem.1184	0	-	23969458	23974271	0	2	1785,2927	0,1886
chr1	23969458	23974271	REMC_BreastStem.1185	0	.	23969458	23974271	0	1	4813	0
chr1	23969496	23969927	CD4_Plagnol_resting.1892	0	.	23969496	23969927	0	1	431	0
chr1	23970194	23974179	REMC_MyoepithelialBreast.2217	0	.	23970194	23974179	0	1	3985	0
chr1	24041690	24042761	REMC_BreastStem.1197	0	.	24041690	24042761	0	1	1071	0
chr1	24121247	24122132	B_cells_Cheung.4272	0	.	24121247	24122132	0	1	885	0
chr1	24122428	24125035	B_cells_Cheung.4273	0	.	24122428	24125035	0	1	2607	0
chr1	24143172	24144537	REMC_MyoepithelialBreast.2127	0	.	24143172	24144537	0	1	1365	0
chr1	24143426	24144514	REMC_BreastStem.1201	0	.	24143426	24144514	0	1	1088	0
chr1	24153304	24155047	REMC_MyoepithelialBreast.2129	0	.	24153304	24155047	0	1	1743	0
chr1	24233153	24234214	HepG2_Caltech_ENCODE.1001	0	.	24233153	24234214	0	1	1061	0
chr1	24315313	24316258	HepG2_Caltech_ENCODE.1011	0	.	24315313	24316258	0	1	945	0
chr1	24348545	24349648	H1_polyA+.3045	0	.	24348545	24349648	0	1	1103	0
chr1	24349422	24349753	H9_polyA-_Chen.418	0	.	24349422	24349753	0	1	331	0
chr1	24349470	24349848	H1_rRNA-depleted_UCSD_REMC.2043	0	.	24349470	24349848	0	1	378	0
chr1	24387964	24389317	B_Cells_Pritchard.57391	0	.	24387964	24389317	0	1	1353	0
chr1	24399315	24410767	Rinn_00000004	0	+	24399315	24410767	0	3	153,137,1559	0,2224,9893
chr1	24399315	24410770	Rinn_00000167	0	+	24399315	24410770	0	3	153,138,1562	0,2223,9893
chr1	24399316	24410767	NR_027087	0	+	24399316	24410767	0	3	152,136,1558	0,2224,9893
chr1	24399316	24410770	ENST00000439059	0	+	24399316	24410770	0	3	152,137,1561	0,2223,9893
chr1	24399316	24410784	HIT000093141	0	+	24399316	24410784	0	3	152,136,1575	0,2224,9893
chr1	24405601	24406121	B_Cells_Pritchard.57471	0	.	24405601	24406121	0	1	520	0
chr1	24405675	24406306	brain_AmbionMAQC.1299	0	.	24405675	24406306	0	1	631	0
chr1	24409535	24410314	prostate_normal.1561	0	.	24409535	24410314	0	1	779	0
chr1	24450719	24452004	H1_polyA+.3056	0	.	24450719	24452004	0	1	1285	0
chr1	24457650	24457961	B_Cells_Pritchard.57629	0	.	24457650	24457961	0	1	311	0
chr1	24505116	24506952	prostate_carcinoma.2417	0	.	24505116	24506952	0	1	1836	0
chr1	24506209	24506755	B_Cells_Pritchard.57769	0	.	24506209	24506755	0	1	546	0
chr1	24507628	24508227	B_Cells_Pritchard.57775	0	.	24507628	24508227	0	1	599	0
chr1	24674329	24675209	HepG2_Caltech_ENCODE.1019	0	.	24674329	24675209	0	1	880	0
chr1	24678699	24679518	REMC_LuminalBreast.2730	0	.	24678699	24679518	0	1	819	0
chr1	24679615	24699199	prostate_carcinoma.2514	0	+	24679615	24699199	0	2	30,568	0,19016
chr1	24698649	24699182	CD4_Plagnol_resting.1997	0	.	24698649	24699182	0	1	533	0
chr1	24736694	24737439	brain_AmbionMAQC.1304	0	.	24736694	24737439	0	1	745	0
chr1	24737613	24740091	BT20_Thompson.672	0	.	24737613	24740091	0	1	2478	0
chr1	24737657	24740149	H1_polyA+.3089	0	.	24737657	24740149	0	1	2492	0
chr1	24737680	24754910	Rinn_00001429	0	-	24737680	24754910	0	3	1273,162,18	0,13284,17212
chr1	24737680	24751031	Rinn_00002307	0	-	24737680	24751031	0	2	1273,67	0,13284
chr1	24737707	24740092	H9_polyA+.1243	0	.	24737707	24740092	0	1	2385	0
chr1	24737716	24740115	REMC_BreastStem.1221	0	.	24737716	24740115	0	1	2399	0
chr1	24737717	24740107	MCF10A_Thompson.616	0	.	24737717	24740107	0	1	2390	0
chr1	24737717	24740061	ZR751_Thompson.728	0	.	24737717	24740061	0	1	2344	0
chr1	24737722	24740083	B_cells_Cheung.4357	0	.	24737722	24740083	0	1	2361	0
chr1	24737724	24739998	T47D_Burge_Thompson.809	0	.	24737724	24739998	0	1	2274	0
chr1	24737725	24740096	B_Cells_Pritchard.58249	0	.	24737725	24740096	0	1	2371	0
chr1	24737726	24740105	CD4_Plagnol_activated.2127	0	.	24737726	24740105	0	1	2379	0
chr1	24737727	24740096	MDAMB468_Thompson.688	0	.	24737727	24740096	0	1	2369	0
chr1	24737727	24740060	BT474_Burge_Thompson.933	0	.	24737727	24740060	0	1	2333	0
chr1	24737729	24740187	MIP101.1595	0	.	24737729	24740187	0	1	2458	0
chr1	24737744	24740091	brain_AmbionMAQC.1305	0	.	24737744	24740091	0	1	2347	0
chr1	24737746	24740114	prostate_carcinoma.2522	0	.	24737746	24740114	0	1	2368	0
chr1	24737774	24740349	melanoma_Garraway_short_term_cultures.1743	0	.	24737774	24740349	0	1	2575	0
chr1	24737785	24740057	HeLa_polyA+_Chen.893	0	.	24737785	24740057	0	1	2272	0
chr1	24737852	24740080	MDAMB231_Thompson.614	0	.	24737852	24740080	0	1	2228	0
chr1	24737878	24755102	HIT000293156	0	-	24737878	24755102	0	3	1075,161,209	0,13087,17015
chr1	24737976	24740060	MCF7_Burge_Thompson.878	0	.	24737976	24740060	0	1	2084	0
chr1	24737991	24738369	liver_polyA+.3139	0	.	24737991	24738369	0	1	378	0
chr1	24737995	24740062	NEC_from_H9.1958	0	.	24737995	24740062	0	1	2067	0
chr1	24738046	24740119	MeWo_Garraway.955	0	.	24738046	24740119	0	1	2073	0
chr1	24738051	24740078	A549_Myers.1965	0	.	24738051	24740078	0	1	2027	0
chr1	24738073	24740111	MeI_Garraway.473	0	.	24738073	24740111	0	1	2038	0
chr1	24875455	24878681	REMC_LuminalBreast.2771	0	.	24875455	24878681	0	1	3226	0
chr1	24875456	24878527	REMC_MyoepithelialBreast.2179	0	.	24875456	24878527	0	1	3071	0
chr1	24875542	24877394	REMC_BreastStem.1232	0	.	24875542	24877394	0	1	1852	0
chr1	24875545	24878203	H1_polyA+.3159	0	.	24875545	24878203	0	1	2658	0
chr1	24875584	24877699	B_cells_Cheung.4397	0	.	24875584	24877699	0	1	2115	0
chr1	24875783	24877612	melanoma_Garraway_short_term_cultures.1756	0	.	24875783	24877612	0	1	1829	0
chr1	24876208	24877116	CD4_Plagnol_resting.1843	0	.	24876208	24877116	0	1	908	0
chr1	24878676	24879524	REMC_MyoepithelialBreast.2180	0	.	24878676	24879524	0	1	848	0
chr1	24879616	24883344	REMC_LuminalBreast.2773	0	.	24879616	24883344	0	1	3728	0
chr1	24880243	24883329	REMC_MyoepithelialBreast.2182	0	.	24880243	24883329	0	1	3086	0
chr1	24881422	24882512	REMC_BreastStem.1236	0	.	24881422	24882512	0	1	1090	0
chr1	24881564	24882238	B_cells_Cheung.4402	0	.	24881564	24882238	0	1	674	0
chr1	24901102	24902227	REMC_LuminalBreast.2760	0	.	24901102	24902227	0	1	1125	0
chr1	24903854	24904403	REMC_LuminalBreast.2761	0	.	24903854	24904403	0	1	549	0
chr1	24903992	24906824	HIT000023531	0	+	24903992	24906824	0	2	1305,114	0,2718
chr1	25329313	25332356	HepG2_Caltech_ENCODE.1063	0	-	25329313	25332356	0	4	1029,51,113,21	0,2140,2571,3022
chr1	25329313	25331142	HepG2_Caltech_ENCODE.1064	0	.	25329313	25331142	0	1	1829	0
chr1	25331245	25332039	HepG2_Caltech_ENCODE.1065	0	.	25331245	25332039	0	1	794	0
chr1	25378384	25415211	pHIT000097387	0	+	25378384	25415211	0	4	50,189,16,144	0,21780,26895,36683
chr1	25378384	25400468	pHIT000000734	0	+	25378384	25400468	0	3	50,189,64	0,21780,22020
chr1	25392213	25392745	B_Cells_Pritchard.60377	0	.	25392213	25392745	0	1	532	0
chr1	25392296	25392787	BT474_Burge_Thompson.966	0	.	25392296	25392787	0	1	491	0
chr1	25393735	25394275	REMC_BreastStem.1291	0	.	25393735	25394275	0	1	540	0
chr1	25398314	25400661	REMC_LuminalBreast.2779	0	.	25398314	25400661	0	1	2347	0
chr1	25398487	25399747	REMC_MyoepithelialBreast.2248	0	.	25398487	25399747	0	1	1260	0
chr1	25398602	25400221	REMC_BreastStem.1293	0	.	25398602	25400221	0	1	1619	0
chr1	25403957	25406659	REMC_BreastStem.1347	0	.	25403957	25406659	0	1	2702	0
chr1	25409191	25413291	REMC_LuminalBreast.2784	0	.	25409191	25413291	0	1	4100	0
chr1	25433732	25434766	K562.1152	0	.	25433732	25434766	0	1	1034	0
chr1	25438481	25439337	CD4_Plagnol_activated.2093	0	.	25438481	25439337	0	1	856	0
chr1	25438496	25440065	melanoma_Garraway_short_term_cultures.1841	0	.	25438496	25440065	0	1	1569	0
chr1	25438659	25439339	CD4_Plagnol_resting.1948	0	.	25438659	25439339	0	1	680	0
chr1	25438840	25439716	HeLa_polyA+_Chen.919	0	.	25438840	25439716	0	1	876	0
chr1	25438868	25440147	H1_polyA+.3166	0	.	25438868	25440147	0	1	1279	0
chr1	25438922	25439704	CD4_Snyder.1392	0	.	25438922	25439704	0	1	782	0
chr1	25438928	25439276	brain_AmbionMAQC.1330	0	.	25438928	25439276	0	1	348	0
chr1	25438929	25439749	MIP101.1624	0	.	25438929	25439749	0	1	820	0
chr1	25438948	25440167	K562.1155	0	.	25438948	25440167	0	1	1219	0
chr1	25438948	25440167	K562.1154	0	+	25438948	25440167	0	2	875,112	0,1107
chr1	25439006	25439314	A549_Myers.2014	0	.	25439006	25439314	0	1	308	0
chr1	25533163	25533914	REMC_BreastStem.1380	0	.	25533163	25533914	0	1	751	0
chr1	25533164	25534029	REMC_MyoepithelialBreast.2275	0	.	25533164	25534029	0	1	865	0
chr1	25533164	25534033	REMC_LuminalBreast.2810	0	.	25533164	25534033	0	1	869	0
chr1	25988124	25990199	CD4_Plagnol_resting.2076	0	.	25988124	25990199	0	1	2075	0
chr1	25994003	25997619	CD4_Plagnol_activated.2227	0	.	25994003	25997619	0	1	3616	0
chr1	25994019	25994812	CD4_Plagnol_resting.2080	0	.	25994019	25994812	0	1	793	0
chr1	25994921	25997991	CD4_Plagnol_resting.2072	0	.	25994921	25997991	0	1	3070	0
chr1	26079105	26081071	REMC_MyoepithelialBreast.2333	0	.	26079105	26081071	0	1	1966	0
chr1	26155045	26156239	REMC_LuminalBreast.2919	0	.	26155045	26156239	0	1	1194	0
chr1	26245741	26248177	Rinn_00001962	0	+	26245741	26248177	0	2	486,457	0,1979
chr1	26271329	26272216	B_Cells_Pritchard.62601	0	.	26271329	26272216	0	1	887	0
chr1	26293312	26293648	B_Cells_Pritchard.62701	0	+	26293312	26293648	0	1	336	0
chr1	26363238	26367577	pHIT000000761	0	-	26363238	26367577	0	4	211,98,84,84	0,1665,1874,4255
chr1	26363361	26363728	A549_Myers.2087	0	.	26363361	26363728	0	1	367	0
chr1	26423513	26424488	H1_polyA+.3318	0	.	26423513	26424488	0	1	975	0
chr1	26424663	26425025	HepG2_Caltech_ENCODE.1121	0	.	26424663	26425025	0	1	362	0
chr1	26427268	26427786	kidney_Gilad.2197	0	.	26427268	26427786	0	1	518	0
chr1	26427832	26428571	B_Cells_Pritchard.63215	0	-	26427832	26428571	0	2	125,310	0,429
chr1	26676376	26687204	liver_polyA+.3397	0	-	26676376	26687204	0	2	371,126	0,10702
chr1	26687035	26687426	CD4_Plagnol_resting.2122	0	.	26687035	26687426	0	1	391	0
chr1	26688706	26690527	REMC_MyoepithelialBreast.2371	0	.	26688706	26690527	0	1	1821	0
chr1	26688886	26691474	REMC_LuminalBreast.2958	0	.	26688886	26691474	0	1	2588	0
chr1	26689035	26690060	REMC_BreastStem.1440	0	.	26689035	26690060	0	1	1025	0
chr1	26690371	26691494	REMC_BreastStem.1441	0	.	26690371	26691494	0	1	1123	0
chr1	26692117	26693148	B_cells_Cheung.4878	0	.	26692117	26693148	0	1	1031	0
chr1	26693779	26696548	REMC_LuminalBreast.2960	0	.	26693779	26696548	0	1	2769	0
chr1	26694698	26695384	B_cells_Cheung.4881	0	.	26694698	26695384	0	1	686	0
chr1	26694947	26695329	B_Cells_Pritchard.63879	0	-	26694947	26695329	0	1	382	0
chr1	26695549	26702220	B_cells_Cheung.4882	0	.	26695549	26702220	0	1	6671	0
chr1	26695560	26696464	H1_polyA+.3361	0	.	26695560	26696464	0	1	904	0
chr1	26695631	26696361	MIP101.1727	0	.	26695631	26696361	0	1	730	0
chr1	26695805	26696572	B_Cells_Pritchard.63883	0	+	26695805	26696572	0	1	767	0
chr1	26696672	26701932	B_Cells_Pritchard.63693	0	+	26696672	26701932	0	1	5260	0
chr1	26696672	26715288	B_Cells_Pritchard.63695	0	-	26696672	26715288	0	8	787,287,78,630,1126,237,401,14	0,846,1217,1303,2256,3438,3797,18602
chr1	26698141	26698567	BT474_Burge_Thompson.1006	0	.	26698141	26698567	0	1	426	0
chr1	26698798	26700024	H1_polyA+.3363	0	.	26698798	26700024	0	1	1226	0
chr1	26698955	26700043	MIP101.1731	0	.	26698955	26700043	0	1	1088	0
chr1	26699129	26699517	K562.1289	0	.	26699129	26699517	0	1	388	0
chr1	26699134	26699822	prostate_normal.1777	0	.	26699134	26699822	0	1	688	0
chr1	26699278	26700013	pHIT000000782	0	+	26699278	26700013	0	1	735	0
chr1	26700149	26702401	REMC_LuminalBreast.2962	0	.	26700149	26702401	0	1	2252	0
chr1	26701034	26701350	CD4_Plagnol_resting.2123	0	.	26701034	26701350	0	1	316	0
chr1	26775132	26775652	B_cells_Cheung.4890	0	.	26775132	26775652	0	1	520	0
chr1	26775142	26775787	B_Cells_Pritchard.64275	0	+	26775142	26775787	0	1	645	0
chr1	26819104	26824224	B_Cells_Pritchard.63961	0	+	26819104	26824224	0	3	2134,59,602	0,4230,4518
chr1	26819670	26821314	REMC_MyoepithelialBreast.2391	0	.	26819670	26821314	0	1	1644	0
chr1	26819677	26821302	B_cells_Cheung.4898	0	.	26819677	26821302	0	1	1625	0
chr1	26819840	26821207	prostate_carcinoma.2812	0	.	26819840	26821207	0	1	1367	0
chr1	26820097	26820700	A549_Myers.2126	0	.	26820097	26820700	0	1	603	0
chr1	26820100	26821160	MIP101.1744	0	.	26820100	26821160	0	1	1060	0
chr1	26891365	26891873	A549_Myers.2128	0	.	26891365	26891873	0	1	508	0
chr1	26891501	26892617	HepG2_Caltech_ENCODE.1138	0	.	26891501	26892617	0	1	1116	0
chr1	26983113	26983934	CD4_Plagnol_resting.2133	0	.	26983113	26983934	0	1	821	0
chr1	26983316	26984461	CD4_Plagnol_activated.2283	0	.	26983316	26984461	0	1	1145	0
chr1	27007099	27008347	REMC_LuminalBreast.2990	0	.	27007099	27008347	0	1	1248	0
chr1	27007886	27011375	B_cells_Cheung.6665	0	.	27007886	27011375	0	1	3489	0
[truncated: 103,265 more rows]
