# Supplementary material for: Pervasive Transcription of the Human Genome Produces Thousands of Previously Unidentified Long Intergenic Noncoding RNAs
Source: PLoS Genet. 2013 Jun 20;9(6):e1003569. doi: 10.1371/journal.pgen.1003569 (PMC3688513; doi:10.1371/journal.pgen.1003569)
Supplement: Table S2 — Features of the combined RNA-seq datasets that were used for de novo transcriptome assembly. (XLSX) [file pgen.1003569.s019.xlsx]

## Sheet: Combined Datasets
Table S2. Combined RNA-seq datasets used for de novo transcriptome assembly
Combined datasets	Library type	Tissue	Mapped reads	Individual datasets combined	Notes
adipose_Burge	polyA+	adipose tissue	15452670	adipose_Burge
adipose_Raymond	rRNA-depleted	adipose tissue	13245000	adipose_Raymond
B_cells_Cheung	polyA+	B cells-HapMap CEPH	679651776	B_cells_Cheung
B_Cells_Pritchard	polyA+	B cells-HapMap YRI	730388847	B_cells_Pritchard	For de novo transcriptome assembly only, TopHat v1.0.14 and Cufflinks v0.9.3 were used. For expression analysis, TopHat v1.1.4 was used.
brain_AmbionMAQC	polyA+	whole brain tissue (Ambion MAQC)	63872606	brain_Burge
				brain_Hughes
				brain_Wong
HME_Burge	polyA+	hTERT immortalized HMECs	10676314	HME_Burge
MB435_Burge	polyA+	MB435 breast cancer cell line	10957617	MB435_Burge
breast_Burge	polyA+	breast tissue	9205212	breast_Burge
REMC_BreastStem	polyA+	breast stem cell-enriched tissue	94201386	BreastStem_RM080_UCSF-UBC-REMC
REMC_LuminalBreast	polyA+	luminal breast tissue	273281184	LuminalBreast_RM035_UCSF-UBC-REMC
				LuminalBreast_RM080_UCSF-UBC-REMC
REMC_MyoepithelialBreast	polyA+	myoepithelial breast tissue	183424385	MyoepithelialBreast_RM035_UCSF-UBC-REMC
				MyoepithelialBreast_RM080_UCSF-UBC-REMC
BT20_Thompson	polyA+	BT20 breast cancer cell line	44713682	BT20_Thompson
MCF10A_Thompson	polyA+	MCF10A breast cancer cell line	41470013	MCF10A_Thompson
MDAMB231_Thompson	polyA+	MDAMB231 breast cancer cell line	28385230	MDAMB231_Thompson
MDAMB468_Thompson	polyA+	MDAMB468 breast cancer cell line	40143442	MDAMB468_Thompson
ZR751_Thompson	polyA+	ZR751 breast cancer cell line	32755989	ZR751_Thompson
BT474_Burge_Thompson	polyA+	BT474 breast cancer cell line	48643493	BT474_Burge
				BT474_Thompson
MCF7_Burge_Thompson	polyA+	MCF7 breast cancer cell line	48174427	MCF7_Burge
				MCF7_Thompson
T47D_Burge_Thompson	polyA+	T47D breast cancer cell line	44248827	T47D_Burge
				T47D_Thompson
CD4_Plagnol_activated	polyA+	activated CD4 cells	77853870	CD4_activated_Ind1_Plagnol
				CD4_activated_Ind2_Plagnol
				CD4_activated_Ind3_Plagnol
				CD4_activated_Ind4_Plagnol
CD4_Plagnol_resting	polyA+	resting CD4 cells	62804988	CD4_resting_Ind1_Plagnol
				CD4_resting_Ind2_Plagnol
				CD4_resting_Ind3_Plagnol
				CD4_resting_Ind4_Plagnol
CD4_Snyder	rRNA-depleted	CD4 cells	43039278	CD4_Snyder
colon_Burge	polyA+	colon tissue	14973234	colon_Burge
colon_Raymond	rRNA-depleted	colon tissue	18060138	colon_Raymond
H1_polyA+	polyA+	H1 cells	327488362	H1_Caltech-ENCODE_Rep2
				H1_Caltech-ENCODE_Rep4
				H1_GIS-ENCODE
				H1_UCSF-UBC-REMC
				H1_RepA_Snyder
				H1_RepB_Snyder
H1_rRNA-depleted_UCSD_REMC	rRNA-depleted	H1 cells	23303279	H1_UCSD-REMC
H9_polyA+	polyA+	H9 cells	41595559	H9_polyA+_Chen
				H9_Wysocka
H9_polyA-_Chen	polyA-	H9 cells	11515512	H9_polyA-_Chen
heart_Burge	polyA+	heart tissue	8244056	heart_Burge
heart_Raymond	rRNA-depleted	heart tissue	13683163	heart_Raymond
HeLa_polyA+_Chen	polyA+	HeLa cells	35573880	HeLa_polyA+_Chen
HeLa_polyA-_Chen	polyA-	HeLa cells	12901556	HeLa_polyA-_Chen
HeLa_Bartel_WT_12hr	polyA+	HeLa cells-mock transfected 12hr	5115286	HeLa_WT_12hr_Bartel
HeLa_Bartel_WT_32hr	polyA+	HeLa cells-mock transfected 32hr	1398455	HeLa_WT_32hr_Bartel
HeLa_Bartel_miR-155_12hr	polyA+	HeLa cells-miR-155 transfected 12 hr	4758102	HeLa_miR-155_12hr_Bartel
HeLa_Bartel_miR-155_32hr	polyA+	HeLa cells-miR-155 transfected 32 hr	2198813	HeLa_miR-155_32hr_Bartel
HeLa_Bartel_miR-1_12hr	polyA+	HeLa cells-miR-1 transfected 12 hr	4526588	HeLa_miR-1_12hr_Bartel
HeLa_Bartel_miR-1_32hr	polyA+	HeLa cells-miR-1 transfected 32 hr	1502525	HeLa_miR-1_32hr_Bartel
IMR90_UCSD_REMC	rRNA-depleted	IMR90 cells	14576992	IMR90_REMC-UCSD
K562	polyA+	K562 cells	95594121	K562_CSHL-ENCODE
				K562_Caltech-ENCODE_Rep1
				K562_Caltech-ENCODE_Rep2
				K562_Garraway_Rep1
				K562_Garraway_Rep2
kidney_Raymond	rRNA-depleted	kidney tissue	14709474	kidney_Raymond
HepG2_Caltech_ENCODE	polyA+	HepG2 liver cancer cell line	161192718	HepG2_Caltech-ENCODE_Rep1
				HepG2_Caltech-ENCODE_Rep2
liver_polyA+	polyA+	liver tissue	83584329	liver_Blencowe
				liver_Burge
				liver_Gilad
				liver_female_Rep1_Gilad2
				liver_female_Rep2_Gilad2
				liver_female_Rep3_Gilad2
				liver_male_Rep1_Gilad2
				liver_male_Rep2_Gilad2
				liver_male_Rep3_Gilad2
liver_Raymond	rRNA-depleted	liver tissue	13297129	liver_Raymond
A549_Myers	polyA+	A549 lung cancer cell line	44135494	A549_Rep1_Myers
				A549_Rep2_Myers
lung_Raymond	rRNA-depleted	lung tissue	12100899	lung_Raymond
lymph_node_Burge	polyA+	lymph node tissue	14287364	lymph_node_Burge
MIP101	polyA+	MIP101 colon cancer cell line	190008680	MIP101_Marra
NEC_from_H9	polyA+	NEC derived from H9 cells	18121381	NEC_from_H9_Wysocka
ovary_Raymond	rRNA-depleted	ovary tissue	35179025	ovary_Raymond
prostate_carcinoma	polyA+	prostate carcinoma tissue	300450529	prostate_carcinoma_C02_Yen
				prostate_carcinoma_C03_Yen
				prostate_carcinoma_C05_Yen
				prostate_carcinoma_C06_Yen
				prostate_carcinoma_C07_Yen
				prostate_carcinoma_C08_Yen
				prostate_carcinoma_C09_Yen
				prostate_carcinoma_C11_Yen
				prostate_carcinoma_C13_Yen
				prostate_carcinoma_C15_Yen
				prostate_carcinoma_C16_Yen
				prostate_carcinoma_C18_Yen
				prostate_carcinoma_C19_Yen
				prostate_carcinoma_C23_Yen
				prostate_carcinoma_C27_Yen
				prostate_carcinoma_C29_Yen
				prostate_carcinoma_C33_Yen
				prostate_carcinoma_C37_Yen
				prostate_carcinoma_C40_Yen
prostate_normal	polyA+	prostate normal tissue	114777182	prostate_normal_N02_Yen
				prostate_normal_N03_Yen
				prostate_normal_N06_Yen
				prostate_normal_N08_Yen
				prostate_normal_N09_Yen
				prostate_normal_N11_Yen
				prostate_normal_N13_Yen
				prostate_normal_N15_Yen
				prostate_normal_N19_Yen
				prostate_normal_N23_Yen
skeletal_muscle_Burge	polyA+	skeletal muscle tissue	12157505	skeletal_muscle_Burge
skeletal_muscle_Raymond	rRNA-depleted	skeletal muscle tissue	30135494	skeletal_muscle_Raymond
MeI_Garraway	polyA+	MeI melanoma cell line	12156128	MeI_Garraway
MeWo_Garraway	polyA+	MeWo melanoma cell line	38251673	MeWo_Garraway
melanoma_Garraway_short_term_cultures	polyA+	melanoma tissue	88993099	melanoma_M000216_Garraway
				melanoma_M000921_Garraway
				melanoma_M010403_Garraway
				melanoma_M970109_Garraway
				melanoma_M980409_Garraway
				melanoma_M980928_Garraway
				melanoma_M990514_Garraway
				melanoma_M990802_Garraway
spleen_Raymond	rRNA-depleted	spleen tissue	25867332	spleen_Raymond
testes_Burge	polyA+	testes tissue	17388782	testes_Burge
testes_Raymond	rRNA-depleted	testes tissue	25982893	testes_Raymond
