# Supplementary material for: Pervasive Transcription of the Human Genome Produces Thousands of Previously Unidentified Long Intergenic Noncoding RNAs
Source: PLoS Genet. 2013 Jun 20;9(6):e1003569. doi: 10.1371/journal.pgen.1003569 (PMC3688513; doi:10.1371/journal.pgen.1003569)
Supplement: Table S4 — Conservation (PhyloP) score for the maximally conserved 50 bp window of each lincRNA in Dataset S2 (FPKM>1). 532 lincRNAs do not contain 50 contiguous bases with PhyloP scores and therefore are not listed. (XLSX) [file pgen.1003569.s021.xlsx]

## Sheet: lincRNA_PhyloP_scores.txt
Table S4. PhyloP score for the maximally conserved 50 bp window of each lincRNA in Dataset S2
LincRNA (Dataset S2, fpkm>1)	Max 50bp window PhyloP score
FPKM1_group_17328_transcript_1	2.8833
FPKM1_group_17540_transcript_5	2.86712
FPKM1_group_27636_transcript_2	2.85436
FPKM1_group_17704_transcript_4	2.84388
FPKM1_group_25835_transcript_1	2.81638
FPKM1_group_9967_transcript_2	2.81394
FPKM1_group_8700_transcript_4	2.81262
FPKM1_group_34415_transcript_1	2.80262
FPKM1_group_273_transcript_2	2.79976
FPKM1_group_32872_transcript_2	2.79726
FPKM1_group_14645_transcript_1	2.78418
FPKM1_group_8086_transcript_1	2.78228
FPKM1_group_29192_transcript_5	2.77554
FPKM1_group_31170_transcript_1	2.77204
FPKM1_group_16161_transcript_1	2.7614
FPKM1_group_8693_transcript_1	2.75654
FPKM1_group_30023_transcript_1	2.75148
FPKM1_group_17465_transcript_1	2.74884
FPKM1_group_19237_transcript_1	2.73314
FPKM1_group_17465_transcript_2	2.73276
FPKM1_group_9051_transcript_2	2.72814
FPKM1_group_2323_transcript_3	2.72756
FPKM1_group_25832_transcript_7	2.72658
FPKM1_group_416_transcript_1	2.72552
FPKM1_group_16155_transcript_1	2.7189
FPKM1_group_11881_transcript_2	2.71502
FPKM1_group_25806_transcript_1	2.707
FPKM1_group_33688_transcript_2	2.70498
FPKM1_group_4277_transcript_1	2.70482
FPKM1_group_8085_transcript_1	2.70482
FPKM1_group_17482_transcript_1	2.69366
FPKM1_group_21423_transcript_1	2.68734
FPKM1_group_20906_transcript_1	2.68538
FPKM1_group_23781_transcript_1	2.67812
FPKM1_group_33281_transcript_1	2.67388
FPKM1_group_29996_transcript_1	2.67178
FPKM1_group_10926_transcript_3	2.6628
FPKM1_group_17685_transcript_3	2.66096
FPKM1_group_17485_transcript_3	2.65988
FPKM1_group_1330_transcript_2	2.65868
FPKM1_group_26610_transcript_1	2.65864
FPKM1_group_28529_transcript_1	2.65772
FPKM1_group_31556_transcript_1	2.65634
FPKM1_group_17485_transcript_2	2.6548
FPKM1_group_17326_transcript_1	2.65222
FPKM1_group_25838_transcript_2	2.64966
FPKM1_group_11851_transcript_1	2.64808
FPKM1_group_2278_transcript_3	2.64526
FPKM1_group_11903_transcript_3	2.63996
FPKM1_group_34378_transcript_1	2.63906
FPKM1_group_4318_transcript_1	2.63656
FPKM1_group_11836_transcript_1	2.6307
FPKM1_group_10993_transcript_1	2.63008
FPKM1_group_3828_transcript_5	2.62978
FPKM1_group_25345_transcript_1	2.62924
FPKM1_group_25816_transcript_1	2.6287
FPKM1_group_9994_transcript_4	2.62806
FPKM1_group_10946_transcript_1	2.6212
FPKM1_group_15570_transcript_1	2.61944
FPKM1_group_9989_transcript_1	2.61802
FPKM1_group_11868_transcript_5	2.61792
FPKM1_group_1081_transcript_5	2.61384
FPKM1_group_21406_transcript_2	2.60984
FPKM1_group_10447_transcript_3	2.60566
FPKM1_group_22158_transcript_1	2.60552
FPKM1_group_8634_transcript_1	2.60128
FPKM1_group_16189_transcript_1	2.60112
FPKM1_group_5927_transcript_1	2.601
FPKM1_group_33163_transcript_1	2.59682
FPKM1_group_4441_transcript_1	2.59454
FPKM1_group_3334_transcript_1	2.59156
FPKM1_group_13887_transcript_1	2.58516
FPKM1_group_6592_transcript_1	2.57728
FPKM1_group_16165_transcript_1	2.57712
FPKM1_group_26415_transcript_1	2.57504
FPKM1_group_14749_transcript_3	2.5741
FPKM1_group_25901_transcript_1	2.5734
FPKM1_group_19465_transcript_2	2.56936
FPKM1_group_16162_transcript_1	2.568
FPKM1_group_21789_transcript_1	2.56656
FPKM1_group_33190_transcript_1	2.56468
FPKM1_group_11664_transcript_1	2.55708
FPKM1_group_10963_transcript_1	2.55706
FPKM1_group_26450_transcript_2	2.55584
FPKM1_group_25616_transcript_1	2.54498
FPKM1_group_23583_transcript_2	2.54222
FPKM1_group_22522_transcript_1	2.54156
FPKM1_group_13897_transcript_12	2.53992
FPKM1_group_23065_transcript_1	2.53774
FPKM1_group_17539_transcript_1	2.53602
FPKM1_group_5834_transcript_3	2.53416
FPKM1_group_419_transcript_1	2.53338
FPKM1_group_9216_transcript_1	2.53204
FPKM1_group_18110_transcript_1	2.532
FPKM1_group_11630_transcript_1	2.53152
FPKM1_group_32534_transcript_1	2.52802
FPKM1_group_31864_transcript_1	2.52698
FPKM1_group_10987_transcript_1	2.52674
FPKM1_group_22536_transcript_1	2.52644
FPKM1_group_7949_transcript_2	2.52532
FPKM1_group_2124_transcript_1	2.52458
FPKM1_group_9953_transcript_2	2.52332
FPKM1_group_16184_transcript_2	2.52296
FPKM1_group_31198_transcript_1	2.52226
FPKM1_group_17485_transcript_1	2.52054
FPKM1_group_27639_transcript_1	2.51966
FPKM1_group_28684_transcript_1	2.51904
FPKM1_group_27068_transcript_3	2.5156
FPKM1_group_8954_transcript_3	2.51468
FPKM1_group_11476_transcript_2	2.51344
FPKM1_group_27092_transcript_1	2.51024
FPKM1_group_4482_transcript_2	2.5086
FPKM1_group_8155_transcript_2	2.50652
FPKM1_group_12585_transcript_4	2.50574
FPKM1_group_34417_transcript_1	2.5045
FPKM1_group_21837_transcript_3	2.50332
FPKM1_group_25914_transcript_3	2.50286
FPKM1_group_28766_transcript_1	2.50266
FPKM1_group_13901_transcript_2	2.50212
FPKM1_group_10929_transcript_1	2.50128
FPKM1_group_8953_transcript_1	2.49922
FPKM1_group_1013_transcript_1	2.4981
FPKM1_group_13714_transcript_10	2.49784
FPKM1_group_2298_transcript_2	2.49594
FPKM1_group_13901_transcript_3	2.49578
FPKM1_group_32740_transcript_1	2.49556
FPKM1_group_27192_transcript_1	2.49512
FPKM1_group_25832_transcript_1	2.49404
FPKM1_group_8588_transcript_1	2.49332
FPKM1_group_4481_transcript_1	2.49324
FPKM1_group_25522_transcript_1	2.49244
FPKM1_group_13267_transcript_1	2.48784
FPKM1_group_23082_transcript_3	2.48686
FPKM1_group_10993_transcript_2	2.48646
FPKM1_group_10447_transcript_2	2.48462
FPKM1_group_28131_transcript_2	2.47654
FPKM1_group_19227_transcript_1	2.4761
FPKM1_group_4483_transcript_1	2.47538
FPKM1_group_13865_transcript_1	2.47418
FPKM1_group_5382_transcript_2	2.47264
FPKM1_group_7790_transcript_1	2.47198
FPKM1_group_10964_transcript_6	2.4718
FPKM1_group_31525_transcript_2	2.47166
FPKM1_group_22382_transcript_1	2.46944
FPKM1_group_27981_transcript_1	2.46892
FPKM1_group_13248_transcript_1	2.46722
FPKM1_group_13889_transcript_1	2.4671
FPKM1_group_26092_transcript_1	2.46606
FPKM1_group_27934_transcript_1	2.4654
FPKM1_group_4986_transcript_2	2.46298
FPKM1_group_9946_transcript_1	2.46276
FPKM1_group_20900_transcript_1	2.4616
FPKM1_group_25183_transcript_3	2.46114
FPKM1_group_1016_transcript_1	2.46046
FPKM1_group_13850_transcript_2	2.45812
FPKM1_group_26458_transcript_2	2.45224
FPKM1_group_31413_transcript_1	2.45214
FPKM1_group_6246_transcript_1	2.45186
FPKM1_group_15122_transcript_1	2.45024
FPKM1_group_15469_transcript_1	2.44978
FPKM1_group_17470_transcript_1	2.44736
FPKM1_group_32705_transcript_1	2.44646
FPKM1_group_31464_transcript_1	2.44576
FPKM1_group_33171_transcript_1	2.4438
FPKM1_group_8505_transcript_1	2.44246
FPKM1_group_9334_transcript_1	2.4421
FPKM1_group_29305_transcript_2	2.44094
FPKM1_group_29305_transcript_1	2.4409
FPKM1_group_2331_transcript_1	2.44088
FPKM1_group_17484_transcript_1	2.44056
FPKM1_group_1102_transcript_1	2.43948
FPKM1_group_6959_transcript_3	2.43764
FPKM1_group_17701_transcript_4	2.43586
FPKM1_group_13755_transcript_1	2.43316
FPKM1_group_29402_transcript_1	2.43094
FPKM1_group_28050_transcript_1	2.42866
FPKM1_group_5410_transcript_1	2.42854
FPKM1_group_24626_transcript_1	2.42764
FPKM1_group_10974_transcript_1	2.42742
FPKM1_group_10917_transcript_1	2.427
FPKM1_group_6388_transcript_1	2.42646
FPKM1_group_7112_transcript_8	2.42586
FPKM1_group_11884_transcript_2	2.42484
FPKM1_group_13848_transcript_4	2.42402
FPKM1_group_2892_transcript_9	2.41872
FPKM1_group_9534_transcript_3	2.41344
FPKM1_group_17655_transcript_1	2.41042
FPKM1_group_25912_transcript_1	2.40916
FPKM1_group_13897_transcript_4	2.4069
FPKM1_group_13896_transcript_1	2.4045
FPKM1_group_21401_transcript_1	2.40428
FPKM1_group_102_transcript_1	2.39726
FPKM1_group_1010_transcript_2	2.39562
FPKM1_group_17321_transcript_1	2.39514
FPKM1_group_2887_transcript_3	2.39394
FPKM1_group_23736_transcript_1	2.39328
FPKM1_group_9528_transcript_2	2.39314
FPKM1_group_3989_transcript_1	2.39308
FPKM1_group_1235_transcript_2	2.39306
FPKM1_group_21498_transcript_2	2.39102
FPKM1_group_28671_transcript_1	2.39062
FPKM1_group_31193_transcript_1	2.3902
FPKM1_group_14054_transcript_1	2.3872
FPKM1_group_10909_transcript_1	2.38598
FPKM1_group_728_transcript_1	2.38528
FPKM1_group_11660_transcript_1	2.38114
FPKM1_group_20894_transcript_3	2.3808
FPKM1_group_17020_transcript_1	2.38024
FPKM1_group_5838_transcript_1	2.3802
FPKM1_group_20991_transcript_3	2.37852
FPKM1_group_9053_transcript_6	2.37682
FPKM1_group_25557_transcript_5	2.37404
FPKM1_group_11804_transcript_1	2.37332
FPKM1_group_6407_transcript_2	2.37138
FPKM1_group_20382_transcript_1	2.36918
FPKM1_group_20094_transcript_1	2.36742
FPKM1_group_12656_transcript_2	2.36676
FPKM1_group_662_transcript_1	2.36502
FPKM1_group_25807_transcript_2	2.36234
FPKM1_group_22530_transcript_1	2.36102
FPKM1_group_31578_transcript_1	2.3602
FPKM1_group_14683_transcript_1	2.3602
FPKM1_group_17336_transcript_1	2.3598
FPKM1_group_17819_transcript_1	2.35906
FPKM1_group_12339_transcript_4	2.35482
FPKM1_group_5903_transcript_1	2.35234
FPKM1_group_33671_transcript_1	2.352
FPKM1_group_10003_transcript_3	2.35138
FPKM1_group_23582_transcript_1	2.3513
FPKM1_group_16337_transcript_1	2.34916
FPKM1_group_33165_transcript_3	2.34876
FPKM1_group_3989_transcript_2	2.34798
FPKM1_group_4796_transcript_1	2.34776
FPKM1_group_17323_transcript_2	2.34548
FPKM1_group_34431_transcript_1	2.3454
FPKM1_group_19221_transcript_2	2.34326
FPKM1_group_22673_transcript_4	2.3428
FPKM1_group_8624_transcript_2	2.3381
FPKM1_group_32854_transcript_3	2.33792
FPKM1_group_19870_transcript_6	2.33718
FPKM1_group_19870_transcript_7	2.33718
FPKM1_group_153_transcript_2	2.3371
FPKM1_group_22460_transcript_7	2.33556
FPKM1_group_2298_transcript_6	2.33488
FPKM1_group_13888_transcript_1	2.33346
FPKM1_group_9555_transcript_1	2.33318
FPKM1_group_19240_transcript_1	2.33142
FPKM1_group_2280_transcript_1	2.33094
FPKM1_group_9980_transcript_2	2.33064
FPKM1_group_25166_transcript_2	2.33028
FPKM1_group_15439_transcript_2	2.32912
FPKM1_group_4619_transcript_7	2.32856
FPKM1_group_23080_transcript_2	2.32826
FPKM1_group_10947_transcript_1	2.32814
FPKM1_group_2298_transcript_5	2.328
FPKM1_group_25914_transcript_5	2.32776
FPKM1_group_426_transcript_1	2.32762
FPKM1_group_6256_transcript_1	2.32606
FPKM1_group_8624_transcript_3	2.3252
FPKM1_group_6403_transcript_2	2.3245
FPKM1_group_8939_transcript_1	2.3236
FPKM1_group_9538_transcript_1	2.32188
FPKM1_group_31571_transcript_2	2.32108
FPKM1_group_32281_transcript_2	2.32078
FPKM1_group_32857_transcript_3	2.31984
FPKM1_group_13725_transcript_2	2.31874
FPKM1_group_21522_transcript_1	2.31764
FPKM1_group_30024_transcript_1	2.31526
FPKM1_group_23071_transcript_1	2.31404
FPKM1_group_697_transcript_1	2.3139
FPKM1_group_11411_transcript_2	2.3139
FPKM1_group_9528_transcript_1	2.31346
FPKM1_group_26323_transcript_2	2.31212
FPKM1_group_27175_transcript_1	2.31208
FPKM1_group_28083_transcript_1	2.3114
FPKM1_group_19858_transcript_2	2.3072
FPKM1_group_22604_transcript_3	2.30516
FPKM1_group_21408_transcript_1	2.30396
FPKM1_group_23678_transcript_1	2.30352
FPKM1_group_29175_transcript_1	2.30334
FPKM1_group_911_transcript_2	2.30268
FPKM1_group_14091_transcript_2	2.29938
FPKM1_group_3822_transcript_1	2.29784
FPKM1_group_2278_transcript_2	2.2945
FPKM1_group_17711_transcript_1	2.29326
FPKM1_group_13883_transcript_1	2.28854
FPKM1_group_33586_transcript_1	2.28806
FPKM1_group_31830_transcript_1	2.28696
FPKM1_group_25847_transcript_1	2.28632
FPKM1_group_25343_transcript_1	2.28494
FPKM1_group_20091_transcript_1	2.28312
FPKM1_group_10965_transcript_4	2.28206
FPKM1_group_10974_transcript_2	2.2816
FPKM1_group_3936_transcript_1	2.28154
FPKM1_group_2893_transcript_2	2.2814
FPKM1_group_26410_transcript_1	2.27894
FPKM1_group_11397_transcript_5	2.27562
FPKM1_group_19215_transcript_1	2.27424
FPKM1_group_18957_transcript_1	2.27422
FPKM1_group_20827_transcript_1	2.27306
FPKM1_group_28377_transcript_3	2.27262
FPKM1_group_28574_transcript_1	2.27188
FPKM1_group_16162_transcript_2	2.27134
FPKM1_group_8582_transcript_2	2.27108
FPKM1_group_10928_transcript_3	2.27018
FPKM1_group_3750_transcript_1	2.27016
FPKM1_group_15474_transcript_1	2.2697
FPKM1_group_17471_transcript_1	2.26668
FPKM1_group_10970_transcript_5	2.26618
FPKM1_group_10970_transcript_6	2.26536
FPKM1_group_21268_transcript_1	2.26446
FPKM1_group_31559_transcript_3	2.26362
FPKM1_group_12649_transcript_1	2.26098
FPKM1_group_10002_transcript_1	2.25994
FPKM1_group_35346_transcript_1	2.25974
FPKM1_group_26682_transcript_1	2.25734
FPKM1_group_8977_transcript_1	2.25588
FPKM1_group_21148_transcript_1	2.25518
FPKM1_group_2343_transcript_4	2.25408
FPKM1_group_11199_transcript_2	2.25262
FPKM1_group_32823_transcript_7	2.2519
FPKM1_group_628_transcript_1	2.25186
FPKM1_group_25890_transcript_2	2.2509
FPKM1_group_7019_transcript_5	2.25086
FPKM1_group_33173_transcript_1	2.2508
FPKM1_group_3744_transcript_2	2.24864
FPKM1_group_11840_transcript_1	2.2479
FPKM1_group_13852_transcript_1	2.24552
FPKM1_group_35318_transcript_2	2.24196
FPKM1_group_26493_transcript_1	2.2406
FPKM1_group_8149_transcript_1	2.24048
FPKM1_group_8708_transcript_3	2.24008
FPKM1_group_22528_transcript_3	2.2382
FPKM1_group_6510_transcript_1	2.23806
FPKM1_group_18340_transcript_1	2.23598
FPKM1_group_5905_transcript_1	2.23562
FPKM1_group_19903_transcript_2	2.2354
FPKM1_group_29173_transcript_1	2.23288
FPKM1_group_26710_transcript_1	2.23202
FPKM1_group_17704_transcript_5	2.2318
FPKM1_group_8590_transcript_1	2.23118
FPKM1_group_26516_transcript_1	2.23046
FPKM1_group_17473_transcript_2	2.2291
FPKM1_group_9553_transcript_1	2.22908
FPKM1_group_25985_transcript_2	2.22802
FPKM1_group_17488_transcript_1	2.22766
FPKM1_group_25914_transcript_6	2.2267
FPKM1_group_11001_transcript_2	2.22566
FPKM1_group_16152_transcript_2	2.22456
FPKM1_group_7930_transcript_1	2.224
FPKM1_group_6401_transcript_1	2.22382
FPKM1_group_4243_transcript_1	2.22332
FPKM1_group_724_transcript_1	2.22214
FPKM1_group_2888_transcript_11	2.22172
FPKM1_group_30940_transcript_3	2.22152
FPKM1_group_10928_transcript_5	2.22138
FPKM1_group_24754_transcript_2	2.22054
FPKM1_group_21403_transcript_1	2.21924
FPKM1_group_12921_transcript_1	2.21702
FPKM1_group_19205_transcript_3	2.21636
FPKM1_group_24518_transcript_1	2.2161
FPKM1_group_6806_transcript_3	2.216
FPKM1_group_913_transcript_2	2.21472
FPKM1_group_18111_transcript_1	2.2142
FPKM1_group_19477_transcript_2	2.21316
FPKM1_group_2298_transcript_11	2.21282
FPKM1_group_320_transcript_1	2.21254
FPKM1_group_4249_transcript_2	2.21238
FPKM1_group_19477_transcript_1	2.21124
FPKM1_group_13238_transcript_4	2.2106
FPKM1_group_25900_transcript_1	2.20928
FPKM1_group_1863_transcript_3	2.20904
FPKM1_group_29188_transcript_2	2.20868
FPKM1_group_12360_transcript_1	2.20828
FPKM1_group_26440_transcript_2	2.20732
FPKM1_group_8642_transcript_1	2.20724
FPKM1_group_543_transcript_1	2.206
FPKM1_group_26616_transcript_1	2.20584
FPKM1_group_23063_transcript_1	2.20492
FPKM1_group_15441_transcript_2	2.20444
FPKM1_group_10992_transcript_1	2.20356
FPKM1_group_15569_transcript_1	2.2035
FPKM1_group_35278_transcript_1	2.2015
FPKM1_group_11881_transcript_3	2.20094
FPKM1_group_19238_transcript_1	2.2007
FPKM1_group_32814_transcript_3	2.19836
FPKM1_group_9046_transcript_1	2.19768
FPKM1_group_9975_transcript_1	2.19768
FPKM1_group_15439_transcript_1	2.19712
FPKM1_group_3991_transcript_1	2.19636
FPKM1_group_18830_transcript_1	2.19602
FPKM1_group_27087_transcript_1	2.19336
FPKM1_group_28362_transcript_2	2.19208
FPKM1_group_3548_transcript_1	2.19098
FPKM1_group_3666_transcript_2	2.1896
FPKM1_group_32709_transcript_1	2.18936
FPKM1_group_21349_transcript_7	2.18892
FPKM1_group_13884_transcript_3	2.18714
FPKM1_group_22158_transcript_6	2.18668
FPKM1_group_23622_transcript_1	2.18646
FPKM1_group_27249_transcript_1	2.18548
FPKM1_group_6973_transcript_3	2.1848
FPKM1_group_5599_transcript_1	2.1847
FPKM1_group_8962_transcript_1	2.18378
FPKM1_group_16798_transcript_1	2.18322
FPKM1_group_16354_transcript_1	2.18262
FPKM1_group_28459_transcript_3	2.18214
FPKM1_group_6834_transcript_1	2.18106
FPKM1_group_27096_transcript_1	2.18094
FPKM1_group_5418_transcript_1	2.18008
FPKM1_group_5583_transcript_1	2.17998
FPKM1_group_16015_transcript_1	2.17698
FPKM1_group_26954_transcript_2	2.17694
FPKM1_group_13251_transcript_1	2.17562
FPKM1_group_10281_transcript_2	2.17542
FPKM1_group_27641_transcript_1	2.17496
FPKM1_group_9304_transcript_5	2.1749
FPKM1_group_7218_transcript_1	2.17408
FPKM1_group_7005_transcript_7	2.17348
FPKM1_group_5432_transcript_1	2.17162
FPKM1_group_14249_transcript_1	2.17038
FPKM1_group_25350_transcript_1	2.16832
FPKM1_group_33800_transcript_1	2.16814
FPKM1_group_3799_transcript_1	2.16808
FPKM1_group_29875_transcript_3	2.16676
FPKM1_group_10932_transcript_1	2.16664
FPKM1_group_7104_transcript_1	2.16618
FPKM1_group_1325_transcript_1	2.16418
FPKM1_group_2291_transcript_1	2.16412
FPKM1_group_11661_transcript_1	2.16382
FPKM1_group_22664_transcript_1	2.16312
FPKM1_group_1767_transcript_1	2.16296
FPKM1_group_11449_transcript_1	2.1615
FPKM1_group_2278_transcript_1	2.16144
FPKM1_group_21547_transcript_1	2.16114
FPKM1_group_30927_transcript_2	2.159
FPKM1_group_10207_transcript_1	2.15898
FPKM1_group_9983_transcript_1	2.15648
FPKM1_group_12807_transcript_1	2.15602
FPKM1_group_21841_transcript_1	2.15494
FPKM1_group_24172_transcript_3	2.1529
FPKM1_group_6961_transcript_2	2.15218
FPKM1_group_32698_transcript_2	2.15062
FPKM1_group_16190_transcript_1	2.15006
FPKM1_group_15434_transcript_2	2.14944
FPKM1_group_3664_transcript_2	2.14844
FPKM1_group_3664_transcript_3	2.14844
FPKM1_group_13754_transcript_1	2.14798
FPKM1_group_6963_transcript_6	2.14784
FPKM1_group_15529_transcript_1	2.14718
FPKM1_group_11901_transcript_1	2.14718
FPKM1_group_16046_transcript_1	2.14706
FPKM1_group_25914_transcript_4	2.14682
FPKM1_group_4612_transcript_3	2.14664
FPKM1_group_26705_transcript_2	2.1453
FPKM1_group_29941_transcript_1	2.14454
FPKM1_group_9944_transcript_1	2.14422
FPKM1_group_25859_transcript_14	2.14414
FPKM1_group_13238_transcript_3	2.14378
FPKM1_group_23590_transcript_2	2.14286
FPKM1_group_26613_transcript_1	2.1425
FPKM1_group_7226_transcript_1	2.14224
FPKM1_group_690_transcript_2	2.142
FPKM1_group_20392_transcript_3	2.14098
FPKM1_group_13980_transcript_1	2.14036
FPKM1_group_33992_transcript_1	2.14002
FPKM1_group_7968_transcript_2	2.13956
FPKM1_group_6330_transcript_1	2.1394
FPKM1_group_33342_transcript_1	2.1391
FPKM1_group_10387_transcript_3	2.139
FPKM1_group_3637_transcript_2	2.13858
FPKM1_group_21293_transcript_2	2.13824
FPKM1_group_23875_transcript_2	2.13774
FPKM1_group_7482_transcript_2	2.13702
FPKM1_group_4897_transcript_1	2.13268
FPKM1_group_34231_transcript_1	2.13266
FPKM1_group_28371_transcript_7	2.132
FPKM1_group_11898_transcript_1	2.13146
FPKM1_group_11658_transcript_1	2.1281
FPKM1_group_10120_transcript_1	2.12504
FPKM1_group_33697_transcript_1	2.12482
FPKM1_group_18827_transcript_1	2.12452
FPKM1_group_20970_transcript_1	2.12442
FPKM1_group_33029_transcript_1	2.12332
FPKM1_group_8937_transcript_2	2.12302
FPKM1_group_25464_transcript_1	2.12292
FPKM1_group_32797_transcript_1	2.12204
FPKM1_group_28222_transcript_2	2.12188
FPKM1_group_2610_transcript_1	2.12022
FPKM1_group_28300_transcript_3	2.11966
FPKM1_group_18870_transcript_7	2.11832
FPKM1_group_20773_transcript_4	2.1172
FPKM1_group_13883_transcript_2	2.11714
FPKM1_group_19846_transcript_1	2.11704
FPKM1_group_5986_transcript_2	2.11634
FPKM1_group_3011_transcript_1	2.11578
FPKM1_group_21353_transcript_6	2.1137
FPKM1_group_10941_transcript_2	2.11228
FPKM1_group_1353_transcript_5	2.1117
FPKM1_group_28389_transcript_2	2.11084
FPKM1_group_3012_transcript_1	2.1106
FPKM1_group_889_transcript_2	2.10976
FPKM1_group_17486_transcript_2	2.10862
FPKM1_group_33650_transcript_5	2.10854
FPKM1_group_4281_transcript_1	2.10842
FPKM1_group_11626_transcript_2	2.1084
FPKM1_group_17793_transcript_1	2.10828
FPKM1_group_11648_transcript_1	2.10744
FPKM1_group_25905_transcript_1	2.10482
FPKM1_group_16364_transcript_2	2.10436
FPKM1_group_8058_transcript_1	2.10244
FPKM1_group_14127_transcript_1	2.0999
FPKM1_group_6600_transcript_1	2.09948
FPKM1_group_21361_transcript_5	2.0994
FPKM1_group_17739_transcript_1	2.09904
FPKM1_group_3519_transcript_1	2.0986
FPKM1_group_32052_transcript_2	2.09804
FPKM1_group_6657_transcript_2	2.09734
FPKM1_group_28004_transcript_1	2.09508
FPKM1_group_8854_transcript_1	2.095
FPKM1_group_4619_transcript_4	2.09488
FPKM1_group_3990_transcript_1	2.09456
FPKM1_group_15867_transcript_1	2.09452
FPKM1_group_10986_transcript_3	2.09268
FPKM1_group_13846_transcript_1	2.09044
FPKM1_group_18276_transcript_1	2.09022
FPKM1_group_12868_transcript_1	2.089
FPKM1_group_2194_transcript_1	2.0889
FPKM1_group_11703_transcript_2	2.08752
FPKM1_group_3470_transcript_1	2.08748
FPKM1_group_29191_transcript_1	2.08732
FPKM1_group_18045_transcript_1	2.08662
FPKM1_group_32814_transcript_6	2.08578
FPKM1_group_28462_transcript_1	2.08532
FPKM1_group_30084_transcript_1	2.08486
FPKM1_group_32792_transcript_1	2.08386
FPKM1_group_13625_transcript_1	2.083
FPKM1_group_15935_transcript_1	2.0824
FPKM1_group_21055_transcript_1	2.0819
FPKM1_group_17457_transcript_2	2.08164
FPKM1_group_5889_transcript_3	2.0814
FPKM1_group_980_transcript_1	2.08122
FPKM1_group_13680_transcript_2	2.08004
FPKM1_group_24038_transcript_3	2.0789
FPKM1_group_35016_transcript_1	2.0789
FPKM1_group_35016_transcript_2	2.0789
FPKM1_group_32592_transcript_2	2.07836
FPKM1_group_7763_transcript_4	2.07786
FPKM1_group_27034_transcript_1	2.07766
FPKM1_group_8108_transcript_1	2.0762
FPKM1_group_3536_transcript_3	2.07608
FPKM1_group_7899_transcript_2	2.07452
FPKM1_group_6959_transcript_2	2.07268
FPKM1_group_22598_transcript_2	2.0722
FPKM1_group_26441_transcript_1	2.07168
FPKM1_group_33128_transcript_1	2.07112
FPKM1_group_2273_transcript_2	2.07038
FPKM1_group_10926_transcript_2	2.06946
FPKM1_group_7111_transcript_2	2.06844
FPKM1_group_31654_transcript_1	2.06794
FPKM1_group_13269_transcript_1	2.06732
FPKM1_group_21267_transcript_1	2.06588
FPKM1_group_29243_transcript_2	2.06574
FPKM1_group_23199_transcript_7	2.06532
FPKM1_group_11985_transcript_4	2.06476
FPKM1_group_7005_transcript_3	2.06442
FPKM1_group_18112_transcript_4	2.06402
FPKM1_group_33128_transcript_2	2.064
FPKM1_group_29204_transcript_10	2.06314
FPKM1_group_26826_transcript_1	2.06294
FPKM1_group_23241_transcript_1	2.06176
FPKM1_group_17583_transcript_2	2.06174
FPKM1_group_7208_transcript_3	2.0605
FPKM1_group_1322_transcript_2	2.06024
FPKM1_group_3527_transcript_1	2.06012
FPKM1_group_17736_transcript_1	2.05974
FPKM1_group_33165_transcript_2	2.05956
FPKM1_group_30988_transcript_2	2.05906
FPKM1_group_11318_transcript_1	2.0561
FPKM1_group_25877_transcript_1	2.0547
FPKM1_group_9603_transcript_2	2.05458
FPKM1_group_19473_transcript_1	2.05278
FPKM1_group_35318_transcript_3	2.0519
FPKM1_group_9216_transcript_2	2.0512
FPKM1_group_19481_transcript_7	2.0502
FPKM1_group_7235_transcript_2	2.05012
FPKM1_group_11023_transcript_1	2.04946
FPKM1_group_29474_transcript_7	2.04944
FPKM1_group_11014_transcript_8	2.04902
FPKM1_group_15567_transcript_1	2.04816
FPKM1_group_17770_transcript_2	2.04782
FPKM1_group_2214_transcript_1	2.04752
FPKM1_group_6973_transcript_2	2.04674
FPKM1_group_18044_transcript_1	2.0466
FPKM1_group_27279_transcript_1	2.04586
FPKM1_group_33652_transcript_1	2.0449
FPKM1_group_6973_transcript_1	2.04392
FPKM1_group_17768_transcript_2	2.04384
FPKM1_group_2282_transcript_1	2.04372
FPKM1_group_28205_transcript_1	2.042
FPKM1_group_25099_transcript_11	2.0418
FPKM1_group_7869_transcript_1	2.03996
FPKM1_group_21425_transcript_1	2.03992
FPKM1_group_6254_transcript_3	2.03992
FPKM1_group_25913_transcript_1	2.03836
FPKM1_group_28371_transcript_3	2.037
FPKM1_group_19152_transcript_1	2.03694
FPKM1_group_25478_transcript_1	2.03638
FPKM1_group_7169_transcript_1	2.03636
FPKM1_group_32273_transcript_6	2.03624
FPKM1_group_31798_transcript_1	2.03586
FPKM1_group_8696_transcript_1	2.0344
FPKM1_group_26953_transcript_1	2.03388
FPKM1_group_33332_transcript_4	2.03384
FPKM1_group_4593_transcript_1	2.0336
FPKM1_group_24670_transcript_2	2.03244
FPKM1_group_16058_transcript_1	2.0324
FPKM1_group_30462_transcript_1	2.02986
FPKM1_group_17592_transcript_1	2.02934
FPKM1_group_26434_transcript_1	2.02862
FPKM1_group_30279_transcript_1	2.02716
FPKM1_group_5018_transcript_1	2.0244
FPKM1_group_28326_transcript_1	2.02426
FPKM1_group_11860_transcript_2	2.02378
FPKM1_group_24433_transcript_1	2.02376
FPKM1_group_5657_transcript_3	2.02362
FPKM1_group_25533_transcript_9	2.02344
FPKM1_group_26623_transcript_4	2.02262
FPKM1_group_33874_transcript_2	2.02234
FPKM1_group_33666_transcript_2	2.02186
FPKM1_group_6961_transcript_3	2.0204
FPKM1_group_22438_transcript_4	2.02034
FPKM1_group_31862_transcript_2	2.01984
FPKM1_group_22682_transcript_2	2.01764
FPKM1_group_21907_transcript_1	2.01744
FPKM1_group_21907_transcript_2	2.01744
FPKM1_group_18247_transcript_1	2.01712
FPKM1_group_30215_transcript_1	2.01604
FPKM1_group_13981_transcript_1	2.0157
FPKM1_group_11881_transcript_1	2.0153
FPKM1_group_10444_transcript_1	2.01528
FPKM1_group_21850_transcript_1	2.01502
FPKM1_group_6757_transcript_1	2.014
FPKM1_group_21397_transcript_2	2.0136
FPKM1_group_9951_transcript_1	2.01322
FPKM1_group_22091_transcript_2	2.01236
FPKM1_group_5524_transcript_1	2.01186
FPKM1_group_23384_transcript_3	2.01034
FPKM1_group_27373_transcript_1	2.00928
FPKM1_group_26615_transcript_1	2.00908
FPKM1_group_31752_transcript_3	2.00838
FPKM1_group_28048_transcript_1	2.00772
FPKM1_group_32101_transcript_1	2.0077
FPKM1_group_28010_transcript_4	2.00606
FPKM1_group_28587_transcript_2	2.00598
FPKM1_group_13983_transcript_1	2.0059
FPKM1_group_18241_transcript_1	2.0049
FPKM1_group_21433_transcript_3	2.00432
FPKM1_group_17494_transcript_2	2.0043
FPKM1_group_4535_transcript_1	2.00406
FPKM1_group_25908_transcript_1	2.00312
FPKM1_group_28193_transcript_1	2.0023
FPKM1_group_11717_transcript_1	2.00192
FPKM1_group_19863_transcript_1	2.00122
FPKM1_group_24052_transcript_1	1.99904
FPKM1_group_32720_transcript_2	1.99886
FPKM1_group_25090_transcript_3	1.99724
FPKM1_group_6265_transcript_1	1.99572
FPKM1_group_13133_transcript_1	1.9949
FPKM1_group_16163_transcript_1	1.99488
FPKM1_group_3377_transcript_1	1.99468
FPKM1_group_2203_transcript_2	1.9946
FPKM1_group_3658_transcript_3	1.99454
FPKM1_group_19730_transcript_1	1.99436
FPKM1_group_28592_transcript_2	1.99422
FPKM1_group_255_transcript_1	1.99406
FPKM1_group_8969_transcript_2	1.99356
FPKM1_group_32563_transcript_1	1.99288
FPKM1_group_17348_transcript_2	1.99228
FPKM1_group_12683_transcript_1	1.99172
FPKM1_group_15923_transcript_2	1.99094
FPKM1_group_18112_transcript_7	1.9907
FPKM1_group_17136_transcript_2	1.99052
FPKM1_group_27498_transcript_4	1.98978
FPKM1_group_27498_transcript_6	1.98978
FPKM1_group_30487_transcript_1	1.9893
FPKM1_group_25886_transcript_4	1.98802
FPKM1_group_24093_transcript_1	1.98778
FPKM1_group_26354_transcript_1	1.98772
FPKM1_group_6206_transcript_4	1.9876
FPKM1_group_25841_transcript_1	1.98684
FPKM1_group_9296_transcript_4	1.98624
FPKM1_group_26255_transcript_1	1.98558
FPKM1_group_701_transcript_1	1.98554
FPKM1_group_25897_transcript_1	1.98542
FPKM1_group_5575_transcript_1	1.9848
FPKM1_group_15892_transcript_1	1.98428
FPKM1_group_12909_transcript_1	1.98186
FPKM1_group_2211_transcript_1	1.98136
FPKM1_group_14640_transcript_1	1.9798
FPKM1_group_29809_transcript_1	1.97926
FPKM1_group_15299_transcript_5	1.9789
FPKM1_group_32729_transcript_1	1.97872
FPKM1_group_7188_transcript_1	1.97858
FPKM1_group_29204_transcript_4	1.97824
FPKM1_group_637_transcript_1	1.97806
FPKM1_group_5694_transcript_4	1.97772
FPKM1_group_28395_transcript_1	1.9771
FPKM1_group_813_transcript_1	1.97604
FPKM1_group_19485_transcript_2	1.97522
FPKM1_group_33636_transcript_1	1.9747
FPKM1_group_21422_transcript_1	1.97376
FPKM1_group_19202_transcript_3	1.97298
FPKM1_group_3527_transcript_2	1.97178
FPKM1_group_9106_transcript_1	1.97042
FPKM1_group_32049_transcript_1	1.96998
FPKM1_group_29113_transcript_3	1.96954
FPKM1_group_29124_transcript_1	1.96934
FPKM1_group_3966_transcript_1	1.96898
FPKM1_group_23864_transcript_4	1.96708
FPKM1_group_25623_transcript_2	1.96618
FPKM1_group_13320_transcript_1	1.96618
FPKM1_group_22439_transcript_2	1.96504
FPKM1_group_13682_transcript_1	1.96484
FPKM1_group_11863_transcript_8	1.96392
FPKM1_group_7897_transcript_1	1.96338
FPKM1_group_19703_transcript_1	1.96302
FPKM1_group_27638_transcript_1	1.96208
FPKM1_group_26712_transcript_1	1.96126
FPKM1_group_10968_transcript_11	1.96106
FPKM1_group_17480_transcript_1	1.96102
FPKM1_group_23743_transcript_3	1.96076
FPKM1_group_2292_transcript_1	1.96016
FPKM1_group_34565_transcript_1	1.95986
FPKM1_group_1347_transcript_2	1.95892
FPKM1_group_31029_transcript_1	1.95882
FPKM1_group_35339_transcript_1	1.95872
FPKM1_group_15551_transcript_1	1.95804
FPKM1_group_22460_transcript_4	1.95766
FPKM1_group_24478_transcript_1	1.95736
FPKM1_group_23626_transcript_5	1.95732
FPKM1_group_29982_transcript_1	1.95668
FPKM1_group_19847_transcript_1	1.95654
FPKM1_group_941_transcript_1	1.95602
FPKM1_group_11846_transcript_6	1.95588
FPKM1_group_27376_transcript_2	1.95286
FPKM1_group_7036_transcript_1	1.952
FPKM1_group_25564_transcript_8	1.95198
FPKM1_group_33158_transcript_1	1.95178
FPKM1_group_29288_transcript_1	1.95172
FPKM1_group_6683_transcript_2	1.95078
FPKM1_group_3546_transcript_5	1.9506
FPKM1_group_7970_transcript_7	1.95052
FPKM1_group_13848_transcript_2	1.9492
FPKM1_group_33045_transcript_1	1.94858
FPKM1_group_22967_transcript_1	1.94708
FPKM1_group_31467_transcript_3	1.946
FPKM1_group_23696_transcript_1	1.94516
FPKM1_group_17701_transcript_1	1.94506
FPKM1_group_19325_transcript_1	1.94486
FPKM1_group_21464_transcript_2	1.94364
FPKM1_group_12737_transcript_1	1.94354
FPKM1_group_21330_transcript_1	1.94288
FPKM1_group_6285_transcript_1	1.94214
FPKM1_group_6969_transcript_2	1.942
FPKM1_group_13717_transcript_10	1.94158
FPKM1_group_13717_transcript_11	1.94158
FPKM1_group_10035_transcript_1	1.94132
FPKM1_group_15426_transcript_1	1.94086
FPKM1_group_27313_transcript_5	1.94056
FPKM1_group_12667_transcript_1	1.94034
FPKM1_group_33167_transcript_2	1.94024
FPKM1_group_20892_transcript_1	1.9397
FPKM1_group_20430_transcript_3	1.9395
FPKM1_group_16515_transcript_1	1.93938
FPKM1_group_31110_transcript_2	1.9392
FPKM1_group_30933_transcript_1	1.93796
FPKM1_group_22283_transcript_3	1.9377
FPKM1_group_23399_transcript_1	1.93768
FPKM1_group_31404_transcript_2	1.93764
FPKM1_group_19461_transcript_2	1.93704
FPKM1_group_5571_transcript_1	1.93592
FPKM1_group_23077_transcript_1	1.93584
FPKM1_group_24186_transcript_1	1.93568
FPKM1_group_2961_transcript_3	1.9343
FPKM1_group_20010_transcript_2	1.9327
FPKM1_group_20377_transcript_2	1.93234
FPKM1_group_2437_transcript_1	1.93204
FPKM1_group_3007_transcript_1	1.93082
FPKM1_group_32085_transcript_1	1.9306
FPKM1_group_12947_transcript_1	1.93054
FPKM1_group_18409_transcript_2	1.93046
FPKM1_group_14753_transcript_2	1.93012
FPKM1_group_10798_transcript_1	1.92974
FPKM1_group_30714_transcript_3	1.92962
FPKM1_group_10450_transcript_1	1.9296
FPKM1_group_6599_transcript_1	1.92904
FPKM1_group_27535_transcript_1	1.92886
FPKM1_group_6221_transcript_3	1.92864
FPKM1_group_27066_transcript_1	1.92734
FPKM1_group_24278_transcript_2	1.9259
FPKM1_group_11390_transcript_1	1.92574
FPKM1_group_6460_transcript_1	1.92426
FPKM1_group_3371_transcript_1	1.92414
FPKM1_group_20388_transcript_4	1.9238
FPKM1_group_11456_transcript_1	1.92274
FPKM1_group_7251_transcript_1	1.92258
FPKM1_group_27372_transcript_1	1.9216
FPKM1_group_22569_transcript_2	1.92154
FPKM1_group_1261_transcript_4	1.91968
FPKM1_group_25568_transcript_1	1.91966
FPKM1_group_2335_transcript_1	1.91944
FPKM1_group_26428_transcript_1	1.91944
FPKM1_group_7129_transcript_1	1.91936
FPKM1_group_21349_transcript_8	1.91928
FPKM1_group_28608_transcript_1	1.91894
FPKM1_group_6724_transcript_3	1.91888
FPKM1_group_5608_transcript_1	1.91824
FPKM1_group_26074_transcript_3	1.91756
FPKM1_group_28141_transcript_5	1.91732
FPKM1_group_5835_transcript_2	1.91704
FPKM1_group_937_transcript_1	1.91658
FPKM1_group_17764_transcript_5	1.91626
FPKM1_group_2897_transcript_9	1.91536
FPKM1_group_31861_transcript_1	1.91524
FPKM1_group_26219_transcript_1	1.91514
FPKM1_group_2287_transcript_1	1.91458
FPKM1_group_32220_transcript_1	1.9141
FPKM1_group_3406_transcript_1	1.91372
FPKM1_group_15140_transcript_1	1.91314
FPKM1_group_22598_transcript_1	1.9128
FPKM1_group_14054_transcript_3	1.91164
FPKM1_group_10367_transcript_1	1.91086
FPKM1_group_7904_transcript_1	1.9106
FPKM1_group_18185_transcript_1	1.91002
FPKM1_group_21404_transcript_1	1.9099
FPKM1_group_11481_transcript_1	1.9094
FPKM1_group_1322_transcript_1	1.90906
FPKM1_group_17106_transcript_1	1.9084
FPKM1_group_23267_transcript_3	1.90788
FPKM1_group_2234_transcript_1	1.90768
FPKM1_group_10907_transcript_1	1.90752
FPKM1_group_21613_transcript_1	1.9056
FPKM1_group_18274_transcript_2	1.90548
FPKM1_group_12896_transcript_1	1.9054
FPKM1_group_17500_transcript_2	1.90498
FPKM1_group_17500_transcript_3	1.90498
FPKM1_group_3984_transcript_2	1.90462
FPKM1_group_17697_transcript_1	1.90416
FPKM1_group_10473_transcript_1	1.90402
FPKM1_group_7237_transcript_2	1.90396
FPKM1_group_13707_transcript_1	1.9025
FPKM1_group_17331_transcript_2	1.9023
FPKM1_group_10895_transcript_1	1.90226
FPKM1_group_6816_transcript_1	1.9017
FPKM1_group_24329_transcript_2	1.90164
FPKM1_group_2290_transcript_2	1.90162
FPKM1_group_23166_transcript_4	1.90094
FPKM1_group_27313_transcript_6	1.90092
FPKM1_group_18254_transcript_2	1.90068
FPKM1_group_28359_transcript_1	1.90052
FPKM1_group_25837_transcript_1	1.9001
FPKM1_group_7193_transcript_1	1.89972
FPKM1_group_23406_transcript_1	1.89926
FPKM1_group_5844_transcript_1	1.899
FPKM1_group_2897_transcript_18	1.89892
FPKM1_group_8293_transcript_6	1.89888
FPKM1_group_10880_transcript_1	1.8981
FPKM1_group_21520_transcript_1	1.89788
FPKM1_group_6748_transcript_1	1.8977
FPKM1_group_32008_transcript_6	1.89752
FPKM1_group_28303_transcript_1	1.89612
FPKM1_group_24124_transcript_1	1.89576
FPKM1_group_26435_transcript_3	1.8949
FPKM1_group_14754_transcript_1	1.89418
FPKM1_group_21348_transcript_2	1.89392
FPKM1_group_27071_transcript_12	1.89334
FPKM1_group_1233_transcript_3	1.89288
FPKM1_group_6324_transcript_1	1.89274
FPKM1_group_21355_transcript_1	1.89262
FPKM1_group_171_transcript_2	1.89216
FPKM1_group_19204_transcript_4	1.89188
FPKM1_group_14677_transcript_1	1.8917
FPKM1_group_15942_transcript_1	1.89138
FPKM1_group_19570_transcript_1	1.89068
FPKM1_group_857_transcript_1	1.89058
FPKM1_group_8692_transcript_1	1.88976
FPKM1_group_30338_transcript_1	1.88972
FPKM1_group_34423_transcript_1	1.88966
FPKM1_group_12185_transcript_2	1.88952
FPKM1_group_29473_transcript_6	1.88884
FPKM1_group_27262_transcript_1	1.88872
FPKM1_group_2051_transcript_11	1.88772
FPKM1_group_2051_transcript_9	1.88772
FPKM1_group_5489_transcript_1	1.88754
FPKM1_group_17892_transcript_3	1.88744
FPKM1_group_4612_transcript_1	1.88706
FPKM1_group_2897_transcript_1	1.88606
FPKM1_group_31108_transcript_3	1.88556
FPKM1_group_18116_transcript_1	1.88466
FPKM1_group_33799_transcript_1	1.88406
FPKM1_group_6712_transcript_1	1.88356
FPKM1_group_986_transcript_3	1.88324
FPKM1_group_720_transcript_5	1.88278
FPKM1_group_11974_transcript_1	1.88272
FPKM1_group_4278_transcript_1	1.88216
FPKM1_group_21510_transcript_5	1.87992
FPKM1_group_10105_transcript_2	1.87856
FPKM1_group_33237_transcript_1	1.87852
FPKM1_group_10766_transcript_3	1.87732
FPKM1_group_25615_transcript_1	1.87728
FPKM1_group_6415_transcript_1	1.87688
FPKM1_group_10430_transcript_1	1.87664
FPKM1_group_34680_transcript_1	1.87662
FPKM1_group_19279_transcript_1	1.87534
FPKM1_group_25833_transcript_1	1.87518
FPKM1_group_28113_transcript_3	1.8749
FPKM1_group_34259_transcript_11	1.87402
FPKM1_group_14052_transcript_1	1.87372
FPKM1_group_29473_transcript_1	1.87312
FPKM1_group_678_transcript_1	1.87266
FPKM1_group_3660_transcript_1	1.87238
FPKM1_group_23034_transcript_2	1.87164
FPKM1_group_1333_transcript_3	1.87102
FPKM1_group_3430_transcript_1	1.87058
FPKM1_group_18368_transcript_1	1.87
FPKM1_group_32254_transcript_1	1.86978
FPKM1_group_6409_transcript_2	1.86972
FPKM1_group_16420_transcript_1	1.86932
FPKM1_group_26491_transcript_1	1.86898
FPKM1_group_14670_transcript_1	1.86898
FPKM1_group_27618_transcript_2	1.86844
FPKM1_group_25544_transcript_1	1.86834
FPKM1_group_6217_transcript_1	1.86822
FPKM1_group_15774_transcript_1	1.86748
FPKM1_group_13291_transcript_1	1.86744
FPKM1_group_11738_transcript_3	1.86726
FPKM1_group_24744_transcript_2	1.86674
FPKM1_group_10970_transcript_3	1.86674
FPKM1_group_32871_transcript_8	1.86664
FPKM1_group_23604_transcript_1	1.86648
FPKM1_group_13897_transcript_10	1.86612
FPKM1_group_28307_transcript_1	1.86532
FPKM1_group_29941_transcript_2	1.8653
FPKM1_group_17772_transcript_1	1.86496
FPKM1_group_23114_transcript_1	1.86494
FPKM1_group_33169_transcript_2	1.86492
FPKM1_group_1466_transcript_2	1.86454
FPKM1_group_10720_transcript_2	1.8645
FPKM1_group_3351_transcript_3	1.86354
FPKM1_group_3644_transcript_1	1.8629
FPKM1_group_32846_transcript_2	1.86274
FPKM1_group_33164_transcript_3	1.86246
FPKM1_group_17546_transcript_1	1.86224
FPKM1_group_1058_transcript_1	1.86212
FPKM1_group_23150_transcript_1	1.86166
FPKM1_group_8633_transcript_6	1.8614
FPKM1_group_13748_transcript_1	1.86134
FPKM1_group_23081_transcript_1	1.86118
FPKM1_group_15480_transcript_1	1.86098
FPKM1_group_26113_transcript_1	1.8606
FPKM1_group_1320_transcript_1	1.86
FPKM1_group_6938_transcript_2	1.86
FPKM1_group_29968_transcript_3	1.85958
FPKM1_group_6239_transcript_1	1.85934
FPKM1_group_3643_transcript_1	1.85818
FPKM1_group_11857_transcript_4	1.85766
FPKM1_group_8164_transcript_2	1.85688
FPKM1_group_21586_transcript_1	1.85672
FPKM1_group_30016_transcript_1	1.85652
FPKM1_group_10437_transcript_1	1.8562
FPKM1_group_31340_transcript_1	1.85532
FPKM1_group_17621_transcript_1	1.85516
FPKM1_group_29391_transcript_1	1.85436
FPKM1_group_21912_transcript_1	1.8542
FPKM1_group_22386_transcript_1	1.85344
FPKM1_group_6250_transcript_1	1.85314
FPKM1_group_27393_transcript_1	1.85232
FPKM1_group_13265_transcript_1	1.8515
FPKM1_group_28342_transcript_1	1.85116
FPKM1_group_25085_transcript_3	1.85104
FPKM1_group_21354_transcript_5	1.85102
FPKM1_group_17757_transcript_1	1.84972
FPKM1_group_32571_transcript_1	1.8486
FPKM1_group_25161_transcript_1	1.84498
FPKM1_group_29556_transcript_1	1.84496
FPKM1_group_2315_transcript_1	1.84412
FPKM1_group_477_transcript_1	1.8433
FPKM1_group_7790_transcript_2	1.84248
FPKM1_group_20585_transcript_1	1.84244
FPKM1_group_13261_transcript_1	1.84202
FPKM1_group_30337_transcript_2	1.84188
FPKM1_group_16186_transcript_1	1.84182
FPKM1_group_27078_transcript_1	1.8417
FPKM1_group_674_transcript_1	1.84094
FPKM1_group_23046_transcript_2	1.83966
FPKM1_group_33658_transcript_2	1.83958
FPKM1_group_694_transcript_1	1.83814
FPKM1_group_8711_transcript_2	1.83812
FPKM1_group_3936_transcript_3	1.83722
FPKM1_group_7008_transcript_1	1.8371
FPKM1_group_696_transcript_1	1.83588
FPKM1_group_18342_transcript_1	1.83578
FPKM1_group_11863_transcript_7	1.83564
FPKM1_group_12722_transcript_1	1.83564
FPKM1_group_15928_transcript_1	1.83532
FPKM1_group_6417_transcript_2	1.83512
FPKM1_group_28591_transcript_1	1.83498
FPKM1_group_10985_transcript_2	1.83468
FPKM1_group_21056_transcript_1	1.83442
FPKM1_group_10385_transcript_1	1.83438
FPKM1_group_26846_transcript_1	1.83434
FPKM1_group_19073_transcript_1	1.83392
FPKM1_group_30642_transcript_1	1.83386
FPKM1_group_35355_transcript_4	1.83378
FPKM1_group_8373_transcript_1	1.83362
FPKM1_group_27497_transcript_1	1.83308
FPKM1_group_269_transcript_4	1.83212
FPKM1_group_6800_transcript_1	1.83194
FPKM1_group_982_transcript_1	1.83158
FPKM1_group_12854_transcript_1	1.83072
FPKM1_group_32794_transcript_2	1.82992
FPKM1_group_25443_transcript_1	1.8295
FPKM1_group_12557_transcript_1	1.82838
FPKM1_group_25362_transcript_1	1.82824
FPKM1_group_7968_transcript_1	1.82758
FPKM1_group_34263_transcript_1	1.82722
FPKM1_group_23081_transcript_2	1.82646
FPKM1_group_8697_transcript_1	1.82636
FPKM1_group_20897_transcript_1	1.8261
FPKM1_group_13918_transcript_3	1.8261
FPKM1_group_18457_transcript_1	1.82546
FPKM1_group_16560_transcript_1	1.8251
FPKM1_group_9295_transcript_1	1.8247
FPKM1_group_10988_transcript_1	1.82464
FPKM1_group_28113_transcript_2	1.82456
FPKM1_group_26064_transcript_1	1.82422
FPKM1_group_16520_transcript_1	1.82388
FPKM1_group_16497_transcript_3	1.82336
FPKM1_group_13031_transcript_1	1.82336
FPKM1_group_12175_transcript_1	1.82316
FPKM1_group_26336_transcript_1	1.82276
FPKM1_group_10935_transcript_1	1.8224
FPKM1_group_22681_transcript_1	1.8219
FPKM1_group_22485_transcript_1	1.82168
FPKM1_group_32202_transcript_1	1.82168
FPKM1_group_35017_transcript_3	1.82136
FPKM1_group_9144_transcript_1	1.82098
FPKM1_group_9137_transcript_2	1.82092
FPKM1_group_29964_transcript_3	1.8206
FPKM1_group_16531_transcript_2	1.8205
FPKM1_group_28531_transcript_2	1.81952
FPKM1_group_20421_transcript_1	1.81942
FPKM1_group_28006_transcript_1	1.8192
FPKM1_group_23737_transcript_3	1.8186
FPKM1_group_24555_transcript_1	1.8186
FPKM1_group_17382_transcript_4	1.81748
FPKM1_group_17536_transcript_1	1.81708
FPKM1_group_23368_transcript_1	1.81606
FPKM1_group_22481_transcript_1	1.81574
FPKM1_group_33040_transcript_1	1.81498
FPKM1_group_21587_transcript_3	1.81398
FPKM1_group_33890_transcript_1	1.81348
FPKM1_group_29126_transcript_2	1.81332
FPKM1_group_30099_transcript_1	1.8129
FPKM1_group_27526_transcript_5	1.81278
FPKM1_group_17463_transcript_1	1.81252
FPKM1_group_26729_transcript_2	1.81228
FPKM1_group_33178_transcript_2	1.81202
FPKM1_group_31020_transcript_2	1.81186
FPKM1_group_17666_transcript_1	1.81122
FPKM1_group_21688_transcript_1	1.81064
FPKM1_group_32866_transcript_1	1.81058
FPKM1_group_13285_transcript_1	1.81034
FPKM1_group_3715_transcript_1	1.80984
FPKM1_group_4947_transcript_2	1.80982
FPKM1_group_21524_transcript_1	1.809
FPKM1_group_29368_transcript_4	1.80892
FPKM1_group_8705_transcript_4	1.80878
FPKM1_group_30213_transcript_1	1.80858
FPKM1_group_31057_transcript_1	1.80832
FPKM1_group_19475_transcript_5	1.80726
FPKM1_group_14721_transcript_1	1.80672
FPKM1_group_7176_transcript_1	1.8064
FPKM1_group_408_transcript_1	1.80526
FPKM1_group_35297_transcript_2	1.80526
FPKM1_group_5526_transcript_1	1.80518
FPKM1_group_2442_transcript_1	1.80338
FPKM1_group_2805_transcript_1	1.80298
FPKM1_group_25534_transcript_5	1.8025
FPKM1_group_16272_transcript_1	1.80236
FPKM1_group_23588_transcript_2	1.8023
FPKM1_group_7004_transcript_2	1.8023
FPKM1_group_12658_transcript_1	1.80206
FPKM1_group_35200_transcript_1	1.80202
FPKM1_group_15299_transcript_8	1.80156
FPKM1_group_12664_transcript_1	1.8006
FPKM1_group_4700_transcript_2	1.80058
FPKM1_group_33945_transcript_1	1.80014
FPKM1_group_21648_transcript_2	1.79964
FPKM1_group_22892_transcript_1	1.79854
FPKM1_group_16330_transcript_1	1.79824
FPKM1_group_26241_transcript_1	1.7981
FPKM1_group_29358_transcript_2	1.798
FPKM1_group_13095_transcript_1	1.79738
FPKM1_group_18120_transcript_5	1.79734
FPKM1_group_1748_transcript_5	1.79732
FPKM1_group_4797_transcript_2	1.79676
FPKM1_group_6763_transcript_1	1.79674
FPKM1_group_12379_transcript_4	1.79596
FPKM1_group_16497_transcript_4	1.79414
FPKM1_group_20731_transcript_1	1.79412
FPKM1_group_23843_transcript_1	1.79364
FPKM1_group_11860_transcript_1	1.7935
FPKM1_group_1941_transcript_1	1.79322
FPKM1_group_8591_transcript_2	1.7931
FPKM1_group_9943_transcript_1	1.79294
FPKM1_group_699_transcript_1	1.7927
FPKM1_group_9035_transcript_1	1.79238
FPKM1_group_5909_transcript_1	1.79208
FPKM1_group_34923_transcript_2	1.79192
FPKM1_group_20020_transcript_1	1.79156
FPKM1_group_26098_transcript_1	1.7906
FPKM1_group_10261_transcript_3	1.79034
FPKM1_group_22923_transcript_1	1.79004
FPKM1_group_6404_transcript_1	1.78946
FPKM1_group_16336_transcript_1	1.78904
FPKM1_group_23883_transcript_4	1.78888
FPKM1_group_22036_transcript_2	1.7886
FPKM1_group_5533_transcript_1	1.7883
FPKM1_group_21622_transcript_1	1.78788
FPKM1_group_17382_transcript_8	1.78692
FPKM1_group_11239_transcript_1	1.78624
FPKM1_group_23916_transcript_1	1.78618
FPKM1_group_1782_transcript_1	1.78602
FPKM1_group_19620_transcript_1	1.78526
FPKM1_group_28549_transcript_1	1.78524
FPKM1_group_10141_transcript_1	1.78492
FPKM1_group_15173_transcript_1	1.78474
FPKM1_group_32871_transcript_23	1.78472
FPKM1_group_34483_transcript_9	1.78434
FPKM1_group_26105_transcript_1	1.78376
FPKM1_group_5477_transcript_1	1.7832
FPKM1_group_25823_transcript_2	1.78268
FPKM1_group_11409_transcript_1	1.78266
FPKM1_group_21412_transcript_1	1.78232
FPKM1_group_13271_transcript_1	1.78194
FPKM1_group_6821_transcript_2	1.78152
FPKM1_group_34400_transcript_1	1.7814
FPKM1_group_5828_transcript_4	1.78114
FPKM1_group_5828_transcript_5	1.78114
FPKM1_group_15988_transcript_1	1.78112
FPKM1_group_24311_transcript_2	1.78036
FPKM1_group_977_transcript_2	1.78018
FPKM1_group_31421_transcript_1	1.78012
FPKM1_group_5830_transcript_1	1.78004
FPKM1_group_35187_transcript_1	1.77988
FPKM1_group_32282_transcript_1	1.77964
FPKM1_group_11054_transcript_1	1.77882
FPKM1_group_27071_transcript_9	1.77854
FPKM1_group_14114_transcript_1	1.77772
FPKM1_group_27484_transcript_1	1.77758
FPKM1_group_21207_transcript_1	1.77738
FPKM1_group_17647_transcript_1	1.77714
FPKM1_group_24085_transcript_1	1.777
FPKM1_group_11644_transcript_2	1.77624
FPKM1_group_27359_transcript_2	1.77604
FPKM1_group_27323_transcript_6	1.7756
FPKM1_group_15149_transcript_1	1.7749
FPKM1_group_13276_transcript_2	1.7743
FPKM1_group_2088_transcript_1	1.77166
FPKM1_group_175_transcript_1	1.77118
FPKM1_group_3639_transcript_1	1.77106
FPKM1_group_15436_transcript_1	1.77104
FPKM1_group_2054_transcript_14	1.77004
FPKM1_group_31172_transcript_1	1.76974
FPKM1_group_32293_transcript_1	1.7693
FPKM1_group_652_transcript_1	1.76908
FPKM1_group_11413_transcript_1	1.769
FPKM1_group_21405_transcript_1	1.76868
FPKM1_group_31837_transcript_3	1.76806
FPKM1_group_11001_transcript_7	1.76796
FPKM1_group_32386_transcript_1	1.76746
FPKM1_group_9067_transcript_1	1.76706
FPKM1_group_15291_transcript_1	1.76658
FPKM1_group_30995_transcript_9	1.76538
FPKM1_group_663_transcript_1	1.76532
FPKM1_group_18067_transcript_1	1.76514
FPKM1_group_5039_transcript_1	1.76498
FPKM1_group_12996_transcript_1	1.76462
FPKM1_group_10940_transcript_1	1.7643
FPKM1_group_26349_transcript_1	1.76382
FPKM1_group_31123_transcript_1	1.76274
FPKM1_group_32281_transcript_3	1.76268
FPKM1_group_11604_transcript_1	1.76204
FPKM1_group_6958_transcript_1	1.7617
FPKM1_group_5475_transcript_3	1.76166
FPKM1_group_24371_transcript_5	1.76164
FPKM1_group_6540_transcript_1	1.7609
FPKM1_group_18364_transcript_2	1.76054
FPKM1_group_23583_transcript_1	1.7605
FPKM1_group_17253_transcript_1	1.76014
FPKM1_group_13505_transcript_1	1.75986
FPKM1_group_1233_transcript_2	1.7591
FPKM1_group_16253_transcript_2	1.75888
FPKM1_group_22448_transcript_1	1.75814
FPKM1_group_28251_transcript_1	1.75812
FPKM1_group_10463_transcript_1	1.75794
FPKM1_group_25534_transcript_8	1.75784
FPKM1_group_9533_transcript_1	1.7578
FPKM1_group_33806_transcript_1	1.75772
FPKM1_group_13752_transcript_1	1.75704
FPKM1_group_10992_transcript_6	1.75702
FPKM1_group_11641_transcript_1	1.75674
FPKM1_group_24341_transcript_3	1.75654
FPKM1_group_19480_transcript_1	1.7563
FPKM1_group_28051_transcript_1	1.75628
FPKM1_group_9070_transcript_1	1.75518
FPKM1_group_13243_transcript_1	1.75486
FPKM1_group_18255_transcript_1	1.75448
FPKM1_group_5396_transcript_1	1.75392
FPKM1_group_9929_transcript_1	1.7539
FPKM1_group_11905_transcript_1	1.75372
FPKM1_group_1010_transcript_5	1.75308
FPKM1_group_33708_transcript_2	1.75308
FPKM1_group_32782_transcript_2	1.75302
FPKM1_group_8703_transcript_2	1.75298
FPKM1_group_17765_transcript_3	1.75244
FPKM1_group_30690_transcript_4	1.7518
FPKM1_group_31666_transcript_1	1.75062
FPKM1_group_33892_transcript_1	1.75024
FPKM1_group_32664_transcript_3	1.75022
FPKM1_group_8138_transcript_1	1.74994
FPKM1_group_9395_transcript_4	1.74936
FPKM1_group_25523_transcript_1	1.74896
FPKM1_group_32045_transcript_1	1.74888
FPKM1_group_21063_transcript_1	1.74884
FPKM1_group_31558_transcript_4	1.74832
FPKM1_group_968_transcript_1	1.74778
FPKM1_group_22161_transcript_1	1.74652
FPKM1_group_22282_transcript_5	1.74548
FPKM1_group_7005_transcript_2	1.74542
FPKM1_group_33595_transcript_1	1.74524
FPKM1_group_998_transcript_1	1.74444
FPKM1_group_24524_transcript_1	1.7444
FPKM1_group_24563_transcript_1	1.74396
FPKM1_group_4642_transcript_2	1.7439
FPKM1_group_10755_transcript_2	1.74358
FPKM1_group_31507_transcript_2	1.74312
FPKM1_group_16739_transcript_1	1.7431
FPKM1_group_23589_transcript_2	1.74304
FPKM1_group_31507_transcript_6	1.74182
FPKM1_group_14142_transcript_2	1.7406
FPKM1_group_33783_transcript_1	1.7402
FPKM1_group_13265_transcript_2	1.74006
FPKM1_group_9948_transcript_5	1.73896
FPKM1_group_1140_transcript_1	1.73894
FPKM1_group_33648_transcript_1	1.7385
FPKM1_group_31586_transcript_3	1.73842
FPKM1_group_12211_transcript_2	1.73842
FPKM1_group_23864_transcript_1	1.7381
FPKM1_group_894_transcript_1	1.73788
FPKM1_group_7048_transcript_1	1.73724
FPKM1_group_12157_transcript_2	1.73708
FPKM1_group_880_transcript_2	1.7368
FPKM1_group_23627_transcript_6	1.73662
FPKM1_group_14744_transcript_1	1.73644
FPKM1_group_14243_transcript_1	1.73632
FPKM1_group_18086_transcript_1	1.73578
FPKM1_group_473_transcript_1	1.73524
FPKM1_group_10678_transcript_1	1.73424
FPKM1_group_11604_transcript_2	1.73394
FPKM1_group_3359_transcript_1	1.73378
FPKM1_group_13040_transcript_1	1.73368
FPKM1_group_1201_transcript_1	1.73304
FPKM1_group_21352_transcript_3	1.73302
FPKM1_group_1189_transcript_1	1.73282
FPKM1_group_22253_transcript_1	1.73248
FPKM1_group_20371_transcript_3	1.73244
FPKM1_group_9948_transcript_7	1.73222
FPKM1_group_947_transcript_1	1.73142
FPKM1_group_25380_transcript_3	1.73016
FPKM1_group_13686_transcript_1	1.72982
FPKM1_group_6779_transcript_2	1.72888
FPKM1_group_13848_transcript_1	1.72856
FPKM1_group_24090_transcript_1	1.728
FPKM1_group_24184_transcript_1	1.7272
FPKM1_group_31624_transcript_1	1.7267
FPKM1_group_24524_transcript_2	1.72574
FPKM1_group_28762_transcript_1	1.72568
FPKM1_group_25211_transcript_1	1.72556
FPKM1_group_4260_transcript_1	1.72514
FPKM1_group_21308_transcript_2	1.72428
FPKM1_group_14709_transcript_1	1.7231
FPKM1_group_4470_transcript_7	1.72252
FPKM1_group_26823_transcript_1	1.7213
FPKM1_group_32250_transcript_2	1.7213
FPKM1_group_16550_transcript_1	1.72066
FPKM1_group_24763_transcript_1	1.72052
FPKM1_group_20018_transcript_5	1.72048
FPKM1_group_17449_transcript_1	1.72034
FPKM1_group_9213_transcript_1	1.7202
FPKM1_group_4877_transcript_1	1.71936
FPKM1_group_3988_transcript_1	1.7189
FPKM1_group_10136_transcript_1	1.71832
FPKM1_group_4203_transcript_3	1.71804
FPKM1_group_5937_transcript_1	1.718
FPKM1_group_17701_transcript_3	1.7175
FPKM1_group_8633_transcript_4	1.71704
FPKM1_group_2015_transcript_1	1.71702
FPKM1_group_8835_transcript_1	1.7167
FPKM1_group_4072_transcript_1	1.71578
FPKM1_group_6854_transcript_1	1.71544
FPKM1_group_9212_transcript_1	1.71526
FPKM1_group_11857_transcript_5	1.71482
FPKM1_group_23870_transcript_1	1.71476
FPKM1_group_29478_transcript_1	1.71458
FPKM1_group_4557_transcript_1	1.71436
FPKM1_group_34259_transcript_14	1.714
FPKM1_group_28373_transcript_4	1.71364
FPKM1_group_2700_transcript_1	1.7136
FPKM1_group_8841_transcript_2	1.71306
FPKM1_group_2046_transcript_1	1.7128
FPKM1_group_9976_transcript_1	1.71276
FPKM1_group_11202_transcript_1	1.71022
FPKM1_group_3360_transcript_1	1.71006
FPKM1_group_3561_transcript_2	1.70984
FPKM1_group_23573_transcript_1	1.70922
FPKM1_group_21906_transcript_1	1.7089
FPKM1_group_12793_transcript_1	1.70836
FPKM1_group_22658_transcript_1	1.7082
FPKM1_group_20561_transcript_1	1.70786
FPKM1_group_34714_transcript_1	1.70678
FPKM1_group_13879_transcript_1	1.70666
FPKM1_group_9978_transcript_1	1.7066
FPKM1_group_16525_transcript_3	1.70632
FPKM1_group_31095_transcript_1	1.706
FPKM1_group_21717_transcript_3	1.70598
FPKM1_group_11399_transcript_2	1.70568
FPKM1_group_11785_transcript_1	1.70514
FPKM1_group_8769_transcript_2	1.7048
FPKM1_group_3018_transcript_1	1.7046
FPKM1_group_23989_transcript_1	1.70426
FPKM1_group_16982_transcript_2	1.70402
FPKM1_group_21144_transcript_1	1.7038
FPKM1_group_26123_transcript_1	1.70374
FPKM1_group_24174_transcript_2	1.7032
FPKM1_group_4719_transcript_1	1.70316
FPKM1_group_32215_transcript_2	1.7024
FPKM1_group_28664_transcript_5	1.70208
FPKM1_group_13720_transcript_1	1.70206
FPKM1_group_33590_transcript_1	1.70192
FPKM1_group_32785_transcript_1	1.70188
FPKM1_group_2302_transcript_1	1.70168
FPKM1_group_5541_transcript_2	1.70164
FPKM1_group_8907_transcript_2	1.70104
FPKM1_group_10103_transcript_1	1.70078
FPKM1_group_7896_transcript_1	1.70014
FPKM1_group_34216_transcript_1	1.69986
FPKM1_group_2329_transcript_1	1.69966
FPKM1_group_11200_transcript_2	1.69958
FPKM1_group_2054_transcript_11	1.69932
FPKM1_group_35257_transcript_1	1.699
FPKM1_group_5439_transcript_1	1.69858
FPKM1_group_29309_transcript_2	1.69836
FPKM1_group_10919_transcript_1	1.69832
FPKM1_group_23274_transcript_2	1.69506
FPKM1_group_4608_transcript_3	1.6939
FPKM1_group_13703_transcript_9	1.69344
FPKM1_group_1195_transcript_1	1.69338
FPKM1_group_10966_transcript_1	1.69304
FPKM1_group_29964_transcript_2	1.6926
FPKM1_group_11735_transcript_1	1.69258
FPKM1_group_30209_transcript_1	1.69254
FPKM1_group_22494_transcript_1	1.69224
FPKM1_group_8655_transcript_2	1.69152
FPKM1_group_26497_transcript_2	1.69092
FPKM1_group_3316_transcript_3	1.69058
FPKM1_group_29403_transcript_1	1.69054
FPKM1_group_12188_transcript_1	1.6904
FPKM1_group_29105_transcript_1	1.69014
FPKM1_group_31034_transcript_1	1.69
FPKM1_group_30396_transcript_4	1.68984
FPKM1_group_10836_transcript_1	1.6896
FPKM1_group_10015_transcript_2	1.68906
FPKM1_group_29112_transcript_5	1.68902
FPKM1_group_7115_transcript_2	1.6887
FPKM1_group_23617_transcript_8	1.68856
FPKM1_group_30206_transcript_1	1.68804
FPKM1_group_33658_transcript_1	1.68772
FPKM1_group_32564_transcript_2	1.68758
FPKM1_group_32747_transcript_1	1.6868
FPKM1_group_22669_transcript_2	1.68668
FPKM1_group_24741_transcript_1	1.68648
FPKM1_group_2035_transcript_1	1.68646
FPKM1_group_20646_transcript_1	1.68646
FPKM1_group_32158_transcript_1	1.68638
FPKM1_group_12071_transcript_1	1.68612
FPKM1_group_28140_transcript_12	1.6858
FPKM1_group_32710_transcript_1	1.68534
FPKM1_group_18159_transcript_1	1.68524
FPKM1_group_27696_transcript_8	1.68494
FPKM1_group_7964_transcript_3	1.68414
FPKM1_group_26718_transcript_1	1.68402
FPKM1_group_1353_transcript_4	1.68362
FPKM1_group_11859_transcript_1	1.68342
FPKM1_group_1214_transcript_1	1.6833
FPKM1_group_23624_transcript_3	1.68324
FPKM1_group_21282_transcript_5	1.68284
FPKM1_group_25186_transcript_1	1.68244
FPKM1_group_15921_transcript_1	1.68236
FPKM1_group_29213_transcript_1	1.6822
FPKM1_group_22625_transcript_1	1.68214
FPKM1_group_27309_transcript_1	1.68212
FPKM1_group_15750_transcript_10	1.68204
FPKM1_group_35271_transcript_1	1.68174
FPKM1_group_13035_transcript_1	1.6814
FPKM1_group_10430_transcript_2	1.68056
FPKM1_group_1345_transcript_2	1.68028
FPKM1_group_7174_transcript_2	1.67964
FPKM1_group_21359_transcript_3	1.67958
FPKM1_group_6651_transcript_1	1.67954
FPKM1_group_19467_transcript_1	1.67882
FPKM1_group_11834_transcript_1	1.67844
FPKM1_group_19493_transcript_1	1.6784
FPKM1_group_12801_transcript_1	1.6783
FPKM1_group_8815_transcript_3	1.67816
FPKM1_group_33048_transcript_1	1.67798
FPKM1_group_5532_transcript_1	1.67788
FPKM1_group_21815_transcript_1	1.67776
FPKM1_group_26182_transcript_1	1.67756
FPKM1_group_13951_transcript_1	1.67742
FPKM1_group_726_transcript_1	1.6773
FPKM1_group_30901_transcript_3	1.67698
FPKM1_group_12146_transcript_3	1.67654
FPKM1_group_24026_transcript_2	1.67652
FPKM1_group_17652_transcript_2	1.67636
FPKM1_group_8986_transcript_3	1.67624
FPKM1_group_32155_transcript_1	1.67618
FPKM1_group_29441_transcript_2	1.67592
FPKM1_group_32787_transcript_5	1.67534
FPKM1_group_12848_transcript_2	1.67516
FPKM1_group_29393_transcript_1	1.67478
FPKM1_group_23639_transcript_1	1.67442
FPKM1_group_182_transcript_1	1.67358
FPKM1_group_28679_transcript_1	1.67338
FPKM1_group_11402_transcript_2	1.67322
FPKM1_group_13715_transcript_17	1.6732
FPKM1_group_22918_transcript_1	1.673
FPKM1_group_30990_transcript_1	1.67272
FPKM1_group_20957_transcript_2	1.67254
FPKM1_group_23051_transcript_1	1.6724
FPKM1_group_27916_transcript_1	1.6723
FPKM1_group_28578_transcript_1	1.67206
FPKM1_group_31336_transcript_1	1.67038
FPKM1_group_4474_transcript_1	1.67032
FPKM1_group_3537_transcript_1	1.6703
FPKM1_group_28687_transcript_3	1.66998
FPKM1_group_22459_transcript_1	1.66964
FPKM1_group_13242_transcript_2	1.66916
FPKM1_group_35356_transcript_1	1.66912
FPKM1_group_22619_transcript_1	1.66892
FPKM1_group_24252_transcript_1	1.66892
FPKM1_group_28062_transcript_1	1.6687
FPKM1_group_15846_transcript_1	1.66784
FPKM1_group_4433_transcript_1	1.66746
FPKM1_group_17583_transcript_3	1.66742
FPKM1_group_32711_transcript_7	1.66736
FPKM1_group_3966_transcript_2	1.66714
FPKM1_group_25793_transcript_1	1.66708
FPKM1_group_8650_transcript_1	1.66692
FPKM1_group_2298_transcript_8	1.66672
FPKM1_group_3457_transcript_1	1.66618
FPKM1_group_7262_transcript_1	1.6661
FPKM1_group_11870_transcript_2	1.66608
FPKM1_group_6984_transcript_3	1.66516
FPKM1_group_5335_transcript_4	1.66502
FPKM1_group_14702_transcript_1	1.6647
FPKM1_group_22083_transcript_2	1.66454
FPKM1_group_12186_transcript_2	1.66362
FPKM1_group_6401_transcript_2	1.66326
FPKM1_group_13134_transcript_1	1.66274
FPKM1_group_10981_transcript_1	1.66252
FPKM1_group_28686_transcript_1	1.66178
FPKM1_group_28054_transcript_13	1.66144
FPKM1_group_21587_transcript_6	1.6613
FPKM1_group_10864_transcript_1	1.66116
FPKM1_group_312_transcript_1	1.661
FPKM1_group_26141_transcript_1	1.6606
FPKM1_group_7183_transcript_1	1.6597
FPKM1_group_9954_transcript_1	1.6588
FPKM1_group_12542_transcript_1	1.65868
FPKM1_group_25448_transcript_1	1.65862
FPKM1_group_22671_transcript_1	1.6583
FPKM1_group_837_transcript_1	1.65778
FPKM1_group_17907_transcript_7	1.6575
FPKM1_group_25652_transcript_1	1.65724
FPKM1_group_16523_transcript_1	1.65716
FPKM1_group_30982_transcript_1	1.65618
FPKM1_group_5846_transcript_1	1.65552
FPKM1_group_16024_transcript_2	1.65514
FPKM1_group_6091_transcript_1	1.65506
FPKM1_group_1055_transcript_7	1.65494
FPKM1_group_24404_transcript_2	1.65472
FPKM1_group_24337_transcript_1	1.65454
FPKM1_group_21353_transcript_5	1.65374
FPKM1_group_1916_transcript_3	1.6532
FPKM1_group_18833_transcript_3	1.65314
FPKM1_group_16373_transcript_1	1.65312
FPKM1_group_9994_transcript_5	1.65304
FPKM1_group_10008_transcript_1	1.6527
FPKM1_group_17707_transcript_2	1.6524
FPKM1_group_26216_transcript_2	1.65216
FPKM1_group_7636_transcript_1	1.65168
FPKM1_group_11727_transcript_1	1.65128
FPKM1_group_19848_transcript_2	1.65072
FPKM1_group_84_transcript_1	1.65054
FPKM1_group_16502_transcript_1	1.65042
FPKM1_group_26423_transcript_5	1.65028
FPKM1_group_30008_transcript_1	1.65028
FPKM1_group_19465_transcript_1	1.65018
FPKM1_group_34921_transcript_1	1.64902
FPKM1_group_2812_transcript_1	1.6486
FPKM1_group_28521_transcript_9	1.64818
FPKM1_group_11397_transcript_4	1.64804
FPKM1_group_24738_transcript_1	1.64798
FPKM1_group_4469_transcript_1	1.64794
FPKM1_group_11976_transcript_2	1.64776
FPKM1_group_10959_transcript_1	1.64774
FPKM1_group_3920_transcript_1	1.64756
FPKM1_group_27357_transcript_7	1.64752
FPKM1_group_17676_transcript_1	1.64668
FPKM1_group_16329_transcript_2	1.64662
FPKM1_group_23426_transcript_1	1.6464
FPKM1_group_8309_transcript_1	1.64624
FPKM1_group_10156_transcript_1	1.64608
FPKM1_group_32822_transcript_3	1.64584
FPKM1_group_33324_transcript_1	1.64536
FPKM1_group_34379_transcript_1	1.64502
FPKM1_group_33859_transcript_1	1.64392
FPKM1_group_19870_transcript_4	1.64386
FPKM1_group_25695_transcript_1	1.6436
FPKM1_group_24399_transcript_1	1.64342
FPKM1_group_7865_transcript_3	1.64324
FPKM1_group_22859_transcript_1	1.64316
FPKM1_group_26678_transcript_1	1.64316
FPKM1_group_27722_transcript_4	1.64292
FPKM1_group_33658_transcript_3	1.6416
FPKM1_group_3079_transcript_1	1.64108
FPKM1_group_7708_transcript_3	1.64078
FPKM1_group_23611_transcript_1	1.64024
FPKM1_group_21358_transcript_5	1.63938
FPKM1_group_11667_transcript_1	1.63926
FPKM1_group_26538_transcript_1	1.63922
FPKM1_group_9209_transcript_1	1.63904
FPKM1_group_9341_transcript_1	1.63896
FPKM1_group_18829_transcript_1	1.6385
FPKM1_group_21709_transcript_1	1.63838
FPKM1_group_33710_transcript_2	1.6382
FPKM1_group_21353_transcript_4	1.63796
FPKM1_group_11778_transcript_2	1.63786
FPKM1_group_1214_transcript_4	1.6378
FPKM1_group_15479_transcript_1	1.63718
FPKM1_group_13131_transcript_1	1.63718
FPKM1_group_11802_transcript_2	1.63702
FPKM1_group_27542_transcript_1	1.63638
FPKM1_group_28537_transcript_1	1.63632
FPKM1_group_3659_transcript_2	1.63618
FPKM1_group_4203_transcript_1	1.63592
FPKM1_group_3436_transcript_4	1.63512
FPKM1_group_9398_transcript_1	1.63494
FPKM1_group_25099_transcript_10	1.63476
FPKM1_group_10917_transcript_2	1.6347
FPKM1_group_12725_transcript_2	1.63442
FPKM1_group_19862_transcript_3	1.63398
FPKM1_group_22379_transcript_1	1.63348
FPKM1_group_10129_transcript_2	1.63314
FPKM1_group_13112_transcript_1	1.63306
FPKM1_group_1422_transcript_2	1.63304
FPKM1_group_17784_transcript_1	1.63292
FPKM1_group_28479_transcript_1	1.63268
FPKM1_group_3745_transcript_2	1.63222
FPKM1_group_19200_transcript_1	1.63216
FPKM1_group_27255_transcript_1	1.63206
FPKM1_group_3332_transcript_2	1.63206
FPKM1_group_25611_transcript_3	1.63198
FPKM1_group_25838_transcript_3	1.63186
FPKM1_group_25355_transcript_1	1.63146
FPKM1_group_21397_transcript_1	1.63104
FPKM1_group_28672_transcript_1	1.63024
FPKM1_group_17538_transcript_1	1.62954
FPKM1_group_14651_transcript_1	1.6295
FPKM1_group_32556_transcript_1	1.62946
FPKM1_group_1071_transcript_1	1.62926
FPKM1_group_5956_transcript_1	1.62888
FPKM1_group_31105_transcript_1	1.62884
FPKM1_group_26041_transcript_4	1.6287
FPKM1_group_27313_transcript_2	1.62844
FPKM1_group_2313_transcript_5	1.6282
FPKM1_group_24757_transcript_1	1.62796
FPKM1_group_12915_transcript_1	1.62778
FPKM1_group_13889_transcript_5	1.62746
FPKM1_group_31572_transcript_2	1.62732
FPKM1_group_11983_transcript_1	1.6273
FPKM1_group_7170_transcript_1	1.62672
FPKM1_group_31360_transcript_9	1.6267
FPKM1_group_13259_transcript_2	1.62658
FPKM1_group_32849_transcript_3	1.6258
FPKM1_group_34411_transcript_4	1.62546
FPKM1_group_10510_transcript_1	1.62544
FPKM1_group_15936_transcript_4	1.62492
FPKM1_group_25438_transcript_2	1.62462
FPKM1_group_27061_transcript_3	1.62352
FPKM1_group_32994_transcript_1	1.62322
FPKM1_group_4784_transcript_3	1.62304
FPKM1_group_28583_transcript_3	1.62268
FPKM1_group_13268_transcript_1	1.62256
FPKM1_group_1931_transcript_5	1.62206
FPKM1_group_10945_transcript_1	1.62164
FPKM1_group_24207_transcript_2	1.6215
FPKM1_group_10511_transcript_1	1.62142
FPKM1_group_10831_transcript_2	1.62102
FPKM1_group_23355_transcript_5	1.62084
FPKM1_group_31737_transcript_3	1.6207
FPKM1_group_4646_transcript_1	1.62068
FPKM1_group_4062_transcript_1	1.62064
FPKM1_group_16174_transcript_1	1.62018
FPKM1_group_10742_transcript_1	1.62008
FPKM1_group_31628_transcript_1	1.61914
FPKM1_group_32126_transcript_1	1.61886
FPKM1_group_638_transcript_1	1.6186
FPKM1_group_28628_transcript_1	1.61854
FPKM1_group_6579_transcript_1	1.61846
FPKM1_group_2235_transcript_3	1.61836
FPKM1_group_31943_transcript_1	1.61724
FPKM1_group_17782_transcript_8	1.61688
FPKM1_group_34747_transcript_9	1.61668
FPKM1_group_33528_transcript_1	1.6166
FPKM1_group_12143_transcript_1	1.61582
FPKM1_group_1000_transcript_6	1.61512
FPKM1_group_30697_transcript_1	1.6149
FPKM1_group_560_transcript_1	1.61454
FPKM1_group_10407_transcript_3	1.61438
FPKM1_group_9955_transcript_2	1.61416
FPKM1_group_26743_transcript_1	1.61414
FPKM1_group_10972_transcript_1	1.61392
FPKM1_group_28234_transcript_2	1.6138
FPKM1_group_3397_transcript_1	1.61336
FPKM1_group_12876_transcript_1	1.61336
FPKM1_group_11032_transcript_1	1.61328
FPKM1_group_28866_transcript_3	1.61312
FPKM1_group_16012_transcript_2	1.61304
FPKM1_group_15733_transcript_1	1.61284
FPKM1_group_14062_transcript_1	1.61274
FPKM1_group_21360_transcript_1	1.6125
FPKM1_group_14532_transcript_3	1.61218
FPKM1_group_27416_transcript_1	1.61212
FPKM1_group_30578_transcript_5	1.61212
FPKM1_group_23111_transcript_2	1.61192
FPKM1_group_17352_transcript_1	1.61134
FPKM1_group_10025_transcript_2	1.61132
FPKM1_group_19983_transcript_1	1.61068
FPKM1_group_28296_transcript_2	1.61062
FPKM1_group_11650_transcript_1	1.61062
FPKM1_group_2209_transcript_2	1.60994
FPKM1_group_31190_transcript_1	1.60984
FPKM1_group_17324_transcript_1	1.60968
FPKM1_group_29490_transcript_1	1.60956
FPKM1_group_7477_transcript_1	1.60918
FPKM1_group_2888_transcript_13	1.60886
FPKM1_group_13111_transcript_1	1.60846
FPKM1_group_10001_transcript_1	1.60844
FPKM1_group_8724_transcript_2	1.60812
FPKM1_group_34505_transcript_1	1.60808
FPKM1_group_25566_transcript_3	1.60696
FPKM1_group_27994_transcript_1	1.60644
FPKM1_group_32690_transcript_3	1.606
FPKM1_group_32818_transcript_2	1.60588
FPKM1_group_5516_transcript_10	1.60576
FPKM1_group_17769_transcript_1	1.60502
FPKM1_group_7903_transcript_1	1.60468
FPKM1_group_30120_transcript_2	1.60466
FPKM1_group_23059_transcript_1	1.60442
FPKM1_group_15496_transcript_3	1.6043
FPKM1_group_25528_transcript_2	1.60414
FPKM1_group_21273_transcript_1	1.6038
FPKM1_group_24307_transcript_1	1.60376
FPKM1_group_16419_transcript_1	1.60362
FPKM1_group_16739_transcript_2	1.6035
FPKM1_group_18059_transcript_1	1.60332
FPKM1_group_7717_transcript_1	1.6032
FPKM1_group_7016_transcript_2	1.60272
FPKM1_group_28085_transcript_1	1.60264
FPKM1_group_35002_transcript_2	1.60222
FPKM1_group_21578_transcript_1	1.60216
FPKM1_group_19866_transcript_5	1.60202
FPKM1_group_29289_transcript_1	1.60192
FPKM1_group_31489_transcript_2	1.60156
FPKM1_group_29474_transcript_13	1.60148
FPKM1_group_21354_transcript_4	1.60124
FPKM1_group_19241_transcript_2	1.60094
FPKM1_group_12768_transcript_4	1.60074
FPKM1_group_8162_transcript_2	1.60052
FPKM1_group_35017_transcript_1	1.60004
FPKM1_group_17086_transcript_2	1.59968
FPKM1_group_17288_transcript_2	1.5994
FPKM1_group_6790_transcript_1	1.5994
FPKM1_group_6801_transcript_1	1.59934
FPKM1_group_32298_transcript_1	1.59924
FPKM1_group_4622_transcript_1	1.59916
FPKM1_group_14722_transcript_1	1.59916
FPKM1_group_15930_transcript_1	1.59836
FPKM1_group_23012_transcript_2	1.59822
FPKM1_group_6652_transcript_1	1.59784
FPKM1_group_21257_transcript_1	1.59758
FPKM1_group_23397_transcript_5	1.59676
FPKM1_group_23397_transcript_6	1.59676
FPKM1_group_13183_transcript_1	1.59644
FPKM1_group_32587_transcript_1	1.59628
FPKM1_group_1655_transcript_1	1.59596
FPKM1_group_30693_transcript_2	1.59596
FPKM1_group_29389_transcript_1	1.59594
FPKM1_group_3019_transcript_1	1.59566
FPKM1_group_15936_transcript_3	1.5954
FPKM1_group_16435_transcript_1	1.59534
FPKM1_group_26934_transcript_1	1.5952
FPKM1_group_7807_transcript_1	1.59482
FPKM1_group_28375_transcript_3	1.59416
FPKM1_group_16360_transcript_1	1.5938
FPKM1_group_35097_transcript_1	1.59302
FPKM1_group_7160_transcript_1	1.59254
FPKM1_group_32793_transcript_7	1.59192
FPKM1_group_14684_transcript_1	1.59174
FPKM1_group_27701_transcript_5	1.59142
FPKM1_group_13948_transcript_1	1.59082
FPKM1_group_25539_transcript_1	1.58992
FPKM1_group_30198_transcript_1	1.58884
FPKM1_group_28388_transcript_1	1.58856
FPKM1_group_11799_transcript_2	1.58816
FPKM1_group_33340_transcript_1	1.58796
FPKM1_group_817_transcript_1	1.58616
FPKM1_group_21426_transcript_1	1.586
FPKM1_group_12048_transcript_1	1.58592
FPKM1_group_26848_transcript_1	1.5859
FPKM1_group_17314_transcript_1	1.5858
FPKM1_group_15611_transcript_2	1.58508
FPKM1_group_21120_transcript_1	1.5848
FPKM1_group_29392_transcript_1	1.58452
FPKM1_group_10969_transcript_4	1.58442
FPKM1_group_20577_transcript_2	1.58388
FPKM1_group_8098_transcript_4	1.58298
FPKM1_group_34997_transcript_1	1.5826
FPKM1_group_16018_transcript_1	1.58176
FPKM1_group_18085_transcript_3	1.58176
FPKM1_group_15497_transcript_1	1.58168
FPKM1_group_18805_transcript_5	1.58168
FPKM1_group_10939_transcript_1	1.58164
FPKM1_group_21266_transcript_1	1.58144
FPKM1_group_8638_transcript_1	1.5814
FPKM1_group_24311_transcript_3	1.58038
FPKM1_group_734_transcript_4	1.57952
FPKM1_group_1737_transcript_2	1.57942
FPKM1_group_164_transcript_2	1.57896
FPKM1_group_5722_transcript_1	1.57866
FPKM1_group_17703_transcript_1	1.57842
FPKM1_group_16091_transcript_4	1.57804
FPKM1_group_22071_transcript_1	1.57802
FPKM1_group_10982_transcript_1	1.57788
FPKM1_group_31037_transcript_1	1.57632
FPKM1_group_34222_transcript_5	1.57598
FPKM1_group_28140_transcript_18	1.57542
FPKM1_group_16622_transcript_1	1.57508
FPKM1_group_12054_transcript_2	1.5746
FPKM1_group_30297_transcript_1	1.57438
FPKM1_group_8941_transcript_1	1.5743
FPKM1_group_18042_transcript_1	1.57322
FPKM1_group_30578_transcript_4	1.57304
FPKM1_group_17386_transcript_1	1.57274
FPKM1_group_26193_transcript_1	1.57244
FPKM1_group_26193_transcript_3	1.57244
FPKM1_group_32047_transcript_1	1.57224
FPKM1_group_28377_transcript_2	1.5722
FPKM1_group_30406_transcript_1	1.57206
FPKM1_group_15591_transcript_1	1.57148
FPKM1_group_6962_transcript_5	1.57148
FPKM1_group_34775_transcript_1	1.57142
FPKM1_group_28674_transcript_1	1.57102
FPKM1_group_8583_transcript_1	1.5705
FPKM1_group_12611_transcript_2	1.5704
FPKM1_group_33788_transcript_1	1.57026
FPKM1_group_2049_transcript_5	1.5692
FPKM1_group_22194_transcript_1	1.56912
FPKM1_group_11903_transcript_2	1.56892
FPKM1_group_981_transcript_1	1.56886
FPKM1_group_23846_transcript_1	1.56882
FPKM1_group_1461_transcript_1	1.56864
FPKM1_group_15794_transcript_21	1.56792
FPKM1_group_3480_transcript_1	1.56786
FPKM1_group_13872_transcript_2	1.5678
FPKM1_group_17295_transcript_1	1.56774
FPKM1_group_32708_transcript_1	1.5677
FPKM1_group_31748_transcript_1	1.56764
FPKM1_group_21247_transcript_1	1.56734
FPKM1_group_25095_transcript_2	1.56724
FPKM1_group_35214_transcript_1	1.56698
FPKM1_group_32601_transcript_2	1.56684
FPKM1_group_11812_transcript_4	1.56646
FPKM1_group_6264_transcript_1	1.56642
FPKM1_group_3658_transcript_6	1.56462
FPKM1_group_15952_transcript_1	1.56422
FPKM1_group_12778_transcript_1	1.56422
FPKM1_group_25249_transcript_1	1.56388
FPKM1_group_35299_transcript_1	1.56364
FPKM1_group_16907_transcript_1	1.56326
FPKM1_group_2743_transcript_1	1.56312
FPKM1_group_20465_transcript_2	1.56276
FPKM1_group_31870_transcript_1	1.56256
FPKM1_group_20462_transcript_1	1.56218
FPKM1_group_9130_transcript_4	1.56212
FPKM1_group_16907_transcript_2	1.56144
FPKM1_group_30080_transcript_1	1.56136
FPKM1_group_12799_transcript_1	1.56044
FPKM1_group_18922_transcript_1	1.56032
FPKM1_group_22425_transcript_1	1.55968
FPKM1_group_22887_transcript_2	1.5594
FPKM1_group_20957_transcript_1	1.5587
FPKM1_group_4678_transcript_8	1.55838
FPKM1_group_9202_transcript_1	1.558
FPKM1_group_13685_transcript_1	1.55796
FPKM1_group_4720_transcript_1	1.5578
FPKM1_group_6598_transcript_1	1.55704
FPKM1_group_8598_transcript_1	1.55686
FPKM1_group_31586_transcript_1	1.55652
FPKM1_group_30278_transcript_1	1.5564
FPKM1_group_10677_transcript_1	1.5564
FPKM1_group_22223_transcript_1	1.55632
FPKM1_group_16248_transcript_3	1.55602
FPKM1_group_33213_transcript_1	1.55588
FPKM1_group_2093_transcript_2	1.55576
FPKM1_group_32797_transcript_2	1.55552
FPKM1_group_18835_transcript_1	1.5553
FPKM1_group_6846_transcript_1	1.5552
FPKM1_group_30213_transcript_2	1.55486
FPKM1_group_22223_transcript_3	1.55478
FPKM1_group_18705_transcript_1	1.55474
FPKM1_group_10157_transcript_1	1.55378
FPKM1_group_2059_transcript_1	1.55314
FPKM1_group_273_transcript_1	1.5523
FPKM1_group_933_transcript_1	1.55208
FPKM1_group_11407_transcript_5	1.55156
FPKM1_group_852_transcript_5	1.55106
FPKM1_group_17765_transcript_6	1.55092
FPKM1_group_21520_transcript_2	1.54998
FPKM1_group_22637_transcript_1	1.54982
FPKM1_group_21805_transcript_1	1.54952
FPKM1_group_16619_transcript_2	1.5495
FPKM1_group_25103_transcript_1	1.54948
FPKM1_group_21354_transcript_6	1.54924
FPKM1_group_25337_transcript_2	1.54874
FPKM1_group_18266_transcript_1	1.54868
FPKM1_group_8103_transcript_1	1.54868
FPKM1_group_17683_transcript_2	1.54812
FPKM1_group_6413_transcript_1	1.54786
FPKM1_group_3599_transcript_2	1.54772
FPKM1_group_32791_transcript_2	1.54722
FPKM1_group_17851_transcript_2	1.54714
FPKM1_group_11955_transcript_1	1.54614
FPKM1_group_5057_transcript_1	1.54612
FPKM1_group_26292_transcript_1	1.5456
FPKM1_group_18085_transcript_1	1.5454
FPKM1_group_21433_transcript_4	1.54504
FPKM1_group_890_transcript_1	1.54486
FPKM1_group_32214_transcript_1	1.54444
FPKM1_group_29474_transcript_11	1.54442
FPKM1_group_29280_transcript_1	1.54418
FPKM1_group_6856_transcript_2	1.54394
FPKM1_group_23646_transcript_1	1.5435
FPKM1_group_23617_transcript_2	1.54324
FPKM1_group_15063_transcript_1	1.54318
FPKM1_group_32074_transcript_2	1.54288
FPKM1_group_5416_transcript_1	1.5428
FPKM1_group_5871_transcript_1	1.54204
FPKM1_group_21364_transcript_1	1.54148
FPKM1_group_15794_transcript_2	1.54134
FPKM1_group_22039_transcript_1	1.5408
FPKM1_group_29504_transcript_1	1.54024
FPKM1_group_22371_transcript_1	1.5402
FPKM1_group_1264_transcript_1	1.54018
FPKM1_group_33308_transcript_1	1.54016
FPKM1_group_26952_transcript_2	1.53982
FPKM1_group_32220_transcript_3	1.5398
FPKM1_group_16084_transcript_1	1.53954
FPKM1_group_29078_transcript_1	1.53936
FPKM1_group_3390_transcript_1	1.53898
FPKM1_group_22661_transcript_1	1.5389
FPKM1_group_5534_transcript_1	1.5384
FPKM1_group_18282_transcript_2	1.53826
FPKM1_group_22440_transcript_5	1.53824
FPKM1_group_27071_transcript_8	1.53716
FPKM1_group_28580_transcript_1	1.53698
FPKM1_group_18283_transcript_1	1.5366
FPKM1_group_22022_transcript_4	1.53588
FPKM1_group_33532_transcript_1	1.5352
FPKM1_group_18368_transcript_2	1.53456
FPKM1_group_15895_transcript_1	1.53362
FPKM1_group_25643_transcript_1	1.53336
FPKM1_group_25320_transcript_1	1.53316
FPKM1_group_19615_transcript_1	1.53302
FPKM1_group_12653_transcript_2	1.53286
FPKM1_group_25747_transcript_1	1.5328
FPKM1_group_24417_transcript_4	1.53258
FPKM1_group_4608_transcript_9	1.53158
FPKM1_group_19852_transcript_3	1.53158
FPKM1_group_7777_transcript_1	1.53154
FPKM1_group_5880_transcript_2	1.53142
FPKM1_group_19241_transcript_3	1.53066
FPKM1_group_27494_transcript_1	1.53044
FPKM1_group_30309_transcript_1	1.52966
FPKM1_group_15717_transcript_2	1.52914
FPKM1_group_2870_transcript_3	1.52898
FPKM1_group_10982_transcript_3	1.52896
FPKM1_group_27234_transcript_1	1.52792
FPKM1_group_1245_transcript_1	1.52776
FPKM1_group_28250_transcript_1	1.52632
FPKM1_group_29323_transcript_1	1.52596
FPKM1_group_11423_transcript_3	1.52582
FPKM1_group_34681_transcript_1	1.52572
FPKM1_group_17346_transcript_1	1.52564
FPKM1_group_24453_transcript_1	1.52498
FPKM1_group_23654_transcript_3	1.52478
FPKM1_group_22363_transcript_1	1.52428
FPKM1_group_27375_transcript_1	1.52322
FPKM1_group_21503_transcript_1	1.523
FPKM1_group_12665_transcript_1	1.52288
FPKM1_group_7973_transcript_2	1.52284
FPKM1_group_32288_transcript_1	1.52282
FPKM1_group_29970_transcript_1	1.52278
FPKM1_group_2314_transcript_1	1.52276
FPKM1_group_35255_transcript_1	1.52212
FPKM1_group_18246_transcript_1	1.5221
FPKM1_group_13751_transcript_1	1.52168
FPKM1_group_19856_transcript_1	1.5216
FPKM1_group_6686_transcript_1	1.52138
FPKM1_group_6945_transcript_1	1.5211
FPKM1_group_22385_transcript_3	1.51974
FPKM1_group_692_transcript_2	1.51902
FPKM1_group_2982_transcript_2	1.51898
FPKM1_group_8293_transcript_4	1.51896
FPKM1_group_24183_transcript_2	1.5189
FPKM1_group_5168_transcript_1	1.51876
FPKM1_group_18220_transcript_4	1.51858
FPKM1_group_9278_transcript_1	1.51858
FPKM1_group_23877_transcript_1	1.51814
FPKM1_group_21434_transcript_1	1.51812
FPKM1_group_5815_transcript_1	1.51808
FPKM1_group_10902_transcript_1	1.51806
FPKM1_group_6636_transcript_1	1.51774
FPKM1_group_12628_transcript_1	1.51774
FPKM1_group_1418_transcript_1	1.5173
FPKM1_group_5429_transcript_1	1.51694
FPKM1_group_29513_transcript_1	1.51666
FPKM1_group_8751_transcript_1	1.51662
FPKM1_group_11508_transcript_1	1.51646
FPKM1_group_13915_transcript_1	1.51626
FPKM1_group_24336_transcript_1	1.51616
FPKM1_group_15156_transcript_1	1.51586
FPKM1_group_23290_transcript_1	1.51582
FPKM1_group_22323_transcript_4	1.51562
FPKM1_group_17058_transcript_1	1.51514
FPKM1_group_18298_transcript_1	1.515
FPKM1_group_21905_transcript_1	1.51456
FPKM1_group_13868_transcript_1	1.51434
FPKM1_group_30985_transcript_5	1.5131
FPKM1_group_3611_transcript_1	1.51304
FPKM1_group_21270_transcript_1	1.51302
FPKM1_group_27287_transcript_1	1.51278
FPKM1_group_25728_transcript_1	1.5122
FPKM1_group_30935_transcript_1	1.51172
FPKM1_group_7078_transcript_1	1.51168
FPKM1_group_35371_transcript_1	1.5109
FPKM1_group_31001_transcript_1	1.51058
FPKM1_group_317_transcript_2	1.5104
FPKM1_group_8034_transcript_12	1.51024
FPKM1_group_27439_transcript_1	1.50918
FPKM1_group_5433_transcript_1	1.50892
FPKM1_group_20049_transcript_1	1.50866
FPKM1_group_26110_transcript_1	1.5084
FPKM1_group_27228_transcript_2	1.50836
FPKM1_group_20786_transcript_2	1.5082
FPKM1_group_9212_transcript_2	1.50812
FPKM1_group_28110_transcript_1	1.50808
FPKM1_group_12869_transcript_1	1.50806
FPKM1_group_3394_transcript_1	1.508
FPKM1_group_12655_transcript_1	1.50786
FPKM1_group_4203_transcript_2	1.5069
FPKM1_group_9303_transcript_1	1.50652
FPKM1_group_13706_transcript_1	1.50638
FPKM1_group_3384_transcript_1	1.5063
[truncated: 51,334 more rows]
