# Supplementary material for: Pervasive Transcription of the Human Genome Produces Thousands of Previously Unidentified Long Intergenic Noncoding RNAs
Source: PLoS Genet. 2013 Jun 20;9(6):e1003569. doi: 10.1371/journal.pgen.1003569 (PMC3688513; doi:10.1371/journal.pgen.1003569)
Supplement: Table S6 — LincRNA (Dataset S2) and RefSeq NM gene analysis for experimental support of 5′ and 3′ end annotations using combined paired-end ditag (PET) data from 7 tissues/cell lines generated by the ENCODE project (see Methods). (XLSX) [file pgen.1003569.s023.xlsx]

## Sheet: Sheet1
Table S6. Paired end ditag (PET) data analysis of lincRNAs
	lincRNAs FPKM>1			lincRNAs FPKM>10			lincRNAs FPKM>30			RefSeq NM genes
Total	All	Spliced	Not Spliced	All	Spliced	Not Spliced	All	Spliced	Not Spliced	All
	53864	4576	49288	3676	578	3098	925	180	745	31892
Overlaps at least one PET cluster
Fraction of total	34443	2733	31710	2464	359	2105	629	115	514	29300
	0.639444	0.597247	0.643361	0.670294	0.621107	0.679471	0.68	0.638889	0.689933	0.918726
5' end within 50bp of PET cluster 5' end
Fraction of total	737	186	551	139	47	92	44	16	28	22882
	0.0136826	0.0406469	0.0111792	0.0378128	0.0813149	0.0296966	0.0475676	0.0888889	0.0375839	0.717484
3' end within 50bp of PET cluster 3' end
Fraction of total	2345	297	2048	368	64	304	126	15	111	23739
	0.0435356	0.0649038	0.0415517	0.100109	0.110727	0.0981278	0.136216	0.0833333	0.148993	0.744356
Both 5' and 3' end within 50bp of PET cluster 5' and 3' end
Fraction of total	80	47	33	19	10	9	12	5	7	18756
	0.00148522	0.010271	0.000669534	0.00516866	0.017301	0.0029051	0.012973	0.0277778	0.00939597	0.58811
